# Supplementary material for: The tempo and mode of the taxonomic correction process: How taxonomists have corrected and recorrected North American bird species over the last 127 years
Source: PLoS One. 2018 Apr 19;13(4):e0195736. doi: 10.1371/journal.pone.0195736 (PMC5909608; doi:10.1371/journal.pone.0195736)
Supplement: S1 Table — (CSV) [file pone.0195736.s001.csv]

name	code	url	year	type	author_set	author1	author2	author3	author4	author5	author6	author7	author8	author9	author10	author11	author12	author13	binomial_count	binomial_count_after_filtering
1st Edition	AOU_1	http://dx.doi.org/10.5962/bhl.title.1538	1886	list with synonyms and habitat	1	Elliott Coues	J. A. Allen	Robert Ridgway	William Brewster	H. W. Henshaw									771	771
Supplement 1	AOU_1_01	http://dx.doi.org/10.5962/bhl.title.57136	1889	list with common names	1.1	J. A. Allen	William Brewster	Elliott Coues	C. Hart Merriam	Robert Ridgway									794	794
Supplement 2	AOU_1_02	http://sora.unm.edu/node/5185	1890	changes	1.2	J. A. Allen	William Brewster	Elliott Coues	Robert Ridgway	John H. Sage									798	798
Supplement 3	AOU_1_03	http://sora.unm.edu/node/5379	1891	changes	2	D. G. Elliot	John H. Sage	J. A. Allen	William Brewster	Elliott Coues	H. W. Henshaw	Robert Ridgway							799	799
Supplement 4	AOU_1_04	http://sora.unm.edu/node/5563	1892	changes	3	D. G. Elliot	J. A. Allen	William Brewster	Frank M. Chapman	Charles B. Cory	Elliott Coues	H. W. Henshaw	C. Hart Merriam	Robert Ridgway					799	799
Supplement 5	AOU_1_05	http://sora.unm.edu/node/5701	1893	changes	3	Elliott Coues	J. A. Allen	William Brewster	Frank M. Chapman	Charles B. Cory	D. G. Elliot	H. W. Henshaw	C. Hart Merriam	Robert Ridgway					800	800
Supplement 6	AOU_1_06	http://sora.unm.edu/node/5854	1894	changes	1.1	Elliott Coues	J. A. Allen	William Brewster	C. Hart Merriam	Robert Ridgway									800	800
Supplement 7	AOU_1_07	http://sora.unm.edu/node/6076	1895	changes	1.1	Elliott Coues	J. A. Allen	William Brewster	C. Hart Merriam	Robert Ridgway									804	804
2nd Edition	AOU_2	http://dx.doi.org/10.5962/bhl.title.13283	1895	list with synonyms and geographical distribution	1	Elliott Coues	J. A. Allen	Robert Ridgway	William Brewster	H. W. Henshaw									808	808
Supplement 8	AOU_2_08	http://sora.unm.edu/node/6486	1897	changes	1.1	William Brewster	J. A. Allen	Elliott Coues	C. Hart Merriam	Robert Ridgway									816	816
Supplement 9	AOU_2_09	http://sora.unm.edu/node/6913	1899	changes	1.1	Robert Ridgway	J. A. Allen	William Brewster	Elliott Coues	C. Hart Merriam									837	837
Supplement 10	AOU_2_10	http://sora.unm.edu/node/7386	1901	changes	4	C. Hart Merriam	J. A. Allen	Charles F. Batchelder	William Brewster	Charles B. Cory	Walter Faxon	Robert Ridgway							845	845
Supplement 11	AOU_2_11	http://sora.unm.edu/node/7608	1902	changes	5	C. Hart Merriam	J. A. Allen	William Brewster	Jonathan Dwight, Jr	Charles W. Richmond	Robert Ridgway	Witmer Stone							845	845
Supplement 12	AOU_2_12	http://sora.unm.edu/node/7786	1903	changes	5	C. Hart Merriam	J. A. Allen	William Brewster	Jonathan Dwight, Jr	Charles W. Richmond	Robert Ridgway	Witmer Stone							850	850
Supplement 13	AOU_2_13	http://sora.unm.edu/node/7970	1904	changes	5	J. A. Allen	Charles W. Richmond	William Brewster	Jonathan Dwight, Jr	C. Hart Merriam	Robert Ridgway	Witmer Stone							848	848
Supplement 14	AOU_2_14	http://sora.unm.edu/node/8760	1908	changes	5	J. A. Allen	Charles W. Richmond	William Brewster	Jonathan Dwight, Jr	C. Hart Merriam	Robert Ridgway	Witmer Stone							854	854
Supplement 15	AOU_2_15	http://sora.unm.edu/node/8932	1909	changes	5	J. A. Allen	Charles W. Richmond	William Brewster	Jonathan Dwight, Jr	C. Hart Merriam	Robert Ridgway	Witmer Stone							854	854
3rd Edition	AOU_3	http://dx.doi.org/10.5962/bhl.title.13786	1910	list with synonyms and geographical distribution	5	J. A. Allen	Chas. W. Richmond	William Brewster	Jonathan Dwight, Jr	C. Hart Merriam	Robert Ridgway	Witmer Stone							859	859
Supplement 16	AOU_3_16	http://sora.unm.edu/node/9627	1912	changes	5	J. A. Allen	Charles W. Richmond	William Brewster	Jonathan Dwight, Jr	C. Hart Merriam	Robert Ridgway	Witmer Stone							863	863
Supplement 17	AOU_3_17	http://sora.unm.edu/node/11567	1920	changes	6	Witmer Stone	Harry C. Oberholser	Jonathan Dwight	T. S. Palmer	Charles W. Richmond									865	865
Supplement 18	AOU_3_18	http://sora.unm.edu/node/12912	1923	changes	6	Witmer Stone	Harry C. Oberholser	Jonathan Dwight	T. S. Palmer	Charles W. Richmond									864	864
4th Edition	AOU_4	http://dx.doi.org/10.5962/bhl.title.6394	1931	list with synonyms and geographical distribution	7	Witmer Stone	Jonathan Dwight	Joseph Grinnell	Waldron DeWitt Miller	Harry C. Oberholser	T. S. Palmer	James Lee Peters	Charles W. Richmond	Alexander Wetmore	John T. Zimmer				874	874
Supplement 19	AOU_4_19	http://sora.unm.edu/node/18734	1944	changes	8	Alexander Wetmore	Herbert Friedmann	Frederick C. Lincoln	Alden H. Miller	James L. Peters	Adriaan J. van Rossum	Josselyn van Tyne	John T. Zimmer						853	853
Supplement 20	AOU_4_20	http://sora.unm.edu/node/18922	1945	changes	8	Alexander Wetmore	Herbert Friedmann	Frederick C. Lincoln	Alden H. Miller	James L. Peters	Adriaan J. van Rossum	Josselyn van Tyne	John T. Zimmer						858	858
Supplement 21	AOU_4_21	http://sora.unm.edu/node/19117	1946	changes	8	Alexander Wetmore	Herbert Friedmann	Frederick C. Lincoln	Alden H. Miller	James L. Peters	Adriaan J. van Rossum	Josselyn van Tyne	John T. Zimmer						855	855
Supplement 22	AOU_4_22	http://sora.unm.edu/node/19328	1947	changes	8	Alexander Wetmore	Herbert Friedmann	Frederick C. Lincoln	Alden H. Miller	James L. Peters	Adriaan J. van Rossum	Josselyn van Tyne	John T. Zimmer						860	860
Supplement 23	AOU_4_23	http://sora.unm.edu/node/19530	1948	changes	8	Alexander Wetmore	Herbert Friedmann	Frederick C. Lincoln	Alden H. Miller	James L. Peters	Adriaan J. van Rossum	Josselyn van Tyne	John T. Zimmer						863	863
Supplement 24	AOU_4_24	http://sora.unm.edu/node/19725	1949	changes	8	Alexander Wetmore	Herbert Friedmann	Frederick C. Lincoln	Alden H. Miller	James L. Peters	Adriaan J. van Rossum	Josselyn van Tyne	John T. Zimmer						867	867
Supplement 25	AOU_4_25	http://sora.unm.edu/node/19831	1950	changes	8.1	Alexander Wetmore	Herbert Friedmann	Frederick C. Lincoln	Alden H. Miller	James L. Peters	Josselyn van Tyne	John T. Zimmer							869	869
Supplement 26	AOU_4_26	http://sora.unm.edu/node/19971	1951	changes	8.1	Alexander Wetmore	Herbert Friedmann	Frederick C. Lincoln	Alden H. Miller	James L. Peters	Josselyn van Tyne	John T. Zimmer							870	870
Supplement 27	AOU_4_27	http://sora.unm.edu/node/20082	1952	changes	8.1	Alexander Wetmore	Herbert Friedmann	Frederick C. Lincoln	Alden H. Miller	James L. Peters	Josselyn van Tyne	John T. Zimmer							868	868
Supplement 28	AOU_4_28	http://sora.unm.edu/node/20170	1953	changes	8.2	Alexander Wetmore	Herbert Friedmann	Frederick C. Lincoln	Alden H. Miller	Josselyn van Tyne	John T. Zimmer								871	871
Supplement 29	AOU_4_29	http://sora.unm.edu/node/20254	1954	changes	9	Alexander Wetmore	Herbert Friedmann	Dean Amadon	Frederick C. Lincoln	George H. Lowery, Jr	Alden H. Miller	Frank A. Pitelka	Josselyn van Tyne	John T. Zimmer					873	873
Supplement 30	AOU_4_30	http://sora.unm.edu/node/20358	1955	changes	9	Alexander Wetmore	Herbert Friedmann	Dean Amadon	Frederick C. Lincoln	George H. Lowery, Jr	Alden H. Miller	Frank A. Pitelka	Josselyn van Tyne	John T. Zimmer					870	870
Supplement 31	AOU_4_31	http://sora.unm.edu/node/20462	1956	changes	9	Alexander Wetmore	Herbert Friedmann	Dean Amadon	Frederick C. Lincoln	George H. Lowery, Jr	Alden H. Miller	Frank A. Pitelka	Josselyn van Tyne	John T. Zimmer					875	875
5th Edition	AOU_5	http://www.biodiversitylibrary.org/bibliography/50891	1957	list with synonyms and geographical distribution	10	Alexander Wetmore	Herbert Friedmann	Dean Amadon	Frederick C. Lincoln	George H. Lowery, Jr	Alden H. Miller	James L. Peters	Frank A. Pitelka	Adriaan J. van Rossem	Josselyn van Tyne	John T. Zimmer			873	873
Supplement 32	AOU_5_32	http://sora.unm.edu/node/22371	1973	changes	11	Eugene Eisenmann	Dean Amadon	Richard C. Banks	Emmet R. Blake	Thomas R. Howell	Ned K. Johnson	George H. Lowery, Jr	Kenneth C. Parkes	Robert W. Storer					859	859
Supplement 33	AOU_5_33	http://sora.unm.edu/node/22909	1976	changes	12	Eugene Eisenmann	Kenneth C. Parkes	Richard C. Banks	Thomas R. Howell	Ned K. Johnson	George H. Lowery, Jr	Burt L. Monroe, Jr	Robert W. Storer	Lester L. Short					858	858
Supplement 34	AOU_5_34	http://dx.doi.org/10.2307/4085886	1982	list with common names	12.1	Eugene Eisenmann	Burt L. Monroe, Jr	Kenneth C. Parkes	Lester L. Short	Richard C. Banks	Thomas R. Howell	Ned K. Johnson	Robert W. Storer						937	754
6th Edition	AOU_6	http://dx.doi.org/10.5962/bhl.title.50892	1983	list with synonyms, habitat and distribution	12.1	Eugene Eisenmann	Burt L. Monroe, Jr	Kenneth C. Parkes	Lester L. Short	Richard C. Banks	Thomas R. Howell	Ned K. Johnson	Robert W. Storer						1908	775
Supplement 35	AOU_6_35	http://sora.unm.edu/node/24156	1985	changes	13	Burt L. Monroe, Jr	Richard C. Banks	John W. Fitzpatrick	Thomas R. Howell	Ned K. Johnson	Henri Ouellet	James V. Remsen	Robert W. Storer						1924	779
Supplement 36	AOU_6_36	http://sora.unm.edu/node/24469	1987	changes	13	Burt L. Monroe, Jr	Richard C. Banks	John W. Fitzpatrick	Thomas R. Howell	Ned K. Johnson	Henri Ouellet	James V. Remsen	Robert W. Storer						1935	780
Supplement 37	AOU_6_37	http://sora.unm.edu/node/24749	1989	changes	13	Burt L. Monroe, Jr	Richard C. Banks	John W. Fitzpatrick	Thomas R. Howell	Ned K. Johnson	Henri Ouellet	J. V. Remsen	Robert W. Storer						1944	783
Supplement 38	AOU_6_38	http://sora.unm.edu/node/25030	1991	changes	13	Burt L. Monroe, Jr	Richard C. Banks	John W. Fitzpatrick	Thomas R. Howell	Ned K. Johnson	Henri Ouellet	J. V. Remsen	Robert W. Storer						1956	783
Supplement 39	AOU_6_39	http://sora.unm.edu/node/25299	1993	changes	13	Burt L. Monroe, Jr	Richard C. Banks	John W. Fitzpatrick	Thomas R. Howell	Ned K. Johnson	Henri Ouellet	J. V. Remsen	Robert W. Storer						1970	789
Supplement 40	AOU_6_40	http://sora.unm.edu/node/25582	1995	changes	13	Burt L. Monroe, Jr	Richard C. Banks	John W. Fitzpatrick	Thomas R. Howell	Ned K. Johnson	Henri Ouellet	J. V. Remsen	Robert W. Storer						1996	797
Supplement 41	AOU_6_41	http://sora.unm.edu/node/25836	1997	changes	13	Richard C. Banks	John W. Fitzpatrick	Thomas R. Howell	Ned K. Johnson	Burt L. Monroe, Jr	Henri Ouellet	J. V. Remsen, Jr	Robert W. Storer						2031	808
7th Edition	AOU_7	http://www.aou.org/checklist/north/print.php	1998	list with synonyms, habitat and distribution	13	Richard C. Banks	John W. Fitzpatrick	Thomas R. Howell	Ned K. Johnson	Burt L. Monroe, Jr	Henri Ouellet	J. V. Remsen, Jr	Robert W. Storer						2032	808
Supplement 42	AOU_7_42	http://sora.unm.edu/node/26283	2000	changes	14	Richard C. Banks	Carla Cicero	Jon L. Dunn	Andrew W. Kratter	Henri Ouellet	Pamela C. Rasmussen	J. V. Remsen, Jr	James A. Rising	Douglas F. Stotz					2051	815
Supplement 43	AOU_7_43	http://www.bioone.org/doi/abs/10.1642/0004-8038(2002)119%5B0897:FTSTTA%5D2.0.CO%3B2	2002	changes	14.1	Richard C. Banks	Carla Cicero	Jon L. Dunn	Andrew W. Kratter	Pamela C. Rasmussen	J. V. Remsen, Jr	James D. Rising	Douglas F. Stotz						2060	817
Supplement 44	AOU_7_44	http://www.bioone.org/doi/abs/10.1642/0004-8038(2003)120%5B0923%3AFSTTAO%5D2.0.CO%3B2	2003	changes	14.1	Richard C. Banks	Carla Cicero	Jon L. Dunn	Andrew W. Kratter	Pamela C. Rasmussen	J. V. Remsen, Jr	James D. Rising	Douglas F. Stotz						2062	819
Supplement 45	AOU_7_45	http://www.bioone.org/doi/abs/10.1642/0004-8038(2004)121%5B0985:FSTTAO%5D2.0.CO%3B2	2004	changes	14.1	Richard C. Banks	Carla Cicero	Jon L. Dunn	Andrew W. Kratter	Pamela C. Rasmussen	J. V. Remsen, Jr	James D. Rising	Douglas F. Stotz						2071	822
Supplement 46	AOU_7_46	http://www.bioone.org/doi/abs/10.1642/0004-8038(2005)122%5B1026:FSTTAO%5D2.0.CO%3B2	2005	changes	14.1	Richard C. Banks	Carla Cicero	Jon L. Dunn	Andrew W. Kratter	Pamela C. Rasmussen	J. V. Remsen, Jr	James D. Rising	Douglas F. Stotz						2073	821
Supplement 47	AOU_7_47	http://www.bioone.org/doi/abs/10.1642/0004-8038(2006)123%5B926:FSTTAO%5D2.0.CO%3B2	2006	changes	14.1	Richard C. Banks	Carla Cicero	Jon L. Dunn	Andrew W. Kratter	Pamela C. Rasmussen	J. V. Remsen, Jr	James D. Rising	Douglas F. Stotz						2080	826
Supplement 48	AOU_7_48	http://dx.doi.org/10.1642/0004-8038(2007)124%5B1109:FSTTAO%5D2.0.CO;2	2007	changes	14.2	Richard C. Banks	R. Terry Chesser	Carla Cicero	Jon L. Dunn	Andrew W. Kratter	Irby J. Lovette	Pamela C. Rasmussen	J. V. Remsen, Jr	James D. Rising	Douglas F. Stotz				2086	828
Supplement 49	AOU_7_49	http://www.bioone.org/doi/abs/10.1525/auk.2008.9708	2008	changes	14.3	Richard C. Banks	R. Terry Chesser	Carla Cicero	Jon L. Dunn	Andrew W. Kratter	Irby J. Lovette	Pamela C. Rasmussen	J. V. Remsen, Jr	James D. Rising	Douglas F. Stotz	Kevin Winker			2095	832
Supplement 50	AOU_7_50	http://www.bioone.org/doi/abs/10.1525/auk.2009.8709	2009	changes	14.4	R. Terry Chesser	Richard C. Banks	F. Keith Barker	Carla Cicero	Jon L. Dunn	Andrew W. Kratter	Irby J. Lovette	Pamela C. Rasmussen	J. V. Remsen, Jr	James D. Rising	Douglas F. Stotz	Kevin Winker		2104	832
Supplement 51	AOU_7_51	http://www.bioone.org/doi/abs/10.1525/auk.2010.127.3.726	2010	changes	14.4	R. Terry Chesser	Richard C. Banks	F. Keith Barker	Carla Cicero	Jon L. Dunn	Andrew W. Kratter	Irby J. Lovette	Pamela C. Rasmussen	J. V. Remsen, Jr	James D. Rising	Douglas F. Stotz	Kevin Winker		2124	837
Supplement 52	AOU_7_52	http://www.bioone.org/doi/abs/10.1525/auk.2011.128.3.600	2011	changes	14.4	R. Terry Chesser	Richard C. Banks	F. Keith Barker	Carla Cicero	Jon L. Dunn	Andrew W. Kratter	Irby J. Lovette	Pamela C. Rasmussen	J. V. Remsen, Jr	James D. Rising	Douglas F. Stotz	Kevin Winker		2135	841
Supplement 53	AOU_7_53	http://www.bioone.org/doi/abs/10.1525/auk.2012.129.3.573?journalCode=tauk	2012	changes	14.4	R. Terry Chesser	Richard C. Banks	F. Keith Barker	Carla Cicero	Jon L. Dunn	Andrew W. Kratter	Irby J. Lovette	Pamela C. Rasmussen	J. V. Remsen, Jr	James D. Rising	Douglas F. Stotz	Kevin Winker		2141	844
Supplement 54	AOU_7_54	http://www.bioone.org/doi/abs/10.1525/auk.2013.130.3.1	2013	changes	14.4	R. Terry Chesser	Richard C. Banks	F. Keith Barker	Carla Cicero	Jon L. Dunn	Andrew W. Kratter	Irby J. Lovette	Pamela C. Rasmussen	J. V. Remsen, Jr	James D. Rising	Douglas F. Stotz	Kevin Winker		2152	847
Supplement 55	AOU_7_55	http://www.bioone.org/doi/abs/10.1642/AUK-14-124.1	2014	changes	14.5	R. Terry Chesser	Richard C. Banks	Carla Cicero	Jon L. Dunn	Andrew W. Kratter	Irby J. Lovette	Adolfo G. Navarro-Sigüenza	Pamela C. Rasmussen	J. V. Remsen, Jr	James D. Rising	Douglas F. Stotz	Kevin Winker		2170	855
Supplement 56	AOU_7_56	http://www.bioone.org/doi/abs/10.1642/AUK-15-73.1	2015	changes	14.6	R. Terry Chesser	Richard C. Banks	Kevin J. Burns	Carla Cicero	Jon L. Dunn	Andrew W. Kratter	Irby J. Lovette	Adolfo G. Navarro-Sigüenza	Pamela C. Rasmussen	J. V. Remsen, Jr	James D. Rising	Douglas F. Stotz	Kevin Winker	2192	859
Supplement 57	AOU_7_57	http://www.bioone.org/doi/10.1642/AUK-16-77.1	2016	changes	14.7	R. Terry Chesser	Kevin J. Burns	Carla Cicero	Jon L. Dunn	Andrew W. Kratter	Irby J. Lovette	Pamela C. Rasmussen	J. V. Remsen, Jr	James D. Rising	Douglas F. Stotz	Kevin Winker			2127	851
