# Supplementary material for: The tempo and mode of the taxonomic correction process: How taxonomists have corrected and recorrected North American bird species over the last 127 years
Source: PLoS One. 2018 Apr 19;13(4):e0195736. doi: 10.1371/journal.pone.0195736 (PMC5909608; doi:10.1371/journal.pone.0195736)
Supplement: S2 Table — Includes information on all the changes that revert a particular change, as well as the subset of those reversions that are complete–where one change perfectly undoes another change. Note that “reversion” does not imply a particular ordering in time: both the initial change and all its partial or complete reversions will list the other change as reversions. (CSV) [file pone.0195736.s002.csv]

index	type	from	to	dataset	year	reversions	reversion_count	reverts_a_previous_change	reverts_a_later_change	complete_reversions	complete_reversions_summary	complete_reversion_count	completely_reverts_a_previous_change	completely_reverts_a_later_change
1	split	Dryobates stricklandi	Dryobates stricklandi, Dryobates arizonae	aou_1_01 (1889)	1889	Picoides arizonae + Picoides stricklandi -> Picoides stricklandi [lump, aou_5_34 (January 1982)]	1	no	yes			0	no	no
2	lump	Carpodacus mexicanus, Carpodacus frontalis	Carpodacus mexicanus	aou_1_01 (1889)	1889		0	no	no			0	no	no
3	split	Rallus longirostris	Rallus longirostris, Rallus scottii, Rallus crepitans	aou_1_02 (1890)	1890	Rallus scottii + Rallus crepitans -> Rallus crepitans [lump, aou_2_11 (1902)]; Rallus longirostris + Rallus crepitans -> Rallus longirostris [lump, aou_4 (1931)]	2	no	yes			0	no	no
4	lump	Buteo harlani, Buteo borealis	Buteo borealis	aou_1_03 (1891)	1891	Buteo borealis -> Buteo harlani + Buteo borealis [split, aou_4_19 (1944)]	1	no	yes	Buteo borealis -> Buteo harlani + Buteo borealis [split, aou_4_19 (1944)]	lump (1891) -> split (1944) [starting with change Buteo harlani + Buteo borealis -> Buteo borealis [lump, aou_1_03 (1891)]]	1	no	yes
5	lump	Junco carolinensis, Junco hyemalis	Junco hyemalis	aou_1_04 (1892)	1892		0	no	no			0	no	no
6	split	Porzana jamaicensis	Porzana jamaicensis, Porzana coturniculus	aou_1_05 (1893)	1893	Creciscus coturniculus + Creciscus jamaicensis -> Creciscus jamaicensis [lump, aou_4 (1931)]	1	no	yes			0	no	no
7	lump	Engyptila albifrons, Leptotila fulviventris	Leptotila fulviventris	aou_1_07 (1895)	1895		0	no	no			0	no	no
8	lump	Chordeiles acutipennis, Chordeiles texensis	Chordeiles acutipennis	aou_1_07 (1895)	1895		0	no	no			0	no	no
9	lump	Heleodytes bunneicapillus, Heleodytes affinis	Heleodytes bunneicapillus	aou_2_08 (1897)	1897		0	no	no			0	no	no
10	lump	Junco danbyi, Junco aikeni	Junco aikeni	aou_2_08 (1897)	1897		0	no	no			0	no	no
11	split	Ammodramus caudacutus	Ammodramus caudacutus, Ammodramus nelsoni	aou_2_09 (1899)	1899	Passerherbulus nelsoni + Passerherbulus caudacutus -> Passerherbulus caudacutus [lump, aou_4 (1931)]	1	no	yes			0	no	no
12	split	Fulmarus glacialis	Fulmarus glacialis, Fulmarus rodgersi	aou_2_10 (1901)	1901	Fulmarus glacialis + Fulmarus rodgersi -> Fulmarus glacialis [lump, aou_4 (1931)]	1	no	yes	Fulmarus glacialis + Fulmarus rodgersi -> Fulmarus glacialis [lump, aou_4 (1931)]	split (1901) -> lump (1931) [starting with change Fulmarus glacialis -> Fulmarus glacialis + Fulmarus rodgersi [split, aou_2_10 (1901)]]	1	no	yes
13	lump	Myiozetetes similis, Myiozetetes texensis	Myiozetetes similis	aou_2_11 (1902)	1902		0	no	no			0	no	no
14	split	Vireo bellii	Vireo bellii, Vireo pusillus	aou_2_11 (1902)	1902		0	no	no			0	no	no
15	lump	Ammodramus sanctorum, Ammodramus rostratus	Ammodramus rostratus	aou_2_11 (1902)	1902		0	no	no			0	no	no
16	lump	Quiscalus major, Quiscalus macrourus	Quiscalus major	aou_2_11 (1902)	1902		0	no	no			0	no	no
17	lump	Rallus scottii, Rallus crepitans	Rallus crepitans	aou_2_11 (1902)	1902	Rallus longirostris -> Rallus longirostris + Rallus scottii + Rallus crepitans [split, aou_1_02 (1890)]	1	yes	no			0	no	no
18	lump	Peucaea mexicana, Peucaea arizonae, Peucaea botterii	Peucaea botterii	aou_2_11 (1902)	1902		0	no	no			0	no	no
19	lump	Ardea herodias, Ardea wardi	Ardea herodias	aou_2_12 (1903)	1903		0	no	no			0	no	no
20	lump	Melospiza cinerea, Melospiza melodia, Melospiza insignis	Melospiza cinerea	aou_2_12 (1903)	1903		0	no	no			0	no	no
21	lump	Compsothlypis nigrilora, Compsothlypis pitiayumi	Compsothlypis pitiayumi	aou_2_13 (1904)	1904		0	no	no			0	no	no
22	lump	Phalacrocorax mexicanus, Phalacrocorax vigua	Phalacrocorax vigua	aou_2_14 (1908)	1908		0	no	no			0	no	no
23	lump	Falco columbarius, Falco richardsonii	Falco columbarius	aou_2_14 (1908)	1908		0	no	no			0	no	no
24	lump	Arenaria interpres, Arenaria morinella	Arenaria interpres	aou_2_14 (1908)	1908		0	no	no			0	no	no
25	lump	Arquatella ptilocnemis, Arquatella maritima, Arquatella couesi	Arquatella maritima	aou_2_14 (1908)	1908	Arquatella maritima -> Arquatella ptilocnemis + Arquatella maritima [split, aou_4 (1931)]	1	no	yes			0	no	no
26	lump	Empidonax insulicola, Empidonax difficilis, Empidonax cineritius	Empidonax difficilis	aou_2_14 (1908)	1908		0	no	no			0	no	no
27	lump	Pitangus derbianus, Pitangus sulphuratus	Pitangus sulphuratus	aou_2_14 (1908)	1908		0	no	no			0	no	no
28	lump	Junco annectens, Junco mearnsi, Junco hyemalis	Junco hyemalis	aou_2_14 (1908)	1908	Junco hyemalis -> Junco mearnsi + Junco hyemalis [split, aou_4 (1931)]	1	no	yes			0	no	no
29	split	Pipilo fuscus	Pipilo crissalis, Pipilo fuscus	aou_2_14 (1908)	1908	Pipilo crissalis + Pipilo fuscus -> Pipilo fuscus [lump, aou_4 (1931)]	1	no	yes	Pipilo crissalis + Pipilo fuscus -> Pipilo fuscus [lump, aou_4 (1931)]	split (1908) -> lump (1931) [starting with change Pipilo fuscus -> Pipilo crissalis + Pipilo fuscus [split, aou_2_14 (1908)]]	1	no	yes
30	split	Sturnella magna	Sturnella magna, Sturnella neglecta	aou_2_14 (1908)	1908		0	no	no			0	no	no
31	lump	Myiarchus magister, Myiarchus mexicanus	Myiarchus magister	aou_2_14 (1908)	1908		0	no	no			0	no	no
32	split	Sula sula	Sula leucogastra, Sula sula	aou_2_14 (1908)	1908		0	no	no			0	no	no
33	lump	Macrorhamphus griseus, Macrorhamphus scolopaceus	Macrorhamphus griseus	aou_3 (1910)	1910		0	no	no			0	no	no
34	lump	Oceanodroma kaedingi, Oceanodroma leucorhoa	Oceanodroma leucorhoa	aou_3_18 (1923)	1923		0	no	no			0	no	no
35	lump	Ixobrychus neoxenus, Ixobrychus exilis	Ixobrychus exilis	aou_3_18 (1923)	1923		0	no	no			0	no	no
36	lump	Tyto alba, Tyto pratincola	Tyto alba	aou_3_18 (1923)	1923		0	no	no			0	no	no
37	lump	Atthis heloisa, Atthis morcomi	Atthis heloisa	aou_3_18 (1923)	1923		0	no	no			0	no	no
38	lump	Corvus brachyrhynchos, Corvus caurinus	Corvus brachyrhynchos	aou_3_18 (1923)	1923	Corvus brachyrhynchos -> Corvus brachyrhynchos + Corvus caurinus [split, aou_4_20 (1945)]	1	no	yes	Corvus brachyrhynchos -> Corvus brachyrhynchos + Corvus caurinus [split, aou_4_20 (1945)]	lump (1923) -> split (1945) [starting with change Corvus brachyrhynchos + Corvus caurinus -> Corvus brachyrhynchos [lump, aou_3_18 (1923)]]	1	no	yes
39	lump	Gallinula chloropus, Gallinula galeata	Gallinula chloropus	aou_3_18 (1923)	1923	Gallinula chloropus -> Gallinula chloropus + Gallinula galeata [split, aou_7_52 (2011)]	1	no	yes	Gallinula chloropus -> Gallinula chloropus + Gallinula galeata [split, aou_7_52 (2011)]	lump (1923) -> split (2011) [starting with change Gallinula chloropus + Gallinula galeata -> Gallinula chloropus [lump, aou_3_18 (1923)]]	1	no	yes
40	lump	Lagopus welchi, Lagopus evermanni, Lagopus rupestris	Lagopus rupestris	aou_4 (1931)	1931		0	no	no			0	no	no
41	lump	Rallus longirostris, Rallus crepitans	Rallus longirostris	aou_4 (1931)	1931	Rallus longirostris -> Rallus longirostris + Rallus scottii + Rallus crepitans [split, aou_1_02 (1890)]; Rallus longirostris -> Rallus obsoletus + Rallus longirostris + Rallus crepitans [split, aou_7_55 (2014)]	2	yes	yes			0	no	no
42	lump	Rallus obsoletus, Rallus beldingi, Rallus levipes	Rallus obsoletus	aou_4 (1931)	1931		0	no	no			0	no	no
43	lump	Larus thayeri, Larus argentatus	Larus argentatus	aou_4 (1931)	1931		0	no	no			0	no	no
44	lump	Cepphus mandtii, Cepphus grylle	Cepphus grylle	aou_4 (1931)	1931		0	no	no			0	no	no
45	lump	Glaucidium gnoma, Glaucidium hoskinsi	Glaucidium gnoma	aou_4 (1931)	1931		0	no	no			0	no	no
46	lump	Colaptes rufipileus, Colaptes cafer	Colaptes cafer	aou_4 (1931)	1931		0	no	no			0	no	no
47	lump	Salpinctes obsoletus, Salpinctes guadeloupensis	Salpinctes obsoletus	aou_4 (1931)	1931		0	no	no			0	no	no
48	lump	Thryomanes leucophrys, Thryomanes bewicki	Thryomanes bewicki	aou_4 (1931)	1931		0	no	no			0	no	no
49	lump	Nannus meliger, Nannus hiemalis	Nannus hiemalis	aou_4 (1931)	1931		0	no	no			0	no	no
50	lump	Tympanuchus americanus, Tympanuchus cupido	Tympanuchus cupido	aou_4 (1931)	1931		0	no	no			0	no	no
51	lump	Gavia pacifica, Gavia arctica	Gavia arctica	aou_4 (1931)	1931	Gavia arctica -> Gavia pacifica + Gavia arctica [split, aou_6_35 (1985)]	1	no	yes	Gavia arctica -> Gavia pacifica + Gavia arctica [split, aou_6_35 (1985)]	lump (1931) -> split (1985) [starting with change Gavia pacifica + Gavia arctica -> Gavia arctica [lump, aou_4 (1931)]]	1	no	yes
52	lump	Fulmarus glacialis, Fulmarus rodgersi	Fulmarus glacialis	aou_4 (1931)	1931	Fulmarus glacialis -> Fulmarus glacialis + Fulmarus rodgersi [split, aou_2_10 (1901)]	1	yes	no	Fulmarus glacialis -> Fulmarus glacialis + Fulmarus rodgersi [split, aou_2_10 (1901)]	split (1901) -> lump (1931) [starting with change Fulmarus glacialis -> Fulmarus glacialis + Fulmarus rodgersi [split, aou_2_10 (1901)]]	1	yes	no
53	lump	Pterodroma scalaris, Pterodroma inexpectata, Pterodroma fisheri	Pterodroma inexpectata	aou_4 (1931)	1931		0	no	no			0	no	no
54	lump	Pelecanus occidentalis, Pelecanus californicus	Pelecanus occidentalis	aou_4 (1931)	1931		0	no	no			0	no	no
55	lump	Creciscus coturniculus, Creciscus jamaicensis	Creciscus jamaicensis	aou_4 (1931)	1931	Porzana jamaicensis -> Porzana jamaicensis + Porzana coturniculus [split, aou_1_05 (1893)]	1	yes	no			0	no	no
56	lump	Larus canus, Larus brachyrhynchus	Larus canus	aou_4 (1931)	1931		0	no	no			0	no	no
57	lump	Larus argentatus, Larus vegae	Larus argentatus	aou_4 (1931)	1931		0	no	no			0	no	no
58	lump	Aphelocoma woodhousei, Aphelocoma texana, Aphelocoma cyanotis, Aphelocoma californica	Aphelocoma californica	aou_4 (1931)	1931	Aphelocoma californica -> Aphelocoma californica + Aphelocoma woodhouseii [split, aou_7_57 (2016)]	1	no	yes			0	no	no
59	lump	Psaltriparus plumbeus, Psaltriparus minimus	Psaltriparus minimus	aou_4 (1931)	1931		0	no	no			0	no	no
60	lump	Motacilla alba, Motacilla ocularis	Motacilla alba	aou_4 (1931)	1931		0	no	no			0	no	no
61	lump	Passerherbulus nelsoni, Passerherbulus caudacutus	Passerherbulus caudacutus	aou_4 (1931)	1931	Ammodramus caudacutus -> Ammodramus caudacutus + Ammodramus nelsoni [split, aou_2_09 (1899)]; Ammodramus caudacutus -> Ammodramus caudacutus + Ammodramus nelsoni [split, aou_6_40 (1995)]	2	yes	yes			0	no	no
62	lump	Agelaius gubernator, Agelaius phoeniceus	Agelaius phoeniceus	aou_4 (1931)	1931		0	no	no			0	no	no
63	split	Dendragapus obscurus	Dendragapus fuliginosus, Dendragapus obscurus	aou_4 (1931)	1931	Dendragapus fuliginosus + Dendragapus obscurus -> Dendragapus obscurus [lump, aou_4_19 (1944)]	1	no	yes	Dendragapus fuliginosus + Dendragapus obscurus -> Dendragapus obscurus [lump, aou_4_19 (1944)]	split (1931) -> lump (1944) [starting with change Dendragapus obscurus -> Dendragapus fuliginosus + Dendragapus obscurus [split, aou_4 (1931)]]	1	no	yes
64	split	Arquatella maritima	Arquatella ptilocnemis, Arquatella maritima	aou_4 (1931)	1931	Arquatella ptilocnemis + Arquatella maritima + Arquatella couesi -> Arquatella maritima [lump, aou_2_14 (1908)]	1	yes	no			0	no	no
65	lump	Haematopus palliatus, Haematopus frazari	Haematopus palliatus	aou_4 (1931)	1931		0	no	no			0	no	no
66	lump	Sphyrapicus ruber, Sphyrapicus varius	Sphyrapicus varius	aou_4 (1931)	1931		0	no	no			0	no	no
67	split	Junco hyemalis	Junco mearnsi, Junco hyemalis	aou_4 (1931)	1931	Junco annectens + Junco mearnsi + Junco hyemalis -> Junco hyemalis [lump, aou_2_14 (1908)]	1	yes	no			0	no	no
68	lump	Pipilo crissalis, Pipilo fuscus	Pipilo fuscus	aou_4 (1931)	1931	Pipilo fuscus -> Pipilo crissalis + Pipilo fuscus [split, aou_2_14 (1908)]; Pipilo fuscus -> Pipilo crissalis + Pipilo fuscus [split, aou_6_37 (1989)]	2	yes	yes	Pipilo fuscus -> Pipilo crissalis + Pipilo fuscus [split, aou_2_14 (1908)]; Pipilo fuscus -> Pipilo crissalis + Pipilo fuscus [split, aou_6_37 (1989)]	split (1908) -> lump (1931) -> split (1989) [starting with change Pipilo fuscus -> Pipilo crissalis + Pipilo fuscus [split, aou_2_14 (1908)]]	2	yes	yes
69	lump	Colymbus grisegena, Colymbus holboellii	Colymbus grisegena	aou_4 (1931)	1931		0	no	no			0	no	no
70	lump	Puffinus diomedea, Puffinus borealis	Puffinus diomedea	aou_4 (1931)	1931		0	no	no			0	no	no
71	split	Fregata aquila	Fregata aquila, Fregata magnificens	aou_4 (1931)	1931		0	no	no			0	no	no
72	lump	Phaethon lepturus, Phaethon americanus	Phaethon lepturus	aou_4 (1931)	1931		0	no	no			0	no	no
73	lump	Casmerodius egretta, Casmerodius alba	Casmerodius alba	aou_4 (1931)	1931		0	no	no			0	no	no
74	lump	Mergus merganser, Mergus americanus	Mergus merganser	aou_4 (1931)	1931		0	no	no			0	no	no
75	lump	Glaucidium brasilianum, Glaucidium phaloenoides	Glaucidium brasilianum	aou_4 (1931)	1931		0	no	no			0	no	no
76	lump	Myiarchus lawrencei, Myiarchus tuberculifer	Myiarchus tuberculifer	aou_4 (1931)	1931		0	no	no			0	no	no
77	lump	Myiarchus tyrannulus, Myiarchus magister	Myiarchus tyrannulus	aou_4 (1931)	1931		0	no	no			0	no	no
78	lump	Polioptila californica, Polioptila melanura	Polioptila melanura	aou_4 (1931)	1931	Polioptila melanura -> Polioptila californica + Polioptila melanura [split, aou_6_37 (1989)]	1	no	yes	Polioptila melanura -> Polioptila californica + Polioptila melanura [split, aou_6_37 (1989)]	lump (1931) -> split (1989) [starting with change Polioptila californica + Polioptila melanura -> Polioptila melanura [lump, aou_4 (1931)]]	1	no	yes
79	lump	Stelgidopteryx serripennis, Stelgidopteryx ruficollis	Stelgidopteryx ruficollis	aou_4 (1931)	1931		0	no	no			0	no	no
80	lump	Anthus spinoletta, Anthus rubescens	Anthus spinoletta	aou_4 (1931)	1931	Anthus spinoletta -> Anthus spinoletta + Anthus rubescens [split, aou_6_37 (1989)]	1	no	yes	Anthus spinoletta -> Anthus spinoletta + Anthus rubescens [split, aou_6_37 (1989)]	lump (1931) -> split (1989) [starting with change Anthus spinoletta + Anthus rubescens -> Anthus spinoletta [lump, aou_4 (1931)]]	1	no	yes
81	lump	Pyrrhula cassini, Pyrrhula pyrrhula	Pyrrhula pyrrhula	aou_4 (1931)	1931		0	no	no			0	no	no
82	split	Passerherbulus lecontei	Passerherbulus lecontei, Passerherbulus caudacutus	aou_4 (1931)	1931	Ammospiza leconteii + Passerherbulus caudacutus -> Ammospiza leconteii [lump, aou_5_32 (1973)]	1	no	yes	Ammospiza leconteii + Passerherbulus caudacutus -> Ammospiza leconteii [lump, aou_5_32 (1973)]	split (1931) -> lump (1973) [starting with change Passerherbulus lecontei -> Passerherbulus lecontei + Passerherbulus caudacutus [split, aou_4 (1931)]]	1	no	yes
83	lump	Piranga hepatica, Piranga flava	Piranga flava	aou_4 (1931)	1931		0	no	no			0	no	no
84	lump	Megaquiscalus major, Cassidix mexicanus	Cassidix mexicanus	aou_4 (1931)	1931	Cassidix mexicanus -> Cassidix major + Cassidix mexicanus [split, aou_5_32 (1973)]	1	no	yes	Cassidix mexicanus -> Cassidix major + Cassidix mexicanus [split, aou_5_32 (1973)]	lump (1931) -> split (1973) [starting with change Megaquiscalus major + Cassidix mexicanus -> Cassidix mexicanus [lump, aou_4 (1931)]]	1	no	yes
85	lump	Lanius excubitor, Lanius borealis	Lanius excubitor	aou_4_19 (1944)	1944		0	no	no			0	no	no
86	lump	Aphelocoma californica, Aphelocoma coerulescens	Aphelocoma coerulescens	aou_4_19 (1944)	1944	Aphelocoma coerulescens -> Aphelocoma californica + Aphelocoma insularis + Aphelocoma coerulescens [split, aou_6_40 (1995)]	1	no	yes			0	no	no
87	lump	Perisoreus canadensis, Perisoreus obscurus	Perisoreus canadensis	aou_4_19 (1944)	1944		0	no	no			0	no	no
88	lump	Troglodytes troglodytes, Nannus hiemalis	Troglodytes troglodytes	aou_4_19 (1944)	1944	Troglodytes troglodytes -> Troglodytes hiemalis + Troglodytes troglodytes + Troglodytes pacificus [split, aou_7_51 (2010)]	1	no	yes			0	no	no
89	lump	Sterna albifrons, Sterna antillarum	Sterna albifrons	aou_4_19 (1944)	1944	Sterna albifrons -> Sterna albifrons + Sterna antillarum [split, aou_5_34 (January 1982)]	1	no	yes	Sterna albifrons -> Sterna albifrons + Sterna antillarum [split, aou_5_34 (January 1982)]	lump (1944) -> split (1982) [starting with change Sterna albifrons + Sterna antillarum -> Sterna albifrons [lump, aou_4_19 (1944)]]	1	no	yes
90	lump	Asio otus, Asio wilsonianus	Asio otus	aou_4_19 (1944)	1944		0	no	no			0	no	no
91	lump	Progne cryptoleuca, Progne subis	Progne subis	aou_4_19 (1944)	1944	Progne subis -> Progne cryptoleuca + Progne subis [split, aou_4_31 (1956)]	1	no	yes	Progne subis -> Progne cryptoleuca + Progne subis [split, aou_4_31 (1956)]	lump (1944) -> split (1956) [starting with change Progne cryptoleuca + Progne subis -> Progne subis [lump, aou_4_19 (1944)]]	1	no	yes
92	lump	Hirundo rustica, Hirundo erythrogaster	Hirundo rustica	aou_4_19 (1944)	1944		0	no	no			0	no	no
93	lump	Passerculus beldingi, Passerculus rostratus, Passerculus sandwichensis	Passerculus sandwichensis	aou_4_19 (1944)	1944		0	no	no			0	no	no
94	lump	Amphispiza nevadensis, Amphispiza belli	Amphispiza belli	aou_4_19 (1944)	1944		0	no	no			0	no	no
95	split	Quiscalus quiscula	Quiscalus versicolor, Quiscalus quiscula	aou_4_19 (1944)	1944	Quiscalus versicolor + Quiscalus quiscula -> Quiscalus quiscula [lump, aou_4_23 (1948)]	1	no	yes	Quiscalus versicolor + Quiscalus quiscula -> Quiscalus quiscula [lump, aou_4_23 (1948)]	split (1944) -> lump (1948) [starting with change Quiscalus quiscula -> Quiscalus versicolor + Quiscalus quiscula [split, aou_4_19 (1944)]]	1	no	yes
96	lump	Sula piscator, Sula sula	Sula sula	aou_4_19 (1944)	1944		0	no	no			0	no	no
97	lump	Sula brewsteri, Sula leucogaster	Sula leucogaster	aou_4_19 (1944)	1944		0	no	no			0	no	no
98	lump	Branta nigricans, Branta bernicla	Branta bernicla	aou_4_19 (1944)	1944	Branta bernicla -> Branta nigricans + Branta bernicla [split, aou_4_26 (1951)]	1	no	yes	Branta bernicla -> Branta nigricans + Branta bernicla [split, aou_4_26 (1951)]	lump (1944) -> split (1951) [starting with change Branta nigricans + Branta bernicla -> Branta bernicla [lump, aou_4_19 (1944)]]	1	no	yes
99	lump	Somateria v-nigra, Somateria mollissima	Somateria mollissima	aou_4_19 (1944)	1944		0	no	no			0	no	no
100	lump	Oidemia nigra, Oidemia americana	Oidemia nigra	aou_4_19 (1944)	1944		0	no	no			0	no	no
101	lump	Melanitta fusca, Melanitta deglandi	Melanitta fusca	aou_4_19 (1944)	1944	Melanitta fusca -> Melanitta fusca + Melanitta deglandi [split, aou_4_24 (1949)]	1	no	yes	Melanitta fusca -> Melanitta fusca + Melanitta deglandi [split, aou_4_24 (1949)]	lump (1944) -> split (1949) [starting with change Melanitta fusca + Melanitta deglandi -> Melanitta fusca [lump, aou_4_19 (1944)]]	1	no	yes
102	lump	Circus cyaneus, Circus hudsonius	Circus cyaneus	aou_4_19 (1944)	1944		0	no	no			0	no	no
103	lump	Astur atricapillus, Accipiter gentilis	Accipiter gentilis	aou_4_19 (1944)	1944		0	no	no			0	no	no
104	lump	Colinus ridgwayi, Colinus virginianus	Colinus virginianus	aou_4_19 (1944)	1944		0	no	no			0	no	no
105	lump	Phaeopus hudsonicus, Numenius phaeopus	Numenius phaeopus	aou_4_19 (1944)	1944		0	no	no			0	no	no
106	lump	Charadrius semipalmatus, Charadrius hiaticula	Charadrius hiaticula	aou_4_19 (1944)	1944	Charadrius hiaticula -> Charadrius semipalmatus + Charadrius hiaticula [split, aou_4_31 (1956)]	1	no	yes	Charadrius hiaticula -> Charadrius semipalmatus + Charadrius hiaticula [split, aou_4_31 (1956)]	lump (1944) -> split (1956) [starting with change Charadrius semipalmatus + Charadrius hiaticula -> Charadrius hiaticula [lump, aou_4_19 (1944)]]	1	no	yes
107	lump	Charadrius alexandrinus, Charadrius nivosus	Charadrius alexandrinus	aou_4_19 (1944)	1944	Charadrius alexandrinus -> Charadrius alexandrinus + Charadrius nivosus [split, aou_7_52 (2011)]	1	no	yes	Charadrius alexandrinus -> Charadrius alexandrinus + Charadrius nivosus [split, aou_7_52 (2011)]	lump (1944) -> split (2011) [starting with change Charadrius alexandrinus + Charadrius nivosus -> Charadrius alexandrinus [lump, aou_4_19 (1944)]]	1	no	yes
108	lump	Catharacta skua, Catharacta chilensis	Catharacta skua	aou_4_19 (1944)	1944		0	no	no			0	no	no
109	split	Buteo borealis	Buteo harlani, Buteo borealis	aou_4_19 (1944)	1944	Buteo harlani + Buteo borealis -> Buteo borealis [lump, aou_1_03 (1891)]	1	yes	no	Buteo harlani + Buteo borealis -> Buteo borealis [lump, aou_1_03 (1891)]	lump (1891) -> split (1944) [starting with change Buteo harlani + Buteo borealis -> Buteo borealis [lump, aou_1_03 (1891)]]	1	yes	no
110	lump	Buteo borealis, Buteo jamaicensis	Buteo jamaicensis	aou_4_19 (1944)	1944		0	no	no			0	no	no
111	lump	Dendragapus fuliginosus, Dendragapus obscurus	Dendragapus obscurus	aou_4_19 (1944)	1944	Dendragapus obscurus -> Dendragapus fuliginosus + Dendragapus obscurus [split, aou_4 (1931)]; Dendragapus obscurus -> Dendragapus fuliginosus + Dendragapus obscurus [split, aou_7_47 (2006)]	2	yes	yes	Dendragapus obscurus -> Dendragapus fuliginosus + Dendragapus obscurus [split, aou_4 (1931)]; Dendragapus obscurus -> Dendragapus fuliginosus + Dendragapus obscurus [split, aou_7_47 (2006)]	split (1931) -> lump (1944) -> split (2006) [starting with change Dendragapus obscurus -> Dendragapus fuliginosus + Dendragapus obscurus [split, aou_4 (1931)]]	2	yes	yes
112	lump	Lagopus mutus, Lagopus rupestris	Lagopus mutus	aou_4_19 (1944)	1944		0	no	no			0	no	no
113	lump	Rallus obsoletus, Rallus longirostris	Rallus longirostris	aou_4_19 (1944)	1944	Rallus longirostris -> Rallus obsoletus + Rallus longirostris + Rallus crepitans [split, aou_7_55 (2014)]	1	no	yes			0	no	no
114	lump	Cuculus optatus, Cuculus saturatus	Cuculus saturatus	aou_4_19 (1944)	1944	Cuculus saturatus -> Cuculus optatus + Cuculus lepidus + Cuculus saturatus [split, aou_7_47 (2006)]	1	no	yes			0	no	no
115	lump	Trogon elegans, Trogon ambiguus	Trogon elegans	aou_4_19 (1944)	1944		0	no	no			0	no	no
116	lump	Aphelocoma insularis, Aphelocoma coerulescens	Aphelocoma coerulescens	aou_4_19 (1944)	1944	Aphelocoma coerulescens -> Aphelocoma californica + Aphelocoma insularis + Aphelocoma coerulescens [split, aou_6_40 (1995)]	1	no	yes			0	no	no
117	lump	Capella gallinago, Capella delicata	Capella gallinago	aou_4_20 (1945)	1945	Gallinago gallinago -> Gallinago gallinago + Gallinago delicata [split, aou_7_43 (2002)]	1	no	yes	Gallinago gallinago -> Gallinago gallinago + Gallinago delicata [split, aou_7_43 (2002)]	lump (1945) -> split (2002) [starting with change Capella gallinago + Capella delicata -> Capella gallinago [lump, aou_4_20 (1945)]]	1	no	yes
118	lump	Dendroica petechia, Dendroica aestiva	Dendroica petechia	aou_4_20 (1945)	1945		0	no	no			0	no	no
119	split	Corvus brachyrhynchos	Corvus brachyrhynchos, Corvus caurinus	aou_4_20 (1945)	1945	Corvus brachyrhynchos + Corvus caurinus -> Corvus brachyrhynchos [lump, aou_3_18 (1923)]	1	yes	no	Corvus brachyrhynchos + Corvus caurinus -> Corvus brachyrhynchos [lump, aou_3_18 (1923)]	lump (1923) -> split (1945) [starting with change Corvus brachyrhynchos + Corvus caurinus -> Corvus brachyrhynchos [lump, aou_3_18 (1923)]]	1	yes	no
120	lump	Oceanodroma leucorhoa, Oceanodroma soccoroensis	Oceanodroma leucorhoa	aou_4_21 (1946)	1946	Oceanodroma leucorhoa -> Oceanodroma leucorhoa + Oceanodroma socorroensis + Oceanodroma cheimomnestes [split, aou_7_57 (2016)]	1	no	yes			0	no	no
121	lump	Falco aesalon, Falco columbarius	Falco columbarius	aou_4_21 (1946)	1946		0	no	no			0	no	no
122	lump	Trogon elegans, Trogon ambiguus	Trogon elegans	aou_4_22 (1947)	1947		0	no	no			0	no	no
123	lump	Aphelocoma ultramarina, Aphelocoma sordida	Aphelocoma ultramarina	aou_4_22 (1947)	1947		0	no	no			0	no	no
124	lump	Quiscalus versicolor, Quiscalus quiscula	Quiscalus quiscula	aou_4_23 (1948)	1948	Quiscalus quiscula -> Quiscalus versicolor + Quiscalus quiscula [split, aou_4_19 (1944)]	1	yes	no	Quiscalus quiscula -> Quiscalus versicolor + Quiscalus quiscula [split, aou_4_19 (1944)]	split (1944) -> lump (1948) [starting with change Quiscalus quiscula -> Quiscalus versicolor + Quiscalus quiscula [split, aou_4_19 (1944)]]	1	yes	no
125	split	Melanitta fusca	Melanitta fusca, Melanitta deglandi	aou_4_24 (1949)	1949	Melanitta fusca + Melanitta deglandi -> Melanitta fusca [lump, aou_4_19 (1944)]; Melanitta fusca + Melanitta deglandi -> Melanitta fusca [lump, aou_5_34 (January 1982)]	2	yes	yes	Melanitta fusca + Melanitta deglandi -> Melanitta fusca [lump, aou_4_19 (1944)]; Melanitta fusca + Melanitta deglandi -> Melanitta fusca [lump, aou_5_34 (January 1982)]	lump (1944) -> split (1949) -> lump (1982) [starting with change Melanitta fusca + Melanitta deglandi -> Melanitta fusca [lump, aou_4_19 (1944)]]	2	yes	yes
126	lump	Puffinus opisthomelas, Puffinus puffinus	Puffinus puffinus	aou_4_25 (1950)	1950		0	no	no			0	no	no
127	split	Branta bernicla	Branta nigricans, Branta bernicla	aou_4_26 (1951)	1951	Branta nigricans + Branta bernicla -> Branta bernicla [lump, aou_4_19 (1944)]; Branta nigricans + Branta bernicla -> Branta bernicla [lump, aou_5_33 (1976)]	2	yes	yes	Branta nigricans + Branta bernicla -> Branta bernicla [lump, aou_4_19 (1944)]; Branta nigricans + Branta bernicla -> Branta bernicla [lump, aou_5_33 (1976)]	lump (1944) -> split (1951) -> lump (1976) [starting with change Branta nigricans + Branta bernicla -> Branta bernicla [lump, aou_4_19 (1944)]]	2	yes	yes
128	lump	Anser brachyrhynchus, Anser fabalis	Anser fabalis	aou_4_27 (1952)	1952		0	no	no			0	no	no
129	lump	Empidonax wrightii, Empidonax oberholseri	Empidonax oberholseri	aou_4_28 (1953)	1953	Empidonax oberholseri -> Empidonax wrightii + Empidonax oberholseri [split, aou_5_34 (January 1982)]	1	no	yes	Empidonax oberholseri -> Empidonax wrightii + Empidonax oberholseri [split, aou_5_34 (January 1982)]	lump (1953) -> split (1982) [starting with change Empidonax wrightii + Empidonax oberholseri -> Empidonax oberholseri [lump, aou_4_28 (1953)]]	1	no	yes
130	split	Limnodromus griseus	Limnodromus griseus, Limnodromus scolopaceus	aou_4_29 (1954)	1954		0	no	no			0	no	no
131	lump	Pipilo erythrophthalmus, Pipilo maculatus	Pipilo erythrophthalmus	aou_4_29 (1954)	1954	Pipilo erythrophthalmus -> Pipilo erythrophthalmus + Pipilo maculatus [split, aou_6_40 (1995)]	1	no	yes	Pipilo erythrophthalmus -> Pipilo erythrophthalmus + Pipilo maculatus [split, aou_6_40 (1995)]	lump (1954) -> split (1995) [starting with change Pipilo erythrophthalmus + Pipilo maculatus -> Pipilo erythrophthalmus [lump, aou_4_29 (1954)]]	1	no	yes
132	lump	Canachites franklinii, Canachites canadensis	Canachites canadensis	aou_4_30 (1955)	1955		0	no	no			0	no	no
133	split	Progne subis	Progne cryptoleuca, Progne subis	aou_4_31 (1956)	1956	Progne cryptoleuca + Progne subis -> Progne subis [lump, aou_4_19 (1944)]	1	yes	no	Progne cryptoleuca + Progne subis -> Progne subis [lump, aou_4_19 (1944)]	lump (1944) -> split (1956) [starting with change Progne cryptoleuca + Progne subis -> Progne subis [lump, aou_4_19 (1944)]]	1	yes	no
134	split	Charadrius hiaticula	Charadrius semipalmatus, Charadrius hiaticula	aou_4_31 (1956)	1956	Charadrius semipalmatus + Charadrius hiaticula -> Charadrius hiaticula [lump, aou_4_19 (1944)]	1	yes	no	Charadrius semipalmatus + Charadrius hiaticula -> Charadrius hiaticula [lump, aou_4_19 (1944)]	lump (1944) -> split (1956) [starting with change Charadrius semipalmatus + Charadrius hiaticula -> Charadrius hiaticula [lump, aou_4_19 (1944)]]	1	yes	no
135	lump	Ardea herodias, Ardea occidentalis	Ardea herodias	aou_5_32 (1973)	1973		0	no	no			0	no	no
136	lump	Chen caerulescens, Chen hyperborea	Chen caerulescens	aou_5_32 (1973)	1973		0	no	no			0	no	no
137	lump	Buteo harlani, Buteo jamaicensis	Buteo jamaicensis	aou_5_32 (1973)	1973		0	no	no			0	no	no
138	split	Alectoris graeca	Alectoris chukar, Alectoris graeca	aou_5_32 (1973)	1973		0	no	no			0	no	no
139	lump	Colaptes auratus, Colaptes chrysoides, Colaptes cafer	Colaptes auratus	aou_5_32 (1973)	1973		0	no	no			0	no	no
140	split	Empidonax traillii	Empidonax alnorum, Empidonax traillii	aou_5_32 (1973)	1973		0	no	no			0	no	no
141	lump	Anas crecca, Anas carolinensis	Anas crecca	aou_5_32 (1973)	1973		0	no	no			0	no	no
142	lump	Turdus migratorius, Turdus confinis	Turdus migratorius	aou_5_32 (1973)	1973		0	no	no			0	no	no
143	lump	Psaltriparus minimus, Psaltriparus melanotis	Psaltriparus minimus	aou_5_32 (1973)	1973		0	no	no			0	no	no
144	lump	Carpodacus amplus, Carpodacus mexicanus, Carpodacus mcgregori	Carpodacus mexicanus	aou_5_32 (1973)	1973		0	no	no			0	no	no
145	lump	Junco oreganus, Junco insularis, Junco hyemalis, Junco aikeni	Junco hyemalis	aou_5_32 (1973)	1973	Junco hyemalis -> Junco insularis + Junco hyemalis [split, aou_7_55 (2014)]	1	no	yes			0	no	no
146	lump	Ammospiza mirabilis, Ammospiza maritima, Ammospiza nigrescens	Ammospiza maritima	aou_5_32 (1973)	1973		0	no	no			0	no	no
147	lump	Parula graysoni, Parula pitiayumi	Parula pitiayumi	aou_5_32 (1973)	1973		0	no	no			0	no	no
148	lump	Dendroica auduboni, Dendroica coronata	Dendroica coronata	aou_5_32 (1973)	1973		0	no	no			0	no	no
149	lump	Coereba bahamensis, Coereba flaveola	Coereba flaveola	aou_5_32 (1973)	1973		0	no	no			0	no	no
150	split	Cassidix mexicanus	Cassidix major, Cassidix mexicanus	aou_5_32 (1973)	1973	Megaquiscalus major + Cassidix mexicanus -> Cassidix mexicanus [lump, aou_4 (1931)]	1	yes	no	Megaquiscalus major + Cassidix mexicanus -> Cassidix mexicanus [lump, aou_4 (1931)]	lump (1931) -> split (1973) [starting with change Megaquiscalus major + Cassidix mexicanus -> Cassidix mexicanus [lump, aou_4 (1931)]]	1	yes	no
151	lump	Icterus bullockii, Icterus galbula	Icterus galbula	aou_5_32 (1973)	1973	Icterus galbula -> Icterus bullockii + Icterus galbula + Icterus abeillei [split, aou_6_40 (1995)]	1	no	yes			0	no	no
152	lump	Junco bairdi, Junco phaeonotus	Junco phaeonotus	aou_5_32 (1973)	1973		0	no	no			0	no	no
153	lump	Ammospiza leconteii, Passerherbulus caudacutus	Ammospiza leconteii	aou_5_32 (1973)	1973	Passerherbulus lecontei -> Passerherbulus lecontei + Passerherbulus caudacutus [split, aou_4 (1931)]	1	yes	no	Passerherbulus lecontei -> Passerherbulus lecontei + Passerherbulus caudacutus [split, aou_4 (1931)]	split (1931) -> lump (1973) [starting with change Passerherbulus lecontei -> Passerherbulus lecontei + Passerherbulus caudacutus [split, aou_4 (1931)]]	1	yes	no
154	lump	Butorides striatus, Butorides virescens	Butorides striatus	aou_5_33 (1976)	1976	Butorides striatus -> Butorides striatus + Butorides virescens [split, aou_6_39 (1993)]	1	no	yes	Butorides striatus -> Butorides striatus + Butorides virescens [split, aou_6_39 (1993)]	lump (1976) -> split (1993) [starting with change Butorides striatus + Butorides virescens -> Butorides striatus [lump, aou_5_33 (1976)]]	1	no	yes
155	lump	Parus atricristatus, Parus bicolor	Parus bicolor	aou_5_33 (1976)	1976	Baeolophus bicolor -> Baeolophus bicolor + Baeolophus atricristatus [split, aou_7_43 (2002)]	1	no	yes			0	no	no
156	lump	Branta nigricans, Branta bernicla	Branta bernicla	aou_5_33 (1976)	1976	Branta bernicla -> Branta nigricans + Branta bernicla [split, aou_4_26 (1951)]	1	yes	no	Branta bernicla -> Branta nigricans + Branta bernicla [split, aou_4_26 (1951)]	split (1951) -> lump (1976) [starting with change Branta bernicla -> Branta nigricans + Branta bernicla [split, aou_4_26 (1951)]]	1	yes	no
157	lump	Corvus corone, Corvus cornix	Corvus corone	aou_5_33 (1976)	1976		0	no	no			0	no	no
158	lump	Melanitta fusca, Melanitta deglandi	Melanitta fusca	aou_5_34 (January 1982)	1982	Melanitta fusca -> Melanitta fusca + Melanitta deglandi [split, aou_4_24 (1949)]	1	yes	no	Melanitta fusca -> Melanitta fusca + Melanitta deglandi [split, aou_4_24 (1949)]	split (1949) -> lump (1982) [starting with change Melanitta fusca -> Melanitta fusca + Melanitta deglandi [split, aou_4_24 (1949)]]	1	yes	no
159	lump	Elanus leucurus, Elanus caeruleus	Elanus caeruleus	aou_5_34 (January 1982)	1982	Elanus caeruleus -> Elanus leucurus + Elanus caeruleus [split, aou_6_39 (1993)]	1	no	yes	Elanus caeruleus -> Elanus leucurus + Elanus caeruleus [split, aou_6_39 (1993)]	lump (1982) -> split (1993) [starting with change Elanus leucurus + Elanus caeruleus -> Elanus caeruleus [lump, aou_5_34 (January 1982)]]	1	no	yes
160	lump	Polyborus plancus, Caracara cheriway	Polyborus plancus	aou_5_34 (January 1982)	1982		0	no	no			0	no	no
161	split	Sterna albifrons	Sterna albifrons, Sterna antillarum	aou_5_34 (January 1982)	1982	Sterna albifrons + Sterna antillarum -> Sterna albifrons [lump, aou_4_19 (1944)]	1	yes	no	Sterna albifrons + Sterna antillarum -> Sterna albifrons [lump, aou_4_19 (1944)]	lump (1944) -> split (1982) [starting with change Sterna albifrons + Sterna antillarum -> Sterna albifrons [lump, aou_4_19 (1944)]]	1	yes	no
162	lump	Picoides arizonae, Picoides stricklandi	Picoides stricklandi	aou_5_34 (January 1982)	1982	Dryobates stricklandi -> Dryobates stricklandi + Dryobates arizonae [split, aou_1_01 (1889)]; Picoides stricklandi -> Picoides arizonae + Picoides stricklandi [split, aou_7_42 (2000)]	2	yes	yes	Picoides stricklandi -> Picoides arizonae + Picoides stricklandi [split, aou_7_42 (2000)]	lump (1982) -> split (2000) [starting with change Picoides arizonae + Picoides stricklandi -> Picoides stricklandi [lump, aou_5_34 (January 1982)]]	1	no	yes
163	lump	Leucosticte atrata, Leucosticte australis, Leucosticte arctoa, Leucosticte tephrocotis	Leucosticte arctoa	aou_5_34 (January 1982)	1982	Leucosticte arctoa -> Leucosticte atrata + Leucosticte australis + Leucosticte arctoa + Leucosticte tephrocotis [split, aou_6_39 (1993)]	1	no	yes	Leucosticte arctoa -> Leucosticte atrata + Leucosticte australis + Leucosticte arctoa + Leucosticte tephrocotis [split, aou_6_39 (1993)]	lump (1982) -> split (1993) [starting with change Leucosticte atrata + Leucosticte australis + Leucosticte arctoa + Leucosticte tephrocotis -> Leucosticte arctoa [lump, aou_5_34 (January 1982)]]	1	no	yes
164	split	Empidonax oberholseri	Empidonax wrightii, Empidonax oberholseri	aou_5_34 (January 1982)	1982	Empidonax wrightii + Empidonax oberholseri -> Empidonax oberholseri [lump, aou_4_28 (1953)]	1	yes	no	Empidonax wrightii + Empidonax oberholseri -> Empidonax oberholseri [lump, aou_4_28 (1953)]	lump (1953) -> split (1982) [starting with change Empidonax wrightii + Empidonax oberholseri -> Empidonax oberholseri [lump, aou_4_28 (1953)]]	1	yes	no
165	split	Aechmophorus occidentalis	Aechmophorus occidentalis, Aechmophorus clarkii	aou_6_35 (1985)	1985		0	no	no			0	no	no
166	split	Gavia arctica	Gavia pacifica, Gavia arctica	aou_6_35 (1985)	1985	Gavia pacifica + Gavia arctica -> Gavia arctica [lump, aou_4 (1931)]	1	yes	no	Gavia pacifica + Gavia arctica -> Gavia arctica [lump, aou_4 (1931)]	lump (1931) -> split (1985) [starting with change Gavia pacifica + Gavia arctica -> Gavia arctica [lump, aou_4 (1931)]]	1	yes	no
167	split	Ortalis vetula	Ortalis vetula, Ortalis leucogastra	aou_6_35 (1985)	1985		0	no	no			0	no	no
168	split	Sphyrapicus varius	Sphyrapicus nuchalis, Sphyrapicus varius	aou_6_35 (1985)	1985		0	no	no			0	no	no
169	split	Vireo olivaceus	Vireo flavoviridis, Vireo olivaceus	aou_6_36 (1987)	1987		0	no	no			0	no	no
170	split	Polioptila melanura	Polioptila californica, Polioptila melanura	aou_6_37 (1989)	1989	Polioptila californica + Polioptila melanura -> Polioptila melanura [lump, aou_4 (1931)]	1	yes	no	Polioptila californica + Polioptila melanura -> Polioptila melanura [lump, aou_4 (1931)]	lump (1931) -> split (1989) [starting with change Polioptila californica + Polioptila melanura -> Polioptila melanura [lump, aou_4 (1931)]]	1	yes	no
171	split	Anthus spinoletta	Anthus spinoletta, Anthus rubescens	aou_6_37 (1989)	1989	Anthus spinoletta + Anthus rubescens -> Anthus spinoletta [lump, aou_4 (1931)]	1	yes	no	Anthus spinoletta + Anthus rubescens -> Anthus spinoletta [lump, aou_4 (1931)]	lump (1931) -> split (1989) [starting with change Anthus spinoletta + Anthus rubescens -> Anthus spinoletta [lump, aou_4 (1931)]]	1	yes	no
172	split	Empidonax difficilis	Empidonax difficilis, Empidonax occidentalis	aou_6_37 (1989)	1989		0	no	no			0	no	no
173	split	Pipilo fuscus	Pipilo crissalis, Pipilo fuscus	aou_6_37 (1989)	1989	Pipilo crissalis + Pipilo fuscus -> Pipilo fuscus [lump, aou_4 (1931)]	1	yes	no	Pipilo crissalis + Pipilo fuscus -> Pipilo fuscus [lump, aou_4 (1931)]	lump (1931) -> split (1989) [starting with change Pipilo crissalis + Pipilo fuscus -> Pipilo fuscus [lump, aou_4 (1931)]]	1	yes	no
174	split	Butorides striatus	Butorides striatus, Butorides virescens	aou_6_39 (1993)	1993	Butorides striatus + Butorides virescens -> Butorides striatus [lump, aou_5_33 (1976)]	1	yes	no	Butorides striatus + Butorides virescens -> Butorides striatus [lump, aou_5_33 (1976)]	lump (1976) -> split (1993) [starting with change Butorides striatus + Butorides virescens -> Butorides striatus [lump, aou_5_33 (1976)]]	1	yes	no
175	split	Elanus caeruleus	Elanus leucurus, Elanus caeruleus	aou_6_39 (1993)	1993	Elanus leucurus + Elanus caeruleus -> Elanus caeruleus [lump, aou_5_34 (January 1982)]	1	yes	no	Elanus leucurus + Elanus caeruleus -> Elanus caeruleus [lump, aou_5_34 (January 1982)]	lump (1982) -> split (1993) [starting with change Elanus leucurus + Elanus caeruleus -> Elanus caeruleus [lump, aou_5_34 (January 1982)]]	1	yes	no
176	split	Pluvialis dominica	Pluvialis dominica, Pluvialis fulva	aou_6_39 (1993)	1993		0	no	no			0	no	no
177	split	Leucosticte arctoa	Leucosticte atrata, Leucosticte australis, Leucosticte arctoa, Leucosticte tephrocotis	aou_6_39 (1993)	1993	Leucosticte atrata + Leucosticte australis + Leucosticte arctoa + Leucosticte tephrocotis -> Leucosticte arctoa [lump, aou_5_34 (January 1982)]	1	yes	no	Leucosticte atrata + Leucosticte australis + Leucosticte arctoa + Leucosticte tephrocotis -> Leucosticte arctoa [lump, aou_5_34 (January 1982)]	lump (1982) -> split (1993) [starting with change Leucosticte atrata + Leucosticte australis + Leucosticte arctoa + Leucosticte tephrocotis -> Leucosticte arctoa [lump, aou_5_34 (January 1982)]]	1	yes	no
178	split	Larus argentatus	Larus argentatus, Larus cachinnans	aou_6_39 (1993)	1993		0	no	no			0	no	no
179	split	Aphelocoma coerulescens	Aphelocoma californica, Aphelocoma insularis, Aphelocoma coerulescens	aou_6_40 (1995)	1995	Aphelocoma californica + Aphelocoma coerulescens -> Aphelocoma coerulescens [lump, aou_4_19 (1944)]; Aphelocoma insularis + Aphelocoma coerulescens -> Aphelocoma coerulescens [lump, aou_4_19 (1944)]	2	yes	no			0	no	no
180	split	Ammodramus caudacutus	Ammodramus caudacutus, Ammodramus nelsoni	aou_6_40 (1995)	1995	Passerherbulus nelsoni + Passerherbulus caudacutus -> Passerherbulus caudacutus [lump, aou_4 (1931)]	1	yes	no			0	no	no
181	split	Pipilo erythrophthalmus	Pipilo erythrophthalmus, Pipilo maculatus	aou_6_40 (1995)	1995	Pipilo erythrophthalmus + Pipilo maculatus -> Pipilo erythrophthalmus [lump, aou_4_29 (1954)]	1	yes	no	Pipilo erythrophthalmus + Pipilo maculatus -> Pipilo erythrophthalmus [lump, aou_4_29 (1954)]	lump (1954) -> split (1995) [starting with change Pipilo erythrophthalmus + Pipilo maculatus -> Pipilo erythrophthalmus [lump, aou_4_29 (1954)]]	1	yes	no
182	split	Icterus galbula	Icterus bullockii, Icterus galbula, Icterus abeillei	aou_6_40 (1995)	1995	Icterus bullockii + Icterus galbula -> Icterus galbula [lump, aou_5_32 (1973)]	1	yes	no			0	no	no
183	split	Catharus minimus	Catharus bicknelli, Catharus minimus	aou_6_40 (1995)	1995		0	no	no			0	no	no
184	split	Oxyura jamaicensis	Oxyura jamaicensis, Oxyura ferruginea	aou_6_41 (1997)	1997		0	no	no			0	no	no
185	split	Anas acuta	Anas eatoni, Anas acuta	aou_6_41 (1997)	1997		0	no	no			0	no	no
186	split	Vireo solitarius	Vireo cassinii, Vireo solitarius, Vireo plumbeus	aou_6_41 (1997)	1997		0	no	no			0	no	no
187	split	Baeolophus inornatus	Baeolophus ridgwayi, Baeolophus inornatus	aou_6_41 (1997)	1997		0	no	no			0	no	no
188	split	Petrochelidon fulva	Petrochelidon rufocollaris, Petrochelidon fulva	aou_6_41 (1997)	1997		0	no	no			0	no	no
189	split	Agelaius phoeniceus	Agelaius phoeniceus, Agelaius assimilis	aou_6_41 (1997)	1997		0	no	no			0	no	no
190	split	Brachyramphus marmoratus	Brachyramphus perdix, Brachyramphus marmoratus	aou_6_41 (1997)	1997		0	no	no			0	no	no
191	split	Sula dactylatra	Sula dactylatra, Sula granti	aou_7_42 (2000)	2000		0	no	no			0	no	no
192	split	Centrocercus urophasianus	Centrocercus urophasianus, Centrocercus minimus	aou_7_42 (2000)	2000		0	no	no			0	no	no
193	split	Picoides stricklandi	Picoides arizonae, Picoides stricklandi	aou_7_42 (2000)	2000	Picoides arizonae + Picoides stricklandi -> Picoides stricklandi [lump, aou_5_34 (January 1982)]	1	yes	no	Picoides arizonae + Picoides stricklandi -> Picoides stricklandi [lump, aou_5_34 (January 1982)]	lump (1982) -> split (2000) [starting with change Picoides arizonae + Picoides stricklandi -> Picoides stricklandi [lump, aou_5_34 (January 1982)]]	1	yes	no
194	split	Pica pica	Pica hudsonia, Pica pica	aou_7_42 (2000)	2000		0	no	no			0	no	no
195	split	Caracara plancus	Caracara plancus, Caracara lutosa, Caracara cheriway	aou_7_42 (2000)	2000		0	no	no			0	no	no
196	split	Gallinago gallinago	Gallinago gallinago, Gallinago delicata	aou_7_43 (2002)	2002	Capella gallinago + Capella delicata -> Capella gallinago [lump, aou_4_20 (1945)]	1	yes	no	Capella gallinago + Capella delicata -> Capella gallinago [lump, aou_4_20 (1945)]	lump (1945) -> split (2002) [starting with change Capella gallinago + Capella delicata -> Capella gallinago [lump, aou_4_20 (1945)]]	1	yes	no
197	split	Baeolophus bicolor	Baeolophus bicolor, Baeolophus atricristatus	aou_7_43 (2002)	2002	Parus atricristatus + Parus bicolor -> Parus bicolor [lump, aou_5_33 (1976)]	1	yes	no			0	no	no
198	split	Loxia leucoptera	Loxia leucoptera, Loxia megaplaga	aou_7_44 (2003)	2003		0	no	no			0	no	no
199	split	Picoides tridactylus	Picoides dorsalis, Picoides tridactylus	aou_7_44 (2003)	2003		0	no	no			0	no	no
200	lump	Butorides striatus, Butorides sundevalli	Butorides striatus	aou_7_44 (2003)	2003		0	no	no			0	no	no
201	split	Motacilla flava	Motacilla flava, Motacilla tschutschensis	aou_7_45 (2004)	2004		0	no	no			0	no	no
202	split	Branta canadensis	Branta canadensis, Branta hutchinsii	aou_7_45 (2004)	2004		0	no	no			0	no	no
203	lump	Motacilla alba, Motacilla lugens	Motacilla alba	aou_7_46 (2005)	2005		0	no	no			0	no	no
204	split	Calonectris diomedea	Calonectris edwardsii, Calonectris diomedea	aou_7_47 (2006)	2006		0	no	no			0	no	no
205	split	Dendragapus obscurus	Dendragapus fuliginosus, Dendragapus obscurus	aou_7_47 (2006)	2006	Dendragapus fuliginosus + Dendragapus obscurus -> Dendragapus obscurus [lump, aou_4_19 (1944)]	1	yes	no	Dendragapus fuliginosus + Dendragapus obscurus -> Dendragapus obscurus [lump, aou_4_19 (1944)]	lump (1944) -> split (2006) [starting with change Dendragapus fuliginosus + Dendragapus obscurus -> Dendragapus obscurus [lump, aou_4_19 (1944)]]	1	yes	no
206	split	Cuculus saturatus	Cuculus optatus, Cuculus lepidus, Cuculus saturatus	aou_7_47 (2006)	2006	Cuculus optatus + Cuculus saturatus -> Cuculus saturatus [lump, aou_4_19 (1944)]	1	yes	no			0	no	no
207	split	Larus cachinnans	Larus michahellis, Larus cachinnans	aou_7_48 (2007)	2007		0	no	no			0	no	no
208	split	Anser fabalis	Anser fabalis, Anser serrirostris	aou_7_48 (2007)	2007		0	no	no			0	no	no
209	lump	Buteogallus anthracinus, Buteogallus subtilis	Buteogallus anthracinus	aou_7_49 (2008)	2008		0	no	no			0	no	no
210	split	Phoenicopterus ruber	Phoenicopterus ruber, Phoenicopterus roseus	aou_7_49 (2008)	2008		0	no	no			0	no	no
211	split	Pelecanus occidentalis	Pelecanus occidentalis, Pelecanus thagus	aou_7_49 (2008)	2008		0	no	no			0	no	no
212	split	Icterus icterus	Icterus jamacaii, Icterus icterus, Icterus croconotus	aou_7_49 (2008)	2008		0	no	no			0	no	no
213	split	Melanitta nigra	Melanitta americana, Melanitta nigra	aou_7_51 (2010)	2010		0	no	no			0	no	no
214	split	Caprimulgus vociferus	Caprimulgus vociferus, Caprimulgus arizonae	aou_7_51 (2010)	2010		0	no	no			0	no	no
215	split	Troglodytes troglodytes	Troglodytes hiemalis, Troglodytes troglodytes, Troglodytes pacificus	aou_7_51 (2010)	2010	Troglodytes troglodytes + Nannus hiemalis -> Troglodytes troglodytes [lump, aou_4_19 (1944)]	1	yes	no			0	no	no
216	split	Gallinula chloropus	Gallinula chloropus, Gallinula galeata	aou_7_52 (2011)	2011	Gallinula chloropus + Gallinula galeata -> Gallinula chloropus [lump, aou_3_18 (1923)]	1	yes	no	Gallinula chloropus + Gallinula galeata -> Gallinula chloropus [lump, aou_3_18 (1923)]	lump (1923) -> split (2011) [starting with change Gallinula chloropus + Gallinula galeata -> Gallinula chloropus [lump, aou_3_18 (1923)]]	1	yes	no
217	split	Aphelocoma ultramarina	Aphelocoma wollweberi, Aphelocoma ultramarina	aou_7_52 (2011)	2011		0	no	no			0	no	no
218	split	Setophaga dominica	Setophaga flavescens, Setophaga dominica	aou_7_52 (2011)	2011		0	no	no			0	no	no
219	split	Charadrius alexandrinus	Charadrius alexandrinus, Charadrius nivosus	aou_7_52 (2011)	2011	Charadrius alexandrinus + Charadrius nivosus -> Charadrius alexandrinus [lump, aou_4_19 (1944)]	1	yes	no	Charadrius alexandrinus + Charadrius nivosus -> Charadrius alexandrinus [lump, aou_4_19 (1944)]	lump (1944) -> split (2011) [starting with change Charadrius alexandrinus + Charadrius nivosus -> Charadrius alexandrinus [lump, aou_4_19 (1944)]]	1	yes	no
220	split	Puffinus lherminieri	Puffinus subalaris, Puffinus lherminieri	aou_7_53 (2012)	2012		0	no	no			0	no	no
221	split	Synthliboramphus hypoleucus	Synthliboramphus hypoleucus, Synthliboramphus scrippsi	aou_7_53 (2012)	2012		0	no	no			0	no	no
222	split	Buteo nitidus	Buteo plagiatus, Buteo nitidus	aou_7_53 (2012)	2012		0	no	no			0	no	no
223	lump	Basileuterus culicivorus, Basileuterus hypoleucus	Basileuterus culicivorus	aou_7_53 (2012)	2012		0	no	no			0	no	no
224	split	Artemisiospiza belli	Artemisiospiza belli, Artemisiospiza nevadensis	aou_7_54 (2013)	2013		0	no	no			0	no	no
225	split	Puffinus assimilis	Puffinus assimilis, Puffinus baroli	aou_7_54 (2013)	2013		0	no	no			0	no	no
226	split	Troglodytes aedon	Troglodytes cobbi, Troglodytes aedon	aou_7_54 (2013)	2013		0	no	no			0	no	no
227	split	Thalassarche cauta	Thalassarche eremita, Thalassarche cauta, Thalassarche salvini	aou_7_55 (2014)	2014		0	no	no			0	no	no
228	split	Rallus elegans	Rallus elegans, Rallus tenuirostris	aou_7_55 (2014)	2014		0	no	no			0	no	no
229	split	Phylloscopus borealis	Phylloscopus borealis, Phylloscopus xanthodryas, Phylloscopus examinandus	aou_7_55 (2014)	2014		0	no	no			0	no	no
230	split	Junco hyemalis	Junco insularis, Junco hyemalis	aou_7_55 (2014)	2014	Junco oreganus + Junco insularis + Junco hyemalis + Junco aikeni -> Junco hyemalis [lump, aou_5_32 (1973)]	1	yes	no			0	no	no
231	split	Rallus longirostris	Rallus obsoletus, Rallus longirostris, Rallus crepitans	aou_7_55 (2014)	2014	Rallus longirostris + Rallus crepitans -> Rallus longirostris [lump, aou_4 (1931)]; Rallus obsoletus + Rallus longirostris -> Rallus longirostris [lump, aou_4_19 (1944)]	2	yes	no			0	no	no
232	split	Pterodroma arminjoniana	Pterodroma heraldica, Pterodroma arminjoniana	aou_7_56 (2015)	2015		0	no	no			0	no	no
233	split	Puffinus auricularis	Puffinus newelli, Puffinus auricularis, Puffinus myrtae	aou_7_56 (2015)	2015		0	no	no			0	no	no
234	split	Stercorarius skua	Stercorarius skua, Stercorarius antarcticus	aou_7_56 (2015)	2015		0	no	no			0	no	no
235	split	Oceanodroma leucorhoa	Oceanodroma leucorhoa, Oceanodroma socorroensis, Oceanodroma cheimomnestes	aou_7_57 (2016)	2016	Oceanodroma leucorhoa + Oceanodroma soccoroensis -> Oceanodroma leucorhoa [lump, aou_4_21 (1946)]	1	yes	no			0	no	no
236	split	Aphelocoma californica	Aphelocoma californica, Aphelocoma woodhouseii	aou_7_57 (2016)	2016	Aphelocoma woodhousei + Aphelocoma texana + Aphelocoma cyanotis + Aphelocoma californica -> Aphelocoma californica [lump, aou_4 (1931)]	1	yes	no			0	no	no
237	lump	Fulica caribaea, Fulica americana	Fulica americana	aou_7_57 (2016)	2016		0	no	no			0	no	no
