# Supplementary material for: The tempo and mode of the taxonomic correction process: How taxonomists have corrected and recorrected North American bird species over the last 127 years
Source: PLoS One. 2018 Apr 19;13(4):e0195736. doi: 10.1371/journal.pone.0195736 (PMC5909608; doi:10.1371/journal.pone.0195736)
Supplement: S3 Table — Includes a count and list of taxonomic concepts associated with each name, the ‘trajectory’ of changes (the sequence of additions, deletions, renames, lumps and splits) we know about associated with this name or its synonyms and in which dataset this name and its synonyms were first added. The remaining columns are from the 2016 Checklist of North and Middle American Birds, downloaded from http://checklist.aou.org on October 3, 2016. Extralimital species, i.e. those involved in lumps and splits but not found within the geographical area of the checklist, have ‘NA’ in all higher taxonomy columns and were not present in the 2016 Checklist. (CSV) [file pone.0195736.s003.csv]

name	synonyms	taxon_concept_count	taxon_concepts	trajectory	trajectory_without_renames	trajectory_lumps_splits	first_added_dataset	first_added_year	annotation	common_name	aou_ids	family	french_name	genus	order	rank	scientificName	species	status_accidental	status_extinct	status_hawaiian	status_introduced	status_misplaced	status_nonbreeding	subfamily
Pipilo chlorurus	Pipilo chlorurus; Oreospiza chlorura; Oberholseria chlorura; Chlorura chlorura	1	Taxon concept 645c703e-9f45-41c7-8607-46d3c1e20267 containing 'Pipilo chlorurus' and 'Oreospiza chlorura' and 'Oberholseria chlorura' and 'Chlorura chlorura' found between 1886 to 2017 in 8 datasets (part of name cluster ca782be4-69c5-4ab5-8b33-e207a6b4b499)	added -> rename -> rename -> rename -> rename -> referenced -> referenced -> referenced	added -> referenced -> referenced -> referenced		aou_1.csv (1886)	1886	Monotypic.	Green-tailed Towhee	1686; 590	Emberizidae	Tohi à queue verte	Pipilo	Passeriformes	species	Pipilo chlorurus	Pipilo chlorurus	NA	NA	NA	NA	NA	NA	NA
Chen rossii	Chen rossi; Chen rossii	1	Taxon concept 5a55a7ca-cdc6-4151-8760-e65ad55ee669 containing 'Chen rossii' and 'Chen rossi' found between 1886 to 2017 in 8 datasets (part of name cluster 6a68493f-0e8f-4d65-9c5d-f28caedf9c35)	added -> referenced -> rename -> rename -> referenced -> referenced -> referenced -> referenced	added -> referenced -> referenced -> referenced -> referenced -> referenced		aou_1.csv (1886)	1886	Monotypic.	Ross's Goose	18; 170	Anatidae	Oie de Ross	Chen	Anseriformes	species	Chen rossii	Chen rossii	NA	NA	NA	NA	NA	NA	Anserinae
Ardea herodias	Ardea herodias	3	Taxon concept d5143e28-0fc4-4abc-becf-9e80b0307ab0 containing 'Ardea herodias' found between 1886 to 1903 in 2 datasets (part of name cluster 73c95458-6d86-44fd-aa87-f39127aa1a9d); Taxon concept be97f12c-c9bc-4d2d-8f33-bc8c07baeda1 containing 'Ardea herodias' found between 1903 to 1973 in 2 datasets (part of name cluster 73c95458-6d86-44fd-aa87-f39127aa1a9d); Taxon concept 3edb9776-959f-404c-9c97…	added -> lump -> lump -> referenced -> referenced	added -> lump -> lump -> referenced -> referenced	lump -> lump	aou_1.csv (1886)	1886	NA	Great Blue Heron	224; 194	Ardeidae	Grand Héron	Ardea	Pelecaniformes	species	Ardea herodias	Ardea herodias	NA	NA	NA	NA	NA	NA	NA
Myiarchus tyrannulus	Myiarchus tyrannulus	2	Taxon concept 43db3095-94c3-492a-a67b-5569071d4fab containing 'Myiarchus tyrannulus' found between 1931 in 1 datasets (part of name cluster 63e91b77-697c-4fa1-93a7-705490a11027); Taxon concept 6813f707-2e17-403c-9134-e9ccbd0756de containing 'Myiarchus tyrannulus' found between 1931 to 2017 in 5 datasets (part of name cluster 63e91b77-697c-4fa1-93a7-705490a11027)	lump -> referenced -> referenced -> referenced -> referenced	lump -> referenced -> referenced -> referenced -> referenced	lump	aou_4 (1931)	1931	NA	Brown-crested Flycatcher	1170	Tyrannidae	Tyran de Wied	Myiarchus	Passeriformes	species	Myiarchus tyrannulus	Myiarchus tyrannulus	NA	NA	NA	NA	NA	NA	Tyranninae
Plectrophenax hyperboreus	Passerina hyperborea; Plectrophenax hyperboreus	1	Taxon concept 71f87d5e-6196-4b9b-ad20-e80c27bb2621 containing 'Passerina hyperborea' and 'Plectrophenax hyperboreus' found between 1886 to 2017 in 9 datasets (part of name cluster f0aacc67-946d-49fe-ac04-df983c83ebe3)	added -> rename -> rename -> referenced -> referenced -> referenced -> referenced -> referenced -> referenced	added -> referenced -> referenced -> referenced -> referenced -> referenced -> referenced		aou_1.csv (1886)	1886	Monotypic.	McKay's Bunting	1745; 535	Calcariidae	Plectrophane blanc	Plectrophenax	Passeriformes	species	Plectrophenax hyperboreus	Plectrophenax hyperboreus	NA	NA	NA	NA	NA	NA	NA
Anas discors	Querquedula discors; Anas discors	1	Taxon concept 720cba83-bc94-4c69-8a71-4ba259afb953 containing 'Querquedula discors' and 'Anas discors' found between 1886 to 2017 in 5 datasets (part of name cluster f93a78e2-1a6c-4d77-a34a-04c2718bc135)	added -> rename -> rename -> referenced -> referenced	added -> referenced -> referenced		aou_1.csv (1886)	1886	Monotypic. <i>Anas discors orphna</i> recognized by AOU 1957, but validity doubtful.	Blue-winged Teal	140; 42	Anatidae	Sarcelle à ailes bleues	Anas	Anseriformes	species	Anas discors	Anas discors	NA	NA	NA	NA	NA	NA	Anatinae
Melanerpes erythrocephalus	Melanerpes erythrocephalus	1	Taxon concept b261446c-9cc2-402f-8ee6-f933b21bedfc containing 'Melanerpes erythrocephalus' found between 1886 to 2017 in 3 datasets (part of name cluster 9243ff75-9602-4ffa-aab6-01cb1e54a7de)	added -> referenced -> referenced	added -> referenced -> referenced		aou_1.csv (1886)	1886	Monotypic.	Red-headed Woodpecker	940; 406	Picidae	Pic à tête rouge	Melanerpes	Piciformes	species	Melanerpes erythrocephalus	Melanerpes erythrocephalus	NA	NA	NA	NA	NA	NA	Picinae
Sturnus vulgaris	Sturnus vulgaris	1	Taxon concept 007dea2d-18a6-4790-9a02-723489a07a54 containing 'Sturnus vulgaris' found between 1886 to 2017 in 4 datasets (part of name cluster e434addf-81a4-4f58-9b44-3008897ac5ca)	added -> referenced -> referenced -> referenced	added -> referenced -> referenced -> referenced		aou_1.csv (1886)	1886	NA	European Starling	[493]; 1509	Sturnidae	Étourneau sansonnet	Sturnus	Passeriformes	species	Sturnus vulgaris	Sturnus vulgaris	NA	NA	NA	I	NA	NA	NA
Vermivora chrysoptera	Vermivora chrysoptera; Helminthophila chrysoptera	1	Taxon concept cba85db7-3b87-4a74-83f0-89f45b3e6aad containing 'Helminthophila chrysoptera' and 'Vermivora chrysoptera' found between 1886 to 2017 in 8 datasets (part of name cluster 2741bd28-3fdb-4ee8-a0d1-d649c5f7224f)	added -> rename -> referenced -> referenced -> referenced -> referenced -> referenced -> referenced	added -> referenced -> referenced -> referenced -> referenced -> referenced -> referenced		aou_1.csv (1886)	1886	Monotypic.	Golden-winged Warbler	1534; 642	Parulidae	Paruline à ailes dorées	Vermivora	Passeriformes	species	Vermivora chrysoptera; Helminthophila chrysoptera	Vermivora chrysoptera	NA	NA	NA	NA	NA	NA	NA
Vermivora bachmanii	Helminthophila bachmanii; Vermivora bachmanii; Helminthophila bachmani; Vermivora bachmani	1	Taxon concept 05a00e09-0468-4766-85ec-58fc220ab8ed containing 'Helminthophila bachmani' and 'Helminthophila bachmanii' and 'Vermivora bachmanii' and 'Vermivora bachmani' found between 1886 to 2017 in 11 datasets (part of name cluster 4aa3bec6-ea07-46b8-8809-107743be2507)	added -> rename -> rename -> rename -> referenced -> rename -> referenced -> referenced -> referenced -> referenced -> referenced	added -> referenced -> referenced -> referenced -> referenced -> referenced -> referenced		aou_1.csv (1886)	1886	Monotypic.	Bachman's Warbler	640; 1532	Parulidae	Paruline de Bachman	Vermivora	Passeriformes	species	Vermivora bachmanii; Helminthophila bachmani	Vermivora bachmanii	NA	†	NA	NA	NA	NA	NA
Picoides arizonae	Picoides arizonae; Dryobates arizonae; Dendrocopos arizonae	4	Taxon concept 82af0312-a970-4fb1-87ee-54705e3e5356 containing 'Dryobates arizonae' and 'Picoides arizonae' and 'Dendrocopos arizonae' found between 1889 to January 1982 in 4 datasets (part of name cluster 9205f8c8-e61f-4037-a9b2-db784da6e4bf); Taxon concept ec8aa91b-9baf-4896-8d4f-4abab7b993fe containing 'Picoides arizonae' found between January 1982 to 2000 in 2 datasets (part of name cluster 92…	split -> rename -> rename -> lump -> split -> referenced	split -> lump -> split -> referenced	split -> lump -> split	aou_1_01 (1889)	1889	NA	Arizona Woodpecker	965	Picidae	Pic d'Arizona	Picoides	Piciformes	species	NA	Picoides arizonae	NA	NA	NA	NA	NA	NA	Picinae
Stercorarius pomarinus	Stercorarius pomarinus	1	Taxon concept 3905f917-3c70-4a82-a87b-c01672bac308 containing 'Stercorarius pomarinus' found between 1886 to 2017 in 5 datasets (part of name cluster 5721df4d-32b7-48c5-abe5-4feeece2e0d2)	added -> referenced -> referenced -> referenced -> referenced	added -> referenced -> referenced -> referenced -> referenced		aou_1.csv (1886)	1886	Monotypic.	Pomarine Jaeger	36; 510	Stercorariidae	Labbe pomarin	Stercorarius	Charadriiformes	species	Stercorarius pomarinus	Stercorarius pomarinus	NA	NA	NA	NA	NA	NA	NA
Helmitheros vermivorum	Helmitheros vermivorum; Helmitherus vermivorus; Helmitheros vermivorus	1	Taxon concept 26831527-fa32-4708-93d1-a1352eb6284e containing 'Helmitheros vermivorum' and 'Helmitherus vermivorus' and 'Helmitheros vermivorus' found between 1886 to 2017 in 9 datasets (part of name cluster c7922e0d-32eb-4308-b924-ccab3dfb5076)	added -> rename -> referenced -> referenced -> referenced -> referenced -> referenced -> rename -> referenced	added -> referenced -> referenced -> referenced -> referenced -> referenced -> referenced		aou_1.csv (1886)	1886	Monotypic.	Worm-eating Warbler	1578; 639	Parulidae	Paruline vermivore	Helmitheros	Passeriformes	species	Helmitherus vermivorus; Helmitheros vermivorus	Helmitheros vermivorum	NA	NA	NA	NA	NA	NA	NA
Lanius ludovicianus	Lanius ludovicianus; Lanius ludovicianus excubitorides	1	Taxon concept 416d2d1a-6f82-4f29-81ef-ced4afff779a containing 'Lanius ludovicianus' and 'Lanius ludovicianus excubitorides' found between 1886 to 2017 in 3 datasets (part of name cluster b94f4ffc-950d-45bf-92c4-6508dd00cad6)	added|added -> deleted -> referenced	added|added -> deleted -> referenced		aou_1.csv (1886)	1886	NA	Loggerhead Shrike	622a; 622; 1230	Laniidae	Pie-grièche migratrice	Lanius	Passeriformes	species	Lanius ludovicianus; Lanius ludovicianus excubitorides	Lanius ludovicianus	NA	NA	NA	NA	NA	NA	NA
Alle alle	Alle alle; Plautus alle	1	Taxon concept 547d780c-53de-4785-a069-1f850d1a409f containing 'Alle alle' and 'Plautus alle' found between 1886 to 2017 in 5 datasets (part of name cluster 8fcef2db-7761-4477-9436-b887458ef641)	added -> rename -> rename -> referenced -> referenced	added -> referenced -> referenced		aou_1.csv (1886)	1886	NA	Dovekie	34; 513	Alcidae	Mergule nain	Alle	Charadriiformes	species	Alle alle	Alle alle	NA	NA	NA	NA	NA	NA	NA
Podilymbus podiceps	Podilymbus podiceps	1	Taxon concept b67d799a-599b-490a-8225-70df72ab9325 containing 'Podilymbus podiceps' found between 1886 to 2017 in 5 datasets (part of name cluster 396d002f-5282-491d-be9b-487397edf7de)	added -> referenced -> referenced -> referenced -> referenced	added -> referenced -> referenced -> referenced -> referenced		aou_1.csv (1886)	1886	NA	Pied-billed Grebe	6; 138	Podicipedidae	Grèbe à bec bigarré	Podilymbus	Podicipediformes	species	Podilymbus podiceps	Podilymbus podiceps	NA	NA	NA	NA	NA	NA	NA
Gymnogyps californianus	Gymnogyps californianus; Pseudogryphus californianus	1	Taxon concept 4de78dda-0359-42c2-bc98-5efaaeda62ac containing 'Pseudogryphus californianus' and 'Gymnogyps californianus' found between 1886 to 2017 in 5 datasets (part of name cluster 43fda218-d106-4de3-b3ac-3bd410af024b)	added -> rename -> referenced -> referenced -> referenced	added -> referenced -> referenced -> referenced		aou_1.csv (1886)	1886	Monotypic.	California Condor	324; 258	Cathartidae	Condor de Californie	Gymnogyps	Cathartiformes	species	Gymnogyps californianus; Pseudogryphus californianus	Gymnogyps californianus	NA	NA	NA	NA	NA	NA	NA
Somateria spectabilis	Somateria spectabilis	1	Taxon concept 6134c134-2e92-4db7-887c-58ae0015a62a containing 'Somateria spectabilis' found between 1886 to 2017 in 3 datasets (part of name cluster e1ecbb4b-c19b-4a83-b676-d109d3a6a86d)	added -> referenced -> referenced	added -> referenced -> referenced		aou_1.csv (1886)	1886	Monotypic.	King Eider	59; 162	Anatidae	Eider à tête grise	Somateria	Anseriformes	species	Somateria spectabilis	Somateria spectabilis	NA	NA	NA	NA	NA	NA	Anatinae
Pyrocephalus rubinus	Pyrocephalus rubinus; Pyrocephalus rubineus; Pyrocephalus rubineus mexicanus	1	Taxon concept f2668562-5278-4f52-a6ee-3e2b5f3374fe containing 'Pyrocephalus rubineus' and 'Pyrocephalus rubinus' and 'Pyrocephalus rubineus mexicanus' found between 1886 to 2017 in 4 datasets (part of name cluster 2cfb90da-8e7e-47b0-88fb-0dbc8a74bae7)	added -> rename -> deleted -> referenced	added -> deleted -> referenced		aou_1.csv (1886)	1886	NA	Vermilion Flycatcher	1156; 471	Tyrannidae	Moucherolle vermillon	Pyrocephalus	Passeriformes	species	Pyrocephalus rubinus; Pyrocephalus rubineus mexicanus	Pyrocephalus rubinus	NA	NA	NA	NA	NA	NA	Fluvicolinae
Setophaga kirtlandii	Setophaga kirtlandii; Dendroica kirtlandii; Dendroica kirtlandi	1	Taxon concept 7da07640-1abe-4a59-ae56-8301fa9b5c50 containing 'Dendroica kirtlandi' and 'Setophaga kirtlandii' and 'Dendroica kirtlandii' found between 1886 to 2017 in 9 datasets (part of name cluster e3e25139-6fb9-4a9e-80c0-2a268b02fde2)	added -> referenced -> rename -> referenced -> referenced -> referenced -> referenced -> rename -> referenced	added -> referenced -> referenced -> referenced -> referenced -> referenced -> referenced		aou_1.csv (1886)	1886	Monotypic.	Kirtland's Warbler	1564; 670	Parulidae	Paruline de Kirtland	Setophaga	Passeriformes	species	Dendroica kirtlandii; Dendroica kirtlandi	Setophaga kirtlandii	NA	NA	NA	NA	NA	NA	NA
Setophaga citrina	Sylvania mitrata; Wilsonia citrina; Setophaga citrina; Wilsonia mitrata	1	Taxon concept da61b90f-41a9-4252-8084-7d5cdf0b566f containing 'Wilsonia citrina' and 'Sylvania mitrata' and 'Setophaga citrina' and 'Wilsonia mitrata' found between 1886 to 2017 in 10 datasets (part of name cluster 462b66f9-4065-4b02-9581-6ef6aae53c1b)	added -> rename -> rename -> referenced -> referenced -> referenced -> referenced -> referenced -> rename -> referenced	added -> referenced -> referenced -> referenced -> referenced -> referenced -> referenced		aou_1.csv (1886)	1886	Monotypic.	Hooded Warbler	684; 1600	Parulidae	Paruline à capuchon	Setophaga	Passeriformes	species	Sylvania mitrata; Wilsonia citrina	Setophaga citrina	NA	NA	NA	NA	NA	NA	NA
Pelecanus thagus	Pelecanus thagus	2	Taxon concept b6e65c7b-5013-4e73-ae85-885fd5dc9b3e containing 'Pelecanus thagus' found between 2008 in 1 datasets (part of name cluster b82f4ea7-ad8f-473f-9f60-409f74e7bbdb); Taxon concept 90c88f14-b890-4352-a59c-cafdefe4e779 containing 'Pelecanus thagus' found between 2008 in 1 datasets (part of name cluster b82f4ea7-ad8f-473f-9f60-409f74e7bbdb)	split	split	split	aou_7_49 (2008)	2008	NA	NA	NA	NA	NA	NA	NA	NA	NA	NA	NA	NA	NA	NA	NA	NA	NA
Ardenna tenuirostris	Ardenna tenuirostris; Puffinus tenuirostris	1	Taxon concept a465c340-4724-41a1-928b-155c01e46229 containing 'Puffinus tenuirostris' and 'Ardenna tenuirostris' found between 1886 to 2017 in 7 datasets (part of name cluster c24326bf-6e5e-474c-a17b-089aef1a0f97)	added -> referenced -> referenced -> referenced -> referenced -> rename -> referenced	added -> referenced -> referenced -> referenced -> referenced -> referenced		aou_1.csv (1886)	1886	Monotypic.	Short-tailed Shearwater	96; 175	Procellariidae	Puffin à bec grêle	Ardenna	Procellariiformes	species	Puffinus tenuirostris	Ardenna tenuirostris	NA	NA	NA	NA	NA	N	NA
Tringa incana	Heteractitis incanus; Heteroscelus incanus; Tringa incana; Heteroscelus incanum	1	Taxon concept cbfbaabd-e3b2-43d7-9ce0-832a0bb586f4 containing 'Heteractitis incanus' and 'Heteroscelus incanus' and 'Heteroscelus incanum' and 'Tringa incana' found between 1886 to 2017 in 9 datasets (part of name cluster 823a770c-2350-4f01-ba00-2cca91e140e1)	added -> referenced -> rename -> rename -> rename -> rename -> referenced -> rename -> referenced	added -> referenced -> referenced -> referenced		aou_1.csv (1886)	1886	Monotypic. Referred to as <i> Heterosceles incanus</i> by Clements (2000) and Howard and Moore (2003).	Wandering Tattler	401; 259	Scolopacidae	Chevalier errant	Tringa	Charadriiformes	species	Heteractitis incanus; Heteroscelus incanus	Tringa incana	NA	NA	NA	NA	NA	NA	Tringinae
Haemorhous cassinii	Carpodacus cassini; Haemorhous cassinii; Carpodacus cassinii	1	Taxon concept b1a67edc-d0bc-49c4-87dd-9ebd041145d1 containing 'Carpodacus cassinii' and 'Haemorhous cassinii' and 'Carpodacus cassini' found between 1886 to 2017 in 6 datasets (part of name cluster 19986f0e-db48-451e-9c2f-ba524e689f92)	added -> rename -> referenced -> referenced -> rename -> referenced	added -> referenced -> referenced -> referenced		aou_1.csv (1886)	1886	Monotypic.	Cassin's Finch	10361; 518	Fringillidae	Roselin de Cassin	Haemorhous	Passeriformes	species	Carpodacus cassini; Carpodacus cassinii	Haemorhous cassinii	NA	NA	NA	NA	NA	NA	Carduelinae
Synthliboramphus antiquus	Synthliboramphus antiquus; Synthliboramphus antiquum	1	Taxon concept af62e3e4-5481-4ac6-ac22-34f8c5e8e128 containing 'Synthliboramphus antiquus' and 'Synthliboramphus antiquum' found between 1886 to 2017 in 5 datasets (part of name cluster 81df14f9-aa39-427e-9e8c-fa1d4295ebad)	added -> rename -> rename -> referenced -> referenced	added -> referenced -> referenced		aou_1.csv (1886)	1886	NA	Ancient Murrelet	525; 21	Alcidae	Guillemot à cou blanc	Synthliboramphus	Charadriiformes	species	Synthliboramphus antiquus	Synthliboramphus antiquus	NA	NA	NA	NA	NA	NA	NA
Strix occidentalis	Syrnium occidentale; Strix occidentalis	1	Taxon concept cfd2a359-7601-40b2-aecf-65f9747afdfd containing 'Syrnium occidentale' and 'Strix occidentalis' found between 1886 to 2017 in 4 datasets (part of name cluster bee162e3-a739-44ca-9b1d-0c201d95bf07)	added -> rename -> referenced -> referenced	added -> referenced -> referenced		aou_1.csv (1886)	1886	NA	Spotted Owl	695; 369	Strigidae	Chouette tachetée	Strix	Strigiformes	species	Syrnium occidentale; Strix occidentalis	Strix occidentalis	NA	NA	NA	NA	NA	NA	NA
Vermivora cyanoptera	Vermivora pinus; Vermivora cyanoptera; Helminthophila pinus	1	Taxon concept 2b0b27ac-a820-4479-87ba-26bfd501aa90 containing 'Vermivora pinus' and 'Vermivora cyanoptera' and 'Helminthophila pinus' found between 1886 to 2017 in 9 datasets (part of name cluster 95eb9f10-44bb-4e62-aec3-b0f25f5aedea)	added -> rename -> referenced -> referenced -> referenced -> referenced -> referenced -> rename -> referenced	added -> referenced -> referenced -> referenced -> referenced -> referenced -> referenced		aou_1.csv (1886)	1886	Monotypic.	Blue-winged Warbler	1533; 641	Parulidae	Paruline à ailes bleues	Vermivora	Passeriformes	species	Vermivora pinus; Helminthophila pinus	Vermivora cyanoptera	NA	NA	NA	NA	NA	NA	NA
Coturnicops noveboracensis	Coturnicops noveboracensis; Porzana noveboracensis	1	Taxon concept bdbd8493-f56c-4386-b41c-11de016495f1 containing 'Coturnicops noveboracensis' and 'Porzana noveboracensis' found between 1886 to 2017 in 4 datasets (part of name cluster 73cf5518-543e-47ba-9672-b68937d89476)	added -> rename -> referenced -> referenced	added -> referenced -> referenced		aou_1.csv (1886)	1886	NA	Yellow Rail	333; 215	Rallidae	Râle jaune	Coturnicops	Gruiformes	species	Coturnicops noveboracensis; Porzana noveboracensis	Coturnicops noveboracensis	NA	NA	NA	NA	NA	NA	NA
Falco peregrinus	Falco peregrinus anatum; Falco peregrinus pealei; Falco peregrinus	1	Taxon concept 0b381a31-4dd7-47ce-a50e-667c90290b46 containing 'Falco peregrinus pealei' and 'Falco peregrinus' and 'Falco peregrinus anatum' found between 1886 to 2017 in 4 datasets (part of name cluster 5a102df3-e8ac-421f-9d53-2fc6cb509262)	added|added -> referenced -> added|deleted|deleted -> referenced	added|added -> referenced -> added|deleted|deleted -> referenced		aou_1.csv (1886)	1886	NA	Peregrine Falcon	331; 356; 356a	Falconidae	Faucon pèlerin	Falco	Falconiformes	species	Falco peregrinus anatum; Falco peregrinus pealei; Falco peregrinus	Falco peregrinus	NA	NA	NA	NA	NA	NA	Falconinae
Calidris maritima	Arquatella maritima; Tringa maritima; Calidris maritima; Erolia maritima	3	Taxon concept 2ac14ac4-c7a8-4740-bb6d-a62c65ab6fab containing 'Tringa maritima' and 'Arquatella maritima' found between 1886 to 1908 in 3 datasets (part of name cluster c3380f11-4a94-446f-8c21-54611f6109fb); Taxon concept 35c35ab2-b1da-4370-b91e-bd27d63e409e containing 'Arquatella maritima' found between 1908 to 1931 in 2 datasets (part of name cluster c3380f11-4a94-446f-8c21-54611f6109fb); Taxon…	added -> rename -> lump -> split -> rename -> rename -> referenced -> referenced	added -> lump -> split -> referenced -> referenced	lump -> split	aou_1.csv (1886)	1886	Recognized as monotypic by del Hoyo et al. (1992), Clements (2000) and BNA. Howard and Moore (2003) recognizes 3 subspecies: <i></>C.m. belcheri, C.m....	Purple Sandpiper	440; 235	Scolopacidae	Bécasseau violet	Calidris	Charadriiformes	species	Tringa maritima; Calidris maritima	Calidris maritima	NA	NA	NA	NA	NA	NA	Arenariinae
Leucosticte arctoa	Leucosticte arctoa	3	Taxon concept ff19f81f-ac5d-4f37-aaed-d38429062639 containing 'Leucosticte arctoa' found between 1993 to 2017 in 3 datasets (part of name cluster 8c20e2d5-5d7b-4a55-976f-1cdb360084fe); Taxon concept bf1075c6-0c44-47c9-b7c3-ad86d3d8ce77 containing 'Leucosticte arctoa' found between January 1982 in 1 datasets (part of name cluster 8c20e2d5-5d7b-4a55-976f-1cdb360084fe); Taxon concept 7a1ac826-49fb-4…	lump -> split -> referenced -> referenced	lump -> split -> referenced -> referenced	lump -> split	aou_5_34 (January 1982)	1982	NA	Asian Rosy-Finch	10711	Fringillidae	Roselin brun	Leucosticte	Passeriformes	species	NA	Leucosticte arctoa	A	NA	NA	NA	NA	NA	Carduelinae
Pelecanus erythrorhynchos	Pelecanus erythrorhynchos	1	Taxon concept 651b53b2-404b-4df9-a05b-e73a373484e9 containing 'Pelecanus erythrorhynchos' found between 1886 to 2017 in 5 datasets (part of name cluster 08b7659b-63a7-450c-9b1c-f2e3b9698f9c)	added -> referenced -> referenced -> referenced -> referenced	added -> referenced -> referenced -> referenced -> referenced		aou_1.csv (1886)	1886	Monotypic.	American White Pelican	125; 205	Pelecanidae	Pélican d'Amérique	Pelecanus	Pelecaniformes	species	Pelecanus erythrorhynchos	Pelecanus erythrorhynchos	NA	NA	NA	NA	NA	NA	NA
Geothlypis beldingi	Geothlypis beldingi	1	Taxon concept 95a91dcc-2f0b-4d35-a68b-8333157003fa containing 'Geothlypis beldingi' found between 1886 to 2017 in 6 datasets (part of name cluster 60c0e1be-089f-496e-b4da-fbe42f8d3dfd)	added -> referenced -> referenced -> deleted -> added -> referenced	added -> referenced -> referenced -> deleted -> added -> referenced		aou_1.csv (1886)	1886	NA	Belding's Yellowthroat	682; 1588	Parulidae	Paruline de Belding	Geothlypis	Passeriformes	species	Geothlypis beldingi	Geothlypis beldingi	NA	NA	NA	NA	NA	NA	NA
Setophaga occidentalis	Setophaga occidentalis; Dendroica occidentalis	1	Taxon concept c3450a01-9ff3-4841-a422-188b9d849d1c containing 'Setophaga occidentalis' and 'Dendroica occidentalis' found between 1886 to 2017 in 8 datasets (part of name cluster 72da3195-51c3-43c4-906f-6d6caf42c1f6)	added -> referenced -> referenced -> referenced -> referenced -> referenced -> rename -> referenced	added -> referenced -> referenced -> referenced -> referenced -> referenced -> referenced		aou_1.csv (1886)	1886	Monotypic.	Hermit Warbler	1555; 669	Parulidae	Paruline à tête jaune	Setophaga	Passeriformes	species	Dendroica occidentalis	Setophaga occidentalis	NA	NA	NA	NA	NA	NA	NA
Surnia ulula	Surnia ulula caparoch; Surnia ulula	1	Taxon concept f6bf8597-5333-4b15-b686-192f36678115 containing 'Surnia ulula caparoch' and 'Surnia ulula' found between 1886 to 2017 in 9 datasets (part of name cluster 3003f7db-8c44-4131-a78c-360d6b863869)	added|added -> referenced -> referenced -> referenced -> referenced -> referenced -> deleted -> referenced -> referenced	added|added -> referenced -> referenced -> referenced -> referenced -> referenced -> deleted -> referenced -> referenced		aou_1.csv (1886)	1886	NA	Northern Hawk Owl	683; 377a; [377]	Strigidae	Chouette épervière	Surnia	Strigiformes	species	Surnia ulula caparoch; Surnia ulula	Surnia ulula	NA	NA	NA	NA	NA	NA	NA
Callipepla gambelii	Lophortyx gambeli; Callipepla gambeli; Callipepla gambelii; Lophortyx gambelii	1	Taxon concept f5724bcf-cb13-426e-a46e-0ed5fa429f07 containing 'Callipepla gambeli' and 'Lophortyx gambeli' and 'Callipepla gambelii' and 'Lophortyx gambelii' found between 1886 to 2017 in 11 datasets (part of name cluster 4816d42d-4696-4dd6-82ca-d87b95a86784)	added -> rename -> rename -> referenced -> rename -> referenced -> rename -> rename -> referenced -> referenced -> referenced	added -> referenced -> referenced -> referenced -> referenced -> referenced		aou_1.csv (1886)	1886	NA	Gambel's Quail	295; 120	Odontophoridae	Colin de Gambel	Callipepla	Galliformes	species	Callipepla gambeli; Callipepla gambelii	Callipepla gambelii	NA	NA	NA	NA	NA	NA	NA
Calcarius lapponicus	Calcarius lapponicus	1	Taxon concept 26ac4834-7a66-4e38-a9ba-0e7ead51a72f containing 'Calcarius lapponicus' found between 1886 to 2017 in 5 datasets (part of name cluster 4259bedc-968c-439a-919b-5795fa5ecd23)	added -> referenced -> referenced -> referenced -> referenced	added -> referenced -> referenced -> referenced -> referenced		aou_1.csv (1886)	1886	NA	Lapland Longspur	1733; 536	Calcariidae	Plectrophane lapon	Calcarius	Passeriformes	species	Calcarius lapponicus	Calcarius lapponicus	NA	NA	NA	NA	NA	NA	NA
Zonotrichia leucophrys	Zonotrichia leucophrys	1	Taxon concept 4bd002bd-321d-441c-98bf-c563826e50ff containing 'Zonotrichia leucophrys' found between 1886 to 2017 in 4 datasets (part of name cluster acc88f76-3683-4501-bc59-dc3473321ce5)	added -> referenced -> referenced -> referenced	added -> referenced -> referenced -> referenced		aou_1.csv (1886)	1886	NA	White-crowned Sparrow	554; 1728	Emberizidae	Bruant à couronne blanche	Zonotrichia	Passeriformes	species	Zonotrichia leucophrys	Zonotrichia leucophrys	NA	NA	NA	NA	NA	NA	NA
Vireo huttoni	Vireo huttoni stephensi; Vireo huttoni	1	Taxon concept 9f7e7f4e-0c8b-46cd-a625-a3ab5dbdea6b containing 'Vireo huttoni' and 'Vireo huttoni stephensi' found between 1886 to 2017 in 3 datasets (part of name cluster 15a024f9-d945-42df-8a16-5a5697407514)	added|added -> deleted -> referenced	added|added -> deleted -> referenced		aou_1.csv (1886)	1886	NA	Hutton's Vireo	632; 632a; 1252	Vireonidae	Viréo de Hutton	Vireo	Passeriformes	species	Vireo huttoni stephensi; Vireo huttoni	Vireo huttoni	NA	NA	NA	NA	NA	NA	NA
Troglodytes cobbi	Troglodytes cobbi	2	Taxon concept fa6d6924-eb52-4d6f-a5d4-4b1fb877f662 containing 'Troglodytes cobbi' found between 2013 in 1 datasets (part of name cluster da52b1e3-2b97-4417-83f7-dc78055b938b); Taxon concept 8d4a1554-d567-4d90-861e-4e7c49bf2781 containing 'Troglodytes cobbi' found between 2013 in 1 datasets (part of name cluster da52b1e3-2b97-4417-83f7-dc78055b938b)	split	split	split	aou_7_54 (2013)	2013	NA	NA	NA	NA	NA	NA	NA	NA	NA	NA	NA	NA	NA	NA	NA	NA	NA
Picoides borealis	Dryobates borealis; Dendrocopos borealis; Picoides borealis	1	Taxon concept 16c2c82d-fa78-451c-8f88-8a749204085c containing 'Dryobates borealis' and 'Dendrocopos borealis' and 'Picoides borealis' found between 1886 to 2017 in 5 datasets (part of name cluster 26687be8-bf45-4e57-af39-4664724f6b24)	added -> rename -> rename -> referenced -> referenced	added -> referenced -> referenced		aou_1.csv (1886)	1886	Monotypic.	Red-cockaded Woodpecker	967; 395	Picidae	Pic à face blanche	Picoides	Piciformes	species	Dryobates borealis; Picoides borealis	Picoides borealis	NA	NA	NA	NA	NA	NA	Picinae
Anas platyrhynchos	Anas platyrhynchos; Anas boschas	1	Taxon concept c0323b51-1560-4d55-ac42-f1c9be65ee8f containing 'Anas platyrhynchos' and 'Anas boschas' found between 1886 to 2017 in 4 datasets (part of name cluster 5dddfda8-05a2-4ad2-85cd-e41a03d17dcb)	added -> rename -> referenced -> referenced	added -> referenced -> referenced		aou_1.csv (1886)	1886	Monotypic.	Mallard	132; 37	Anatidae	Canard colvert	Anas	Anseriformes	species	Anas platyrhynchos; Anas boschas	Anas platyrhynchos	NA	NA	NA	NA	NA	NA	Anatinae
Lampornis clemenciae	Coeligena clemenciae; Lampornis clemenciae; Cyanolaemus clemenciae	1	Taxon concept b0bb3cbe-6425-4a48-a504-6252d122aedd containing 'Cyanolaemus clemenciae' and 'Coeligena clemenciae' and 'Lampornis clemenciae' found between 1886 to 2017 in 5 datasets (part of name cluster a8b41529-e066-4e6a-9723-6a367816605e)	added -> rename -> rename -> referenced -> referenced	added -> referenced -> referenced		aou_1.csv (1886)	1886	NA	Blue-throated Hummingbird	427; 845	Trochilidae	Colibri à gorge bleue	Lampornis	Apodiformes	species	Coeligena clemenciae; Lampornis clemenciae	Lampornis clemenciae	NA	NA	NA	NA	NA	NA	Trochilinae
Tyrannus savana	Tyrannus savanna; Tyrannus savana; Muscivora tyrannus; Milvulus tyrannus	1	Taxon concept 282c9636-79c6-4d19-a4cb-18682b97c37b containing 'Milvulus tyrannus' and 'Muscivora tyrannus' and 'Tyrannus savana' and 'Tyrannus savanna' found between 1886 to 2017 in 6 datasets (part of name cluster c9c8db90-dd2f-4667-96e2-83010fb2ef09)	added -> rename -> rename|rename -> rename -> referenced -> referenced	added -> referenced -> referenced		aou_1.csv (1886)	1886	NA	Fork-tailed Flycatcher	1201; [442]	Tyrannidae	Tyran des savanes	Tyrannus	Passeriformes	species	Tyrannus savana; Milvulus tyrannus	Tyrannus savana	NA	NA	NA	NA	NA	NA	Tyranninae
Turdus pilaris	Turdus pilaris	1	Taxon concept fe3ad10d-cd2b-46da-9030-cfec9e3c9eab containing 'Turdus pilaris' found between 1945 to 2017 in 5 datasets (part of name cluster 26ad8f93-1254-4e16-af6e-fd2c1855bd73)	added -> referenced -> referenced -> referenced -> referenced	added -> referenced -> referenced -> referenced -> referenced		aou_4_20 (1945)	1945	Monotypic.	Fieldfare	1459	Turdidae	Grive litorne	Turdus	Passeriformes	species	Turdus pilaris	Turdus pilaris	A	NA	NA	NA	NA	NA	NA
Parabuteo unicinctus	Parabuteo unicinctus; Parabuteo unicinctus harrisi	1	Taxon concept b77ecbfc-e6e0-4639-a117-fd34379ae2c1 containing 'Parabuteo unicinctus' and 'Parabuteo unicinctus harrisi' found between 1886 to 2017 in 7 datasets (part of name cluster 1f85a515-3e39-40cd-b466-bac8118efee8)	added -> referenced -> referenced -> referenced -> added|deleted -> referenced -> referenced	added -> referenced -> referenced -> referenced -> added|deleted -> referenced -> referenced		aou_1.csv (1886)	1886	NA	Harris's Hawk	335; 293	Accipitridae	Buse de Harris	Parabuteo	Accipitriformes	species	Parabuteo unicinctus; Parabuteo unicinctus harrisi	Parabuteo unicinctus	NA	NA	NA	NA	NA	NA	NA
Rissa tridactyla	Rissa tridactyla pollicaris; Rissa tridactyla	1	Taxon concept 51994dec-f126-4281-ad32-d03d65e57909 containing 'Rissa tridactyla' and 'Rissa tridactyla pollicaris' found between 1886 to 2017 in 4 datasets (part of name cluster 6b7ef5ed-4b29-47cd-966b-963d1d36fe72)	added|added -> referenced -> deleted -> referenced	added|added -> referenced -> deleted -> referenced		aou_1.csv (1886)	1886	NA	Black-legged Kittiwake	40a; 40; 1925	Laridae	Mouette tridactyle	Rissa	Charadriiformes	species	Rissa tridactyla pollicaris; Rissa tridactyla	Rissa tridactyla	NA	NA	NA	NA	NA	NA	Larinae
Aethia pusilla	Aethia pusilla; Simorhynchus pusillus	1	Taxon concept adbd1275-5777-45be-9f02-2e8d30ef4a8a containing 'Aethia pusilla' and 'Simorhynchus pusillus' found between 1886 to 2017 in 4 datasets (part of name cluster d12a1a3a-2a34-49ff-aded-8f68570c1416)	added -> rename -> referenced -> referenced	added -> referenced -> referenced		aou_1.csv (1886)	1886	Monotypic.	Least Auklet	528; 20	Alcidae	Starique minuscule	Aethia	Charadriiformes	species	Aethia pusilla; Simorhynchus pusillus	Aethia pusilla	NA	NA	NA	NA	NA	NA	NA
Geotrygon chrysia	Oreopeleia chrysia; Geotrygon chrysia	1	Taxon concept 66e092e2-78bc-41fd-868f-4917367a1efa containing 'Oreopeleia chrysia' and 'Geotrygon chrysia' found between 1923 to 2017 in 4 datasets (part of name cluster f7c38078-4ef1-4356-b897-542c4d94a5f5)	referenced -> rename -> rename -> referenced -> referenced	referenced -> referenced -> referenced		aou_2_08 (1897)	1897	Monotypic.	Key West Quail-Dove	571	Columbidae	Colombe à joues blanches	Geotrygon	Columbiformes	species	Geotrygon chrysia	Geotrygon chrysia	NA	NA	NA	NA	NA	NA	NA
Anthus spragueii	Anthus spraguei; Anthus spragueii	1	Taxon concept ebc39dcd-8eaf-4b6b-8407-8ed151cb0e60 containing 'Anthus spragueii' and 'Anthus spraguei' found between 1886 to 2017 in 5 datasets (part of name cluster 31523b4a-d72d-4075-9107-1af94aca442a)	added -> rename -> rename -> referenced -> referenced	added -> referenced -> referenced		aou_1.csv (1886)	1886	Monotypic.	Sprague's Pipit	1522; 700	Motacillidae	Pipit de Sprague	Anthus	Passeriformes	species	Anthus spragueii	Anthus spragueii	NA	NA	NA	NA	NA	NA	NA
Calidris virgata	Aphriza virgata; Calidris virgata	1	Taxon concept caec5819-6621-4634-8e39-f25ad5bb13d6 containing 'Aphriza virgata' and 'Calidris virgata' found between 1886 to 2017 in 7 datasets (part of name cluster 52eb8321-bd04-4ca5-9a56-9a76273c4e68)	added -> referenced -> referenced -> referenced -> referenced -> rename -> referenced	added -> referenced -> referenced -> referenced -> referenced -> referenced		aou_1.csv (1886)	1886	Formerly placed in the genus Aphriza. Monotypic.	Surfbird	282; 10411	Scolopacidae	Bécasseau du ressac	Calidris	Charadriiformes	species	Aphriza virgata	Calidris virgata	NA	NA	NA	NA	NA	NA	Arenariinae
Locustella ochotensis	Locustella ochotensis	1	Taxon concept c45535e1-6087-4dd8-82b7-f9a6a2098d2c containing 'Locustella ochotensis' found between 1931 to 2017 in 7 datasets (part of name cluster c34bebe9-df79-4f47-8ec8-6a781d0db3c8)	added -> referenced -> referenced -> referenced -> referenced -> referenced -> referenced	added -> referenced -> referenced -> referenced -> referenced -> referenced -> referenced		aou_4 (1931)	1931	NA	Middendorff's Grasshopper-Warbler	1405	Locustellidae	Locustelle de Middendorff	Locustella	Passeriformes	species	Locustella ochotensis	Locustella ochotensis	A	NA	NA	NA	NA	NA	NA
Sternula antillarum	Sternula antillarum; Sterna antillarum	3	Taxon concept 9affdebb-6522-4580-aace-c7aa559d9410 containing 'Sternula antillarum' and 'Sterna antillarum' found between January 1982 to 2017 in 4 datasets (part of name cluster 5d2cdf90-f14c-4c80-b801-8986d4a90b3d); Taxon concept 4bc47284-b20b-4d69-8a69-339ee4d94f75 containing 'Sterna antillarum' found between 1886 to 1944 in 2 datasets (part of name cluster 5d2cdf90-f14c-4c80-b801-8986d4a90b3d…	added -> lump -> split -> referenced -> rename -> referenced	added -> lump -> split -> referenced -> referenced	lump -> split	aou_1.csv (1886)	1886	NA	Least Tern	491; 74	Laridae	Petite Sterne	Sternula	Charadriiformes	species	Sterna antillarum	Sternula antillarum	NA	NA	NA	NA	NA	NA	Sterninae
Columbina passerina	Chaemepellia passerina; Chaemepelia passerina; Columbina passerina; Columbigallina passerina	1	Taxon concept 55c1870e-7604-446e-95c0-0ecf3c80e6ea containing 'Chaemepelia passerina' and 'Chaemepellia passerina' and 'Columbigallina passerina' and 'Columbina passerina' found between 1886 to 2017 in 8 datasets (part of name cluster 5cd2d3bd-3452-4b75-a955-53a2729bc8a5)	added -> rename -> rename -> rename -> rename -> referenced -> referenced -> referenced	added -> referenced -> referenced -> referenced		aou_1.csv (1886)	1886	NA	Common Ground-Dove	320; 560	Columbidae	Colombe à queue noire	Columbina	Columbiformes	species	Columbina passerina; Columbigallina passerina	Columbina passerina	NA	NA	NA	NA	NA	NA	NA
Catharus fuscescens	Hylocichla fuscescens; Turdus fuscescens; Turdus fuscescens salicicolus; Catharus fuscescens	1	Taxon concept b1cc396a-5719-477c-8a37-2a108c2618ca containing 'Hylocichla fuscescens' and 'Turdus fuscescens salicicolus' and 'Catharus fuscescens' and 'Turdus fuscescens' found between 1886 to 2017 in 8 datasets (part of name cluster ee829fc6-ec04-4581-b135-57daffdcfc02)	added|added -> rename -> referenced -> rename -> referenced -> deleted -> referenced -> referenced	added|added -> referenced -> referenced -> deleted -> referenced -> referenced		aou_1.csv (1886)	1886	NA	Veery	756a; 756; 1450	Turdidae	Grive fauve	Catharus	Passeriformes	species	Turdus fuscescens; Turdus fuscescens salicicolus; Catharus fuscescens	Catharus fuscescens	NA	NA	NA	NA	NA	NA	NA
Anhinga anhinga	Anhinga anhinga	1	Taxon concept 96229a72-be33-401e-ac6e-d8cf9152d49c containing 'Anhinga anhinga' found between 1886 to 2017 in 5 datasets (part of name cluster 0c63631e-ddee-43fa-a12e-1eb667573e1d)	added -> referenced -> referenced -> referenced -> referenced	added -> referenced -> referenced -> referenced -> referenced		aou_1.csv (1886)	1886	NA	Anhinga	213; 118	Anhingidae	Anhinga d'Amérique	Anhinga	Suliformes	species	Anhinga anhinga	Anhinga anhinga	NA	NA	NA	NA	NA	NA	NA
Bucephala clangula	Glaucionetta clangula; Bucephala clangula; Clangula clangula; Glaucionetta clangula americana	1	Taxon concept d0a023f7-9282-4155-aa1f-0827d15ce3d4 containing 'Bucephala clangula' and 'Glaucionetta clangula americana' and 'Glaucionetta clangula' and 'Clangula clangula' found between 1886 to 2017 in 9 datasets (part of name cluster b660d3f7-71ec-43e2-a400-e61df5be4720)	added -> rename -> referenced -> rename -> referenced -> rename -> referenced -> deleted -> referenced	added -> referenced -> referenced -> referenced -> deleted -> referenced		aou_1.csv (1886)	1886	NA	Common Goldeneye	68; 151	Anatidae	Garrot à oeil d'or	Bucephala	Anseriformes	species	Bucephala clangula; Glaucionetta clangula americana	Bucephala clangula	NA	NA	NA	NA	NA	NA	Anatinae
Spinus tristis	Astragalinus tristis; Spinus tristis; Carduelis tristis	1	Taxon concept 883e5cb8-669d-49d8-a90c-654b7bc80ed1 containing 'Astragalinus tristis' and 'Spinus tristis' and 'Carduelis tristis' found between 1886 to 2017 in 9 datasets (part of name cluster 9243f90f-cbee-4b09-b84e-54c0bef92a2a)	added -> rename -> referenced -> rename -> referenced -> rename -> referenced -> rename -> referenced	added -> referenced -> referenced -> referenced -> referenced		aou_1.csv (1886)	1886	NA	American Goldfinch	529; 1868	Fringillidae	Chardonneret jaune	Spinus	Passeriformes	species	Spinus tristis; Carduelis tristis	Spinus tristis	NA	NA	NA	NA	NA	NA	Carduelinae
Pelecanus occidentalis	Pelecanus fuscus; Pelecanus occidentalis	3	Taxon concept 286dfa7f-9e67-4bda-968d-c56c766a381a containing 'Pelecanus occidentalis' found between 2008 to 2017 in 2 datasets (part of name cluster 168d4014-6058-4c6a-9aa6-de6c50607bb3); Taxon concept 5c1b1a6f-739a-4e73-a21d-322ae41e4492 containing 'Pelecanus occidentalis' and 'Pelecanus fuscus' found between 1886 to 1931 in 3 datasets (part of name cluster 168d4014-6058-4c6a-9aa6-de6c50607bb3)…	added -> rename -> lump -> referenced -> split -> referenced	added -> lump -> referenced -> split -> referenced	lump -> split	aou_1.csv (1886)	1886	NA	Brown Pelican	126; 206	Pelecanidae	Pélican brun	Pelecanus	Pelecaniformes	species	Pelecanus fuscus; Pelecanus occidentalis	Pelecanus occidentalis	NA	NA	NA	NA	NA	NA	NA
Ixobrychus exilis	Ardetta exilis; Botaurus exilis; Ixobrychus exilis	2	Taxon concept 414fe111-8d98-4463-9cef-ffcfed561cf2 containing 'Ixobrychus exilis' found between 1923 to 2017 in 3 datasets (part of name cluster 88bb2d21-9b5e-408f-8488-a7731eb7ef97); Taxon concept 1bafe5fb-11b9-4249-a51b-5c7f6ad0eb6a containing 'Botaurus exilis' and 'Ardetta exilis' and 'Ixobrychus exilis' found between 1886 to 1923 in 4 datasets (part of name cluster 88bb2d21-9b5e-408f-8488-a77…	added -> rename -> rename -> lump -> referenced -> referenced	added -> lump -> referenced -> referenced	lump	aou_1.csv (1886)	1886	NA	Least Bittern	220; 191	Ardeidae	Petit Blongios	Ixobrychus	Pelecaniformes	species	Botaurus exilis; Ixobrychus exilis	Ixobrychus exilis	NA	NA	NA	NA	NA	NA	NA
Vireo philadelphicus	Vireosylva philadelphica; Vireo philadelphicus	1	Taxon concept 10038ba4-5eba-49d2-88b3-22e0521f71e6 containing 'Vireosylva philadelphica' and 'Vireo philadelphicus' found between 1886 to 2017 in 5 datasets (part of name cluster aca040a2-f3c5-4a3c-bf18-c33011878583)	added -> rename -> rename -> referenced -> referenced	added -> referenced -> referenced		aou_1.csv (1886)	1886	Monotypic.	Philadelphia Vireo	1256; 626	Vireonidae	Viréo de Philadelphie	Vireo	Passeriformes	species	Vireo philadelphicus	Vireo philadelphicus	NA	NA	NA	NA	NA	NA	NA
Geothlypis poliocephala	Chamaethlypis poliocephala; Geothlypis poliocephala	1	Taxon concept 01913754-b4e4-46ff-bb4d-49ea8dbb7567 containing 'Chamaethlypis poliocephala' and 'Geothlypis poliocephala' found between 1892 to 2017 in 10 datasets (part of name cluster 42157ecb-e93c-493d-9ced-ddb137f77880)	added -> referenced -> rename -> referenced -> referenced -> rename -> referenced -> referenced -> referenced -> referenced	added -> referenced -> referenced -> referenced -> referenced -> referenced -> referenced -> referenced		aou_1_04 (1892)	1892	NA	Gray-crowned Yellowthroat	1595	Parulidae	Paruline à calotte grise	Geothlypis	Passeriformes	species	Geothlypis poliocephala	Geothlypis poliocephala	NA	NA	NA	NA	NA	NA	NA
Anser serrirostris	Anser serrirostris	2	Taxon concept 7f147aff-d93e-4cbd-ba71-9c1a225bdaef containing 'Anser serrirostris' found between 2007 to 2017 in 2 datasets (part of name cluster ddf91cf5-cdc3-4bc4-9809-83e602baa44a); Taxon concept a4f86b7b-4d72-47d4-ba4b-02d4a5aafebf containing 'Anser serrirostris' found between 2007 in 1 datasets (part of name cluster ddf91cf5-cdc3-4bc4-9809-83e602baa44a)	split -> referenced	split -> referenced	split	aou_7_48 (2007)	2007	NA	Tundra Bean-Goose	12	Anatidae	Oie de la toundra	Anser	Anseriformes	species	NA	Anser serrirostris	A	NA	NA	NA	NA	NA	Anserinae
Patagioenas fasciata	Columba fasciata; Patagioenas fasciata	1	Taxon concept b28e95c5-4009-49a0-bc69-f2babe20c06d containing 'Columba fasciata' and 'Patagioenas fasciata' found between 1886 to 2017 in 4 datasets (part of name cluster 7b55919d-ee04-46e8-8873-b44479022961)	added -> referenced -> rename -> referenced	added -> referenced -> referenced		aou_1.csv (1886)	1886	NA	Band-tailed Pigeon	312; 543	Columbidae	Pigeon à queue barrée	Patagioenas	Columbiformes	species	Columba fasciata	Patagioenas fasciata	NA	NA	NA	NA	NA	NA	NA
Sphyrapicus ruber	Sphyrapicus ruber	2	Taxon concept 2d956065-d108-4dad-9741-5210f859b1fd containing 'Sphyrapicus ruber' found between 1886 to 1931 in 2 datasets (part of name cluster 9b581885-681b-4264-9cb6-a17e9a862384); Taxon concept b0eba39f-fb27-45b4-92b5-653766df4aa7 containing 'Sphyrapicus ruber' found between 1931 to 2017 in 4 datasets (part of name cluster 9b581885-681b-4264-9cb6-a17e9a862384)	added -> lump -> added -> referenced -> referenced	added -> lump -> added -> referenced -> referenced	lump	aou_1.csv (1886)	1886	NA	Red-breasted Sapsucker	403; 958	Picidae	Pic à poitrine rouge	Sphyrapicus	Piciformes	species	Sphyrapicus ruber	Sphyrapicus ruber	NA	NA	NA	NA	NA	NA	Picinae
Mimus polyglottos	Mimus polyglottos	1	Taxon concept 00bcae52-01bc-4e64-a945-f0eb49504bd5 containing 'Mimus polyglottos' found between 1886 to 2017 in 5 datasets (part of name cluster c082b168-49f2-4911-9d31-9e4bd9def97d)	added -> referenced -> referenced -> referenced -> referenced	added -> referenced -> referenced -> referenced -> referenced		aou_1.csv (1886)	1886	NA	Northern Mockingbird	1487; 703	Mimidae	Moqueur polyglotte	Mimus	Passeriformes	species	Mimus polyglottos	Mimus polyglottos	NA	NA	NA	NA	NA	NA	NA
Amazilia tzacatl	Amazilis tzacatl; Amazilia tzacatl; Amazilis fuscicaudata; Amazilia fuscicaudata	1	Taxon concept 1b16b7d3-6eab-480b-a3eb-fb04e776f4d8 containing 'Amazilia fuscicaudata' and 'Amazilis tzacatl' and 'Amazilia tzacatl' and 'Amazilis fuscicaudata' found between 1886 to 2017 in 10 datasets (part of name cluster 11357f3f-ebd0-45a9-b0ae-e96a71d41335)	added -> rename -> rename -> referenced -> rename -> rename -> rename -> referenced -> referenced -> referenced	added -> referenced -> referenced -> referenced -> referenced		aou_1.csv (1886)	1886	NA	Rufous-tailed Hummingbird	438; 828	Trochilidae	Ariane à ventre gris	Amazilia	Apodiformes	species	Amazilia tzacatl; Amazilia fuscicaudata	Amazilia tzacatl	NA	NA	NA	NA	NA	NA	Trochilinae
Thalasseus sandvicensis	Sterna sandvicensis acuflavida; Sterna sandvicensis; Thalasseus sandvicensis	1	Taxon concept c137ddac-cfdd-400b-9f19-9934d485ab3f containing 'Sterna sandvicensis acuflavida' and 'Sterna sandvicensis' and 'Thalasseus sandvicensis' found between 1886 to 2017 in 7 datasets (part of name cluster af99ee97-70ac-4f72-b693-4ff9c049102c)	added -> rename -> referenced -> rename -> deleted -> rename -> referenced	added -> referenced -> deleted -> referenced		aou_1.csv (1886)	1886	NA	Sandwich Tern	67; 506	Laridae	Sterne caugek	Thalasseus	Charadriiformes	species	Sterna sandvicensis acuflavida; Sterna sandvicensis	Thalasseus sandvicensis	NA	NA	NA	NA	NA	NA	Sterninae
Charadrius morinellus	Charadrius morinellus; Eudromias morinellus	1	Taxon concept 19ada360-0943-4f91-a9a1-f85c74a1d821 containing 'Eudromias morinellus' and 'Charadrius morinellus' found between 1901 to 2017 in 4 datasets (part of name cluster d29707b0-0b57-47b4-90ab-186b59ba84b4)	added -> rename -> referenced -> referenced	added -> referenced -> referenced		aou_2_10 (1901)	1901	Monotypic.	Eurasian Dotterel	386	Charadriidae	Pluvier guignard	Charadrius	Charadriiformes	species	Charadrius morinellus	Charadrius morinellus	NA	NA	NA	NA	NA	NA	Charadriinae
Hylocichla mustelina	Turdus mustelinus; Hylocichla mustelina	1	Taxon concept 70d58c31-e41a-493c-9707-b2145c12fef2 containing 'Turdus mustelinus' and 'Hylocichla mustelina' found between 1886 to 2017 in 6 datasets (part of name cluster b10a2349-d33b-4ee2-9d83-136afad2ea37)	added -> rename -> referenced -> referenced -> referenced -> referenced	added -> referenced -> referenced -> referenced -> referenced		aou_1.csv (1886)	1886	Monotypic.	Wood Thrush	1455; 755	Turdidae	Grive des bois	Hylocichla	Passeriformes	species	Turdus mustelinus; Hylocichla mustelina	Hylocichla mustelina	NA	NA	NA	NA	NA	NA	NA
Dolichonyx oryzivorus	Dolichonyx oryzivorus albinucha; Dolichonyx oryzivorus	1	Taxon concept 044e60df-02d2-4654-ba5a-2e4830fa8952 containing 'Dolichonyx oryzivorus albinucha' and 'Dolichonyx oryzivorus' found between 1886 to 2017 in 5 datasets (part of name cluster 1f17050c-9fcf-4da2-9244-9a759643b3eb)	added|added -> referenced -> deleted -> referenced -> referenced	added|added -> referenced -> deleted -> referenced -> referenced		aou_1.csv (1886)	1886	Monotypic.	Bobolink	1771; 494a; 494	Icteridae	Goglu des prés	Dolichonyx	Passeriformes	species	Dolichonyx oryzivorus albinucha; Dolichonyx oryzivorus	Dolichonyx oryzivorus	NA	NA	NA	NA	NA	NA	NA
Setophaga pinus	Setophaga pinus; Dendroica vigorsii; Dendroica pinus; Dendroica vigorsi	1	Taxon concept ee80b3c0-8525-476f-bfaa-a44e6195a94c containing 'Dendroica vigorsii' and 'Setophaga pinus' and 'Dendroica vigorsi' and 'Dendroica pinus' found between 1886 to 2017 in 10 datasets (part of name cluster 210948d6-b798-4638-89be-7ff1bee1c64c)	added -> rename -> referenced -> rename -> referenced -> referenced -> referenced -> referenced -> rename -> referenced	added -> referenced -> referenced -> referenced -> referenced -> referenced -> referenced		aou_1.csv (1886)	1886	NA	Pine Warbler	671; 1563	Parulidae	Paruline des pins	Setophaga	Passeriformes	species	Dendroica vigorsii; Dendroica pinus	Setophaga pinus	NA	NA	NA	NA	NA	NA	NA
Gavia pacifica	Urinator pacificus; Gavia pacifica; Gavia pacificus	3	Taxon concept 022d5ee8-06b7-48ef-863e-c02cd9ba5055 containing 'Gavia pacifica' found between 1931 to 1985 in 2 datasets (part of name cluster 6bd801c4-47f9-45aa-a45f-448a361b97b9); Taxon concept fc4384eb-ea4b-41fe-bb85-3dd300f6f661 containing 'Gavia pacifica' found between 1985 to 2017 in 2 datasets (part of name cluster 6bd801c4-47f9-45aa-a45f-448a361b97b9); Taxon concept be920a39-bd57-412e-a942…	added -> rename -> rename -> lump -> split -> referenced	added -> lump -> split -> referenced	lump -> split	aou_1.csv (1886)	1886	Monotypic. Considered subspecies of <i>G. arctica</i> by AOU (1957), Peters (1979), and del Hoyo, et al. (1992).	Pacific Loon	135; 10	Gaviidae	Plongeon du Pacifique	Gavia	Gaviiformes	species	Urinator pacificus	Gavia pacifica	NA	NA	NA	NA	NA	NA	NA
Passerina versicolor	Cyanospiza versicolor; Passerina versicolor	1	Taxon concept 6258ce39-b8d4-4f35-89aa-1f56726a1aa3 containing 'Cyanospiza versicolor' and 'Passerina versicolor' found between 1886 to 2017 in 7 datasets (part of name cluster cd52f5a6-a2ba-4224-b377-5cc2ffef903e)	added -> rename -> rename -> referenced -> referenced -> referenced -> referenced	added -> referenced -> referenced -> referenced -> referenced		aou_1.csv (1886)	1886	NA	Varied Bunting	600; 1768	Cardinalidae	Passerin varié	Passerina	Passeriformes	species	Passerina versicolor	Passerina versicolor	NA	NA	NA	NA	NA	NA	NA
Spizella pusilla	Spizella pusilla	1	Taxon concept 6b79fc96-1f39-4136-a9d2-54581ae58d20 containing 'Spizella pusilla' found between 1886 to 2017 in 4 datasets (part of name cluster e2aec0d4-99f3-44d1-a120-2b416536c147)	added -> referenced -> referenced -> referenced	added -> referenced -> referenced -> referenced		aou_1.csv (1886)	1886	NA	Field Sparrow	563; 1707	Emberizidae	Bruant des champs	Spizella	Passeriformes	species	Spizella pusilla	Spizella pusilla	NA	NA	NA	NA	NA	NA	NA
Aphelocoma ultramarina	Aphelocoma ultramarina	3	Taxon concept 3fd170d5-337f-427f-92fd-dfe57ffe6b54 containing 'Aphelocoma ultramarina' found between 1947 in 1 datasets (part of name cluster fb7d9f50-4e7e-4256-9712-4768cd502e2c); Taxon concept 3bf02ac5-5cdf-4192-a2e9-0f82c815dcb5 containing 'Aphelocoma ultramarina' found between 2011 to 2017 in 2 datasets (part of name cluster fb7d9f50-4e7e-4256-9712-4768cd502e2c); Taxon concept babf01eb-1b2f-4…	lump -> referenced -> referenced -> referenced -> referenced -> split -> referenced	lump -> referenced -> referenced -> referenced -> referenced -> split -> referenced	lump -> split	aou_4_22 (1947)	1947	NA	Transvolcanic Jay	1289	Corvidae	Geai des volcans	Aphelocoma	Passeriformes	species	Aphelocoma ultramarina	Aphelocoma ultramarina	NA	NA	NA	NA	NA	NA	NA
Passerina cyanea	Cyanospiza cyanea; Passerina cyanea	1	Taxon concept 4c7ac39c-432e-4d33-9c47-ac4a9f9ea6c1 containing 'Cyanospiza cyanea' and 'Passerina cyanea' found between 1886 to 2017 in 7 datasets (part of name cluster 8907c3d9-b476-44d5-a1f9-0563a7f0359d)	added -> rename -> rename -> referenced -> referenced -> referenced -> referenced	added -> referenced -> referenced -> referenced -> referenced		aou_1.csv (1886)	1886	Monotypic.	Indigo Bunting	1765; 598	Cardinalidae	Passerin indigo	Passerina	Passeriformes	species	Passerina cyanea	Passerina cyanea	NA	NA	NA	NA	NA	NA	NA
Troglodytes pacificus	Troglodytes pacificus	2	Taxon concept df497989-0115-427a-95b9-99db4da6374b containing 'Troglodytes pacificus' found between 2010 in 1 datasets (part of name cluster 27bc08ab-060f-414a-9f9b-a1f233c7a1eb); Taxon concept d8334bd8-bef8-4d16-ac48-121449f9ff12 containing 'Troglodytes pacificus' found between 2010 to 2017 in 2 datasets (part of name cluster 27bc08ab-060f-414a-9f9b-a1f233c7a1eb)	split -> referenced	split -> referenced	split	aou_7_51 (2010)	2010	NA	Pacific Wren	2065	Troglodytidae	Troglodyte de Baird	Troglodytes	Passeriformes	species	NA	Troglodytes pacificus	NA	NA	NA	NA	NA	NA	NA
Phalacrocorax pelagicus	Phalacrocorax pelagicus resplendens; Phalacrocorax pelagicus; Phalacrocorax pelagicus robustus	1	Taxon concept cc2a9b55-47eb-47ca-a46a-54962c1bbc34 containing 'Phalacrocorax pelagicus robustus' and 'Phalacrocorax pelagicus resplendens' and 'Phalacrocorax pelagicus' found between 1886 to 2017 in 3 datasets (part of name cluster 87afc3da-c186-410b-8c45-ab6fb405dc87)	added|added|added -> deleted|deleted -> referenced	added|added|added -> deleted|deleted -> referenced		aou_1.csv (1886)	1886	Monotypic.	Pelagic Cormorant	123; 212; 123b; 123a	Phalacrocoracidae	Cormoran pélagique	Phalacrocorax	Suliformes	species	Phalacrocorax pelagicus resplendens; Phalacrocorax pelagicus; Phalacrocorax pelagicus robustus	Phalacrocorax pelagicus	NA	NA	NA	NA	NA	NA	NA
Oreothlypis peregrina	Helminthophila peregrina; Oreothlypis peregrina; Vermivora peregrina	1	Taxon concept 9737cf68-e21b-44e0-b3a0-7d123b17cbfc containing 'Oreothlypis peregrina' and 'Vermivora peregrina' and 'Helminthophila peregrina' found between 1886 to 2017 in 9 datasets (part of name cluster a8e0f870-8d3e-430c-bfae-36b24305b54f)	added -> rename -> referenced -> referenced -> referenced -> referenced -> referenced -> rename -> referenced	added -> referenced -> referenced -> referenced -> referenced -> referenced -> referenced		aou_1.csv (1886)	1886	Monotypic.	Tennessee Warbler	1535; 647	Parulidae	Paruline obscure	Oreothlypis	Passeriformes	species	Helminthophila peregrina; Vermivora peregrina	Oreothlypis peregrina	NA	NA	NA	NA	NA	NA	NA
Caracara cheriway	Caracara cheriway; Polyborus cheriway	3	Taxon concept 10c82653-bca0-4c2d-a7ff-c437393b30f1 containing 'Caracara cheriway' found between 2000 to 2017 in 2 datasets (part of name cluster 5947d432-2c0a-460d-be64-fd4341daf11a); Taxon concept c8cb9aa6-5d0b-4b6e-b424-2719b0d47e65 containing 'Caracara cheriway' found between January 1982 to 2000 in 2 datasets (part of name cluster 5947d432-2c0a-460d-be64-fd4341daf11a); Taxon concept 4c53fc8e-…	added -> rename -> referenced -> lump -> split -> referenced	added -> referenced -> lump -> split -> referenced	lump -> split	aou_1.csv (1886)	1886	NA	Crested Caracara	318; 362	Falconidae	Caracara du Nord	Caracara	Falconiformes	species	Polyborus cheriway	Caracara cheriway	NA	NA	NA	NA	NA	NA	Falconinae
Clangula hyemalis	Clangula hyemalis; Harelda hyemalis	1	Taxon concept 0d2a493f-edce-44fa-9808-5b2e8b5cd299 containing 'Clangula hyemalis' and 'Harelda hyemalis' found between 1886 to 2017 in 7 datasets (part of name cluster fed5a681-f50d-49ae-89c8-e15aadac8905)	added -> rename -> rename -> referenced -> referenced -> referenced -> referenced	added -> referenced -> referenced -> referenced -> referenced		aou_1.csv (1886)	1886	Monotypic.	Long-tailed Duck	154; 66	Anatidae	Harelde kakawi	Clangula	Anseriformes	species	Clangula hyemalis	Clangula hyemalis	NA	NA	NA	NA	NA	NA	Anatinae
Oenanthe oenanthe	Oenanthe oenanthe; Saxicola oenanthe	1	Taxon concept 59c120ed-69b0-48d9-89a6-801b3e50699b containing 'Saxicola oenanthe' and 'Oenanthe oenanthe' found between 1886 to 2017 in 7 datasets (part of name cluster 7681366b-ddba-4d49-a42c-146fb9296656)	added -> rename -> referenced -> referenced -> referenced -> referenced -> referenced	added -> referenced -> referenced -> referenced -> referenced -> referenced		aou_1.csv (1886)	1886	NA	Northern Wheatear	1426; 765	Muscicapidae	Traquet motteux	Oenanthe	Passeriformes	species	Oenanthe oenanthe; Saxicola oenanthe	Oenanthe oenanthe	NA	NA	NA	NA	NA	NA	NA
Polysticta stelleri	Eniconetta stelleri; Polysticta stelleri	1	Taxon concept cab3c07f-5e83-4168-aab2-be8f96435723 containing 'Polysticta stelleri' and 'Eniconetta stelleri' found between 1886 to 2017 in 5 datasets (part of name cluster 41e1bc13-4dd3-4537-bbf0-64cc0c6f6461)	added -> rename -> referenced -> referenced -> referenced	added -> referenced -> referenced -> referenced		aou_1.csv (1886)	1886	Monotypic.	Steller's Eider	57; 157	Anatidae	Eider de Steller	Polysticta	Anseriformes	species	Eniconetta stelleri; Polysticta stelleri	Polysticta stelleri	NA	NA	NA	NA	NA	NA	Anatinae
Oceanites oceanicus	Oceanites oceanicus	1	Taxon concept 9650c648-b85a-4572-b29d-3103e5362bc3 containing 'Oceanites oceanicus' found between 1886 to 2017 in 5 datasets (part of name cluster 55b0d7b0-9eeb-4a89-9550-0061e346e4a7)	added -> referenced -> referenced -> referenced -> referenced	added -> referenced -> referenced -> referenced -> referenced		aou_1.csv (1886)	1886	NA	Wilson's Storm-Petrel	109; 181	Hydrobatidae	Océanite de Wilson	Oceanites	Procellariiformes	species	Oceanites oceanicus	Oceanites oceanicus	NA	NA	NA	NA	NA	N	NA
Botaurus lentiginosus	Botaurus lentiginosus	1	Taxon concept 9ab4e658-110f-4d86-81ea-7b9039ede901 containing 'Botaurus lentiginosus' found between 1886 to 2017 in 5 datasets (part of name cluster f3fa61ca-b24c-424e-8f98-4282b1d676e2)	added -> referenced -> referenced -> referenced -> referenced	added -> referenced -> referenced -> referenced -> referenced		aou_1.csv (1886)	1886	Monotypic.	American Bittern	190; 218	Ardeidae	Butor d'Amérique	Botaurus	Pelecaniformes	species	Botaurus lentiginosus	Botaurus lentiginosus	NA	NA	NA	NA	NA	NA	NA
Callipepla californica	Lophortyx californica; Lophortyx californicus; Callipepla californica; Callipepla californica vallicola	1	Taxon concept c9b711bb-4336-487d-a59a-411940821dba containing 'Lophortyx californica' and 'Callipepla californica' and 'Lophortyx californicus' and 'Callipepla californica vallicola' found between 1886 to 2017 in 11 datasets (part of name cluster 5176b891-f219-4df2-a844-a8a47819486d)	added|added -> rename -> referenced -> rename -> referenced -> referenced -> rename -> rename -> deleted -> referenced -> referenced	added|added -> referenced -> referenced -> referenced -> deleted -> referenced -> referenced		aou_1.csv (1886)	1886	NA	California Quail	294a; 119; 294	Odontophoridae	Colin de Californie	Callipepla	Galliformes	species	Callipepla californica; Callipepla californica vallicola	Callipepla californica	NA	NA	NA	NA	NA	NA	NA
Chondestes grammacus	Chondestes grammacus strigatus; Chondestes grammacus	1	Taxon concept 067bf3e5-d9de-4843-a082-d924a2bbbc07 containing 'Chondestes grammacus strigatus' and 'Chondestes grammacus' found between 1886 to 2017 in 4 datasets (part of name cluster 02b8748b-6ec9-4a46-b185-c8a7e0f77de1)	added|added -> referenced -> deleted -> referenced	added|added -> referenced -> deleted -> referenced		aou_1.csv (1886)	1886	NA	Lark Sparrow	1711; 552; 552a	Emberizidae	Bruant à joues marron	Chondestes	Passeriformes	species	Chondestes grammacus strigatus; Chondestes grammacus	Chondestes grammacus	NA	NA	NA	NA	NA	NA	NA
Picoides nuttallii	Dryobates nuttallii; Dendrocopos nuttallii; Dendrocopos nuttalii; Dryobates nuttalli; Picoides nuttallii	1	Taxon concept 6919e176-31a4-4e60-aca0-4898ae2687d5 containing 'Dryobates nuttallii' and 'Dendrocopos nuttalii' and 'Dendrocopos nuttallii' and 'Dryobates nuttalli' and 'Picoides nuttallii' found between 1886 to 2017 in 7 datasets (part of name cluster 594295ab-f5df-4bb4-8cce-0e526300680c)	added -> rename -> rename -> rename -> rename -> referenced -> referenced	added -> referenced -> referenced		aou_1.csv (1886)	1886	Monotypic.	Nuttall's Woodpecker	397; 962	Picidae	Pic de Nuttall	Picoides	Piciformes	species	Dryobates nuttallii; Picoides nuttallii	Picoides nuttallii	NA	NA	NA	NA	NA	NA	Picinae
Phylloscopus examinandus	Phylloscopus examinandus	2	Taxon concept 12d8247f-37dd-41bd-b372-ead25b035252 containing 'Phylloscopus examinandus' found between 2014 to 2017 in 2 datasets (part of name cluster f3dd7a7b-94f1-416e-b124-0e7eaff6eb67); Taxon concept b9350e58-7e56-4a04-8224-c1341f3cb57f containing 'Phylloscopus examinandus' found between 2014 in 1 datasets (part of name cluster f3dd7a7b-94f1-416e-b124-0e7eaff6eb67)	split -> referenced	split -> referenced	split	aou_7_55 (2014)	2014	NA	Kamchatka Leaf Warbler	11031	Phylloscopidae	Pouillot du Kamchatka	Phylloscopus	Passeriformes	species	NA	Phylloscopus examinandus	A	NA	NA	NA	NA	NA	NA
Limnodromus griseus	Limnodromus griseus; Macrorhamphus griseus	3	Taxon concept 5b1f5500-8888-4d6b-8479-9ae11c8c9eb6 containing 'Limnodromus griseus' and 'Macrorhamphus griseus' found between 1910 to 1954 in 3 datasets (part of name cluster f33a70e8-be0f-4f99-9052-111cae63255a); Taxon concept 4384945f-00a5-489e-ad22-9e2e38f3ee2a containing 'Macrorhamphus griseus' found between 1886 to 1910 in 2 datasets (part of name cluster f33a70e8-be0f-4f99-9052-111cae63255a…	added -> lump -> rename -> split -> referenced -> referenced -> referenced	added -> lump -> split -> referenced -> referenced -> referenced	lump -> split	aou_1.csv (1886)	1886	NA	Short-billed Dowitcher	231; 449	Scolopacidae	Bécassin roux	Limnodromus	Charadriiformes	species	Limnodromus griseus; Macrorhamphus griseus	Limnodromus griseus	NA	NA	NA	NA	NA	NA	Scolopacinae
Pooecetes gramineus	Pooecetes gramineus; Poocaetes gramineus confinis; Poocaetes gramineus	1	Taxon concept 841ff69f-b454-480d-a2e2-9b9a641955ce containing 'Pooecetes gramineus' and 'Poocaetes gramineus' and 'Poocaetes gramineus confinis' found between 1886 to 2017 in 5 datasets (part of name cluster 54e4ea6b-edc6-43eb-a1d8-9fa671975f51)	added|added -> rename -> referenced -> deleted -> referenced	added|added -> referenced -> deleted -> referenced		aou_1.csv (1886)	1886	NA	Vesper Sparrow	540; 1710; 540a	Emberizidae	Bruant vespéral	Pooecetes	Passeriformes	species	Pooecetes gramineus; Poocaetes gramineus confinis; Poocaetes gramineus	Pooecetes gramineus	NA	NA	NA	NA	NA	NA	NA
Micrathene whitneyi	Micrathene whitneyi; Micropallas whitneyi	1	Taxon concept 9a319660-d538-4b9b-9cbd-23499b17faad containing 'Micrathene whitneyi' and 'Micropallas whitneyi' found between 1886 to 2017 in 6 datasets (part of name cluster 16fb7858-6a07-4387-989e-ce6b4405fed4)	added -> rename -> referenced -> rename -> referenced -> referenced	added -> referenced -> referenced -> referenced		aou_1.csv (1886)	1886	NA	Elf Owl	381; 691	Strigidae	Chevêchette des saguaros	Micrathene	Strigiformes	species	Micrathene whitneyi	Micrathene whitneyi	NA	NA	NA	NA	NA	NA	NA
Pterodroma arminjoniana	Pterodroma arminjoniana	2	Taxon concept f4c696f1-1157-419d-9dd6-ca87ff957833 containing 'Pterodroma arminjoniana' found between 2015 to 2017 in 2 datasets (part of name cluster 92d60cc0-be3c-4f96-a9e7-7af2a9fdece4); Taxon concept 5e1d19b2-33fd-4107-9065-e74fa23bcd90 containing 'Pterodroma arminjoniana' found between 1945 to 2015 in 4 datasets (part of name cluster 92d60cc0-be3c-4f96-a9e7-7af2a9fdece4)	added -> referenced -> referenced -> split -> referenced	added -> referenced -> referenced -> split -> referenced	split	aou_4_20 (1945)	1945	NA	Trindade Petrel	151	Procellariidae	Pétrel de Trindade	Pterodroma	Procellariiformes	species	Pterodroma arminjoniana	Pterodroma arminjoniana	NA	NA	NA	NA	NA	N	NA
Calidris acuminata	Tringa acuminata; Erolia acuminata; Pisobia acuminata; Pisobia aurita; Actodromas acuminata; Calidris acuminata	1	Taxon concept 6e3f01e5-8f39-4502-9607-c2b772c9c396 containing 'Calidris acuminata' and 5 other names between 1886 to 2017 in 8 datasets (part of name cluster 05c0b838-326d-4be1-9800-78e55e469d2c)	added -> rename -> rename -> rename -> rename -> rename -> referenced -> referenced	added -> referenced -> referenced		aou_1.csv (1886)	1886	Monotypic.	Sharp-tailed Sandpiper	238; 439	Scolopacidae	Bécasseau à queue pointue	Calidris	Charadriiformes	species	Tringa acuminata; Calidris acuminata	Calidris acuminata	NA	NA	NA	NA	NA	N	Arenariinae
Motacilla tschutschensis	Motacilla tschutschensis	2	Taxon concept 26b8ac0c-2bc1-4ed3-82d5-983084343ab7 containing 'Motacilla tschutschensis' found between 2004 in 1 datasets (part of name cluster 272b97a5-cc70-41c5-8dd2-96a90c09f5a7); Taxon concept 275ba0c9-f3a1-4f17-b347-5e5007fb251c containing 'Motacilla tschutschensis' found between 2004 to 2017 in 2 datasets (part of name cluster 272b97a5-cc70-41c5-8dd2-96a90c09f5a7)	split -> referenced	split -> referenced	split	aou_7_45 (2004)	2004	NA	Eastern Yellow Wagtail	1513	Motacillidae	Bergeronnette de Béringie	Motacilla	Passeriformes	species	NA	Motacilla tschutschensis	NA	NA	NA	NA	NA	NA	NA
Bartramia longicauda	Bartramia longicauda	1	Taxon concept eccdde3f-cf12-435e-b9ad-ab602e2d8d6a containing 'Bartramia longicauda' found between 1886 to 2017 in 5 datasets (part of name cluster 11016123-6e40-49ad-8789-2b26a8eea2fb)	added -> referenced -> referenced -> referenced -> referenced	added -> referenced -> referenced -> referenced -> referenced		aou_1.csv (1886)	1886	Monotypic.	Upland Sandpiper	410; 261	Scolopacidae	Maubèche des champs	Bartramia	Charadriiformes	species	Bartramia longicauda	Bartramia longicauda	NA	NA	NA	NA	NA	NA	Numeniinae
Corvus corax	Corvus corax; Corvus corax sinuatus	1	Taxon concept 873a9fb5-90b5-4c96-94a9-34ba6e26b501 containing 'Corvus corax' and 'Corvus corax sinuatus' found between 1886 to 2017 in 6 datasets (part of name cluster 6fc7af51-ade2-4bba-a899-cc81492664a7)	added -> referenced -> referenced -> referenced -> added|deleted -> referenced	added -> referenced -> referenced -> referenced -> added|deleted -> referenced		aou_1.csv (1886)	1886	NA	Common Raven	486; 1307	Corvidae	Grand Corbeau	Corvus	Passeriformes	species	Corvus corax; Corvus corax sinuatus	Corvus corax	NA	NA	NA	NA	NA	NA	NA
Calothorax lucifer	Trochilus lucifer; Calothorax lucifer	1	Taxon concept bb43cf98-ee4d-455f-93d8-33cb7e0eaccf containing 'Trochilus lucifer' and 'Calothorax lucifer' found between 1886 to 2017 in 4 datasets (part of name cluster d8a86cec-e948-44fd-bddd-ea76a6b531ca)	added -> rename -> referenced -> referenced	added -> referenced -> referenced		aou_1.csv (1886)	1886	Monotypic.	Lucifer Hummingbird	862; 437	Trochilidae	Colibri lucifer	Calothorax	Apodiformes	species	Trochilus lucifer; Calothorax lucifer	Calothorax lucifer	NA	NA	NA	NA	NA	NA	Trochilinae
Ardea alba	Ardea alba; Casmerodius albus	1	Taxon concept ece89c9f-ccaf-4b76-bbb7-f2baf3f5274e containing 'Casmerodius albus' and 'Ardea alba' found between February 1982 to 2017 in 3 datasets (part of name cluster af11806a-f149-497d-aec3-25c1acc2d0f9)	referenced -> referenced -> added -> rename -> referenced	referenced -> referenced -> added -> referenced		aou_5 (1957)	1957	NA	Great Egret	227	Ardeidae	Grande Aigrette	Ardea	Pelecaniformes	species	Casmerodius albus	Ardea alba	NA	NA	NA	NA	NA	NA	NA
Agelaius tricolor	Agelaius tricolor	1	Taxon concept 350f2d49-5b80-45ff-be3f-70e2eed3a6ef containing 'Agelaius tricolor' found between 1886 to 2017 in 7 datasets (part of name cluster 9b291370-0fb4-4822-8309-d0cff89506dc)	added -> referenced -> referenced -> referenced -> referenced -> referenced -> referenced	added -> referenced -> referenced -> referenced -> referenced -> referenced -> referenced		aou_1.csv (1886)	1886	Monotypic.	Tricolored Blackbird	1774; 500	Icteridae	Carouge de Californie	Agelaius	Passeriformes	species	Agelaius tricolor	Agelaius tricolor	NA	NA	NA	NA	NA	NA	NA
Chen caerulescens	Chen caerulescens	2	Taxon concept 4e88dccb-8bc6-4d7a-82fe-9a9507345c41 containing 'Chen caerulescens' found between 1889 to 1973 in 2 datasets (part of name cluster 878f1ea4-d169-47d7-9baa-f239fd5acf9a); Taxon concept c6140e08-5ef0-4a18-8360-318bee593a9f containing 'Chen caerulescens' found between 1973 to 2017 in 3 datasets (part of name cluster 878f1ea4-d169-47d7-9baa-f239fd5acf9a)	added -> lump -> referenced -> referenced	added -> lump -> referenced -> referenced	lump	aou_1_01 (1889)	1889	NA	Snow Goose	17	Anatidae	Oie des neiges	Chen	Anseriformes	species	Chen caerulescens	Chen caerulescens	NA	NA	NA	NA	NA	NA	Anserinae
Oreothlypis virginiae	Helminthophila virginiae; Vermivora virginiae; Oreothlypis virginiae	1	Taxon concept 7e9d2e25-e318-4261-9a3c-9ef9b38f7483 containing 'Helminthophila virginiae' and 'Vermivora virginiae' and 'Oreothlypis virginiae' found between 1886 to 2017 in 9 datasets (part of name cluster 154382ab-49c1-4cd6-a227-d02648e6e65f)	added -> rename -> referenced -> referenced -> referenced -> referenced -> referenced -> rename -> referenced	added -> referenced -> referenced -> referenced -> referenced -> referenced -> referenced		aou_1.csv (1886)	1886	Monotypic.	Virginia's Warbler	644; 1538	Parulidae	Paruline de Virginia	Oreothlypis	Passeriformes	species	Helminthophila virginiae; Vermivora virginiae	Oreothlypis virginiae	NA	NA	NA	NA	NA	NA	NA
Quiscalus major	Quiscalus major; Cassidix major; Megaquiscalus major	4	Taxon concept 2ba91992-e773-4758-9465-8089f046fe3b containing 'Megaquiscalus major' and 'Quiscalus major' found between 1902 to 1931 in 3 datasets (part of name cluster e78337dc-34a4-4f03-8694-94a8dd178a7c); Taxon concept 0ca92eb3-4b86-4bee-8d7a-d8e7ce66b1f6 containing 'Cassidix major' and 'Megaquiscalus major' found between 1931 to 1973 in 2 datasets (part of name cluster e78337dc-34a4-4f03-8694…	added -> lump -> rename -> lump -> split -> rename -> referenced -> referenced -> referenced -> referenced	added -> lump -> lump -> split -> referenced -> referenced -> referenced -> referenced	lump -> lump -> split	aou_1.csv (1886)	1886	NA	Boat-tailed Grackle	1787; 513	Icteridae	Quiscale des marais	Quiscalus	Passeriformes	species	Quiscalus major	Quiscalus major	NA	NA	NA	NA	NA	NA	NA
Charadrius hiaticula	Charadrius hiaticula; Aegialitis hiaticula; Charadrius hiaticulus	3	Taxon concept f15e64a0-4d36-4804-b674-efa1b022dc3d containing 'Charadrius hiaticulus' and 'Aegialitis hiaticula' and 'Charadrius hiaticula' found between 1886 to 1944 in 5 datasets (part of name cluster fcc1ca2b-0d79-4113-b717-f0768cd3a6b0); Taxon concept ba6f5758-8b86-43a1-9ae2-20c4ee279452 containing 'Charadrius hiaticula' found between 1956 to 2017 in 4 datasets (part of name cluster fcc1ca2b-…	added -> referenced -> rename -> rename -> lump -> referenced -> split -> referenced -> referenced -> referenced	added -> referenced -> lump -> referenced -> split -> referenced -> referenced -> referenced	lump -> split	aou_1.csv (1886)	1886	NA	Common Ringed Plover	275; 380	Charadriidae	Pluvier grand-gravelot	Charadrius	Charadriiformes	species	Charadrius hiaticula; Aegialitis hiaticula	Charadrius hiaticula	NA	NA	NA	NA	NA	NA	Charadriinae
Contopus pertinax	Contopus pertinax; Myiochanes pertinax	1	Taxon concept 29021f9c-75f2-4a1e-a763-148455ea2089 containing 'Myiochanes pertinax' and 'Contopus pertinax' found between 1886 to 2017 in 7 datasets (part of name cluster 043606c5-c422-4541-9824-4fa326c90554)	added -> rename -> rename -> referenced -> referenced -> referenced -> referenced	added -> referenced -> referenced -> referenced -> referenced		aou_1.csv (1886)	1886	NA	Greater Pewee	1128; 460	Tyrannidae	Moucherolle de Coues	Contopus	Passeriformes	species	Contopus pertinax	Contopus pertinax	NA	NA	NA	NA	NA	NA	Fluvicolinae
Haemorhous mexicanus	Carpodacus mexicanus; Haemorhous mexicanus	3	Taxon concept d4f15d21-87d8-4236-9aa9-055fee152ddb containing 'Carpodacus mexicanus' found between 1889 to 1973 in 11 datasets (part of name cluster 4cdc36cb-0908-4b0b-9682-9ad1cb5d1823); Taxon concept e2293d63-97ee-4782-af50-69a6dfec3783 containing 'Haemorhous mexicanus' and 'Carpodacus mexicanus' found between 1973 to 2017 in 4 datasets (part of name cluster 4cdc36cb-0908-4b0b-9682-9ad1cb5d1823…	lump -> referenced -> referenced -> referenced -> referenced -> referenced -> referenced -> referenced -> referenced -> referenced -> lump -> referenced -> rename -> referenced	lump -> referenced -> referenced -> referenced -> referenced -> referenced -> referenced -> referenced -> referenced -> referenced -> lump -> referenced -> referenced	lump -> lump	aou_1_01 (1889)	1889	NA	House Finch	10371	Fringillidae	Roselin familier	Haemorhous	Passeriformes	species	Carpodacus mexicanus	Haemorhous mexicanus	NA	NA	NA	NA	NA	NA	Carduelinae
Aegolius acadicus	Aegolius acadica; Glaux acadicus; Cryptoglaux acadica; Aegolius acadicus; Cryptoglaux acadicus; Nyctala acadica	1	Taxon concept 618fa248-1e5a-4db6-be43-f751964e78e3 containing 'Aegolius acadicus' and 5 other names between 1886 to 2017 in 10 datasets (part of name cluster 2d2067b9-5f40-4ae2-a7e0-4a0d49abe729)	added -> rename -> rename -> rename -> rename -> rename -> rename -> referenced -> referenced -> referenced	added -> referenced -> referenced -> referenced		aou_1.csv (1886)	1886	NA	Northern Saw-whet Owl	705; 372	Strigidae	Petite Nyctale	Aegolius	Strigiformes	species	Aegolius acadicus; Nyctala acadica	Aegolius acadicus	NA	NA	NA	NA	NA	NA	NA
Zenaida aurita	Zenaida aurita; Zenaida zenaida	1	Taxon concept e67cd11a-3bfc-47d8-9a37-fc0342fca9b8 containing 'Zenaida aurita' and 'Zenaida zenaida' found between 1886 to 2017 in 4 datasets (part of name cluster 37d9d268-c4fb-43d6-925f-7cb7ca3b07e4)	added -> rename -> referenced -> referenced	added -> referenced -> referenced		aou_1.csv (1886)	1886	NA	Zenaida Dove	554; 317	Columbidae	Tourterelle à queue carrée	Zenaida	Columbiformes	species	Zenaida aurita; Zenaida zenaida	Zenaida aurita	NA	NA	NA	NA	NA	NA	NA
Toxostoma cinereum	Harporhynchus cinereus; Toxostoma cinereum	1	Taxon concept 74cec7c0-37fe-4689-ae13-0f3ee6a4eb0d containing 'Toxostoma cinereum' and 'Harporhynchus cinereus' found between 1886 to 2017 in 7 datasets (part of name cluster e378cb77-0e33-45c5-a6a8-a2dcfca6273f)	added -> rename -> referenced -> referenced -> deleted -> added -> referenced	added -> referenced -> referenced -> deleted -> added -> referenced		aou_1.csv (1886)	1886	NA	Gray Thrasher	709; 1495	Mimidae	Moqueur gris	Toxostoma	Passeriformes	species	Harporhynchus cinereus	Toxostoma cinereum	NA	NA	NA	NA	NA	NA	NA
Peucaea aestivalis	Aimophila aestivalis; Peucaea aestivalis; Peucaea aestivalis bachmanii	1	Taxon concept 76406544-ad5f-4115-b0b0-8726d4f96012 containing 'Aimophila aestivalis' and 'Peucaea aestivalis' and 'Peucaea aestivalis bachmanii' found between 1886 to 2017 in 7 datasets (part of name cluster 84947d39-3de1-422f-aea0-a4557871406f)	added|added -> rename -> referenced -> referenced -> deleted -> rename -> referenced	added|added -> referenced -> referenced -> deleted -> referenced		aou_1.csv (1886)	1886	NA	Bachman's Sparrow	575; 1697; 575a	Emberizidae	Bruant des pinèdes	Peucaea	Passeriformes	species	Aimophila aestivalis; Peucaea aestivalis; Peucaea aestivalis bachmanii	Peucaea aestivalis	NA	NA	NA	NA	NA	NA	NA
Pica hudsonia	Pica hudsonia	2	Taxon concept d29166d0-ce75-41b4-876f-e4c08347a314 containing 'Pica hudsonia' found between 2000 to 2017 in 2 datasets (part of name cluster 0a77d238-6700-40fe-b57c-020bd7c103dd); Taxon concept ab39ab8b-2903-41c8-bb11-501fd30ce7ec containing 'Pica hudsonia' found between 2000 in 1 datasets (part of name cluster 0a77d238-6700-40fe-b57c-020bd7c103dd)	split -> referenced	split -> referenced	split	aou_7_42 (2000)	2000	NA	Black-billed Magpie	1293	Corvidae	Pie d'Amérique	Pica	Passeriformes	species	NA	Pica hudsonia	NA	NA	NA	NA	NA	NA	NA
Picoides arcticus	Picoides arcticus	1	Taxon concept 08a3d5ac-5d2e-405c-b3b2-6d65a2c72bc5 containing 'Picoides arcticus' found between 1886 to 2017 in 5 datasets (part of name cluster 8c3c9eb4-ec98-49db-8132-f9a8c6b52f47)	added -> referenced -> referenced -> referenced -> referenced	added -> referenced -> referenced -> referenced -> referenced		aou_1.csv (1886)	1886	Monotypic.	Black-backed Woodpecker	970; 400	Picidae	Pic à dos noir	Picoides	Piciformes	species	Picoides arcticus	Picoides arcticus	NA	NA	NA	NA	NA	NA	Picinae
Phoebastria nigripes	Diomedea nigripes; Phoebastria nigripes	1	Taxon concept 345d5c25-0f8c-45b0-9010-e555e430a8ad containing 'Diomedea nigripes' and 'Phoebastria nigripes' found between 1886 to 2017 in 4 datasets (part of name cluster e2cc078b-1d2f-469c-91fb-ddf2576a11c7)	added -> referenced -> rename -> referenced	added -> referenced -> referenced		aou_1.csv (1886)	1886	Monotypic.	Black-footed Albatross	147; 81	Diomedeidae	Albatros à pieds noirs	Phoebastria	Procellariiformes	species	Diomedea nigripes	Phoebastria nigripes	NA	NA	NA	NA	NA	NA	NA
Fratercula corniculata	Fratercula corniculata	1	Taxon concept 25ad4c47-279a-49a7-bfeb-84780987b963 containing 'Fratercula corniculata' found between 1886 to 2017 in 3 datasets (part of name cluster bd59c658-751f-4263-b86c-efda7ad5e6a3)	added -> referenced -> referenced	added -> referenced -> referenced		aou_1.csv (1886)	1886	Monotypic.	Horned Puffin	14; 533	Alcidae	Macareux cornu	Fratercula	Charadriiformes	species	Fratercula corniculata	Fratercula corniculata	NA	NA	NA	NA	NA	NA	NA
Himantopus mexicanus	Himantopus mexicanus	1	Taxon concept 51d89099-5cfc-400d-8623-b4c73f385082 containing 'Himantopus mexicanus' found between 1886 to 2017 in 4 datasets (part of name cluster d43eede6-8ef3-4f10-b81b-e83555489eb4)	added -> referenced -> referenced -> referenced	added -> referenced -> referenced -> referenced		aou_1.csv (1886)	1886	NA	Black-necked Stilt	226; 391	Recurvirostridae	Échasse d'Amérique	Himantopus	Charadriiformes	species	Himantopus mexicanus	Himantopus mexicanus	NA	NA	NA	NA	NA	NA	NA
Platalea ajaja	Ajaja ajaja; Platalea ajaja; Ajaia ajaja	1	Taxon concept 27badb2f-5138-477a-930b-4bab8bc63ada containing 'Ajaia ajaja' and 'Ajaja ajaja' and 'Platalea ajaja' found between 1886 to 2017 in 6 datasets (part of name cluster 3b6740e8-25a9-4ee3-9ff5-a1936faf36c7)	added -> rename -> referenced -> referenced -> rename -> referenced	added -> referenced -> referenced -> referenced		aou_1.csv (1886)	1886	Monotypic.	Roseate Spoonbill	183; 251	Threskiornithidae	Spatule rosée	Platalea	Pelecaniformes	species	Ajaja ajaja; Ajaia ajaja	Platalea ajaja	NA	NA	NA	NA	NA	NA	Plataleinae
Larus delawarensis	Larus delawarensis	1	Taxon concept f5979307-5701-418b-be6e-e4d96a9e55d2 containing 'Larus delawarensis' found between 1886 to 2017 in 3 datasets (part of name cluster bb36d008-ebbc-45b9-b749-31f36bfbf8b4)	added -> referenced -> referenced	added -> referenced -> referenced		aou_1.csv (1886)	1886	Monotypic.	Ring-billed Gull	465; 54	Laridae	Goéland à bec cerclé	Larus	Charadriiformes	species	Larus delawarensis	Larus delawarensis	NA	NA	NA	NA	NA	NA	Larinae
Gavia arctica	Urinator arcticus; Gavia arcticus; Gavia arctica	3	Taxon concept 8df4398b-9039-4350-a72e-97dbd6a17c83 containing 'Urinator arcticus' and 'Gavia arcticus' and 'Gavia arctica' found between 1886 to 1931 in 4 datasets (part of name cluster b389409b-6ac0-4fd2-b6ed-6065976d0c28); Taxon concept d16176a7-c461-4971-9b54-fb815f01b733 containing 'Gavia arctica' found between 1931 to 1985 in 3 datasets (part of name cluster b389409b-6ac0-4fd2-b6ed-6065976d0…	added -> rename -> rename -> lump -> referenced -> split -> referenced	added -> lump -> referenced -> split -> referenced	lump -> split	aou_1.csv (1886)	1886	NA	Arctic Loon	9; 2000	Gaviidae	Plongeon arctique	Gavia	Gaviiformes	species	Urinator arcticus; Gavia arctica	Gavia arctica	NA	NA	NA	NA	NA	NA	NA
Gavia adamsii	Gavia adamsi; Gavia adamsii; Urinator adamsii	1	Taxon concept c9473698-ee47-4a1c-91b1-cf14c7bb904f containing 'Gavia adamsi' and 'Urinator adamsii' and 'Gavia adamsii' found between 1886 to 2017 in 6 datasets (part of name cluster 68af90fa-4c5a-45ac-857b-9d11d28a1759)	added -> rename -> rename -> rename -> referenced -> referenced	added -> referenced -> referenced		aou_1.csv (1886)	1886	Monotypic.	Yellow-billed Loon	137; 8	Gaviidae	Plongeon à bec blanc	Gavia	Gaviiformes	species	Gavia adamsii; Urinator adamsii	Gavia adamsii	NA	NA	NA	NA	NA	NA	NA
Thalassarche eremita	Thalassarche eremita	2	Taxon concept e91a61ec-a1ef-43b5-a4a1-e35d5a2b9377 containing 'Thalassarche eremita' found between 2014 in 1 datasets (part of name cluster f42e3163-7b18-4bec-a86f-db1460211575); Taxon concept f9b3f14b-b6f9-4199-80c7-2a23c3e927da containing 'Thalassarche eremita' found between 2014 in 1 datasets (part of name cluster f42e3163-7b18-4bec-a86f-db1460211575)	split	split	split	aou_7_55 (2014)	2014	NA	NA	NA	NA	NA	NA	NA	NA	NA	NA	NA	NA	NA	NA	NA	NA	NA
Coccyzus minor	Coccyzus minor	1	Taxon concept acf583b4-8b83-4c8e-9533-0fa479bc4c3a containing 'Coccyzus minor' found between 1886 to 2017 in 5 datasets (part of name cluster 6966dc09-f889-43fd-89e5-0897fb09f456)	added -> referenced -> referenced -> referenced -> referenced	added -> referenced -> referenced -> referenced -> referenced		aou_1.csv (1886)	1886	Monotypic.	Mangrove Cuckoo	386; 646	Cuculidae	Coulicou manioc	Coccyzus	Cuculiformes	species	Coccyzus minor	Coccyzus minor	NA	NA	NA	NA	NA	NA	Cuculinae
Phoebetria palpebrata	Phoebetria fuliginosa; Phoebetria palpebrata	1	Taxon concept e3688ab2-e0cb-4071-a467-d31a97279213 containing 'Phoebetria palpebrata' and 'Phoebetria fuliginosa' found between 1886 to 2017 in 5 datasets (part of name cluster 11596027-3c04-44c1-ab94-7b70b10d7789)	added -> rename -> deleted -> added -> referenced	added -> deleted -> added -> referenced		aou_1.csv (1886)	1886	Monotypic.	Light-mantled Albatross	144; 84	Diomedeidae	Albatros fuligineux	Phoebetria	Procellariiformes	species	Phoebetria fuliginosa	Phoebetria palpebrata	A	NA	NA	NA	NA	NA	NA
Toxostoma bendirei	Toxostoma bendirei; Harporhynchus bendirei	1	Taxon concept efb8b3b9-225e-4ae1-a7fd-e8b33418c55d containing 'Toxostoma bendirei' and 'Harporhynchus bendirei' found between 1886 to 2017 in 5 datasets (part of name cluster 662ec328-dac5-444b-bec8-470b21d8535c)	added -> rename -> referenced -> referenced -> referenced	added -> referenced -> referenced -> referenced		aou_1.csv (1886)	1886	Monotypic.	Bendire's Thrasher	1496; 708	Mimidae	Moqueur de Bendire	Toxostoma	Passeriformes	species	Toxostoma bendirei; Harporhynchus bendirei	Toxostoma bendirei	NA	NA	NA	NA	NA	NA	NA
Psiloscops flammeolus	Megascops flammeolus; Otus flammeola; Megascops flammeola; Psiloscops flammeolus; Otus flammeolus	1	Taxon concept a74c6601-4288-4567-88a2-441639a9c481 containing 'Otus flammeola' and 'Psiloscops flammeolus' and 'Otus flammeolus' and 'Megascops flammeolus' and 'Megascops flammeola' found between 1886 to 2017 in 8 datasets (part of name cluster 718f04df-ebee-43a6-8b6e-aa4c619ba422)	added -> rename -> rename -> rename -> referenced -> referenced -> rename -> referenced	added -> referenced -> referenced -> referenced		aou_1.csv (1886)	1886	Formerly placed in the genus Otus. Monotypic.	Flammulated Owl	374; 10491	Strigidae	Petit-duc nain	Psiloscops	Strigiformes	species	Megascops flammeolus; Otus flammeolus	Psiloscops flammeolus	NA	NA	NA	NA	NA	NA	NA
Pinguinus impennis	Pinguinus impennis; Plautus impennis	1	Taxon concept f4cd8602-3cc9-441d-b7ce-a55ebe631a93 containing 'Plautus impennis' and 'Pinguinus impennis' found between 1886 to 2017 in 4 datasets (part of name cluster 639c0725-69e6-4219-9822-311019fb3e2d)	added -> rename -> referenced -> referenced	added -> referenced -> referenced		aou_1.csv (1886)	1886	Monotypic.	Great Auk	33; 517	Alcidae	Grand Pingouin	Pinguinus	Charadriiformes	species	Pinguinus impennis; Plautus impennis	Pinguinus impennis	NA	†	NA	NA	NA	NA	NA
Bombycilla cedrorum	Ampelis cedrorum; Bombycilla cedrorum	1	Taxon concept 6c729077-7b66-4f85-8371-9cc4b56f4f80 containing 'Bombycilla cedrorum' and 'Ampelis cedrorum' found between 1886 to 2017 in 4 datasets (part of name cluster 0911f369-a517-4d79-881d-4217e6821646)	added -> rename -> referenced -> referenced	added -> referenced -> referenced		aou_1.csv (1886)	1886	Monotypic.	Cedar Waxwing	1525; 619	Bombycillidae	Jaseur d'Amérique	Bombycilla	Passeriformes	species	Ampelis cedrorum; Bombycilla cedrorum	Bombycilla cedrorum	NA	NA	NA	NA	NA	NA	NA
Icterus graduacauda	Icterus audubonii; Icterus melanocephalus; Icterus graduacauda	1	Taxon concept 8ff5aeaf-ee4a-419f-84f1-2925e580a405 containing 'Icterus audubonii' and 'Icterus graduacauda' and 'Icterus melanocephalus' found between 1886 to 2017 in 8 datasets (part of name cluster 5152a937-d108-43c4-9ac4-162a7c17a3bd)	added -> rename -> rename -> referenced -> referenced -> referenced -> referenced -> referenced	added -> referenced -> referenced -> referenced -> referenced -> referenced		aou_1.csv (1886)	1886	NA	Audubon's Oriole	503; 1816	Icteridae	Oriole d'Audubon	Icterus	Passeriformes	species	Icterus audubonii; Icterus graduacauda	Icterus graduacauda	NA	NA	NA	NA	NA	NA	NA
Carduelis carduelis	Carduelis carduelis	1	Taxon concept 30f63253-9b0b-48b3-a67a-20f841743e24 containing 'Carduelis carduelis' found between 1931 to 2017 in 4 datasets (part of name cluster d2655b42-ceac-4784-b724-c1008b88e4e5)	added -> referenced -> referenced -> referenced	added -> referenced -> referenced -> referenced		aou_4 (1931)	1931	NA	European Goldfinch	1869	Fringillidae	Chardonneret élégant	Carduelis	Passeriformes	species	Carduelis carduelis	Carduelis carduelis	NA	NA	NA	I	NA	NA	Carduelinae
Spinus psaltria	Carduelis psaltria; Astragalinus psaltria; Spinus psaltria; Spinus psaltria mexicanus; Spinus psaltria arizonae	1	Taxon concept 16a21ff8-46e3-4fdc-a0df-e6405fadff97 containing 'Spinus psaltria' and 'Astragalinus psaltria' and 'Carduelis psaltria' and 'Spinus psaltria arizonae' and 'Spinus psaltria mexicanus' found between 1886 to 2017 in 8 datasets (part of name cluster 129623da-d2dd-46b6-90f7-a2b942a0e74b)	added|added|added -> rename -> rename -> referenced -> rename -> deleted|deleted -> rename -> referenced	added|added|added -> referenced -> deleted|deleted -> referenced		aou_1.csv (1886)	1886	NA	Lesser Goldfinch	1866; 530; 530a; 530b	Fringillidae	Chardonneret mineur	Spinus	Passeriformes	species	Carduelis psaltria; Spinus psaltria; Spinus psaltria mexicanus; Spinus psaltria arizonae	Spinus psaltria	NA	NA	NA	NA	NA	NA	Carduelinae
Picoides villosus	Dryobates villosus; Dryobates villosus harrisii; Dendrocopos villosus; Dryobates villosus leucomelas; Picoides villosus; Dryobates villosus audubonii	1	Taxon concept c7d0432f-b1ac-423c-afd3-a5b71a56e068 containing 'Picoides villosus' and 5 other names between 1886 to 2017 in 5 datasets (part of name cluster 22f69fd8-3ffe-490f-b21b-7b0317e9928c)	added|added|added|added -> rename -> rename -> deleted|deleted|deleted -> referenced	added|added|added|added -> deleted|deleted|deleted -> referenced		aou_1.csv (1886)	1886	NA	Hairy Woodpecker	964; 393a; 393; 393b; 393c	Picidae	Pic chevelu	Picoides	Piciformes	species	Dryobates villosus; Dryobates villosus harrisii; Dryobates villosus leucomelas; Picoides villosus; Dryobates villosus audubonii	Picoides villosus	NA	NA	NA	NA	NA	NA	Picinae
Calidris canutus	Calidris canutus; Tringa canutus	1	Taxon concept 6d58d112-6fce-4b76-96a2-591bd9ade4ff containing 'Calidris canutus' and 'Tringa canutus' found between 1886 to 2017 in 7 datasets (part of name cluster f8492f31-f771-475e-82d1-e925c18e4b30)	added -> rename -> referenced -> referenced -> referenced -> referenced -> referenced	added -> referenced -> referenced -> referenced -> referenced -> referenced		aou_1.csv (1886)	1886	NA	Red Knot	234; 427	Scolopacidae	Bécasseau maubèche	Calidris	Charadriiformes	species	Calidris canutus; Tringa canutus	Calidris canutus	NA	NA	NA	NA	NA	NA	Arenariinae
Acanthis hornemanni	Acanthis hornemannii exilipes; Carduelis hornemanni; Acanthis hornemanni; Acanthis hornemannii	1	Taxon concept 8dc016a6-1435-4ff0-9035-55abb16634f6 containing 'Acanthis hornemannii exilipes' and 'Acanthis hornemanni' and 'Carduelis hornemanni' and 'Acanthis hornemannii' found between 1886 to 2017 in 7 datasets (part of name cluster 4b23711d-c391-422a-ba86-e3b440ae8d80)	added|added -> rename -> referenced -> rename -> deleted -> rename -> referenced	added|added -> referenced -> deleted -> referenced		aou_1.csv (1886)	1886	NA	Hoary Redpoll	527; 1858; 527a	Fringillidae	Sizerin blanchâtre	Acanthis	Passeriformes	species	Acanthis hornemannii exilipes; Carduelis hornemanni; Acanthis hornemannii	Acanthis hornemanni	NA	NA	NA	NA	NA	NA	Carduelinae
Crotophaga ani	Crotophaga ani	1	Taxon concept 56d123b5-23b4-465e-970f-99adc5a3afa6 containing 'Crotophaga ani' found between 1886 to 2017 in 4 datasets (part of name cluster 0d263472-4f51-4a77-b59d-0c7d53b827ac)	added -> referenced -> referenced -> referenced	added -> referenced -> referenced -> referenced		aou_1.csv (1886)	1886	Monotypic.	Smooth-billed Ani	[383]; 662	Cuculidae	Ani à bec lisse	Crotophaga	Cuculiformes	species	Crotophaga ani	Crotophaga ani	NA	NA	NA	NA	NA	NA	Crotophaginae
Antrostomus vociferus	Antrostomus vociferus arizonae; Caprimulgus vociferus; Antrostomus vociferus	2	Taxon concept 449e140e-aac0-46ba-804c-29a9d9ec18ea containing 'Caprimulgus vociferus' and 'Antrostomus vociferus' found between 2010 to 2017 in 3 datasets (part of name cluster cc76f581-cb3f-4c73-9495-243dd24aa9c6); Taxon concept f51305dd-245e-4c92-ab43-660f54311322 containing 'Caprimulgus vociferus' and 'Antrostomus vociferus' and 'Antrostomus vociferus arizonae' found between 1886 to 2010 in 4 …	added|added -> rename -> deleted -> split -> rename -> referenced	added|added -> deleted -> split -> referenced	split	aou_1.csv (1886)	1886	Monotypic.	Eastern Whip-poor-will	724; 417; 417a	Caprimulgidae	Engoulevent bois-pourri	Antrostomus	Caprimulgiformes	species	Antrostomus vociferus arizonae; Caprimulgus vociferus; Antrostomus vociferus	Antrostomus vociferus	NA	NA	NA	NA	NA	NA	Caprimulginae
Phalaropus fulicarius	Phalaropus fulicarius; Phalaropus fulicaria; Crymophilus fulicarius	1	Taxon concept 6ac47b7c-33d6-49a6-842d-1e87bc0c2674 containing 'Phalaropus fulicarius' and 'Phalaropus fulicaria' and 'Crymophilus fulicarius' found between 1886 to 2017 in 7 datasets (part of name cluster 4de76bf9-306d-440a-836c-b0df1430f07d)	added -> rename -> referenced -> rename -> referenced -> rename -> referenced	added -> referenced -> referenced -> referenced		aou_1.csv (1886)	1886	Monotypic.	Red Phalarope	222; 459	Scolopacidae	Phalarope à bec large	Phalaropus	Charadriiformes	species	Phalaropus fulicaria; Crymophilus fulicarius	Phalaropus fulicarius	NA	NA	NA	NA	NA	NA	Tringinae
Anas rubripes	Anas rubripes; Anas obscura	1	Taxon concept f3eaf8a4-ca4f-4cd0-b178-4fafd642b0e8 containing 'Anas rubripes' and 'Anas obscura' found between 1886 to 2017 in 5 datasets (part of name cluster 0f62ddaa-6d38-47e6-879f-7befd52773a7)	added -> rename -> referenced -> referenced -> referenced	added -> referenced -> referenced -> referenced		aou_1.csv (1886)	1886	Monotypic.	American Black Duck	133; 36	Anatidae	Canard noir	Anas	Anseriformes	species	Anas rubripes; Anas obscura	Anas rubripes	NA	NA	NA	NA	NA	NA	Anatinae
Loxia curvirostra	Loxia curvirostra minor; Loxia curvirostra; Loxia curvirostra stricklandi	1	Taxon concept 38fee4d2-9826-48c8-88a1-b27cee3fe114 containing 'Loxia curvirostra minor' and 'Loxia curvirostra' and 'Loxia curvirostra stricklandi' found between 1886 to 2017 in 5 datasets (part of name cluster 60ffc78f-df05-4cbf-82d4-e8a5352f6ce9)	added|added -> referenced -> referenced -> added|deleted|deleted -> referenced	added|added -> referenced -> referenced -> added|deleted|deleted -> referenced		aou_1.csv (1886)	1886	NA	Red Crossbill	1854; 521; 521a	Fringillidae	Bec-croisé des sapins	Loxia	Passeriformes	species	Loxia curvirostra minor; Loxia curvirostra; Loxia curvirostra stricklandi	Loxia curvirostra	NA	NA	NA	NA	NA	NA	Carduelinae
Myiarchus crinitus	Myiarchus crinitus	1	Taxon concept f1064557-d6c3-4880-90fb-d590a6eb2088 containing 'Myiarchus crinitus' found between 1886 to 2017 in 4 datasets (part of name cluster 5207b5d2-5125-46d6-8ad9-36bb02970065)	added -> referenced -> referenced -> referenced	added -> referenced -> referenced -> referenced		aou_1.csv (1886)	1886	Monotypic.	Great Crested Flycatcher	452; 1169	Tyrannidae	Tyran huppé	Myiarchus	Passeriformes	species	Myiarchus crinitus	Myiarchus crinitus	NA	NA	NA	NA	NA	NA	Tyranninae
Fregetta tropica	Cymodroma grallaria; Fregetta tropica; Fregetta grallaria	1	Taxon concept 8345cd02-e72a-404f-8896-ec63d16bbcb2 containing 'Cymodroma grallaria' and 'Fregetta grallaria' and 'Fregetta tropica' found between 1886 to 2017 in 8 datasets (part of name cluster 71e3518d-f627-4d8e-8a0c-f83e2d80e0c9)	added -> rename -> referenced -> rename -> referenced -> deleted -> added -> referenced	added -> referenced -> referenced -> deleted -> added -> referenced		aou_1.csv (1886)	1886	NA	Black-bellied Storm-Petrel	[110]; 183	Hydrobatidae	Océanite à ventre noir	Fregetta	Procellariiformes	species	Cymodroma grallaria	Fregetta tropica	A	NA	NA	NA	NA	NA	NA
Leucophaeus atricilla	Larus atricilla; Leucophaeus atricilla	1	Taxon concept 0aa30d1e-58ca-4285-8c8e-c88b3f1405ba containing 'Larus atricilla' and 'Leucophaeus atricilla' found between 1886 to 2017 in 4 datasets (part of name cluster 15d4fc5c-a205-4321-9339-ee75f7a511ff)	added -> referenced -> rename -> referenced	added -> referenced -> referenced		aou_1.csv (1886)	1886	NA	Laughing Gull	58; 1990	Laridae	Mouette atricille	Leucophaeus	Charadriiformes	species	Larus atricilla	Leucophaeus atricilla	NA	NA	NA	NA	NA	NA	Larinae
Anthus rubescens	Anthus pensilvanicus; Anthus rubescens	3	Taxon concept f19f028d-f25e-4f1d-a894-641c152628bf containing 'Anthus rubescens' found between 1989 to 2017 in 2 datasets (part of name cluster 317b062c-45cc-47a2-9b52-49074721a108); Taxon concept e34d749c-c629-45d2-92f6-e9b1e61b098c containing 'Anthus rubescens' and 'Anthus pensilvanicus' found between 1886 to 1931 in 4 datasets (part of name cluster 317b062c-45cc-47a2-9b52-49074721a108); Taxon …	added -> rename -> referenced -> lump -> split -> referenced	added -> referenced -> lump -> split -> referenced	lump -> split	aou_1.csv (1886)	1886	NA	American Pipit	1521; 697	Motacillidae	Pipit d'Amérique	Anthus	Passeriformes	species	Anthus pensilvanicus	Anthus rubescens	NA	NA	NA	NA	NA	NA	NA
Morus bassanus	Moris bassana; Sula bassanus; Sula bassana; Morus bassanus	1	Taxon concept facf5926-7337-4ad0-9777-fbe67237051f containing 'Morus bassanus' and 'Sula bassanus' and 'Sula bassana' and 'Moris bassana' found between 1886 to 2017 in 7 datasets (part of name cluster 3d555c7c-a071-4863-94d7-da3a0537ec86)	added -> rename -> rename -> rename -> referenced -> rename -> referenced	added -> referenced -> referenced		aou_1.csv (1886)	1886	Monotypic.	Northern Gannet	204; 117	Sulidae	Fou de Bassan	Morus	Suliformes	species	Sula bassanus; Sula bassana	Morus bassanus	NA	NA	NA	NA	NA	NA	NA
Egretta caerulea	Florida caerulea; Egretta caerulea; Ardea coerulea; Ardea caerulea	1	Taxon concept f47c4d44-5ae2-4a05-b898-e5c2a1fe7abe containing 'Egretta caerulea' and 'Ardea caerulea' and 'Florida caerulea' and 'Ardea coerulea' found between 1886 to 2017 in 6 datasets (part of name cluster c447e3cc-e7ef-4482-8ca1-7ca201a99087)	added -> rename -> rename -> rename -> referenced -> referenced	added -> referenced -> referenced		aou_1.csv (1886)	1886	Monotypic.	Little Blue Heron	233; 200	Ardeidae	Aigrette bleue	Egretta	Pelecaniformes	species	Egretta caerulea; Ardea coerulea	Egretta caerulea	NA	NA	NA	NA	NA	NA	NA
Basileuterus lachrymosus	Euthlypis lachrymosa; Basileuterus lachrymosus	1	Taxon concept 1eeb584a-5939-4a9d-868e-61e262fa821a containing 'Basileuterus lachrymosus' and 'Euthlypis lachrymosa' found between 1931 to 2017 in 7 datasets (part of name cluster c54777fc-7f32-444b-a91b-73ddf66fcb95)	added -> referenced -> referenced -> referenced -> referenced -> rename -> referenced	added -> referenced -> referenced -> referenced -> referenced -> referenced		aou_4 (1931)	1931	NA	Fan-tailed Warbler	1609	Parulidae	Paruline des rochers	Basileuterus	Passeriformes	species	Euthlypis lachrymosa	Basileuterus lachrymosus	NA	NA	NA	NA	NA	NA	NA
Ammodramus bairdii	Ammodramus bairdii; Ammodramus bairdi; Coturniculus bairdii	1	Taxon concept 8ad07899-7e16-4d09-9f16-ae0b1e420806 containing 'Ammodramus bairdii' and 'Ammodramus bairdi' and 'Coturniculus bairdii' found between 1886 to 2017 in 8 datasets (part of name cluster 75a9f540-3f48-4475-9c10-36497387f65d)	added -> rename -> rename -> rename -> rename -> referenced -> referenced -> referenced	added -> referenced -> referenced -> referenced		aou_1.csv (1886)	1886	Monotypic.	Baird's Sparrow	2039; 545	Emberizidae	Bruant de Baird	Ammodramus	Passeriformes	species	Ammodramus bairdii	Ammodramus bairdii	NA	NA	NA	NA	NA	NA	NA
Emberiza rustica	Emberiza rustica	1	Taxon concept cabea85d-8ac8-4856-b348-158e5ff80cbe containing 'Emberiza rustica' found between 1912 to 2017 in 4 datasets (part of name cluster 9cef5294-9494-4dd3-a92e-f52b42b943f4)	added -> referenced -> referenced -> referenced	added -> referenced -> referenced -> referenced		aou_3_16 (1912)	1912	NA	Rustic Bunting	1738	Emberizidae	Bruant rustique	Emberiza	Passeriformes	species	Emberiza rustica	Emberiza rustica	A	NA	NA	NA	NA	NA	NA
Eudocimus albus	Eudocimus albus; Guara alba	1	Taxon concept a37fd900-0b74-44d2-87c6-c8d329594ef3 containing 'Eudocimus albus' and 'Guara alba' found between 1886 to 2017 in 5 datasets (part of name cluster e115d74a-a98a-46d0-99ec-dc7320fea804)	added -> referenced -> rename -> referenced -> referenced	added -> referenced -> referenced -> referenced		aou_1.csv (1886)	1886	Monotypic.	White Ibis	245; 184	Threskiornithidae	Ibis blanc	Eudocimus	Pelecaniformes	species	Eudocimus albus; Guara alba	Eudocimus albus	NA	NA	NA	NA	NA	NA	Threskiornithinae
Phaethon aethereus	Phaethon aethereus	1	Taxon concept 3a45640b-f65f-4c67-a908-f0a165d4718b containing 'Phaethon aethereus' found between 1886 to 2017 in 7 datasets (part of name cluster d4e4d4e3-5857-465e-a055-317a32bd9771)	added -> referenced -> referenced -> referenced -> referenced -> referenced -> referenced	added -> referenced -> referenced -> referenced -> referenced -> referenced -> referenced		aou_1.csv (1886)	1886	NA	Red-billed Tropicbird	113; 196	Phaethontidae	Phaéton à bec rouge	Phaethon	Phaethontiformes	species	Phaethon aethereus	Phaethon aethereus	NA	NA	NA	NA	NA	NA	NA
Vanellus vanellus	Vanellus vanellus	1	Taxon concept 036adfe4-c769-402b-8827-6e4eee727243 containing 'Vanellus vanellus' found between 1886 to 2017 in 4 datasets (part of name cluster 3f630c80-e937-4bb5-b7ce-56fa49e7ac3d)	added -> referenced -> referenced -> referenced	added -> referenced -> referenced -> referenced		aou_1.csv (1886)	1886	Monotypic.	Northern Lapwing	369; [269]	Charadriidae	Vanneau huppé	Vanellus	Charadriiformes	species	Vanellus vanellus	Vanellus vanellus	A	NA	NA	NA	NA	NA	Vanellinae
Fulica atra	Fulica atra	1	Taxon concept fd1d5d16-635f-4957-8b3f-d10b268ad9c2 containing 'Fulica atra' found between 1886 to 2017 in 4 datasets (part of name cluster 978f6e4d-3cc6-4e1e-ada6-f586f78459d5)	added -> referenced -> referenced -> referenced	added -> referenced -> referenced -> referenced		aou_1.csv (1886)	1886	NA	Eurasian Coot	[220]; 358	Rallidae	Foulque macroule	Fulica	Gruiformes	species	Fulica atra	Fulica atra	A	NA	NA	NA	NA	NA	NA
Geothlypis formosa	Oporornis formosus; Geothlypis formosa; Oporornis formosa	1	Taxon concept e3713465-3973-47ca-8ab1-d2672b3f3477 containing 'Oporornis formosa' and 'Geothlypis formosa' and 'Oporornis formosus' found between 1886 to 2017 in 10 datasets (part of name cluster 2be7ee01-1fa8-47b3-b3bf-81d6001fe5d5)	added -> rename -> rename -> referenced -> referenced -> referenced -> referenced -> referenced -> rename -> referenced	added -> referenced -> referenced -> referenced -> referenced -> referenced -> referenced		aou_1.csv (1886)	1886	Monotypic.	Kentucky Warbler	677; 1583	Parulidae	Paruline du Kentucky	Geothlypis	Passeriformes	species	Oporornis formosus; Geothlypis formosa	Geothlypis formosa	NA	NA	NA	NA	NA	NA	NA
Cistothorus platensis	Cistothorus stellaris; Cistothorus platensis	1	Taxon concept 9b3ff52a-224c-4d18-86b0-7daae52639ce containing 'Cistothorus stellaris' and 'Cistothorus platensis' found between 1886 to 2017 in 5 datasets (part of name cluster bf559b88-596e-4562-b9c7-e0b30fe0f75a)	added -> rename -> referenced -> referenced -> referenced	added -> referenced -> referenced -> referenced		aou_1.csv (1886)	1886	NA	Sedge Wren	724; 1390	Troglodytidae	Troglodyte à bec court	Cistothorus	Passeriformes	species	Cistothorus stellaris; Cistothorus platensis	Cistothorus platensis	NA	NA	NA	NA	NA	NA	NA
Puffinus lherminieri	Puffinus lherminieri; Puffinus auduboni	2	Taxon concept 020eab3f-e9e7-44c9-95fb-87c7f2d79f75 containing 'Puffinus lherminieri' found between 2012 to 2017 in 2 datasets (part of name cluster b8c76338-e54a-467e-a25e-59a6075f833d); Taxon concept b92f5180-408f-40e9-b189-4cdaf9105c43 containing 'Puffinus lherminieri' and 'Puffinus auduboni' found between 1886 to 2012 in 6 datasets (part of name cluster b8c76338-e54a-467e-a25e-59a6075f833d)	added -> rename -> referenced -> referenced -> referenced -> split -> referenced	added -> referenced -> referenced -> referenced -> split -> referenced	split	aou_1.csv (1886)	1886	NA	Audubon's Shearwater	180; 92	Procellariidae	Puffin d'Audubon	Puffinus	Procellariiformes	species	Puffinus lherminieri; Puffinus auduboni	Puffinus lherminieri	NA	NA	NA	NA	NA	NA	NA
Polioptila caerulea	Polioptila caerulea	1	Taxon concept 74f8269a-9b2e-4802-a1ed-275f9d3410c3 containing 'Polioptila caerulea' found between 1886 to 2017 in 6 datasets (part of name cluster dda8f881-c87e-44e6-ad66-39fbe436cd0e)	added -> referenced -> referenced -> referenced -> referenced -> referenced	added -> referenced -> referenced -> referenced -> referenced -> referenced		aou_1.csv (1886)	1886	NA	Blue-gray Gnatcatcher	751; 2010	Polioptilidae	Gobemoucheron gris-bleu	Polioptila	Passeriformes	species	Polioptila caerulea	Polioptila caerulea	NA	NA	NA	NA	NA	NA	NA
Cuculus optatus	Cuculus optatus	3	Taxon concept f6c284f3-4bb5-41b6-b7db-c7043f867420 containing 'Cuculus optatus' found between 2006 to 2017 in 2 datasets (part of name cluster f239170b-5f77-4ed6-aee7-53a19d942ac9); Taxon concept d6a98ff2-7107-4327-b654-c5382e487c29 containing 'Cuculus optatus' found between 1944 to 2006 in 2 datasets (part of name cluster f239170b-5f77-4ed6-aee7-53a19d942ac9); Taxon concept 75ec3c5f-5140-41e5-a0…	added -> lump -> split -> referenced	added -> lump -> split -> referenced	lump -> split	aou_4 (1931)	1931	NA	Oriental Cuckoo	640	Cuculidae	Coucou oriental	Cuculus	Cuculiformes	species	NA	Cuculus optatus	A	NA	NA	NA	NA	NA	Cuculinae
Larus thayeri	Larus thayeri	2	Taxon concept c1c3e36a-95f1-45bc-b27b-5a621205f808 containing 'Larus thayeri' found between 1931 to 2017 in 4 datasets (part of name cluster 9a496cd8-dfbb-49d0-b349-d06e856a852a); Taxon concept 9f0114a3-cbad-4d6b-82ad-1e4d6d5e9cf6 containing 'Larus thayeri' found between 1923 to 1931 in 2 datasets (part of name cluster 9a496cd8-dfbb-49d0-b349-d06e856a852a)	added -> lump -> added -> referenced -> referenced	added -> lump -> added -> referenced -> referenced	lump	aou_3_18 (1923)	1923	Monotypic.	Thayer's Gull	469	Laridae	Goéland de Thayer	Larus	Charadriiformes	species	Larus thayeri	Larus thayeri	NA	NA	NA	NA	NA	NA	Larinae
Setophaga magnolia	Dendroica magnolia; Setophaga magnolia; Dendroica maculosa	1	Taxon concept d00fda5d-b0e8-4c59-9ea5-7162b3d7a557 containing 'Setophaga magnolia' and 'Dendroica magnolia' and 'Dendroica maculosa' found between 1886 to 2017 in 9 datasets (part of name cluster 933074f8-ecdb-4e6f-acc2-179fc49da5fd)	added -> rename -> referenced -> referenced -> referenced -> referenced -> referenced -> rename -> referenced	added -> referenced -> referenced -> referenced -> referenced -> referenced -> referenced		aou_1.csv (1886)	1886	Monotypic.	Magnolia Warbler	1547; 657	Parulidae	Paruline à tête cendrée	Setophaga	Passeriformes	species	Dendroica magnolia; Dendroica maculosa	Setophaga magnolia	NA	NA	NA	NA	NA	NA	NA
Sphyrapicus varius	Sphyrapicus varius; Sphyrapicus varius nuchalis	3	Taxon concept 908eb33c-d0df-411f-86e0-9a3708462f82 containing 'Sphyrapicus varius' found between 1931 to 1985 in 3 datasets (part of name cluster 42c43daf-2d24-4f8d-9c5d-a8ea34c7d150); Taxon concept 3326dbf3-78e8-4155-9ee3-7edee56330d6 containing 'Sphyrapicus varius' found between 1985 to 2017 in 2 datasets (part of name cluster 42c43daf-2d24-4f8d-9c5d-a8ea34c7d150); Taxon concept 919d781b-87ae-4…	added|added -> lump -> deleted -> split -> referenced	added|added -> lump -> deleted -> split -> referenced	lump -> split	aou_1.csv (1886)	1886	Monotypic.	Yellow-bellied Sapsucker	402a; 402; 956	Picidae	Pic maculé	Sphyrapicus	Piciformes	species	Sphyrapicus varius; Sphyrapicus varius nuchalis	Sphyrapicus varius	NA	NA	NA	NA	NA	NA	Picinae
Elanoides forficatus	Elanoides forficatus	1	Taxon concept 0aeeb14a-0fcc-471b-8e5c-522c66ffc0d2 containing 'Elanoides forficatus' found between 1886 to 2017 in 7 datasets (part of name cluster 3dfd0c57-4269-4b6b-94de-26b6e282e02e)	added -> referenced -> referenced -> referenced -> referenced -> referenced -> referenced	added -> referenced -> referenced -> referenced -> referenced -> referenced -> referenced		aou_1.csv (1886)	1886	NA	Swallow-tailed Kite	327; 262	Accipitridae	Milan à queue fourchue	Elanoides	Accipitriformes	species	Elanoides forficatus	Elanoides forficatus	NA	NA	NA	NA	NA	NA	NA
Oporornis agilis	Oporornis agilis; Geothlypis agilis	1	Taxon concept ee04e6fe-73ed-4fd5-87d1-f8530ef52237 containing 'Oporornis agilis' and 'Geothlypis agilis' found between 1886 to 2017 in 8 datasets (part of name cluster a57233ed-09c0-46e6-bd25-c63a4308d3b2)	added -> rename -> referenced -> referenced -> referenced -> referenced -> referenced -> referenced	added -> referenced -> referenced -> referenced -> referenced -> referenced -> referenced		aou_1.csv (1886)	1886	Monotypic.	Connecticut Warbler	1584; 678	Parulidae	Paruline à gorge grise	Oporornis	Passeriformes	species	Oporornis agilis; Geothlypis agilis	Oporornis agilis	NA	NA	NA	NA	NA	NA	NA
Passer domesticus	Passer domesticus	1	Taxon concept 8131a337-7978-4e69-913d-a90390d2bf22 containing 'Passer domesticus' found between 1931 to 2017 in 5 datasets (part of name cluster 1a9c6868-bf22-4150-b9b0-f0d9c3c08814)	added -> referenced -> referenced -> referenced -> referenced	added -> referenced -> referenced -> referenced -> referenced		aou_4 (1931)	1931	NA	House Sparrow	1907	Passeridae	Moineau domestique	Passer	Passeriformes	species	Passer domesticus	Passer domesticus	NA	NA	NA	I	NA	NA	NA
Centrocercus minimus	Centrocercus minimus	2	Taxon concept 8321a48e-5263-499b-8651-c10d5a87c758 containing 'Centrocercus minimus' found between 2000 in 1 datasets (part of name cluster 4d31060f-7f32-4b46-9110-64c5414026b8); Taxon concept d64d8b25-14b8-47e3-a49a-bd39f2b860e8 containing 'Centrocercus minimus' found between 2000 to 2017 in 2 datasets (part of name cluster 4d31060f-7f32-4b46-9110-64c5414026b8)	split -> referenced	split -> referenced	split	aou_7_42 (2000)	2000	Monotypic.	Gunnison Sage-Grouse	100	Phasianidae	Tétras du Gunnison	Centrocercus	Galliformes	species	NA	Centrocercus minimus	NA	NA	NA	NA	NA	NA	Tetraoninae
Butorides virescens	Butorides virescens; Ardea virescens	3	Taxon concept 828608af-55e2-415d-a088-ac37cdf77734 containing 'Butorides virescens' found between 1993 to 2017 in 2 datasets (part of name cluster 13128902-5714-48a8-a555-6a08a3f5e90b); Taxon concept b8ede98f-81d3-46e9-8f6f-25a22f62949d containing 'Butorides virescens' and 'Ardea virescens' found between 1886 to 1976 in 3 datasets (part of name cluster 13128902-5714-48a8-a555-6a08a3f5e90b); Taxon…	added -> rename -> lump -> split -> referenced	added -> lump -> split -> referenced	lump -> split	aou_1.csv (1886)	1886	NA	Green Heron	201; 238	Ardeidae	Héron vert	Butorides	Pelecaniformes	species	Ardea virescens	Butorides virescens	NA	NA	NA	NA	NA	NA	NA
Plegadis chihi	Plegadis guarauna; Plegadis chihi; Plegadis mexicana	1	Taxon concept 1b3f0f53-0c3e-406a-9e96-8c478401a114 containing 'Plegadis mexicana' and 'Plegadis guarauna' and 'Plegadis chihi' found between 1886 to 2017 in 7 datasets (part of name cluster b48de5c9-9c8b-4273-a841-4b4bc75f6f7b)	added -> referenced -> rename -> rename -> referenced -> referenced -> referenced	added -> referenced -> referenced -> referenced -> referenced		aou_1.csv (1886)	1886	Monotypic.	White-faced Ibis	187; 248	Threskiornithidae	Ibis à face blanche	Plegadis	Pelecaniformes	species	Plegadis guarauna; Plegadis chihi	Plegadis chihi	NA	NA	NA	NA	NA	NA	Threskiornithinae
Lanius excubitor	Lanius excubitor	2	Taxon concept c5ad7f25-c9a4-4b92-b23e-38d3f5da56e5 containing 'Lanius excubitor' found between 1944 in 1 datasets (part of name cluster 8dc35767-c3ed-4dce-af08-affdc348ce28); Taxon concept d6836929-42ae-4c80-aefc-7ffc0be80ba2 containing 'Lanius excubitor' found between 1944 to 2017 in 3 datasets (part of name cluster 8dc35767-c3ed-4dce-af08-affdc348ce28)	lump -> referenced -> referenced	lump -> referenced -> referenced	lump	aou_4_19 (1944)	1944	NA	Northern Shrike	1231	Laniidae	Pie-grièche grise	Lanius	Passeriformes	species	Lanius excubitor	Lanius excubitor	NA	NA	NA	NA	NA	NA	NA
Sayornis saya	Sayornis sayus; Sayornis saya	1	Taxon concept 458a9e07-eba2-450a-bc38-99aecbd1662b containing 'Sayornis saya' and 'Sayornis sayus' found between 1886 to 2017 in 5 datasets (part of name cluster 66c3d7a9-9129-4774-9a3f-db2ce9987a4e)	added -> rename -> rename -> referenced -> referenced	added -> referenced -> referenced		aou_1.csv (1886)	1886	NA	Say's Phoebe	457; 1155	Tyrannidae	Moucherolle à ventre roux	Sayornis	Passeriformes	species	Sayornis saya	Sayornis saya	NA	NA	NA	NA	NA	NA	Fluvicolinae
Polyborus plancus	Polyborus plancus	2	Taxon concept 475345b0-166f-4b8d-bf16-2076b16fe586 containing 'Polyborus plancus' found between January 1982 in 1 datasets (part of name cluster 0f84e34a-e0b5-4f15-af33-ff38a7bace87); Taxon concept 2cdd7dd1-0c7a-4e34-aaf8-8ae6a472827d containing 'Polyborus plancus' found between January 1982 to 1993 in 3 datasets (part of name cluster 0f84e34a-e0b5-4f15-af33-ff38a7bace87)	lump -> referenced -> referenced	lump -> referenced -> referenced	lump	aou_5_34 (January 1982)	1982	NA	NA	NA	NA	NA	NA	NA	NA	Polyborus plancus	NA	NA	NA	NA	NA	NA	NA	NA
Dendragapus fuliginosus	Dendragapus fuliginosus	4	Taxon concept 395d1d27-b14d-4ee3-b3c9-d78705019d9f containing 'Dendragapus fuliginosus' found between 1944 to 2006 in 2 datasets (part of name cluster a044415a-0c53-42c8-911e-9c6e803f6c8a); Taxon concept bb86b982-3a38-4c23-941a-5a5889e9129c containing 'Dendragapus fuliginosus' found between 1931 in 1 datasets (part of name cluster a044415a-0c53-42c8-911e-9c6e803f6c8a); Taxon concept c25dd825-3ce4…	split -> lump -> split -> referenced	split -> lump -> split -> referenced	split -> lump -> split	aou_4 (1931)	1931	Monotypic.	Sooty Grouse	106	Phasianidae	Tétras fuligineux	Dendragapus	Galliformes	species	NA	Dendragapus fuliginosus	NA	NA	NA	NA	NA	NA	Tetraoninae
Archilochus alexandri	Trochilus alexandri; Archilochus alexandri	1	Taxon concept d0e378e5-4d15-4355-89da-6a1f24a3133f containing 'Trochilus alexandri' and 'Archilochus alexandri' found between 1886 to 2017 in 4 datasets (part of name cluster a75e47f3-777c-4255-9020-41d13a725236)	added -> rename -> referenced -> referenced	added -> referenced -> referenced		aou_1.csv (1886)	1886	Monotypic.	Black-chinned Hummingbird	865; 429	Trochilidae	Colibri à gorge noire	Archilochus	Apodiformes	species	Trochilus alexandri; Archilochus alexandri	Archilochus alexandri	NA	NA	NA	NA	NA	NA	Trochilinae
Icterus bullockii	Icterus bullockii; Icterus bullocki	3	Taxon concept 5ae12ff0-5e12-4ec5-b09c-252b711aab84 containing 'Icterus bullockii' and 'Icterus bullocki' found between 1886 to 1973 in 3 datasets (part of name cluster 922d42ed-dad3-4a64-bf7e-7d4774c78af8); Taxon concept 53958591-2119-4f99-b57f-a1f3ebe0059f containing 'Icterus bullockii' found between 1973 to 1995 in 2 datasets (part of name cluster 922d42ed-dad3-4a64-bf7e-7d4774c78af8); Taxon co…	added -> rename -> lump -> split -> referenced	added -> lump -> split -> referenced	lump -> split	aou_1.csv (1886)	1886	NA	Bullock's Oriole	1811; 508	Icteridae	Oriole de Bullock	Icterus	Passeriformes	species	Icterus bullocki	Icterus bullockii	NA	NA	NA	NA	NA	NA	NA
Eremophila alpestris	Otocoris alpestris rubea; Otocoris alpestris arenicola; Otocoris alpestris praticola; Otocoris alpestris giraudi; Otocoris alpestris strigata; Otocoris alpestris chrysolaema; Otocoris alpestris; Otocoris alpestris leucolaema; Eremophila alpestris	1	Taxon concept c2bf1b84-45bb-42fb-b685-8d0ccf691262 containing 'Eremophila alpestris' and 8 other names between 1886 to 2017 in 4 datasets (part of name cluster 019a28c0-e15b-4d12-8555-bc4d33ce6b3d)	added|added|added|added|added|added|added|added -> rename -> deleted|deleted|deleted|deleted|deleted|deleted|deleted -> referenced	added|added|added|added|added|added|added|added -> deleted|deleted|deleted|deleted|deleted|deleted|deleted -> referenced		aou_1.csv (1886)	1886	NA	Horned Lark	474; 1310; 474a; 474b; 474c; 474d; 474e; 474f; 474g	Alaudidae	Alouette hausse-col	Eremophila	Passeriformes	species	Otocoris alpestris rubea; Otocoris alpestris arenicola; Otocoris alpestris praticola; Otocoris alpestris giraudi; Otocoris alpestris strigata; Otocoris alpestris chrysolaema; Otocoris alpestris; Otocoris alpestris leucolaema; Eremophila alpestris	Eremophila alpestris	NA	NA	NA	NA	NA	NA	NA
Aphelocoma californica	Aphelocoma californica	5	Taxon concept 7deace36-7e82-4c02-929d-3fb54ca2841c containing 'Aphelocoma californica' found between 1886 to 1931 in 2 datasets (part of name cluster 963edd5b-1eac-4268-a522-ff501245cf26); Taxon concept 0f352c15-20e6-4d4b-b58f-f8dac3eb133d containing 'Aphelocoma californica' found between 1944 to 1995 in 2 datasets (part of name cluster 963edd5b-1eac-4268-a522-ff501245cf26); Taxon concept 393e9cd…	added -> lump -> lump -> split -> split -> referenced	added -> lump -> lump -> split -> split -> referenced	lump -> lump -> split -> split	aou_1.csv (1886)	1886	Formerly considered conspecific with Aphelocoma woodhouseii.	California Scrub-Jay	1288; 481	Corvidae	Geai buissonnier	Aphelocoma	Passeriformes	species	Aphelocoma californica	Aphelocoma californica	NA	NA	NA	NA	NA	NA	NA
Larus californicus	Larus californicus	1	Taxon concept f4453dfe-441b-4b79-8df0-e1f4a467dbb8 containing 'Larus californicus' found between 1886 to 2017 in 3 datasets (part of name cluster e60bc0e3-8056-457d-ab12-6a7f9fb70219)	added -> referenced -> referenced	added -> referenced -> referenced		aou_1.csv (1886)	1886	NA	California Gull	466; 53	Laridae	Goéland de Californie	Larus	Charadriiformes	species	Larus californicus	Larus californicus	NA	NA	NA	NA	NA	NA	Larinae
Tringa glareola	Tringa glareola; Rhyacophilus glareola	1	Taxon concept 1ac9af23-121a-46ba-a495-e3db02a6377b containing 'Rhyacophilus glareola' and 'Tringa glareola' found between 1908 to 2017 in 4 datasets (part of name cluster d09a3562-7bfd-40aa-acf8-f1bb0e723a94)	added -> rename -> referenced -> referenced	added -> referenced -> referenced		aou_2_14 (1908)	1908	Monotypic.	Wood Sandpiper	408	Scolopacidae	Chevalier sylvain	Tringa	Charadriiformes	species	Tringa glareola	Tringa glareola	NA	NA	NA	NA	NA	NA	Tringinae
Passerina caerulea	Guiraca caerulea; Passerina caerulea	1	Taxon concept b7542e9b-3b81-49b1-b84f-252fb710a66e containing 'Passerina caerulea' and 'Guiraca caerulea' found between 1886 to 2017 in 6 datasets (part of name cluster e60353be-1dc9-4bc7-afe8-75e51295f2d6)	added -> referenced -> referenced -> referenced -> rename -> referenced	added -> referenced -> referenced -> referenced -> referenced		aou_1.csv (1886)	1886	NA	Blue Grosbeak	597; 1763	Cardinalidae	Guiraca bleu	Passerina	Passeriformes	species	Guiraca caerulea	Passerina caerulea	NA	NA	NA	NA	NA	NA	NA
Butorides striata	Butorides striatus; Butorides striata	4	Taxon concept a4662d07-d8eb-4cd3-9c22-6efaf712f8fa containing 'Butorides striatus' and 'Butorides striata' found between 2003 to 2017 in 3 datasets (part of name cluster f1ea04ea-9ab1-4bb2-9e54-71c437469447); Taxon concept 25966c81-2f06-4950-911b-a25127af5212 containing 'Butorides striatus' found between 1993 to 2003 in 2 datasets (part of name cluster f1ea04ea-9ab1-4bb2-9e54-71c437469447); Taxon…	lump -> referenced -> referenced -> split -> lump -> rename -> referenced	lump -> referenced -> referenced -> split -> lump -> referenced	lump -> split -> lump	aou_5_33 (1976)	1976	NA	Striated Heron	239	Ardeidae	Héron strié	Butorides	Pelecaniformes	species	Butorides striatus	Butorides striata	NA	NA	NA	NA	NA	NA	NA
Cygnus cygnus	Cygnus cygnus; Olor cygnus	1	Taxon concept 973d9643-fb83-43b3-8dd2-fbdb0f838f2e containing 'Cygnus cygnus' and 'Olor cygnus' found between 1886 to 2017 in 9 datasets (part of name cluster 38bc98f8-15be-4926-82a1-8755d80c5817)	added -> referenced -> referenced -> rename -> referenced -> rename -> rename -> referenced -> referenced	added -> referenced -> referenced -> referenced -> referenced -> referenced		aou_1.csv (1886)	1886	Monotypic.	Whooper Swan	27; [179]	Anatidae	Cygne chanteur	Cygnus	Anseriformes	species	Cygnus cygnus; Olor cygnus	Cygnus cygnus	NA	NA	NA	NA	NA	NA	Anserinae
Pluvialis fulva	Pluvialis fulva	2	Taxon concept 38b71f55-5b6c-46d7-8ae6-96b08884174c containing 'Pluvialis fulva' found between 1993 to 2017 in 2 datasets (part of name cluster 4cf548ea-3e65-4984-bf1d-f84a184fb301); Taxon concept 3ec4eb42-941a-4856-a1e2-0ed678fb5ad0 containing 'Pluvialis fulva' found between 1993 in 1 datasets (part of name cluster 4cf548ea-3e65-4984-bf1d-f84a184fb301)	split -> referenced	split -> referenced	split	aou_6_39 (1993)	1993	Monotypic.	Pacific Golden-Plover	374	Charadriidae	Pluvier fauve	Pluvialis	Charadriiformes	species	NA	Pluvialis fulva	NA	NA	NA	NA	NA	NA	Charadriinae
Calidris bairdii	Pisobia bairdii; Actodromas bairdii; Erolia bairdii; Pisobia bairdi; Calidris bairdii; Tringa bairdii	1	Taxon concept 9ecc5f56-291c-4347-81f3-a9897aff1589 containing 'Calidris bairdii' and 5 other names between 1886 to 2017 in 8 datasets (part of name cluster fe579745-129b-4002-8339-87381760015d)	added -> rename -> rename -> rename -> rename -> rename -> referenced -> referenced	added -> referenced -> referenced		aou_1.csv (1886)	1886	Monotypic.	Baird's Sandpiper	437; 241	Scolopacidae	Bécasseau de Baird	Calidris	Charadriiformes	species	Calidris bairdii; Tringa bairdii	Calidris bairdii	NA	NA	NA	NA	NA	NA	Arenariinae
Icteria virens	Icteria virens; Icteria virens longicauda	1	Taxon concept 11b6890b-8a1a-45ab-ba2e-c35c94f444e3 containing 'Icteria virens' and 'Icteria virens longicauda' found between 1886 to 2017 in 7 datasets (part of name cluster f6383a66-1d13-43cd-9c14-ad731f039650)	added|added -> referenced -> referenced -> referenced -> deleted -> referenced -> referenced	added|added -> referenced -> referenced -> referenced -> deleted -> referenced -> referenced		aou_1.csv (1886)	1886	NA	Yellow-breasted Chat	683; 683a; 1618	Parulidae	Paruline polyglotte	Icteria	Passeriformes	species	Icteria virens; Icteria virens longicauda	Icteria virens	NA	NA	NA	NA	*	NA	NA
Branta canadensis	Branta canadensis; Branta canadensis minima; Branta canadensis hutchinsii; Branta canadensis occidentalis	2	Taxon concept 2fa8bb89-6333-41a8-b058-564ca93c7826 containing 'Branta canadensis occidentalis' and 'Branta canadensis' and 'Branta canadensis hutchinsii' and 'Branta canadensis minima' found between 1886 to 2004 in 3 datasets (part of name cluster 187f5c13-3eb9-4e92-a4a7-533f3613f6c6); Taxon concept fb1866f5-b12e-4552-ac5d-f41c3a2323c3 containing 'Branta canadensis' found between 2004 to 2017 in …	added|added|added|added -> deleted|deleted|deleted -> split -> referenced	added|added|added|added -> deleted|deleted|deleted -> split -> referenced	split	aou_1.csv (1886)	1886	NA	Canada Goose	22; 172c; 172b; 172a; 172	Anatidae	Bernache du Canada	Branta	Anseriformes	species	Branta canadensis; Branta canadensis minima; Branta canadensis hutchinsii; Branta canadensis occidentalis	Branta canadensis	NA	NA	NA	NA	NA	NA	Anserinae
Salpinctes obsoletus	Salpinctes obsoletus	2	Taxon concept 538b28fd-fa74-411b-b990-e619e1fbcc2e containing 'Salpinctes obsoletus' found between 1931 to 2017 in 3 datasets (part of name cluster 9079c7e0-29cf-41ec-9494-ed900929d1ba); Taxon concept d2301dcc-6c31-4496-a19d-1b47ff98405a containing 'Salpinctes obsoletus' found between 1886 to 1931 in 2 datasets (part of name cluster 9079c7e0-29cf-41ec-9494-ed900929d1ba)	added -> lump -> referenced -> referenced	added -> lump -> referenced -> referenced	lump	aou_1.csv (1886)	1886	NA	Rock Wren	1362; 715	Troglodytidae	Troglodyte des rochers	Salpinctes	Passeriformes	species	Salpinctes obsoletus	Salpinctes obsoletus	NA	NA	NA	NA	NA	NA	NA
Phaethon rubricauda	Phaethon rubricauda; Phaethon rubricaudus	1	Taxon concept 7d31ed32-0794-42c1-98c9-3ff7c695b0c2 containing 'Phaethon rubricaudus' and 'Phaethon rubricauda' found between 1899 to 2017 in 7 datasets (part of name cluster 4592ee9d-f1ad-4d4d-b0c2-14bd046de77e)	added -> referenced -> rename -> referenced -> referenced -> referenced -> referenced	added -> referenced -> referenced -> referenced -> referenced -> referenced		aou_2_09 (1899)	1899	NA	Red-tailed Tropicbird	197	Phaethontidae	Phaéton à brins rouges	Phaethon	Phaethontiformes	species	Phaethon rubricauda	Phaethon rubricauda	NA	NA	NA	NA	NA	NA	NA
Amazilia violiceps	Amazilia verticalis; Amazilia violiceps	1	Taxon concept 56e324b0-3bef-47b1-bd8b-ea48fe3c6a0f containing 'Amazilia violiceps' and 'Amazilia verticalis' found between 1948 to 2017 in 6 datasets (part of name cluster 917ce9ca-ea76-4665-8b67-36a8717bac9d)	added -> rename -> referenced -> rename -> referenced -> referenced	added -> referenced -> referenced -> referenced		aou_4_23 (1948)	1948	NA	Violet-crowned Hummingbird	831	Trochilidae	Ariane à couronne violette	Amazilia	Apodiformes	species	Amazilia violiceps	Amazilia violiceps	NA	NA	NA	NA	NA	NA	Trochilinae
Spizella breweri	Spizella breweri	1	Taxon concept d3feab67-acfb-4ee5-80cc-d84b79e65553 containing 'Spizella breweri' found between 1886 to 2017 in 4 datasets (part of name cluster be44ddd1-cbdd-4f93-9651-20908b692763)	added -> referenced -> referenced -> referenced	added -> referenced -> referenced -> referenced		aou_1.csv (1886)	1886	NA	Brewer's Sparrow	562; 1706	Emberizidae	Bruant de Brewer	Spizella	Passeriformes	species	Spizella breweri	Spizella breweri	NA	NA	NA	NA	NA	NA	NA
Progne subis	Progne subis	3	Taxon concept a5747de7-6574-4c76-8eeb-7dccc64c4d71 containing 'Progne subis' found between 1944 to 1956 in 2 datasets (part of name cluster 49c8a17e-c15d-45df-8369-e295f4680b42); Taxon concept 284ca1f7-8109-4586-992b-71cb66cbdb62 containing 'Progne subis' found between 1956 to 2017 in 3 datasets (part of name cluster 49c8a17e-c15d-45df-8369-e295f4680b42); Taxon concept 65e9bcd3-9627-4d17-b593-325…	added -> lump -> split -> referenced -> referenced	added -> lump -> split -> referenced -> referenced	lump -> split	aou_1.csv (1886)	1886	NA	Purple Martin	1311; 611	Hirundinidae	Hirondelle noire	Progne	Passeriformes	species	Progne subis	Progne subis	NA	NA	NA	NA	NA	NA	Hirundininae
Dumetella carolinensis	Dumetella carolinensis; Galeoscoptes carolinensis	1	Taxon concept a887a2c2-b27e-4eb4-9c9a-ef27cd7d9104 containing 'Dumetella carolinensis' and 'Galeoscoptes carolinensis' found between 1886 to 2017 in 6 datasets (part of name cluster 2269d747-457d-4a65-a224-4c4f9337d059)	added -> rename -> referenced -> referenced -> referenced -> referenced	added -> referenced -> referenced -> referenced -> referenced		aou_1.csv (1886)	1886	Monotypic.	Gray Catbird	1485; 704	Mimidae	Moqueur chat	Dumetella	Passeriformes	species	Dumetella carolinensis; Galeoscoptes carolinensis	Dumetella carolinensis	NA	NA	NA	NA	NA	NA	NA
Ardenna creatopus	Puffinus creatopus; Ardenna creatopus	1	Taxon concept 27dc6932-8a58-4305-ad86-450c15bdc3ac containing 'Puffinus creatopus' and 'Ardenna creatopus' found between 1886 to 2017 in 6 datasets (part of name cluster 4a58f252-c308-4284-98df-f75ac8707d29)	added -> referenced -> referenced -> referenced -> rename -> referenced	added -> referenced -> referenced -> referenced -> referenced		aou_1.csv (1886)	1886	Monotypic.	Pink-footed Shearwater	169; 91	Procellariidae	Puffin à pieds roses	Ardenna	Procellariiformes	species	Puffinus creatopus	Ardenna creatopus	NA	NA	NA	NA	NA	N	NA
Sayornis nigricans	Sayornis nigricans	1	Taxon concept 30f85e30-9bdd-4626-9d15-38be4880ddfc containing 'Sayornis nigricans' found between 1886 to 2017 in 3 datasets (part of name cluster 8b088356-41af-43be-9fee-4fc23bd83dd9)	added -> referenced -> referenced	added -> referenced -> referenced		aou_1.csv (1886)	1886	NA	Black Phoebe	458; 1153	Tyrannidae	Moucherolle noir	Sayornis	Passeriformes	species	Sayornis nigricans	Sayornis nigricans	NA	NA	NA	NA	NA	NA	Fluvicolinae
Cerorhinca monocerata	Cerorhinca monocerata	1	Taxon concept 570bbdc7-94e4-417c-9425-6c899bfac9b0 containing 'Cerorhinca monocerata' found between 1886 to 2017 in 3 datasets (part of name cluster d665caba-360f-4e35-a7a2-bd53d6dfdaf4)	added -> referenced -> referenced	added -> referenced -> referenced		aou_1.csv (1886)	1886	Monotypic.	Rhinoceros Auklet	531; 15	Alcidae	Macareux rhinocéros	Cerorhinca	Charadriiformes	species	Cerorhinca monocerata	Cerorhinca monocerata	NA	NA	NA	NA	NA	NA	NA
Accipiter cooperii	Accipiter cooperi; Accipiter cooperii	1	Taxon concept 6e833007-c0ea-40f9-a275-9460b4551918 containing 'Accipiter cooperi' and 'Accipiter cooperii' found between 1886 to 2017 in 8 datasets (part of name cluster a1a508cd-908a-463c-99fc-d6e7a97858f7)	added -> rename -> referenced -> rename -> referenced -> rename -> referenced -> referenced	added -> referenced -> referenced -> referenced -> referenced		aou_1.csv (1886)	1886	Monotypic.	Cooper's Hawk	333; 279	Accipitridae	Épervier de Cooper	Accipiter	Accipitriformes	species	Accipiter cooperi; Accipiter cooperii	Accipiter cooperii	NA	NA	NA	NA	NA	NA	NA
Aramus guarauna	Aramus vociferus; Aramus giganteus; Aramus pictus; Aramus guarauna	1	Taxon concept 38133639-7ae6-4cc2-8cd0-38c64e3d0f92 containing 'Aramus giganteus' and 'Aramus pictus' and 'Aramus vociferus' and 'Aramus guarauna' found between 1886 to 2017 in 6 datasets (part of name cluster 4428da8f-fcd8-4951-9f3a-a029fc68c1eb)	added -> rename -> rename -> rename -> referenced -> referenced	added -> referenced -> referenced		aou_1.csv (1886)	1886	NA	Limpkin	364; 207	Aramidae	Courlan brun	Aramus	Gruiformes	species	Aramus giganteus; Aramus guarauna	Aramus guarauna	NA	NA	NA	NA	NA	NA	NA
Setophaga discolor	Dendroica discolor; Setophaga discolor	1	Taxon concept a6568976-2309-4cc9-8dd2-fd7607362293 containing 'Dendroica discolor' and 'Setophaga discolor' found between 1886 to 2017 in 8 datasets (part of name cluster a8dac88d-79e1-445f-a6ba-81a75aea3eca)	added -> referenced -> referenced -> referenced -> referenced -> referenced -> rename -> referenced	added -> referenced -> referenced -> referenced -> referenced -> referenced -> referenced		aou_1.csv (1886)	1886	NA	Prairie Warbler	673; 1565	Parulidae	Paruline des prés	Setophaga	Passeriformes	species	Dendroica discolor	Setophaga discolor	NA	NA	NA	NA	NA	NA	NA
Vireo cassinii	Vireo cassinii	2	Taxon concept 4f8cfc36-1c9f-4435-980f-9487447cda92 containing 'Vireo cassinii' found between 1997 in 1 datasets (part of name cluster 4710d1ef-8fb7-4ae0-b369-12cea2db4b01); Taxon concept 15159c83-d88a-46a5-810f-6cb7558fae36 containing 'Vireo cassinii' found between 1997 to 2017 in 2 datasets (part of name cluster 4710d1ef-8fb7-4ae0-b369-12cea2db4b01)	split -> referenced	split -> referenced	split	aou_6_41 (1997)	1997	NA	Cassin's Vireo	1249	Vireonidae	Viréo de Cassin	Vireo	Passeriformes	species	NA	Vireo cassinii	NA	NA	NA	NA	NA	NA	NA
Empidonax wrightii	Empidonax wrighti; Empidonax wrightii; Empidonax obscurus	3	Taxon concept 6fd8dc1d-dbc0-47bd-9d16-baff440851e6 containing 'Empidonax wrightii' found between January 1982 to 2017 in 3 datasets (part of name cluster cd797977-05d4-44ad-969a-66db31392b2a); Taxon concept 72f1b8bc-5359-4850-bbaf-071dc7451f72 containing 'Empidonax wrightii' found between 1953 to January 1982 in 2 datasets (part of name cluster cd797977-05d4-44ad-969a-66db31392b2a); Taxon concept…	added -> rename -> rename -> rename -> lump -> split -> referenced -> referenced	added -> lump -> split -> referenced -> referenced	lump -> split	aou_1.csv (1886)	1886	Monotypic.	Gray Flycatcher	1145; 469	Tyrannidae	Moucherolle gris	Empidonax	Passeriformes	species	Empidonax wrightii; Empidonax obscurus	Empidonax wrightii	NA	NA	NA	NA	NA	NA	Fluvicolinae
Chordeiles acutipennis	Chordeiles acutipennis	2	Taxon concept 98cd600b-2b35-4b32-bb00-3a0fa3094acc containing 'Chordeiles acutipennis' found between 1895 to 2017 in 6 datasets (part of name cluster 5b142ea4-8829-4bff-a4de-a5c691cd74c3); Taxon concept a80165d9-aac1-4fd1-880c-379e584a3d94 containing 'Chordeiles acutipennis' found between 1895 in 1 datasets (part of name cluster 5b142ea4-8829-4bff-a4de-a5c691cd74c3)	lump -> referenced -> referenced -> referenced -> referenced -> referenced	lump -> referenced -> referenced -> referenced -> referenced -> referenced	lump	aou_1_07 (1895)	1895	NA	Lesser Nighthawk	708	Caprimulgidae	Engoulevent minime	Chordeiles	Caprimulgiformes	species	Chordeiles acutipennis	Chordeiles acutipennis	NA	NA	NA	NA	NA	NA	Chordeilinae
Buteo plagiatus	Buteo plagiatus	2	Taxon concept 695942b0-df22-44a2-8cc0-50f69e595530 containing 'Buteo plagiatus' found between 2012 in 1 datasets (part of name cluster a992a441-b20e-466c-a1b6-e2f3aba0541a); Taxon concept 13caa92b-9073-4d34-a97c-342b3d1cfc46 containing 'Buteo plagiatus' found between 2012 to 2017 in 2 datasets (part of name cluster a992a441-b20e-466c-a1b6-e2f3aba0541a)	split -> referenced	split -> referenced	split	aou_7_53 (2012)	2012	NA	Gray Hawk	9711	Accipitridae	Buse grise	Buteo	Accipitriformes	species	NA	Buteo plagiatus	NA	NA	NA	NA	NA	NA	NA
Motacilla alba	Motacilla alba	3	Taxon concept 8e49ff36-f98f-4f75-bd30-c966bf395a89 containing 'Motacilla alba' found between 1886 to 1931 in 2 datasets (part of name cluster 25c9a20a-d6fb-4088-b99c-109681c8e36a); Taxon concept bc164598-4cee-4c91-b1cf-f4683e66430d containing 'Motacilla alba' found between 1931 to 2005 in 3 datasets (part of name cluster 25c9a20a-d6fb-4088-b99c-109681c8e36a); Taxon concept 55a488f0-7e74-4cdd-bca0…	added -> lump -> referenced -> lump -> referenced	added -> lump -> referenced -> lump -> referenced	lump -> lump	aou_1.csv (1886)	1886	NA	White Wagtail	[694]; 1516	Motacillidae	Bergeronnette grise	Motacilla	Passeriformes	species	Motacilla alba	Motacilla alba	NA	NA	NA	NA	NA	NA	NA
Setophaga striata	Dendroica striata; Setophaga striata	1	Taxon concept ae82da9b-adcf-4e54-924a-02ebc3b8361d containing 'Setophaga striata' and 'Dendroica striata' found between 1886 to 2017 in 8 datasets (part of name cluster fdcde8d3-4001-4cee-bbce-e7f1a23fb910)	added -> referenced -> referenced -> referenced -> referenced -> referenced -> rename -> referenced	added -> referenced -> referenced -> referenced -> referenced -> referenced -> referenced		aou_1.csv (1886)	1886	Monotypic.	Blackpoll Warbler	1569; 661	Parulidae	Paruline rayée	Setophaga	Passeriformes	species	Dendroica striata	Setophaga striata	NA	NA	NA	NA	NA	NA	NA
Oxyura jamaicensis	Erismatura jamaicensis; Oxyura jamaicensis; Erismatura rubida	2	Taxon concept f0d8c7fa-1b57-4e8e-a5e3-35eb1ed2d6fb containing 'Oxyura jamaicensis' found between 1997 to 2017 in 2 datasets (part of name cluster 3276af78-352e-4d0d-8549-4960c01e001c); Taxon concept 5ccd2e36-4fa1-49cd-a366-1267d35ebd3a containing 'Erismatura jamaicensis' and 'Erismatura rubida' and 'Oxyura jamaicensis' found between 1886 to 1997 in 5 datasets (part of name cluster 3276af78-352e-4…	added -> rename -> rename -> referenced -> split -> referenced	added -> referenced -> split -> referenced	split	aou_1.csv (1886)	1886	NA	Ruddy Duck	167; 75	Anatidae	Érismature rousse	Oxyura	Anseriformes	species	Oxyura jamaicensis; Erismatura rubida	Oxyura jamaicensis	NA	NA	NA	NA	NA	NA	Anatinae
Nyctanassa violacea	Nyctanassa violaceus; Nycticorax violaceus; Nyctanassa violacea	1	Taxon concept c93851d7-a9b9-4f3b-a9a9-57ad7e7de453 containing 'Nyctanassa violacea' and 'Nyctanassa violaceus' and 'Nycticorax violaceus' found between 1886 to 2017 in 7 datasets (part of name cluster 0e9086a8-a855-45cf-8511-964b828a803c)	added -> rename -> rename -> rename -> added -> rename -> referenced	added -> added -> referenced		aou_1.csv (1886)	1886	NA	Yellow-crowned Night-Heron	243; 203	Ardeidae	Bihoreau violacé	Nyctanassa	Pelecaniformes	species	Nycticorax violaceus; Nyctanassa violacea	Nyctanassa violacea	NA	NA	NA	NA	NA	NA	NA
Podiceps grisegena	Podiceps grisegena; Colymbus grisegena	2	Taxon concept 4399a1c6-1528-40d1-9290-97d0bce31863 containing 'Colymbus grisegena' found between 1931 in 1 datasets (part of name cluster 720df5f7-efb6-4f05-bf1b-b4db92c4fa6e); Taxon concept 5dc1b5d5-4b7f-409d-825f-a1aafc3275ca containing 'Colymbus grisegena' and 'Podiceps grisegena' found between 1931 to 2017 in 4 datasets (part of name cluster 720df5f7-efb6-4f05-bf1b-b4db92c4fa6e)	lump -> rename -> referenced -> referenced	lump -> referenced -> referenced	lump	aou_4 (1931)	1931	NA	Red-necked Grebe	1987	Podicipedidae	Grèbe jougris	Podiceps	Podicipediformes	species	Podiceps grisegena	Podiceps grisegena	NA	NA	NA	NA	NA	NA	NA
Toxostoma lecontei	Toxostoma lecontei; Harporhynchus lecontei	1	Taxon concept 3a650094-a367-4c7c-b6bb-56c8b9aff035 containing 'Toxostoma lecontei' and 'Harporhynchus lecontei' found between 1886 to 2017 in 6 datasets (part of name cluster 7fe0b045-7caa-49d8-ba9c-46d48825cc02)	added -> rename -> referenced -> referenced -> referenced -> referenced	added -> referenced -> referenced -> referenced -> referenced		aou_1.csv (1886)	1886	NA	Le Conte's Thrasher	1501; 711	Mimidae	Moqueur de Le Conte	Toxostoma	Passeriformes	species	Toxostoma lecontei; Harporhynchus lecontei	Toxostoma lecontei	NA	NA	NA	NA	NA	NA	NA
Geranoaetus albicaudatus	Buteo albicaudatus; Geranoaetus albicaudatus	1	Taxon concept e1b8633d-67dc-42b3-8569-e9c45fd057c5 containing 'Geranoaetus albicaudatus' and 'Buteo albicaudatus' found between 1886 to 2017 in 9 datasets (part of name cluster 84168b44-c290-4146-a466-9b4fd6eab1e4)	added -> referenced -> referenced -> referenced -> referenced -> referenced -> referenced -> rename -> referenced	added -> referenced -> referenced -> referenced -> referenced -> referenced -> referenced -> referenced		aou_1.csv (1886)	1886	Formerly placed in the genus Buteo.	White-tailed Hawk	341; 11641	Accipitridae	Buse à queue blanche	Geranoaetus	Accipitriformes	species	Buteo albicaudatus	Geranoaetus albicaudatus	NA	NA	NA	NA	NA	NA	NA
Icterus pustulatus	Icterus pustulatus	1	Taxon concept 1f0301a4-0055-4551-b587-97797c3c448b containing 'Icterus pustulatus' found between 1945 to 2017 in 5 datasets (part of name cluster 9830e337-a915-4be9-95c5-c74b083ea193)	added -> referenced -> referenced -> referenced -> referenced	added -> referenced -> referenced -> referenced -> referenced		aou_4_20 (1945)	1945	NA	Streak-backed Oriole	1810	Icteridae	Oriole à dos rayé	Icterus	Passeriformes	species	Icterus pustulatus	Icterus pustulatus	NA	NA	NA	NA	NA	NA	NA
Sialia sialis	Sialia sialis azurea; Sialia sialis	1	Taxon concept cce8ddce-4907-4894-b28c-6b91aeea1096 containing 'Sialia sialis azurea' and 'Sialia sialis' found between 1886 to 2017 in 6 datasets (part of name cluster b4403a49-6a6e-45f2-8505-3ff7288137a9)	added|added -> referenced -> referenced -> deleted -> referenced -> referenced	added|added -> referenced -> referenced -> deleted -> referenced -> referenced		aou_1.csv (1886)	1886	NA	Eastern Bluebird	766a; 766; 1428	Turdidae	Merlebleu de l'Est	Sialia	Passeriformes	species	Sialia sialis azurea; Sialia sialis	Sialia sialis	NA	NA	NA	NA	NA	NA	NA
Amazilia yucatanensis	Amazilis cerviniventris; Amazilia cerviniventris; Amazilia yucatanensis	1	Taxon concept 84f7acba-e302-441f-90af-788df566b87c containing 'Amazilia yucatanensis' and 'Amazilia cerviniventris' and 'Amazilis cerviniventris' found between 1886 to 2017 in 5 datasets (part of name cluster 97dfb5a9-82cd-4046-8353-f1d9faab11cf)	added -> rename -> rename -> referenced -> referenced	added -> referenced -> referenced		aou_1.csv (1886)	1886	NA	Buff-bellied Hummingbird	439; 829	Trochilidae	Ariane du Yucatan	Amazilia	Apodiformes	species	Amazilia cerviniventris; Amazilia yucatanensis	Amazilia yucatanensis	NA	NA	NA	NA	NA	NA	Trochilinae
Phalacrocorax carbo	Phalacrocorax carbo	1	Taxon concept 7ba96f6b-d78a-4de4-9db5-1701c74fcb8a containing 'Phalacrocorax carbo' found between 1886 to 2017 in 5 datasets (part of name cluster 03e8fee5-ccf4-4fa5-b8b9-4fd2246c72fa)	added -> referenced -> referenced -> referenced -> referenced	added -> referenced -> referenced -> referenced -> referenced		aou_1.csv (1886)	1886	NA	Great Cormorant	210; 119	Phalacrocoracidae	Grand Cormoran	Phalacrocorax	Suliformes	species	Phalacrocorax carbo	Phalacrocorax carbo	NA	NA	NA	NA	NA	NA	NA
Junco insularis	Junco insularis	3	Taxon concept 0b090aac-c5c0-49d5-8208-056531398fef containing 'Junco insularis' found between 1886 to 1973 in 2 datasets (part of name cluster bea20852-c87c-48b9-92b8-a78ab101e595); Taxon concept 70e56072-4e8c-49d7-827a-5b77f25e929f containing 'Junco insularis' found between 2014 to 2017 in 2 datasets (part of name cluster bea20852-c87c-48b9-92b8-a78ab101e595); Taxon concept 12880763-b5fc-4492-bd…	added -> lump -> split -> referenced	added -> lump -> split -> referenced	lump -> split	aou_1.csv (1886)	1886	NA	Guadalupe Junco	572; 11041	Emberizidae	Junco de Guadalupe	Junco	Passeriformes	species	Junco insularis	Junco insularis	NA	NA	NA	NA	NA	NA	NA
Ammodramus maritimus	Ammospiza maritima; Ammodramus maritimus; Passerherbulus maritimus	2	Taxon concept b15fc68d-5857-4c3c-b02c-4808e1205ea1 containing 'Ammodramus maritimus' and 'Ammospiza maritima' found between 1973 to 2017 in 4 datasets (part of name cluster aa7fc18c-62cb-4a34-a0bf-eb764a1527a4); Taxon concept 9bd344ba-96ea-4b77-8cb6-991c5b3553c4 containing 'Ammodramus maritimus' and 'Ammospiza maritima' and 'Passerherbulus maritimus' found between 1886 to 1973 in 4 datasets (part…	added -> rename -> rename -> lump -> rename -> referenced -> referenced	added -> lump -> referenced -> referenced	lump	aou_1.csv (1886)	1886	NA	Seaside Sparrow	550; 1719	Emberizidae	Bruant maritime	Ammodramus	Passeriformes	species	Ammodramus maritimus	Ammodramus maritimus	NA	NA	NA	NA	NA	NA	NA
Pheucticus ludovicianus	Pheucticus ludovicianus; Zamelodia ludoviciana; Pheutictus ludovicianus; Hedymeles ludovicianus; Habia ludoviciana	1	Taxon concept 16718323-2fd3-46f4-8bbf-f6c5a0c8f3f3 containing 'Zamelodia ludoviciana' and 'Pheucticus ludovicianus' and 'Habia ludoviciana' and 'Hedymeles ludovicianus' and 'Pheutictus ludovicianus' found between 1886 to 2017 in 9 datasets (part of name cluster 237dc03d-742e-4fba-aec4-6971801f75f7)	added -> rename -> rename -> rename -> rename -> referenced -> referenced -> referenced -> referenced	added -> referenced -> referenced -> referenced -> referenced		aou_1.csv (1886)	1886	Monotypic.	Rose-breasted Grosbeak	595; 1759	Cardinalidae	Cardinal à poitrine rose	Pheucticus	Passeriformes	species	Pheucticus ludovicianus; Habia ludoviciana	Pheucticus ludovicianus	NA	NA	NA	NA	NA	NA	NA
Progne cryptoleuca	Progne cryptoleuca	3	Taxon concept 67475e6e-ea91-41a7-bd93-f16014856dae containing 'Progne cryptoleuca' found between 1956 to 2017 in 4 datasets (part of name cluster edf4cc39-f4e3-43b9-b793-17cfdccd63a1); Taxon concept c830ff33-df92-4e32-8f4f-697c1f55712d containing 'Progne cryptoleuca' found between 1944 to 1956 in 2 datasets (part of name cluster edf4cc39-f4e3-43b9-b793-17cfdccd63a1); Taxon concept bc31e035-e925-4…	added -> lump -> split -> referenced -> referenced -> referenced	added -> lump -> split -> referenced -> referenced -> referenced	lump -> split	aou_1_01 (1889)	1889	Monotypic.	Cuban Martin	1312	Hirundinidae	Hirondelle de Cuba	Progne	Passeriformes	species	Progne cryptoleuca	Progne cryptoleuca	NA	NA	NA	NA	NA	NA	Hirundininae
Caracara plancus	Caracara plancus	2	Taxon concept 28776dc2-c5dd-4600-a4ce-3c5ef15f847e containing 'Caracara plancus' found between 2000 in 1 datasets (part of name cluster d248f6e7-3961-4001-b933-408aef23a7ba); Taxon concept 5c779505-b08d-424a-8884-e1aed13bd71b containing 'Caracara plancus' found between 2000 in 1 datasets (part of name cluster d248f6e7-3961-4001-b933-408aef23a7ba)	referenced -> split	referenced -> split	split	aou_6_39 (1993)	1993	NA	NA	NA	NA	NA	NA	NA	NA	NA	NA	NA	NA	NA	NA	NA	NA	NA
Icterus pectoralis	Icterus pectoralis	1	Taxon concept 35803296-4176-4036-9e39-2f1c5d04001d containing 'Icterus pectoralis' found between 1956 to 2017 in 6 datasets (part of name cluster 6cc3ac9d-8560-41f2-8ec7-e770082b4964)	added -> referenced -> referenced -> referenced -> referenced -> referenced	added -> referenced -> referenced -> referenced -> referenced -> referenced		aou_4_31 (1956)	1956	NA	Spot-breasted Oriole	1814	Icteridae	Oriole maculé	Icterus	Passeriformes	species	Icterus pectoralis	Icterus pectoralis	NA	NA	NA	NA	NA	NA	NA
Charadrius vociferus	Charadrius vociferus; Oxyechus vociferus; Aegialitis vocifera	1	Taxon concept 2e337ef6-4b96-4038-9e0c-ae3a4269cee1 containing 'Aegialitis vocifera' and 'Charadrius vociferus' and 'Oxyechus vociferus' found between 1886 to 2017 in 5 datasets (part of name cluster 9cb2ca29-3fde-4441-8257-62fbbf0564ab)	added -> rename -> rename -> referenced -> referenced	added -> referenced -> referenced		aou_1.csv (1886)	1886	NA	Killdeer	273; 384	Charadriidae	Pluvier kildir	Charadrius	Charadriiformes	species	Charadrius vociferus; Aegialitis vocifera	Charadrius vociferus	NA	NA	NA	NA	NA	NA	Charadriinae
Stercorarius skua	Catharacta skua; Stercorarius skua; Megalestris skua	3	Taxon concept 6187f7ba-f387-449f-acd2-044d6e89dbe1 containing 'Stercorarius skua' found between 2015 to 2017 in 2 datasets (part of name cluster d5cc8738-693d-4b6a-908f-5a63f8522713); Taxon concept f606db32-ed4c-4c89-bc17-e6c6f0af8ab6 containing 'Catharacta skua' and 'Megalestris skua' found between 1886 to 1944 in 3 datasets (part of name cluster d5cc8738-693d-4b6a-908f-5a63f8522713); Taxon conc…	added -> rename -> lump -> referenced -> referenced -> referenced -> referenced -> rename -> referenced -> split -> referenced	added -> lump -> referenced -> referenced -> referenced -> referenced -> referenced -> split -> referenced	lump -> split	aou_1.csv (1886)	1886	Monotypic.	Great Skua	35; 508	Stercorariidae	Grand Labbe	Stercorarius	Charadriiformes	species	Catharacta skua; Megalestris skua	Stercorarius skua	NA	NA	NA	NA	NA	N	NA
Puffinus puffinus	Puffinus puffinus	2	Taxon concept cdc53ac2-c267-4c6b-a5af-fb62bc9d7d7a containing 'Puffinus puffinus' found between 1886 to 1950 in 4 datasets (part of name cluster 9f9fe25d-6cba-47ca-a912-b9e1467290b4); Taxon concept e32efeed-cc07-421f-9299-d9aca80ceb66 containing 'Puffinus puffinus' found between 1950 to 2017 in 4 datasets (part of name cluster 9f9fe25d-6cba-47ca-a912-b9e1467290b4)	added -> referenced -> referenced -> lump -> referenced -> referenced -> referenced	added -> referenced -> referenced -> lump -> referenced -> referenced -> referenced	lump	aou_1.csv (1886)	1886	Monotypic.	Manx Shearwater	[90]; 177	Procellariidae	Puffin des Anglais	Puffinus	Procellariiformes	species	Puffinus puffinus	Puffinus puffinus	NA	NA	NA	NA	NA	NA	NA
Phoenicopterus roseus	Phoenicopterus roseus	2	Taxon concept 2ae5eb15-3378-4161-81b5-e217051707a7 containing 'Phoenicopterus roseus' found between 2008 in 1 datasets (part of name cluster e83b16f1-2f39-4f1e-b946-6e494786c762); Taxon concept b9a9485c-7b72-465a-a2cd-5a1a1235080d containing 'Phoenicopterus roseus' found between 2008 in 1 datasets (part of name cluster e83b16f1-2f39-4f1e-b946-6e494786c762)	split	split	split	aou_7_49 (2008)	2008	NA	NA	NA	NA	NA	NA	NA	NA	NA	NA	NA	NA	NA	NA	NA	NA	NA
Fratercula cirrhata	Lunda cirrhata; Fratercula cirrhata	1	Taxon concept f482ccb5-d770-489a-9b45-6142e04274f8 containing 'Lunda cirrhata' and 'Fratercula cirrhata' found between 1886 to 2017 in 4 datasets (part of name cluster a33424b3-9e6a-40af-b5b0-c38f64689820)	added -> rename -> referenced -> referenced	added -> referenced -> referenced		aou_1.csv (1886)	1886	Monotypic.	Tufted Puffin	12; 534	Alcidae	Macareux huppé	Fratercula	Charadriiformes	species	Lunda cirrhata; Fratercula cirrhata	Fratercula cirrhata	NA	NA	NA	NA	NA	NA	NA
Geotrygon montana	Geotrygon montana; Oreopeleia montana	1	Taxon concept 638d9a7e-7d2b-4606-aaf1-0230606251cb containing 'Geotrygon montana' and 'Oreopeleia montana' found between 1890 to 2017 in 5 datasets (part of name cluster 9529a671-9d7a-4d3b-807b-ee3a2a1ac7d3)	added -> rename -> rename -> referenced -> referenced	added -> referenced -> referenced		aou_1_02 (1890)	1890	NA	Ruddy Quail-Dove	583	Columbidae	Colombe rouviolette	Geotrygon	Columbiformes	species	Geotrygon montana	Geotrygon montana	NA	NA	NA	NA	NA	NA	NA
Coccothraustes coccothraustes	Coccothraustes coccothraustes	1	Taxon concept 696d0007-086b-4381-b582-23318b641271 containing 'Coccothraustes coccothraustes' found between 1931 to 2017 in 4 datasets (part of name cluster 76b219fb-8f9a-48f6-b72a-6cfb34f6cc7b)	added -> referenced -> referenced -> referenced	added -> referenced -> referenced -> referenced		aou_4 (1931)	1931	NA	Hawfinch	1876	Fringillidae	Gros-bec casse-noyaux	Coccothraustes	Passeriformes	species	Coccothraustes coccothraustes	Coccothraustes coccothraustes	A	NA	NA	NA	NA	NA	Carduelinae
Phalacrocorax urile	Phalacrocorax urile	1	Taxon concept 76c313a5-721a-40e4-94cd-874127a27506 containing 'Phalacrocorax urile' found between 1886 to 2017 in 3 datasets (part of name cluster 3bd6d6f5-f869-410e-b157-157602449a02)	added -> referenced -> referenced	added -> referenced -> referenced		aou_1.csv (1886)	1886	Monotypic.	Red-faced Cormorant	211; 124	Phalacrocoracidae	Cormoran à face rouge	Phalacrocorax	Suliformes	species	Phalacrocorax urile	Phalacrocorax urile	NA	NA	NA	NA	NA	NA	NA
Gallinago delicata	Gallinago delicata; Capella delicata	3	Taxon concept d5ef6ad1-e796-4bf7-9081-64bf55dc7b59 containing 'Gallinago delicata' and 'Capella delicata' found between 1945 to 2002 in 2 datasets (part of name cluster 3c602de6-ecbc-427c-a4dd-55364e1c004f); Taxon concept ed855d2d-f6bb-433b-a863-27d7f90c75de containing 'Gallinago delicata' found between 2002 to 2017 in 2 datasets (part of name cluster 3c602de6-ecbc-427c-a4dd-55364e1c004f); Taxon …	added -> rename -> lump -> split -> referenced	added -> lump -> split -> referenced	lump -> split	aou_1.csv (1886)	1886	Monotypic.	Wilson's Snipe	452; 230	Scolopacidae	Bécassine de Wilson	Gallinago	Charadriiformes	species	Gallinago delicata	Gallinago delicata	NA	NA	NA	NA	NA	NA	Scolopacinae
Coccyzus americanus	Coccyzus americanus	1	Taxon concept 4d004f86-6014-4f50-86b9-583ce66aaf6b containing 'Coccyzus americanus' found between 1886 to 2017 in 3 datasets (part of name cluster 2e4ebec6-acd7-4e70-a5ee-894bd12431a1)	added -> referenced -> referenced	added -> referenced -> referenced		aou_1.csv (1886)	1886	Monotypic.	Yellow-billed Cuckoo	387; 644	Cuculidae	Coulicou à bec jaune	Coccyzus	Cuculiformes	species	Coccyzus americanus	Coccyzus americanus	NA	NA	NA	NA	NA	NA	Cuculinae
Phylloscopus borealis	Acanthopneuste borealis; Phylloscopus borealis; Phyllopseustes borealis	2	Taxon concept de65db76-67f7-401e-996d-091863646401 containing 'Phyllopseustes borealis' and 'Acanthopneuste borealis' and 'Phylloscopus borealis' found between 1886 to 2014 in 8 datasets (part of name cluster 5f0b3678-dba4-48ad-a2a6-c8f8d3dff06b); Taxon concept 9268f457-a336-47fd-9fb9-3872c44f499e containing 'Phylloscopus borealis' found between 2014 to 2017 in 2 datasets (part of name cluster 5f…	added -> rename -> rename -> referenced -> referenced -> referenced -> referenced -> split -> referenced	added -> referenced -> referenced -> referenced -> referenced -> split -> referenced	split	aou_1.csv (1886)	1886	NA	Arctic Warbler	1412; 747	Phylloscopidae	Pouillot boréal	Phylloscopus	Passeriformes	species	Phylloscopus borealis; Phyllopseustes borealis	Phylloscopus borealis	NA	NA	NA	NA	NA	NA	NA
Falco tinnunculus	Falco tinnunculus; Cerchneis tinnunculus	1	Taxon concept 03277b6f-b85c-4b33-90ff-63da610b9dc6 containing 'Cerchneis tinnunculus' and 'Falco tinnunculus' found between 1889 to 2017 in 8 datasets (part of name cluster 0b31bf5e-f05c-4494-bc3f-335300b969f5)	added -> deleted -> added -> rename -> rename -> referenced -> referenced -> referenced	added -> deleted -> added -> referenced -> referenced -> referenced		aou_1_01 (1889)	1889	NA	Eurasian Kestrel	322	Falconidae	Faucon crécerelle	Falco	Falconiformes	species	Falco tinnunculus	Falco tinnunculus	A	NA	NA	NA	NA	NA	Falconinae
Baeolophus wollweberi	Baeolophus wollweberi; Parus wollweberi	1	Taxon concept 8f625178-bdc4-4daf-bdf5-c9a007945fb8 containing 'Parus wollweberi' and 'Baeolophus wollweberi' found between 1886 to 2017 in 6 datasets (part of name cluster 60b2069d-1b8a-4ccf-8037-865ea5d1bcf6)	added -> rename -> rename -> referenced -> rename -> referenced	added -> referenced -> referenced		aou_1.csv (1886)	1886	NA	Bridled Titmouse	734; 1340	Paridae	Mésange arlequin	Baeolophus	Passeriformes	species	Parus wollweberi	Baeolophus wollweberi	NA	NA	NA	NA	NA	NA	NA
Aythya americana	Aythya americana; Nyroca americana; Marila americana	1	Taxon concept e9db135c-5d9a-40b9-8a31-75e6578367fa containing 'Marila americana' and 'Aythya americana' and 'Nyroca americana' found between 1886 to 2017 in 6 datasets (part of name cluster 8dcdff69-c721-45aa-a5f2-00528fa0aaf1)	added -> rename -> rename -> rename -> referenced -> referenced	added -> referenced -> referenced		aou_1.csv (1886)	1886	Monotypic.	Redhead	146; 51	Anatidae	Fuligule à tête rouge	Aythya	Anseriformes	species	Aythya americana	Aythya americana	NA	NA	NA	NA	NA	NA	Anatinae
Catharus minimus	Hylocichla minima; Turdus aliciae; Hylocichla aliciae; Catharus minimus; Turdus aliciae bicknelli	2	Taxon concept 9d15ea71-c64d-4f14-9e07-23a2a47d1a66 containing 'Catharus minimus' and 'Hylocichla aliciae' and 'Turdus aliciae' and 'Turdus aliciae bicknelli' and 'Hylocichla minima' found between 1886 to 1995 in 8 datasets (part of name cluster 392009ca-f87a-4b4c-8e5f-be26f6657af4); Taxon concept 797c3455-587b-44f5-add8-16400dfc65a7 containing 'Catharus minimus' found between 1995 to 2017 in 2 da…	added|added -> rename -> rename -> rename -> referenced -> deleted -> referenced -> split -> referenced	added|added -> referenced -> deleted -> referenced -> split -> referenced	split	aou_1.csv (1886)	1886	NA	Gray-cheeked Thrush	757a; 1451; 757	Turdidae	Grive à joues grises	Catharus	Passeriformes	species	Turdus aliciae; Catharus minimus; Turdus aliciae bicknelli	Catharus minimus	NA	NA	NA	NA	NA	NA	NA
Calypte costae	Calypte costae; Trochilus costae	1	Taxon concept 0520f440-ac72-43ae-ac5a-d02341c5ffab containing 'Calypte costae' and 'Trochilus costae' found between 1886 to 2017 in 4 datasets (part of name cluster e28e043b-8f61-4dbe-ae44-bb0d93c44fe3)	added -> rename -> referenced -> referenced	added -> referenced -> referenced		aou_1.csv (1886)	1886	Monotypic.	Costa's Hummingbird	430; 869	Trochilidae	Colibri de Costa	Calypte	Apodiformes	species	Calypte costae; Trochilus costae	Calypte costae	NA	NA	NA	NA	NA	NA	Trochilinae
Sula dactylatra	Sula dactylatra; Sula cyanops	2	Taxon concept 3427e201-3de2-47b1-ab43-9a1e78ef6f0e containing 'Sula cyanops' and 'Sula dactylatra' found between 1886 to 2000 in 5 datasets (part of name cluster e0674af8-36c2-4efa-9b02-562e07cc22c4); Taxon concept 108812d5-8d79-4b68-a2cd-39545c10b0bc containing 'Sula dactylatra' found between 2000 to 2017 in 2 datasets (part of name cluster e0674af8-36c2-4efa-9b02-562e07cc22c4)	added -> rename -> referenced -> referenced -> split -> referenced	added -> referenced -> referenced -> split -> referenced	split	aou_1.csv (1886)	1886	NA	Masked Booby	198; [114]	Sulidae	Fou masqué	Sula	Suliformes	species	Sula dactylatra; Sula cyanops	Sula dactylatra	NA	NA	NA	NA	NA	NA	NA
Limosa lapponica	Limosa lapponica baueri; Limosa lapponica	1	Taxon concept 069dce65-b12c-4ca7-bfcb-90bc765f0cba containing 'Limosa lapponica' and 'Limosa lapponica baueri' found between 1886 to 2017 in 4 datasets (part of name cluster d941b62b-2880-47b7-b28d-0bf276d0c7c6)	added -> referenced -> added|deleted -> referenced	added -> referenced -> added|deleted -> referenced		aou_1.csv (1886)	1886	NA	Bar-tailed Godwit	421; 250	Scolopacidae	Barge rousse	Limosa	Charadriiformes	species	Limosa lapponica baueri; Limosa lapponica	Limosa lapponica	NA	NA	NA	NA	NA	NA	Limosinae
Hydroprogne caspia	Hydroprogne caspia; Sterna tschegrava; Sterna caspia	1	Taxon concept 4160bf57-ae03-4645-bd1d-cbe2d4c680dc containing 'Sterna caspia' and 'Hydroprogne caspia' and 'Sterna tschegrava' found between 1886 to 2017 in 7 datasets (part of name cluster 1c622851-0fb1-40bd-a621-81bae47eaf43)	added -> rename -> rename -> rename -> referenced -> rename -> referenced	added -> referenced -> referenced		aou_1.csv (1886)	1886	Monotypic.	Caspian Tern	495; 64	Laridae	Sterne caspienne	Hydroprogne	Charadriiformes	species	Sterna tschegrava; Sterna caspia	Hydroprogne caspia	NA	NA	NA	NA	NA	NA	Sterninae
Vireo altiloquus	Vireo calidris; Vireo altiloquus; Vireosylva calidris; Vireo altiloquus barbatulus	1	Taxon concept 96cfac68-03e4-42b7-a583-28e861f8c7bd containing 'Vireo calidris' and 'Vireo altiloquus' and 'Vireosylva calidris' and 'Vireo altiloquus barbatulus' found between 1886 to 2017 in 7 datasets (part of name cluster 52806bc2-2e2c-487f-8379-5d330efa11f0)	added -> rename -> rename -> rename -> rename -> deleted -> referenced	added -> deleted -> referenced		aou_1.csv (1886)	1886	NA	Black-whiskered Vireo	1259; [623]	Vireonidae	Viréo à moustaches	Vireo	Passeriformes	species	Vireo altiloquus; Vireo altiloquus barbatulus	Vireo altiloquus	NA	NA	NA	NA	NA	NA	NA
Chroicocephalus philadelphia	Larus philadelphia; Chroicocephalus philadelphia	1	Taxon concept 9948dff8-250e-470d-991e-418c1a7c9fe9 containing 'Larus philadelphia' and 'Chroicocephalus philadelphia' found between 1886 to 2017 in 4 datasets (part of name cluster 3b36bc16-ff00-49df-9f81-2782cbacce9f)	added -> referenced -> rename -> referenced	added -> referenced -> referenced		aou_1.csv (1886)	1886	Monotypic.	Bonaparte's Gull	1993; 60	Laridae	Mouette de Bonaparte	Chroicocephalus	Charadriiformes	species	Larus philadelphia	Chroicocephalus philadelphia	NA	NA	NA	NA	NA	NA	Larinae
Patagioenas leucocephala	Patagioenas leucocephala; Columba leucocephala	1	Taxon concept ec1cc97a-9cfd-4cb7-a992-938bff80d6f3 containing 'Columba leucocephala' and 'Patagioenas leucocephala' found between 1886 to 2017 in 4 datasets (part of name cluster 3ee8cbc5-12e2-4a5f-afb9-afdbd324b30d)	added -> referenced -> rename -> referenced	added -> referenced -> referenced		aou_1.csv (1886)	1886	Monotypic.	White-crowned Pigeon	540; 314	Columbidae	Pigeon à couronne blanche	Patagioenas	Columbiformes	species	Columba leucocephala	Patagioenas leucocephala	NA	NA	NA	NA	NA	NA	NA
Pheucticus melanocephalus	Zamelodia melanocephala; Hedymeles melanocephalus; Pheutictus melanocephalus; Pheucticus melanocephalus; Habia melanocephala	1	Taxon concept 1b7045ce-26c8-4a06-ad3d-753197453945 containing 'Zamelodia melanocephala' and 'Habia melanocephala' and 'Hedymeles melanocephalus' and 'Pheutictus melanocephalus' and 'Pheucticus melanocephalus' found between 1886 to 2017 in 9 datasets (part of name cluster 638796e1-f99f-4ce8-b828-04d50b2098b7)	added -> rename -> rename -> rename -> rename -> referenced -> referenced -> referenced -> referenced	added -> referenced -> referenced -> referenced -> referenced		aou_1.csv (1886)	1886	NA	Black-headed Grosbeak	596; 1760	Cardinalidae	Cardinal à tête noire	Pheucticus	Passeriformes	species	Pheucticus melanocephalus; Habia melanocephala	Pheucticus melanocephalus	NA	NA	NA	NA	NA	NA	NA
Quiscalus quiscula	Quiscalus quiscula aglaeus; Quiscalus quiscula; Quiscalus quiscula aeneus	3	Taxon concept f414ab98-9f2c-4a9a-b93d-595b73baba9e containing 'Quiscalus quiscula' found between 1944 to 1948 in 2 datasets (part of name cluster 6da566cb-9634-4f95-bfdf-c42f7f8ba862); Taxon concept 2ccb227e-b2f7-41c2-bc39-9b4641ec8ece containing 'Quiscalus quiscula' and 'Quiscalus quiscula aeneus' and 'Quiscalus quiscula aglaeus' found between 1886 to 1944 in 2 datasets (part of name cluster 6da…	added|added|added -> split -> lump -> referenced -> referenced -> deleted|deleted -> referenced -> referenced	added|added|added -> split -> lump -> referenced -> referenced -> deleted|deleted -> referenced -> referenced	split -> lump	aou_1.csv (1886)	1886	NA	Common Grackle	1786; 511a; 511; 511b	Icteridae	Quiscale bronzé	Quiscalus	Passeriformes	species	Quiscalus quiscula aglaeus; Quiscalus quiscula; Quiscalus quiscula aeneus	Quiscalus quiscula	NA	NA	NA	NA	NA	NA	NA
Vireo gilvus	Vireosylva gilva; Vireo gilvus	1	Taxon concept 4d6ad9c6-88ad-4295-b1ca-4eb766597dfa containing 'Vireo gilvus' and 'Vireosylva gilva' found between 1886 to 2017 in 5 datasets (part of name cluster c4b35236-e797-415f-9628-bb78382ea2a5)	added -> rename -> rename -> referenced -> referenced	added -> referenced -> referenced		aou_1.csv (1886)	1886	NA	Warbling Vireo	1254; 627	Vireonidae	Viréo mélodieux	Vireo	Passeriformes	species	Vireo gilvus	Vireo gilvus	NA	NA	NA	NA	NA	NA	NA
Catherpes mexicanus	Catherpes mexicanus	1	Taxon concept c4134601-8331-4d89-9596-a76c8b5840f8 containing 'Catherpes mexicanus' found between 1886 to 2017 in 5 datasets (part of name cluster cb13ca83-3718-4838-9caf-1bcfab3ba750)	added -> referenced -> referenced -> referenced -> referenced	added -> referenced -> referenced -> referenced -> referenced		aou_1.csv (1886)	1886	NA	Canyon Wren	[717]; 1363	Troglodytidae	Troglodyte des canyons	Catherpes	Passeriformes	species	Catherpes mexicanus	Catherpes mexicanus	NA	NA	NA	NA	NA	NA	NA
Larus argentatus	Larus argentatus; Larus argentatus smithsonianus	3	Taxon concept 96f80685-05ba-4795-840c-ca112a36931d containing 'Larus argentatus' found between 1993 to 2017 in 2 datasets (part of name cluster ee4ca3cf-1197-4e51-a44f-9965e40ddd75); Taxon concept 4e10e394-38b9-47e2-ad47-d22da123d64b containing 'Larus argentatus smithsonianus' and 'Larus argentatus' found between 1886 to 1931 in 2 datasets (part of name cluster ee4ca3cf-1197-4e51-a44f-9965e40ddd7…	added|added -> lump|lump -> deleted -> split -> referenced	added|added -> lump|lump -> deleted -> split -> referenced	lump|lump -> split	aou_1.csv (1886)	1886	NA	Herring Gull	51a; 467; 51	Laridae	Goéland argenté	Larus	Charadriiformes	species	Larus argentatus; Larus argentatus smithsonianus	Larus argentatus	NA	NA	NA	NA	NA	NA	Larinae
Columbina inca	Columbina inca; Scardafella inca	1	Taxon concept 31410211-0df7-48a2-9b7a-b82d3a21cd0b containing 'Scardafella inca' and 'Columbina inca' found between 1886 to 2017 in 4 datasets (part of name cluster 429cd4d6-8902-4088-b44f-6cc635035437)	added -> rename -> referenced -> referenced	added -> referenced -> referenced		aou_1.csv (1886)	1886	Monotypic.	Inca Dove	321; 559	Columbidae	Colombe inca	Columbina	Columbiformes	species	Columbina inca; Scardafella inca	Columbina inca	NA	NA	NA	NA	NA	NA	NA
Loxia leucoptera	Loxia leucoptera	2	Taxon concept 9c81e0a6-114d-49fe-9cb3-14ef5c748553 containing 'Loxia leucoptera' found between 1886 to 2003 in 3 datasets (part of name cluster 7e0043a7-1e56-497c-bb59-bb9aacc9cea5); Taxon concept e971e33c-11f6-48cb-8be1-4cecc22cc221 containing 'Loxia leucoptera' found between 2003 to 2017 in 2 datasets (part of name cluster 7e0043a7-1e56-497c-bb59-bb9aacc9cea5)	added -> referenced -> split -> referenced	added -> referenced -> split -> referenced	split	aou_1.csv (1886)	1886	NA	White-winged Crossbill	522; 1856	Fringillidae	Bec-croisé bifascié	Loxia	Passeriformes	species	Loxia leucoptera	Loxia leucoptera	NA	NA	NA	NA	NA	NA	Carduelinae
Chlidonias leucopterus	Hydrochelidon leucoptera; Chlidonias leucoptera; Chlidonias leucopterus	1	Taxon concept efbed361-78cb-47d0-8592-0b5435e4a618 containing 'Hydrochelidon leucoptera' and 'Chlidonias leucoptera' and 'Chlidonias leucopterus' found between 1886 to 2017 in 8 datasets (part of name cluster 82935840-3191-4c06-bf26-2750f0bdddec)	added -> rename -> referenced -> rename -> referenced -> referenced -> referenced -> referenced	added -> referenced -> referenced -> referenced -> referenced -> referenced		aou_1.csv (1886)	1886	Monotypic.	White-winged Tern	498; [78]	Laridae	Guifette leucoptère	Chlidonias	Charadriiformes	species	Hydrochelidon leucoptera; Chlidonias leucopterus	Chlidonias leucopterus	A	NA	NA	NA	NA	NA	Sterninae
Numenius borealis	Phaeopus borealis; Numenius borealis	1	Taxon concept 726ccb63-c1d1-44f9-90f6-22f38c1aec1b containing 'Numenius borealis' and 'Phaeopus borealis' found between 1886 to 2017 in 5 datasets (part of name cluster bb8fa458-d02e-4bd5-ad86-ed34536cc53e)	added -> rename -> rename -> referenced -> referenced	added -> referenced -> referenced		aou_1.csv (1886)	1886	Monotypic.	Eskimo Curlew	266; 412	Scolopacidae	Courlis esquimau	Numenius	Charadriiformes	species	Numenius borealis	Numenius borealis	NA	NA	NA	NA	NA	NA	Numeniinae
Branta bernicla	Branta bernicla	4	Taxon concept 5650fc92-ee90-4386-9a99-dafb3a266143 containing 'Branta bernicla' found between 1951 to 1976 in 3 datasets (part of name cluster 9893ec09-cc04-4184-a9a2-0ef2a756097a); Taxon concept 26fd5180-0959-4dfd-801f-b2120fe0345d containing 'Branta bernicla' found between 1976 to 2017 in 3 datasets (part of name cluster 9893ec09-cc04-4184-a9a2-0ef2a756097a); Taxon concept 785f0b47-5ae5-4c00-90…	added -> referenced -> referenced -> referenced -> lump -> split -> referenced -> lump -> referenced -> referenced	added -> referenced -> referenced -> referenced -> lump -> split -> referenced -> lump -> referenced -> referenced	lump -> split -> lump	aou_1.csv (1886)	1886	NA	Brant	19; 173	Anatidae	Bernache cravant	Branta	Anseriformes	species	Branta bernicla	Branta bernicla	NA	NA	NA	NA	NA	NA	Anserinae
Stelgidopteryx ruficollis	Stelgidopteryx ruficollis	2	Taxon concept 98635d8a-84db-41c9-9013-355d0820e123 containing 'Stelgidopteryx ruficollis' found between 1931 in 1 datasets (part of name cluster 8154be50-c335-4743-878e-858a37cdc7f1); Taxon concept a2bc6cba-9854-4aa1-b924-3707d01e510f containing 'Stelgidopteryx ruficollis' found between 1931 to 2017 in 4 datasets (part of name cluster 8154be50-c335-4743-878e-858a37cdc7f1)	lump -> deleted -> added -> referenced	lump -> deleted -> added -> referenced	lump	aou_4 (1931)	1931	NA	Southern Rough-winged Swallow	1327	Hirundinidae	Hirondelle à gorge rousse	Stelgidopteryx	Passeriformes	species	NA	Stelgidopteryx ruficollis	NA	NA	NA	NA	NA	NA	Hirundininae
Phalaenoptilus nuttallii	Phalaenoptilus nuttalli; Phalaenoptilus nuttallii	1	Taxon concept 75d389fb-f2a1-4e71-ba64-4147803ddab9 containing 'Phalaenoptilus nuttalli' and 'Phalaenoptilus nuttallii' found between 1886 to 2017 in 8 datasets (part of name cluster 3e4a861f-5969-4fbf-ada7-868b15064d7e)	added -> referenced -> rename -> rename -> rename -> referenced -> referenced -> referenced	added -> referenced -> referenced -> referenced -> referenced		aou_1.csv (1886)	1886	NA	Common Poorwill	712; 418	Caprimulgidae	Engoulevent de Nuttall	Phalaenoptilus	Caprimulgiformes	species	Phalaenoptilus nuttalli; Phalaenoptilus nuttallii	Phalaenoptilus nuttallii	NA	NA	NA	NA	NA	NA	Caprimulginae
Spizella passerina	Spizella socialis arizonae; Spizella socialis; Spizella passerina	1	Taxon concept 5655b509-7e8a-484f-a110-473dffb01ad5 containing 'Spizella socialis arizonae' and 'Spizella socialis' and 'Spizella passerina' found between 1886 to 2017 in 5 datasets (part of name cluster 18705f52-ab3d-412b-bb27-6927a0ed94af)	added|added -> rename -> referenced -> deleted -> referenced	added|added -> referenced -> deleted -> referenced		aou_1.csv (1886)	1886	NA	Chipping Sparrow	560a; 1705; 560	Emberizidae	Bruant familier	Spizella	Passeriformes	species	Spizella socialis arizonae; Spizella socialis; Spizella passerina	Spizella passerina	NA	NA	NA	NA	NA	NA	NA
Icterus icterus	Icterus icterus	2	Taxon concept 75d6ac99-4a99-466c-a254-dd2709246032 containing 'Icterus icterus' found between 1886 to 2008 in 4 datasets (part of name cluster cd732871-b3de-4bbf-8d0c-d9ce97d3f99c); Taxon concept aa29cb5d-399d-48ac-8e0e-1880d7252f58 containing 'Icterus icterus' found between 2008 to 2017 in 2 datasets (part of name cluster cd732871-b3de-4bbf-8d0c-d9ce97d3f99c)	added -> deleted -> added -> split -> referenced	added -> deleted -> added -> split -> referenced	split	aou_1.csv (1886)	1886	NA	Venezuelan Troupial	1809; [502]	Icteridae	Oriole troupiale	Icterus	Passeriformes	species	Icterus icterus	Icterus icterus	NA	NA	NA	I	NA	NA	NA
Anas acuta	Anas acuta; Dafila acuta	2	Taxon concept cbf70c72-8267-4cf2-a855-b8b457962e2d containing 'Dafila acuta' and 'Anas acuta' found between 1886 to 1997 in 7 datasets (part of name cluster 152d4d1f-df73-45d3-a35d-0b38d438abcc); Taxon concept fa494570-7dd6-4d1c-b7e1-cddc7352f483 containing 'Anas acuta' found between 1997 to 2017 in 3 datasets (part of name cluster 152d4d1f-df73-45d3-a35d-0b38d438abcc)	added -> referenced -> rename -> referenced -> referenced -> referenced -> split -> referenced -> referenced	added -> referenced -> referenced -> referenced -> referenced -> split -> referenced -> referenced	split	aou_1.csv (1886)	1886	Recognized as a monotypic by AOU (1957), Clements (2000), and Howard and Moore (2003). Subspecies <i>Anas acuta acuta, A. a. eatoni</i>, and <i>A. a. ...	Northern Pintail	143; 46	Anatidae	Canard pilet	Anas	Anseriformes	species	Anas acuta; Dafila acuta	Anas acuta	NA	NA	NA	NA	NA	NA	Anatinae
Aethia pygmaea	Aethia pygmaea; Simorhynchus pygmaeus	1	Taxon concept 2750c75d-e438-4e93-96ca-cda807780240 containing 'Simorhynchus pygmaeus' and 'Aethia pygmaea' found between 1886 to 2017 in 4 datasets (part of name cluster 57287c9e-71bb-4343-b600-8b2e20121bb2)	added -> rename -> referenced -> referenced	added -> referenced -> referenced		aou_1.csv (1886)	1886	Monotypic.	Whiskered Auklet	19; 529	Alcidae	Starique pygmée	Aethia	Charadriiformes	species	Aethia pygmaea; Simorhynchus pygmaeus	Aethia pygmaea	NA	NA	NA	NA	NA	NA	NA
Vireo vicinior	Vireo vicinior	1	Taxon concept 655eba3b-2e3a-4aca-a8b7-4b0e359aa674 containing 'Vireo vicinior' found between 1886 to 2017 in 3 datasets (part of name cluster d695cb1d-e9b1-4299-aeaf-1a23c253771d)	added -> referenced -> referenced	added -> referenced -> referenced		aou_1.csv (1886)	1886	Monotypic.	Gray Vireo	1245; 634	Vireonidae	Viréo gris	Vireo	Passeriformes	species	Vireo vicinior	Vireo vicinior	NA	NA	NA	NA	NA	NA	NA
Leucosticte atrata	Leucosticte atrata	3	Taxon concept 188208b2-39c6-4d81-a48f-adfb7b7359a4 containing 'Leucosticte atrata' found between 1993 to 2017 in 2 datasets (part of name cluster a124d7b2-504b-4dd0-b6c9-b21067f8b4ef); Taxon concept d3580a95-4c99-4e57-b5c4-edc8e57b539d containing 'Leucosticte atrata' found between 1886 to January 1982 in 3 datasets (part of name cluster a124d7b2-504b-4dd0-b6c9-b21067f8b4ef); Taxon concept ff1826f…	added -> referenced -> lump -> added -> split -> referenced	added -> referenced -> lump -> added -> split -> referenced	lump -> split	aou_1.csv (1886)	1886	Monotypic.	Black Rosy-Finch	525; 1847	Fringillidae	Roselin noir	Leucosticte	Passeriformes	species	Leucosticte atrata	Leucosticte atrata	NA	NA	NA	NA	NA	NA	Carduelinae
Ptychoramphus aleuticus	Ptychoramphus aleuticus; Ptychoramphus aleutica	1	Taxon concept 9d265af6-3ba1-42d1-bb18-1119fe5dc6a5 containing 'Ptychoramphus aleutica' and 'Ptychoramphus aleuticus' found between 1886 to 2017 in 7 datasets (part of name cluster a8ae7fce-4f12-4444-8b4b-7553be0c9fe4)	added -> rename -> rename -> rename -> rename -> referenced -> referenced	added -> referenced -> referenced		aou_1.csv (1886)	1886	NA	Cassin's Auklet	16; 526	Alcidae	Starique de Cassin	Ptychoramphus	Charadriiformes	species	Ptychoramphus aleuticus	Ptychoramphus aleuticus	NA	NA	NA	NA	NA	NA	NA
Aethia cristatella	Simorhynchus cristatellus; Aethia cristatella	1	Taxon concept f85bf577-695c-40cb-928f-de64b14ae3d2 containing 'Aethia cristatella' and 'Simorhynchus cristatellus' found between 1886 to 2017 in 4 datasets (part of name cluster cef8c57e-7dda-4efd-99d3-9f9c80687775)	added -> rename -> referenced -> referenced	added -> referenced -> referenced		aou_1.csv (1886)	1886	Monotypic.	Crested Auklet	530; 18	Alcidae	Starique cristatelle	Aethia	Charadriiformes	species	Simorhynchus cristatellus; Aethia cristatella	Aethia cristatella	NA	NA	NA	NA	NA	NA	NA
Streptopelia roseogrisea	Streptopelia risoria; Streptopelia roseogrisea	1	Taxon concept e7adbedb-295a-4ea3-8e6a-c74cdec03a96 containing 'Streptopelia risoria' and 'Streptopelia roseogrisea' found between 1931 to 2017 in 5 datasets (part of name cluster d33e9e74-18c5-4cb5-9ed0-1bc3645d78e8)	added -> referenced -> referenced -> rename -> referenced	added -> referenced -> referenced -> referenced		aou_4 (1931)	1931	NA	African Collared-Dove	548	Columbidae	Tourterelle rieuse	Streptopelia	Columbiformes	species	Streptopelia risoria	Streptopelia roseogrisea	NA	NA	NA	I	NA	NA	NA
Sphyrapicus thyroideus	Sphyrapicus thyroideus	1	Taxon concept b22c7e72-bfe3-4d2d-9520-8f8c3f71f9e8 containing 'Sphyrapicus thyroideus' found between 1886 to 2017 in 3 datasets (part of name cluster 00c88ba3-ea29-44e2-9461-658646966e12)	added -> referenced -> referenced	added -> referenced -> referenced		aou_1.csv (1886)	1886	NA	Williamson's Sapsucker	404; 955	Picidae	Pic de Williamson	Sphyrapicus	Piciformes	species	Sphyrapicus thyroideus	Sphyrapicus thyroideus	NA	NA	NA	NA	NA	NA	Picinae
Setophaga petechia	Setophaga petechia; Dendroica petechia	2	Taxon concept 3b924023-efdc-4d3e-a161-eb50d7682601 containing 'Dendroica petechia' and 'Setophaga petechia' found between 1945 to 2017 in 7 datasets (part of name cluster 8ac135d7-65f8-45f7-bfcf-4825ab593d56); Taxon concept 7b8128d8-15ea-42a6-ab74-5456536aaec6 containing 'Dendroica petechia' found between 1944 to 1945 in 2 datasets (part of name cluster 8ac135d7-65f8-45f7-bfcf-4825ab593d56)	added -> lump -> referenced -> referenced -> referenced -> referenced -> rename -> referenced	added -> lump -> referenced -> referenced -> referenced -> referenced -> referenced	lump	aou_4_19 (1944)	1944	NA	Yellow Warbler	1545	Parulidae	Paruline jaune	Setophaga	Passeriformes	species	Dendroica petechia	Setophaga petechia	NA	NA	NA	NA	NA	NA	NA
Leucophaeus pipixcan	Larus franklinii; Larus pipixcan; Larus franklini; Leucophaeus pipixcan	1	Taxon concept 7d6c6a51-5ac1-41f3-be94-c82cd1e5bd48 containing 'Larus franklinii' and 'Larus pipixcan' and 'Larus franklini' and 'Leucophaeus pipixcan' found between 1886 to 2017 in 6 datasets (part of name cluster 36ac0a18-0141-415d-9a3c-37afd673e322)	added -> rename -> rename -> referenced -> rename -> referenced	added -> referenced -> referenced		aou_1.csv (1886)	1886	Monotypic.	Franklin's Gull	59; 479	Laridae	Mouette de Franklin	Leucophaeus	Charadriiformes	species	Larus franklinii; Larus pipixcan	Leucophaeus pipixcan	NA	NA	NA	NA	NA	NA	Larinae
Charadrius semipalmatus	Charadrius semipalmatus; Aegialitis semipalmata	3	Taxon concept a89d2697-614f-4ea1-84ef-6b3f23f02fcf containing 'Charadrius semipalmatus' found between 1944 to 1956 in 2 datasets (part of name cluster 5e27f102-bcd1-44be-889f-566db7bc6f5a); Taxon concept 2f7e96ff-a080-482b-a4b4-3a9c599137aa containing 'Charadrius semipalmatus' found between 1956 to 2017 in 3 datasets (part of name cluster 5e27f102-bcd1-44be-889f-566db7bc6f5a); Taxon concept 28e03…	added -> rename -> lump -> split -> referenced -> referenced	added -> lump -> split -> referenced -> referenced	lump -> split	aou_1.csv (1886)	1886	Monotypic.	Semipalmated Plover	381; 274	Charadriidae	Pluvier semipalmé	Charadrius	Charadriiformes	species	Charadrius semipalmatus; Aegialitis semipalmata	Charadrius semipalmatus	NA	NA	NA	NA	NA	NA	Charadriinae
Setophaga dominica	Dendroica dominica; Dendroica dominica albilora; Setophaga dominica	2	Taxon concept 13203033-62f1-4a53-90c1-f18e17bf6227 containing 'Setophaga dominica' and 'Dendroica dominica' found between 2011 to 2017 in 2 datasets (part of name cluster 0cf6f689-d0f6-42ec-9bac-8e9e8b74319a); Taxon concept a846dcef-6d78-4b4e-9f23-c625455d4bff containing 'Setophaga dominica' and 'Dendroica dominica' and 'Dendroica dominica albilora' found between 1886 to 2011 in 7 datasets (part …	added|added -> referenced -> referenced -> referenced -> deleted -> referenced -> rename|split -> referenced	added|added -> referenced -> referenced -> referenced -> deleted -> referenced -> referenced	rename|split	aou_1.csv (1886)	1886	NA	Yellow-throated Warbler	1557; 663; 663a	Parulidae	Paruline à gorge jaune	Setophaga	Passeriformes	species	Dendroica dominica; Dendroica dominica albilora	Setophaga dominica	NA	NA	NA	NA	NA	NA	NA
Porphyrio martinicus	Porphyrio martinicus; Porphyrio martinica; Ionornis martinicus; Porphyrula martinica; Ionornis martinica	1	Taxon concept b4073058-5019-4e59-adc2-14fde353213f containing 'Porphyrio martinicus' and 'Ionornis martinicus' and 'Porphyrio martinica' and 'Porphyrula martinica' and 'Ionornis martinica' found between 1886 to 2017 in 8 datasets (part of name cluster aadbb9c3-1782-4f2b-9594-1b61195ab34b)	added -> rename -> rename -> rename -> referenced -> rename -> rename -> referenced	added -> referenced -> referenced		aou_1.csv (1886)	1886	Monotypic.	Purple Gallinule	9871; 218	Rallidae	Talève violacée	Porphyrio	Gruiformes	species	Porphyrula martinica; Ionornis martinica	Porphyrio martinicus	NA	NA	NA	NA	NA	NA	NA
Calidris subruficollis	Calidris subruficollis; Tryngites subruficollis	1	Taxon concept 23f85b9c-4968-4bd1-83ce-f02daa1b5162 containing 'Calidris subruficollis' and 'Tryngites subruficollis' found between 1886 to 2017 in 4 datasets (part of name cluster 06653b34-b7a0-4f41-bd4a-15dfbe5122ee)	added -> referenced -> rename -> referenced	added -> referenced -> referenced		aou_1.csv (1886)	1886	Formerly placed in the genus Tryngites. Monotypic.	Buff-breasted Sandpiper	10471; 262	Scolopacidae	Bécasseau roussâtre	Calidris	Charadriiformes	species	Tryngites subruficollis	Calidris subruficollis	NA	NA	NA	NA	NA	NA	Arenariinae
Poecile sclateri	Poecile sclateri; Parus sclateri; Parus meridionalis; Penthestes sclateri	1	Taxon concept 809fb20d-80c9-4d2d-aa36-11220a9ade4c containing 'Parus meridionalis' and 'Poecile sclateri' and 'Penthestes sclateri' and 'Parus sclateri' found between 1886 to 2017 in 7 datasets (part of name cluster 59cac0e7-db5c-453f-bdc6-ab1b1e13426b)	added -> rename -> rename -> rename -> referenced -> rename -> referenced	added -> referenced -> referenced		aou_1.csv (1886)	1886	NA	Mexican Chickadee	[737]; 1336	Paridae	Mésange grise	Poecile	Passeriformes	species	Parus sclateri; Parus meridionalis	Poecile sclateri	NA	NA	NA	NA	NA	NA	NA
Oreoscoptes montanus	Oroscoptes montanus; Oreoscoptes montanus	1	Taxon concept 1691fd47-1507-437f-b0c3-5100ec214aaf containing 'Oreoscoptes montanus' and 'Oroscoptes montanus' found between 1886 to 2017 in 4 datasets (part of name cluster 246aa57e-f344-4cb3-b855-00628a763be4)	added -> rename -> referenced -> referenced	added -> referenced -> referenced		aou_1.csv (1886)	1886	Monotypic.	Sage Thrasher	702; 1491	Mimidae	Moqueur des armoises	Oreoscoptes	Passeriformes	species	Oroscoptes montanus; Oreoscoptes montanus	Oreoscoptes montanus	NA	NA	NA	NA	NA	NA	NA
Empidonax alnorum	Empidonax alnorum	2	Taxon concept 51c11bef-ec06-4409-b6ac-72c763db4823 containing 'Empidonax alnorum' found between 1973 in 1 datasets (part of name cluster ae7601ab-4ac7-4e5d-9ec1-06481ce7f168); Taxon concept c4eb8c3b-b67e-4f0e-ad00-b8e1772662d3 containing 'Empidonax alnorum' found between 1973 to 2017 in 3 datasets (part of name cluster ae7601ab-4ac7-4e5d-9ec1-06481ce7f168)	split -> referenced -> referenced	split -> referenced -> referenced	split	aou_5_32 (1973)	1973	Monotypic.	Alder Flycatcher	1140	Tyrannidae	Moucherolle des aulnes	Empidonax	Passeriformes	species	Empidonax alnorum	Empidonax alnorum	NA	NA	NA	NA	NA	NA	Fluvicolinae
Sula leucogaster	Sula leucogaster; Sula leucogastra	3	Taxon concept 747ca990-5312-40a7-af50-0f4a8cd01cd3 containing 'Sula leucogaster' and 'Sula leucogastra' found between 1908 to 1944 in 3 datasets (part of name cluster aff90f25-104f-405f-a0d9-a9904396ae50); Taxon concept 8cb9b33d-11ca-4e3d-9ff7-018a31762971 containing 'Sula leucogastra' found between 1908 in 1 datasets (part of name cluster aff90f25-104f-405f-a0d9-a9904396ae50); Taxon concept 8bb1…	split -> rename -> lump -> referenced -> referenced -> referenced	split -> lump -> referenced -> referenced -> referenced	split -> lump	aou_2_14 (1908)	1908	NA	Brown Booby	202	Sulidae	Fou brun	Sula	Suliformes	species	Sula leucogaster	Sula leucogaster	NA	NA	NA	NA	NA	NA	NA
Athene cunicularia	Athene cunicularia; Speotyto cunicularia; Speotyto cunicularia hypogaea; Speotyto cunicularia floridana	1	Taxon concept fdb061db-27e1-4fbf-965a-9c7d03e61e68 containing 'Speotyto cunicularia hypogaea' and 'Speotyto cunicularia floridana' and 'Athene cunicularia' and 'Speotyto cunicularia' found between 1886 to 2017 in 7 datasets (part of name cluster f52acf21-7175-4ce3-9d9c-d61a340752db)	added|added -> referenced -> rename -> deleted|deleted -> rename -> rename -> referenced	added|added -> referenced -> deleted|deleted -> referenced		aou_1.csv (1886)	1886	NA	Burrowing Owl	378; 378a; 692	Strigidae	Chevêche des terriers	Athene	Strigiformes	species	Athene cunicularia; Speotyto cunicularia hypogaea; Speotyto cunicularia floridana	Athene cunicularia	NA	NA	NA	NA	NA	NA	NA
Falco sparverius	Cerchneis sparveria; Falco sparverius	1	Taxon concept a84e735b-744b-4887-b275-825bcea85e52 containing 'Cerchneis sparveria' and 'Falco sparverius' found between 1886 to 2017 in 7 datasets (part of name cluster ab8a22dd-5e01-4b41-8c81-f0ea52e134c8)	added -> referenced -> rename -> rename -> referenced -> referenced -> referenced	added -> referenced -> referenced -> referenced -> referenced		aou_1.csv (1886)	1886	NA	American Kestrel	323; 360	Falconidae	Crécerelle d'Amérique	Falco	Falconiformes	species	Falco sparverius	Falco sparverius	NA	NA	NA	NA	NA	NA	Falconinae
Rallus tenuirostris	Rallus tenuirostris	2	Taxon concept b71c3f1f-263f-44b0-a895-76e5ce8ab2ae containing 'Rallus tenuirostris' found between 2014 to 2017 in 2 datasets (part of name cluster 74773312-fdc0-46f2-9a7d-9ff9867f72b9); Taxon concept 5c1184fa-3107-4469-a13d-9bf4b6ebcd4f containing 'Rallus tenuirostris' found between 2014 in 1 datasets (part of name cluster 74773312-fdc0-46f2-9a7d-9ff9867f72b9)	split -> referenced	split -> referenced	split	aou_7_55 (2014)	2014	Formerly considered conspecific with Rallus elegans.	Aztec Rail	11201	Rallidae	Râle du Mexique	Rallus	Gruiformes	species	NA	Rallus tenuirostris	NA	NA	NA	NA	NA	NA	NA
Spinus notatus	Carduelis notata; Spinus notatus	1	Taxon concept ca1c99de-b901-4bed-8350-3fdf8d05ae51 containing 'Carduelis notata' and 'Spinus notatus' found between 1886 to 2017 in 5 datasets (part of name cluster b2222276-9e29-4f94-be00-935214346f9a)	added -> deleted -> added -> rename -> referenced	added -> deleted -> added -> referenced		aou_1.csv (1886)	1886	NA	Black-headed Siskin	1862; [532]	Fringillidae	Chardonneret à tête noire	Spinus	Passeriformes	species	Spinus notatus	Spinus notatus	NA	NA	NA	NA	NA	NA	Carduelinae
Peucaea cassinii	Aimophila cassini; Aimophila cassinii; Peucaea cassini; Peucaea cassinii	1	Taxon concept 96f87fbf-76b2-4366-98af-e40a531ca31e containing 'Peucaea cassinii' and 'Aimophila cassini' and 'Peucaea cassini' and 'Aimophila cassinii' found between 1886 to 2017 in 7 datasets (part of name cluster 0d88855b-eb73-4448-8f8e-7a87f30855ae)	added -> rename -> rename -> referenced -> referenced -> rename -> referenced	added -> referenced -> referenced -> referenced		aou_1.csv (1886)	1886	Monotypic.	Cassin's Sparrow	578; 2045	Emberizidae	Bruant de Cassin	Peucaea	Passeriformes	species	Aimophila cassinii; Peucaea cassini	Peucaea cassinii	NA	NA	NA	NA	NA	NA	NA
Tringa brevipes	Heteroscelus brevipes; Tringa brevipes; Heteractitis brevipes	1	Taxon concept dc292cbf-af81-446a-ac1d-07b1d3a5dd9f containing 'Tringa brevipes' and 'Heteroscelus brevipes' and 'Heteractitis brevipes' found between 1931 to 2017 in 6 datasets (part of name cluster 0bc4cc05-1000-48b7-9cbf-b0132d22e071)	added -> rename -> referenced -> referenced -> rename -> referenced	added -> referenced -> referenced -> referenced		aou_4 (1931)	1931	Monotypic. Referred to as <i>Heterscelus brevipes</i> by Clements (2000) and Howard and Moore (2003).	Gray-tailed Tattler	400	Scolopacidae	Chevalier de Sibérie	Tringa	Charadriiformes	species	Heteroscelus brevipes	Tringa brevipes	NA	NA	NA	NA	NA	N	Tringinae
Luscinia svecica	Luscinia svecica; Cyanecula suecica; Cyanosylvia suecica	1	Taxon concept 61df3388-271f-46dc-8c53-45ce64bfe856 containing 'Cyanecula suecica' and 'Luscinia svecica' and 'Cyanosylvia suecica' found between 1886 to 2017 in 10 datasets (part of name cluster a0660abb-63b7-4b9c-b7c6-62b0c286ea0e)	added -> rename -> referenced -> rename -> referenced -> referenced -> referenced -> referenced -> referenced -> referenced	added -> referenced -> referenced -> referenced -> referenced -> referenced -> referenced -> referenced		aou_1.csv (1886)	1886	NA	Bluethroat	1422; [764]	Muscicapidae	Gorgebleue à miroir	Luscinia	Passeriformes	species	Luscinia svecica; Cyanecula suecica	Luscinia svecica	NA	NA	NA	NA	NA	NA	NA
Antigone canadensis	Antigone canadensis; Grus canadensis	1	Taxon concept 44463a17-233a-41f9-9332-dec558d40ec5 containing 'Grus canadensis' and 'Antigone canadensis' found between 1886 to 2017 in 5 datasets (part of name cluster ef669171-d45a-4953-b03f-a565ca8f100c)	added -> referenced -> referenced -> rename -> referenced	added -> referenced -> referenced -> referenced		aou_1.csv (1886)	1886	NA	Sandhill Crane	365; 205	Gruidae	Grue du Canada	Antigone	Gruiformes	species	Grus canadensis	Antigone canadensis	NA	NA	NA	NA	NA	NA	Gruinae
Cyanocitta cristata	Cyanocitta cristata; Cyanocitta cristata florincola	1	Taxon concept 588ed001-75b0-4678-a169-d7311d836770 containing 'Cyanocitta cristata' and 'Cyanocitta cristata florincola' found between 1886 to 2017 in 3 datasets (part of name cluster 71cafe16-1d00-4d24-a404-76d6f70989a6)	added|added -> deleted -> referenced	added|added -> deleted -> referenced		aou_1.csv (1886)	1886	NA	Blue Jay	477; 477a; 1270	Corvidae	Geai bleu	Cyanocitta	Passeriformes	species	Cyanocitta cristata; Cyanocitta cristata florincola	Cyanocitta cristata	NA	NA	NA	NA	NA	NA	NA
Charadrius mongolus	Aegialitis mongola; Charadrius mongolus	1	Taxon concept 85228039-f542-4901-a43f-7ab68439906d containing 'Charadrius mongolus' and 'Aegialitis mongola' found between 1886 to 2017 in 5 datasets (part of name cluster 20038a5f-1bec-495a-a6f6-0e97e7f95388)	added -> rename -> referenced -> referenced -> referenced	added -> referenced -> referenced -> referenced		aou_1.csv (1886)	1886	NA	Lesser Sand-Plover	375; [279]	Charadriidae	Pluvier de Mongolie	Charadrius	Charadriiformes	species	Aegialitis mongola; Charadrius mongolus	Charadrius mongolus	NA	NA	NA	NA	NA	N	Charadriinae
Empidonax hammondii	Empidonax hammondii; Empidonax hammondi	1	Taxon concept 9024e03e-44ad-4431-9248-0c604a9968f8 containing 'Empidonax hammondii' and 'Empidonax hammondi' found between 1886 to 2017 in 4 datasets (part of name cluster 33b8bda0-3d86-4027-94f5-9dffb9d80780)	added -> rename -> referenced -> referenced	added -> referenced -> referenced		aou_1.csv (1886)	1886	Monotypic.	Hammond's Flycatcher	468; 1144	Tyrannidae	Moucherolle de Hammond	Empidonax	Passeriformes	species	Empidonax hammondii; Empidonax hammondi	Empidonax hammondii	NA	NA	NA	NA	NA	NA	Fluvicolinae
Buteo brachyurus	Buteo brachyurus	1	Taxon concept e683a2bd-7dc6-4154-8495-3fbb9d06240f containing 'Buteo brachyurus' found between 1886 to 2017 in 5 datasets (part of name cluster 27039977-a38a-4af0-9ee6-08920223fda1)	added -> referenced -> referenced -> referenced -> referenced	added -> referenced -> referenced -> referenced -> referenced		aou_1.csv (1886)	1886	NA	Short-tailed Hawk	300; [344]	Accipitridae	Buse à queue courte	Buteo	Accipitriformes	species	Buteo brachyurus	Buteo brachyurus	NA	NA	NA	NA	NA	NA	NA
Melanitta fusca	Oidemia fusca; Melanitta fusca	4	Taxon concept a2454147-cfb4-44a4-a83b-81cb6fed2563 containing 'Melanitta fusca' found between January 1982 to 2017 in 3 datasets (part of name cluster d4f59957-902d-4a42-a9ce-49c14389800b); Taxon concept 38d82018-4922-4d4b-8d98-bc67dc7e4ad0 containing 'Melanitta fusca' found between 1949 to January 1982 in 2 datasets (part of name cluster d4f59957-902d-4a42-a9ce-49c14389800b); Taxon concept 3cb76…	added -> rename -> lump -> split -> lump -> referenced -> referenced	added -> lump -> split -> lump -> referenced -> referenced	lump -> split -> lump	aou_1.csv (1886)	1886	NA	White-winged Scoter	[164]; 64	Anatidae	Macreuse brune	Melanitta	Anseriformes	species	Oidemia fusca; Melanitta fusca	Melanitta fusca	NA	NA	NA	NA	NA	NA	Anatinae
Cygnus columbianus	Cygnus columbianus; Olor columbianus	1	Taxon concept a5ff8998-927b-4e2c-939e-484c5b0d1474 containing 'Olor columbianus' and 'Cygnus columbianus' found between 1886 to 2017 in 6 datasets (part of name cluster 5ef07b43-eed9-4db9-8471-e31da8a9c6db)	added -> rename -> rename -> rename -> referenced -> referenced	added -> referenced -> referenced		aou_1.csv (1886)	1886	NA	Tundra Swan	26; 180	Anatidae	Cygne siffleur	Cygnus	Anseriformes	species	Cygnus columbianus; Olor columbianus	Cygnus columbianus	NA	NA	NA	NA	NA	NA	Anserinae
Anser brachyrhynchus	Anser brachyrhynchus	2	Taxon concept 17b112d2-a6d1-4e7d-b2bf-a7c09f54fd61 containing 'Anser brachyrhynchus' found between 1952 to 2017 in 4 datasets (part of name cluster 779eeb6b-f113-4661-aaf4-e9d61a8574f3); Taxon concept 18fe6cea-e309-4a2f-8a4c-d19a201cf213 containing 'Anser brachyrhynchus' found between 1908 to 1952 in 2 datasets (part of name cluster 779eeb6b-f113-4661-aaf4-e9d61a8574f3)	added -> lump -> added -> referenced -> referenced	added -> lump -> added -> referenced -> referenced	lump	aou_2_14 (1908)	1908	Monotypic. Considered subspecies of <i>A. fabalis</i> by Peters (1979).	Pink-footed Goose	13	Anatidae	Oie à bec court	Anser	Anseriformes	species	Anser brachyrhynchus	Anser brachyrhynchus	A	NA	NA	NA	NA	NA	Anserinae
Oceanodroma homochroa	Oceanodroma homochroa	1	Taxon concept 15b9fce9-5bd5-4014-b89b-86bc1b3a1dc4 containing 'Oceanodroma homochroa' found between 1886 to 2017 in 5 datasets (part of name cluster 7e96a6ef-1cea-43ec-b567-1aa99ca8c6a2)	added -> referenced -> referenced -> referenced -> referenced	added -> referenced -> referenced -> referenced -> referenced		aou_1.csv (1886)	1886	Monotypic.	Ashy Storm-Petrel	187; 108	Hydrobatidae	Océanite cendré	Oceanodroma	Procellariiformes	species	Oceanodroma homochroa	Oceanodroma homochroa	NA	NA	NA	NA	NA	NA	NA
Buteo nitidus	Asturina nitida; Buteo nitida; Asturina plagiata; Buteo nitidus	2	Taxon concept a0247e13-e4e3-4738-99bd-8f712afdf6fa containing 'Asturina nitida' and 'Buteo nitidus' and 'Buteo nitida' and 'Asturina plagiata' found between 1886 to 2012 in 10 datasets (part of name cluster 4d78ec11-e0fb-4a3f-bad7-9b224ffb83d4); Taxon concept 3e728923-80e4-4242-877d-63b62e4bb00a containing 'Buteo nitidus' found between 2012 to 2017 in 2 datasets (part of name cluster 4d78ec11-e0f…	added -> referenced -> referenced -> rename -> rename -> referenced -> referenced -> rename -> rename -> split -> referenced	added -> referenced -> referenced -> referenced -> referenced -> split -> referenced	split	aou_1.csv (1886)	1886	Formerly known as Gray Hawk.	Gray-lined Hawk	299; 346	Accipitridae	Buse cendrée	Buteo	Accipitriformes	species	Asturina plagiata; Buteo nitidus	Buteo nitidus	NA	NA	NA	NA	NA	NA	NA
Loxia megaplaga	Loxia megaplaga	2	Taxon concept 264806e9-a64e-45b3-8799-3f0af3c26cd8 containing 'Loxia megaplaga' found between 2003 in 1 datasets (part of name cluster 262f28bf-c603-496e-8929-48f0ec50dc6c); Taxon concept dafcdb52-f967-41c7-b33e-37ba78a28bd1 containing 'Loxia megaplaga' found between 2003 to 2017 in 2 datasets (part of name cluster 262f28bf-c603-496e-8929-48f0ec50dc6c)	split -> referenced	split -> referenced	split	aou_7_44 (2003)	2003	Monotypic.	Hispaniolan Crossbill	1855	Fringillidae	Bec-croisé d'Hispaniola	Loxia	Passeriformes	species	NA	Loxia megaplaga	NA	NA	NA	NA	NA	NA	Carduelinae
Synthliboramphus craveri	Brachyramphus craverii; Brachyramphus craveri; Endomychura craverii; Synthliboramphus craveri; Endomychura craveri	1	Taxon concept 5e56a9fb-5dd8-4202-a426-147448253a3a containing 'Brachyramphus craverii' and 'Endomychura craveri' and 'Endomychura craverii' and 'Brachyramphus craveri' and 'Synthliboramphus craveri' found between 1886 to 2017 in 8 datasets (part of name cluster ac207847-9e50-4d71-93fe-412384c8ce14)	added -> rename -> rename -> rename -> rename -> rename -> referenced -> referenced	added -> referenced -> referenced		aou_1.csv (1886)	1886	Monotypic.	Craveri's Murrelet	26; 524	Alcidae	Guillemot de Craveri	Synthliboramphus	Charadriiformes	species	Brachyramphus craveri; Synthliboramphus craveri	Synthliboramphus craveri	NA	NA	NA	NA	NA	NA	NA
Cypseloides niger	Nephoecetes niger; Cypseloides niger	1	Taxon concept b720e9aa-d81c-4c8c-a8df-7513fa92d19d containing 'Nephoecetes niger' and 'Cypseloides niger' found between 1886 to 2017 in 6 datasets (part of name cluster 5fbeded2-10d3-42f9-9473-11e47fc0f18c)	added -> rename -> rename -> referenced -> referenced -> referenced	added -> referenced -> referenced -> referenced		aou_1.csv (1886)	1886	NA	Black Swift	422; 734	Apodidae	Martinet sombre	Cypseloides	Apodiformes	species	Cypseloides niger	Cypseloides niger	NA	NA	NA	NA	NA	NA	Cypseloidinae
Scolopax rusticola	Scolopax rusticola	1	Taxon concept 5ea3605b-4625-440a-9bad-29f857dad603 containing 'Scolopax rusticola' found between 1886 to 2017 in 4 datasets (part of name cluster 5c10fea4-a76e-4c13-b43b-718a2dbfcfde)	added -> referenced -> referenced -> referenced	added -> referenced -> referenced -> referenced		aou_1.csv (1886)	1886	Monotypic.	Eurasian Woodcock	455; [227]	Scolopacidae	Bécasse des bois	Scolopax	Charadriiformes	species	Scolopax rusticola	Scolopax rusticola	A	NA	NA	NA	NA	NA	Scolopacinae
Phalaropus tricolor	Steganopus tricolor; Phalaropus tricolor	1	Taxon concept 45416b3b-30c2-4120-bea7-fefdf602c3f2 containing 'Phalaropus tricolor' and 'Steganopus tricolor' found between 1886 to 2017 in 6 datasets (part of name cluster 321dd179-6549-412a-9356-4a14dcaf8bda)	added -> rename -> referenced -> rename -> referenced -> referenced	added -> referenced -> referenced -> referenced		aou_1.csv (1886)	1886	Monotypic.	Wilson's Phalarope	224; 457	Scolopacidae	Phalarope de Wilson	Phalaropus	Charadriiformes	species	Phalaropus tricolor	Phalaropus tricolor	NA	NA	NA	NA	NA	NA	Tringinae
Tympanuchus pallidicinctus	Tympanuchus pallidicinctus	1	Taxon concept 776965f9-9527-43f4-9e74-171e31dc3297 containing 'Tympanuchus pallidicinctus' found between 1886 to 2017 in 6 datasets (part of name cluster dac119db-9ecd-45d5-8545-3c00c83e72f4)	added -> referenced -> referenced -> referenced -> referenced -> referenced	added -> referenced -> referenced -> referenced -> referenced -> referenced		aou_1.csv (1886)	1886	Monotypic.	Lesser Prairie-Chicken	307; 109	Phasianidae	Tétras pâle	Tympanuchus	Galliformes	species	Tympanuchus pallidicinctus	Tympanuchus pallidicinctus	NA	NA	NA	NA	NA	NA	Tetraoninae
Apus apus	Apus apus	1	Taxon concept a8b3abdd-27a1-4593-8d72-f8ac3bac91d7 containing 'Apus apus' found between 1956 to 2017 in 4 datasets (part of name cluster 38f87ac0-7ff7-4eba-8669-4c46470ecf36)	added -> referenced -> referenced -> referenced	added -> referenced -> referenced -> referenced		aou_4_31 (1956)	1956	NA	Common Swift	752	Apodidae	Martinet noir	Apus	Apodiformes	species	Apus apus	Apus apus	A	NA	NA	NA	NA	NA	Apodinae
Spinus pinus	Spinus pinus; Carduelis pinus	1	Taxon concept 06a3b758-2e1c-4865-9fc8-c445635b36df containing 'Spinus pinus' and 'Carduelis pinus' found between 1886 to 2017 in 5 datasets (part of name cluster c22db99d-8b42-4837-aa00-5482f4c3f262)	added -> rename -> referenced -> rename -> referenced	added -> referenced -> referenced		aou_1.csv (1886)	1886	NA	Pine Siskin	533; 1860	Fringillidae	Tarin des pins	Spinus	Passeriformes	species	Spinus pinus; Carduelis pinus	Spinus pinus	NA	NA	NA	NA	NA	NA	Carduelinae
Megascops asio	Megascops asio maxwelliae; Megascops asio floridanus; Megascops asio mccallii; Otus asio; Megascops asio trichopsis; Megascops asio bendirei; Megascops asio kennicottii; Megascops asio	1	Taxon concept b8b45219-b484-4fca-b2e4-b50f5a582a36 containing 'Megascops asio' and 7 other names between 1886 to 2017 in 6 datasets (part of name cluster c99e1dcc-30a6-4105-8ca3-598967898eb6)	added|added|added|added|added|added|added -> rename -> referenced -> deleted|deleted|deleted|deleted|deleted|deleted -> rename -> referenced	added|added|added|added|added|added|added -> referenced -> deleted|deleted|deleted|deleted|deleted|deleted -> referenced		aou_1.csv (1886)	1886	NA	Eastern Screech-Owl	669; 373a; 373b; 373c; 373d; 373e; 373f; 373	Strigidae	Petit-duc maculé	Megascops	Strigiformes	species	Megascops asio maxwelliae; Megascops asio floridanus; Megascops asio mccallii; Otus asio; Megascops asio trichopsis; Megascops asio bendirei; Megascops asio kennicottii; Megascops asio	Megascops asio	NA	NA	NA	NA	NA	NA	NA
Vireo griseus	Vireo noveboracensis; Vireo griseus	1	Taxon concept bea8ae02-7a9d-404d-870c-a25e1328240f containing 'Vireo griseus' and 'Vireo noveboracensis' found between 1886 to 2017 in 4 datasets (part of name cluster de0c4584-0767-4dc0-8329-68df4d9eca88)	added -> rename -> referenced -> referenced	added -> referenced -> referenced		aou_1.csv (1886)	1886	NA	White-eyed Vireo	631; 1233	Vireonidae	Viréo aux yeux blancs	Vireo	Passeriformes	species	Vireo noveboracensis; Vireo griseus	Vireo griseus	NA	NA	NA	NA	NA	NA	NA
Nycticorax nycticorax	Nycticorax nycticorax; Nycticorax nycticorax naevius	1	Taxon concept a22fa9a7-c0af-4faf-b133-c59626162a95 containing 'Nycticorax nycticorax naevius' and 'Nycticorax nycticorax' found between 1886 to 2017 in 4 datasets (part of name cluster 8354c191-ad29-4fbc-a224-2d32c12ed6a7)	added -> referenced -> added|deleted -> referenced	added -> referenced -> added|deleted -> referenced		aou_1.csv (1886)	1886	NA	Black-crowned Night-Heron	242; 202	Ardeidae	Bihoreau gris	Nycticorax	Pelecaniformes	species	Nycticorax nycticorax; Nycticorax nycticorax naevius	Nycticorax nycticorax	NA	NA	NA	NA	NA	NA	NA
Empidonax oberholseri	Empidonax oberholseri; Empidonax oberholserii	3	Taxon concept c1b46a71-66dc-40f7-9534-28ccc0386ad1 containing 'Empidonax oberholseri' and 'Empidonax oberholserii' found between January 1982 to 2017 in 3 datasets (part of name cluster ddfb90d6-fb5e-487a-a305-00e49eea8c5b); Taxon concept 67ff14eb-c38f-455d-9b29-bbbd12b3ac71 containing 'Empidonax oberholseri' found between 1953 in 1 datasets (part of name cluster ddfb90d6-fb5e-487a-a305-00e49eea8…	lump -> referenced -> rename|split -> referenced -> referenced	lump -> referenced -> referenced -> referenced	lump -> rename|split	aou_4_28 (1953)	1953	Monotypic.	Dusky Flycatcher	1146	Tyrannidae	Moucherolle sombre	Empidonax	Passeriformes	species	Empidonax oberholseri	Empidonax oberholseri	NA	NA	NA	NA	NA	NA	Fluvicolinae
Phalacrocorax auritus	Phalacrocorax dilophus floridanus; Phalacrocorax dilophus; Phalacrocorax dilophus albociliatus; Phalacrocorax auritus; Phalacrocorax dilophus cincinatus	1	Taxon concept b5bc5b98-556b-4e6a-a9b4-26b20b5e88c9 containing 'Phalacrocorax dilophus cincinatus' and 'Phalacrocorax dilophus floridanus' and 'Phalacrocorax dilophus' and 'Phalacrocorax dilophus albociliatus' and 'Phalacrocorax auritus' found between 1886 to 2017 in 4 datasets (part of name cluster 808712fe-881a-4545-ac06-0eb0dd4bb5f1)	added|added|added|added -> rename -> deleted|deleted|deleted -> referenced	added|added|added|added -> deleted|deleted|deleted -> referenced		aou_1.csv (1886)	1886	NA	Double-crested Cormorant	120c; 120b; 120a; 209; 120	Phalacrocoracidae	Cormoran à aigrettes	Phalacrocorax	Suliformes	species	Phalacrocorax dilophus floridanus; Phalacrocorax dilophus; Phalacrocorax dilophus albociliatus; Phalacrocorax auritus; Phalacrocorax dilophus cincinatus	Phalacrocorax auritus	NA	NA	NA	NA	NA	NA	NA
Oceanodroma macrodactyla	Oceanodroma macrodactyla	1	Taxon concept 521f692f-ba3d-49fa-a4b9-5f3756c429c1 containing 'Oceanodroma macrodactyla' found between 1889 to 2017 in 6 datasets (part of name cluster 018fd0b0-f69e-4ccb-a800-f3bc55bf1c1e)	added -> referenced -> referenced -> referenced -> referenced -> referenced	added -> referenced -> referenced -> referenced -> referenced -> referenced		aou_1_01 (1889)	1889	Monotypic.	Guadalupe Storm-Petrel	191	Hydrobatidae	Océanite de Guadalupe	Oceanodroma	Procellariiformes	species	Oceanodroma macrodactyla	Oceanodroma macrodactyla	NA	†	NA	NA	NA	NA	NA
Icterus spurius	Icterus spurius	1	Taxon concept dd392b15-e07c-424d-8a7c-ad154da6caa1 containing 'Icterus spurius' found between 1886 to 2017 in 5 datasets (part of name cluster ae9c303a-6ea9-4f91-bc20-b6d195f8acb5)	added -> referenced -> referenced -> referenced -> referenced	added -> referenced -> referenced -> referenced -> referenced		aou_1.csv (1886)	1886	NA	Orchard Oriole	506; 1804	Icteridae	Oriole des vergers	Icterus	Passeriformes	species	Icterus spurius	Icterus spurius	NA	NA	NA	NA	NA	NA	NA
Gelochelidon nilotica	Sterna nilotica; Gelochelidon nilotica	1	Taxon concept 9afede68-633f-4fbf-837b-5613a302f509 containing 'Sterna nilotica' and 'Gelochelidon nilotica' found between 1886 to 2017 in 5 datasets (part of name cluster 187d1b54-4b04-465e-9e76-c02633ecd179)	added -> rename -> referenced -> rename -> referenced	added -> referenced -> referenced		aou_1.csv (1886)	1886	NA	Gull-billed Tern	63; 494	Laridae	Sterne hansel	Gelochelidon	Charadriiformes	species	Sterna nilotica; Gelochelidon nilotica	Gelochelidon nilotica	NA	NA	NA	NA	NA	NA	Sterninae
Euphonia elegantissima	Euphonia elegantissima	1	Taxon concept cc71a20d-99a5-4a59-b58b-1da6ff3327a3 containing 'Euphonia elegantissima' found between 1886 to 2017 in 6 datasets (part of name cluster 6946146d-2d5c-4668-b635-cb078a469ca1)	added -> deleted -> added -> referenced -> referenced -> referenced	added -> deleted -> added -> referenced -> referenced -> referenced		aou_1.csv (1886)	1886	NA	Elegant Euphonia	606; 1836	Fringillidae	Organiste à capuchon	Euphonia	Passeriformes	species	Euphonia elegantissima	Euphonia elegantissima	NA	NA	NA	NA	NA	NA	Euphoniinae
Euphagus cyanocephalus	Scolecophagus cyanocephalus; Euphagus cyanocephalus	1	Taxon concept 45dfef35-268b-4122-afd8-5a49c4504639 containing 'Scolecophagus cyanocephalus' and 'Euphagus cyanocephalus' found between 1886 to 2017 in 6 datasets (part of name cluster 7346bd96-bfdf-4ae4-9110-19d2928d991b)	added -> rename -> referenced -> referenced -> referenced -> referenced	added -> referenced -> referenced -> referenced -> referenced		aou_1.csv (1886)	1886	Monotypic.	Brewer's Blackbird	510; 1785	Icteridae	Quiscale de Brewer	Euphagus	Passeriformes	species	Scolecophagus cyanocephalus; Euphagus cyanocephalus	Euphagus cyanocephalus	NA	NA	NA	NA	NA	NA	NA
Setophaga flavescens	Setophaga flavescens	2	Taxon concept d18be775-9272-4fc3-a500-950708735377 containing 'Setophaga flavescens' found between 2011 in 1 datasets (part of name cluster 7863ed00-464b-439e-a687-0f0dac119ad9); Taxon concept 78e47ef8-ef25-40aa-9199-07bbb84b18bd containing 'Setophaga flavescens' found between 2011 to 2017 in 2 datasets (part of name cluster 7863ed00-464b-439e-a687-0f0dac119ad9)	split -> referenced	split -> referenced	split	aou_7_52 (2011)	2011	NA	Bahama Warbler	2076	Parulidae	Paruline de Todd	Setophaga	Passeriformes	species	NA	Setophaga flavescens	NA	NA	NA	NA	NA	NA	NA
Zonotrichia atricapilla	Zonotrichia coronata; Zonotrichia atricapilla	1	Taxon concept 54ca57aa-c4ec-4be9-8229-39282e978720 containing 'Zonotrichia atricapilla' and 'Zonotrichia coronata' found between 1886 to 2017 in 5 datasets (part of name cluster 60ad6cc1-ae03-4c43-95f1-aac104ae580a)	added -> rename -> referenced -> referenced -> referenced	added -> referenced -> referenced -> referenced		aou_1.csv (1886)	1886	Monotypic.	Golden-crowned Sparrow	557; 1729	Emberizidae	Bruant à couronne dorée	Zonotrichia	Passeriformes	species	Zonotrichia coronata; Zonotrichia atricapilla	Zonotrichia atricapilla	NA	NA	NA	NA	NA	NA	NA
Setophaga virens	Dendroica virens; Setophaga virens	1	Taxon concept ed540bb3-3fec-439f-9a8e-93d34ede03b4 containing 'Setophaga virens' and 'Dendroica virens' found between 1886 to 2017 in 8 datasets (part of name cluster 2e5f4d19-4c29-4dbb-918f-7b68b2f9e83f)	added -> referenced -> referenced -> referenced -> referenced -> referenced -> rename -> referenced	added -> referenced -> referenced -> referenced -> referenced -> referenced -> referenced		aou_1.csv (1886)	1886	Monotypic.	Black-throated Green Warbler	1553; 667	Parulidae	Paruline à gorge noire	Setophaga	Passeriformes	species	Dendroica virens	Setophaga virens	NA	NA	NA	NA	NA	NA	NA
Puffinus newelli	Puffinus newelli	2	Taxon concept 09d480e2-11d0-4763-91a4-eb356515220f containing 'Puffinus newelli' found between 2015 to 2017 in 2 datasets (part of name cluster 5bf1d3a3-619b-4c4b-a95f-0b9b7fbb4926); Taxon concept f154fbc4-0517-418e-98f6-552aff9e3bed containing 'Puffinus newelli' found between 2015 in 1 datasets (part of name cluster 5bf1d3a3-619b-4c4b-a95f-0b9b7fbb4926)	split -> referenced	split -> referenced	split	aou_7_56 (2015)	2015	Formerly considered conspecific with Puffinus auricularis.	Newell's Shearwater	11501	Procellariidae	Puffin de Newell	Puffinus	Procellariiformes	species	NA	Puffinus newelli	NA	NA	NA	NA	NA	NA	NA
Rhynchopsitta pachyrhyncha	Rhynchopsitta pachyrhyncha	1	Taxon concept e9aa5e8c-9f68-4493-b682-04392b935cfe containing 'Rhynchopsitta pachyrhyncha' found between 1901 to 2017 in 3 datasets (part of name cluster 7310ab65-ef5d-4915-9b68-0fd018592543)	added -> referenced -> referenced	added -> referenced -> referenced		aou_2_10 (1901)	1901	Monotypic.	Thick-billed Parrot	607	Psittacidae	Conure à gros bec	Rhynchopsitta	Psittaciformes	species	Rhynchopsitta pachyrhyncha	Rhynchopsitta pachyrhyncha	NA	NA	NA	NA	NA	NA	Arinae
Larus glaucoides	Larus leucopterus; Larus glaucoides	1	Taxon concept de5f6972-de4f-4042-b2ef-0b504efeb388 containing 'Larus glaucoides' and 'Larus leucopterus' found between 1886 to 2017 in 4 datasets (part of name cluster 6a8c5926-621f-4e77-b8c4-e0b2e72adb14)	added -> rename -> referenced -> referenced	added -> referenced -> referenced		aou_1.csv (1886)	1886	NA	Iceland Gull	470; 43	Laridae	Goéland arctique	Larus	Charadriiformes	species	Larus leucopterus; Larus glaucoides	Larus glaucoides	NA	NA	NA	NA	NA	NA	Larinae
Cynanthus latirostris	Cynanthus latirostris; Iache latirostris; Cyananthus latirostris	1	Taxon concept 1df3d3c2-f83c-4b4c-97c7-420ecde7abbb containing 'Cyananthus latirostris' and 'Iache latirostris' and 'Cynanthus latirostris' found between 1886 to 2017 in 5 datasets (part of name cluster c482b5a1-681d-4cc1-b04c-159ab5160d14)	added -> rename -> rename -> referenced -> referenced	added -> referenced -> referenced		aou_1.csv (1886)	1886	NA	Broad-billed Hummingbird	441; 803	Trochilidae	Colibri circé	Cynanthus	Apodiformes	species	Cynanthus latirostris; Iache latirostris	Cynanthus latirostris	NA	NA	NA	NA	NA	NA	Trochilinae
Onychoprion aleuticus	Sterna aleutica; Onychoprion aleuticus	1	Taxon concept 47f7cd06-32ca-4ae4-bdc5-feaca2f712dd containing 'Onychoprion aleuticus' and 'Sterna aleutica' found between 1886 to 2017 in 4 datasets (part of name cluster 45238148-8320-47b8-a975-076e03f92241)	added -> referenced -> rename -> referenced	added -> referenced -> referenced		aou_1.csv (1886)	1886	Monotypic.	Aleutian Tern	489; 73	Laridae	Sterne des Aléoutiennes	Onychoprion	Charadriiformes	species	Sterna aleutica	Onychoprion aleuticus	NA	NA	NA	NA	NA	NA	Sterninae
Aphelocoma woodhouseii	Aphelocoma woodhouseii; Aphelocoma woodhousei	3	Taxon concept c3224673-be31-4059-a27b-292e1a7186e8 containing 'Aphelocoma woodhouseii' and 'Aphelocoma woodhousei' found between 1931 to 2016 in 2 datasets (part of name cluster 4a0ef0c7-f146-42c6-8817-eebc12cec446); Taxon concept b79caec9-dd2f-421a-b801-c9cb1f00b13e containing 'Aphelocoma woodhouseii' and 'Aphelocoma woodhousei' found between 1886 to 1931 in 4 datasets (part of name cluster 4a0e…	added -> rename -> rename -> lump -> split -> referenced	added -> lump -> split -> referenced	lump -> split	aou_1.csv (1886)	1886	Formerly considered conspecific with Aphelocoma californica.	Woodhouse's Scrub-Jay	12111; 480	Corvidae	Geai de Woodhouse	Aphelocoma	Passeriformes	species	Aphelocoma woodhousei	Aphelocoma woodhouseii	NA	NA	NA	NA	NA	NA	NA
Pica nuttalli	Pica nuttalli	1	Taxon concept 86796d10-6c9f-4edf-9f8c-53a8f8462257 containing 'Pica nuttalli' found between 1886 to 2017 in 3 datasets (part of name cluster 904d21e4-de82-40dd-90d8-00fb49deb3b8)	added -> referenced -> referenced	added -> referenced -> referenced		aou_1.csv (1886)	1886	Monotypic.	Yellow-billed Magpie	476; 1294	Corvidae	Pie à bec jaune	Pica	Passeriformes	species	Pica nuttalli	Pica nuttalli	NA	NA	NA	NA	NA	NA	NA
Bubo virginianus	Bubo virginianus; Bubo virginianus arcticus; Bubo virginianus subarcticus; Bubo virginianus saturatus	1	Taxon concept 9a820ccf-de8e-4cfc-a23c-4aacf3f4c2a3 containing 'Bubo virginianus arcticus' and 'Bubo virginianus saturatus' and 'Bubo virginianus' and 'Bubo virginianus subarcticus' found between 1886 to 2017 in 4 datasets (part of name cluster 91cfdf83-9587-4fd0-bc3b-7cc54485139c)	added|added|added|added -> referenced -> deleted|deleted|deleted -> referenced	added|added|added|added -> referenced -> deleted|deleted|deleted -> referenced		aou_1.csv (1886)	1886	NA	Great Horned Owl	375; 375a; 375b; 375c; 681	Strigidae	Grand-duc d'Amérique	Bubo	Strigiformes	species	Bubo virginianus; Bubo virginianus arcticus; Bubo virginianus subarcticus; Bubo virginianus saturatus	Bubo virginianus	NA	NA	NA	NA	NA	NA	NA
Calidris ferruginea	Calidris ferruginea; Tringa ferruginea; Erolia ferruginea; Erolia testacea	1	Taxon concept fb9c70c1-d47c-48c5-81ac-6352a2bd3270 containing 'Erolia testacea' and 'Tringa ferruginea' and 'Erolia ferruginea' and 'Calidris ferruginea' found between 1886 to 2017 in 7 datasets (part of name cluster 00040ac9-d0c1-4ca5-81e5-f0f22c3fd486)	added -> rename -> rename -> rename -> rename -> referenced -> referenced	added -> referenced -> referenced		aou_1.csv (1886)	1886	Monotypic.	Curlew Sandpiper	244; 443	Scolopacidae	Bécasseau cocorli	Calidris	Charadriiformes	species	Calidris ferruginea; Tringa ferruginea	Calidris ferruginea	NA	NA	NA	NA	NA	NA	Arenariinae
Limnodromus scolopaceus	Limnodromus scolopaceus	2	Taxon concept e5b787d4-f5e3-4127-9bbe-4351f62bca24 containing 'Limnodromus scolopaceus' found between 1954 in 1 datasets (part of name cluster 1044e475-9c3c-4f31-9457-018230d8c2ee); Taxon concept 23c1c561-3151-436b-8a12-dd129dae2e6e containing 'Limnodromus scolopaceus' found between 1954 to 2017 in 3 datasets (part of name cluster 1044e475-9c3c-4f31-9457-018230d8c2ee)	split -> referenced -> referenced	split -> referenced -> referenced	split	aou_4_29 (1954)	1954	Monotypic.	Long-billed Dowitcher	450	Scolopacidae	Bécassin à long bec	Limnodromus	Charadriiformes	species	Limnodromus scolopaceus	Limnodromus scolopaceus	NA	NA	NA	NA	NA	NA	Scolopacinae
Melanerpes uropygialis	Melanerpes uropygialis; Centurus uropygialis	1	Taxon concept 2034b91f-9b72-4e33-a037-0ba01ec4d74d containing 'Melanerpes uropygialis' and 'Centurus uropygialis' found between 1886 to 2017 in 5 datasets (part of name cluster 72946de8-aae3-4f50-8d58-93ca522ff565)	added -> rename -> rename -> referenced -> referenced	added -> referenced -> referenced		aou_1.csv (1886)	1886	NA	Gila Woodpecker	411; 950	Picidae	Pic des saguaros	Melanerpes	Piciformes	species	Melanerpes uropygialis	Melanerpes uropygialis	NA	NA	NA	NA	NA	NA	Picinae
Anas eatoni	Anas eatoni	2	Taxon concept c2f55668-2db2-4aba-997f-e1ae7852f95e containing 'Anas eatoni' found between 1997 in 1 datasets (part of name cluster bb87c0c6-1a7e-4731-8ff4-67b64838b129); Taxon concept 16b584bc-4dfe-46fe-826e-90fe92c7eb62 containing 'Anas eatoni' found between 1997 in 1 datasets (part of name cluster bb87c0c6-1a7e-4731-8ff4-67b64838b129)	split	split	split	aou_6_41 (1997)	1997	NA	NA	NA	NA	NA	NA	NA	NA	NA	NA	NA	NA	NA	NA	NA	NA	NA
Crex crex	Crex crex	1	Taxon concept b56c505e-0608-4fc4-8733-93465cbdd7ae containing 'Crex crex' found between 1886 to 2017 in 3 datasets (part of name cluster 744bc23b-a3f6-4fc1-88cc-e93d6db6eeac)	added -> referenced -> referenced	added -> referenced -> referenced		aou_1.csv (1886)	1886	Monotypic.	Corn Crake	[217]; 339	Rallidae	Râle des genêts	Crex	Gruiformes	species	Crex crex	Crex crex	A	NA	NA	NA	NA	NA	NA
Brachyramphus perdix	Brachyramphus perdix	2	Taxon concept 35324c0c-a58b-44e5-b2c9-deb09097c832 containing 'Brachyramphus perdix' found between 1997 to 2017 in 2 datasets (part of name cluster 9fd46f56-66ff-4745-a9a5-8a8edbfac376); Taxon concept 0eff4513-01b9-4f09-81a1-dc4cda3b95f7 containing 'Brachyramphus perdix' found between 1997 in 1 datasets (part of name cluster 9fd46f56-66ff-4745-a9a5-8a8edbfac376)	split -> referenced	split -> referenced	split	aou_6_41 (1997)	1997	Monotypic. Considered subspecies of <i>B. marmoratus</i> by Peters (1934).	Long-billed Murrelet	520	Alcidae	Guillemot à long bec	Brachyramphus	Charadriiformes	species	NA	Brachyramphus perdix	A	NA	NA	NA	NA	NA	NA
Larus heermanni	Larus heermanni	1	Taxon concept 3ad53ff4-0ac8-48d3-8e01-a6f9984299b6 containing 'Larus heermanni' found between 1886 to 2017 in 3 datasets (part of name cluster a16e9ab0-0a85-4644-b285-c23f819cd9ff)	added -> referenced -> referenced	added -> referenced -> referenced		aou_1.csv (1886)	1886	Monotypic.	Heermann's Gull	462; 57	Laridae	Goéland de Heermann	Larus	Charadriiformes	species	Larus heermanni	Larus heermanni	NA	NA	NA	NA	NA	NA	Larinae
Numenius tahitiensis	Numenius tahitiensis; Phaeopus tahitiensis	1	Taxon concept 2af7746c-333e-4eae-a5e4-f836326173e7 containing 'Numenius tahitiensis' and 'Phaeopus tahitiensis' found between 1886 to 2017 in 5 datasets (part of name cluster 2f4f858d-35d8-4beb-b893-64ab589ba882)	added -> rename -> rename -> referenced -> referenced	added -> referenced -> referenced		aou_1.csv (1886)	1886	Monotypic.	Bristle-thighed Curlew	414; [268]	Scolopacidae	Courlis d'Alaska	Numenius	Charadriiformes	species	Numenius tahitiensis	Numenius tahitiensis	NA	NA	NA	NA	NA	NA	Numeniinae
Dendrocygna bicolor	Dendrocygna fulva; Dendrocygna bicolor	1	Taxon concept 28ce1d7b-d19e-4f33-a1f5-d82a1c46c5c9 containing 'Dendrocygna bicolor' and 'Dendrocygna fulva' found between 1886 to 2017 in 6 datasets (part of name cluster fb9d4697-0c56-40f4-8328-040d515d6fe2)	added -> rename -> referenced -> referenced -> referenced -> referenced	added -> referenced -> referenced -> referenced -> referenced		aou_1.csv (1886)	1886	Monotypic.	Fulvous Whistling-Duck	178; 10	Anatidae	Dendrocygne fauve	Dendrocygna	Anseriformes	species	Dendrocygna fulva; Dendrocygna bicolor	Dendrocygna bicolor	NA	NA	NA	NA	NA	NA	Dendrocygninae
Buteo regalis	Archibuteo ferrugineus; Buteo regalis	1	Taxon concept 56c67120-802b-4ac0-aea1-dc52d48dc185 containing 'Buteo regalis' and 'Archibuteo ferrugineus' found between 1886 to 2017 in 7 datasets (part of name cluster bd1d9906-36a6-4fd1-be34-c1768b7f71ea)	added -> referenced -> referenced -> rename -> referenced -> referenced -> referenced	added -> referenced -> referenced -> referenced -> referenced -> referenced		aou_1.csv (1886)	1886	Monotypic.	Ferruginous Hawk	348; 306	Accipitridae	Buse rouilleuse	Buteo	Accipitriformes	species	Archibuteo ferrugineus; Buteo regalis	Buteo regalis	NA	NA	NA	NA	NA	NA	NA
Fulica americana	Fulica americana	2	Taxon concept 1347d1c0-b4ff-40de-a9f1-0f311d310ebe containing 'Fulica americana' found between 2016 to 2017 in 2 datasets (part of name cluster 7720fa8a-510f-411c-a2fe-2bae5476f0b4); Taxon concept 6bfcf4c7-9112-49f9-85c3-783a66b2a915 containing 'Fulica americana' found between 1886 to 2016 in 5 datasets (part of name cluster 7720fa8a-510f-411c-a2fe-2bae5476f0b4)	added -> referenced -> referenced -> referenced -> lump -> referenced	added -> referenced -> referenced -> referenced -> lump -> referenced	lump	aou_1.csv (1886)	1886	NA	American Coot	221; 360	Rallidae	Foulque d'Amérique	Fulica	Gruiformes	species	Fulica americana	Fulica americana	NA	NA	NA	NA	NA	NA	NA
Nyctidromus albicollis	Nyctidromus albicollis	1	Taxon concept d76474a1-8a9d-4ed4-9538-55f37f0a41f2 containing 'Nyctidromus albicollis' found between 1886 to 2017 in 9 datasets (part of name cluster 7c688085-6d0e-4ef5-833c-9f1fa831f5d7)	added -> referenced -> referenced -> referenced -> referenced -> referenced -> referenced -> referenced -> referenced	added -> referenced -> referenced -> referenced -> referenced -> referenced -> referenced -> referenced -> referenced		aou_1.csv (1886)	1886	NA	Common Pauraque	711; 419	Caprimulgidae	Engoulevent pauraqué	Nyctidromus	Caprimulgiformes	species	Nyctidromus albicollis	Nyctidromus albicollis	NA	NA	NA	NA	NA	NA	Caprimulginae
Ardenna pacifica	Thyellodroma cuneata; Puffinus pacificus; Puffinus cuneatus; Ardenna pacifica	1	Taxon concept b3527ce4-5ddd-468d-be05-b94a863a599f containing 'Thyellodroma cuneata' and 'Puffinus pacificus' and 'Ardenna pacifica' and 'Puffinus cuneatus' found between 1903 to 2017 in 7 datasets (part of name cluster 624587ef-f3ba-4be7-8812-7872cb3b49d7)	added -> referenced -> rename -> rename -> referenced -> rename -> referenced	added -> referenced -> referenced -> referenced		aou_2_12 (1903)	1903	Monotypic.	Wedge-tailed Shearwater	172	Procellariidae	Puffin fouquet	Ardenna	Procellariiformes	species	Puffinus pacificus	Ardenna pacifica	NA	NA	NA	NA	NA	NA	NA
Poecile carolinensis	Poecile carolinensis; Penthestes carolinensis; Parus carolinensis	1	Taxon concept e7db0c98-0d19-4aca-80cb-5a31c13a894e containing 'Parus carolinensis' and 'Poecile carolinensis' and 'Penthestes carolinensis' found between 1886 to 2017 in 6 datasets (part of name cluster b8eee1a0-1f8e-4b86-b05d-c40ab391d3ce)	added -> rename -> rename -> referenced -> rename -> referenced	added -> referenced -> referenced		aou_1.csv (1886)	1886	NA	Carolina Chickadee	1333; 736	Paridae	Mésange de Caroline	Poecile	Passeriformes	species	Parus carolinensis	Poecile carolinensis	NA	NA	NA	NA	NA	NA	NA
Quiscalus mexicanus	Quiscalus mexicanus; Cassidix mexicanus	3	Taxon concept 23d65b1f-ffcb-4799-a3b7-b95a98c9b9be containing 'Cassidix mexicanus' found between 1931 to 1973 in 2 datasets (part of name cluster 4b39b2a0-d52f-47af-9225-3937a841983e); Taxon concept 1cd77461-9080-4c16-b61c-f72c85e5f414 containing 'Quiscalus mexicanus' and 'Cassidix mexicanus' found between 1973 to 2017 in 6 datasets (part of name cluster 4b39b2a0-d52f-47af-9225-3937a841983e); Tax…	lump -> split -> rename -> referenced -> referenced -> referenced -> referenced	lump -> split -> referenced -> referenced -> referenced -> referenced	lump -> split	aou_4 (1931)	1931	NA	Great-tailed Grackle	1788	Icteridae	Quiscale à longue queue	Quiscalus	Passeriformes	species	Quiscalus mexicanus	Quiscalus mexicanus	NA	NA	NA	NA	NA	NA	NA
Sterna hirundo	Sterna hirundo	1	Taxon concept 70737ac1-c167-49dc-aeb4-e58dcc5f5ffb containing 'Sterna hirundo' found between 1886 to 2017 in 3 datasets (part of name cluster 7d21858c-586c-498e-bd3c-9da52bf44355)	added -> referenced -> referenced	added -> referenced -> referenced		aou_1.csv (1886)	1886	NA	Common Tern	501; 70	Laridae	Sterne pierregarin	Sterna	Charadriiformes	species	Sterna hirundo	Sterna hirundo	NA	NA	NA	NA	NA	NA	Sterninae
Colaptes auratus	Colaptes auratus	2	Taxon concept 35039983-7678-454a-ac30-0f4616e4ccf1 containing 'Colaptes auratus' found between 1886 to 1973 in 3 datasets (part of name cluster a3968393-7184-4259-a8b4-0f83856c7f90); Taxon concept 9769b9d0-f111-492e-b1c8-b830bcd68fab containing 'Colaptes auratus' found between 1973 to 2017 in 5 datasets (part of name cluster a3968393-7184-4259-a8b4-0f83856c7f90)	added -> referenced -> lump -> referenced -> referenced -> referenced -> referenced	added -> referenced -> lump -> referenced -> referenced -> referenced -> referenced	lump	aou_1.csv (1886)	1886	NA	Northern Flicker	412; 979	Picidae	Pic flamboyant	Colaptes	Piciformes	species	Colaptes auratus	Colaptes auratus	NA	NA	NA	NA	NA	NA	Picinae
Charadrius dubius	Charadrius dubius; Aegialitis dubia	1	Taxon concept 7382b614-3474-467e-a809-f76835649401 containing 'Charadrius dubius' and 'Aegialitis dubia' found between 1886 to 2017 in 7 datasets (part of name cluster 5627e51c-ea27-4add-a52f-d114a7577c55)	added -> referenced -> rename -> deleted -> added -> referenced -> referenced	added -> referenced -> deleted -> added -> referenced -> referenced		aou_1.csv (1886)	1886	NA	Little Ringed Plover	383; [276]	Charadriidae	Pluvier petit-gravelot	Charadrius	Charadriiformes	species	Charadrius dubius; Aegialitis dubia	Charadrius dubius	A	NA	NA	NA	NA	NA	Charadriinae
Egretta thula	Leucophoyx thula; Egretta thula; Egretta candidissima; Ardea candidissima	1	Taxon concept 1e5a9980-c072-45a7-8033-77be8450fa2f containing 'Leucophoyx thula' and 'Egretta thula' and 'Egretta candidissima' and 'Ardea candidissima' found between 1886 to 2017 in 8 datasets (part of name cluster 7cdf8ab5-6b6e-4bca-9cb5-367aa0959f41)	added -> rename -> referenced -> rename -> rename -> rename -> referenced -> referenced	added -> referenced -> referenced -> referenced		aou_1.csv (1886)	1886	NA	Snowy Egret	232; 197	Ardeidae	Aigrette neigeuse	Egretta	Pelecaniformes	species	Egretta thula; Ardea candidissima	Egretta thula	NA	NA	NA	NA	NA	NA	NA
Regulus calendula	Corthylio calendula; Regulus calendula	1	Taxon concept d7a35caf-b8d9-46ed-bc30-3eabee1e2ec6 containing 'Regulus calendula' and 'Corthylio calendula' found between 1886 to 2017 in 9 datasets (part of name cluster 1c4770f1-6b3c-4e2c-b266-6ad00fcba87d)	added -> rename -> rename -> referenced -> referenced -> referenced -> referenced -> referenced -> referenced	added -> referenced -> referenced -> referenced -> referenced -> referenced -> referenced		aou_1.csv (1886)	1886	NA	Ruby-crowned Kinglet	1403; 749	Regulidae	Roitelet à couronne rubis	Regulus	Passeriformes	species	Regulus calendula	Regulus calendula	NA	NA	NA	NA	NA	NA	NA
Tyrannus dominicensis	Tyrannus dominicensis	1	Taxon concept c1653efa-20a1-4f19-a896-950c7ee14a89 containing 'Tyrannus dominicensis' found between 1886 to 2017 in 3 datasets (part of name cluster 323e37c0-5632-4237-be10-4559ec3e6e4b)	added -> referenced -> referenced	added -> referenced -> referenced		aou_1.csv (1886)	1886	NA	Gray Kingbird	445; 1197	Tyrannidae	Tyran gris	Tyrannus	Passeriformes	species	Tyrannus dominicensis	Tyrannus dominicensis	NA	NA	NA	NA	NA	NA	Tyranninae
Myiozetetes similis	Myiozetetes similis	2	Taxon concept 0dc46c65-8536-46cd-aa4c-276f6d529d53 containing 'Myiozetetes similis' found between 1902 in 1 datasets (part of name cluster 55c8c6fa-38d5-4559-9237-dc88635edbe5); Taxon concept 45eae95c-63d8-4e2c-a682-03ddaa13e9a4 containing 'Myiozetetes similis' found between 1902 to 2017 in 4 datasets (part of name cluster 55c8c6fa-38d5-4559-9237-dc88635edbe5)	lump -> deleted -> added -> referenced	lump -> deleted -> added -> referenced	lump	aou_2_11 (1902)	1902	NA	Social Flycatcher	1182	Tyrannidae	Tyran sociable	Myiozetetes	Passeriformes	species	NA	Myiozetetes similis	NA	NA	NA	NA	NA	NA	Tyranninae
Cathartes aura	Cathartes aura	1	Taxon concept a0d99bea-7c77-4de5-aff2-5477cdfab587 containing 'Cathartes aura' found between 1886 to 2017 in 3 datasets (part of name cluster a3c21d33-1d49-4bc1-bcdc-667758baebc1)	added -> referenced -> referenced	added -> referenced -> referenced		aou_1.csv (1886)	1886	NA	Turkey Vulture	256; 325	Cathartidae	Urubu à tête rouge	Cathartes	Cathartiformes	species	Cathartes aura	Cathartes aura	NA	NA	NA	NA	NA	NA	NA
Ammodramus caudacutus	Passerherbulus caudacuta; Ammodramus caudacutus; Ammospiza caudacuta; Passerherbulus caudacutus; Ammodramus caudacutus nelsoni	5	Taxon concept 9d3cf403-0002-43b4-b138-d7453ca1fa67 containing 'Passerherbulus caudacuta' and 'Passerherbulus caudacutus' found between 1931 to 1973 in 3 datasets (part of name cluster 0af1570d-5248-4751-97c8-39512a84ae56); Taxon concept d00550b0-c3b8-4148-8049-1cfe87205525 containing 'Passerherbulus caudacuta' and 'Ammodramus caudacutus' and 'Passerherbulus caudacutus' found between 1899 to 1931 …	added|added -> split -> rename -> lump|rename|split -> referenced -> lump -> rename -> deleted|deleted -> split -> referenced -> referenced	added|added -> split -> referenced -> lump -> deleted|deleted -> split -> referenced -> referenced	split -> lump|rename|split -> lump -> split	aou_1.csv (1886)	1886	NA	Saltmarsh Sparrow	549; 1718; 549a	Emberizidae	Bruant à queue aiguë	Ammodramus	Passeriformes	species	Ammodramus caudacutus; Ammodramus caudacutus nelsoni	Ammodramus caudacutus	NA	NA	NA	NA	NA	NA	NA
Toxostoma longirostre	Toxostoma longirostre; Harporhynchus longirostris	1	Taxon concept d5fe3cdf-cc0c-475e-a66f-0917d09e23ee containing 'Harporhynchus longirostris' and 'Toxostoma longirostre' found between 1886 to 2017 in 8 datasets (part of name cluster 58653c85-429d-4cf6-8c79-808ead0954fd)	added -> referenced -> referenced -> rename -> referenced -> referenced -> referenced -> referenced	added -> referenced -> referenced -> referenced -> referenced -> referenced -> referenced		aou_1.csv (1886)	1886	NA	Long-billed Thrasher	1493; 706	Mimidae	Moqueur à long bec	Toxostoma	Passeriformes	species	Toxostoma longirostre; Harporhynchus longirostris	Toxostoma longirostre	NA	NA	NA	NA	NA	NA	NA
Anas cyanoptera	Anas cyanoptera; Querquedula cyanoptera; Quequerdula cyanoptera	1	Taxon concept d7c4c41c-d8c6-410b-9b45-4641c32e7163 containing 'Quequerdula cyanoptera' and 'Anas cyanoptera' and 'Querquedula cyanoptera' found between 1886 to 2017 in 6 datasets (part of name cluster 147ef64a-374e-4216-98ce-e12a8204e1ca)	added -> rename -> rename -> rename -> referenced -> referenced	added -> referenced -> referenced		aou_1.csv (1886)	1886	NA	Cinnamon Teal	141; 43	Anatidae	Sarcelle cannelle	Anas	Anseriformes	species	Anas cyanoptera	Anas cyanoptera	NA	NA	NA	NA	NA	NA	Anatinae
Mergus serrator	Mergus serrator; Merganser serrator	1	Taxon concept 43fb3261-4129-461c-a35e-4e335eee3661 containing 'Mergus serrator' and 'Merganser serrator' found between 1886 to 2017 in 4 datasets (part of name cluster 6f004a70-9adf-42ea-837e-10364bcff424)	added -> rename -> referenced -> referenced	added -> referenced -> referenced		aou_1.csv (1886)	1886	Monotypic.	Red-breasted Merganser	73; 130	Anatidae	Harle huppé	Mergus	Anseriformes	species	Mergus serrator; Merganser serrator	Mergus serrator	NA	NA	NA	NA	NA	NA	Anatinae
Aythya fuligula	Aythya fuligula; Nyroca fuligula	1	Taxon concept ea8a5519-44e0-4ae4-a362-cab3837e8019 containing 'Nyroca fuligula' and 'Aythya fuligula' found between 1931 to 2017 in 4 datasets (part of name cluster 9c3518fd-f68d-41cf-885b-48b2ec8e7720)	added -> rename -> referenced -> referenced	added -> referenced -> referenced		aou_4 (1931)	1931	Monotypic.	Tufted Duck	54	Anatidae	Fuligule morillon	Aythya	Anseriformes	species	Aythya fuligula	Aythya fuligula	NA	NA	NA	NA	NA	NA	Anatinae
Buteo jamaicensis	Buteo jamaicensis	3	Taxon concept 73c95b7f-7231-455e-ab8e-59c5c51f3a45 containing 'Buteo jamaicensis' found between 1973 to 2017 in 3 datasets (part of name cluster ea748c74-e53b-463f-a9ee-a2154d09ab1e); Taxon concept 3ffde23b-9d60-4afc-aea7-defb5083de4e containing 'Buteo jamaicensis' found between 1944 in 1 datasets (part of name cluster ea748c74-e53b-463f-a9ee-a2154d09ab1e); Taxon concept fdb583e2-948e-4fa8-8178-b…	lump -> lump -> referenced -> referenced	lump -> lump -> referenced -> referenced	lump -> lump	aou_4_19 (1944)	1944	NA	Red-tailed Hawk	305	Accipitridae	Buse à queue rousse	Buteo	Accipitriformes	species	Buteo jamaicensis	Buteo jamaicensis	NA	NA	NA	NA	NA	NA	NA
Limosa fedoa	Limosa fedoa	1	Taxon concept 4561dafa-c5e6-4797-8d0a-045a55a9fe7d containing 'Limosa fedoa' found between 1886 to 2017 in 3 datasets (part of name cluster c0806cdd-e071-4bc2-a0f6-f78ee65d1e1c)	added -> referenced -> referenced	added -> referenced -> referenced		aou_1.csv (1886)	1886	NA	Marbled Godwit	422; 249	Scolopacidae	Barge marbrée	Limosa	Charadriiformes	species	Limosa fedoa	Limosa fedoa	NA	NA	NA	NA	NA	NA	Limosinae
Prunella montanella	Prunella montanella	1	Taxon concept 186c223b-c8db-46b5-8e5e-e6e6f533b041 containing 'Prunella montanella' found between 1931 to 2017 in 4 datasets (part of name cluster 47a1e470-b8f4-4cc5-bde7-3df87c3b78bb)	added -> referenced -> referenced -> referenced	added -> referenced -> referenced -> referenced		aou_4 (1931)	1931	NA	Siberian Accentor	1512	Prunellidae	Accenteur montanelle	Prunella	Passeriformes	species	Prunella montanella	Prunella montanella	A	NA	NA	NA	NA	NA	NA
Setophaga cerulea	Setophaga cerulea; Dendroica rara; Dendroica caerulea; Dendroica cerulea	1	Taxon concept 1c5e550b-a64d-4f93-92d9-69b09e19e069 containing 'Dendroica cerulea' and 'Dendroica rara' and 'Setophaga cerulea' and 'Dendroica caerulea' found between 1886 to 2017 in 10 datasets (part of name cluster 516c4c5c-7774-4282-b56e-29add6c0042d)	added -> rename -> rename -> referenced -> referenced -> referenced -> referenced -> referenced -> rename -> referenced	added -> referenced -> referenced -> referenced -> referenced -> referenced -> referenced		aou_1.csv (1886)	1886	Monotypic.	Cerulean Warbler	658; 1570	Parulidae	Paruline azurée	Setophaga	Passeriformes	species	Dendroica caerulea; Dendroica cerulea	Setophaga cerulea	NA	NA	NA	NA	NA	NA	NA
Actitis macularius	Actitis macularius; Actitis macularia	1	Taxon concept 0b895324-42ae-4b69-a3b5-e567d49d8271 containing 'Actitis macularia' and 'Actitis macularius' found between 1886 to 2017 in 4 datasets (part of name cluster c0c5998f-c126-4670-89db-d670d72552e8)	added -> referenced -> rename -> referenced	added -> referenced -> referenced		aou_1.csv (1886)	1886	Monotypic.	Spotted Sandpiper	397; 263	Scolopacidae	Chevalier grivelé	Actitis	Charadriiformes	species	Actitis macularia	Actitis macularius	NA	NA	NA	NA	NA	NA	Tringinae
Melospiza melodia	Melospiza fasciata; Melospiza fasciata fallax; Melospiza fasciata guttata; Melospiza melodia; Melospiza fasciata samuelis; Melospiza fasciata montana; Melospiza fasciata rufina; Melospiza fasciata heermanni	2	Taxon concept 4d926be8-5a11-4095-83a8-6f5f494556ad containing 'Melospiza melodia' and 7 other names between 1886 to 1903 in 3 datasets (part of name cluster b42b1608-36e2-4e43-8a52-c14e167529f9); Taxon concept b15d62a2-1627-48c3-a63b-4fba3ba594e4 containing 'Melospiza melodia' found between 1903 to 2017 in 5 datasets (part of name cluster b42b1608-36e2-4e43-8a52-c14e167529f9)	added|added|added|added|added|added|added -> rename -> lump -> referenced -> referenced -> added|deleted|deleted|deleted|deleted|deleted|deleted -> referenced	added|added|added|added|added|added|added -> lump -> referenced -> referenced -> added|deleted|deleted|deleted|deleted|deleted|deleted -> referenced	lump	aou_1.csv (1886)	1886	NA	Song Sparrow	581f; 1722; 581a; 581b; 581c; 581; 581d; 581e	Emberizidae	Bruant chanteur	Melospiza	Passeriformes	species	Melospiza fasciata; Melospiza fasciata fallax; Melospiza fasciata guttata; Melospiza melodia; Melospiza fasciata samuelis; Melospiza fasciata montana; Melospiza fasciata rufina; Melospiza fasciata heermanni	Melospiza melodia	NA	NA	NA	NA	NA	NA	NA
Luscinia calliope	Calliope calliope; Luscinia calliope	1	Taxon concept 7dcb75ec-aaf7-459b-9014-a7748cc16e46 containing 'Calliope calliope' and 'Luscinia calliope' found between 1912 to 2017 in 9 datasets (part of name cluster 58a5e0e6-bb3b-420b-8c25-1ed3c1a3ac93)	added -> referenced -> rename -> referenced -> referenced -> referenced -> referenced -> referenced -> referenced	added -> referenced -> referenced -> referenced -> referenced -> referenced -> referenced -> referenced		aou_3_16 (1912)	1912	Monotypic.	Siberian Rubythroat	1421	Muscicapidae	Rossignol calliope	Luscinia	Passeriformes	species	Luscinia calliope	Luscinia calliope	A	NA	NA	NA	NA	NA	NA
Thalassarche chlororhynchos	Thalassogeron chlororhynchos; Thalassarche chlororhynchus; Diomedea chlororhynchos; Thalassogeron culminatus; Thalassarche chlororhynchos	1	Taxon concept c95e2291-4ce2-456a-acd0-f03e05f5b32f containing 'Thalassogeron culminatus' and 'Diomedea chlororhynchos' and 'Thalassogeron chlororhynchos' and 'Thalassarche chlororhynchos' and 'Thalassarche chlororhynchus' found between 1886 to 2017 in 7 datasets (part of name cluster 019bee5e-b58c-4c58-8e26-7abd9e575910)	added -> rename -> rename -> referenced -> rename -> rename -> referenced	added -> referenced -> referenced		aou_1.csv (1886)	1886	NA	Yellow-nosed Albatross	[83]; 142	Diomedeidae	Albatros à nez jaune	Thalassarche	Procellariiformes	species	Diomedea chlororhynchos; Thalassogeron culminatus	Thalassarche chlororhynchos	A	NA	NA	NA	NA	NA	NA
Basileuterus belli	Basileuterus belli	1	Taxon concept ee2f76e3-6e2a-4357-b0aa-3b97ed9482bf containing 'Basileuterus belli' found between 1886 to 2017 in 4 datasets (part of name cluster 44041cfb-ba98-4ea8-868d-e4e528b63d9f)	added -> deleted -> added -> referenced	added -> deleted -> added -> referenced		aou_1.csv (1886)	1886	NA	Golden-browed Warbler	1612; [693]	Parulidae	Paruline à sourcils dorés	Basileuterus	Passeriformes	species	Basileuterus belli	Basileuterus belli	NA	NA	NA	NA	NA	NA	NA
Toxostoma curvirostre	Harporhynchus curvirostris; Toxostoma curvirostre; Harporhynchus curvirostris palmeri	1	Taxon concept 97c2b716-a523-4cc6-b683-a62c0d706da3 containing 'Harporhynchus curvirostris palmeri' and 'Harporhynchus curvirostris' and 'Toxostoma curvirostre' found between 1886 to 2017 in 5 datasets (part of name cluster 390862f7-c5a8-4a6c-93ce-60a09d90c4b1)	added|added -> rename -> referenced -> deleted -> referenced	added|added -> referenced -> deleted -> referenced		aou_1.csv (1886)	1886	NA	Curve-billed Thrasher	1498; 707a; 707	Mimidae	Moqueur à bec courbe	Toxostoma	Passeriformes	species	Harporhynchus curvirostris; Toxostoma curvirostre; Harporhynchus curvirostris palmeri	Toxostoma curvirostre	NA	NA	NA	NA	NA	NA	NA
Piranga flava	Piranga flava	2	Taxon concept b4ba137b-02fc-48a7-ac45-3064babf01c6 containing 'Piranga flava' found between 1931 to 2017 in 6 datasets (part of name cluster 88ca15d2-3727-4b70-8173-cdc5a16b9ac2); Taxon concept 529f618a-0aa6-4bc3-8e32-cbed8e362c5b containing 'Piranga flava' found between 1931 in 1 datasets (part of name cluster 88ca15d2-3727-4b70-8173-cdc5a16b9ac2)	lump -> referenced -> referenced -> referenced -> referenced -> referenced	lump -> referenced -> referenced -> referenced -> referenced -> referenced	lump	aou_4 (1931)	1931	NA	Hepatic Tanager	1954	Cardinalidae	Piranga orangé	Piranga	Passeriformes	species	Piranga flava	Piranga flava	NA	NA	NA	NA	NA	NA	NA
Arremonops rufivirgatus	Arremonops rufivirgatus; Arremonops rufivirgata; Embernagra rufivirgata	1	Taxon concept bbce1a8b-2349-475f-9d2f-9321ff716159 containing 'Arremonops rufivirgata' and 'Embernagra rufivirgata' and 'Arremonops rufivirgatus' found between 1886 to 2017 in 8 datasets (part of name cluster 47da1eaa-26b9-4b70-88c9-4c41c595a197)	added -> rename -> rename -> rename -> rename -> referenced -> referenced -> referenced	added -> referenced -> referenced -> referenced		aou_1.csv (1886)	1886	NA	Olive Sparrow	586; 1680	Emberizidae	Tohi olive	Arremonops	Passeriformes	species	Arremonops rufivirgatus; Embernagra rufivirgata	Arremonops rufivirgatus	NA	NA	NA	NA	NA	NA	NA
Pluvialis apricaria	Pluvialis apricaria; Charadrius apricarius	1	Taxon concept 210ded5c-c6ef-49e2-b743-cd3fd5b87f67 containing 'Charadrius apricarius' and 'Pluvialis apricaria' found between 1886 to 2017 in 8 datasets (part of name cluster d3301e21-0d50-44cb-b712-6082d4d41b46)	added -> referenced -> rename -> referenced -> referenced -> referenced -> referenced -> referenced	added -> referenced -> referenced -> referenced -> referenced -> referenced -> referenced		aou_1.csv (1886)	1886	NA	European Golden-Plover	[271]; 372	Charadriidae	Pluvier doré	Pluvialis	Charadriiformes	species	Pluvialis apricaria; Charadrius apricarius	Pluvialis apricaria	A	NA	NA	NA	NA	NA	Charadriinae
Molothrus ater	Molothrus ater; Molothrus ater obscurus	1	Taxon concept e6acc75b-8828-4a51-8fcd-b90d222a13f8 containing 'Molothrus ater obscurus' and 'Molothrus ater' found between 1886 to 2017 in 6 datasets (part of name cluster e773743e-63a0-4c2e-a4b7-98807c499e05)	added|added -> referenced -> referenced -> deleted -> referenced -> referenced	added|added -> referenced -> referenced -> deleted -> referenced -> referenced		aou_1.csv (1886)	1886	NA	Brown-headed Cowbird	495; 1795; 495a	Icteridae	Vacher à tête brune	Molothrus	Passeriformes	species	Molothrus ater; Molothrus ater obscurus	Molothrus ater	NA	NA	NA	NA	NA	NA	NA
Sternula albifrons	Sternula albifrons; Sterna albifrons	3	Taxon concept c619f48e-b138-4335-98a0-95f372e36b3f containing 'Sterna albifrons' found between 1944 in 1 datasets (part of name cluster 069b963a-bc4b-4029-b037-a715e93dc76e); Taxon concept 100cb504-dfbf-4766-927a-c0fcb932b6d7 containing 'Sterna albifrons' and 'Sternula albifrons' found between January 1982 to 2017 in 4 datasets (part of name cluster 069b963a-bc4b-4029-b037-a715e93dc76e); Taxon co…	lump -> split -> added -> rename -> referenced	lump -> split -> added -> referenced	lump -> split	aou_4_19 (1944)	1944	NA	Little Tern	490	Laridae	Sterne naine	Sternula	Charadriiformes	species	NA	Sternula albifrons	A	NA	H	NA	NA	NA	Sterninae
Baeolophus inornatus	Parus inornatus cineraceus; Baeolophus inornatus; Parus inornatus griseus; Parus inornatus	2	Taxon concept 07712673-a2a5-46e2-a1a5-ef963ddf839a containing 'Parus inornatus' and 'Parus inornatus griseus' and 'Parus inornatus cineraceus' and 'Baeolophus inornatus' found between 1886 to 1997 in 5 datasets (part of name cluster 738175ee-ff42-41e9-97bc-416d953015d7); Taxon concept d86e58e4-86cd-4d23-8fdf-91b5ce8728c4 containing 'Parus inornatus' and 'Baeolophus inornatus' found between 1997 t…	added|added|added -> rename -> rename -> deleted|deleted -> rename|split -> referenced -> referenced	added|added|added -> deleted|deleted -> referenced -> referenced	rename|split	aou_1.csv (1886)	1886	NA	Oak Titmouse	733b; 733a; 733; 1341	Paridae	Mésange unicolore	Baeolophus	Passeriformes	species	Parus inornatus cineraceus; Parus inornatus griseus; Parus inornatus	Baeolophus inornatus	NA	NA	NA	NA	NA	NA	NA
Thalassarche cauta	Diomedea cauta; Thalassarche cauta	2	Taxon concept f8968c86-ff76-4c5b-a6b0-6e0ea19e8b25 containing 'Thalassarche cauta' and 'Diomedea cauta' found between 1953 to 2014 in 6 datasets (part of name cluster 28817e1c-e5c5-4518-8b29-19da74396d05); Taxon concept 55bd3748-4fc3-4f11-affa-803a8cc2eeac containing 'Thalassarche cauta' found between 2014 to 2017 in 2 datasets (part of name cluster 28817e1c-e5c5-4518-8b29-19da74396d05)	added -> referenced -> referenced -> referenced -> rename -> split -> referenced	added -> referenced -> referenced -> referenced -> split -> referenced	split	aou_4_28 (1953)	1953	NA	White-capped Albatross	143	Diomedeidae	Albatros à cape blanche	Thalassarche	Procellariiformes	species	Diomedea cauta	Thalassarche cauta	A	NA	NA	NA	NA	NA	NA
Larus crassirostris	Larus crassirostris	1	Taxon concept 5699f42f-e936-41b0-bebe-59c42ad2912f containing 'Larus crassirostris' found between 1956 to 2017 in 4 datasets (part of name cluster 6d77e89b-622e-4dfb-821e-d394f11e7e53)	added -> deleted -> added -> referenced	added -> deleted -> added -> referenced		aou_4_31 (1956)	1956	Monotypic.	Black-tailed Gull	463	Laridae	Goéland à queue noire	Larus	Charadriiformes	species	NA	Larus crassirostris	A	NA	NA	NA	NA	NA	Larinae
Plegadis falcinellus	Plegadis falcinellus; Plegadis autumnalis	1	Taxon concept de268537-8395-4b03-a878-c0089537a49f containing 'Plegadis falcinellus' and 'Plegadis autumnalis' found between 1886 to 2017 in 7 datasets (part of name cluster 7440aa48-7d30-4e7e-8891-6e34ddcc5d6f)	added -> referenced -> rename -> referenced -> referenced -> referenced -> referenced	added -> referenced -> referenced -> referenced -> referenced -> referenced		aou_1.csv (1886)	1886	Formerly three subspecies recognized (Peters 1931), but now recognized as monotypic.	Glossy Ibis	247; 186	Threskiornithidae	Ibis falcinelle	Plegadis	Pelecaniformes	species	Plegadis falcinellus; Plegadis autumnalis	Plegadis falcinellus	NA	NA	NA	NA	NA	NA	Threskiornithinae
Alectoris chukar	Alectoris chukar	2	Taxon concept 3335d131-e477-411b-a1a3-774a078e0e2e containing 'Alectoris chukar' found between 1973 in 1 datasets (part of name cluster 10a6e188-b77a-42fd-9ace-ca647119ac06); Taxon concept c37100bc-ea6f-4407-8c23-9b28260ec7b0 containing 'Alectoris chukar' found between 1973 to 2017 in 3 datasets (part of name cluster 10a6e188-b77a-42fd-9ace-ca647119ac06)	split -> referenced -> referenced	split -> referenced -> referenced	split	aou_5_32 (1973)	1973	NA	Chukar	87	Phasianidae	Perdrix choukar	Alectoris	Galliformes	species	Alectoris chukar	Alectoris chukar	NA	NA	NA	I	NA	NA	Phasianinae
Stercorarius antarcticus	Stercorarius antarcticus	2	Taxon concept 8c3f5cac-f513-4af4-a223-1355c367320b containing 'Stercorarius antarcticus' found between 2015 in 1 datasets (part of name cluster d490bf12-dd5d-4551-94e3-f078515f54d8); Taxon concept ae991875-56f5-48e6-8cf0-15552b40e471 containing 'Stercorarius antarcticus' found between 2015 in 1 datasets (part of name cluster d490bf12-dd5d-4551-94e3-f078515f54d8)	split	split	split	aou_7_56 (2015)	2015	NA	NA	NA	NA	NA	NA	NA	NA	NA	NA	NA	NA	NA	NA	NA	NA	NA
Sula sula	Sula sula	3	Taxon concept b5360c37-8683-4597-bc3a-738d6eb12661 containing 'Sula sula' found between 1908 to 1944 in 2 datasets (part of name cluster aa9e2c5c-11eb-40df-816c-8b8f77f0f101); Taxon concept eaca1d6e-1d49-4b8a-805b-49e199aed355 containing 'Sula sula' found between 1944 to 2017 in 3 datasets (part of name cluster aa9e2c5c-11eb-40df-816c-8b8f77f0f101); Taxon concept 136261bc-e0bd-4bee-a314-34e654216…	added -> split -> lump -> referenced -> referenced	added -> split -> lump -> referenced -> referenced	split -> lump	aou_1.csv (1886)	1886	NA	Red-footed Booby	115; 203	Sulidae	Fou à pieds rouges	Sula	Suliformes	species	Sula sula	Sula sula	NA	NA	NA	NA	NA	NA	NA
Perdix perdix	Perdix perdix	1	Taxon concept d9b3a0ec-186e-420d-9090-9714ad46ca26 containing 'Perdix perdix' found between 1931 to 2017 in 5 datasets (part of name cluster b3d1d849-8409-4d8a-8b6c-48298857ede5)	added -> referenced -> referenced -> referenced -> referenced	added -> referenced -> referenced -> referenced -> referenced		aou_4 (1931)	1931	NA	Gray Partridge	92	Phasianidae	Perdrix grise	Perdix	Galliformes	species	Perdix perdix	Perdix perdix	NA	NA	NA	I	NA	NA	Phasianinae
Geothlypis philadelphia	Geothlypis philadelphia; Oporornis philadelphia	1	Taxon concept 1a85f578-77c9-4752-a871-8841fdb45c18 containing 'Oporornis philadelphia' and 'Geothlypis philadelphia' found between 1886 to 2017 in 9 datasets (part of name cluster fd21f0ce-3c26-4405-a8b6-6d3fb90583d2)	added -> rename -> referenced -> referenced -> referenced -> referenced -> referenced -> rename -> referenced	added -> referenced -> referenced -> referenced -> referenced -> referenced -> referenced		aou_1.csv (1886)	1886	Monotypic.	Mourning Warbler	1585; 679	Parulidae	Paruline triste	Geothlypis	Passeriformes	species	Geothlypis philadelphia; Oporornis philadelphia	Geothlypis philadelphia	NA	NA	NA	NA	NA	NA	NA
Fulmarus glacialis	Fulmarus glacialis rodgersii; Fulmarus glacialis; Fulmarus glacialis glupischa; Fulmarus glacialis minor	3	Taxon concept a4925cc3-d570-4c35-848d-31b3eca05dee containing 'Fulmarus glacialis rodgersii' and 'Fulmarus glacialis glupischa' and 'Fulmarus glacialis' and 'Fulmarus glacialis minor' found between 1886 to 1901 in 2 datasets (part of name cluster 85a89e3c-973a-4e35-bca8-0cc03a3e57ad); Taxon concept 9b1bd1dd-aa13-4f1f-85cc-adbaeb0d316b containing 'Fulmarus glacialis' found between 1901 to 1931 in …	added|added|added|added -> split -> referenced -> lump -> referenced -> deleted|deleted|deleted -> referenced	added|added|added|added -> split -> referenced -> lump -> referenced -> deleted|deleted|deleted -> referenced	split -> lump	aou_1.csv (1886)	1886	NA	Northern Fulmar	86a; 86b; 1983; 86c; 86	Procellariidae	Fulmar boréal	Fulmarus	Procellariiformes	species	Fulmarus glacialis rodgersii; Fulmarus glacialis; Fulmarus glacialis glupischa; Fulmarus glacialis minor	Fulmarus glacialis	NA	NA	NA	NA	NA	NA	NA
Chen canagica	Philacte canagica; Chen canagica	1	Taxon concept 0348dfb1-5947-4221-865a-960ea951efbf containing 'Philacte canagica' and 'Chen canagica' found between 1886 to 2017 in 4 datasets (part of name cluster fe8ccc99-4d8e-45df-b2d7-297c55d8f4b6)	added -> rename -> referenced -> referenced	added -> referenced -> referenced		aou_1.csv (1886)	1886	Monotypic.	Emperor Goose	176; 16	Anatidae	Oie empereur	Chen	Anseriformes	species	Philacte canagica; Chen canagica	Chen canagica	NA	NA	NA	NA	NA	NA	Anserinae
Thalassarche salvini	Thalassarche salvini	2	Taxon concept 7c1a9417-f649-4e34-b0e3-bcb27d0add57 containing 'Thalassarche salvini' found between 2014 to 2017 in 2 datasets (part of name cluster 03a6d907-f09a-4804-89f6-15e6c266910f); Taxon concept 5f79fabc-806c-40e5-8a1e-400aed2a316f containing 'Thalassarche salvini' found between 2014 in 1 datasets (part of name cluster 03a6d907-f09a-4804-89f6-15e6c266910f)	split -> referenced	split -> referenced	split	aou_7_55 (2014)	2014	NA	Salvin's Albatross	10861	Diomedeidae	Albatros de Salvin	Thalassarche	Procellariiformes	species	NA	Thalassarche salvini	A	NA	NA	NA	NA	NA	NA
Calidris fuscicollis	Pisobia fuscicollis; Erolia fuscicollis; Tringa fuscicollis; Calidris fuscicollis; Actodromas fuscicollis	1	Taxon concept 2221c6ff-fa18-443f-adf5-77f2fc3ce421 containing 'Erolia fuscicollis' and 'Tringa fuscicollis' and 'Actodromas fuscicollis' and 'Pisobia fuscicollis' and 'Calidris fuscicollis' found between 1886 to 2017 in 7 datasets (part of name cluster c29354cb-0616-4a0b-8739-91467fca7326)	added -> rename -> rename -> rename -> rename -> referenced -> referenced	added -> referenced -> referenced		aou_1.csv (1886)	1886	Monotypic.	White-rumped Sandpiper	436; 240	Scolopacidae	Bécasseau à croupion blanc	Calidris	Charadriiformes	species	Tringa fuscicollis; Calidris fuscicollis	Calidris fuscicollis	NA	NA	NA	NA	NA	NA	Arenariinae
Aythya valisineria	Aythya vallisneria; Aythya valisineria; Nyroca valisineria; Marila valisineria; Marila vallisneria	1	Taxon concept 42d04e27-2a1b-4e2e-8d2e-f9112afcbeb1 containing 'Aythya valisineria' and 'Marila vallisneria' and 'Marila valisineria' and 'Aythya vallisneria' and 'Nyroca valisineria' found between 1886 to 2017 in 8 datasets (part of name cluster 1ba4a708-fa79-42c3-84d8-bb1c28cfa392)	added -> rename -> rename -> rename -> rename -> referenced -> referenced -> referenced	added -> referenced -> referenced -> referenced		aou_1.csv (1886)	1886	Monotypic.	Canvasback	147; 50	Anatidae	Fuligule à dos blanc	Aythya	Anseriformes	species	Aythya vallisneria; Aythya valisineria	Aythya valisineria	NA	NA	NA	NA	NA	NA	Anatinae
Oreothlypis luciae	Vermivora luciae; Helminthophila luciae; Oreothlypis luciae	1	Taxon concept c12105c3-bd42-4058-82c9-19fc1d55bfb8 containing 'Oreothlypis luciae' and 'Vermivora luciae' and 'Helminthophila luciae' found between 1886 to 2017 in 9 datasets (part of name cluster 66e53633-2bbe-45b4-b9fc-f8aaddfe6209)	added -> rename -> referenced -> referenced -> referenced -> referenced -> referenced -> rename -> referenced	added -> referenced -> referenced -> referenced -> referenced -> referenced -> referenced		aou_1.csv (1886)	1886	Monotypic.	Lucy's Warbler	643; 1540	Parulidae	Paruline de Lucy	Oreothlypis	Passeriformes	species	Vermivora luciae; Helminthophila luciae	Oreothlypis luciae	NA	NA	NA	NA	NA	NA	NA
Myiarchus cinerascens	Myiarchus cinerascens	1	Taxon concept 79164765-914e-4980-bdf3-ed71ce9eb1f1 containing 'Myiarchus cinerascens' found between 1886 to 2017 in 4 datasets (part of name cluster a968f4cc-ad69-4a64-ac08-52fd0070a1d6)	added -> referenced -> referenced -> referenced	added -> referenced -> referenced -> referenced		aou_1.csv (1886)	1886	NA	Ash-throated Flycatcher	454; 1167	Tyrannidae	Tyran à gorge cendrée	Myiarchus	Passeriformes	species	Myiarchus cinerascens	Myiarchus cinerascens	NA	NA	NA	NA	NA	NA	Tyranninae
Melozone crissalis	Melozone crissalis; Pipilo crissalis	4	Taxon concept dd674cc6-25a6-4f88-82fa-e631b552dd61 containing 'Pipilo crissalis' found between 1908 in 1 datasets (part of name cluster b49b8e1c-1bf2-43a5-9f2f-f821bc4157f8); Taxon concept 52026f6b-1762-433d-ae6c-132d6c3a1781 containing 'Pipilo crissalis' found between 1908 to 1931 in 3 datasets (part of name cluster b49b8e1c-1bf2-43a5-9f2f-f821bc4157f8); Taxon concept 9f990338-505c-4470-b96a-39f…	split -> referenced -> lump -> split -> rename -> referenced	split -> referenced -> lump -> split -> referenced	split -> lump -> split	aou_2_14 (1908)	1908	NA	California Towhee	1692	Emberizidae	Tohi de Californie	Melozone	Passeriformes	species	NA	Melozone crissalis	NA	NA	NA	NA	NA	NA	NA
Catharus ustulatus	Turdus ustulatus swainsonii; Catharus ustulatus; Hylocichla ustulata; Turdus ustulatus	1	Taxon concept 81297c84-c61e-4441-b845-701298cd16d8 containing 'Turdus ustulatus swainsonii' and 'Hylocichla ustulata' and 'Catharus ustulatus' and 'Turdus ustulatus' found between 1886 to 2017 in 8 datasets (part of name cluster ab88a04d-186e-41d4-944d-a8aabb42cd02)	added|added -> rename -> referenced -> rename -> referenced -> deleted -> referenced -> referenced	added|added -> referenced -> referenced -> deleted -> referenced -> referenced		aou_1.csv (1886)	1886	NA	Swainson's Thrush	1453; 758; 758a	Turdidae	Grive à dos olive	Catharus	Passeriformes	species	Turdus ustulatus swainsonii; Catharus ustulatus; Turdus ustulatus	Catharus ustulatus	NA	NA	NA	NA	NA	NA	NA
Anas formosa	Nettion formosum; Anas formosa	1	Taxon concept fa8f8016-f10d-45e5-9523-a68a68f887e3 containing 'Nettion formosum' and 'Anas formosa' found between 1931 to 2017 in 4 datasets (part of name cluster ef0d9e4e-456b-4f7a-896b-1ae224c0df08)	added -> rename -> referenced -> referenced	added -> referenced -> referenced		aou_4 (1931)	1931	Monotypic.	Baikal Teal	48	Anatidae	Sarcelle élégante	Anas	Anseriformes	species	Anas formosa	Anas formosa	A	NA	NA	NA	NA	NA	Anatinae
Larus glaucescens	Larus glaucescens	1	Taxon concept 31a7be24-d37c-4fc7-9a4f-15175650f980 containing 'Larus glaucescens' found between 1886 to 2017 in 3 datasets (part of name cluster e9aab263-f4f3-4d21-8381-67f4b617285d)	added -> referenced -> referenced	added -> referenced -> referenced		aou_1.csv (1886)	1886	Monotypic.	Glaucous-winged Gull	44; 475	Laridae	Goéland à ailes grises	Larus	Charadriiformes	species	Larus glaucescens	Larus glaucescens	NA	NA	NA	NA	NA	NA	Larinae
Anser fabalis	Anser fabalis	3	Taxon concept faa70085-19b6-4bf0-88f9-7cb064623c97 containing 'Anser fabalis' found between 1910 to 1952 in 4 datasets (part of name cluster 22ce2af5-3459-4fd2-aba4-80725fe4b7c4); Taxon concept 26539163-cafb-49b2-be2c-3b9559621e46 containing 'Anser fabalis' found between 1952 to 2007 in 3 datasets (part of name cluster 22ce2af5-3459-4fd2-aba4-80725fe4b7c4); Taxon concept 4e4d8f44-0369-464b-aad0-1…	added -> deleted -> added -> lump -> referenced -> split -> referenced	added -> deleted -> added -> lump -> referenced -> split -> referenced	lump -> split	aou_3 (1910)	1910	NA	Taiga Bean-Goose	11	Anatidae	Oie des moissons	Anser	Anseriformes	species	Anser fabalis	Anser fabalis	A	NA	NA	NA	NA	NA	Anserinae
Oceanodroma microsoma	Oceanodroma microsoma; Halocyptena microsoma	1	Taxon concept cb21e8f2-bcef-4d64-b764-af9c27ac5962 containing 'Halocyptena microsoma' and 'Oceanodroma microsoma' found between 1886 to 2017 in 5 datasets (part of name cluster 38567e2a-e7de-466b-aa69-2d7a7b7ee0a8)	added -> referenced -> rename -> referenced -> referenced	added -> referenced -> referenced -> referenced		aou_1.csv (1886)	1886	Monotypic.	Least Storm-Petrel	103; 194	Hydrobatidae	Océanite minute	Oceanodroma	Procellariiformes	species	Oceanodroma microsoma; Halocyptena microsoma	Oceanodroma microsoma	NA	NA	NA	NA	NA	NA	NA
Asio otus	Asio otus	2	Taxon concept 7f51b177-4f6f-42e9-8f8a-803048aefbc9 containing 'Asio otus' found between 1944 in 1 datasets (part of name cluster 093616d9-cfc4-4ef3-9d3c-96d1f7c076d7); Taxon concept 159d6755-ef9b-4b5f-ba12-181a544e8af6 containing 'Asio otus' found between 1944 to 2017 in 3 datasets (part of name cluster 093616d9-cfc4-4ef3-9d3c-96d1f7c076d7)	lump -> referenced -> referenced	lump -> referenced -> referenced	lump	aou_4_19 (1944)	1944	NA	Long-eared Owl	699	Strigidae	Hibou moyen-duc	Asio	Strigiformes	species	Asio otus	Asio otus	NA	NA	NA	NA	NA	NA	NA
Tringa flavipes	Totanus flavipes; Tringa flavipes	1	Taxon concept 342eba15-a543-49d9-90fc-b3a40deecc65 containing 'Totanus flavipes' and 'Tringa flavipes' found between 1886 to 2017 in 6 datasets (part of name cluster faef8d31-2878-4617-ac14-09d5ddb516f3)	added -> referenced -> referenced -> rename -> referenced -> referenced	added -> referenced -> referenced -> referenced -> referenced		aou_1.csv (1886)	1886	Monotypic.	Lesser Yellowlegs	255; 406	Scolopacidae	Petit Chevalier	Tringa	Charadriiformes	species	Totanus flavipes; Tringa flavipes	Tringa flavipes	NA	NA	NA	NA	NA	NA	Tringinae
Oreothlypis crissalis	Vermivora crissalis; Oreothlypis crissalis	1	Taxon concept 4bd8e8b4-b6d0-4d25-a322-296d6c2e5b24 containing 'Vermivora crissalis' and 'Oreothlypis crissalis' found between 1931 to 2017 in 7 datasets (part of name cluster ac783d1b-5265-4a13-b8df-9d3667b0fcf6)	added -> referenced -> referenced -> referenced -> referenced -> rename -> referenced	added -> referenced -> referenced -> referenced -> referenced -> referenced		aou_4 (1931)	1931	Monotypic.	Colima Warbler	1539	Parulidae	Paruline de Colima	Oreothlypis	Passeriformes	species	Vermivora crissalis	Oreothlypis crissalis	NA	NA	NA	NA	NA	NA	NA
Sarcoramphus papa	Sarcorhamphus papa; Sarcoramphus papa	1	Taxon concept 6839ade8-3ecc-4649-8e31-191eeae4ed2e containing 'Sarcorhamphus papa' and 'Sarcoramphus papa' found between 1908 to 2017 in 7 datasets (part of name cluster 858a5db2-3cd5-4912-b475-4ca52ab7af71)	added -> deleted -> added -> rename -> deleted -> added -> referenced	added -> deleted -> added -> deleted -> added -> referenced		aou_2_14 (1908)	1908	Monotypic.	King Vulture	259	Cathartidae	Sarcoramphe roi	Sarcoramphus	Cathartiformes	species	NA	Sarcoramphus papa	NA	NA	NA	NA	NA	NA	NA
Sialia currucoides	Sialia currucoides; Sialia arctica	1	Taxon concept 3a0c7905-b86d-4988-adfa-5256d9ea1264 containing 'Sialia arctica' and 'Sialia currucoides' found between 1886 to 2017 in 6 datasets (part of name cluster e5eabc68-cda1-434a-8ee1-25a0e094559f)	added -> rename -> referenced -> referenced -> referenced -> referenced	added -> referenced -> referenced -> referenced -> referenced		aou_1.csv (1886)	1886	Monotypic.	Mountain Bluebird	1430; 768	Turdidae	Merlebleu azuré	Sialia	Passeriformes	species	Sialia currucoides; Sialia arctica	Sialia currucoides	NA	NA	NA	NA	NA	NA	NA
Picoides albolarvatus	Picoides albolarvatus; Xenopicus albolarvatus; Dryobates albolarvatus; Dendrocopos albolarvatus	1	Taxon concept 0ccd13bf-058a-4888-b58f-c50e80540e7c containing 'Dendrocopos albolarvatus' and 'Picoides albolarvatus' and 'Xenopicus albolarvatus' and 'Dryobates albolarvatus' found between 1886 to 2017 in 6 datasets (part of name cluster 45de337a-a994-4e62-968a-a7a26c778832)	added -> rename -> rename -> rename -> referenced -> referenced	added -> referenced -> referenced		aou_1.csv (1886)	1886	NA	White-headed Woodpecker	399; 968	Picidae	Pic à tête blanche	Picoides	Piciformes	species	Picoides albolarvatus; Xenopicus albolarvatus	Picoides albolarvatus	NA	NA	NA	NA	NA	NA	Picinae
Podiceps nigricollis	Colymbus nigricollis californicus; Colymbus caspicus; Podiceps nigricollis; Colymbus nigricollis; Podiceps caspicus	1	Taxon concept 487ab0bc-6ee9-4f35-98cb-bb38b8f0a5e1 containing 'Colymbus nigricollis' and 'Colymbus nigricollis californicus' and 'Colymbus caspicus' and 'Podiceps caspicus' and 'Podiceps nigricollis' found between 1886 to 2017 in 8 datasets (part of name cluster b7a48e2b-2dfd-42cc-8da2-4c6e8cbd40f3)	added -> referenced -> referenced -> rename -> rename -> rename -> deleted -> referenced	added -> referenced -> referenced -> deleted -> referenced		aou_1.csv (1886)	1886	NA	Eared Grebe	1985; 4	Podicipedidae	Grèbe à cou noir	Podiceps	Podicipediformes	species	Colymbus nigricollis californicus; Podiceps nigricollis	Podiceps nigricollis	NA	NA	NA	NA	NA	NA	NA
Empidonax difficilis	Empidonax difficilis	3	Taxon concept bf4ed545-49af-41ad-8341-71cf9827e3bb containing 'Empidonax difficilis' found between 1989 to 2017 in 2 datasets (part of name cluster ff095b25-1411-46ba-acc3-1d66d6ae07c1); Taxon concept 5879e743-75f3-4f8e-b251-e952c8d684d3 containing 'Empidonax difficilis' found between 1908 to 1989 in 4 datasets (part of name cluster ff095b25-1411-46ba-acc3-1d66d6ae07c1); Taxon concept 6988a65f-61…	added -> referenced -> lump -> referenced -> referenced -> split -> referenced	added -> referenced -> lump -> referenced -> referenced -> split -> referenced	lump -> split	aou_1.csv (1886)	1886	NA	Pacific-slope Flycatcher	464; 1148	Tyrannidae	Moucherolle côtier	Empidonax	Passeriformes	species	Empidonax difficilis	Empidonax difficilis	NA	NA	NA	NA	NA	NA	Fluvicolinae
Tyrannus tyrannus	Tyrannus tyrannus	1	Taxon concept a1ab9f9e-c4c9-4b98-ba84-e12f60a996e9 containing 'Tyrannus tyrannus' found between 1886 to 2017 in 4 datasets (part of name cluster e456bba1-4474-45a3-a3a2-1bd008fb19bb)	added -> referenced -> referenced -> referenced	added -> referenced -> referenced -> referenced		aou_1.csv (1886)	1886	Monotypic.	Eastern Kingbird	444; 1196	Tyrannidae	Tyran tritri	Tyrannus	Passeriformes	species	Tyrannus tyrannus	Tyrannus tyrannus	NA	NA	NA	NA	NA	NA	Tyranninae
Setophaga caerulescens	Dendroica caerulescens; Setophaga caerulescens	1	Taxon concept aa5a1cbb-039b-442b-abb6-9478c6e2c1fc containing 'Dendroica caerulescens' and 'Setophaga caerulescens' found between 1886 to 2017 in 8 datasets (part of name cluster 69eae382-672f-4366-8180-2a78e75816aa)	added -> referenced -> referenced -> referenced -> referenced -> referenced -> rename -> referenced	added -> referenced -> referenced -> referenced -> referenced -> referenced -> referenced		aou_1.csv (1886)	1886	NA	Black-throated Blue Warbler	654; 1549	Parulidae	Paruline bleue	Setophaga	Passeriformes	species	Dendroica caerulescens	Setophaga caerulescens	NA	NA	NA	NA	NA	NA	NA
Patagioenas flavirostris	Patagioenas flavirostris; Columba flavirostris	1	Taxon concept d96ff0be-26ae-4216-875e-8be4d53aed0d containing 'Columba flavirostris' and 'Patagioenas flavirostris' found between 1886 to 2017 in 4 datasets (part of name cluster ce75638f-5386-43ec-ab17-f6285a899ec0)	added -> referenced -> rename -> referenced	added -> referenced -> referenced		aou_1.csv (1886)	1886	NA	Red-billed Pigeon	541; 313	Columbidae	Pigeon à bec rouge	Patagioenas	Columbiformes	species	Columba flavirostris	Patagioenas flavirostris	NA	NA	NA	NA	NA	NA	NA
Icterus cucullatus	Icterus cucullatus; Icterus cucullatus nelsoni	1	Taxon concept 8548a76f-405e-4a96-a683-6e827f00f631 containing 'Icterus cucullatus' and 'Icterus cucullatus nelsoni' found between 1886 to 2017 in 7 datasets (part of name cluster cc07c654-287b-4619-83d2-ae33bfaadbad)	added|added -> referenced -> referenced -> referenced -> deleted -> referenced -> referenced	added|added -> referenced -> referenced -> referenced -> deleted -> referenced -> referenced		aou_1.csv (1886)	1886	NA	Hooded Oriole	505; 1805; 505a	Icteridae	Oriole masqué	Icterus	Passeriformes	species	Icterus cucullatus; Icterus cucullatus nelsoni	Icterus cucullatus	NA	NA	NA	NA	NA	NA	NA
Cuculus lepidus	Cuculus lepidus	2	Taxon concept 0254f872-9cd9-4e41-9e31-aa5e340579a8 containing 'Cuculus lepidus' found between 2006 in 1 datasets (part of name cluster 6d1d3dc8-11bd-4bda-8d85-dadeec847de0); Taxon concept 27e65772-72fa-47e5-bdf9-47cf31a6b907 containing 'Cuculus lepidus' found between 2006 in 1 datasets (part of name cluster 6d1d3dc8-11bd-4bda-8d85-dadeec847de0)	split	split	split	aou_7_47 (2006)	2006	NA	NA	NA	NA	NA	NA	NA	NA	NA	NA	NA	NA	NA	NA	NA	NA	NA
Calamospiza melanocorys	Calamospiza melanocorys	1	Taxon concept f1dfc1b3-5a14-4eba-8595-5f135654410f containing 'Calamospiza melanocorys' found between 1886 to 2017 in 4 datasets (part of name cluster d34d3b21-c6b3-4bc8-bf28-8f6d928abf9b)	added -> referenced -> referenced -> referenced	added -> referenced -> referenced -> referenced		aou_1.csv (1886)	1886	Monotypic.	Lark Bunting	605; 1714	Emberizidae	Bruant noir et blanc	Calamospiza	Passeriformes	species	Calamospiza melanocorys	Calamospiza melanocorys	NA	NA	NA	NA	NA	NA	NA
Oceanodroma tethys	Oceanodroma tethys	1	Taxon concept ecc96ce5-6021-4097-be6a-099979308625 containing 'Oceanodroma tethys' found between 1953 to 2017 in 5 datasets (part of name cluster db6c3f5f-dc8a-4f68-b1e5-4de64d38323c)	added -> referenced -> referenced -> referenced -> referenced	added -> referenced -> referenced -> referenced -> referenced		aou_4_28 (1953)	1953	NA	Wedge-rumped Storm-Petrel	189	Hydrobatidae	Océanite téthys	Oceanodroma	Procellariiformes	species	Oceanodroma tethys	Oceanodroma tethys	NA	NA	NA	NA	NA	N	NA
Nucifraga columbiana	Nucifraga columbiana; Picicorvus columbianus	1	Taxon concept 6ce93e14-dec1-4001-8a2d-640738cd14f3 containing 'Picicorvus columbianus' and 'Nucifraga columbiana' found between 1886 to 2017 in 5 datasets (part of name cluster e21ccf1c-550a-4c66-a0d1-4a9ea08ed876)	added -> rename -> referenced -> referenced -> referenced	added -> referenced -> referenced -> referenced		aou_1.csv (1886)	1886	Monotypic.	Clark's Nutcracker	491; 1292	Corvidae	Cassenoix d'Amérique	Nucifraga	Passeriformes	species	Nucifraga columbiana; Picicorvus columbianus	Nucifraga columbiana	NA	NA	NA	NA	NA	NA	NA
Synthliboramphus scrippsi	Synthliboramphus scrippsi	2	Taxon concept ce74b323-97b6-4dc5-b80b-26fc8385c8dd containing 'Synthliboramphus scrippsi' found between 2012 in 1 datasets (part of name cluster 8a047b74-fddb-407f-b57f-fe0b0bd77fee); Taxon concept 6d16c43b-e3fd-4c9a-9d91-c17020028da8 containing 'Synthliboramphus scrippsi' found between 2012 to 2017 in 2 datasets (part of name cluster 8a047b74-fddb-407f-b57f-fe0b0bd77fee)	split -> referenced	split -> referenced	split	aou_7_53 (2012)	2012	Formerly treated as conspecific with Synthliboramphus hypoleucus, which together were known as Xantus's Murrelet.	Scripps's Murrelet	9891	Alcidae	Guillemot de Scripps	Synthliboramphus	Charadriiformes	species	NA	Synthliboramphus scrippsi	NA	NA	NA	NA	NA	NA	NA
Coccothraustes vespertinus	Coccothraustes vespertinus; Coccothraustes vespertina; Hesperiphona vespertina	1	Taxon concept 07f8b899-4ea6-4aaa-afd3-7b39aaf42c34 containing 'Coccothraustes vespertinus' and 'Hesperiphona vespertina' and 'Coccothraustes vespertina' found between 1886 to 2017 in 6 datasets (part of name cluster b33dd4a4-ac81-4fdc-9b52-01d12fb1e798)	added -> rename -> rename -> rename -> referenced -> referenced	added -> referenced -> referenced		aou_1.csv (1886)	1886	NA	Evening Grosbeak	1875; 514	Fringillidae	Gros-bec errant	Coccothraustes	Passeriformes	species	Coccothraustes vespertinus; Coccothraustes vespertina	Coccothraustes vespertinus	NA	NA	NA	NA	NA	NA	Carduelinae
Anas clypeata	Spatula clypeata; Anas clypeata	1	Taxon concept 2effd03f-ed1e-42a6-8330-441d1c77e903 containing 'Spatula clypeata' and 'Anas clypeata' found between 1886 to 2017 in 6 datasets (part of name cluster f80019ec-8e7e-4d6d-b0de-7277104a4d9e)	added -> referenced -> rename -> referenced -> referenced -> referenced	added -> referenced -> referenced -> referenced -> referenced		aou_1.csv (1886)	1886	Monotypic.	Northern Shoveler	44; 142	Anatidae	Canard souchet	Anas	Anseriformes	species	Spatula clypeata; Anas clypeata	Anas clypeata	NA	NA	NA	NA	NA	NA	Anatinae
Uria lomvia	Uria lomvia; Uria lomvia arra	1	Taxon concept 84dac231-8f27-40a9-936c-1f058b1df7ad containing 'Uria lomvia arra' and 'Uria lomvia' found between 1886 to 2017 in 5 datasets (part of name cluster 64a4970a-88b7-4300-bb21-db85e04bb4d7)	added|added -> referenced -> referenced -> deleted -> referenced	added|added -> referenced -> referenced -> deleted -> referenced		aou_1.csv (1886)	1886	NA	Thick-billed Murre	31a; 515; 31	Alcidae	Guillemot de Brünnich	Uria	Charadriiformes	species	Uria lomvia; Uria lomvia arra	Uria lomvia	NA	NA	NA	NA	NA	NA	NA
Myioborus pictus	Myioborus pictus; Setophaga picta	1	Taxon concept 988229e3-1c02-4962-99e7-bbedfb78db2d containing 'Setophaga picta' and 'Myioborus pictus' found between 1886 to 2017 in 8 datasets (part of name cluster 64bcea3c-491d-4fb0-b67e-1ae23c7a46a0)	added -> referenced -> referenced -> rename -> referenced -> referenced -> referenced -> referenced	added -> referenced -> referenced -> referenced -> referenced -> referenced -> referenced		aou_1.csv (1886)	1886	NA	Painted Redstart	688; 1606	Parulidae	Paruline à ailes blanches	Myioborus	Passeriformes	species	Myioborus pictus; Setophaga picta	Myioborus pictus	NA	NA	NA	NA	NA	NA	NA
Egretta tricolor	Ardea tricolor; Ardea tricolor ruficollis; Egretta tricolor; Hydranassa tricolor	1	Taxon concept a26e1635-0ff2-48b4-bd8f-61e80f8fd2fd containing 'Ardea tricolor' and 'Ardea tricolor ruficollis' and 'Hydranassa tricolor' and 'Egretta tricolor' found between 1886 to 2017 in 5 datasets (part of name cluster ffc10513-594a-403e-b90a-90ba6d406853)	added -> rename -> rename -> deleted -> referenced	added -> deleted -> referenced		aou_1.csv (1886)	1886	NA	Tricolored Heron	199; 234	Ardeidae	Aigrette tricolore	Egretta	Pelecaniformes	species	Ardea tricolor ruficollis; Egretta tricolor	Egretta tricolor	NA	NA	NA	NA	NA	NA	NA
Pterodroma inexpectata	Pterodroma inexpectata	2	Taxon concept 64f47914-3f89-45f7-9d13-5572cd9ccaae containing 'Pterodroma inexpectata' found between 1931 to 2017 in 4 datasets (part of name cluster 976eaa31-ab51-4755-b575-302ccf11a94e); Taxon concept 28edb921-6cd0-4ac9-af78-7d3dd8ad2018 containing 'Pterodroma inexpectata' found between 1931 in 1 datasets (part of name cluster 976eaa31-ab51-4755-b575-302ccf11a94e)	lump -> referenced -> referenced -> referenced	lump -> referenced -> referenced -> referenced	lump	aou_4 (1931)	1931	Monotypic.	Mottled Petrel	153	Procellariidae	Pétrel maculé	Pterodroma	Procellariiformes	species	Pterodroma inexpectata	Pterodroma inexpectata	NA	NA	NA	NA	NA	N	NA
Cygnus olor	Cygnus olor; Sthenelides olor	1	Taxon concept 19b21a3d-5749-49d8-ab92-d83560458c95 containing 'Cygnus olor' and 'Sthenelides olor' found between 1931 to 2017 in 4 datasets (part of name cluster d9dc05b8-23a2-4817-83a2-8f0948e8d4e8)	added -> rename -> referenced -> referenced	added -> referenced -> referenced		aou_4 (1931)	1931	Monotypic.	Mute Swan	24	Anatidae	Cygne tuberculé	Cygnus	Anseriformes	species	Cygnus olor	Cygnus olor	NA	NA	NA	I	NA	NA	Anserinae
Tringa solitaria	Tringa solitaria; Helodromas solitarius; Totanus solitarius	1	Taxon concept 70b1cf4a-aa22-4803-9835-a2aa7839c934 containing 'Tringa solitaria' and 'Helodromas solitarius' and 'Totanus solitarius' found between 1886 to 2017 in 5 datasets (part of name cluster e6548c25-6770-4d45-b8a5-54c11655c8d1)	added -> rename -> rename -> referenced -> referenced	added -> referenced -> referenced		aou_1.csv (1886)	1886	NA	Solitary Sandpiper	399; 256	Scolopacidae	Chevalier solitaire	Tringa	Charadriiformes	species	Tringa solitaria; Totanus solitarius	Tringa solitaria	NA	NA	NA	NA	NA	NA	Tringinae
Arenaria interpres	Arenaria interpres	2	Taxon concept 00c35143-9d6a-46f3-bbb5-ac304fb74586 containing 'Arenaria interpres' found between 1886 to 1908 in 2 datasets (part of name cluster 12dac82c-0f6e-45dc-aadd-438f02dcaa9a); Taxon concept 0f1c0241-ee48-4dc6-80cf-eb9ebef618b8 containing 'Arenaria interpres' found between 1908 to 2017 in 4 datasets (part of name cluster 12dac82c-0f6e-45dc-aadd-438f02dcaa9a)	added -> lump -> referenced -> referenced -> referenced	added -> lump -> referenced -> referenced -> referenced	lump	aou_1.csv (1886)	1886	NA	Ruddy Turnstone	423; 283	Scolopacidae	Tournepierre à collier	Arenaria	Charadriiformes	species	Arenaria interpres	Arenaria interpres	NA	NA	NA	NA	NA	NA	Arenariinae
Mniotilta varia	Mniotilta varia	1	Taxon concept 730f4f00-50aa-4ece-a51c-d1c1b22eb8a0 containing 'Mniotilta varia' found between 1886 to 2017 in 7 datasets (part of name cluster afa944ce-48c9-4509-b862-a2d37be26730)	added -> referenced -> referenced -> referenced -> referenced -> referenced -> referenced	added -> referenced -> referenced -> referenced -> referenced -> referenced -> referenced		aou_1.csv (1886)	1886	Monotypic.	Black-and-white Warbler	1575; 636	Parulidae	Paruline noir et blanc	Mniotilta	Passeriformes	species	Mniotilta varia	Mniotilta varia	NA	NA	NA	NA	NA	NA	NA
Oceanodroma socorroensis	Oceanodroma socorroensis; Oceanodroma soccoroensis	3	Taxon concept b203756a-97a1-4c77-8260-ab54cd0139ea containing 'Oceanodroma socorroensis' and 'Oceanodroma soccoroensis' found between 1946 to 2016 in 2 datasets (part of name cluster bb9d63da-8b3b-4179-95f7-85f392a03194); Taxon concept bc3d1d24-03bf-41f1-aa7c-01c7a6933608 containing 'Oceanodroma socorroensis' and 'Oceanodroma soccoroensis' found between 1897 to 1946 in 6 datasets (part of name cl…	added -> referenced -> added -> referenced -> rename -> lump -> split -> referenced	added -> referenced -> added -> referenced -> lump -> split -> referenced	lump -> split	aou_2_08 (1897)	1897	Formerly considered conspecific with Oceanodroma leucorhoa and O. cheimomnestes.	Townsend's Storm-Petrel	12151	Hydrobatidae	Océanite de Townsend	Oceanodroma	Procellariiformes	species	NA	Oceanodroma socorroensis	NA	NA	NA	NA	NA	NA	NA
Larus schistisagus	Larus schistisagus	1	Taxon concept ebf95b5f-b525-4393-b839-d636709db8d9 containing 'Larus schistisagus' found between 1886 to 2017 in 3 datasets (part of name cluster a1608c18-de09-4355-94a8-d8f6388fb32c)	added -> referenced -> referenced	added -> referenced -> referenced		aou_1.csv (1886)	1886	Monotypic.	Slaty-backed Gull	48; 472	Laridae	Goéland à manteau ardoisé	Larus	Charadriiformes	species	Larus schistisagus	Larus schistisagus	NA	NA	NA	NA	NA	NA	Larinae
Crotophaga sulcirostris	Crotophaga sulcirostris	1	Taxon concept 8f24ffeb-c035-421c-b15d-99b0d26b929b containing 'Crotophaga sulcirostris' found between 1886 to 2017 in 3 datasets (part of name cluster 63c103a9-7334-4d7a-86a0-e4fb7fa5bab1)	added -> referenced -> referenced	added -> referenced -> referenced		aou_1.csv (1886)	1886	Monotypic.	Groove-billed Ani	663; 384	Cuculidae	Ani à bec cannelé	Crotophaga	Cuculiformes	species	Crotophaga sulcirostris	Crotophaga sulcirostris	NA	NA	NA	NA	NA	NA	Crotophaginae
Puffinus auricularis	Puffinus auricularis	2	Taxon concept 00cc3ba5-4c3a-4bb9-b42a-041642424073 containing 'Puffinus auricularis' found between 1899 to 2015 in 5 datasets (part of name cluster 362f0f69-63c9-42de-80f2-abefa7f03dc1); Taxon concept e39dabfc-9590-4cae-8f55-4dfdf4fe9ee8 containing 'Puffinus auricularis' found between 2015 to 2017 in 2 datasets (part of name cluster 362f0f69-63c9-42de-80f2-abefa7f03dc1)	added -> referenced -> referenced -> referenced -> split -> referenced	added -> referenced -> referenced -> referenced -> split -> referenced	split	aou_2_09 (1899)	1899	NA	Townsend's Shearwater	178	Procellariidae	Puffin de Townsend	Puffinus	Procellariiformes	species	Puffinus auricularis	Puffinus auricularis	NA	NA	NA	NA	NA	NA	NA
Pachyramphus aglaiae	Platypsaris albiventris; Platypsaris aglaiae; Pachyramphus aglaiae	1	Taxon concept e78d4df6-0f54-4016-a3b9-c27478ee73f1 containing 'Platypsaris albiventris' and 'Pachyramphus aglaiae' and 'Platypsaris aglaiae' found between 1890 to 2017 in 14 datasets (part of name cluster b90d0862-1d38-481f-bfed-f60ac81a521b)	added -> referenced -> rename -> referenced -> rename -> referenced -> referenced -> referenced -> referenced -> referenced -> referenced -> referenced -> referenced -> referenced	added -> referenced -> referenced -> referenced -> referenced -> referenced -> referenced -> referenced -> referenced -> referenced -> referenced -> referenced		aou_1_02 (1890)	1890	NA	Rose-throated Becard	2029	Tityridae	Bécarde à gorge rose	Pachyramphus	Passeriformes	species	Pachyramphus aglaiae	Pachyramphus aglaiae	NA	NA	NA	NA	NA	NA	NA
Zenaida asiatica	Melopelia leucoptera; Melopelia asiatica; Zenaida asiatica	1	Taxon concept b6411e9a-ff18-4148-85a9-3b8216181a09 containing 'Melopelia leucoptera' and 'Zenaida asiatica' and 'Melopelia asiatica' found between 1886 to 2017 in 5 datasets (part of name cluster ccefce16-ec72-46a8-8f45-e4a6d5f591e4)	added -> rename -> rename -> referenced -> referenced	added -> referenced -> referenced		aou_1.csv (1886)	1886	NA	White-winged Dove	553; 319	Columbidae	Tourterelle à ailes blanches	Zenaida	Columbiformes	species	Melopelia leucoptera; Zenaida asiatica	Zenaida asiatica	NA	NA	NA	NA	NA	NA	NA
Calidris pygmea	Calidris pygmea; Eurynorhynchus pygmeus; Eurynorhynchus pygmeum; Eurynorhynchus pygmaeus	1	Taxon concept 156fee42-0189-453b-bb41-86839ecc2343 containing 'Eurynorhynchus pygmeus' and 'Calidris pygmea' and 'Eurynorhynchus pygmaeus' and 'Eurynorhynchus pygmeum' found between 1886 to 2017 in 9 datasets (part of name cluster 6a164c78-92cf-4cb7-9301-06a1dbe6fe19)	added -> rename -> rename -> rename -> referenced -> referenced -> referenced -> rename -> referenced	added -> referenced -> referenced -> referenced -> referenced		aou_1.csv (1886)	1886	Formerly placed in the genus Eurynorhynchus. Monotypic.	Spoon-billed Sandpiper	10461; [245]	Scolopacidae	Bécasseau spatule	Calidris	Charadriiformes	species	Eurynorhynchus pygmeus; Eurynorhynchus pygmaeus	Calidris pygmea	A	NA	NA	NA	NA	NA	Arenariinae
Mycteria americana	Tantalus loculator; Mycteria americana	1	Taxon concept a5b1dfad-97fc-43cd-a951-e5b454b0fc6c containing 'Mycteria americana' and 'Tantalus loculator' found between 1886 to 2017 in 5 datasets (part of name cluster 31111def-3ab9-4f13-a748-9886b0e087a1)	added|added -> rename -> referenced -> referenced -> referenced	added|added -> referenced -> referenced -> referenced		aou_1.csv (1886)	1886	Monotypic.	Wood Stork	253; 188; [189]	Ciconiidae	Tantale d'Amérique	Mycteria	Ciconiiformes	species	Tantalus loculator; Mycteria americana	Mycteria americana	NA	NA	NA	NA	NA	NA	NA
Phoebastria immutabilis	Diomedea immutabilis; Phoebastria immutabilis	1	Taxon concept 64feb493-f214-4dd1-bea2-8cba60964a7f containing 'Diomedea immutabilis' and 'Phoebastria immutabilis' found between 1899 to 2017 in 4 datasets (part of name cluster 60a4b2ce-6dfc-47e5-a406-af766f46024e)	added -> referenced -> rename -> referenced	added -> referenced -> referenced		aou_2_09 (1899)	1899	Monotypic.	Laysan Albatross	146	Diomedeidae	Albatros de Laysan	Phoebastria	Procellariiformes	species	Diomedea immutabilis	Phoebastria immutabilis	NA	NA	NA	NA	NA	NA	NA
Bonasa umbellus	Bonasa umbellus togata; Bonasa umbellus; Bonasa umbellus umbelloides; Bonasa umbellus sabini	1	Taxon concept c76edafd-b390-45b1-91e8-e3f7f2b7f0a3 containing 'Bonasa umbellus sabini' and 'Bonasa umbellus umbelloides' and 'Bonasa umbellus' and 'Bonasa umbellus togata' found between 1886 to 2017 in 4 datasets (part of name cluster dd55a122-ac41-4d4b-ba1f-7f106acd8ce0)	added|added|added|added -> referenced -> deleted|deleted|deleted -> referenced	added|added|added|added -> referenced -> deleted|deleted|deleted -> referenced		aou_1.csv (1886)	1886	NA	Ruffed Grouse	300; 300c; 300b; 300a; 98	Phasianidae	Gélinotte huppée	Bonasa	Galliformes	species	Bonasa umbellus togata; Bonasa umbellus; Bonasa umbellus umbelloides; Bonasa umbellus sabini	Bonasa umbellus	NA	NA	NA	NA	NA	NA	Tetraoninae
Icterus croconotus	Icterus croconotus	2	Taxon concept 6443ff52-f913-45d9-916f-89a6b3793c26 containing 'Icterus croconotus' found between 2008 in 1 datasets (part of name cluster 539e0a0f-1d0f-4ae4-9c6b-f34597f350ca); Taxon concept ec8dd82c-efbb-4dd8-8cfb-e516526e3b84 containing 'Icterus croconotus' found between 2008 in 1 datasets (part of name cluster 539e0a0f-1d0f-4ae4-9c6b-f34597f350ca)	split	split	split	aou_7_49 (2008)	2008	NA	NA	NA	NA	NA	NA	NA	NA	NA	NA	NA	NA	NA	NA	NA	NA	NA
Sterna dougallii	Sterna dougallii; Sterna dougalli	1	Taxon concept 963d6a68-af56-4df0-83bc-e3ff988859d6 containing 'Sterna dougallii' and 'Sterna dougalli' found between 1886 to 2017 in 4 datasets (part of name cluster dd1c758a-123a-4b6b-a498-e5ad1f05fd19)	added -> rename -> referenced -> referenced	added -> referenced -> referenced		aou_1.csv (1886)	1886	NA	Roseate Tern	500; 72	Laridae	Sterne de Dougall	Sterna	Charadriiformes	species	Sterna dougallii; Sterna dougalli	Sterna dougallii	NA	NA	NA	NA	NA	NA	Sterninae
Calypte anna	Calypte anna; Trochilus anna	1	Taxon concept fffbd799-99bc-4c20-8518-12410db5b693 containing 'Calypte anna' and 'Trochilus anna' found between 1886 to 2017 in 4 datasets (part of name cluster 9e6385fc-7a68-4a7d-b9e5-0969ee8d4559)	added -> rename -> referenced -> referenced	added -> referenced -> referenced		aou_1.csv (1886)	1886	Monotypic.	Anna's Hummingbird	431; 868	Trochilidae	Colibri d'Anna	Calypte	Apodiformes	species	Calypte anna; Trochilus anna	Calypte anna	NA	NA	NA	NA	NA	NA	Trochilinae
Anas americana	Mareca americana; Anas americana	1	Taxon concept 91b5f850-e348-4234-95fe-1de5fa26bb9e containing 'Anas americana' and 'Mareca americana' found between 1886 to 2017 in 6 datasets (part of name cluster daed54cb-8197-4e39-aa02-d7d458f1a4a2)	added -> rename -> referenced -> rename -> referenced -> referenced	added -> referenced -> referenced -> referenced		aou_1.csv (1886)	1886	Monotypic.	American Wigeon	35; 137	Anatidae	Canard d'Amérique	Anas	Anseriformes	species	Anas americana	Anas americana	NA	NA	NA	NA	NA	NA	Anatinae
Selasphorus platycercus	Selasphorus platycercus; Trochilus platycercus	1	Taxon concept 8eb95c65-f35a-4236-8967-682b1c631601 containing 'Selasphorus platycercus' and 'Trochilus platycercus' found between 1886 to 2017 in 4 datasets (part of name cluster e2a8e68f-dd63-4e8b-b76a-543e79cfa384)	added -> rename -> referenced -> referenced	added -> referenced -> referenced		aou_1.csv (1886)	1886	Monotypic.	Broad-tailed Hummingbird	432; 873	Trochilidae	Colibri à queue large	Selasphorus	Apodiformes	species	Selasphorus platycercus; Trochilus platycercus	Selasphorus platycercus	NA	NA	NA	NA	NA	NA	Trochilinae
Setophaga townsendi	Setophaga townsendi; Dendroica townsendi	1	Taxon concept 88b0ef87-f825-48e8-9bb8-8d40e3e3be03 containing 'Dendroica townsendi' and 'Setophaga townsendi' found between 1886 to 2017 in 8 datasets (part of name cluster 8a7a09c3-da49-4eca-add6-87f24c36733f)	added -> referenced -> referenced -> referenced -> referenced -> referenced -> rename -> referenced	added -> referenced -> referenced -> referenced -> referenced -> referenced -> referenced		aou_1.csv (1886)	1886	Monotypic.	Townsend's Warbler	1554; 668	Parulidae	Paruline de Townsend	Setophaga	Passeriformes	species	Dendroica townsendi	Setophaga townsendi	NA	NA	NA	NA	NA	NA	NA
Buteo albonotatus	Buteo albonotatus; Buteo abbreviatus	1	Taxon concept f41d106e-e9b7-450d-9681-96e95875be2a containing 'Buteo abbreviatus' and 'Buteo albonotatus' found between 1886 to 2017 in 6 datasets (part of name cluster 212b70b8-cf45-4d76-945e-798ce46ffb1a)	added -> referenced -> referenced -> rename -> referenced -> referenced	added -> referenced -> referenced -> referenced -> referenced		aou_1.csv (1886)	1886	Monotypic.	Zone-tailed Hawk	303; 340	Accipitridae	Buse à queue barrée	Buteo	Accipitriformes	species	Buteo albonotatus; Buteo abbreviatus	Buteo albonotatus	NA	NA	NA	NA	NA	NA	NA
Selasphorus rufus	Selasphorus rufus; Trochilus rufus	1	Taxon concept 5a8c8e2c-cacc-402b-aafa-599cccdcedcc containing 'Trochilus rufus' and 'Selasphorus rufus' found between 1886 to 2017 in 4 datasets (part of name cluster 81311a65-2cbd-4be8-b67a-b5ce9b465791)	added -> rename -> referenced -> referenced	added -> referenced -> referenced		aou_1.csv (1886)	1886	Monotypic.	Rufous Hummingbird	433; 874	Trochilidae	Colibri roux	Selasphorus	Apodiformes	species	Selasphorus rufus; Trochilus rufus	Selasphorus rufus	NA	NA	NA	NA	NA	NA	Trochilinae
Artemisiospiza belli	Amphispiza belli nevadensis; Amphispiza belli; Artemisiospiza belli	3	Taxon concept 744c02d0-16fb-41bf-bda1-c03ed6cb0285 containing 'Artemisiospiza belli' found between 2013 to 2017 in 2 datasets (part of name cluster 1e4d2fd0-1cca-4c7e-8328-7b754790cc77); Taxon concept 0454ceb9-5745-4907-bb19-7fe8df6525a5 containing 'Artemisiospiza belli' and 'Amphispiza belli' found between 1944 to 2013 in 6 datasets (part of name cluster 1e4d2fd0-1cca-4c7e-8328-7b754790cc77); Ta…	added|added -> referenced -> lump -> referenced -> referenced -> deleted -> rename -> split -> referenced	added|added -> referenced -> lump -> referenced -> referenced -> deleted -> split -> referenced	lump -> split	aou_1.csv (1886)	1886	Formerly called Sage Sparrow.	Bell's Sparrow	574; 574a; 10231	Emberizidae	Bruant de Bell	Artemisiospiza	Passeriformes	species	Amphispiza belli nevadensis; Amphispiza belli	Artemisiospiza belli	NA	NA	NA	NA	NA	NA	NA
Laterallus jamaicensis	Porzana jamaicensis; Creciscus jamaicensis; Porzana jamaicensis coturniculus; Laterallus jamaicensis; Crescicus jamaicensis	3	Taxon concept c58c7c38-a031-4ed0-83ed-8b7f7050644f containing 'Laterallus jamaicensis' and 'Creciscus jamaicensis' found between 1931 to 2017 in 4 datasets (part of name cluster 92183736-1500-456d-9a54-e5a73f9fc676); Taxon concept befa0d88-6ea2-46c2-9f7a-34ad9611852e containing 'Porzana jamaicensis' and 'Porzana jamaicensis coturniculus' found between 1886 to 1893 in 2 datasets (part of name clus…	added|added -> split -> referenced -> referenced -> referenced -> rename -> rename -> lump -> rename -> deleted -> referenced	added|added -> split -> referenced -> referenced -> referenced -> lump -> deleted -> referenced	split -> lump	aou_1.csv (1886)	1886	NA	Black Rail	216; 338; 216a	Rallidae	Râle noir	Laterallus	Gruiformes	species	Porzana jamaicensis; Porzana jamaicensis coturniculus; Laterallus jamaicensis	Laterallus jamaicensis	NA	NA	NA	NA	NA	NA	NA
Spizelloides arborea	Spizella monticola; Spizella monticola ochracea; Spizelloides arborea; Spizella arborea	1	Taxon concept 3f51154b-a465-40e3-b33e-875bcabf0b83 containing 'Spizella monticola' and 'Spizella monticola ochracea' and 'Spizella arborea' and 'Spizelloides arborea' found between 1886 to 2017 in 6 datasets (part of name cluster c3135478-16e4-4340-9a3b-d2db879a4e40)	added|added -> rename -> referenced -> deleted -> rename -> referenced	added|added -> referenced -> deleted -> referenced		aou_1.csv (1886)	1886	NA	American Tree Sparrow	559a; 559; 1704	Emberizidae	Bruant hudsonien	Spizelloides	Passeriformes	species	Spizella monticola; Spizella monticola ochracea; Spizella arborea	Spizelloides arborea	NA	NA	NA	NA	NA	NA	NA
Geothlypis trichas	Geothlypis trichas occidentalis; Geothlypis trichas	1	Taxon concept 4688b5c9-04a7-41b9-9cc2-747d975a9224 containing 'Geothlypis trichas occidentalis' and 'Geothlypis trichas' found between 1886 to 2017 in 7 datasets (part of name cluster b82935ba-6b24-49ea-90e1-f85cb7d99bd3)	added|added -> referenced -> referenced -> referenced -> deleted -> referenced -> referenced	added|added -> referenced -> referenced -> referenced -> deleted -> referenced -> referenced		aou_1.csv (1886)	1886	NA	Common Yellowthroat	1587; 681a; 681	Parulidae	Paruline masquée	Geothlypis	Passeriformes	species	Geothlypis trichas occidentalis; Geothlypis trichas	Geothlypis trichas	NA	NA	NA	NA	NA	NA	NA
Apus pacificus	Apus pacificus; Micropus pacificus	1	Taxon concept 7128b314-ba1b-4b57-8b64-f6682f3db5dc containing 'Apus pacificus' and 'Micropus pacificus' found between 1931 to 2017 in 6 datasets (part of name cluster 3cee3f67-007b-4972-be86-e1373982d24c)	added -> rename -> referenced -> referenced -> referenced -> referenced	added -> referenced -> referenced -> referenced -> referenced		aou_4 (1931)	1931	NA	Fork-tailed Swift	753	Apodidae	Martinet de Sibérie	Apus	Apodiformes	species	Apus pacificus	Apus pacificus	A	NA	NA	NA	NA	NA	Apodinae
Buteo lineatus	Buteo lineatus alleni; Buteo lineatus; Buteo lineatus elegans	1	Taxon concept 7147eb6f-db11-4027-8529-6b5a49669a13 containing 'Buteo lineatus elegans' and 'Buteo lineatus' and 'Buteo lineatus alleni' found between 1886 to 2017 in 5 datasets (part of name cluster cb83ae88-1fae-43fc-93f4-011903d2531a)	added|added|added -> referenced -> referenced -> deleted|deleted -> referenced	added|added|added -> referenced -> referenced -> deleted|deleted -> referenced		aou_1.csv (1886)	1886	NA	Red-shouldered Hawk	339; 339b; 296; 339a	Accipitridae	Buse à épaulettes	Buteo	Accipitriformes	species	Buteo lineatus alleni; Buteo lineatus; Buteo lineatus elegans	Buteo lineatus	NA	NA	NA	NA	NA	NA	NA
Calcarius pictus	Calcarius pictus	1	Taxon concept e1ebd0af-ce84-43b8-b974-da4620e8308f containing 'Calcarius pictus' found between 1886 to 2017 in 5 datasets (part of name cluster c418e924-5ad9-46d4-8033-0022e83bd9e8)	added -> referenced -> referenced -> referenced -> referenced	added -> referenced -> referenced -> referenced -> referenced		aou_1.csv (1886)	1886	Monotypic.	Smith's Longspur	1734; 537	Calcariidae	Plectrophane de Smith	Calcarius	Passeriformes	species	Calcarius pictus	Calcarius pictus	NA	NA	NA	NA	NA	NA	NA
Rhynchophanes mccownii	Calcarius mccownii; Rhynchophanes mccownii; Rhynchophanes mccowni	1	Taxon concept 3d4474c7-e389-40cd-aa1f-5fc100a98822 containing 'Rhynchophanes mccownii' and 'Calcarius mccownii' and 'Rhynchophanes mccowni' found between 1886 to 2017 in 8 datasets (part of name cluster bfccb27a-5007-4f56-b5a2-60e2d66efe81)	added -> rename -> rename -> rename -> referenced -> referenced -> rename -> referenced	added -> referenced -> referenced -> referenced		aou_1.csv (1886)	1886	Monotypic.	McCown's Longspur	1732; 539	Calcariidae	Plectrophane de McCown	Rhynchophanes	Passeriformes	species	Calcarius mccownii; Rhynchophanes mccownii	Rhynchophanes mccownii	NA	NA	NA	NA	NA	NA	NA
Ardea cinerea	Ardea cinerea	1	Taxon concept 8a429f6c-17bb-4aa1-8188-9e58596dc167 containing 'Ardea cinerea' found between 1886 to 2017 in 6 datasets (part of name cluster 5053690c-b2a3-4d1c-8ce8-fbfc72b777f4)	added -> referenced -> referenced -> deleted -> added -> referenced	added -> referenced -> referenced -> deleted -> added -> referenced		aou_1.csv (1886)	1886	NA	Gray Heron	[195]; 225	Ardeidae	Héron cendré	Ardea	Pelecaniformes	species	Ardea cinerea	Ardea cinerea	A	NA	NA	NA	NA	NA	NA
Tachycineta cyaneoviridis	Tachycineta cyaneoviridis; Callichelidon cyaneoviridis	1	Taxon concept 806137f0-d378-42b9-8d44-e8e4300aeefb containing 'Tachycineta cyaneoviridis' and 'Callichelidon cyaneoviridis' found between 1891 to 2017 in 5 datasets (part of name cluster b135ebb0-4975-4044-a665-c1778fba49f7)	added -> referenced -> rename -> referenced -> referenced	added -> referenced -> referenced -> referenced		aou_1_03 (1891)	1891	Monotypic.	Bahama Swallow	1322	Hirundinidae	Hirondelle des Bahamas	Tachycineta	Passeriformes	species	Tachycineta cyaneoviridis	Tachycineta cyaneoviridis	NA	NA	NA	NA	NA	NA	Hirundininae
Zenaida macroura	Zenaida macroura; Zenaidura macroura	1	Taxon concept 497b8d95-edd8-4eb7-aa0c-311d988e18d3 containing 'Zenaidura macroura' and 'Zenaida macroura' found between 1886 to 2017 in 4 datasets (part of name cluster e13fba94-218e-44b1-a52f-5a003fb74836)	added -> rename -> referenced -> referenced	added -> referenced -> referenced		aou_1.csv (1886)	1886	NA	Mourning Dove	556; 316	Columbidae	Tourterelle triste	Zenaida	Columbiformes	species	Zenaida macroura; Zenaidura macroura	Zenaida macroura	NA	NA	NA	NA	NA	NA	NA
Buteo swainsoni	Buteo swainsoni	1	Taxon concept 96539218-c5de-424d-a623-8b3ceea3d6b8 containing 'Buteo swainsoni' found between 1886 to 2017 in 5 datasets (part of name cluster d114ca7d-7820-4618-b987-6d51be3644d9)	added -> referenced -> referenced -> referenced -> referenced	added -> referenced -> referenced -> referenced -> referenced		aou_1.csv (1886)	1886	Monotypic.	Swainson's Hawk	342; 301	Accipitridae	Buse de Swainson	Buteo	Accipitriformes	species	Buteo swainsoni	Buteo swainsoni	NA	NA	NA	NA	NA	NA	NA
Tyrannus vociferans	Tyrannus vociferans	1	Taxon concept 3dd584e6-0d1c-4245-97f9-c20863b99011 containing 'Tyrannus vociferans' found between 1886 to 2017 in 3 datasets (part of name cluster 16ad6932-aa6c-4467-9e21-0bece6ce7678)	added -> referenced -> referenced	added -> referenced -> referenced		aou_1.csv (1886)	1886	NA	Cassin's Kingbird	448; 1193	Tyrannidae	Tyran de Cassin	Tyrannus	Passeriformes	species	Tyrannus vociferans	Tyrannus vociferans	NA	NA	NA	NA	NA	NA	Tyranninae
Turdus migratorius	Planesticus migratorius; Merula migratoria; Merula migratoria propinqua; Turdus migratorius	2	Taxon concept 0e5e1246-c79b-4378-99db-472289551e47 containing 'Turdus migratorius' found between 1973 to 2017 in 5 datasets (part of name cluster 31b766b3-91e0-4ff3-84d2-dbb688ec5d13); Taxon concept cfeb381d-bde5-43ca-88d4-14c890b4ec46 containing 'Merula migratoria propinqua' and 'Turdus migratorius' and 'Merula migratoria' and 'Planesticus migratorius' found between 1886 to 1973 in 5 datasets (p…	added|added -> rename -> referenced -> rename -> lump -> referenced -> deleted -> referenced -> referenced	added|added -> referenced -> lump -> referenced -> deleted -> referenced -> referenced	lump	aou_1.csv (1886)	1886	NA	American Robin	761; 761a; 1472	Turdidae	Merle d'Amérique	Turdus	Passeriformes	species	Merula migratoria; Merula migratoria propinqua; Turdus migratorius	Turdus migratorius	NA	NA	NA	NA	NA	NA	NA
Sphyrapicus nuchalis	Sphyrapicus nuchalis	2	Taxon concept cc37b46a-47cb-45a5-9417-bf91c15cf3ae containing 'Sphyrapicus nuchalis' found between 1985 in 1 datasets (part of name cluster d3a84871-c8be-45aa-ab1f-72727e5240c0); Taxon concept 268bd520-eea2-4422-a4cf-ca3cad78814a containing 'Sphyrapicus nuchalis' found between 1985 to 2017 in 2 datasets (part of name cluster d3a84871-c8be-45aa-ab1f-72727e5240c0)	split -> referenced	split -> referenced	split	aou_6_35 (1985)	1985	Monotypic.	Red-naped Sapsucker	957	Picidae	Pic à nuque rouge	Sphyrapicus	Piciformes	species	NA	Sphyrapicus nuchalis	NA	NA	NA	NA	NA	NA	Picinae
Junco hyemalis	Junco hyemalis; Junco hyemalis oregonus	6	Taxon concept c7043869-15d8-4f54-bcf3-91dcc164d400 containing 'Junco hyemalis' found between 1908 to 1931 in 2 datasets (part of name cluster f4dd8b06-6ffd-46db-b47b-a875b35198e6); Taxon concept f7537456-2f28-4f4a-8d06-91f03b55ab35 containing 'Junco hyemalis' found between 1973 to 2014 in 4 datasets (part of name cluster f4dd8b06-6ffd-46db-b47b-a875b35198e6); Taxon concept f7168b9b-4be7-4b80-9a67…	added|added -> lump -> lump -> split -> lump -> referenced -> deleted -> split -> referenced	added|added -> lump -> lump -> split -> lump -> referenced -> deleted -> split -> referenced	lump -> lump -> split -> lump -> split	aou_1.csv (1886)	1886	NA	Dark-eyed Junco	567a; 1730; 567	Emberizidae	Junco ardoisé	Junco	Passeriformes	species	Junco hyemalis; Junco hyemalis oregonus	Junco hyemalis	NA	NA	NA	NA	NA	NA	NA
Ammodramus nelsoni	Passerherbulus nelsoni; Ammodramus nelsoni	4	Taxon concept 2f59b670-7729-4847-b9e6-0cc88abb0ed6 containing 'Ammodramus nelsoni' found between 1899 in 1 datasets (part of name cluster 06795bc2-eab5-45b0-8a1d-fabdf9fbfc81); Taxon concept 433f1eaa-a29f-400b-a13d-e560efd3b5c6 containing 'Passerherbulus nelsoni' and 'Ammodramus nelsoni' found between 1931 to 1995 in 2 datasets (part of name cluster 06795bc2-eab5-45b0-8a1d-fabdf9fbfc81); Taxon co…	split -> rename -> referenced -> referenced -> referenced -> referenced -> lump -> split -> referenced -> referenced	split -> referenced -> referenced -> referenced -> referenced -> lump -> split -> referenced -> referenced	split -> lump -> split	aou_2_09 (1899)	1899	Monotypic.	Nelson's Sparrow	2041	Emberizidae	Bruant de Nelson	Ammodramus	Passeriformes	species	NA	Ammodramus nelsoni	NA	NA	NA	NA	NA	NA	NA
Phasianus colchicus	Phasianus colchicus	1	Taxon concept 84b26368-aa55-425e-8db4-eb248f4d7f6b containing 'Phasianus colchicus' found between 1931 to 2017 in 3 datasets (part of name cluster f6681fe3-47a6-474b-a966-d60ef30b4736)	added -> referenced -> referenced	added -> referenced -> referenced		aou_4 (1931)	1931	NA	Ring-necked Pheasant	96	Phasianidae	Faisan de Colchide	Phasianus	Galliformes	species	Phasianus colchicus	Phasianus colchicus	NA	NA	NA	I	NA	NA	Phasianinae
Anous stolidus	Anous stolidus	1	Taxon concept 844286d4-ef53-4100-b4fb-795a2a863329 containing 'Anous stolidus' found between 1886 to 2017 in 5 datasets (part of name cluster 7224b979-1420-4fe7-822a-bba1145300c8)	added -> referenced -> referenced -> referenced -> referenced	added -> referenced -> referenced -> referenced -> referenced		aou_1.csv (1886)	1886	NA	Brown Noddy	79; 482	Laridae	Noddi brun	Anous	Charadriiformes	species	Anous stolidus	Anous stolidus	NA	NA	NA	NA	NA	NA	Sterninae
Aethia psittacula	Cyclorrhynchus psittacula; Phaleris psittacula; Cyclorrhynchus psittaculus; Aethia psittacula	1	Taxon concept 923560e5-f63a-4dd7-b341-a143743ba405 containing 'Cyclorrhynchus psittaculus' and 'Cyclorrhynchus psittacula' and 'Aethia psittacula' and 'Phaleris psittacula' found between 1886 to 2017 in 7 datasets (part of name cluster c614da26-2119-4400-921f-a2d1bbfda02f)	added -> rename -> rename -> referenced -> referenced -> rename -> referenced	added -> referenced -> referenced -> referenced		aou_1.csv (1886)	1886	Monotypic.	Parakeet Auklet	17; 527	Alcidae	Starique perroquet	Aethia	Charadriiformes	species	Cyclorrhynchus psittacula; Cyclorrhynchus psittaculus	Aethia psittacula	NA	NA	NA	NA	NA	NA	NA
Rynchops niger	Rynchops niger; Rynchops nigra	1	Taxon concept 4d239c83-b77b-41e1-ae9d-685f7ad19c2a containing 'Rynchops niger' and 'Rynchops nigra' found between 1886 to 2017 in 6 datasets (part of name cluster 8e5dc79f-e396-462e-aae1-c84f2601e1e0)	added -> referenced -> rename -> referenced -> referenced -> referenced	added -> referenced -> referenced -> referenced -> referenced		aou_1.csv (1886)	1886	NA	Black Skimmer	80; 1937	Laridae	Bec-en-ciseaux noir	Rynchops	Charadriiformes	species	Rynchops niger; Rynchops nigra	Rynchops niger	NA	NA	NA	NA	NA	NA	Rynchopinae
Tringa totanus	Totanus totanus; Tringa totanus	1	Taxon concept 71f6144e-f267-4cb7-8476-a372041b5fde containing 'Totanus totanus' and 'Tringa totanus' found between 1912 to 2017 in 7 datasets (part of name cluster afd0055d-8d48-48aa-b05e-41614b91836c)	added -> referenced -> referenced -> rename -> deleted -> added -> referenced	added -> referenced -> referenced -> deleted -> added -> referenced		aou_3_16 (1912)	1912	NA	Common Redshank	409	Scolopacidae	Chevalier gambette	Tringa	Charadriiformes	species	NA	Tringa totanus	A	NA	NA	NA	NA	NA	Tringinae
Anas crecca	Nettion crecca; Anas crecca	2	Taxon concept fd8dd0e8-9ab8-48cb-9f79-81a8939e365f containing 'Anas crecca' found between 1973 to 2017 in 3 datasets (part of name cluster e48a3d8f-602d-467b-a4bc-84815d7c404f); Taxon concept 91cd8d30-c560-4320-b95c-fa7fd94dd60c containing 'Nettion crecca' and 'Anas crecca' found between 1886 to 1973 in 5 datasets (part of name cluster e48a3d8f-602d-467b-a4bc-84815d7c404f)	added -> rename -> rename -> referenced -> lump -> referenced -> referenced	added -> referenced -> lump -> referenced -> referenced	lump	aou_1.csv (1886)	1886	NA	Green-winged Teal	49; [138]	Anatidae	Sarcelle d'hiver	Anas	Anseriformes	species	Anas crecca	Anas crecca	NA	NA	NA	NA	NA	NA	Anatinae
Cardellina pusilla	Sylvania pusilla pileolata; Wilsonia pusilla; Cardellina pusilla; Sylvania pusilla	1	Taxon concept e93579ac-31c6-4147-83b0-aeed22b58af0 containing 'Sylvania pusilla pileolata' and 'Cardellina pusilla' and 'Sylvania pusilla' and 'Wilsonia pusilla' found between 1886 to 2017 in 9 datasets (part of name cluster 75a2f91b-2657-4671-9dfb-fd910cc4afd8)	added|added -> rename -> referenced -> referenced -> referenced -> deleted -> referenced -> rename -> referenced	added|added -> referenced -> referenced -> referenced -> deleted -> referenced -> referenced		aou_1.csv (1886)	1886	NA	Wilson's Warbler	1601; 685; 685a	Parulidae	Paruline à calotte noire	Cardellina	Passeriformes	species	Sylvania pusilla pileolata; Wilsonia pusilla; Sylvania pusilla	Cardellina pusilla	NA	NA	NA	NA	NA	NA	NA
Scolopax minor	Scolopax minor; Rubicola minor; Philohela minor	1	Taxon concept f31b9ddd-55ff-4824-97b7-f4dbaaf67de3 containing 'Scolopax minor' and 'Rubicola minor' and 'Philohela minor' found between 1886 to 2017 in 7 datasets (part of name cluster 89d26223-5e4e-4696-890a-c7f4c50f77eb)	added -> referenced -> rename -> rename -> rename -> referenced -> referenced	added -> referenced -> referenced -> referenced		aou_1.csv (1886)	1886	Monotypic.	American Woodcock	456; 228	Scolopacidae	Bécasse d'Amérique	Scolopax	Charadriiformes	species	Scolopax minor; Philohela minor	Scolopax minor	NA	NA	NA	NA	NA	NA	Scolopacinae
Grus americana	Grus americana	1	Taxon concept 86c68ddb-f02b-42c3-a015-31ff15882449 containing 'Grus americana' found between 1886 to 2017 in 3 datasets (part of name cluster 6e316cc5-e491-451b-8406-eced002234fc)	added -> referenced -> referenced	added -> referenced -> referenced		aou_1.csv (1886)	1886	Monotypic.	Whooping Crane	367; 204	Gruidae	Grue blanche	Grus	Gruiformes	species	Grus americana	Grus americana	NA	NA	NA	NA	NA	NA	Gruinae
Puffinus myrtae	Puffinus myrtae	2	Taxon concept 2c8a4881-471d-4fd4-9eae-19792bc0c179 containing 'Puffinus myrtae' found between 2015 in 1 datasets (part of name cluster f6762c70-c711-4d81-8ce9-91c2ab418d66); Taxon concept 7bb48f8b-aa58-4a97-af29-584e4c5714f2 containing 'Puffinus myrtae' found between 2015 in 1 datasets (part of name cluster f6762c70-c711-4d81-8ce9-91c2ab418d66)	split	split	split	aou_7_56 (2015)	2015	NA	NA	NA	NA	NA	NA	NA	NA	NA	NA	NA	NA	NA	NA	NA	NA	NA
Trogon elegans	Trogon elegans	3	Taxon concept 5a1b56b0-c39e-4a62-80bb-fd02e5ca6b77 containing 'Trogon elegans' found between 1944 to 1947 in 2 datasets (part of name cluster 0eb297f4-2539-4d91-b995-c290482e49f2); Taxon concept cf4d0e30-e47e-4891-9844-9caf64405002 containing 'Trogon elegans' found between 1944 in 1 datasets (part of name cluster 0eb297f4-2539-4d91-b995-c290482e49f2); Taxon concept b25fdf86-2564-4e14-b310-83567d1…	lump -> lump -> referenced -> referenced -> referenced	lump -> lump -> referenced -> referenced -> referenced	lump -> lump	aou_4_19 (1944)	1944	NA	Elegant Trogon	887	Trogonidae	Trogon élégant	Trogon	Trogoniformes	species	Trogon elegans	Trogon elegans	NA	NA	NA	NA	NA	NA	Trogoninae
Empidonax traillii	Empidonax pusillus; Empidonax pusillus traillii; Empidonax traillii; Empidonax trailli	2	Taxon concept b0e725db-be9e-4dea-910a-5739be395cac containing 'Empidonax traillii' found between 1973 to 2017 in 3 datasets (part of name cluster c6135e3f-7894-4dd4-98e0-aa4d3bc484b9); Taxon concept 4c75343b-46e6-4e3f-aecf-4b4fd96d9b72 containing 'Empidonax pusillus' and 'Empidonax trailli' and 'Empidonax pusillus traillii' and 'Empidonax traillii' found between 1886 to 1973 in 7 datasets (part o…	added|added -> rename -> rename -> referenced -> rename -> referenced -> split -> deleted -> referenced	added|added -> referenced -> referenced -> split -> deleted -> referenced	split	aou_1.csv (1886)	1886	NA	Willow Flycatcher	466; 466a; 1141	Tyrannidae	Moucherolle des saules	Empidonax	Passeriformes	species	Empidonax pusillus; Empidonax pusillus traillii; Empidonax traillii	Empidonax traillii	NA	NA	NA	NA	NA	NA	Fluvicolinae
Falco columbarius	Falco columbarius suckleyi; Falco columbarius	3	Taxon concept 71fcfdcb-f047-402f-8242-2434e9bfe529 containing 'Falco columbarius suckleyi' and 'Falco columbarius' found between 1886 to 1908 in 2 datasets (part of name cluster f4c308ec-2361-4950-b897-a30adb6f4b71); Taxon concept 9842f9b2-3e10-4ece-bdca-af7e9d6966d4 containing 'Falco columbarius' found between 1946 to 2017 in 4 datasets (part of name cluster f4c308ec-2361-4950-b897-a30adb6f4b71)…	added|added -> lump -> lump -> referenced -> deleted -> referenced	added|added -> lump -> lump -> referenced -> deleted -> referenced	lump -> lump	aou_1.csv (1886)	1886	NA	Merlin	357; 325; 357a	Falconidae	Faucon émerillon	Falco	Falconiformes	species	Falco columbarius suckleyi; Falco columbarius	Falco columbarius	NA	NA	NA	NA	NA	NA	Falconinae
Protonotaria citrea	Protonotaria citrea	1	Taxon concept 4c704448-95fd-465a-84b3-15271ff5b3df containing 'Protonotaria citrea' found between 1886 to 2017 in 7 datasets (part of name cluster c2f0425a-5a79-4e51-bfa7-421f7511c42b)	added -> referenced -> referenced -> referenced -> referenced -> referenced -> referenced	added -> referenced -> referenced -> referenced -> referenced -> referenced -> referenced		aou_1.csv (1886)	1886	Monotypic.	Prothonotary Warbler	1577; 637	Parulidae	Paruline orangée	Protonotaria	Passeriformes	species	Protonotaria citrea	Protonotaria citrea	NA	NA	NA	NA	NA	NA	NA
Sturnella neglecta	Sturnella neglecta	2	Taxon concept 7f99e043-c6a1-4057-9450-b73822646f03 containing 'Sturnella neglecta' found between 1908 in 1 datasets (part of name cluster e2be211a-1349-4cc1-8ebe-dde9bab2a4bc); Taxon concept 0354a23e-e7ae-48ae-b12c-620ae11f444a containing 'Sturnella neglecta' found between 1908 to 2017 in 5 datasets (part of name cluster e2be211a-1349-4cc1-8ebe-dde9bab2a4bc)	split -> referenced -> referenced -> referenced -> referenced	split -> referenced -> referenced -> referenced -> referenced	split	aou_2_14 (1908)	1908	NA	Western Meadowlark	1780	Icteridae	Sturnelle de l'Ouest	Sturnella	Passeriformes	species	Sturnella neglecta	Sturnella neglecta	NA	NA	NA	NA	NA	NA	NA
Contopus sordidulus	Contopus richardsonii; Myiochanes richardsoni; Myiochanes richardsonii; Contopus sordidulus	1	Taxon concept 3c9dcefc-e4e6-4de8-ab3f-e4b2a00b62f2 containing 'Contopus sordidulus' and 'Contopus richardsonii' and 'Myiochanes richardsoni' and 'Myiochanes richardsonii' found between 1886 to 2017 in 8 datasets (part of name cluster 56122a8a-054c-4672-881d-6f86ad17fc92)	added -> rename -> rename -> rename -> rename -> referenced -> referenced -> referenced	added -> referenced -> referenced -> referenced		aou_1.csv (1886)	1886	NA	Western Wood-Pewee	462; 1131	Tyrannidae	Pioui de l'Ouest	Contopus	Passeriformes	species	Contopus richardsonii; Contopus sordidulus	Contopus sordidulus	NA	NA	NA	NA	NA	NA	Fluvicolinae
Puffinus baroli	Puffinus baroli	2	Taxon concept 4a552731-c8f6-4d84-82f0-7682c545a2a5 containing 'Puffinus baroli' found between 2013 in 1 datasets (part of name cluster 98a78a13-9c44-49c3-8c21-0ad49bb339a4); Taxon concept 9ad8dfb1-2156-49c7-a049-ccbe2069d7e8 containing 'Puffinus baroli' found between 2013 to 2017 in 2 datasets (part of name cluster 98a78a13-9c44-49c3-8c21-0ad49bb339a4)	split -> referenced	split -> referenced	split	aou_7_54 (2013)	2013	Formerly considered conspecific with Puffinus assimilis. Monotypic.	Barolo Shearwater	10621	Procellariidae	Puffin de Macaronésie	Puffinus	Procellariiformes	species	NA	Puffinus baroli	A	NA	NA	NA	NA	NA	NA
Haliaeetus pelagicus	Thallasoaetus pelagicus; Haliaeetus pelagicus	1	Taxon concept b226e06d-2399-4061-a042-e59cdd328b61 containing 'Thallasoaetus pelagicus' and 'Haliaeetus pelagicus' found between 1931 to 2017 in 5 datasets (part of name cluster b40a7827-2c29-4223-bea9-9605bff4a6cd)	added -> rename -> referenced -> referenced -> referenced	added -> referenced -> referenced -> referenced		aou_4 (1931)	1931	NA	Steller's Sea-Eagle	272	Accipitridae	Pygargue empereur	Haliaeetus	Accipitriformes	species	Haliaeetus pelagicus	Haliaeetus pelagicus	A	NA	NA	NA	NA	NA	NA
Fringilla montifringilla	Fringilla montifringilla	1	Taxon concept 4f5198ae-c1cb-4e48-aecd-9a530e6a130d containing 'Fringilla montifringilla' found between 1931 to 2017 in 3 datasets (part of name cluster 9044bfad-65ab-4b20-9874-759cfdf16075)	added -> referenced -> referenced	added -> referenced -> referenced		aou_4 (1931)	1931	Monotypic.	Brambling	1829	Fringillidae	Pinson du Nord	Fringilla	Passeriformes	species	Fringilla montifringilla	Fringilla montifringilla	NA	NA	NA	NA	NA	NA	Fringillinae
Corvus cryptoleucus	Corvus cryptoleucus	1	Taxon concept 1ae19f58-577e-4854-b4aa-17bfe2dcb35c containing 'Corvus cryptoleucus' found between 1886 to 2017 in 4 datasets (part of name cluster d3f17c38-cf4f-4548-b289-a1abcaf5cbd3)	added -> referenced -> referenced -> referenced	added -> referenced -> referenced -> referenced		aou_1.csv (1886)	1886	Monotypic.	Chihuahuan Raven	487; 1306	Corvidae	Corbeau à cou blanc	Corvus	Passeriformes	species	Corvus cryptoleucus	Corvus cryptoleucus	NA	NA	NA	NA	NA	NA	NA
Dendragapus obscurus	Dendragapus obscurus richardsonii; Dendragapus obscurus fuliginosus; Dendragapus obscurus	4	Taxon concept 6a934e8f-b672-4162-9634-f0da7c5a172f containing 'Dendragapus obscurus' and 'Dendragapus obscurus richardsonii' and 'Dendragapus obscurus fuliginosus' found between 1886 to 1931 in 2 datasets (part of name cluster 10a3f694-7c92-4f50-80a6-118a2bc0ed95); Taxon concept bdb61c89-5674-45af-8327-0eb40c4b5545 containing 'Dendragapus obscurus' found between 1944 to 2006 in 5 datasets (part o…	added|added|added -> split -> lump -> referenced -> referenced -> deleted|deleted -> split -> referenced	added|added|added -> split -> lump -> referenced -> referenced -> deleted|deleted -> split -> referenced	split -> lump -> split	aou_1.csv (1886)	1886	NA	Dusky Grouse	297; 297b; 105; 297a	Phasianidae	Tétras sombre	Dendragapus	Galliformes	species	Dendragapus obscurus richardsonii; Dendragapus obscurus fuliginosus; Dendragapus obscurus	Dendragapus obscurus	NA	NA	NA	NA	NA	NA	Tetraoninae
Melanerpes formicivorus	Melanerpes formicivorus bairdi; Balanosphyra formicivora; Melanerpes formicivorus; Melanerpes formicivorus angustifrons	1	Taxon concept dc318f89-8352-401e-bfa6-b5f380aa9c00 containing 'Balanosphyra formicivora' and 'Melanerpes formicivorus angustifrons' and 'Melanerpes formicivorus bairdi' and 'Melanerpes formicivorus' found between 1886 to 2017 in 7 datasets (part of name cluster a5c67d99-f9ed-48e9-af58-15fd2ff6f6ff)	added|added -> referenced -> rename -> rename -> referenced -> deleted|deleted -> referenced	added|added -> referenced -> referenced -> deleted|deleted -> referenced		aou_1.csv (1886)	1886	NA	Acorn Woodpecker	941; 407; 407a	Picidae	Pic glandivore	Melanerpes	Piciformes	species	Melanerpes formicivorus bairdi; Melanerpes formicivorus; Melanerpes formicivorus angustifrons	Melanerpes formicivorus	NA	NA	NA	NA	NA	NA	Picinae
Icterus gularis	Icterus gularis	1	Taxon concept 7031fd03-a8c3-4618-a5f2-9bb45b5b0e32 containing 'Icterus gularis' found between 1945 to 2017 in 6 datasets (part of name cluster 4e268f6f-385f-4c0c-815f-6d8e9983fa51)	added -> referenced -> referenced -> referenced -> referenced -> referenced	added -> referenced -> referenced -> referenced -> referenced -> referenced		aou_4_20 (1945)	1945	NA	Altamira Oriole	1815	Icteridae	Oriole à gros bec	Icterus	Passeriformes	species	Icterus gularis	Icterus gularis	NA	NA	NA	NA	NA	NA	NA
Egretta garzetta	Egretta garzetta	1	Taxon concept 9e0b5628-c875-4965-8a42-db05f68a5432 containing 'Egretta garzetta' found between 1956 to 2017 in 4 datasets (part of name cluster 846af785-ba8c-4c2d-97f4-c5ec07f793c6)	added -> referenced -> referenced -> referenced	added -> referenced -> referenced -> referenced		aou_4_31 (1956)	1956	NA	Little Egret	230	Ardeidae	Aigrette garzette	Egretta	Pelecaniformes	species	Egretta garzetta	Egretta garzetta	NA	NA	NA	NA	NA	NA	NA
Haematopus ostralegus	Haematopus ostralegus	1	Taxon concept 2a265e53-ec9c-4863-bd89-a88150a0d90e containing 'Haematopus ostralegus' found between 1886 to 2017 in 6 datasets (part of name cluster 24616f2f-9537-4abc-b849-38d16ef5fb8f)	added -> referenced -> referenced -> deleted -> added -> referenced	added -> referenced -> referenced -> deleted -> added -> referenced		aou_1.csv (1886)	1886	NA	Eurasian Oystercatcher	[285]; 387	Haematopodidae	Huîtrier pie	Haematopus	Charadriiformes	species	Haematopus ostralegus	Haematopus ostralegus	A	NA	NA	NA	NA	NA	NA
Cistothorus palustris	Cistothorus palustris; Telmatodytes palustris	1	Taxon concept 5214d927-911a-4982-a0dd-3d7874b42008 containing 'Cistothorus palustris' and 'Telmatodytes palustris' found between 1886 to 2017 in 6 datasets (part of name cluster 1e35861f-eae2-4d38-8947-88f942cc338f)	added -> rename -> rename -> referenced -> referenced -> referenced	added -> referenced -> referenced -> referenced		aou_1.csv (1886)	1886	NA	Marsh Wren	725; 1391	Troglodytidae	Troglodyte des marais	Cistothorus	Passeriformes	species	Cistothorus palustris	Cistothorus palustris	NA	NA	NA	NA	NA	NA	NA
Conuropsis carolinensis	Conuropsis carolinensis; Conurus carolinensis	1	Taxon concept 648d23f2-4401-4585-bf4f-a562c1247c78 containing 'Conuropsis carolinensis' and 'Conurus carolinensis' found between 1886 to 2017 in 5 datasets (part of name cluster 5759fdaa-4bbd-4d8e-ae9b-02e83bd61524)	added -> rename -> referenced -> referenced -> referenced	added -> referenced -> referenced -> referenced		aou_1.csv (1886)	1886	NA	Carolina Parakeet	590; 382	Psittacidae	Conure de Caroline	Conuropsis	Psittaciformes	species	Conuropsis carolinensis; Conurus carolinensis	Conuropsis carolinensis	NA	†	NA	NA	NA	NA	Arinae
Thalassarche melanophris	Diomedea melanophris; Diomedea melanophrys; Thalassarche melanophris	1	Taxon concept 507b9a3a-2c81-48e3-8e8a-a75745ecd869 containing 'Diomedea melanophrys' and 'Diomedea melanophris' and 'Thalassarche melanophris' found between 1947 to 2017 in 6 datasets (part of name cluster 8a157cee-1bdb-48ed-96a3-6be06a468c5f)	added -> rename -> deleted -> added -> rename -> referenced	added -> deleted -> added -> referenced		aou_4_22 (1947)	1947	NA	Black-browed Albatross	2004	Diomedeidae	Albatros à sourcils noirs	Thalassarche	Procellariiformes	species	NA	Thalassarche melanophris	A	NA	NA	NA	NA	NA	NA
Petrochelidon pyrrhonota	Petrochelidon albifrons; Petrochelidon lunifrons; Petrochelidon pyrrhonota; Hirundo pyrrhonota	1	Taxon concept 8243b3c8-e2a8-4424-8a81-f226d3676b72 containing 'Petrochelidon albifrons' and 'Petrochelidon lunifrons' and 'Hirundo pyrrhonota' and 'Petrochelidon pyrrhonota' found between 1886 to 2017 in 7 datasets (part of name cluster 2b759fbb-1be4-43fd-b1dc-48cfecd51512)	added -> rename -> rename -> rename -> referenced -> rename -> referenced	added -> referenced -> referenced		aou_1.csv (1886)	1886	NA	Cliff Swallow	612; 1329	Hirundinidae	Hirondelle à front blanc	Petrochelidon	Passeriformes	species	Petrochelidon lunifrons; Hirundo pyrrhonota	Petrochelidon pyrrhonota	NA	NA	NA	NA	NA	NA	Hirundininae
Sporophila torqueola	Sporophila torqueola; Sporophila morelleti	1	Taxon concept d9e5823a-70c5-40ed-861a-302bc7da7e07 containing 'Sporophila torqueola' and 'Sporophila morelleti' found between 1886 to 2017 in 9 datasets (part of name cluster e406592c-87a5-4545-86e4-99e8048fe0cb)	added -> referenced -> referenced -> referenced -> rename -> referenced -> referenced -> referenced -> referenced	added -> referenced -> referenced -> referenced -> referenced -> referenced -> referenced -> referenced		aou_1.csv (1886)	1886	NA	White-collared Seedeater	1660; 602	Thraupidae	Sporophile à col blanc	Sporophila	Passeriformes	species	Sporophila torqueola; Sporophila morelleti	Sporophila torqueola	NA	NA	NA	NA	*	NA	Sporophilinae
Bubulcus ibis	Bubulbus ibis; Bubulcus ibis	1	Taxon concept 4dd2ee9c-4747-4320-bee3-669e01abf1f0 containing 'Bubulcus ibis' and 'Bubulbus ibis' found between 1954 to 2017 in 4 datasets (part of name cluster 4cc721bc-e1af-450c-82d7-bd9c95bb5bf1)	added -> rename -> referenced -> referenced	added -> referenced -> referenced		aou_4_29 (1954)	1954	Not recognized by del Hoyo et al. (1992) or Clements (2000) or Howard and Moore (2003), but included in treatments Peters (1979).	Cattle Egret	236	Ardeidae	Héron garde-boeufs	Bubulcus	Pelecaniformes	species	Bubulcus ibis	Bubulcus ibis	NA	NA	NA	NA	NA	NA	NA
Tiaris canorus	Euetheia canora; Tiaris canorus; Tiaris canora	1	Taxon concept ba8748be-91a5-412f-824d-6e9d24e0f15e containing 'Tiaris canora' and 'Euetheia canora' and 'Tiaris canorus' found between 1889 to 2017 in 9 datasets (part of name cluster 0c25b789-071a-491e-b3b8-b7876a9ab060)	added -> rename -> rename -> referenced -> referenced -> deleted -> added -> rename -> referenced	added -> referenced -> referenced -> deleted -> added -> referenced		aou_1_01 (1889)	1889	Monotypic.	Cuban Grassquit	1950	Thraupidae	Sporophile petit-chanteur	Tiaris	Passeriformes	species	NA	Tiaris canorus	NA	NA	NA	NA	*	NA	Coerebinae
Auriparus flaviceps	Auriparus flaviceps	1	Taxon concept 120eb2ab-0506-4d4e-bc1d-88613eaa149c containing 'Auriparus flaviceps' found between 1886 to 2017 in 4 datasets (part of name cluster 3c40adb1-8a92-46e9-bba7-abbfdbf8d77b)	added -> referenced -> referenced -> referenced	added -> referenced -> referenced -> referenced		aou_1.csv (1886)	1886	NA	Verdin	1345; 746	Remizidae	Auripare verdin	Auriparus	Passeriformes	species	Auriparus flaviceps	Auriparus flaviceps	NA	NA	NA	NA	NA	NA	NA
Jabiru mycteria	Jabiru mycteria	1	Taxon concept 79b49279-46ba-49b6-8538-5a79c8cbae12 containing 'Jabiru mycteria' found between 1908 to 2017 in 5 datasets (part of name cluster 51922d7b-ef27-4aa7-a472-c87a1c37dd8b)	added -> deleted -> added -> referenced -> referenced	added -> deleted -> added -> referenced -> referenced		aou_2_14 (1908)	1908	Monotypic.	Jabiru	252	Ciconiidae	Jabiru d'Amérique	Jabiru	Ciconiiformes	species	Jabiru mycteria	Jabiru mycteria	NA	NA	NA	NA	NA	NA	NA
Selasphorus calliope	Selasphorus calliope; Stellula calliope; Trochilus calliope	1	Taxon concept 130262d9-41c6-4a84-9e23-9f643d4ea033 containing 'Selasphorus calliope' and 'Trochilus calliope' and 'Stellula calliope' found between 1886 to 2017 in 5 datasets (part of name cluster e7c7b548-7750-420a-9cc9-d303f7556132)	added -> rename -> referenced -> rename -> referenced	added -> referenced -> referenced		aou_1.csv (1886)	1886	Monotypic.	Calliope Hummingbird	870; 436	Trochilidae	Colibri calliope	Selasphorus	Apodiformes	species	Stellula calliope; Trochilus calliope	Selasphorus calliope	NA	NA	NA	NA	NA	NA	Trochilinae
Mergellus albellus	Mergus albellus; Mergellus albellus	1	Taxon concept 9880eb4c-56df-4f6c-988b-9812154a3d05 containing 'Mergellus albellus' and 'Mergus albellus' found between 1897 to 2017 in 6 datasets (part of name cluster a2e33829-c17f-4057-9c2f-70c17bf771fe)	added -> rename -> deleted -> added -> referenced -> referenced	added -> deleted -> added -> referenced -> referenced		aou_2_08 (1897)	1897	Monotypic.	Smew	70	Anatidae	Harle piette	Mergellus	Anseriformes	species	Mergellus albellus	Mergellus albellus	NA	NA	NA	NA	NA	N	Anatinae
Alca torda	Alca torda	1	Taxon concept 11d41429-d2f7-4120-b232-36a0c5e28cf2 containing 'Alca torda' found between 1886 to 2017 in 4 datasets (part of name cluster 12d9caee-a93f-430b-af24-da4678e06262)	added -> referenced -> referenced -> referenced	added -> referenced -> referenced -> referenced		aou_1.csv (1886)	1886	NA	Razorbill	516; 32	Alcidae	Petit Pingouin	Alca	Charadriiformes	species	Alca torda	Alca torda	NA	NA	NA	NA	NA	NA	NA
Setophaga americana	Parula americana; Compsothlypis americana; Setophaga americana	1	Taxon concept d43f811e-775d-4cf1-8c03-8502d035ddfb containing 'Parula americana' and 'Setophaga americana' and 'Compsothlypis americana' found between 1886 to 2017 in 10 datasets (part of name cluster c8e5a90b-0b9b-4126-b91a-a6ca7587175d)	added -> referenced -> rename -> referenced -> referenced -> referenced -> referenced -> referenced -> rename -> referenced	added -> referenced -> referenced -> referenced -> referenced -> referenced -> referenced -> referenced		aou_1.csv (1886)	1886	Monotypic.	Northern Parula	1543; 648	Parulidae	Paruline à collier	Setophaga	Passeriformes	species	Parula americana; Compsothlypis americana	Setophaga americana	NA	NA	NA	NA	NA	NA	NA
Selasphorus sasin	Selasphorus alleni; Trochilus alleni; Selasphorus sasin	1	Taxon concept 832faff9-82d1-42fc-80d2-b51a9944ef6c containing 'Selasphorus alleni' and 'Trochilus alleni' and 'Selasphorus sasin' found between 1886 to 2017 in 5 datasets (part of name cluster 1f0cd3d9-393d-44cf-87df-c4fdc773fcc4)	added -> rename -> rename -> referenced -> referenced	added -> referenced -> referenced		aou_1.csv (1886)	1886	NA	Allen's Hummingbird	434; 875	Trochilidae	Colibri d'Allen	Selasphorus	Apodiformes	species	Trochilus alleni; Selasphorus sasin	Selasphorus sasin	NA	NA	NA	NA	NA	NA	Trochilinae
Artemisiospiza nevadensis	Artemisiospiza nevadensis	2	Taxon concept 96078c9d-3e32-4abb-94f3-b3b0982225d8 containing 'Artemisiospiza nevadensis' found between 2013 in 1 datasets (part of name cluster 2613d9e2-f909-476f-af0e-2366a99a41c2); Taxon concept 7064e8b1-25e0-42dd-9727-d8484b12c736 containing 'Artemisiospiza nevadensis' found between 2013 to 2017 in 2 datasets (part of name cluster 2613d9e2-f909-476f-af0e-2366a99a41c2)	split -> referenced	split -> referenced	split	aou_7_54 (2013)	2013	NA	Sagebrush Sparrow	10501	Emberizidae	Bruant des armoises	Artemisiospiza	Passeriformes	species	NA	Artemisiospiza nevadensis	NA	NA	NA	NA	NA	NA	NA
Molothrus aeneus	Callothrus robustus; Tangavius aeneus; Molothrus aeneus	1	Taxon concept e1d04668-4206-4695-8c78-5f828ce8d1f1 containing 'Callothrus robustus' and 'Molothrus aeneus' and 'Tangavius aeneus' found between 1886 to 2017 in 10 datasets (part of name cluster b7947560-6ac7-4440-b3fb-239e0ccc02de)	added -> rename -> referenced -> rename -> referenced -> rename -> referenced -> referenced -> referenced -> referenced	added -> referenced -> referenced -> referenced -> referenced -> referenced -> referenced		aou_1.csv (1886)	1886	NA	Bronzed Cowbird	496; 1794	Icteridae	Vacher bronzé	Molothrus	Passeriformes	species	Molothrus aeneus	Molothrus aeneus	NA	NA	NA	NA	NA	NA	NA
Calidris ptilocnemis	Arquatella ptilocnemis; Erolia ptilocnemis; Calidris ptilocnemis; Tringa ptilocnemis	3	Taxon concept c0c230dc-1e49-4ba5-b91c-4244f2b414e8 containing 'Arquatella ptilocnemis' and 'Erolia ptilocnemis' and 'Calidris ptilocnemis' found between 1931 to 2017 in 5 datasets (part of name cluster 568b88f6-fb83-4ea5-b5a2-b67b363b4c65); Taxon concept d9103b26-8297-44c7-9462-6621c14d3b83 containing 'Arquatella ptilocnemis' found between 1908 to 1931 in 2 datasets (part of name cluster 568b88f6…	added -> referenced -> rename -> lump -> split -> rename -> rename -> referenced -> referenced	added -> referenced -> lump -> split -> referenced -> referenced	lump -> split	aou_1.csv (1886)	1886	NA	Rock Sandpiper	441; 237	Scolopacidae	Bécasseau des Aléoutiennes	Calidris	Charadriiformes	species	Calidris ptilocnemis; Tringa ptilocnemis	Calidris ptilocnemis	NA	NA	NA	NA	NA	NA	Arenariinae
Onychoprion anaethetus	Sterna anaethetus; Sterna anaetheta; Onychoprion anaethetus	1	Taxon concept 02b6a837-e05f-4199-9dff-efa6a01d7d56 containing 'Sterna anaethetus' and 'Sterna anaetheta' and 'Onychoprion anaethetus' found between 1886 to 2017 in 6 datasets (part of name cluster 6e5c180e-c71e-4574-847b-3544ee0eabdf)	added -> rename -> rename -> referenced -> rename -> referenced	added -> referenced -> referenced		aou_1.csv (1886)	1886	NA	Bridled Tern	488; [76]	Laridae	Sterne bridée	Onychoprion	Charadriiformes	species	Sterna anaethetus	Onychoprion anaethetus	NA	NA	NA	NA	NA	NA	Sterninae
Piranga olivacea	Piranga erythromelas; Piranga olivacea	1	Taxon concept 4a9539f4-45ef-457a-813e-c5777ba1ed07 containing 'Piranga erythromelas' and 'Piranga olivacea' found between 1886 to 2017 in 9 datasets (part of name cluster 404e04ec-f053-4a64-9a20-f35c5478e942)	added -> referenced -> referenced -> rename -> referenced -> referenced -> referenced -> referenced -> referenced	added -> referenced -> referenced -> referenced -> referenced -> referenced -> referenced -> referenced		aou_1.csv (1886)	1886	Monotypic.	Scarlet Tanager	608; 1956	Cardinalidae	Piranga écarlate	Piranga	Passeriformes	species	Piranga erythromelas; Piranga olivacea	Piranga olivacea	NA	NA	NA	NA	NA	NA	NA
Empidonax flaviventris	Empidonax flaviventris	1	Taxon concept 34146b5e-6110-4e3a-a42e-150d4036c864 containing 'Empidonax flaviventris' found between 1886 to 2017 in 3 datasets (part of name cluster b1f8d069-9353-4631-a057-a2dbd152df41)	added -> referenced -> referenced	added -> referenced -> referenced		aou_1.csv (1886)	1886	Monotypic.	Yellow-bellied Flycatcher	463; 1138	Tyrannidae	Moucherolle à ventre jaune	Empidonax	Passeriformes	species	Empidonax flaviventris	Empidonax flaviventris	NA	NA	NA	NA	NA	NA	Fluvicolinae
Pluvialis squatarola	Charadrius squatarola; Pluvialis squatarola; Squatarola squatarola	1	Taxon concept 37c99e04-156f-4038-ad6a-521cf12ffd2f containing 'Charadrius squatarola' and 'Pluvialis squatarola' and 'Squatarola squatarola' found between 1886 to 2017 in 5 datasets (part of name cluster 67951751-0ee6-41e4-9b25-da5f2d040a2b)	added -> rename -> rename -> referenced -> referenced	added -> referenced -> referenced		aou_1.csv (1886)	1886	Monotypic.	Black-bellied Plover	270; 371	Charadriidae	Pluvier argenté	Pluvialis	Charadriiformes	species	Charadrius squatarola; Pluvialis squatarola	Pluvialis squatarola	NA	NA	NA	NA	NA	NA	Charadriinae
Branta leucopsis	Branta leucopsis	1	Taxon concept e2daf7f2-a2d7-4ecf-9a97-df8344952a4e containing 'Branta leucopsis' found between 1886 to 2017 in 3 datasets (part of name cluster 43a531df-f31b-4099-b593-f286751f670a)	added -> referenced -> referenced	added -> referenced -> referenced		aou_1.csv (1886)	1886	Monotypic.	Barnacle Goose	[175]; 20	Anatidae	Bernache nonnette	Branta	Anseriformes	species	Branta leucopsis	Branta leucopsis	NA	NA	NA	NA	NA	NA	Anserinae
Starnoenas cyanocephala	Starnoenas cyanocephala	1	Taxon concept 2f6986c6-2f1f-4f59-bd24-8a22be3bd4e0 containing 'Starnoenas cyanocephala' found between 1886 to 2017 in 4 datasets (part of name cluster 04f94863-a478-441d-a834-4e42adc40bfc)	added -> deleted -> added -> referenced	added -> deleted -> added -> referenced		aou_1.csv (1886)	1886	Monotypic.	Blue-headed Quail-Dove	584; [323]	Columbidae	Colombe à tête bleue	Starnoenas	Columbiformes	species	Starnoenas cyanocephala	Starnoenas cyanocephala	NA	NA	NA	NA	NA	NA	NA
Tachycineta thalassina	Tachycineta thalassina	1	Taxon concept 00d3db80-b048-48e0-99f2-f9faefe1b2c9 containing 'Tachycineta thalassina' found between 1886 to 2017 in 5 datasets (part of name cluster fe2b4fe1-4c80-44da-8eb1-334ddd808d7c)	added -> referenced -> referenced -> referenced -> referenced	added -> referenced -> referenced -> referenced -> referenced		aou_1.csv (1886)	1886	NA	Violet-green Swallow	1321; 615	Hirundinidae	Hirondelle à face blanche	Tachycineta	Passeriformes	species	Tachycineta thalassina	Tachycineta thalassina	NA	NA	NA	NA	NA	NA	Hirundininae
Buteogallus anthracinus	Buteogallus anthracinus; Urubitinga anthracina	2	Taxon concept c7d63742-2815-49fb-bad5-23b687d6a5cc containing 'Buteogallus anthracinus' and 'Urubitinga anthracina' found between 1886 to 2008 in 9 datasets (part of name cluster cc8d28a6-395c-431f-9f5c-fb264e9d57fd); Taxon concept 4ae01ab1-0967-4ea9-8ebd-ea6319fd5ce0 containing 'Buteogallus anthracinus' found between 2008 to 2017 in 2 datasets (part of name cluster cc8d28a6-395c-431f-9f5c-fb264e…	added -> referenced -> referenced -> rename -> referenced -> referenced -> referenced -> added|deleted -> lump -> referenced	added -> referenced -> referenced -> referenced -> referenced -> referenced -> added|deleted -> lump -> referenced	lump	aou_1.csv (1886)	1886	NA	Common Black Hawk	288; 345	Accipitridae	Buse noire	Buteogallus	Accipitriformes	species	Buteogallus anthracinus; Urubitinga anthracina	Buteogallus anthracinus	NA	NA	NA	NA	NA	NA	NA
Aechmophorus occidentalis	Aechmophorus occidentalis	2	Taxon concept 5a4feaee-1118-4461-a0e7-99b854cef077 containing 'Aechmophorus occidentalis' found between 1886 to 1985 in 5 datasets (part of name cluster 14d23d34-8e22-4cbd-92e4-3b3c98af7c28); Taxon concept cd1b3c97-ffe1-4440-a31d-4a8bcc62f00a containing 'Aechmophorus occidentalis' found between 1985 to 2017 in 2 datasets (part of name cluster 14d23d34-8e22-4cbd-92e4-3b3c98af7c28)	added -> referenced -> referenced -> referenced -> split -> referenced	added -> referenced -> referenced -> referenced -> split -> referenced	split	aou_1.csv (1886)	1886	NA	Western Grebe	1; 140	Podicipedidae	Grèbe élégant	Aechmophorus	Podicipediformes	species	Aechmophorus occidentalis	Aechmophorus occidentalis	NA	NA	NA	NA	NA	NA	NA
Sitta canadensis	Sitta canadensis	1	Taxon concept 45c9aa15-275c-4a7a-9de9-0f4e695ef7af containing 'Sitta canadensis' found between 1886 to 2017 in 4 datasets (part of name cluster 03969f0d-3ef6-4b55-a1cb-c302da37f8b7)	added -> referenced -> referenced -> referenced	added -> referenced -> referenced -> referenced		aou_1.csv (1886)	1886	Monotypic.	Red-breasted Nuthatch	1347; 728	Sittidae	Sittelle à poitrine rousse	Sitta	Passeriformes	species	Sitta canadensis	Sitta canadensis	NA	NA	NA	NA	NA	NA	Sittinae
Vireo solitarius	Vireo solitarius plumbeus; Vireo solitarius; Lanivireo solitarius; Vireo solitarius cassinii	2	Taxon concept 41687ed3-c364-4cff-a879-82a34d065a0a containing 'Vireo solitarius' found between 1997 to 2017 in 2 datasets (part of name cluster bf143fb4-6222-4557-9a62-bc4231f5458f); Taxon concept ddfdb60c-b1f9-4518-8a32-7ef80637d530 containing 'Vireo solitarius' and 'Vireo solitarius plumbeus' and 'Vireo solitarius cassinii' and 'Lanivireo solitarius' found between 1886 to 1997 in 6 datasets (pa…	added|added|added -> rename -> rename -> referenced -> deleted|deleted -> split -> referenced	added|added|added -> referenced -> deleted|deleted -> split -> referenced	split	aou_1.csv (1886)	1886	NA	Blue-headed Vireo	1250; 629b; 629; 629a	Vireonidae	Viréo à tête bleue	Vireo	Passeriformes	species	Vireo solitarius plumbeus; Vireo solitarius; Vireo solitarius cassinii	Vireo solitarius	NA	NA	NA	NA	NA	NA	NA
Coccyzus erythropthalmus	Coccyzus erythropthalmus; Coccyzus erythrophthalmus; Coccyzus erythrophthalamus	1	Taxon concept eb4b4888-c109-4e73-81ff-0ada131bdc4b containing 'Coccyzus erythropthalmus' and 'Coccyzus erythrophthalamus' and 'Coccyzus erythrophthalmus' found between 1886 to 2017 in 5 datasets (part of name cluster 45f3236f-a9cf-457e-81e3-227186b22625)	added -> rename -> rename -> referenced -> referenced	added -> referenced -> referenced		aou_1.csv (1886)	1886	Monotypic.	Black-billed Cuckoo	388; 648	Cuculidae	Coulicou à bec noir	Coccyzus	Cuculiformes	species	Coccyzus erythropthalmus; Coccyzus erythrophthalmus	Coccyzus erythropthalmus	NA	NA	NA	NA	NA	NA	Cuculinae
Lagopus leucura	Lagopus leucura; Lagopus leucurus	1	Taxon concept 821ace61-1294-48c2-8bcb-9c4d1df02d46 containing 'Lagopus leucura' and 'Lagopus leucurus' found between 1886 to 2017 in 5 datasets (part of name cluster cbb0b36e-b0dd-4246-83b1-44f1e8ab50b5)	added -> referenced -> referenced -> rename -> referenced	added -> referenced -> referenced -> referenced		aou_1.csv (1886)	1886	NA	White-tailed Ptarmigan	104; 304	Phasianidae	Lagopède à queue blanche	Lagopus	Galliformes	species	Lagopus leucurus	Lagopus leucura	NA	NA	NA	NA	NA	NA	Tetraoninae
Passerina ciris	Cyanospiza ciris; Passerina ciris	1	Taxon concept e6858161-f859-4c43-88b3-e83f6b9dd076 containing 'Passerina ciris' and 'Cyanospiza ciris' found between 1886 to 2017 in 7 datasets (part of name cluster 8a0adea0-f67b-4d2b-9e0d-a6ffbb2575e5)	added -> rename -> rename -> referenced -> referenced -> referenced -> referenced	added -> referenced -> referenced -> referenced -> referenced		aou_1.csv (1886)	1886	NA	Painted Bunting	601; 1769	Cardinalidae	Passerin nonpareil	Passerina	Passeriformes	species	Passerina ciris	Passerina ciris	NA	NA	NA	NA	NA	NA	NA
Myadestes townsendi	Myadestes townsendii; Myadestes townsendi	1	Taxon concept 8eb9f3b9-736e-4b44-8947-1e2c6c44d078 containing 'Myadestes townsendi' and 'Myadestes townsendii' found between 1886 to 2017 in 6 datasets (part of name cluster 3ce041ea-5d68-49b6-8cc3-bc8733865287)	added -> rename -> referenced -> referenced -> referenced -> referenced	added -> referenced -> referenced -> referenced -> referenced		aou_1.csv (1886)	1886	NA	Townsend's Solitaire	1431; 754	Turdidae	Solitaire de Townsend	Myadestes	Passeriformes	species	Myadestes townsendii; Myadestes townsendi	Myadestes townsendi	NA	NA	NA	NA	NA	NA	NA
Gavia immer	Urinator imber; Gavia immer; Gavia imber	1	Taxon concept 4d9cee23-2b21-40bf-8170-f903ecbfcc04 containing 'Urinator imber' and 'Gavia immer' and 'Gavia imber' found between 1886 to 2017 in 6 datasets (part of name cluster b59e18c8-a6ae-4029-935c-8bafb218b369)	added -> rename -> rename -> referenced -> referenced -> referenced	added -> referenced -> referenced -> referenced		aou_1.csv (1886)	1886	Monotypic.	Common Loon	136; 7	Gaviidae	Plongeon huard	Gavia	Gaviiformes	species	Urinator imber; Gavia immer	Gavia immer	NA	NA	NA	NA	NA	NA	NA
Strix varia	Syrnium varium; Syrnium nebulosum alleni; Strix varia; Syrnium nebulosum	1	Taxon concept 7c12aaba-7956-4f13-a7aa-039117d1ace0 containing 'Syrnium nebulosum' and 'Syrnium varium' and 'Strix varia' and 'Syrnium nebulosum alleni' found between 1886 to 2017 in 5 datasets (part of name cluster ea4d5cb5-3749-42dc-a537-f31b4d1853fc)	added|added -> rename -> rename -> deleted -> referenced	added|added -> deleted -> referenced		aou_1.csv (1886)	1886	NA	Barred Owl	696; 368a; 368	Strigidae	Chouette rayée	Strix	Strigiformes	species	Syrnium nebulosum alleni; Strix varia; Syrnium nebulosum	Strix varia	NA	NA	NA	NA	NA	NA	NA
Haematopus bachmani	Haematopus bachmani	1	Taxon concept 135a14ec-0127-424f-9db6-69e86faf58d5 containing 'Haematopus bachmani' found between 1886 to 2017 in 6 datasets (part of name cluster 62fb984c-49e8-4fd5-bbab-8a54fa88d855)	added -> referenced -> referenced -> referenced -> referenced -> referenced	added -> referenced -> referenced -> referenced -> referenced -> referenced		aou_1.csv (1886)	1886	Monotypic.	Black Oystercatcher	287; 389	Haematopodidae	Huîtrier de Bachman	Haematopus	Charadriiformes	species	Haematopus bachmani	Haematopus bachmani	NA	NA	NA	NA	NA	NA	NA
Gallinula galeata	Gallinula galeata	3	Taxon concept 79095203-7e00-4f9c-8821-b84edb544d68 containing 'Gallinula galeata' found between 1886 to 1923 in 5 datasets (part of name cluster 77c27d31-3cf1-4ae5-99be-b647a57e1b0d); Taxon concept 52ff489a-33dc-4c05-b78e-99a11636e057 containing 'Gallinula galeata' found between 2011 to 2017 in 2 datasets (part of name cluster 77c27d31-3cf1-4ae5-99be-b647a57e1b0d); Taxon concept 1c418997-ea87-47f…	added -> referenced -> referenced -> referenced -> lump -> split -> referenced	added -> referenced -> referenced -> referenced -> lump -> split -> referenced	lump -> split	aou_1.csv (1886)	1886	NA	Common Gallinule	357; 219	Rallidae	Gallinule d'Amérique	Gallinula	Gruiformes	species	Gallinula galeata	Gallinula galeata	NA	NA	NA	NA	NA	NA	NA
Pterodroma hasitata	Aestrelata hasitata; Pterodroma hasitata	1	Taxon concept 5dade6c7-df41-4b6e-ad7e-016beb8c706f containing 'Aestrelata hasitata' and 'Pterodroma hasitata' found between 1886 to 2017 in 6 datasets (part of name cluster 8329490c-093e-42ae-adae-7494d405c4f7)	added -> rename -> referenced -> referenced -> referenced -> referenced	added -> referenced -> referenced -> referenced -> referenced		aou_1.csv (1886)	1886	NA	Black-capped Petrel	1981; [98]	Procellariidae	Pétrel diablotin	Pterodroma	Procellariiformes	species	Aestrelata hasitata; Pterodroma hasitata	Pterodroma hasitata	NA	NA	NA	NA	NA	NA	NA
Histrionicus histrionicus	Histrionicus histrionicus	1	Taxon concept 4a8e934f-8eeb-4ee0-ba23-c0bedf5ea0c3 containing 'Histrionicus histrionicus' found between 1886 to 2017 in 3 datasets (part of name cluster 5e097772-592e-4223-bed4-5fc1cbccd84f)	added -> referenced -> referenced	added -> referenced -> referenced		aou_1.csv (1886)	1886	Monotypic. Howard and Moore (2003) list subspecies <i>H. h. histionicus</i> and <i>H. h. pacificus</i> but validity doubtful.	Harlequin Duck	155; 61	Anatidae	Arlequin plongeur	Histrionicus	Anseriformes	species	Histrionicus histrionicus	Histrionicus histrionicus	NA	NA	NA	NA	NA	NA	Anatinae
Zonotrichia albicollis	Zonotrichia albicollis	1	Taxon concept 4e72774e-6b96-46d1-b60e-96ccca7acbd7 containing 'Zonotrichia albicollis' found between 1886 to 2017 in 4 datasets (part of name cluster 843aa62b-b5d8-4081-91df-974713d19df2)	added -> referenced -> referenced -> referenced	added -> referenced -> referenced -> referenced		aou_1.csv (1886)	1886	Monotypic.	White-throated Sparrow	558; 1726	Emberizidae	Bruant à gorge blanche	Zonotrichia	Passeriformes	species	Zonotrichia albicollis	Zonotrichia albicollis	NA	NA	NA	NA	NA	NA	NA
Coereba flaveola	Coereba flaveola	2	Taxon concept c5371096-e4e1-4701-b4b1-c2ba9db6634f containing 'Coereba flaveola' found between 1973 to 2017 in 6 datasets (part of name cluster 4dd38466-3225-4245-89b6-aecf89c85a8c); Taxon concept dbc7f3f5-22a7-46c8-9c3d-bebed0bd3df1 containing 'Coereba flaveola' found between 1973 in 1 datasets (part of name cluster 4dd38466-3225-4245-89b6-aecf89c85a8c)	lump -> referenced -> referenced -> referenced -> referenced -> referenced	lump -> referenced -> referenced -> referenced -> referenced -> referenced	lump	aou_5_32 (1973)	1973	NA	Bananaquit	1999	Thraupidae	Sucrier à ventre jaune	Coereba	Passeriformes	species	Coereba flaveola	Coereba flaveola	NA	NA	NA	NA	*	NA	Coerebinae
Calcarius ornatus	Calcarius ornatus	1	Taxon concept 858616f6-1364-48f3-9c4a-d1ecdb5fcde7 containing 'Calcarius ornatus' found between 1886 to 2017 in 5 datasets (part of name cluster 7a6e68c0-9393-4da1-9876-bc2b080cf3f9)	added -> referenced -> referenced -> referenced -> referenced	added -> referenced -> referenced -> referenced -> referenced		aou_1.csv (1886)	1886	Monotypic.	Chestnut-collared Longspur	538; 1735	Calcariidae	Plectrophane à ventre noir	Calcarius	Passeriformes	species	Calcarius ornatus	Calcarius ornatus	NA	NA	NA	NA	NA	NA	NA
Anas strepera	Chaulelasmus streperus; Anas strepera	1	Taxon concept c1704529-f78d-4062-b788-4066aaf82a12 containing 'Chaulelasmus streperus' and 'Anas strepera' found between 1886 to 2017 in 5 datasets (part of name cluster 002e316c-2878-47bd-af1e-c01b831c91e3)	added -> rename -> rename -> referenced -> referenced	added -> referenced -> referenced		aou_1.csv (1886)	1886	No extant subspecies. Peters (1979), Clements (2000), and Howard and Moore (2003) recognize <i>Anas strepera couesi</i>, now extinct.	Gadwall	135; 32	Anatidae	Canard chipeau	Anas	Anseriformes	species	Anas strepera	Anas strepera	NA	NA	NA	NA	NA	NA	Anatinae
Numenius arquata	Numenius arquatus; Numenius arquata	1	Taxon concept 9aaa2cfe-0952-4226-8daf-4cae3fb80dc7 containing 'Numenius arquata' and 'Numenius arquatus' found between 1931 to 2017 in 5 datasets (part of name cluster 882adc36-7b6e-4488-9c09-1a847fd625b9)	added -> rename -> referenced -> referenced -> referenced	added -> referenced -> referenced -> referenced		aou_4 (1931)	1931	NA	Eurasian Curlew	417	Scolopacidae	Courlis cendré	Numenius	Charadriiformes	species	Numenius arquata	Numenius arquata	A	NA	NA	NA	NA	NA	Numeniinae
Xanthocephalus xanthocephalus	Xanthocephalus xanthocephalus	1	Taxon concept acd842d4-6365-447a-aefe-7fb4695ca2ab containing 'Xanthocephalus xanthocephalus' found between 1886 to 2017 in 5 datasets (part of name cluster 92b743d0-b79c-45a6-88ca-bde242eae743)	added -> referenced -> referenced -> referenced -> referenced	added -> referenced -> referenced -> referenced -> referenced		aou_1.csv (1886)	1886	Monotypic.	Yellow-headed Blackbird	497; 1781	Icteridae	Carouge à tête jaune	Xanthocephalus	Passeriformes	species	Xanthocephalus xanthocephalus	Xanthocephalus xanthocephalus	NA	NA	NA	NA	NA	NA	NA
Phoenicopterus ruber	Phoenicopterus ruber	2	Taxon concept 5dfa34c4-ff47-4f9a-be41-129eaebb2156 containing 'Phoenicopterus ruber' found between 1886 to 2008 in 6 datasets (part of name cluster d3adf2c5-5fae-4c6e-8e38-6c4e51e9f987); Taxon concept 41d3b1a3-1a51-4fb2-82d3-a5f494f309b6 containing 'Phoenicopterus ruber' found between 2008 to 2017 in 2 datasets (part of name cluster d3adf2c5-5fae-4c6e-8e38-6c4e51e9f987)	added -> referenced -> referenced -> referenced -> referenced -> split -> referenced	added -> referenced -> referenced -> referenced -> referenced -> split -> referenced	split	aou_1.csv (1886)	1886	NA	American Flamingo	254; 182	Phoenicopteridae	Flamant des Caraïbes	Phoenicopterus	Phoenicopteriformes	species	Phoenicopterus ruber	Phoenicopterus ruber	NA	NA	NA	NA	NA	NA	NA
Platalea leucorodia	Platalea leucorodia	1	Taxon concept 5223d34d-62f2-46d6-967e-bed2b3c19f76 containing 'Platalea leucorodia' found between 1947 to 2017 in 5 datasets (part of name cluster ef5d3d5c-61bf-451d-a106-4fa2475e5d6d)	added -> referenced -> deleted -> added -> referenced	added -> referenced -> deleted -> added -> referenced		aou_4_22 (1947)	1947	Monotypic.	Eurasian Spoonbill	2059	Threskiornithidae	Spatule blanche	Platalea	Pelecaniformes	species	NA	Platalea leucorodia	A	NA	NA	NA	NA	NA	Plataleinae
Polioptila plumbea	Polioptila plumbea	1	Taxon concept f7f8bd5c-85f6-47d0-a4f0-81ab4d0344da containing 'Polioptila plumbea' found between 1886 to 2017 in 5 datasets (part of name cluster a55dfbd4-0827-452c-8af9-ea2fa16b4fea)	added -> referenced -> added -> referenced -> referenced	added -> referenced -> added -> referenced -> referenced		aou_1.csv (1886)	1886	NA	Tropical Gnatcatcher	752; 2012	Polioptilidae	Gobemoucheron tropical	Polioptila	Passeriformes	species	Polioptila plumbea	Polioptila plumbea	NA	NA	NA	NA	NA	NA	NA
Falcipennis canadensis	Dendragapus canadensis; Canachites canadensis; Falcipennis canadensis	2	Taxon concept 63298d2c-6654-4fe2-ba51-e4fefcdab8e0 containing 'Dendragapus canadensis' and 'Canachites canadensis' and 'Falcipennis canadensis' found between 1955 to 2017 in 5 datasets (part of name cluster 12487951-f7d7-4a23-8722-21c39307c21a); Taxon concept addf4e69-fd6b-4957-b30d-e5fe92caf8a2 containing 'Dendragapus canadensis' and 'Canachites canadensis' found between 1886 to 1955 in 7 datase…	added -> rename -> referenced -> referenced -> referenced -> referenced -> lump -> rename -> referenced -> rename -> referenced	added -> referenced -> referenced -> referenced -> referenced -> lump -> referenced -> referenced	lump	aou_1.csv (1886)	1886	NA	Spruce Grouse	298; 101	Phasianidae	Tétras du Canada	Falcipennis	Galliformes	species	Dendragapus canadensis	Falcipennis canadensis	NA	NA	NA	NA	NA	NA	Tetraoninae
Cygnus buccinator	Cygnus buccinator; Olor buccinator	1	Taxon concept 640057ad-4972-440d-bb3d-20405d9a6ec9 containing 'Olor buccinator' and 'Cygnus buccinator' found between 1886 to 2017 in 6 datasets (part of name cluster 7df9c9ad-05ed-44d9-9f80-cf91e1107d71)	added -> rename -> rename -> rename -> referenced -> referenced	added -> referenced -> referenced		aou_1.csv (1886)	1886	Monotypic.	Trumpeter Swan	25; 181	Anatidae	Cygne trompette	Cygnus	Anseriformes	species	Cygnus buccinator; Olor buccinator	Cygnus buccinator	NA	NA	NA	NA	NA	NA	Anserinae
Tyto alba	Tyto alba	2	Taxon concept 0b0ffa61-fa61-4e62-97e6-1a8d08432ccb containing 'Tyto alba' found between 1923 to 2017 in 7 datasets (part of name cluster 6deaf03e-d329-4aa0-92ec-1e53d0658a8f); Taxon concept 029d2de4-a714-484b-8bd4-57481b4f46c0 containing 'Tyto alba' found between 1923 in 1 datasets (part of name cluster 6deaf03e-d329-4aa0-92ec-1e53d0658a8f)	lump -> referenced -> referenced -> referenced -> referenced -> referenced -> referenced	lump -> referenced -> referenced -> referenced -> referenced -> referenced -> referenced	lump	aou_3_18 (1923)	1923	NA	Barn Owl	664	Tytonidae	Effraie des clochers	Tyto	Strigiformes	species	Tyto alba	Tyto alba	NA	NA	NA	NA	NA	NA	NA
Callipepla squamata	Callipepla squamata; Callipepla squamata castanogastris	1	Taxon concept 6852c8f2-f21f-43aa-a854-ba9eb6f2922f containing 'Callipepla squamata castanogastris' and 'Callipepla squamata' found between 1886 to 2017 in 7 datasets (part of name cluster 275bc096-2e59-46e4-ad21-c4153942c056)	added|added -> referenced -> referenced -> referenced -> deleted -> referenced -> referenced	added|added -> referenced -> referenced -> referenced -> deleted -> referenced -> referenced		aou_1.csv (1886)	1886	NA	Scaled Quail	293a; 117; 293	Odontophoridae	Colin écaillé	Callipepla	Galliformes	species	Callipepla squamata; Callipepla squamata castanogastris	Callipepla squamata	NA	NA	NA	NA	NA	NA	NA
Mergus merganser	Mergus merganser	2	Taxon concept 6b8858bc-901f-460f-aeb0-32058fc83242 containing 'Mergus merganser' found between 1931 to 2017 in 4 datasets (part of name cluster bc52a979-8fed-4bb3-9779-d917484de965); Taxon concept 73a6b8bb-ddcc-4940-aa37-2ca80411a0c2 containing 'Mergus merganser' found between 1931 in 1 datasets (part of name cluster bc52a979-8fed-4bb3-9779-d917484de965)	lump -> referenced -> referenced -> referenced	lump -> referenced -> referenced -> referenced	lump	aou_4 (1931)	1931	NA	Common Merganser	72	Anatidae	Grand Harle	Mergus	Anseriformes	species	Mergus merganser	Mergus merganser	NA	NA	NA	NA	NA	NA	Anatinae
Troglodytes hiemalis	Troglodytes hiemalis pacificus; Anorthura hiemalis; Olbiorchilus hiemalis; Nannus hiemalis; Troglodytes hiemalis	4	Taxon concept 8740a755-6ba2-41ee-9bb1-ade5cc4c4f5c containing 'Troglodytes hiemalis' found between 2010 to 2017 in 2 datasets (part of name cluster f8809e52-6f79-4209-a778-3b863f7e3db1); Taxon concept 383e4651-9ecf-449b-9718-29f5973eefdc containing 'Troglodytes hiemalis pacificus' and 'Nannus hiemalis' and 'Troglodytes hiemalis' and 'Olbiorchilus hiemalis' and 'Anorthura hiemalis' found between 1…	added|added -> rename -> rename -> rename -> lump -> lump -> split -> referenced	added|added -> lump -> lump -> split -> referenced	lump -> lump -> split	aou_1.csv (1886)	1886	NA	Winter Wren	722a; 722; 2066	Troglodytidae	Troglodyte des forêts	Troglodytes	Passeriformes	species	Troglodytes hiemalis pacificus; Troglodytes hiemalis	Troglodytes hiemalis	NA	NA	NA	NA	NA	NA	NA
Streptopelia chinensis	Spilopelia chinensis; Streptopelia chinensis	1	Taxon concept b0957cc0-968d-450c-ae40-a6441f19767a containing 'Streptopelia chinensis' and 'Spilopelia chinensis' found between 1931 to 2017 in 5 datasets (part of name cluster 805a0ba7-617f-46a0-a9d3-24f4de8728a6)	added -> rename -> referenced -> referenced -> referenced	added -> referenced -> referenced -> referenced		aou_4 (1931)	1931	NA	Spotted Dove	551	Columbidae	Tourterelle tigrine	Streptopelia	Columbiformes	species	Streptopelia chinensis	Streptopelia chinensis	NA	NA	NA	I	NA	NA	NA
Tympanuchus cupido	Tympanuchus cupido	2	Taxon concept 0041a76b-abaa-46c3-9543-415d5aa2b415 containing 'Tympanuchus cupido' found between 1931 to 2017 in 4 datasets (part of name cluster 6fe507ff-6496-4735-aff2-4bd399dd1c86); Taxon concept 6af9462a-b5c5-46ca-bfd0-e3d1c56d2947 containing 'Tympanuchus cupido' found between 1886 to 1931 in 2 datasets (part of name cluster 6fe507ff-6496-4735-aff2-4bd399dd1c86)	added -> lump -> referenced -> referenced -> referenced	added -> lump -> referenced -> referenced -> referenced	lump	aou_1.csv (1886)	1886	NA	Greater Prairie-Chicken	306; 108	Phasianidae	Tétras des prairies	Tympanuchus	Galliformes	species	Tympanuchus cupido	Tympanuchus cupido	NA	NA	NA	NA	NA	NA	Tetraoninae
Oxyura ferruginea	Oxyura ferruginea	2	Taxon concept 0619dfe5-c284-47de-91c5-211102b1f57b containing 'Oxyura ferruginea' found between 1997 in 1 datasets (part of name cluster 39286818-faf5-459f-81da-a16fe911bb4f); Taxon concept edf708dd-d8c2-4982-bbe3-614a9297003e containing 'Oxyura ferruginea' found between 1997 in 1 datasets (part of name cluster 39286818-faf5-459f-81da-a16fe911bb4f)	split	split	split	aou_6_41 (1997)	1997	NA	NA	NA	NA	NA	NA	NA	NA	NA	NA	NA	NA	NA	NA	NA	NA	NA
Leucosticte tephrocotis	Leucosticte tephrocotis littoralis; Leucosticte tephrocotis	3	Taxon concept 674cf0d6-4069-4860-b221-a60cb8ec1fdb containing 'Leucosticte tephrocotis' found between January 1982 to 1993 in 2 datasets (part of name cluster e9e3feaa-5e57-47f2-a755-bbdc751297b8); Taxon concept c07bde3d-2eeb-4f9f-bf53-463a7c497441 containing 'Leucosticte tephrocotis' found between 1993 to 2017 in 2 datasets (part of name cluster e9e3feaa-5e57-47f2-a755-bbdc751297b8); Taxon conce…	added|added -> referenced -> lump -> split -> referenced	added|added -> referenced -> lump -> split -> referenced	lump -> split	aou_1.csv (1886)	1886	NA	Gray-crowned Rosy-Finch	524a; 524; 1846	Fringillidae	Roselin à tête grise	Leucosticte	Passeriformes	species	Leucosticte tephrocotis littoralis; Leucosticte tephrocotis	Leucosticte tephrocotis	NA	NA	NA	NA	NA	NA	Carduelinae
Numenius phaeopus	Phaeopus phaeopus; Numenius phaeopus	2	Taxon concept 9eb9fd13-7967-483c-a2f8-44a3d144d767 containing 'Phaeopus phaeopus' and 'Numenius phaeopus' found between 1944 to 2017 in 3 datasets (part of name cluster 0b297bf6-8e63-4824-ba98-9a6b1d63fd55); Taxon concept b63f482c-27cf-4c10-83d3-0e9cea370493 containing 'Phaeopus phaeopus' and 'Numenius phaeopus' found between 1886 to 1944 in 3 datasets (part of name cluster 0b297bf6-8e63-4824-ba9…	added -> rename -> lump|rename -> referenced -> referenced	added -> referenced -> referenced	lump|rename	aou_1.csv (1886)	1886	NA	Whimbrel	413; [267]	Scolopacidae	Courlis corlieu	Numenius	Charadriiformes	species	Numenius phaeopus	Numenius phaeopus	NA	NA	NA	NA	NA	NA	Numeniinae
Polioptila melanura	Polioptila melanura	3	Taxon concept fd549b71-3233-4125-9fdc-e93262d53ebb containing 'Polioptila melanura' found between 1931 in 1 datasets (part of name cluster 9019b1cd-296c-4ad9-8a44-75b3ea4bcec0); Taxon concept e4ca7730-f7d8-4f14-9a14-2ea34694a696 containing 'Polioptila melanura' found between 1931 to 1989 in 5 datasets (part of name cluster 9019b1cd-296c-4ad9-8a44-75b3ea4bcec0); Taxon concept cbb64f9d-690b-443c-90…	lump -> referenced -> referenced -> referenced -> split -> referenced -> referenced	lump -> referenced -> referenced -> referenced -> split -> referenced -> referenced	lump -> split	aou_4 (1931)	1931	NA	Black-tailed Gnatcatcher	2014	Polioptilidae	Gobemoucheron à queue noire	Polioptila	Passeriformes	species	Polioptila melanura	Polioptila melanura	NA	NA	NA	NA	NA	NA	NA
Baeolophus bicolor	Baeolophus bicolor; Parus bicolor	3	Taxon concept f3c18c2f-11db-4330-bf6a-10fc610d22bb containing 'Baeolophus bicolor' and 'Parus bicolor' found between 1886 to 1976 in 4 datasets (part of name cluster ff202f82-8e7a-4cb4-a320-809abd525d9f); Taxon concept f690e565-4da0-4515-975e-a2d6a613fcfe containing 'Baeolophus bicolor' found between 2002 to 2017 in 2 datasets (part of name cluster ff202f82-8e7a-4cb4-a320-809abd525d9f); Taxon con…	added -> rename -> rename -> lump -> referenced -> rename -> split -> referenced	added -> lump -> referenced -> split -> referenced	lump -> split	aou_1.csv (1886)	1886	NA	Tufted Titmouse	731; 1343	Paridae	Mésange bicolore	Baeolophus	Passeriformes	species	Parus bicolor	Baeolophus bicolor	NA	NA	NA	NA	NA	NA	NA
Archilochus colubris	Trochilus colubris; Archilochus colubris	1	Taxon concept 21e38b17-a408-42f3-a8d9-ab7df574a075 containing 'Trochilus colubris' and 'Archilochus colubris' found between 1886 to 2017 in 4 datasets (part of name cluster f4b240eb-b4c4-447b-bc50-b7ef95990acf)	added -> rename -> referenced -> referenced	added -> referenced -> referenced		aou_1.csv (1886)	1886	Monotypic.	Ruby-throated Hummingbird	864; 428	Trochilidae	Colibri à gorge rubis	Archilochus	Apodiformes	species	Trochilus colubris; Archilochus colubris	Archilochus colubris	NA	NA	NA	NA	NA	NA	Trochilinae
Setophaga palmarum	Setophaga palmarum; Dendroica palmarum hypochrysea; Dendroica palmarum	1	Taxon concept 8abf49c1-ab2a-4ec4-a12b-88ef55613492 containing 'Setophaga palmarum' and 'Dendroica palmarum hypochrysea' and 'Dendroica palmarum' found between 1886 to 2017 in 8 datasets (part of name cluster 9d0e5847-ead6-4291-9653-467cec3d119a)	added|added -> referenced -> referenced -> referenced -> deleted -> referenced -> rename -> referenced	added|added -> referenced -> referenced -> referenced -> deleted -> referenced -> referenced		aou_1.csv (1886)	1886	NA	Palm Warbler	672; 1567; 672a	Parulidae	Paruline à couronne rousse	Setophaga	Passeriformes	species	Dendroica palmarum hypochrysea; Dendroica palmarum	Setophaga palmarum	NA	NA	NA	NA	NA	NA	NA
Icterus parisorum	Icterus parisorum	1	Taxon concept 9ba1976e-bac2-4a7e-8665-54ff33e9deeb containing 'Icterus parisorum' found between 1886 to 2017 in 5 datasets (part of name cluster 6dabacf0-4323-419f-ad5b-1de2813e5fa8)	added -> referenced -> referenced -> referenced -> referenced	added -> referenced -> referenced -> referenced -> referenced		aou_1.csv (1886)	1886	Monotypic.	Scott's Oriole	1819; 504	Icteridae	Oriole jaune-verdâtre	Icterus	Passeriformes	species	Icterus parisorum	Icterus parisorum	NA	NA	NA	NA	NA	NA	NA
Onychoprion fuscatus	Sterna fuliginosa; Sterna fuscata; Onychoprion fuscatus	1	Taxon concept f12e0845-a57f-4036-b4cf-18390f10d608 containing 'Sterna fuliginosa' and 'Onychoprion fuscatus' and 'Sterna fuscata' found between 1886 to 2017 in 5 datasets (part of name cluster 5af4b30b-1528-4f47-81bb-e090657d54d2)	added -> rename -> referenced -> rename -> referenced	added -> referenced -> referenced		aou_1.csv (1886)	1886	NA	Sooty Tern	486; 75	Laridae	Sterne fuligineuse	Onychoprion	Charadriiformes	species	Sterna fuliginosa; Sterna fuscata	Onychoprion fuscatus	NA	NA	NA	NA	NA	NA	Sterninae
Dryocopus pileatus	Phloeotomus pileatus; Hylatomus pileatus; Dryocopus pileatus; Ceophloeus pileatus	1	Taxon concept ef95ab7d-8782-4a95-b0a7-df83bbfa16ba containing 'Phloeotomus pileatus' and 'Hylatomus pileatus' and 'Dryocopus pileatus' and 'Ceophloeus pileatus' found between 1886 to 2017 in 7 datasets (part of name cluster 084ce6bf-b154-45ce-84fb-e5a05b71c121)	added -> rename -> rename -> rename -> rename -> referenced -> referenced	added -> referenced -> referenced		aou_1.csv (1886)	1886	NA	Pileated Woodpecker	985; 405	Picidae	Grand Pic	Dryocopus	Piciformes	species	Dryocopus pileatus; Ceophloeus pileatus	Dryocopus pileatus	NA	NA	NA	NA	NA	NA	Picinae
Sterna forsteri	Sterna forsteri	1	Taxon concept dc731458-d9d6-48a6-bc48-9cceb770d119 containing 'Sterna forsteri' found between 1886 to 2017 in 3 datasets (part of name cluster 49536502-e617-4420-9134-80ff0997be97)	added -> referenced -> referenced	added -> referenced -> referenced		aou_1.csv (1886)	1886	Monotypic.	Forster's Tern	69; 503	Laridae	Sterne de Forster	Sterna	Charadriiformes	species	Sterna forsteri	Sterna forsteri	NA	NA	NA	NA	NA	NA	Sterninae
Passerina amoena	Passerina amoena; Cyanospiza amoena	1	Taxon concept 1ec8012a-fd92-4466-9a4c-c0fbec8d3196 containing 'Cyanospiza amoena' and 'Passerina amoena' found between 1886 to 2017 in 7 datasets (part of name cluster fbcad789-966b-4508-86be-1ceb83ec83ff)	added -> rename -> rename -> referenced -> referenced -> referenced -> referenced	added -> referenced -> referenced -> referenced -> referenced		aou_1.csv (1886)	1886	Monotypic.	Lazuli Bunting	1764; 599	Cardinalidae	Passerin azuré	Passerina	Passeriformes	species	Passerina amoena	Passerina amoena	NA	NA	NA	NA	NA	NA	NA
Calidris alba	Calidris arenaria; Calidris leucophaea; Calidris alba; Crocethia alba	1	Taxon concept f13d12c8-6902-41a2-9431-bd4f0811c144 containing 'Calidris arenaria' and 'Calidris leucophaea' and 'Crocethia alba' and 'Calidris alba' found between 1886 to 2017 in 6 datasets (part of name cluster d793f137-9c96-4bae-94d8-253650a19569)	added -> rename -> rename -> rename -> referenced -> referenced	added -> referenced -> referenced		aou_1.csv (1886)	1886	Recognized as monotypic by del Hoyo et al. (1992) and Clements (2000) and BNA. Howard and Moore recognized 2 subspecies: <i></> C.a. alba and C.a. rubida.</>	Sanderling	248; 428	Scolopacidae	Bécasseau sanderling	Calidris	Charadriiformes	species	Calidris arenaria; Calidris alba	Calidris alba	NA	NA	NA	NA	NA	NA	Arenariinae
Lagopus muta	Lagopus mutus; Lagopus muta	2	Taxon concept fee87565-167f-4e0b-8cb5-21f64cac6980 containing 'Lagopus mutus' found between 1944 in 1 datasets (part of name cluster 52db1a64-e5ab-441f-b47f-9469580ac26a); Taxon concept 16fbd4a4-d3a8-4f2e-a8f4-d2de628155fc containing 'Lagopus mutus' and 'Lagopus muta' found between 1944 to 2017 in 5 datasets (part of name cluster 52db1a64-e5ab-441f-b47f-9469580ac26a)	lump -> referenced -> referenced -> rename -> referenced	lump -> referenced -> referenced -> referenced	lump	aou_4_19 (1944)	1944	NA	Rock Ptarmigan	103	Phasianidae	Lagopède alpin	Lagopus	Galliformes	species	Lagopus mutus	Lagopus muta	NA	NA	NA	NA	NA	NA	Tetraoninae
Aythya affinis	Nyroca affinis; Marila affinis; Aythya affinis	1	Taxon concept b5d56076-772a-4a9b-84c9-d525a9560efc containing 'Nyroca affinis' and 'Aythya affinis' and 'Marila affinis' found between 1886 to 2017 in 7 datasets (part of name cluster a6d923fe-d2f0-43e2-ac60-a97617e7f8cc)	added -> rename -> rename -> rename -> referenced -> referenced -> referenced	added -> referenced -> referenced -> referenced		aou_1.csv (1886)	1886	Monotypic.	Lesser Scaup	56; 149	Anatidae	Petit Fuligule	Aythya	Anseriformes	species	Aythya affinis	Aythya affinis	NA	NA	NA	NA	NA	NA	Anatinae
Patagioenas squamosa	Patagioenas squamosa; Columba squamosa	1	Taxon concept 5cc96e8c-81af-44f2-b90e-98354b657e42 containing 'Patagioenas squamosa' and 'Columba squamosa' found between 1901 to 2017 in 5 datasets (part of name cluster 135fb2c1-6c68-4242-8a6b-57e702ce692c)	added -> referenced -> referenced -> rename -> referenced	added -> referenced -> referenced -> referenced		aou_2_10 (1901)	1901	Monotypic.	Scaly-naped Pigeon	539	Columbidae	Pigeon à cou rouge	Patagioenas	Columbiformes	species	Columba squamosa	Patagioenas squamosa	NA	NA	NA	NA	NA	NA	NA
Glaucidium brasilianum	Glaucidium brasilianum	2	Taxon concept d4e5f886-3c1f-471e-9911-02a0f549ce6e containing 'Glaucidium brasilianum' found between 1931 in 1 datasets (part of name cluster 4d650e5a-83f8-4220-8b47-6245916864f8); Taxon concept e0a6df40-c4de-4d72-ab37-20fa373a4a55 containing 'Glaucidium brasilianum' found between 1931 to 2017 in 5 datasets (part of name cluster 4d650e5a-83f8-4220-8b47-6245916864f8)	lump -> referenced -> referenced -> referenced -> referenced	lump -> referenced -> referenced -> referenced -> referenced	lump	aou_4 (1931)	1931	NA	Ferruginous Pygmy-Owl	689	Strigidae	Chevêchette brune	Glaucidium	Strigiformes	species	Glaucidium brasilianum	Glaucidium brasilianum	NA	NA	NA	NA	NA	NA	NA
Aphelocoma insularis	Aphelocoma insularis	3	Taxon concept 7e900ba4-47ea-4c43-97ce-65a76cf18f1b containing 'Aphelocoma insularis' found between 1995 to 2017 in 2 datasets (part of name cluster af74d2f3-3df2-40ea-86f1-a049c3a00c63); Taxon concept 1543dd4d-fe9d-4dab-a0a0-465bf3edb3fc containing 'Aphelocoma insularis' found between 1889 to 1944 in 3 datasets (part of name cluster af74d2f3-3df2-40ea-86f1-a049c3a00c63); Taxon concept be567797-a5…	added -> referenced -> lump -> split -> referenced	added -> referenced -> lump -> split -> referenced	lump -> split	aou_1_01 (1889)	1889	Monotypic.	Island Scrub-Jay	1287	Corvidae	Geai de Santa Cruz	Aphelocoma	Passeriformes	species	NA	Aphelocoma insularis	NA	NA	NA	NA	NA	NA	NA
Vireo plumbeus	Vireo plumbeus	2	Taxon concept 59baa708-a26c-4ec6-bbeb-6dc2bbccd5d9 containing 'Vireo plumbeus' found between 1997 in 1 datasets (part of name cluster efc52d84-7f98-4141-b570-fd67e6a0e116); Taxon concept 509dbec2-5e09-428f-bc0e-2abd7f04dc53 containing 'Vireo plumbeus' found between 1997 to 2017 in 2 datasets (part of name cluster efc52d84-7f98-4141-b570-fd67e6a0e116)	split -> referenced	split -> referenced	split	aou_6_41 (1997)	1997	NA	Plumbeous Vireo	1248	Vireonidae	Viréo plombé	Vireo	Passeriformes	species	NA	Vireo plumbeus	NA	NA	NA	NA	NA	NA	NA
Poecile atricapillus	Parus atricapillus; Poecile atricapillus; Parus atricapillus occidentalis; Poecile atricapilla; Parus atricapillus septentrionalis; Penthestes atricapillus	1	Taxon concept 3797a118-a610-44d3-ab16-d6db6e7a3065 containing 'Poecile atricapillus' and 5 other names between 1886 to 2017 in 9 datasets (part of name cluster b6ff7590-dd9b-4810-a9f4-cc4977f8bf6b)	added|added|added -> rename -> referenced -> rename -> deleted|deleted -> rename -> rename -> rename -> referenced	added|added|added -> referenced -> deleted|deleted -> referenced		aou_1.csv (1886)	1886	NA	Black-capped Chickadee	735b; 735a; 1334; 735	Paridae	Mésange à tête noire	Poecile	Passeriformes	species	Parus atricapillus; Parus atricapillus occidentalis; Parus atricapillus septentrionalis	Poecile atricapillus	NA	NA	NA	NA	NA	NA	NA
Anas falcata	Anas falcata; Eunetta falcata	1	Taxon concept 732cb3ab-a23d-4cf2-ad1c-e7c0eaaa8d7c containing 'Anas falcata' and 'Eunetta falcata' found between 1931 to 2017 in 5 datasets (part of name cluster c27670ba-6b95-4c65-aae0-b83f524a427e)	added -> rename -> referenced -> referenced -> referenced	added -> referenced -> referenced -> referenced		aou_4 (1931)	1931	Monotypic.	Falcated Duck	33	Anatidae	Canard à faucilles	Anas	Anseriformes	species	Anas falcata	Anas falcata	A	NA	NA	NA	NA	NA	Anatinae
Antrostomus carolinensis	Antrostomus carolinensis; Caprimulgus carolinensis	1	Taxon concept b4a9a054-ead7-46ec-8601-b0e9fcf485d1 containing 'Antrostomus carolinensis' and 'Caprimulgus carolinensis' found between 1886 to 2017 in 7 datasets (part of name cluster ce3b4217-ae11-4fb7-9628-307463e36a75)	added -> referenced -> rename -> referenced -> referenced -> rename -> referenced	added -> referenced -> referenced -> referenced -> referenced		aou_1.csv (1886)	1886	Monotypic.	Chuck-will's-widow	416; 718	Caprimulgidae	Engoulevent de Caroline	Antrostomus	Caprimulgiformes	species	Antrostomus carolinensis; Caprimulgus carolinensis	Antrostomus carolinensis	NA	NA	NA	NA	NA	NA	Caprimulginae
Toxostoma rufum	Harporhynchus rufus; Toxostoma rufum	1	Taxon concept 6f52b593-7fae-4ad1-8019-50cc7e0ffaec containing 'Toxostoma rufum' and 'Harporhynchus rufus' found between 1886 to 2017 in 5 datasets (part of name cluster cc74f088-8ee0-423c-a3ec-eb07a6a302e2)	added -> rename -> referenced -> referenced -> referenced	added -> referenced -> referenced -> referenced		aou_1.csv (1886)	1886	NA	Brown Thrasher	1492; 705	Mimidae	Moqueur roux	Toxostoma	Passeriformes	species	Harporhynchus rufus; Toxostoma rufum	Toxostoma rufum	NA	NA	NA	NA	NA	NA	NA
Turdus merula	Turdus merula	1	Taxon concept 2fbf381d-ef81-4785-a3d0-7d43975ca7e3 containing 'Turdus merula' found between 1931 to 2017 in 6 datasets (part of name cluster 60ae9a8a-2e8f-445d-a670-15a9dcb54803)	added -> referenced -> referenced -> referenced -> referenced -> referenced	added -> referenced -> referenced -> referenced -> referenced -> referenced		aou_4 (1931)	1931	NA	Eurasian Blackbird	1456	Turdidae	Merle noir	Turdus	Passeriformes	species	Turdus merula	Turdus merula	A	NA	NA	NA	NA	NA	NA
Pitangus sulphuratus	Pitangus sulphuratus	2	Taxon concept 6dd34d9a-441a-458b-92b2-2858f0254dc7 containing 'Pitangus sulphuratus' found between 1908 in 1 datasets (part of name cluster 85bc7692-7007-4f7f-8648-1759052e8f17); Taxon concept 7702d206-2415-418f-bc16-268f0b01bb79 containing 'Pitangus sulphuratus' found between 1908 to 2017 in 5 datasets (part of name cluster 85bc7692-7007-4f7f-8648-1759052e8f17)	lump -> referenced -> referenced -> referenced -> referenced	lump -> referenced -> referenced -> referenced -> referenced	lump	aou_2_14 (1908)	1908	NA	Great Kiskadee	1179	Tyrannidae	Tyran quiquivi	Pitangus	Passeriformes	species	Pitangus sulphuratus	Pitangus sulphuratus	NA	NA	NA	NA	NA	NA	Tyranninae
Buteo lagopus	Archibuteo lagopus; Buteo lagopus; Archibuteo lagopus sancti-johannis	1	Taxon concept 11d215a0-d971-4f96-99d9-2c1789d73165 containing 'Archibuteo lagopus' and 'Buteo lagopus' and 'Archibuteo lagopus sancti-johannis' found between 1886 to 2017 in 7 datasets (part of name cluster e17bef4e-6bbe-4ca1-9772-2677291a4b64)	added|added -> referenced -> referenced -> rename -> referenced -> deleted -> referenced	added|added -> referenced -> referenced -> referenced -> deleted -> referenced		aou_1.csv (1886)	1886	NA	Rough-legged Hawk	[347]; 307; 347a	Accipitridae	Buse pattue	Buteo	Accipitriformes	species	Archibuteo lagopus; Buteo lagopus; Archibuteo lagopus sancti-johannis	Buteo lagopus	NA	NA	NA	NA	NA	NA	NA
Oceanodroma castro	Oceanodroma castro; Oceanodroma cryptoleucura	1	Taxon concept 19c28a0a-5292-43b2-b692-4f83b92594cc containing 'Oceanodroma castro' and 'Oceanodroma cryptoleucura' found between 1899 to 2017 in 8 datasets (part of name cluster 1cc46c60-04e4-47db-9074-91630ea11331)	added -> rename -> referenced -> referenced -> referenced -> referenced -> referenced -> referenced	added -> referenced -> referenced -> referenced -> referenced -> referenced -> referenced		aou_2_09 (1899)	1899	Monotypic.	Band-rumped Storm-Petrel	188	Hydrobatidae	Océanite de Castro	Oceanodroma	Procellariiformes	species	Oceanodroma castro	Oceanodroma castro	NA	NA	NA	NA	NA	N	NA
Leptotila verreauxi	Leptotila verreauxi; Leptotila fulviventris	2	Taxon concept cbaf694c-6c34-4ed5-89db-a3cb41a49c99 containing 'Leptotila fulviventris' found between 1895 in 1 datasets (part of name cluster 2cbcdf71-8906-41cb-816f-e56a96121085); Taxon concept d957b6b4-90ae-427d-b310-f1fce84cff91 containing 'Leptotila verreauxi' and 'Leptotila fulviventris' found between 1895 to 2017 in 6 datasets (part of name cluster 2cbcdf71-8906-41cb-816f-e56a96121085)	lump -> referenced -> rename -> referenced -> referenced -> referenced	lump -> referenced -> referenced -> referenced -> referenced	lump	aou_1_07 (1895)	1895	NA	White-tipped Dove	565	Columbidae	Colombe de Verreaux	Leptotila	Columbiformes	species	Leptotila verreauxi	Leptotila verreauxi	NA	NA	NA	NA	NA	NA	NA
Aix sponsa	Aix sponsa	1	Taxon concept bd01ecca-9980-4fc1-b249-7057ccb6ada4 containing 'Aix sponsa' found between 1886 to 2017 in 3 datasets (part of name cluster 3ba12c24-7a0e-4477-a166-7daf5c3684e7)	added -> referenced -> referenced	added -> referenced -> referenced		aou_1.csv (1886)	1886	Monotypic.	Wood Duck	144; 31	Anatidae	Canard branchu	Aix	Anseriformes	species	Aix sponsa	Aix sponsa	NA	NA	NA	NA	NA	NA	Anatinae
Charadrius montanus	Podasocys montanus; Aegialitis montana; Charadrius montanus; Podasocys montana; Eupoda montana	1	Taxon concept 12a280b8-7bf9-4a88-a5ef-e3cd85df768e containing 'Aegialitis montana' and 'Podasocys montana' and 'Charadrius montanus' and 'Podasocys montanus' and 'Eupoda montana' found between 1886 to 2017 in 7 datasets (part of name cluster ee28f847-8fad-4778-b48f-6f27ff67f4ce)	added -> rename -> rename -> rename -> rename -> referenced -> referenced	added -> referenced -> referenced		aou_1.csv (1886)	1886	Monotypic.	Mountain Plover	385; 281	Charadriidae	Pluvier montagnard	Charadrius	Charadriiformes	species	Aegialitis montana; Charadrius montanus	Charadrius montanus	NA	NA	NA	NA	NA	NA	Charadriinae
Spizella wortheni	Spizella wortheni	1	Taxon concept 78bacda0-49b1-4006-ae1d-d9ddbf52ea97 containing 'Spizella wortheni' found between 1886 to 2017 in 4 datasets (part of name cluster e526911e-f131-4475-9fd7-c719230b8d8f)	added -> referenced -> referenced -> referenced	added -> referenced -> referenced -> referenced		aou_1.csv (1886)	1886	NA	Worthen's Sparrow	564; 1708	Emberizidae	Bruant de Worthen	Spizella	Passeriformes	species	Spizella wortheni	Spizella wortheni	NA	NA	NA	NA	NA	NA	NA
Ammodramus henslowii	Ammodramus henslowii; Passerherbulus henslowi; Passerherbulus henslowii	1	Taxon concept d7d9eaac-9faa-48ca-891a-becb63df2c1c containing 'Ammodramus henslowii' and 'Passerherbulus henslowi' and 'Passerherbulus henslowii' found between 1886 to 2017 in 8 datasets (part of name cluster 9dae1955-d092-4c0c-8e36-8410f5e2193c)	added -> rename -> rename -> rename -> rename -> referenced -> referenced -> referenced	added -> referenced -> referenced -> referenced		aou_1.csv (1886)	1886	NA	Henslow's Sparrow	547; 1717	Emberizidae	Bruant de Henslow	Ammodramus	Passeriformes	species	Ammodramus henslowii	Ammodramus henslowii	NA	NA	NA	NA	NA	NA	NA
Chamaea fasciata	Chamaea fasciata; Chamaea fasciata henshawi	1	Taxon concept ea776826-bd33-4f4d-bc25-4347e4821496 containing 'Chamaea fasciata henshawi' and 'Chamaea fasciata' found between 1886 to 2017 in 8 datasets (part of name cluster 2b3d1958-16d9-43d4-8198-3e5c4dafc44b)	added|added -> referenced -> referenced -> referenced -> deleted -> referenced -> referenced -> referenced	added|added -> referenced -> referenced -> referenced -> deleted -> referenced -> referenced -> referenced		aou_1.csv (1886)	1886	NA	Wrentit	742; 742a; 1483	Sylviidae	Cama brune	Chamaea	Passeriformes	species	Chamaea fasciata; Chamaea fasciata henshawi	Chamaea fasciata	NA	NA	NA	NA	NA	NA	NA
Empidonax occidentalis	Empidonax occidentalis	2	Taxon concept 92f4a432-90f6-4611-9f4e-421f8474aa53 containing 'Empidonax occidentalis' found between 1989 in 1 datasets (part of name cluster b4ba1129-8b37-4c77-847b-e39f071d0cf5); Taxon concept 67998ea2-27dd-4fa8-999d-7614f15ec3a0 containing 'Empidonax occidentalis' found between 1989 to 2017 in 2 datasets (part of name cluster b4ba1129-8b37-4c77-847b-e39f071d0cf5)	split -> referenced	split -> referenced	split	aou_6_37 (1989)	1989	NA	Cordilleran Flycatcher	1149	Tyrannidae	Moucherolle des ravins	Empidonax	Passeriformes	species	NA	Empidonax occidentalis	NA	NA	NA	NA	NA	NA	Fluvicolinae
Passerculus sandwichensis	Passerculus sandwichensis; Ammodramus sandwichensis; Ammodramus sandwichensis savanna; Ammodramus sandwichensis alaudinus; Ammodramus sandwichensis bryanti	2	Taxon concept b7fa617b-2d83-4e1f-99db-5c8cdf117dfd containing 'Passerculus sandwichensis' found between 1944 to 2017 in 5 datasets (part of name cluster 3dffdb48-bdb2-4993-a037-fb5a88f89869); Taxon concept 92be87c5-10ab-4709-954b-6faad7877429 containing 'Passerculus sandwichensis' and 'Ammodramus sandwichensis savanna' and 'Ammodramus sandwichensis' and 'Ammodramus sandwichensis alaudinus' and 'A…	added|added|added|added -> referenced -> rename -> referenced -> referenced -> referenced -> lump -> referenced -> referenced -> deleted|deleted|deleted -> referenced	added|added|added|added -> referenced -> referenced -> referenced -> referenced -> lump -> referenced -> referenced -> deleted|deleted|deleted -> referenced	lump	aou_1.csv (1886)	1886	NA	Savannah Sparrow	542; 542a; 542b; 542c; 1715	Emberizidae	Bruant des prés	Passerculus	Passeriformes	species	Passerculus sandwichensis; Ammodramus sandwichensis; Ammodramus sandwichensis savanna; Ammodramus sandwichensis alaudinus; Ammodramus sandwichensis bryanti	Passerculus sandwichensis	NA	NA	NA	NA	NA	NA	NA
Accipiter gentilis	Accipiter gentilis	2	Taxon concept 492539d3-34a7-4058-9d74-47927b1b1fbd containing 'Accipiter gentilis' found between 1944 in 1 datasets (part of name cluster 248e414f-ee45-4d92-b40a-769b5dc0e769); Taxon concept 1cbc07da-f1db-4297-921c-a12ebac570cb containing 'Accipiter gentilis' found between 1944 to 2017 in 5 datasets (part of name cluster 248e414f-ee45-4d92-b40a-769b5dc0e769)	lump -> referenced -> referenced -> referenced -> referenced	lump -> referenced -> referenced -> referenced -> referenced	lump	aou_4_19 (1944)	1944	NA	Northern Goshawk	282	Accipitridae	Autour des palombes	Accipiter	Accipitriformes	species	Accipiter gentilis	Accipiter gentilis	NA	NA	NA	NA	NA	NA	NA
Setophaga coronata	Setophaga coronata; Dendroica coronata	2	Taxon concept b7215401-0e6b-4969-b794-de8610289c2e containing 'Dendroica coronata' found between 1886 to 1973 in 4 datasets (part of name cluster 91c50501-454b-43de-899a-d9636a2e4b73); Taxon concept 1b1e9977-dea0-4047-8902-de236c8ac876 containing 'Setophaga coronata' and 'Dendroica coronata' found between 1973 to 2017 in 6 datasets (part of name cluster 91c50501-454b-43de-899a-d9636a2e4b73)	added -> referenced -> referenced -> lump -> referenced -> referenced -> referenced -> rename -> referenced	added -> referenced -> referenced -> lump -> referenced -> referenced -> referenced -> referenced	lump	aou_1.csv (1886)	1886	NA	Yellow-rumped Warbler	655; 1550	Parulidae	Paruline à croupion jaune	Setophaga	Passeriformes	species	Dendroica coronata	Setophaga coronata	NA	NA	NA	NA	NA	NA	NA
Spizella pallida	Spizella pallida	1	Taxon concept 0a16a900-cac0-4821-ae66-afc1d2f98afc containing 'Spizella pallida' found between 1886 to 2017 in 4 datasets (part of name cluster c1c8aedc-777c-4c74-88fd-f954851bda92)	added -> referenced -> referenced -> referenced	added -> referenced -> referenced -> referenced		aou_1.csv (1886)	1886	Monotypic.	Clay-colored Sparrow	561; 2048	Emberizidae	Bruant des plaines	Spizella	Passeriformes	species	Spizella pallida	Spizella pallida	NA	NA	NA	NA	NA	NA	NA
Chroicocephalus ridibundus	Chroicocephalus ridibundus; Larus ridibundus	1	Taxon concept 1a726b76-59c9-47b7-b08a-da3b7b9fa735 containing 'Chroicocephalus ridibundus' and 'Larus ridibundus' found between 1931 to 2017 in 6 datasets (part of name cluster 0228f9b7-ee68-409e-afb9-7971216b3497)	added -> referenced -> referenced -> referenced -> rename -> referenced	added -> referenced -> referenced -> referenced -> referenced		aou_4 (1931)	1931	Monotypic.	Black-headed Gull	1994	Laridae	Mouette rieuse	Chroicocephalus	Charadriiformes	species	Larus ridibundus	Chroicocephalus ridibundus	NA	NA	NA	NA	NA	NA	Larinae
Cyanocitta stelleri	Cyanocitta stelleri frontalis; Cyanocitta stelleri macrolopha; Cyanocitta stelleri	1	Taxon concept 1d382d6a-aecc-4cdc-ba35-0d410e92d591 containing 'Cyanocitta stelleri frontalis' and 'Cyanocitta stelleri' and 'Cyanocitta stelleri macrolopha' found between 1886 to 2017 in 3 datasets (part of name cluster f509fe69-b0e9-407e-b484-9811bfdc25e9)	added|added|added -> deleted|deleted -> referenced	added|added|added -> deleted|deleted -> referenced		aou_1.csv (1886)	1886	NA	Steller's Jay	1269; 478a; 478; 478b	Corvidae	Geai de Steller	Cyanocitta	Passeriformes	species	Cyanocitta stelleri frontalis; Cyanocitta stelleri macrolopha; Cyanocitta stelleri	Cyanocitta stelleri	NA	NA	NA	NA	NA	NA	NA
Calidris tenuirostris	Calidris tenuirostris	1	Taxon concept 619ba424-88b0-490f-91aa-c929dc1696e5 containing 'Calidris tenuirostris' found between 1931 to 2017 in 4 datasets (part of name cluster 99d16ddf-d4bc-468f-8e55-68d19e9e0cb1)	added -> referenced -> referenced -> referenced	added -> referenced -> referenced -> referenced		aou_4 (1931)	1931	Monotypic.	Great Knot	426	Scolopacidae	Bécasseau de l'Anadyr	Calidris	Charadriiformes	species	Calidris tenuirostris	Calidris tenuirostris	A	NA	NA	NA	NA	NA	Arenariinae
Megascops trichopsis	Otus trichopsis; Megascops trichopsis	1	Taxon concept e59d121a-20e2-426c-8cc8-0987bc7be653 containing 'Otus trichopsis' and 'Megascops trichopsis' found between 1899 to 2017 in 8 datasets (part of name cluster d9633f71-6146-47dc-afa4-1d251bbd8690)	added -> referenced -> referenced -> referenced -> referenced -> referenced -> rename -> referenced	added -> referenced -> referenced -> referenced -> referenced -> referenced -> referenced		aou_2_09 (1899)	1899	NA	Whiskered Screech-Owl	672	Strigidae	Petit-duc à moustaches	Megascops	Strigiformes	species	Otus trichopsis	Megascops trichopsis	NA	NA	NA	NA	NA	NA	NA
Phoebastria albatrus	Diomedea albatrus; Phoebastria albatrus	1	Taxon concept ab3c3fd6-f6e5-4ded-8873-afecf2d147df containing 'Diomedea albatrus' and 'Phoebastria albatrus' found between 1886 to 2017 in 4 datasets (part of name cluster 15cd1e21-312c-4fe8-825e-0702e0532f4f)	added -> referenced -> rename -> referenced	added -> referenced -> referenced		aou_1.csv (1886)	1886	Monotypic.	Short-tailed Albatross	148; 82	Diomedeidae	Albatros à queue courte	Phoebastria	Procellariiformes	species	Diomedea albatrus	Phoebastria albatrus	NA	NA	NA	NA	NA	N	NA
Jacana spinosa	Jacana gymnostoma; Jacana spinosa	1	Taxon concept 0e1184ae-3a9a-4044-a15f-6696f04b6ba1 containing 'Jacana spinosa' and 'Jacana gymnostoma' found between 1886 to 2017 in 7 datasets (part of name cluster ca3e390d-f6a9-4bf5-a993-5af524f79290)	added -> rename -> referenced -> referenced -> referenced -> referenced -> referenced	added -> referenced -> referenced -> referenced -> referenced -> referenced		aou_1.csv (1886)	1886	NA	Northern Jacana	393; [288]	Jacanidae	Jacana du Mexique	Jacana	Charadriiformes	species	Jacana gymnostoma; Jacana spinosa	Jacana spinosa	NA	NA	NA	NA	NA	NA	NA
Petrochelidon fulva	Petrochelidon fulva; Hirundo fulva	2	Taxon concept e98fbaea-f19d-4423-9c3f-c0ad75476a9b containing 'Petrochelidon fulva' and 'Hirundo fulva' found between 1891 to 1997 in 5 datasets (part of name cluster 8460fbf9-a937-4acb-a8b5-0004409b68da); Taxon concept a7def6a6-5fde-4762-9a66-fe493f18e6be containing 'Petrochelidon fulva' and 'Hirundo fulva' found between 1997 to 2017 in 3 datasets (part of name cluster 8460fbf9-a937-4acb-a8b5-00…	added -> referenced -> rename -> referenced -> rename|split -> referenced -> referenced	added -> referenced -> referenced -> referenced -> referenced	rename|split	aou_1_03 (1891)	1891	NA	Cave Swallow	1330	Hirundinidae	Hirondelle à front brun	Petrochelidon	Passeriformes	species	Hirundo fulva	Petrochelidon fulva	NA	NA	NA	NA	NA	NA	Hirundininae
Oceanodroma melania	Loomelania melania; Oceanodroma melania	1	Taxon concept 116dd0d9-e1a1-4be4-bcee-4a7972607def containing 'Oceanodroma melania' and 'Loomelania melania' found between 1886 to 2017 in 7 datasets (part of name cluster d49b1fa2-2dd1-49fe-b513-59229ea649b1)	added -> referenced -> rename -> rename -> referenced -> referenced -> referenced	added -> referenced -> referenced -> referenced -> referenced		aou_1.csv (1886)	1886	Monotypic.	Black Storm-Petrel	107; 190	Hydrobatidae	Océanite noir	Oceanodroma	Procellariiformes	species	Oceanodroma melania	Oceanodroma melania	NA	NA	NA	NA	NA	NA	NA
Lophodytes cucullatus	Lophodytes cucullatus	1	Taxon concept 8932f98a-9f01-4b71-976d-c8e4dc3b0379 containing 'Lophodytes cucullatus' found between 1886 to 2017 in 3 datasets (part of name cluster 318b66af-8235-4c74-a662-c3b84a92c2ee)	added -> referenced -> referenced	added -> referenced -> referenced		aou_1.csv (1886)	1886	Monotypic.	Hooded Merganser	71; 131	Anatidae	Harle couronné	Lophodytes	Anseriformes	species	Lophodytes cucullatus	Lophodytes cucullatus	NA	NA	NA	NA	NA	NA	Anatinae
Phylloscopus xanthodryas	Phylloscopus xanthodryas	2	Taxon concept 51f2585f-9718-420b-99e2-e7181b58a84c containing 'Phylloscopus xanthodryas' found between 2014 in 1 datasets (part of name cluster 0f5bba8b-d305-47e3-bb0a-68c755801828); Taxon concept 8c27dd95-6ab5-4c0a-90ef-6db5c5c1740f containing 'Phylloscopus xanthodryas' found between 2014 in 1 datasets (part of name cluster 0f5bba8b-d305-47e3-bb0a-68c755801828)	split	split	split	aou_7_55 (2014)	2014	NA	NA	NA	NA	NA	NA	NA	NA	NA	NA	NA	NA	NA	NA	NA	NA	NA
Aythya ferina	Aythya ferina; Nyroca ferina	1	Taxon concept 803ccde8-b7b7-4b37-88a1-07bb51e3c309 containing 'Nyroca ferina' and 'Aythya ferina' found between 1931 to 2017 in 5 datasets (part of name cluster 0de09811-2d81-4792-a9be-7614dbf1a1a8)	added -> rename -> referenced -> referenced -> referenced	added -> referenced -> referenced -> referenced		aou_4 (1931)	1931	Monotypic.	Common Pochard	52	Anatidae	Fuligule milouin	Aythya	Anseriformes	species	Aythya ferina	Aythya ferina	A	NA	NA	NA	NA	NA	Anatinae
Melanerpes aurifrons	Centurus aurifrons; Melanerpes aurifrons	1	Taxon concept eff59172-1c63-4fbe-9ca5-416067e5301e containing 'Melanerpes aurifrons' and 'Centurus aurifrons' found between 1886 to 2017 in 5 datasets (part of name cluster c32d146e-bc07-4b9a-9ef2-198c55b0047f)	added -> rename -> rename -> referenced -> referenced	added -> referenced -> referenced		aou_1.csv (1886)	1886	NA	Golden-fronted Woodpecker	410; 952	Picidae	Pic à front doré	Melanerpes	Piciformes	species	Melanerpes aurifrons	Melanerpes aurifrons	NA	NA	NA	NA	NA	NA	Picinae
Brachyramphus marmoratus	Brachyramphus marmoratus; Brachyramphus marmoratum	2	Taxon concept 3290e658-6e7e-4e59-ad6f-61e9d9f25983 containing 'Brachyramphus marmoratus' found between 1997 to 2017 in 2 datasets (part of name cluster f93781dd-a0ca-424e-a14c-a23a4b78e0d9); Taxon concept 59ec5b6d-261d-42c9-8fa6-191f75aa7226 containing 'Brachyramphus marmoratus' and 'Brachyramphus marmoratum' found between 1886 to 1997 in 5 datasets (part of name cluster f93781dd-a0ca-424e-a14c-a…	added -> rename -> rename -> referenced -> split -> referenced	added -> referenced -> split -> referenced	split	aou_1.csv (1886)	1886	NA	Marbled Murrelet	23; 521	Alcidae	Guillemot marbré	Brachyramphus	Charadriiformes	species	Brachyramphus marmoratus	Brachyramphus marmoratus	NA	NA	NA	NA	NA	NA	NA
Chaetura pelagica	Chaetura pelagica	1	Taxon concept a56a2b38-d20c-4971-ae49-632f32df475f containing 'Chaetura pelagica' found between 1886 to 2017 in 4 datasets (part of name cluster 214c1874-0a96-45a2-af24-5be8d02a57b2)	added -> referenced -> referenced -> referenced	added -> referenced -> referenced -> referenced		aou_1.csv (1886)	1886	Monotypic.	Chimney Swift	741; 423	Apodidae	Martinet ramoneur	Chaetura	Apodiformes	species	Chaetura pelagica	Chaetura pelagica	NA	NA	NA	NA	NA	NA	Chaeturinae
Rallus obsoletus	Rallus obsoletus	4	Taxon concept 03e3a5c8-b031-4f4d-a3e2-9a84643ad8b6 containing 'Rallus obsoletus' found between 1944 to 2014 in 2 datasets (part of name cluster fe84e5c7-3cd2-4f6f-85a0-84a03a5ef54a); Taxon concept 79af1d00-03c7-4f4a-8641-fdf871a68bd0 containing 'Rallus obsoletus' found between 1886 to 1931 in 8 datasets (part of name cluster fe84e5c7-3cd2-4f6f-85a0-84a03a5ef54a); Taxon concept 1a7b095c-d3af-48fa-…	added -> referenced -> referenced -> referenced -> referenced -> referenced -> referenced -> lump -> lump -> split -> referenced	added -> referenced -> referenced -> referenced -> referenced -> referenced -> referenced -> lump -> lump -> split -> referenced	lump -> lump -> split	aou_1.csv (1886)	1886	Formerly considered conspecific with Rallus longirostris.	Ridgway's Rail	11191; 210	Rallidae	Râle de Californie	Rallus	Gruiformes	species	Rallus obsoletus	Rallus obsoletus	NA	NA	NA	NA	NA	NA	NA
Falco femoralis	Falco femoralis; Falco fusco-coerulescens; Falco fusco-caerulescens	1	Taxon concept 2ba2b8a6-4922-49ea-9183-c2c01e53e019 containing 'Falco fusco-coerulescens' and 'Falco fusco-caerulescens' and 'Falco femoralis' found between 1886 to 2017 in 6 datasets (part of name cluster 51510482-01b4-4fe7-a0b6-ac25364f97ea)	added -> rename -> rename -> rename -> referenced -> referenced	added -> referenced -> referenced		aou_1.csv (1886)	1886	NA	Aplomado Falcon	359; 327	Falconidae	Faucon aplomado	Falco	Falconiformes	species	Falco femoralis; Falco fusco-coerulescens	Falco femoralis	NA	NA	NA	NA	NA	NA	Falconinae
Melozone aberti	Pipilo aberti; Melozone aberti	1	Taxon concept 09a0f6e3-c35e-40dc-bc18-ab000f803455 containing 'Melozone aberti' and 'Pipilo aberti' found between 1886 to 2017 in 5 datasets (part of name cluster 84c8e587-49bf-4cb0-b666-215d80c71d4b)	added -> referenced -> referenced -> rename -> referenced	added -> referenced -> referenced -> referenced		aou_1.csv (1886)	1886	NA	Abert's Towhee	1693; 592	Emberizidae	Tohi d'Abert	Melozone	Passeriformes	species	Pipilo aberti	Melozone aberti	NA	NA	NA	NA	NA	NA	NA
Spizella atrogularis	Spizella atrigularis; Spizella atrogularis	1	Taxon concept faea0423-7e29-43a4-bca0-ca9a9b4803dc containing 'Spizella atrigularis' and 'Spizella atrogularis' found between 1886 to 2017 in 5 datasets (part of name cluster b2c3a5a8-7118-49f3-b863-48e87ad630e0)	added -> rename -> referenced -> referenced -> referenced	added -> referenced -> referenced -> referenced		aou_1.csv (1886)	1886	NA	Black-chinned Sparrow	565; 1709	Emberizidae	Bruant à menton noir	Spizella	Passeriformes	species	Spizella atrigularis; Spizella atrogularis	Spizella atrogularis	NA	NA	NA	NA	NA	NA	NA
Poecile gambeli	Parus gambeli; Penthestes gambeli; Poecile gambeli	1	Taxon concept 075b83f5-5108-49e2-b830-fdce01dfbf33 containing 'Parus gambeli' and 'Penthestes gambeli' and 'Poecile gambeli' found between 1886 to 2017 in 6 datasets (part of name cluster 540f369f-de06-4459-bcd7-8810b8d0467f)	added -> rename -> rename -> referenced -> rename -> referenced	added -> referenced -> referenced		aou_1.csv (1886)	1886	NA	Mountain Chickadee	1335; 738	Paridae	Mésange de Gambel	Poecile	Passeriformes	species	Parus gambeli	Poecile gambeli	NA	NA	NA	NA	NA	NA	NA
Bucephala albeola	Charitonetta albeola; Glaucionetta albeola; Bucephala albeola	1	Taxon concept 82fe8b01-9e04-4c54-a627-b2fef51bcba9 containing 'Charitonetta albeola' and 'Bucephala albeola' and 'Glaucionetta albeola' found between 1886 to 2017 in 6 datasets (part of name cluster f6f25dc9-b392-4e6c-b647-580b84d59a1b)	added -> rename -> rename -> referenced -> referenced -> referenced	added -> referenced -> referenced -> referenced		aou_1.csv (1886)	1886	Monotypic.	Bufflehead	67; 153	Anatidae	Petit Garrot	Bucephala	Anseriformes	species	Charitonetta albeola; Bucephala albeola	Bucephala albeola	NA	NA	NA	NA	NA	NA	Anatinae
Larus fuscus	Larus fuscus	1	Taxon concept bbc423fd-9cda-4080-bb5d-e1fd89b3df70 containing 'Larus fuscus' found between 1949 to 2017 in 3 datasets (part of name cluster e4c31952-5480-4a64-a13b-8e055e2cd5f4)	referenced -> referenced -> added -> referenced -> referenced	referenced -> referenced -> added -> referenced -> referenced		aou_4 (1931)	1931	NA	Lesser Black-backed Gull	471	Laridae	Goéland brun	Larus	Charadriiformes	species	Larus fuscus	Larus fuscus	NA	NA	NA	NA	NA	NA	Larinae
Peucedramus taeniatus	Dendroica olivacea; Peucedramus taeniatus; Peucedramus olivaceus	1	Taxon concept e69b9652-7546-49a4-8806-0a4569fb9d83 containing 'Peucedramus taeniatus' and 'Peucedramus olivaceus' and 'Dendroica olivacea' found between 1886 to 2017 in 11 datasets (part of name cluster 3983325f-5111-45b1-bf8b-259d63b6b916)	added -> rename -> referenced -> rename -> referenced -> referenced -> referenced -> referenced -> referenced -> referenced -> referenced	added -> referenced -> referenced -> referenced -> referenced -> referenced -> referenced -> referenced -> referenced		aou_1.csv (1886)	1886	NA	Olive Warbler	651; 1531	Peucedramidae	Fauvine des pins	Peucedramus	Passeriformes	species	Dendroica olivacea; Peucedramus taeniatus	Peucedramus taeniatus	NA	NA	NA	NA	NA	NA	NA
Geothlypis tolmiei	Geothlypis tolmiei; Oporornis tolmiei; Geothlypis macgillivrayi	1	Taxon concept 8d5e3ec7-f419-4fa9-bcfb-2e5f405cdf41 containing 'Geothlypis macgillivrayi' and 'Geothlypis tolmiei' and 'Oporornis tolmiei' found between 1886 to 2017 in 10 datasets (part of name cluster 4e464698-22b6-49c6-b015-ccb2928e168b)	added -> rename -> rename -> referenced -> referenced -> referenced -> referenced -> referenced -> rename -> referenced	added -> referenced -> referenced -> referenced -> referenced -> referenced -> referenced		aou_1.csv (1886)	1886	NA	MacGillivray's Warbler	1586; 680	Parulidae	Paruline des buissons	Geothlypis	Passeriformes	species	Oporornis tolmiei; Geothlypis macgillivrayi	Geothlypis tolmiei	NA	NA	NA	NA	NA	NA	NA
Baeolophus atricristatus	Parus atricristatus; Baeolophus atricristatus	3	Taxon concept 5be202e6-87ec-4587-a103-d5b463ec68a9 containing 'Baeolophus atricristatus' found between 2002 to 2017 in 2 datasets (part of name cluster 9fa7ced0-5f12-4e94-912a-18c0d9796f3a); Taxon concept d9615c0c-ac5a-4d52-86bc-62d7b57e6d58 containing 'Parus atricristatus' and 'Baeolophus atricristatus' found between 1886 to 1976 in 4 datasets (part of name cluster 9fa7ced0-5f12-4e94-912a-18c0d9…	added -> rename -> rename -> lump -> split -> referenced	added -> lump -> split -> referenced	lump -> split	aou_1.csv (1886)	1886	NA	Black-crested Titmouse	1344; 732	Paridae	Mésange à plumet noir	Baeolophus	Passeriformes	species	Parus atricristatus	Baeolophus atricristatus	NA	NA	NA	NA	NA	NA	NA
Aegolius funereus	Nyctala tengmalmi; Aegolius funerea; Nyctala tengmalmi richardsoni; Cryptoglaux tengmalmi; Glaux funerea; Cryptoglaux funerea; Aegolius funereus	1	Taxon concept 4f29f7fc-5ce0-4095-9387-661504e18a91 containing 'Aegolius funereus' and 6 other names between 1886 to 2017 in 8 datasets (part of name cluster 1cb09b61-f289-4ef9-a0e0-4838a1d8185e)	added -> rename -> rename -> rename -> rename -> rename -> deleted -> referenced	added -> deleted -> referenced		aou_1.csv (1886)	1886	NA	Boreal Owl	704; 371	Strigidae	Nyctale de Tengmalm	Aegolius	Strigiformes	species	Nyctala tengmalmi richardsoni; Aegolius funereus	Aegolius funereus	NA	NA	NA	NA	NA	NA	NA
Hirundo rustica	Hirundo rustica	2	Taxon concept 270a17d9-5303-4338-972f-389175a76a7a containing 'Hirundo rustica' found between 1944 to 2017 in 3 datasets (part of name cluster 7f132ca1-9351-4892-879a-d66626e84843); Taxon concept 86d22005-6611-43e0-83e7-95be8a102300 containing 'Hirundo rustica' found between 1908 to 1944 in 3 datasets (part of name cluster 7f132ca1-9351-4892-879a-d66626e84843)	added -> referenced -> lump -> referenced -> referenced	added -> referenced -> lump -> referenced -> referenced	lump	aou_2_14 (1908)	1908	NA	Barn Swallow	1331	Hirundinidae	Hirondelle rustique	Hirundo	Passeriformes	species	Hirundo rustica	Hirundo rustica	NA	NA	NA	NA	NA	NA	Hirundininae
Ortalis leucogastra	Ortalis leucogastra	2	Taxon concept 1fa15605-a83a-4b20-b8f7-3735bee69eb3 containing 'Ortalis leucogastra' found between 1985 in 1 datasets (part of name cluster 32f1334a-8ba7-47a6-840e-fd3f7dfb5486); Taxon concept 29fe7d29-2f65-425a-a23f-5b50ce3a7f0b containing 'Ortalis leucogastra' found between 1985 to 2017 in 2 datasets (part of name cluster 32f1334a-8ba7-47a6-840e-fd3f7dfb5486)	split -> referenced	split -> referenced	split	aou_6_35 (1985)	1985	Monotypic.	White-bellied Chachalaca	81	Cracidae	Ortalide à ventre blanc	Ortalis	Galliformes	species	NA	Ortalis leucogastra	NA	NA	NA	NA	NA	NA	NA
Rallus limicola	Rallus virginianus; Rallus limicola	1	Taxon concept bf68aa3c-7fb0-4769-ab4a-1d76c486da06 containing 'Rallus virginianus' and 'Rallus limicola' found between 1886 to 2017 in 4 datasets (part of name cluster 4b5cb956-9aef-4194-bda6-ff18d5c216f0)	added -> rename -> referenced -> referenced	added -> referenced -> referenced		aou_1.csv (1886)	1886	NA	Virginia Rail	342; 212	Rallidae	Râle de Virginie	Rallus	Gruiformes	species	Rallus virginianus; Rallus limicola	Rallus limicola	NA	NA	NA	NA	NA	NA	NA
Fregata magnificens	Fregata magnificens	2	Taxon concept d3b624aa-1b96-4ab0-ad81-ad17a8b395e3 containing 'Fregata magnificens' found between 1931 in 1 datasets (part of name cluster 6a58fd50-cbc7-43f0-bf9d-e87662e5be64); Taxon concept 9a56fd83-a7d7-4052-8770-8d26833070ca containing 'Fregata magnificens' found between 1931 to 2017 in 5 datasets (part of name cluster 6a58fd50-cbc7-43f0-bf9d-e87662e5be64)	split -> referenced -> referenced -> referenced -> referenced	split -> referenced -> referenced -> referenced -> referenced	split	aou_4 (1931)	1931	Monotypic.	Magnificent Frigatebird	214	Fregatidae	Frégate superbe	Fregata	Suliformes	species	Fregata magnificens	Fregata magnificens	NA	NA	NA	NA	NA	NA	NA
Calonectris edwardsii	Calonectris edwardsii	2	Taxon concept 9e144c8d-93e2-4f41-bdaa-5cc1175aab42 containing 'Calonectris edwardsii' found between 2006 in 1 datasets (part of name cluster 105f13d2-2e5d-411c-a2a7-b998a14f2027); Taxon concept 5527f77b-c949-4bde-9919-d3f811cf6674 containing 'Calonectris edwardsii' found between 2006 to 2017 in 2 datasets (part of name cluster 105f13d2-2e5d-411c-a2a7-b998a14f2027)	split -> referenced	split -> referenced	split	aou_7_47 (2006)	2006	Monotypic.	Cape Verde Shearwater	168	Procellariidae	Puffin du Cap-Vert	Calonectris	Procellariiformes	species	NA	Calonectris edwardsii	A	NA	NA	NA	NA	NA	NA
Calidris subminuta	Pisobia subminuta; Pisobia damacensis; Tringa damacensis; Erolia subminuta; Actodromas damacensis; Calidris subminuta	1	Taxon concept 0894957d-6e95-48a0-9cf8-ade280eb95de containing 'Calidris subminuta' and 5 other names between 1889 to 2017 in 8 datasets (part of name cluster fd2ded9e-bbba-4f39-85f4-59e0bbce5c62)	added -> rename -> rename -> rename -> rename -> rename -> referenced -> referenced	added -> referenced -> referenced		aou_1_01 (1889)	1889	Monotypic.	Long-toed Stint	434	Scolopacidae	Bécasseau à longs doigts	Calidris	Charadriiformes	species	Calidris subminuta	Calidris subminuta	NA	NA	NA	NA	NA	N	Arenariinae
Rallus elegans	Rallus elegans	2	Taxon concept 484ee621-dd58-48be-9e73-db25fb408003 containing 'Rallus elegans' found between 2014 to 2017 in 2 datasets (part of name cluster c07f0b19-689c-4760-8784-ed522bd2c38a); Taxon concept 84deb431-cef3-4881-81d8-fdba3afb0e6d containing 'Rallus elegans' found between 1886 to 2014 in 3 datasets (part of name cluster c07f0b19-689c-4760-8784-ed522bd2c38a)	added -> referenced -> split -> referenced	added -> referenced -> split -> referenced	split	aou_1.csv (1886)	1886	NA	King Rail	341; 208	Rallidae	Râle élégant	Rallus	Gruiformes	species	Rallus elegans	Rallus elegans	NA	NA	NA	NA	NA	NA	NA
Stercorarius longicaudus	Stercorarius longicaudus	1	Taxon concept b76b6284-5188-486a-a1f5-2e39ae96fa24 containing 'Stercorarius longicaudus' found between 1886 to 2017 in 5 datasets (part of name cluster 1665383e-c5ea-4195-ae8a-e70587b61dc5)	added -> referenced -> referenced -> referenced -> referenced	added -> referenced -> referenced -> referenced -> referenced		aou_1.csv (1886)	1886	NA	Long-tailed Jaeger	38; 512	Stercorariidae	Labbe à longue queue	Stercorarius	Charadriiformes	species	Stercorarius longicaudus	Stercorarius longicaudus	NA	NA	NA	NA	NA	NA	NA
Sula nebouxii	Sula nebouxi; Sula gossii; Sula nebouxii	1	Taxon concept d59d5a98-df15-4dd5-a0f0-695dfcbd4f3f containing 'Sula gossii' and 'Sula nebouxi' and 'Sula nebouxii' found between 1889 to 2017 in 6 datasets (part of name cluster a4ebe26c-a3ee-4afb-bb59-c2128c5f3a8b)	added -> rename -> rename -> rename -> referenced -> referenced	added -> referenced -> referenced		aou_1_01 (1889)	1889	NA	Blue-footed Booby	200	Sulidae	Fou à pieds bleus	Sula	Suliformes	species	Sula nebouxii	Sula nebouxii	NA	NA	NA	NA	NA	NA	NA
Vireo atricapilla	Vireo atricapilla; Vireo atricapillus	1	Taxon concept 7635ee37-53d7-447f-8d82-37a5a9c18b55 containing 'Vireo atricapilla' and 'Vireo atricapillus' found between 1886 to 2017 in 6 datasets (part of name cluster 97ddb02f-15a8-4806-a47e-b3456bc314b4)	added -> rename -> rename -> referenced -> rename -> referenced	added -> referenced -> referenced		aou_1.csv (1886)	1886	Monotypic.	Black-capped Vireo	630; 1243	Vireonidae	Viréo à tête noire	Vireo	Passeriformes	species	Vireo atricapillus	Vireo atricapilla	NA	NA	NA	NA	NA	NA	NA
Calidris mauri	Ereunetes mauri; Calidris mauri; Ereunetes occidentalis; Ereunetes maurii	1	Taxon concept 45e34c7b-bda9-40ee-8ff7-f3980793ee35 containing 'Calidris mauri' and 'Ereunetes occidentalis' and 'Ereunetes maurii' and 'Ereunetes mauri' found between 1886 to 2017 in 7 datasets (part of name cluster 95175527-e041-42f7-9aa4-3030c9f17bc8)	added -> rename -> rename -> rename -> rename -> referenced -> referenced	added -> referenced -> referenced		aou_1.csv (1886)	1886	Monotypic.	Western Sandpiper	430; 247	Scolopacidae	Bécasseau d'Alaska	Calidris	Charadriiformes	species	Calidris mauri; Ereunetes occidentalis	Calidris mauri	NA	NA	NA	NA	NA	NA	Arenariinae
Larus hyperboreus	Larus hyperboreus; Larus glaucus	1	Taxon concept 71f74fbf-9730-4e76-946f-f3fbffcc84cc containing 'Larus hyperboreus' and 'Larus glaucus' found between 1886 to 2017 in 4 datasets (part of name cluster a2a0c212-b301-46d0-a725-ef1f7bedc6de)	added -> rename -> referenced -> referenced	added -> referenced -> referenced		aou_1.csv (1886)	1886	NA	Glaucous Gull	476; 42	Laridae	Goéland bourgmestre	Larus	Charadriiformes	species	Larus hyperboreus; Larus glaucus	Larus hyperboreus	NA	NA	NA	NA	NA	NA	Larinae
Dendrocygna autumnalis	Dendrocygna autumnalis	1	Taxon concept 827b155e-74f2-4ea6-8422-4970807c4168 containing 'Dendrocygna autumnalis' found between 1886 to 2017 in 5 datasets (part of name cluster 75984f15-f0f3-4298-881e-8a49019c417d)	added -> referenced -> referenced -> referenced -> referenced	added -> referenced -> referenced -> referenced -> referenced		aou_1.csv (1886)	1886	NA	Black-bellied Whistling-Duck	177; 8	Anatidae	Dendrocygne à ventre noir	Dendrocygna	Anseriformes	species	Dendrocygna autumnalis	Dendrocygna autumnalis	NA	NA	NA	NA	NA	NA	Dendrocygninae
Elanus caeruleus	Elanus caeruleus	3	Taxon concept 5bd557be-37d2-4ba0-a5c6-29e19cf6ea32 containing 'Elanus caeruleus' found between January 1982 in 1 datasets (part of name cluster bb3f80bc-9566-4ab8-9c44-08abfb5cec10); Taxon concept 6af8a7a2-0f1f-4b53-ba9c-c47cb5a9217b containing 'Elanus caeruleus' found between 1993 in 1 datasets (part of name cluster bb3f80bc-9566-4ab8-9c44-08abfb5cec10); Taxon concept 70a23858-f699-4be2-9643-aa0…	lump -> referenced -> split	lump -> referenced -> split	lump -> split	aou_5_34 (January 1982)	1982	NA	NA	NA	NA	NA	NA	NA	NA	Elanus caeruleus	NA	NA	NA	NA	NA	NA	NA	NA
Ixoreus naevius	Hesperocichla naevia; Ixoreus naevius	1	Taxon concept 9729065a-d489-4907-91a5-ec7ace519681 containing 'Hesperocichla naevia' and 'Ixoreus naevius' found between 1886 to 2017 in 6 datasets (part of name cluster 59340010-fbf3-487b-887c-4923f07acf2f)	added -> rename -> referenced -> referenced -> referenced -> referenced	added -> referenced -> referenced -> referenced -> referenced		aou_1.csv (1886)	1886	NA	Varied Thrush	1478; 763	Turdidae	Grive à collier	Ixoreus	Passeriformes	species	Hesperocichla naevia; Ixoreus naevius	Ixoreus naevius	NA	NA	NA	NA	NA	NA	NA
Ammodramus leconteii	Ammodramus leconteii; Passerherbulus lecontei; Ammospiza leconteii	3	Taxon concept 22ce07ba-0cca-4360-9f82-b481c0cbc7a9 containing 'Ammospiza leconteii' and 'Passerherbulus lecontei' found between 1931 to 1973 in 2 datasets (part of name cluster 7b51c2ee-3911-41b3-8ac1-b7d6e01a1a64); Taxon concept 0477008f-4bff-416b-9de0-73ba032181ac containing 'Ammodramus leconteii' and 'Passerherbulus lecontei' found between 1886 to 1931 in 5 datasets (part of name cluster 7b51c…	added -> referenced -> rename -> referenced -> split -> lump -> rename -> deleted -> referenced -> referenced	added -> referenced -> referenced -> split -> lump -> deleted -> referenced -> referenced	split -> lump	aou_1.csv (1886)	1886	Monotypic.	Le Conte's Sparrow	548; 2040	Emberizidae	Bruant de Le Conte	Ammodramus	Passeriformes	species	Ammodramus leconteii	Ammodramus leconteii	NA	NA	NA	NA	NA	NA	NA
Podiceps auritus	Podiceps auritus; Colymbus auritus	1	Taxon concept 42ccd03f-13b6-42a3-a57a-fe6f5bdf2a54 containing 'Podiceps auritus' and 'Colymbus auritus' found between 1886 to 2017 in 5 datasets (part of name cluster e4b8c99c-30f1-4e01-bbf8-bdac1fcb7de2)	added -> referenced -> rename -> referenced -> referenced	added -> referenced -> referenced -> referenced		aou_1.csv (1886)	1886	NA	Horned Grebe	1986; 3	Podicipedidae	Grèbe esclavon	Podiceps	Podicipediformes	species	Podiceps auritus; Colymbus auritus	Podiceps auritus	NA	NA	NA	NA	NA	NA	NA
Haliaeetus leucocephalus	Haliaeetus leucocephalus	1	Taxon concept 215389e0-4706-4bf4-a68c-d27f34c708f1 containing 'Haliaeetus leucocephalus' found between 1886 to 2017 in 5 datasets (part of name cluster f82b976e-ad11-4e41-883b-165cd9eb59d8)	added -> referenced -> referenced -> referenced -> referenced	added -> referenced -> referenced -> referenced -> referenced		aou_1.csv (1886)	1886	NA	Bald Eagle	352; 270	Accipitridae	Pygargue à tête blanche	Haliaeetus	Accipitriformes	species	Haliaeetus leucocephalus	Haliaeetus leucocephalus	NA	NA	NA	NA	NA	NA	NA
Plectrophenax nivalis	Plectrophenax nivalis; Passerina nivalis	1	Taxon concept a8331e10-a9dd-42be-ab3b-a409ff65f5dc containing 'Passerina nivalis' and 'Plectrophenax nivalis' found between 1886 to 2017 in 8 datasets (part of name cluster 31b8c362-32d8-4cf7-914d-3728c9012f76)	added -> rename -> rename -> referenced -> referenced -> referenced -> referenced -> referenced	added -> referenced -> referenced -> referenced -> referenced -> referenced		aou_1.csv (1886)	1886	NA	Snow Bunting	1744; 534	Calcariidae	Plectrophane des neiges	Plectrophenax	Passeriformes	species	Plectrophenax nivalis	Plectrophenax nivalis	NA	NA	NA	NA	NA	NA	NA
Passerella iliaca	Passerella iliaca megarhyncha; Passerella iliaca unalaschcensis; Passerella iliaca schistacea; Passerella iliaca	1	Taxon concept f0bf4391-b16a-47a1-8106-b8c5ba88f226 containing 'Passerella iliaca schistacea' and 'Passerella iliaca' and 'Passerella iliaca unalaschcensis' and 'Passerella iliaca megarhyncha' found between 1886 to 2017 in 4 datasets (part of name cluster 77b31c86-6a99-465a-acea-70f0e32b4bde)	added|added|added|added -> referenced -> deleted|deleted|deleted -> referenced	added|added|added|added -> referenced -> deleted|deleted|deleted -> referenced		aou_1.csv (1886)	1886	NA	Fox Sparrow	585; 1721; 585a; 585b; 585c	Emberizidae	Bruant fauve	Passerella	Passeriformes	species	Passerella iliaca megarhyncha; Passerella iliaca unalaschcensis; Passerella iliaca schistacea; Passerella iliaca	Passerella iliaca	NA	NA	NA	NA	NA	NA	NA
Charadrius melodus	Charadrius melodus; Aegialitis meloda circumcincta; Aegialitis meloda	1	Taxon concept c5443d2c-59db-4068-8f49-6a8dad4302ce containing 'Aegialitis meloda circumcincta' and 'Aegialitis meloda' and 'Charadrius melodus' found between 1886 to 2017 in 4 datasets (part of name cluster 141f5dfa-785c-4ca7-a7ae-5524ca200d32)	added|added -> rename -> deleted -> referenced	added|added -> deleted -> referenced		aou_1.csv (1886)	1886	Monotypic.	Piping Plover	277; 277a; 382	Charadriidae	Pluvier siffleur	Charadrius	Charadriiformes	species	Charadrius melodus; Aegialitis meloda circumcincta; Aegialitis meloda	Charadrius melodus	NA	NA	NA	NA	NA	NA	Charadriinae
Caprimulgus arizonae	Caprimulgus arizonae	2	Taxon concept 0dc8f2e5-a029-4570-924d-3d7fdbe2dbac containing 'Caprimulgus arizonae' found between 2010 in 1 datasets (part of name cluster 8599189b-9554-4bbd-9611-3030f51bbdcc); Taxon concept 358e8ce3-447c-4fa1-b586-2f891e2aaf4d containing 'Caprimulgus arizonae' found between 2010 to 2012 in 2 datasets (part of name cluster 8599189b-9554-4bbd-9611-3030f51bbdcc)	split -> referenced	split -> referenced	split	aou_7_51 (2010)	2010	NA	NA	NA	NA	NA	NA	NA	NA	NA	NA	NA	NA	NA	NA	NA	NA	NA
Circus cyaneus	Circus cyaneus	2	Taxon concept dd9a741d-89c6-4450-8960-052f493e07ba containing 'Circus cyaneus' found between 1944 in 1 datasets (part of name cluster 2e572250-c894-4112-b779-8b3dbc072c04); Taxon concept cddc52e2-cfd6-4596-9989-ebf85d7a6487 containing 'Circus cyaneus' found between 1944 to 2017 in 4 datasets (part of name cluster 2e572250-c894-4112-b779-8b3dbc072c04)	lump -> referenced -> referenced -> referenced	lump -> referenced -> referenced -> referenced	lump	aou_4_19 (1944)	1944	NA	Northern Harrier	274	Accipitridae	Busard Saint-Martin	Circus	Accipitriformes	species	Circus cyaneus	Circus cyaneus	NA	NA	NA	NA	NA	NA	NA
Cyrtonyx montezumae	Cyrtonyx montezumae	1	Taxon concept b8ea2fd8-8c03-4e66-914d-1d863d6c3c19 containing 'Cyrtonyx montezumae' found between 1886 to 2017 in 11 datasets (part of name cluster 6ef8cc4d-67ed-42ca-ac25-a1c884458691)	added -> referenced -> referenced -> referenced -> referenced -> referenced -> referenced -> referenced -> referenced -> referenced -> referenced	added -> referenced -> referenced -> referenced -> referenced -> referenced -> referenced -> referenced -> referenced -> referenced -> referenced		aou_1.csv (1886)	1886	NA	Montezuma Quail	296; 131	Odontophoridae	Colin arlequin	Cyrtonyx	Galliformes	species	Cyrtonyx montezumae	Cyrtonyx montezumae	NA	NA	NA	NA	NA	NA	NA
Atthis heloisa	Atthis heloisa	2	Taxon concept 98ad080b-971a-472a-bd7f-5f43529c7166 containing 'Atthis heloisa' found between 1923 to 2017 in 5 datasets (part of name cluster 3cdc7651-70b2-4f40-ae57-70f4d8947313); Taxon concept a3ad0029-c09c-43af-b918-54ecc6c29da0 containing 'Atthis heloisa' found between 1923 in 1 datasets (part of name cluster 3cdc7651-70b2-4f40-ae57-70f4d8947313)	lump -> referenced -> referenced -> referenced -> referenced	lump -> referenced -> referenced -> referenced -> referenced	lump	aou_3_18 (1923)	1923	NA	Bumblebee Hummingbird	871	Trochilidae	Colibri héloïse	Atthis	Apodiformes	species	Atthis heloisa	Atthis heloisa	NA	NA	NA	NA	NA	NA	Trochilinae
Thryothorus ludovicianus	Throthorus ludovicianus; Thryothorus ludovicianus; Thryothorus ludovicianus miamensis	1	Taxon concept 96ec1c2e-666b-46ba-9c01-c045d9624e5b containing 'Throthorus ludovicianus' and 'Thryothorus ludovicianus' and 'Thryothorus ludovicianus miamensis' found between 1886 to 2017 in 4 datasets (part of name cluster 1056e5a7-341f-49b1-a32f-2fa6ffeb3f4b)	added|added -> rename -> deleted -> referenced	added|added -> deleted -> referenced		aou_1.csv (1886)	1886	NA	Carolina Wren	1378; 718a; 718	Troglodytidae	Troglodyte de Caroline	Thryothorus	Passeriformes	species	Throthorus ludovicianus; Thryothorus ludovicianus; Thryothorus ludovicianus miamensis	Thryothorus ludovicianus	NA	NA	NA	NA	NA	NA	NA
Rallus crepitans	Rallus crepitans	5	Taxon concept e4f93577-6e6b-48b3-8842-aa25bbb606aa containing 'Rallus crepitans' found between 1890 in 1 datasets (part of name cluster 75f8feb2-977b-4357-9d79-946b89028c25); Taxon concept 567a3e5a-7b99-4eb0-af69-7851b632e698 containing 'Rallus crepitans' found between 1931 to 2014 in 2 datasets (part of name cluster 75f8feb2-977b-4357-9d79-946b89028c25); Taxon concept aea06643-92ed-4674-b105-26b…	split -> lump -> lump -> split -> referenced	split -> lump -> lump -> split -> referenced	split -> lump -> lump -> split	aou_1_02 (1890)	1890	Formerly considered conspecific with Rallus longirostris.	Clapper Rail	11211	Rallidae	Râle tapageur	Rallus	Gruiformes	species	NA	Rallus crepitans	NA	NA	NA	NA	NA	NA	NA
Cardellina rubra	Cardellina rubra; Ergaticus ruber	1	Taxon concept 1437dade-064e-4083-8c2c-590372ae0335 containing 'Ergaticus ruber' and 'Cardellina rubra' found between 1886 to 2017 in 5 datasets (part of name cluster 8334ce83-aa2d-4721-af49-bf9b90b1c7d4)	added -> deleted -> added -> rename -> referenced	added -> deleted -> added -> referenced		aou_1.csv (1886)	1886	NA	Red Warbler	[691]; 1604	Parulidae	Paruline rouge	Cardellina	Passeriformes	species	Ergaticus ruber	Cardellina rubra	NA	NA	NA	NA	NA	NA	NA
Coragyps atratus	Catharista urubu; Coragyps atratus; Catharista atrata; Coragyps urubu	1	Taxon concept 2f200793-5118-4b54-8344-2498dc2afa32 containing 'Coragyps atratus' and 'Coragyps urubu' and 'Catharista urubu' and 'Catharista atrata' found between 1886 to 2017 in 6 datasets (part of name cluster 90a410a2-a697-4ce6-b50b-cd2e73aef170)	added -> rename -> rename -> rename -> referenced -> referenced	added -> referenced -> referenced		aou_1.csv (1886)	1886	NA	Black Vulture	255; 326	Cathartidae	Urubu noir	Coragyps	Cathartiformes	species	Coragyps atratus; Catharista atrata	Coragyps atratus	NA	NA	NA	NA	NA	NA	NA
Uria aalge	Uria troile californica; Uria troile; Uria aalge; Uria troille	1	Taxon concept c4e5791e-d776-47f4-8a02-3d488bc4df26 containing 'Uria aalge' and 'Uria troile' and 'Uria troile californica' and 'Uria troille' found between 1886 to 2017 in 6 datasets (part of name cluster e0404134-5095-4ff9-862f-d82d8355b3b9)	added|added -> rename -> rename -> referenced -> deleted -> referenced	added|added -> referenced -> deleted -> referenced		aou_1.csv (1886)	1886	NA	Common Murre	30a; 514; 30	Alcidae	Guillemot marmette	Uria	Charadriiformes	species	Uria troile californica; Uria troile; Uria aalge	Uria aalge	NA	NA	NA	NA	NA	NA	NA
[truncated: 235 more rows]
