# Supplementary material for: The tempo and mode of the taxonomic correction process: How taxonomists have corrected and recorrected North American bird species over the last 127 years
Source: PLoS One. 2018 Apr 19;13(4):e0195736. doi: 10.1371/journal.pone.0195736 (PMC5909608; doi:10.1371/journal.pone.0195736)
Supplement: S4 Table — The total and mean number of redescriptions observed in each order are indicated. The ‘min’, ‘max’ and ‘interval_width’ values refer to the 95% credible interval around the ‘mean’ for the log difference in the λ attributable to that order. The lower interval is greater than zero where the order has a significantly higher rate of taxonomic redescription than other orders. (CSV) [file pone.0195736.s004.csv]

	sum_redescriptions	mean_redescriptions	count	min	mean	max	significant	interval_width
Accipitriformes	9	0.346153846153846	26	-0.579926289053111	-0.0189740903912556	0.483289574653103	no	1.06321586370621
Anseriformes	19	0.316666666666667	60	-0.608542558012912	-0.0368723047011965	0.449466410547959	no	1.05800896856087
Apodiformes	1	0.0416666666666667	24	-1.19707550346662	-0.223845286649528	0.214947766352604	no	1.41202326981922
Caprimulgiformes	2	0.333333333333333	6	-0.637372832888546	-0.0166169229192309	0.552317203158366	no	1.18969003604691
Cathartiformes	0	0	4	-0.868395895631316	-0.0850781686450263	0.431209857286135	no	1.29960575291745
Charadriiformes	38	0.265734265734266	143	-0.757209106243567	-0.156658321031759	0.200125621567234	no	0.957334727810801
Ciconiiformes	0	0	2	-0.753553537364836	-0.0453489739635624	0.529136305486057	no	1.28268984285089
Columbiformes	1	0.0588235294117647	17	-1.0295706867347	-0.148022572582509	0.331953447499223	no	1.36152413423392
Coraciiformes	0	0	3	-0.811497700439632	-0.0589236756494969	0.483606130934784	no	1.29510383137442
Cuculiformes	2	0.25	8	-0.702720763951891	-0.0389319095135979	0.505110261745733	no	1.20783102569762
Falconiformes	5	0.555555555555556	9	-0.507664294345141	0.0565310740183576	0.769272686946707	no	1.27693698129185
Galliformes	15	0.625	24	-0.34023271839362	0.0929931050986949	0.701148998084985	no	1.04138171647861
Gaviiformes	4	0.8	5	-0.51599668366702	0.0437995346178872	0.733624290595368	no	1.24962097426239
Gruiformes	16	0.888888888888889	18	-0.434097794615143	0.0510995715155422	0.632878526943618	no	1.06697632155876
Passeriformes	150	0.433526011560694	346	-0.501982955134571	-0.0705069349821409	0.237832385278235	no	0.739815340412806
Pelecaniformes	10	0.434782608695652	23	-0.540404704756748	0.00104462658577249	0.520479576167303	no	1.06088428092405
Phaethontiformes	1	0.333333333333333	3	-0.657761450847941	4.79117968768321e-05	0.617656998927788	no	1.27541844977573
Phoenicopteriformes	1	1	1	-0.575109223032302	0.0287737092095785	0.69815823207112	no	1.27326745510342
Piciformes	13	0.52	25	-0.501664582197627	0.0261645581751865	0.588510788818254	no	1.09017537101588
Podicipediformes	3	0.428571428571429	7	-0.549429381743777	0.0147180886471772	0.621629719384326	no	1.1710591011281
Procellariiformes	23	0.511111111111111	45	-0.338098551561169	0.089006967557875	0.676601859749973	no	1.01470041131114
Psittaciformes	0	0	2	-0.781206595618716	-0.0455575966787692	0.53347297621925	no	1.31467957183797
Strigiformes	4	0.222222222222222	18	-0.740056808539089	-0.0653180622296068	0.420883201918536	no	1.16094001045763
Suliformes	8	0.571428571428571	14	-0.465007337772571	0.0441151267150337	0.660356985585669	no	1.12536432335824
Trogoniformes	2	2	1	-0.44750416527585	0.0854697069930496	0.867586378478518	no	1.31509054375437
