# Supplementary material for: The tempo and mode of the taxonomic correction process: How taxonomists have corrected and recorrected North American bird species over the last 127 years
Source: PLoS One. 2018 Apr 19;13(4):e0195736. doi: 10.1371/journal.pone.0195736 (PMC5909608; doi:10.1371/journal.pone.0195736)
Supplement: S5 Table — The total and mean number of redescriptions observed in that family are indicated. The ‘min’, ‘max’ and ‘interval_width’ values refer to the 95% credible interval around the ‘mean’ for the log difference in the λ attributable to that family. The lower interval is greater than zero where a family has a significantly higher rate of taxonomic redescription than other families. (CSV) [file pone.0195736.s005.csv]

	sum_redescriptions	mean_redescriptions	count	min	mean	max	significant	interval_width
Accipitridae	9	0.36	25	-0.679615640739833	0.0136266115527964	0.715817664109817	no	1.39543330484965
Aegithalidae	2	2	1	-0.614051279850282	0.177352824131292	1.18487734518416	no	1.79892862503444
Alaudidae	0	0	2	-1.06268059455911	-0.103023761414887	0.70585208264686	no	1.76853267720597
Alcedinidae	0	0	3	-1.09719349670583	-0.127992187710103	0.701872501799267	no	1.7990659985051
Alcidae	5	0.217391304347826	23	-0.960340834152949	-0.16157334044251	0.475042531689438	no	1.43538336584239
Anatidae	19	0.316666666666667	60	-0.700094575143134	-0.0537062999400856	0.558464456156705	no	1.25855903129984
Anhingidae	0	0	1	-0.982328971789448	-0.0562599912771	0.776309386230949	no	1.7586383580204
Apodidae	0	0	6	-1.19880401067731	-0.197011904122391	0.564716013939256	no	1.76352002461656
Aramidae	0	0	1	-1.0237876224675	-0.0575131479638397	0.866937428474276	no	1.89072505094178
Ardeidae	8	0.533333333333333	15	-0.569014150549606	0.110868940659396	0.8860110618568	no	1.45502521240641
Bombycillidae	0	0	2	-1.02624990175997	-0.0821094348913777	0.761437280493451	no	1.78768718225342
Calcariidae	0	0	6	-1.20966091995951	-0.206902540905296	0.555387723391301	no	1.76504864335081
Caprimulgidae	2	0.333333333333333	6	-0.884541142287118	-0.0398900517555547	0.772417704972936	no	1.65695884726005
Cardinalidae	1	0.0714285714285714	14	-1.24422502480512	-0.268987079014383	0.426196008703438	no	1.67042103350855
Cathartidae	0	0	4	-1.15890424007882	-0.174447299925537	0.606573947517406	no	1.76547818759623
Charadriidae	8	0.533333333333333	15	-0.625279268548406	0.125496796865745	0.97545952410559	no	1.600738792654
Ciconiidae	0	0	2	-1.053638931934	-0.0934033480523818	0.753836214631698	no	1.8074751465657
Cinclidae	0	0	1	-1.02189399197019	-0.054559303052673	0.834631695309653	no	1.85652568727985
Columbidae	1	0.0588235294117647	17	-1.31143945373877	-0.325083650329297	0.357944042061847	no	1.66938349580062
Corvidae	19	1	19	-0.37700735572341	0.249127585489556	1.04883769957468	no	1.42584505529809
Cracidae	2	1	2	-0.670283170364055	0.143404931075128	1.12943760820967	no	1.79972077857372
Cuculidae	2	0.25	8	-0.960865068421932	-0.0787327511451422	0.680923794050968	no	1.6417888624729
Diomedeidae	2	0.25	8	-0.891520346272435	-0.0488085332709468	0.749009927357381	no	1.64053027362982
Emberizidae	34	0.755555555555556	45	-0.249813699095893	0.269571649000961	0.933343194004791	no	1.18315689310068
Falconidae	5	0.555555555555556	9	-0.627520158256453	0.137002030061718	1.05197410349915	no	1.6794942617556
Fregatidae	1	1	1	-0.751336942896238	0.099217056414947	1.08455210488264	no	1.83588904777888
Fringillidae	13	0.541666666666667	24	-0.545113352718978	0.0867565872570787	0.76975134036996	no	1.31486469308894
Gaviidae	4	0.8	5	-0.700758948102541	0.109081995910184	1.0329901550092	no	1.73374910311174
Gruidae	0	0	2	-1.08173248602967	-0.107573778071578	0.736677346569225	no	1.8184098325989
Haematopodidae	1	0.333333333333333	3	-0.8740785539753	0.00761558364722687	0.864454077106637	no	1.73853263108194
Hirundinidae	8	0.615384615384615	13	-0.468264910223817	0.189229136094866	0.996026558294693	no	1.46429146851851
Hydrobatidae	6	0.428571428571429	14	-0.905802517162084	-0.0776198051169408	0.667294749603288	no	1.57309726676537
Icteridae	18	0.692307692307692	26	-0.336846198332321	0.267715853557583	1.04467153966034	no	1.38151773799266
Jacanidae	0	0	1	-0.980564104274616	-0.0463427297568605	0.821674885108551	no	1.80223898938317
Laniidae	1	0.5	2	-0.807237367840013	0.0476570837520391	0.972885576119416	no	1.78012294395943
Laridae	9	0.209302325581395	43	-1.12823249758229	-0.318713046032527	0.291383833039981	no	1.41961633062227
Locustellidae	0	0	1	-1.00500015133809	-0.0425453783434553	0.840655528961832	no	1.84565568029992
Mimidae	0	0	11	-1.34857242203124	-0.2746446217496	0.464480466251683	no	1.81305288828292
Motacillidae	5	0.833333333333333	6	-0.455745065224128	0.261070688834664	1.25233720819923	no	1.70808227342335
Muscicapidae	0	0	3	-1.10313433224338	-0.116222167041427	0.721641301862973	no	1.82477563410636
Odontophoridae	1	0.166666666666667	6	-1.05298966257654	-0.129492480215016	0.647965069464333	no	1.70095473204088
Pandionidae	0	0	1	-1.01335527802285	-0.0553803901457481	0.820412541411903	no	1.83376781943475
Paridae	6	0.5	12	-0.742487045288324	0.0654611465561986	0.909220879954497	no	1.65170792524282
Parulidae	7	0.120689655172414	58	-1.45593645774962	-0.505692891132815	0.130859037730105	no	1.58679549547972
Passeridae	0	0	2	-1.0138842840111	-0.0671394796468109	0.792722422979224	no	1.80660670699032
Pelecanidae	2	1	2	-0.702760838462696	0.116937587364691	1.05277270403916	no	1.75553354250185
Peucedramidae	0	0	1	-1.02066119562979	-0.0524444142310326	0.833787745802744	no	1.85444894143253
Phaethontidae	1	0.333333333333333	3	-0.877690207642078	0.00965914732319689	0.883924479219395	no	1.76161468686147
Phalacrocoracidae	1	0.166666666666667	6	-0.958771304374161	-0.0523530777998844	0.78972001114685	no	1.74849131552101
Phasianidae	12	0.75	16	-0.378636314778413	0.261639600718772	1.07440158558551	no	1.45303790036392
Phoenicopteridae	1	1	1	-0.781515271199861	0.0684092874793544	1.00570618998095	no	1.78722146118082
Phylloscopidae	2	0.666666666666667	3	-0.65823338884163	0.136918782518952	1.12300218907651	no	1.78123557791814
Picidae	13	0.52	25	-0.606548473768717	0.0827617548513625	0.849898684243529	no	1.45644715801225
Podicipedidae	3	0.428571428571429	7	-0.748591100516636	0.039615796517338	0.863470268110258	no	1.61206136862689
Polioptilidae	4	1	4	-0.635518471495837	0.162141043183088	1.11397936800953	no	1.74949783950537
Procellariidae	15	0.652173913043478	23	-0.257930256978899	0.385250398624254	1.28972953769215	no	1.54765979467105
Prunellidae	0	0	1	-0.972768870168754	-0.0405178390758693	0.831100144940794	no	1.80386901510955
Psittacidae	0	0	2	-1.09606848056507	-0.0989485361930797	0.754757843824147	no	1.85082632438922
Ptiliogonatidae	0	0	1	-0.97888700239847	-0.0478149750783461	0.806958946321386	no	1.78584594871986
Rallidae	16	1.06666666666667	15	-0.372452285990964	0.289463620011805	1.12951904786677	no	1.50197133385773
Recurvirostridae	0	0	2	-1.07147649357637	-0.0954208695626145	0.727838996023475	no	1.79931548959985
Regulidae	0	0	2	-1.03170564736199	-0.0781944913948408	0.790066179140621	no	1.82177182650261
Remizidae	0	0	1	-1.01644516435258	-0.0513426291466828	0.820700077579	no	1.83714524193158
Scolopacidae	13	0.25	52	-0.722921716685631	-0.0447598133929408	0.593646433135393	no	1.31656814982102
Sittidae	0	0	4	-1.11767603158798	-0.114686502834065	0.735333582821656	no	1.85300961440964
Stercorariidae	2	0.5	4	-0.767808276752927	0.0573403439429467	0.963231954916444	no	1.73104023166937
Strigidae	3	0.176470588235294	17	-1.10964791662611	-0.223538765247228	0.447322416493819	no	1.55697033311993
Sturnidae	0	0	1	-0.998769822109027	-0.0502759430182518	0.826611062608039	no	1.82538088471707
Sulidae	6	1	6	-0.620103467034956	0.143375875014205	1.05685172489642	no	1.67695519193138
Sylviidae	0	0	1	-1.01114567963519	-0.0476316968111133	0.846829533915799	no	1.85797521355099
Thraupidae	1	0.25	4	-0.867596612382877	-0.0117419835803061	0.833767756971056	no	1.70136436935393
Threskiornithidae	0	0	6	-1.21093663792036	-0.207287706171424	0.55305132906172	no	1.76398796698208
Tityridae	0	0	1	-0.989244991406663	-0.0500941233041014	0.825759284296723	no	1.81500427570339
Trochilidae	1	0.0555555555555556	18	-1.30541127033305	-0.340696921234315	0.341132976994645	no	1.64654424732769
Troglodytidae	7	0.7	10	-0.556114768204149	0.142353643485085	0.939158753227059	no	1.49527352143121
Trogonidae	2	2	1	-0.592807003768064	0.194735100850727	1.21930027649986	no	1.81210728026793
Turdidae	3	0.2	15	-1.00362869808193	-0.148067467479548	0.530759941834504	no	1.53438863991644
Tyrannidae	13	0.371428571428571	35	-0.746009266237201	-0.0419250227644482	0.621313011296511	no	1.36732227753371
Tytonidae	1	1	1	-0.742297588806019	0.0966567737564987	1.04175039367682	no	1.78404798248284
Vireonidae	6	0.428571428571429	14	-0.738550342889685	0.0750277691533146	0.980948414006622	no	1.71949875689631
