# Supplementary material for: The tempo and mode of the taxonomic correction process: How taxonomists have corrected and recorrected North American bird species over the last 127 years
Source: PLoS One. 2018 Apr 19;13(4):e0195736. doi: 10.1371/journal.pone.0195736 (PMC5909608; doi:10.1371/journal.pone.0195736)
Supplement: S6 Table — The total and mean number of redescriptions observed in that genus are indicated. The ‘min’, ‘max’ and ‘interval_width’ values refer to the 95% credible interval around the ‘mean’ for the log difference in the λ attributable to that genus. The lower interval is greater than zero where a genus has a significantly higher rate of taxonomic redescription than other genera. (CSV) [file pone.0195736.s006.csv]

	sum_redescriptions	mean_redescriptions	count	min	mean	max	significant	interval_width
Acanthis	0	0	2	-2.4639768396788	-0.526909458116887	1.13388260509348	no	3.59785944477228
Accipiter	1	0.333333333333333	3	-1.60984240980626	0.0653885215430113	1.5515781718251	no	3.16142058163137
Actitis	0	0	1	-2.30725906875095	-0.29635663949879	1.52033089771316	no	3.82758996646411
Aechmophorus	2	1	2	-0.629852767285055	0.952376785938834	2.42385222842322	no	3.05370499570828
Aegolius	0	0	2	-2.40461961688969	-0.444407990807508	1.28332051884926	no	3.68794013573895
Aeronautes	0	0	1	-2.31012268583674	-0.263371515933222	1.63931010088064	no	3.94943278671738
Aethia	0	0	4	-2.51146739808077	-0.659417378701348	0.950652242952323	no	3.46211964103309
Agelaius	3	0.75	4	-0.529413489784307	0.799078944694579	1.98559433282836	no	2.51500782261266
Aimophila	0	0	1	-2.36224572464066	-0.378198864582061	1.42154799647987	no	3.78379372112053
Aix	0	0	1	-2.30907998414421	-0.312821344505694	1.50656280592829	no	3.81564279007249
Alauda	0	0	1	-2.34789410172352	-0.310588645670747	1.48074216776485	no	3.82863626948837
Alca	0	0	1	-2.30944901751816	-0.279806859266546	1.54954981238825	no	3.8589988299064
Alectoris	1	1	1	-1.26347434174405	0.643223965724192	2.39453222742365	no	3.6580065691677
Alle	0	0	1	-2.34620688538257	-0.27591726858896	1.54833136804644	no	3.89453825342901
Amazilia	0	0	3	-2.38886205153968	-0.448785316443779	1.29721159533264	no	3.68607364687232
Ammodramus	10	1.42857142857143	7	0.484420489543758	1.38146433087207	2.24001891632439	yes	1.75559842678063
Amphispiza	0	0	1	-2.3260338304823	-0.384971852770375	1.36038214647571	no	3.68641597695801
Anas	2	0.142857142857143	14	-1.74974489340191	-0.413016957827759	0.753341780725652	no	2.50308667412756
Anhinga	0	0	1	-2.39381947858331	-0.352864562081795	1.49600469086023	no	3.88982416944355
Anous	0	0	1	-2.29961287089323	-0.255913863026758	1.57278802977069	no	3.87240090066392
Anser	4	1	4	0.164852014314537	1.39093501785386	2.50653263238209	yes	2.34168061806755
Anthus	2	0.5	4	-1.18668296982909	0.278637349187734	1.59552818870226	no	2.78221115853135
Antigone	0	0	1	-2.32881618144773	-0.339093181557057	1.5026706527145	no	3.83148683416223
Antrostomus	1	0.5	2	-1.48289811243975	0.232336659073945	1.7641721736012	no	3.24707028604095
Aphelocoma	13	2.16666666666667	6	1.09038016326552	2.03100302821299	2.91087349388784	yes	1.82049333062233
Apus	0	0	2	-2.31161133908079	-0.287607296040937	1.5884619643225	no	3.90007330340329
Aquila	0	0	1	-2.27564199286337	-0.332102778318156	1.43970900834615	no	3.71535100120952
Aramus	0	0	1	-2.31714895113224	-0.348431020690496	1.47155073476828	no	3.78869968590052
Archilochus	0	0	2	-2.37301834586322	-0.392888194562922	1.37838304749213	no	3.75140139335535
Ardea	2	0.666666666666667	3	-0.913291960170731	0.571634939155422	1.89385817822613	no	2.80715013839687
Ardenna	0	0	7	-2.91162135171219	-1.20804345068453	0.276735719659466	no	3.18835707137166
Arenaria	1	0.5	2	-1.43825071597822	0.294814396161811	1.82830502008099	no	3.26655573605921
Arremonops	0	0	1	-2.43569155830729	-0.399852615033674	1.38580423151942	no	3.82149578982671
Artemisiospiza	3	1.5	2	0.00406122198119911	1.48219799147063	2.77985290024451	yes	2.77579167826331
Asio	1	0.5	2	-1.31603042715386	0.409334165268198	1.98182466196966	no	3.29785508912353
Athene	0	0	1	-2.33171064950476	-0.27909879449689	1.57066430422776	no	3.90237495373252
Atthis	1	1	1	-1.19551727694234	0.78379754742622	2.60549821082704	no	3.80101548776937
Auriparus	0	0	1	-2.33147599908384	-0.32878537407828	1.48992320779381	no	3.82139920687765
Aythya	0	0	7	-2.69821930318375	-0.947009732877751	0.580367314922598	no	3.27858661810635
Baeolophus	6	1.2	5	0.263991431897219	1.40586528430526	2.50303759413859	yes	2.23904616224138
Bartramia	0	0	1	-2.35630579049797	-0.295462413330724	1.57596036357571	no	3.93226615407368
Basileuterus	1	0.333333333333333	3	-1.39812981170589	0.320529187295829	1.91600397918356	no	3.31413379088944
Bombycilla	0	0	2	-2.43137924838278	-0.492423925501802	1.24281070003213	no	3.67418994841491
Bonasa	0	0	1	-2.37369759749665	-0.42492629388232	1.32231524245253	no	3.69601283994918
Botaurus	0	0	1	-2.40298449305427	-0.381180800509606	1.42740642304802	no	3.83039091610229
Brachyramphus	2	0.666666666666667	3	-0.660698590656365	0.867234309995545	2.24994978283967	no	2.91064837349604
Branta	5	1.25	4	0.370871572204029	1.49782914475429	2.56405930067729	yes	2.19318772847327
Bubo	0	0	2	-2.34904537131442	-0.451993078812301	1.261723954216	no	3.61076932553042
Bubulcus	0	0	1	-2.32641265603466	-0.228972659590248	1.65627977968699	no	3.98269243572164
Bucephala	0	0	3	-2.48137739194513	-0.636332093449124	0.988428702026864	no	3.469806093972
Buteo	4	0.4	10	-0.781514981449785	0.402636737972401	1.50860646826822	no	2.290121449718
Buteogallus	1	1	1	-1.3045819225745	0.500026358961981	2.12965645915902	no	3.43423838173352
Butorides	5	2.5	2	0.739110119485127	1.98703979865242	3.14597241083111	yes	2.40686229134598
Calamospiza	0	0	1	-2.34822275126377	-0.388792409608648	1.37178492116466	no	3.72000767242843
Calcarius	0	0	3	-2.51898601324616	-0.58086593927191	1.11361091004014	no	3.63259692328629
Calidris	4	0.19047619047619	21	-1.2493674010818	-0.119444966082574	0.916325786278132	no	2.16569318735993
Callipepla	0	0	3	-2.51694885398798	-0.666956001090856	1.00282260864882	no	3.5197714626368
Calonectris	3	1.5	2	-0.0476778979814005	1.425555564615	2.81876847560207	no	2.86644637358347
Calothorax	0	0	1	-2.29788935184386	-0.23571299726245	1.67809991859041	no	3.97598927043427
Calypte	0	0	2	-2.39862038800703	-0.390172048852124	1.38613115857678	no	3.78475154658381
Campephilus	0	0	1	-2.38259959664573	-0.374347285925331	1.45745471131107	no	3.8400543079568
Camptorhynchus	0	0	1	-2.37643625465149	-0.328653834843096	1.48810076656935	no	3.86453702122084
Camptostoma	0	0	1	-2.38113593669307	-0.318428108943201	1.55944637149869	no	3.94058230819176
Campylorhynchus	0	0	1	-2.33116020239838	-0.354543439610598	1.43288547777558	no	3.76404568017397
Caracara	3	1.5	2	-0.392146096403832	1.06311152476603	2.39264461892082	no	2.78479071532466
Cardellina	0	0	4	-2.40463591164777	-0.570316135562897	1.08848589438813	no	3.49312180603591
Cardinalis	0	0	2	-2.42938179670971	-0.427048824133368	1.30748658752978	no	3.73686838423949
Carduelis	0	0	1	-2.30325444951682	-0.254878606143817	1.59721709969594	no	3.90047154921276
Cathartes	0	0	1	-2.33555871514565	-0.289946091911744	1.53814770004271	no	3.87370641518836
Catharus	2	0.4	5	-1.07650578362217	0.428161261382511	1.7617713512551	no	2.83827713487727
Catherpes	0	0	1	-2.30102889519644	-0.344012672078354	1.45139499450859	no	3.75242388970503
Centrocercus	2	1	2	-0.733389868903397	0.81861360509257	2.22560199988318	no	2.95899186878658
Cepphus	1	0.5	2	-1.4574819345932	0.335367226346524	1.93052198080565	no	3.38800391539885
Cerorhinca	0	0	1	-2.33077897882688	-0.281593004562619	1.56368087415384	no	3.89445985298073
Chaetura	0	0	2	-2.30152372666998	-0.409300190739932	1.31369282735476	no	3.61521655402474
Chamaea	0	0	1	-2.28303252054173	-0.322437952859215	1.46727532709002	no	3.75030784763176
Charadrius	6	0.6	10	-0.414869939738391	0.720449625100376	1.77402598384353	no	2.18889592358192
Chen	1	0.333333333333333	3	-1.64453610418876	0.046893274146693	1.51521490075946	no	3.15975100494821
Chlidonias	0	0	2	-2.30454349999659	-0.390789013976746	1.37841605653479	no	3.68295955653138
Chloroceryle	0	0	1	-2.3158218736804	-0.3084853654686	1.53062273655134	no	3.84644461023174
Chondestes	0	0	1	-2.3422753291721	-0.378004687790268	1.38622206323506	no	3.72849739240716
Chordeiles	1	0.5	2	-1.48174895293335	0.243464506211929	1.81133631372815	no	3.2930852666615
Chroicocephalus	0	0	2	-2.33469050830664	-0.353220700650248	1.41280235366217	no	3.74749286196881
Cinclus	0	0	1	-2.31162148553185	-0.320762624074539	1.4985981616189	no	3.81021964715075
Circus	1	1	1	-1.20100433609249	0.648839281895787	2.35805635271814	no	3.55906068881063
Cistothorus	0	0	2	-2.44780489604693	-0.537867625621731	1.18268558947377	no	3.63049048552071
Clangula	0	0	1	-2.32844491991451	-0.325033799508466	1.49193288921572	no	3.82037780913023
Coccothraustes	0	0	2	-2.48215689852292	-0.478026864271133	1.25024404016918	no	3.7324009386921
Coccyzus	0	0	3	-2.47305581394383	-0.640288585597145	1.00850657831158	no	3.48156239225541
Coereba	1	1	1	-1.06290893539169	0.784656660987014	2.52714778111019	no	3.59005671650188
Colaptes	2	1	2	-0.806903442036846	0.700003784492002	2.06164385668507	no	2.86854729872192
Colinus	1	1	1	-1.28087302504256	0.487518749892044	2.11868299680156	no	3.39955602184412
Columba	0	0	1	-2.29456771736457	-0.187233469953086	1.78391630352353	no	4.07848402088809
Columbina	0	0	2	-2.37874474062996	-0.409454611578401	1.35322278038697	no	3.73196752101693
Contopus	0	0	4	-2.55034178637533	-0.73663393864075	0.822466775417608	no	3.37280856179293
Conuropsis	0	0	1	-2.34047783000277	-0.323421475583315	1.48702735869873	no	3.8275051887015
Coragyps	0	0	1	-2.33035377099994	-0.302625757663895	1.56199280938783	no	3.89234658038777
Corvus	4	0.8	5	-0.493152583229843	0.696815285688432	1.8002673213852	no	2.29341990461504
Coturnicops	0	0	1	-2.37340279710735	-0.425372456409981	1.31774417039804	no	3.69114696750539
Crex	0	0	1	-2.40057770263201	-0.430162982600516	1.3407481296182	no	3.7413258322502
Crotophaga	0	0	2	-2.4444040357148	-0.499827912209377	1.15845772617297	no	3.60286176188778
Cuculus	2	1	2	-0.669984295054052	0.967450550244884	2.44978343708914	no	3.11976773214319
Cyanocitta	0	0	2	-2.49946219308039	-0.588466336569488	1.06587128752014	no	3.56533348060053
Cyanocorax	0	0	1	-2.28916796308765	-0.27685485030187	1.56494254348837	no	3.85411050657603
Cygnus	0	0	4	-2.46545979751441	-0.708253206964754	0.837104691776048	no	3.30256448929046
Cynanthus	0	0	1	-2.28141779134981	-0.226984580266175	1.68766163373207	no	3.96907942508188
Cypseloides	0	0	1	-2.30153702425583	-0.261859630264481	1.60294193438882	no	3.90447895864465
Cyrtonyx	0	0	1	-2.34465657847024	-0.332992919623065	1.48740094021474	no	3.83205751868498
Delichon	0	0	1	-2.31526737690479	-0.309483049828677	1.51820353246018	no	3.83347090936497
Dendragapus	6	3	2	0.702730632848429	1.89365816602551	2.98434932418915	yes	2.28161869134072
Dendrocygna	0	0	4	-2.51793679210654	-0.646025175894704	0.992956392849995	no	3.51089318495654
Dolichonyx	0	0	1	-2.34652272879139	-0.38983851065324	1.39158381418845	no	3.73810654297984
Dryocopus	0	0	1	-2.35740128683049	-0.372710265348969	1.42274158896615	no	3.78014287579664
Dumetella	0	0	1	-2.3331678700584	-0.285542883012338	1.60319848433352	no	3.93636635439192
Ectopistes	0	0	1	-2.30150788769524	-0.259994653583622	1.61722941378128	no	3.91873730147653
Egretta	0	0	5	-2.63658955277991	-0.861450964515759	0.70011039889772	no	3.33669995167763
Elanoides	0	0	1	-2.25199423590592	-0.327942850542317	1.39044237509758	no	3.64243661100349
Elanus	2	2	1	-0.498731536063446	1.14314001106735	2.61884025393359	no	3.11757178999703
Emberiza	0	0	1	-2.31686974885152	-0.299505596647092	1.53833304105291	no	3.85520278990443
Empidonax	9	0.818181818181818	11	0.34119525607399	1.27460249088749	2.21668201869123	yes	1.87548676261724
Eremophila	0	0	1	-2.34127100883553	-0.306980916165783	1.50465692501123	no	3.84592793384676
Eudocimus	0	0	2	-2.3938826160574	-0.471255137319944	1.22920141116545	no	3.62308402722285
Eugenes	0	0	1	-2.25767595586947	-0.234094826431963	1.64264468399182	no	3.90032063986129
Euphagus	0	0	2	-2.5099785915104	-0.585773046489592	1.06756539779887	no	3.57754398930927
Euphonia	0	0	1	-2.35085503519189	-0.345968846547013	1.45618889720649	no	3.80704393239838
Falcipennis	1	1	1	-1.41203644314399	0.346689199119362	1.92571565400301	no	3.337752097147
Falco	2	0.285714285714286	7	-1.57397248387856	-0.166406038566187	1.14130994502494	no	2.7152824289035
Fratercula	0	0	3	-2.40780480199944	-0.560338942127549	1.08156945283198	no	3.48937425483142
Fregata	1	1	1	-1.23606523147097	0.586909423272341	2.30062100841979	no	3.53668623989076
Fregetta	0	0	1	-2.27829585332833	-0.344202960206512	1.45589141432004	no	3.73418726764837
Fringilla	0	0	1	-2.24529949138855	-0.254317005889435	1.58051215955268	no	3.82581165094123
Fulica	1	0.5	2	-1.63335562764227	0.028611546847112	1.53886445374904	no	3.17222008139132
Fulmarus	2	2	1	-0.723338870946527	0.877281415535198	2.33959679355689	no	3.06293566450341
Gallinago	4	2	2	0.36692353710261	1.68895009140047	2.88074199891068	yes	2.51381846180807
Gallinula	4	2	2	0.0942394393522431	1.40957923041868	2.60593496879295	yes	2.51169552944071
Gavia	4	0.8	5	-0.617087297209247	0.721942023648728	1.95825616185963	no	2.57534345906887
Gelochelidon	0	0	1	-2.28362542280223	-0.247901867178517	1.60113447433447	no	3.88475989713669
Geococcyx	0	0	1	-2.35091885655647	-0.313920384806268	1.51615771054728	no	3.86707656710375
Geothlypis	0	0	6	-2.63610671864896	-0.724165419667322	0.888994941768914	no	3.52510166041788
Geotrygon	0	0	2	-2.40867845563393	-0.386928497628604	1.47679991091401	no	3.88547836654794
Geranoaetus	0	0	1	-2.37418482483297	-0.353027774759748	1.45914017041855	no	3.83332499525152
Glaucidium	2	1	2	-0.590680757474588	1.01894167353102	2.47794565028114	no	3.06862640775573
Grus	0	0	1	-2.40470580032599	-0.348007266450264	1.49796049128099	no	3.90266629160698
Gymnogyps	0	0	1	-2.23749924542174	-0.290506312705344	1.51435624736407	no	3.75185549278581
Gymnorhinus	0	0	1	-2.35588479376471	-0.391418282398564	1.41084197244269	no	3.7667267662074
Haematopus	1	0.333333333333333	3	-1.63573832393118	0.0655951584176852	1.55756170919183	no	3.19330003312301
Haemorhous	2	0.666666666666667	3	-0.941901189994231	0.520298211576144	1.82161019039364	no	2.76351138038787
Haliaeetus	0	0	3	-2.52745208594934	-0.624926070946409	1.02918603471532	no	3.55663812066466
Helmitheros	0	0	1	-2.27447433936266	-0.227092322597027	1.6419895977091	no	3.91646393707176
Himantopus	0	0	1	-2.29575769393577	-0.286403676079634	1.56027026008023	no	3.856027954016
Hirundo	1	1	1	-1.27943522785334	0.569594150200491	2.20172424606376	no	3.4811594739171
Histrionicus	0	0	1	-2.35956787418114	-0.317564507593596	1.50624141325376	no	3.8658092874349
Hydrobates	0	0	1	-2.33702346276026	-0.355087121855073	1.45008351800568	no	3.78710698076593
Hydrocoloeus	0	0	1	-2.29796513475286	-0.234565940228141	1.64934470510107	no	3.94730983985393
Hydroprogne	0	0	1	-2.26884978342738	-0.240356258062599	1.61115614069989	no	3.88000592412728
Hylocharis	0	0	2	-2.33518233619164	-0.366254522865412	1.4567109905103	no	3.79189332670194
Hylocichla	0	0	1	-2.33209309920354	-0.294711818244491	1.57486880847419	no	3.90696190767774
Icteria	0	0	1	-2.32572863100561	-0.22627662195173	1.69010646182427	no	4.01583509282989
Icterus	6	0.545454545454545	11	-0.430121117644012	0.607976040851137	1.57282687752659	no	2.0029479951706
Ictinia	0	0	1	-2.37153344940828	-0.346774009727393	1.46668206174634	no	3.83821551115462
Ixobrychus	1	1	1	-1.2901028645923	0.461773018892255	2.05979933551383	no	3.34990220010612
Ixoreus	0	0	1	-2.2549662739603	-0.294112106061446	1.49285041218433	no	3.74781668614464
Jabiru	0	0	1	-2.30441844441858	-0.274770936240551	1.58466415648596	no	3.88908260090454
Jacana	0	0	1	-2.29560628578488	-0.297206129719881	1.5470526977113	no	3.84265898349618
Junco	8	2.66666666666667	3	0.872781032652978	1.87267290078981	2.80624492872348	yes	1.9334638960705
Jynx	0	0	1	-2.29436005144099	-0.231666673877044	1.6678622169566	no	3.96222226839758
Lagopus	1	0.333333333333333	3	-1.73340884657621	-0.121082703076951	1.31380705373744	no	3.04721590031365
Lampornis	0	0	1	-2.33300472198538	-0.243544332725933	1.6787938509749	no	4.01179857296028
Lanius	1	0.5	2	-1.45784925214891	0.297251878161618	1.87323265390514	no	3.33108190605405
Larus	5	0.333333333333333	15	-0.452138515257414	0.682745480488302	1.75981644687899	no	2.2119549621364
Laterallus	2	2	1	-0.610897103429797	0.977756414267643	2.36834533874138	no	2.97924244217118
Leptotila	1	1	1	-1.14707359488074	0.688108538807788	2.43624250758881	no	3.58331610246956
Leucophaeus	0	0	2	-2.44044520050389	-0.3990056449435	1.37660922242067	no	3.81705442292456
Leucosticte	8	2	4	0.906311224808885	1.9141546852263	2.8788491419567	yes	1.97253791714781
Limnodromus	3	1.5	2	0.0968273327333028	1.51364311243565	2.82343371476371	yes	2.72660638203041
Limnothlypis	0	0	1	-2.34025037478152	-0.225309303304213	1.61760412000642	no	3.95785449478794
Limosa	0	0	4	-2.54826334203341	-0.702044929456016	0.897299698676876	no	3.44556304071028
Locustella	0	0	1	-2.24096665140156	-0.243083833383326	1.64089831633424	no	3.8818649677358
Lophodytes	0	0	1	-2.33621937994724	-0.316206010949352	1.52993050809508	no	3.86614988804232
Loxia	2	0.666666666666667	3	-0.796624089686588	0.687059964082384	2.0184788957946	no	2.81510298548119
Luscinia	0	0	2	-2.41919699058314	-0.425098273480049	1.33485123344973	no	3.75404822403286
Lymnocryptes	0	0	1	-2.32665144995427	-0.214521576309075	1.72599216930654	no	4.05264361926081
Megaceryle	0	0	2	-2.4420099580385	-0.473090444232644	1.27552554328568	no	3.71753550132418
Megascops	0	0	2	-2.38559020306102	-0.432362937811327	1.32322403771579	no	3.70881424077681
Melanerpes	0	0	6	-2.72021129982205	-0.995385088851197	0.45688246425251	no	3.17709376407456
Melanitta	4	1.33333333333333	3	0.28202423584105	1.54546706426805	2.70688842692022	yes	2.42486419107917
Meleagris	0	0	1	-2.34551348929675	-0.428961351337696	1.37171502223771	no	3.71722851153446
Melospiza	1	0.333333333333333	3	-1.67935893822013	-0.0897462157648841	1.31573422719645	no	2.99509316541658
Melozone	6	2	3	0.525434649450204	1.61226876929538	2.60262213716522	yes	2.07718748771502
Mergellus	0	0	1	-2.29309299297838	-0.293856617098765	1.54971354623927	no	3.84280653921765
Mergus	1	0.5	2	-1.41894818194616	0.321680647424453	1.83546578723602	no	3.25441396918217
Micrathene	0	0	1	-2.35195536450631	-0.289917391071437	1.51886237816434	no	3.87081774267065
Mimus	0	0	1	-2.33969389198017	-0.275204334456284	1.62212847402924	no	3.9618223660094
Mniotilta	0	0	1	-2.27841248094681	-0.226493594997189	1.64577936163433	no	3.92419184258114
Molothrus	0	0	2	-2.47465691619632	-0.592958057891591	1.03916128904926	no	3.51381820524558
Morus	0	0	1	-2.35691602684723	-0.387143877658784	1.40603581698671	no	3.76295184383394
Motacilla	3	1.5	2	-0.0631429077155985	1.39289962118294	2.73463855932137	no	2.79778146703697
Myadestes	0	0	1	-2.3628880456096	-0.300577513245746	1.56327804220258	no	3.92616608781218
Mycteria	0	0	1	-2.30049339210289	-0.320966246328338	1.49788191234426	no	3.79837530444715
Myiarchus	2	0.4	5	-1.03207481775437	0.417429052166426	1.71676885876843	no	2.74884367652281
Myioborus	0	0	1	-2.29309396572424	-0.22684215557918	1.70589414953006	no	3.9989881152543
Myiodynastes	0	0	1	-2.3222807900524	-0.325407713252519	1.48139829884358	no	3.80367908889597
Myiozetetes	1	1	1	-1.2431746177093	0.609592820491641	2.28044181033308	no	3.52361642804238
Nomonyx	0	0	1	-2.30080563874442	-0.316802114314952	1.48834534060998	no	3.7891509793544
Nucifraga	0	0	1	-2.35336386781275	-0.381768664395672	1.43442008783191	no	3.78778395564465
Numenius	1	0.2	5	-1.69320662465993	-0.120907950571265	1.26577273508631	no	2.95897935974624
Nyctanassa	0	0	1	-2.4110476557965	-0.387449535816158	1.43226980553296	no	3.84331746132945
Nycticorax	0	0	1	-2.38034068462325	-0.37414725290725	1.41283194080159	no	3.79317262542484
Nyctidromus	0	0	1	-2.31022712694221	-0.338925508014572	1.41746626813928	no	3.7276933950815
Oceanites	0	0	1	-2.38782556600163	-0.350445064162244	1.43507653660427	no	3.82290210260591
Oceanodroma	6	0.6	10	-0.304279281971229	0.841529956266485	1.95541609603593	no	2.25969537800716
Oenanthe	0	0	1	-2.33906406022229	-0.309447873085118	1.49707187974181	no	3.8361359399641
Onychoprion	0	0	3	-2.366520980824	-0.505310942944316	1.19846698901981	no	3.56498796984381
Oporornis	0	0	1	-2.2640699879496	-0.217973842687281	1.67060921155823	no	3.93467919950783
Oreortyx	0	0	1	-2.38464635916109	-0.348246448699259	1.53913923665141	no	3.9237855958125
Oreoscoptes	0	0	1	-2.30667802030576	-0.277626287756825	1.60207154872082	no	3.90874956902657
Oreothlypis	0	0	6	-2.56770879588527	-0.705776095124716	0.900232141156101	no	3.46794093704137
Ortalis	2	1	2	-0.77608698318157	0.839429263780529	2.32854110743361	no	3.10462809061519
Oxyura	1	1	1	-1.35483739387144	0.527760037908045	2.18586770702489	no	3.54070510089632
Pachyramphus	0	0	1	-2.37838149233885	-0.313654148107618	1.51734859818437	no	3.89573009052322
Pagophila	0	0	1	-2.27759099479471	-0.240621766917543	1.62086937304519	no	3.8984603678399
Pandion	0	0	1	-2.29588314656937	-0.324326578311384	1.48591873677881	no	3.78180188334818
Parabuteo	0	0	1	-2.33228281766061	-0.346392835460126	1.47933884060313	no	3.81162165826374
Parkesia	0	0	2	-2.36427922917402	-0.373429117319383	1.37132978088816	no	3.73560901006218
Passer	0	0	2	-2.39496263934081	-0.38363738542154	1.44582697986218	no	3.84078961920298
Passerculus	1	1	1	-1.37221871191167	0.426074543672629	2.01947381649648	no	3.39169252840815
Passerella	0	0	1	-2.40171194803708	-0.394137963480337	1.39388957568978	no	3.79560152372686
Passerina	0	0	5	-2.5959090333589	-0.731490018394024	0.873061683533287	no	3.46897071689219
Patagioenas	0	0	4	-2.52506469521312	-0.593950597305989	1.12211037209956	no	3.64717506731269
Pelagodroma	0	0	1	-2.35627751459515	-0.347458979166252	1.4640465874283	no	3.82032410202344
Pelecanus	2	1	2	-0.863695084638564	0.697394727985747	2.14081728698289	no	3.00451237162146
Perdix	0	0	1	-2.32576112534546	-0.329154747357303	1.49826360555607	no	3.82402473090154
Perisoreus	1	1	1	-1.41271913385522	0.423090662770466	2.01014251367353	no	3.42286164752876
Petrochelidon	1	0.5	2	-1.53517525862211	0.157035025487023	1.67448464247307	no	3.20965990109518
Peucaea	1	0.25	4	-1.79310942341064	-0.221990483484309	1.12460726935196	no	2.91771669276259
Peucedramus	0	0	1	-2.32978825345583	-0.309744299259106	1.54371354416396	no	3.87350179761979
Phaethon	1	0.333333333333333	3	-1.61733639226907	0.0787287687467938	1.60392442325413	no	3.22126081552319
Phainopepla	0	0	1	-2.32797593904494	-0.334769996410721	1.47169332098409	no	3.79966926002903
Phalacrocorax	1	0.166666666666667	6	-1.93274608699961	-0.360399195733487	1.08391382492105	no	3.01665991192065
Phalaenoptilus	0	0	1	-2.3487564683621	-0.33308694809419	1.48930223320931	no	3.83805870157141
Phalaropus	0	0	3	-2.46168669049953	-0.606772062574268	1.03609238537389	no	3.49777907587342
Phasianus	0	0	1	-2.31988475170799	-0.329689504002531	1.48542126541557	no	3.80530601712356
Pheucticus	0	0	2	-2.41458204377367	-0.443726989207701	1.30069574783103	no	3.7152777916047
Phoebastria	0	0	3	-2.54834061452186	-0.668758192431716	0.966720703159541	no	3.5150613176814
Phoebetria	0	0	1	-2.32584668082786	-0.362727801425243	1.45100801646331	no	3.77685469729116
Phoenicopterus	1	1	1	-1.36005981616462	0.446083125752941	2.10002734023429	no	3.46008715639891
Phylloscopus	2	0.666666666666667	3	-0.737499163071181	0.836099487143935	2.25295148561225	no	2.99045064868343
Pica	1	0.5	2	-1.37443174900775	0.328332818225594	1.8747424416182	no	3.24917419062595
Picoides	7	0.7	10	-0.222741742722467	0.814939754392349	1.7894594279914	no	2.01220117071387
Pinguinus	0	0	1	-2.24213736796193	-0.269896459102015	1.53926735867399	no	3.78140472663592
Pinicola	0	0	1	-2.38705552374382	-0.339334399463849	1.47126469728669	no	3.85832022103051
Pipilo	4	1.33333333333333	3	-0.144220416089253	1.08124545479018	2.18723109979886	no	2.33145151588812
Piranga	1	0.25	4	-1.62240197071901	0.0680567543058144	1.55028268538305	no	3.17268465610205
Pitangus	1	1	1	-1.19679448410929	0.637738028499513	2.31511501983118	no	3.51190950394047
Platalea	0	0	2	-2.39757117020628	-0.417872503610215	1.33468092265473	no	3.732252092861
Plectrophenax	0	0	2	-2.4805250854822	-0.46008724025601	1.28272163223083	no	3.76324671771303
Plegadis	0	0	2	-2.48148493766152	-0.485393117962548	1.24523926451027	no	3.7267242021718
Pluvialis	2	0.5	4	-1.03517966489584	0.465190355104954	1.84472976767944	no	2.87990943257527
Podiceps	1	0.333333333333333	3	-1.63705765988565	0.0356103643323191	1.51458342048776	no	3.15164108037341
Podilymbus	0	0	1	-2.31396866442557	-0.356991516926053	1.42166305866707	no	3.73563172309264
Poecile	0	0	7	-2.86563346744038	-1.03498695268337	0.527750742710989	no	3.39338421015137
Polioptila	4	1	4	-0.26239811153677	1.01239758000334	2.18883481175652	no	2.45123292329329
Polysticta	0	0	1	-2.30358773318418	-0.312608639442568	1.47739097153523	no	3.78097870471941
Pooecetes	0	0	1	-2.34045677577433	-0.382276133001357	1.37732162778748	no	3.71777840356182
Porphyrio	0	0	1	-2.35060325394711	-0.424097360582244	1.33426281271646	no	3.68486606666357
Porzana	0	0	2	-2.51165181969618	-0.634607344512812	1.00683950695334	no	3.51849132664952
Progne	4	1.33333333333333	3	-0.0262441738008737	1.21779572549449	2.37521594382059	no	2.40146011762146
Protonotaria	0	0	1	-2.31764868152445	-0.239759481080073	1.71843043539723	no	4.03607911692168
Prunella	0	0	1	-2.26668886690983	-0.247391195168691	1.60466798066222	no	3.87135684757205
Psaltriparus	2	2	1	-0.554315586585656	1.08348624314438	2.58412497041752	no	3.13844055700318
Psiloscops	0	0	1	-2.30678571090328	-0.287644634657996	1.54290533725138	no	3.84969104815466
Pterodroma	3	0.5	6	-0.910255730775983	0.432849583840264	1.66464047663783	no	2.57489620741381
Ptychoramphus	0	0	1	-2.26798213409513	-0.269254854961954	1.58665516814465	no	3.85463730223978
Puffinus	7	1	7	0.0985955223382453	1.23795537546875	2.2938908238043	yes	2.19529530146605
Pyrocephalus	0	0	1	-2.28277720164514	-0.303030999736117	1.49652313520667	no	3.7793003368518
Pyrrhula	1	1	1	-1.17993186231764	0.64485006948162	2.30052380598861	no	3.48045566830625
Quiscalus	7	2.33333333333333	3	0.729512090048918	1.81290467476695	2.84359063988947	yes	2.11407854984055
Rallus	9	1.8	5	0.576397049693827	1.61775660730762	2.60893118362099	yes	2.03253413392716
Recurvirostra	0	0	1	-2.30281066855214	-0.297936937001378	1.5317022454953	no	3.83451291404744
Regulus	0	0	2	-2.46095316684781	-0.492973216577774	1.23794696237394	no	3.69890012922175
Rhodostethia	0	0	1	-2.25774149935559	-0.232436278986329	1.63047978402215	no	3.88822128337774
Rhynchophanes	0	0	1	-2.3525973062034	-0.289157522691152	1.62851823081277	no	3.98111553701616
Rhynchopsitta	0	0	1	-2.2647048557834	-0.289465333822094	1.53686686206066	no	3.80157171784406
Riparia	0	0	1	-2.34234295890065	-0.363508947621436	1.43813623476044	no	3.78047919366108
Rissa	0	0	2	-2.39203181150779	-0.394876414414357	1.41284756312624	no	3.80487937463403
Rostrhamus	0	0	1	-2.34492412277341	-0.337383018744302	1.47858208059588	no	3.82350620336929
Rynchops	0	0	1	-2.22719410744974	-0.242309093484785	1.60840362068433	no	3.83559772813407
Salpinctes	1	1	1	-1.33166130895494	0.469376468603963	2.09009256200308	no	3.42175387095802
Sarcoramphus	0	0	1	-2.24068615979303	-0.216775568430188	1.66226726476194	no	3.90295342455497
Sayornis	0	0	3	-2.50976097571697	-0.642513618984446	0.982355090175752	no	3.49211606589273
Scolopax	0	0	2	-2.38698121809811	-0.456417125126019	1.23727698105175	no	3.62425819914986
Seiurus	0	0	1	-2.31146819240475	-0.230658794836133	1.66974290750189	no	3.98121109990664
Selasphorus	0	0	4	-2.42782128767527	-0.576610397749013	1.08114689951109	no	3.50896818718636
Setophaga	6	0.230769230769231	26	-0.650037383516608	0.40438060270623	1.50822645722074	no	2.15826384073735
Sialia	0	0	3	-2.45847847368736	-0.603126409124126	1.03111449942324	no	3.4895929731106
Sitta	0	0	4	-2.48338919938902	-0.692197875599637	0.927014245843075	no	3.4104034452321
Somateria	1	0.333333333333333	3	-1.57634459771643	0.0538349804130293	1.49478880258849	no	3.07113340030492
Sphyrapicus	4	1	4	-0.170169340778774	1.05570886168216	2.20559201894416	no	2.37576135972294
Spinus	0	0	5	-2.67381463019228	-0.875446968296689	0.659440803716371	no	3.33325543390865
Spiza	0	0	1	-2.34436736338291	-0.281987117472814	1.59735331844942	no	3.94172068183233
Spizella	0	0	6	-2.82024876582703	-1.04706178282645	0.426913296580078	no	3.2471620624071
Spizelloides	0	0	1	-2.3734833629329	-0.388042838200995	1.41137731535843	no	3.78486067829133
Sporophila	0	0	1	-2.34897977870607	-0.329022671189348	1.4908980296938	no	3.83987780839987
Starnoenas	0	0	1	-2.25125859469488	-0.246289520548256	1.61959391503316	no	3.87085250972804
Stelgidopteryx	2	1	2	-0.801310640013403	0.797421094450403	2.23254939080199	no	3.03386003081539
Stercorarius	2	0.5	4	-1.06559469522088	0.392095009442839	1.75248150546804	no	2.81807620068892
Sterna	0	0	4	-2.52643660128259	-0.60202583214431	1.08188639039694	no	3.60832299167953
Sternula	4	2	2	0.713739554984846	2.02615530055865	3.27469550851466	yes	2.56095595352981
Streptopelia	0	0	2	-2.27855151625478	-0.291687065352534	1.52513749753958	no	3.80368901379436
Strix	0	0	3	-2.45151330944769	-0.571640025873922	1.07794609852044	no	3.52945940796813
Sturnella	2	1	2	-0.776623413010871	0.734448045114266	2.11050434809766	no	2.88712776110854
Sturnus	0	0	1	-2.35409342092765	-0.312301736532608	1.53506999472412	no	3.88916341565177
Sula	6	1.2	5	0.0979642659770099	1.3037994337274	2.46081805401486	yes	2.36285378803785
Surnia	0	0	1	-2.27201066207665	-0.281977674725063	1.5495139130699	no	3.82152457514655
Synthliboramphus	2	0.5	4	-0.821688275047792	0.684460853491844	2.05229269647732	no	2.87398097152511
Tachybaptus	0	0	1	-2.37224198342869	-0.367902087862671	1.45262959683255	no	3.82487158026124
Tachycineta	0	0	3	-2.49766477520281	-0.694684319759286	0.876929682886885	no	3.3745944580897
Thalassarche	2	0.5	4	-0.839809427286869	0.685582712014463	2.05954952706732	no	2.89935895435418
Thalasseus	0	0	3	-2.38196084607958	-0.501167514120865	1.1526994283862	no	3.53466027446577
Thryomanes	1	1	1	-1.27702111894391	0.474804759116514	2.07540635325965	no	3.35242747220356
Thryothorus	0	0	1	-2.39747569403629	-0.367182045427704	1.46457065514221	no	3.86204634917849
Tiaris	0	0	2	-2.43468580361969	-0.509483815211189	1.21733554164737	no	3.65202134526706
Toxostoma	0	0	8	-2.76921220906046	-0.946861098676822	0.635849670169911	no	3.40506187923037
Tringa	0	0	8	-2.68979611660748	-0.949075108167097	0.58074824471323	no	3.27054436132071
Troglodytes	5	1.66666666666667	3	0.493945555478206	1.70054576780642	2.82444480279911	yes	2.3304992473209
Trogon	2	2	1	-0.479631871233063	1.22800281542428	2.81939115856149	no	3.29902302979456
Turdus	1	0.25	4	-1.55916919579165	0.0717104292606161	1.50367576228985	no	3.0628449580815
Tympanuchus	1	0.333333333333333	3	-1.77721691860192	-0.173363647064292	1.23375004226321	no	3.01096696086513
Tyrannus	0	0	7	-2.7691116631055	-0.974664981153545	0.509680543317984	no	3.27879220642348
Tyto	1	1	1	-1.23271987605911	0.616983047494348	2.37258773001794	no	3.60530760607704
Uria	0	0	2	-2.46315352486095	-0.444862402215448	1.36164258620664	no	3.82479611106759
Vanellus	0	0	1	-2.36737500244166	-0.348178455782858	1.46857041860511	no	3.83594542104676
Vermivora	0	0	3	-2.45401382867604	-0.490408420006886	1.25363722374879	no	3.70765105242483
Vireo	6	0.428571428571429	14	-0.625325337818614	0.482769339520792	1.56165671604107	no	2.18698205385969
Xanthocephalus	0	0	1	-2.35268043989634	-0.388640871478544	1.36721620366656	no	3.7198966435629
Xema	0	0	1	-2.30880179564984	-0.248805756070372	1.68069301614987	no	3.98949481179971
Zenaida	0	0	3	-2.50875211406653	-0.523938007074752	1.18471671004666	no	3.69346882411319
Zonotrichia	0	0	4	-2.6417134053692	-0.867171537877687	0.649197091303833	no	3.29091049667304
