# Supplementary material for: The tempo and mode of the taxonomic correction process: How taxonomists have corrected and recorrected North American bird species over the last 127 years
Source: PLoS One. 2018 Apr 19;13(4):e0195736. doi: 10.1371/journal.pone.0195736 (PMC5909608; doi:10.1371/journal.pone.0195736)
Supplement: S1 Code — This code is also available online at http://github.com/gaurav/aou_checklists and has been archived in Zenodo under DOI http://doi.org/10.5281/zenodo.1214826. (ZIP) [file pone.0195736.s007.zip]

Archive with 117 entries (93 files):
- gaurav-aou_checklists-5955902/
- gaurav-aou_checklists-5955902/.gitignore
- gaurav-aou_checklists-5955902/01 - validation_errors/
- gaurav-aou_checklists-5955902/01 - validation_errors/validation_errors-all.csv
- gaurav-aou_checklists-5955902/01 - validation_errors/validation_errors.csv
- gaurav-aou_checklists-5955902/01 - validation_errors/validation_errors_annotated - May 24, 2017.csv
- gaurav-aou_checklists-5955902/01 - validation_errors/validation_errors_annotated.csv
- gaurav-aou_checklists-5955902/02 - project_stats/
- gaurav-aou_checklists-5955902/02 - project_stats/list-all.csv
- gaurav-aou_checklists-5955902/02 - project_stats/list.csv
- gaurav-aou_checklists-5955902/03 - splumps/
- gaurav-aou_checklists-5955902/03 - splumps/list-all.csv
- gaurav-aou_checklists-5955902/03 - splumps/list.csv
- gaurav-aou_checklists-5955902/04 - currently_recognized/
- gaurav-aou_checklists-5955902/04 - currently_recognized/list-all.csv
- gaurav-aou_checklists-5955902/04 - currently_recognized/list.csv
- gaurav-aou_checklists-5955902/05 - analysis_by_year/
- gaurav-aou_checklists-5955902/05 - analysis_by_year/analysis_by_year.R
- gaurav-aou_checklists-5955902/05 - analysis_by_year/analysis_by_year.Rproj
- gaurav-aou_checklists-5955902/05 - analysis_by_year/counts_per_name_model.rds
- gaurav-aou_checklists-5955902/05 - analysis_by_year/counts_per_name_model.stan
- gaurav-aou_checklists-5955902/05 - analysis_by_year/from_max/
- gaurav-aou_checklists-5955902/05 - analysis_by_year/from_max/counts_per_name_model.stan
- gaurav-aou_checklists-5955902/05 - analysis_by_year/from_max/prior-pred-recov.R
- gaurav-aou_checklists-5955902/05 - analysis_by_year/graphs/
- gaurav-aou_checklists-5955902/05 - analysis_by_year/graphs/perfect_reversions_summary.csv
- gaurav-aou_checklists-5955902/05 - analysis_by_year/graphs/pre1982_species/
- gaurav-aou_checklists-5955902/05 - analysis_by_year/graphs/pre1982_species/cumul_lumps_and_splits_bargraph.png
- gaurav-aou_checklists-5955902/05 - analysis_by_year/graphs/pre1982_species/cumul_lumps_and_splits_bargraph.tif
- gaurav-aou_checklists-5955902/05 - analysis_by_year/graphs/pre1982_species/gaps.png
- gaurav-aou_checklists-5955902/05 - analysis_by_year/graphs/pre1982_species/hist_definition_counts.png
- gaurav-aou_checklists-5955902/05 - analysis_by_year/graphs/pre1982_species/species_description_curves.png
- gaurav-aou_checklists-5955902/05 - analysis_by_year/graphs/pre1982_species/splumps_by_decade.png
- gaurav-aou_checklists-5955902/05 - analysis_by_year/graphs/pre1982_species/splumps_by_decade.tif
- gaurav-aou_checklists-5955902/05 - analysis_by_year/tables/
- gaurav-aou_checklists-5955902/05 - analysis_by_year/tables/perfect_reversions_summary.csv
- gaurav-aou_checklists-5955902/05 - analysis_by_year/tables/table_s4_hmod_order_pre1982.csv
- gaurav-aou_checklists-5955902/05 - analysis_by_year/tables/table_s5_hmod_family_pre1982.csv
- gaurav-aou_checklists-5955902/05 - analysis_by_year/tables/table_s6_hmod_genus_pre1982.csv
- gaurav-aou_checklists-5955902/06 - name_clusters/
- gaurav-aou_checklists-5955902/06 - name_clusters/list-all.csv
- gaurav-aou_checklists-5955902/06 - name_clusters/list.csv
- gaurav-aou_checklists-5955902/06 - name_clusters/list_annotated - May 23, 2017.csv
- gaurav-aou_checklists-5955902/06 - name_clusters/list_annotated.csv
- gaurav-aou_checklists-5955902/07 - taxon_concepts/
- gaurav-aou_checklists-5955902/07 - taxon_concepts/list-all-including-unrecognized.csv
- gaurav-aou_checklists-5955902/07 - taxon_concepts/list-all.csv
- gaurav-aou_checklists-5955902/07 - taxon_concepts/list-including-unrecognized.csv
- gaurav-aou_checklists-5955902/07 - taxon_concepts/list.csv
- gaurav-aou_checklists-5955902/Diagram of recorrection patterns/
- gaurav-aou_checklists-5955902/Diagram of recorrection patterns/Figure 3 - cropped.png
- gaurav-aou_checklists-5955902/Diagram of recorrection patterns/Figure 3 - cropped.tif
- gaurav-aou_checklists-5955902/Diagram of recorrection patterns/Figure 3.png
- gaurav-aou_checklists-5955902/Diagram of recorrection patterns/Figure 3.pptx
- gaurav-aou_checklists-5955902/Individual checklists/
- gaurav-aou_checklists-5955902/Individual checklists/aou_1.csv
- gaurav-aou_checklists-5955902/Individual checklists/aou_5_34-after-fixing-some-errors-940sp.txt
- gaurav-aou_checklists-5955902/Individual checklists/aou_5_34-from-transcribing-checklist-933sp.csv
- gaurav-aou_checklists-5955902/Information on individual checklists/
- gaurav-aou_checklists-5955902/Information on individual checklists/Checklists without either lumps or splits under the pre-1983 criteria.txt
- gaurav-aou_checklists-5955902/Information on individual checklists/counts_from_old_script.numbers
- gaurav-aou_checklists-5955902/Information on individual checklists/counts_from_old_script.numbers.sb-331659b2-ggcWPu
- gaurav-aou_checklists-5955902/Information on individual checklists/stderr.txt
- gaurav-aou_checklists-5955902/Information on individual checklists/supplements_manual.csv
- gaurav-aou_checklists-5955902/Information on individual checklists/supplements_manual.numbers
- gaurav-aou_checklists-5955902/Information on individual checklists/table_s1_supplements - find missing.numbers
- gaurav-aou_checklists-5955902/LICENSE
- gaurav-aou_checklists-5955902/README.md
- gaurav-aou_checklists-5955902/Supplementary tables/
- gaurav-aou_checklists-5955902/Supplementary tables/S1 Table - AOU checklists.csv
- gaurav-aou_checklists-5955902/Supplementary tables/S2 Table - lumps and splits.csv
- gaurav-aou_checklists-5955902/Supplementary tables/S3 Table - Currently recognized species.csv
- gaurav-aou_checklists-5955902/Supplementary tables/S4 Table - Hierarchical model of taxonomic corrections at the order level.csv
- gaurav-aou_checklists-5955902/Supplementary tables/S5 Table - Hierarchical model of taxonomic corrections at the family level.csv
- gaurav-aou_checklists-5955902/Supplementary tables/S6 Table - Hierarchical model of taxonomic corrections at the genus level.csv
- gaurav-aou_checklists-5955902/aou-no-pre1982.xml.gz
- gaurav-aou_checklists-5955902/aou.xml.gz
- gaurav-aou_checklists-5955902/latest_aou_checklist/
- gaurav-aou_checklists-5955902/latest_aou_checklist/NACC_list_species_2016Jul20.csv
- gaurav-aou_checklists-5955902/latest_aou_checklist/NACC_list_species_2016Mar17.csv
- gaurav-aou_checklists-5955902/latest_aou_checklist/NACC_list_species_aou_7_55.csv
- gaurav-aou_checklists-5955902/latest_aou_checklist/NACC_list_species_aou_7_56.csv
- gaurav-aou_checklists-5955902/latest_aou_checklist/NACC_list_species_aou_7_57.csv
- gaurav-aou_checklists-5955902/latest_aou_checklist/NACC_list_species_aou_7_57_completed.csv
- gaurav-aou_checklists-5955902/latest_aou_checklist/NACC_list_species_latest.csv
- gaurav-aou_checklists-5955902/latest_aou_checklist/aou_7_57.txt
- gaurav-aou_checklists-5955902/original_descriptions/
- gaurav-aou_checklists-5955902/original_descriptions/original_descriptions.csv
- gaurav-aou_checklists-5955902/original_descriptions/original_descriptions.numbers
- gaurav-aou_checklists-5955902/original_descriptions/previous_original_descriptions/
- gaurav-aou_checklists-5955902/original_descriptions/previous_original_descriptions/AOU species.numbers
- gaurav-aou_checklists-5955902/original_descriptions/previous_original_descriptions/descriptions as of September 2014/
- gaurav-aou_checklists-5955902/original_descriptions/previous_original_descriptions/descriptions as of September 2014/NACC_list_species.csv
- gaurav-aou_checklists-5955902/original_descriptions/previous_original_descriptions/descriptions as of September 2014/NACC_list_species_2013.csv
- gaurav-aou_checklists-5955902/original_descriptions/previous_original_descriptions/descriptions as of September 2014/description_counts.csv
- gaurav-aou_checklists-5955902/original_descriptions/previous_original_descriptions/descriptions as of September 2014/description_counts.pl
- gaurav-aou_checklists-5955902/original_descriptions/previous_original_descriptions/descriptions as of September 2014/description_years (Numbers).numbers/
- gaurav-aou_checklists-5955902/original_descriptions/previous_original_descriptions/descriptions as of September 2014/description_years (Numbers).numbers/Index.zip
- gaurav-aou_checklists-5955902/original_descriptions/previous_original_descriptions/descriptions as of September 2014/description_years (Numbers).numbers/Metadata/
- gaurav-aou_checklists-5955902/original_descriptions/previous_original_descriptions/descriptions as of September 2014/description_years (Numbers).numbers/Metadata/BuildVersionHistory.plist
- gaurav-aou_checklists-5955902/original_descriptions/previous_original_descriptions/descriptions as of September 2014/description_years (Numbers).numbers/Metadata/DocumentIdentifier
- gaurav-aou_checklists-5955902/original_descriptions/previous_original_descriptions/descriptions as of September 2014/description_years (Numbers).numbers/Metadata/Properties.plist
- gaurav-aou_checklists-5955902/original_descriptions/previous_original_descriptions/descriptions as of September 2014/description_years (Numbers).numbers/preview-micro.jpg
- gaurav-aou_checklists-5955902/original_descriptions/previous_original_descriptions/descriptions as of September 2014/description_years (Numbers).numbers/preview-web.jpg
- gaurav-aou_checklists-5955902/original_descriptions/previous_original_descriptions/descriptions as of September 2014/description_years (Numbers).numbers/preview.jpg
- gaurav-aou_checklists-5955902/original_descriptions/previous_original_descriptions/descriptions as of September 2014/description_years.csv
- gaurav-aou_checklists-5955902/original_descriptions/previous_original_descriptions/descriptions as of September 2014/species_with_description_years.pl
- gaurav-aou_checklists-5955902/original_descriptions/previous_original_descriptions/original descriptions 2017apr11/
- gaurav-aou_checklists-5955902/original_descriptions/previous_original_descriptions/original descriptions 2017apr11/original_descriptions.csv
- gaurav-aou_checklists-5955902/original_descriptions/previous_original_descriptions/original descriptions 2017apr11/original_descriptions.numbers
- gaurav-aou_checklists-5955902/original_descriptions/previous_original_descriptions/original descriptions 2017apr11/scnames.txt
- gaurav-aou_checklists-5955902/original_descriptions/previous_original_descriptions/original descriptions as of January 2015/
- gaurav-aou_checklists-5955902/original_descriptions/previous_original_descriptions/original descriptions as of January 2015/original_descriptions.csv
- gaurav-aou_checklists-5955902/original_descriptions/previous_original_descriptions/original descriptions as of January 2015/original_descriptions.numbers
- gaurav-aou_checklists-5955902/original_descriptions/previous_original_descriptions/original_descriptions.csv
- gaurav-aou_checklists-5955902/original_descriptions/previous_original_descriptions/original_descriptions_2016jul21.csv
- gaurav-aou_checklists-5955902/original_descriptions/previous_original_descriptions/original_descriptions_2016oct3.csv
