# Supplementary material for: The tempo and mode of the taxonomic correction process: How taxonomists have corrected and recorrected North American bird species over the last 127 years
Source: PLoS One. 2018 Apr 19;13(4):e0195736. doi: 10.1371/journal.pone.0195736 (PMC5909608; doi:10.1371/journal.pone.0195736)
Supplement: S1 Code — This code is also available online at http://github.com/gaurav/aou_checklists and has been archived in Zenodo under DOI http://doi.org/10.5281/zenodo.1214826. (ZIP) [file pone.0195736.s007.zip › gaurav-aou_checklists-5955902/01 - validation_errors/validation_errors-all.csv]

Severity	Validator	Dataset	Message	Target
WARNING	Change validator	aou_7 (1998)	Split results in more than one name	Scytalopus panamensis + Scytalopus vicinior -> Scytalopus panamensis + Scytalopus chocoensis [split, aou_7 (1998)]
WARNING	Change validator	aou_1_01 (1889)	'From' name not previously recognized: Carpodacus mexicanus (cluster: Haemorhous mexicanus, Carpodacus mexicanus)	Carpodacus mexicanus + Carpodacus frontalis -> Carpodacus mexicanus [lump, aou_1_01 (1889)]
WARNING	Change validator	aou_1_07 (1895)	'From' name not previously recognized: Leptotila fulviventris (cluster: Leptotila verreauxi, Leptotila fulviventris)	Engyptila albifrons + Leptotila fulviventris -> Leptotila fulviventris [lump, aou_1_07 (1895)]
WARNING	Change validator	aou_1_07 (1895)	'From' name not previously recognized: Chordeiles acutipennis (cluster: Chordeiles acutipennis)	Chordeiles acutipennis + Chordeiles texensis -> Chordeiles acutipennis [lump, aou_1_07 (1895)]
WARNING	Change validator	aou_2_08 (1897)	'From' name not previously recognized: Heleodytes bunneicapillus (cluster: Heleodytes bunneicapillus)	Heleodytes bunneicapillus + Heleodytes affinis -> Heleodytes bunneicapillus [lump, aou_2_08 (1897)]
WARNING	Change validator	aou_2_08 (1897)	'From' name not previously recognized: Junco danbyi (cluster: Junco danbyi)	Junco danbyi + Junco aikeni -> Junco aikeni [lump, aou_2_08 (1897)]
WARNING	Change validator	aou_2_11 (1902)	'From' name not previously recognized: Myiozetetes similis (cluster: Myiozetetes similis)	Myiozetetes similis + Myiozetetes texensis -> Myiozetetes similis [lump, aou_2_11 (1902)]
WARNING	Change validator	aou_2_11 (1902)	'From' name not previously recognized: Peucaea botterii (cluster: Peucaea botterii, Aimophila botterii)	Peucaea mexicana + Peucaea arizonae + Peucaea botterii -> Peucaea botterii [lump, aou_2_11 (1902)]
WARNING	Change validator	aou_2_13 (1904)	'From' name not previously recognized: Compsothlypis pitiayumi (cluster: Parula pitiayumi, Setophaga pitiayumi, Compsothlypis pitiayumi)	Compsothlypis nigrilora + Compsothlypis pitiayumi -> Compsothlypis pitiayumi [lump, aou_2_13 (1904)]
WARNING	Change validator	aou_2_14 (1908)	'From' name not previously recognized: Phalacrocorax vigua (cluster: Phalacrocorax brasilianus, Phalacrocorax vigua, Phalacrocorax olivaceus)	Phalacrocorax mexicanus + Phalacrocorax vigua -> Phalacrocorax vigua [lump, aou_2_14 (1908)]
WARNING	Change validator	aou_2_14 (1908)	'From' name not previously recognized: Pitangus sulphuratus (cluster: Pitangus sulphuratus)	Pitangus derbianus + Pitangus sulphuratus -> Pitangus sulphuratus [lump, aou_2_14 (1908)]
WARNING	Change validator	aou_2_14 (1908)	'From' name not previously recognized: Myiarchus magister (cluster: Myiarchus magister)	Myiarchus magister + Myiarchus mexicanus -> Myiarchus magister [lump, aou_2_14 (1908)]
WARNING	Change validator	aou_3_18 (1923)	'From' name not previously recognized: Oceanodroma kaedingi (cluster: Oceanodroma kaedingi)	Oceanodroma kaedingi + Oceanodroma leucorhoa -> Oceanodroma leucorhoa [lump, aou_3_18 (1923)]
WARNING	Change validator	aou_3_18 (1923)	'From' name not previously recognized: Tyto alba (cluster: Tyto alba)	Tyto alba + Tyto pratincola -> Tyto alba [lump, aou_3_18 (1923)]
WARNING	Change validator	aou_3_18 (1923)	'From' name not previously recognized: Atthis heloisa (cluster: Atthis heloisa)	Atthis heloisa + Atthis morcomi -> Atthis heloisa [lump, aou_3_18 (1923)]
WARNING	Change validator	aou_3_18 (1923)	'From' name not previously recognized: Gallinula chloropus (cluster: Gallinula chloropus)	Gallinula chloropus + Gallinula galeata -> Gallinula chloropus [lump, aou_3_18 (1923)]
WARNING	Change validator	aou_3_18 (1923)	'From' name not previously recognized: Geotrygon chrysia (cluster: Oreopeleia chrysia, Geotrygon chrysia)	Geotrygon chrysia -> Oreopeleia chrysia [rename, aou_3_18 (1923)]
WARNING	Change validator	aou_4 (1931)	'From' name not previously recognized: Pterodroma inexpectata (cluster: Pterodroma inexpectata)	Pterodroma scalaris + Pterodroma inexpectata + Pterodroma fisheri -> Pterodroma inexpectata [lump, aou_4 (1931)]
WARNING	Change validator	aou_4 (1931)	'From' name not previously recognized: Larus vegae (cluster: Larus vegae)	Larus argentatus + Larus vegae -> Larus argentatus [lump, aou_4 (1931)]
WARNING	Change validator	aou_4 (1931)	'From' name not previously recognized: Colymbus grisegena (cluster: Colymbus grisegena, Podiceps grisegena)	Colymbus grisegena + Colymbus holboellii -> Colymbus grisegena [lump, aou_4 (1931)]
WARNING	Change validator	aou_4 (1931)	'From' name not previously recognized: Puffinus diomedea (cluster: Puffinus diomedea, Calonectris diomedea)	Puffinus diomedea + Puffinus borealis -> Puffinus diomedea [lump, aou_4 (1931)]
WARNING	Change validator	aou_4 (1931)	'From' name not previously recognized: Phaethon lepturus (cluster: Phaethon lepturus)	Phaethon lepturus + Phaethon americanus -> Phaethon lepturus [lump, aou_4 (1931)]
WARNING	Change validator	aou_4 (1931)	'From' name not previously recognized: Casmerodius alba (cluster: Casmerodius alba)	Casmerodius egretta + Casmerodius alba -> Casmerodius alba [lump, aou_4 (1931)]
WARNING	Change validator	aou_4 (1931)	'From' name not previously recognized: Mergus merganser (cluster: Mergus merganser)	Mergus merganser + Mergus americanus -> Mergus merganser [lump, aou_4 (1931)]
WARNING	Change validator	aou_4 (1931)	'From' name not previously recognized: Glaucidium brasilianum (cluster: Glaucidium brasilianum)	Glaucidium brasilianum + Glaucidium phaloenoides -> Glaucidium brasilianum [lump, aou_4 (1931)]
WARNING	Change validator	aou_4 (1931)	'From' name not previously recognized: Myiarchus tuberculifer (cluster: Myiarchus tuberculifer)	Myiarchus lawrencei + Myiarchus tuberculifer -> Myiarchus tuberculifer [lump, aou_4 (1931)]
WARNING	Change validator	aou_4 (1931)	'From' name not previously recognized: Myiarchus tyrannulus (cluster: Myiarchus tyrannulus)	Myiarchus tyrannulus + Myiarchus magister -> Myiarchus tyrannulus [lump, aou_4 (1931)]
WARNING	Change validator	aou_4 (1931)	'From' name not previously recognized: Polioptila melanura (cluster: Polioptila melanura)	Polioptila californica + Polioptila melanura -> Polioptila melanura [lump, aou_4 (1931)]
WARNING	Change validator	aou_4 (1931)	'From' name not previously recognized: Stelgidopteryx ruficollis (cluster: Stelgidopteryx ruficollis)	Stelgidopteryx serripennis + Stelgidopteryx ruficollis -> Stelgidopteryx ruficollis [lump, aou_4 (1931)]
WARNING	Change validator	aou_4 (1931)	'From' name not previously recognized: Anthus spinoletta (cluster: Anthus spinoletta)	Anthus spinoletta + Anthus rubescens -> Anthus spinoletta [lump, aou_4 (1931)]
WARNING	Change validator	aou_4 (1931)	'From' name not previously recognized: Pyrrhula pyrrhula (cluster: Pyrrhula pyrrhula)	Pyrrhula cassini + Pyrrhula pyrrhula -> Pyrrhula pyrrhula [lump, aou_4 (1931)]
WARNING	Change validator	aou_4 (1931)	'From' name not previously recognized: Piranga flava (cluster: Piranga flava)	Piranga hepatica + Piranga flava -> Piranga flava [lump, aou_4 (1931)]
WARNING	Change validator	aou_4 (1931)	'From' name not previously recognized: Cassidix mexicanus (cluster: Quiscalus mexicanus, Cassidix mexicanus)	Megaquiscalus major + Cassidix mexicanus -> Cassidix mexicanus [lump, aou_4 (1931)]
WARNING	Change validator	aou_4_19 (1944)	'From' name not previously recognized: Lanius excubitor (cluster: Lanius excubitor)	Lanius excubitor + Lanius borealis -> Lanius excubitor [lump, aou_4_19 (1944)]
WARNING	Change validator	aou_4_19 (1944)	'From' name not previously recognized: Troglodytes troglodytes (cluster: Troglodytes troglodytes)	Troglodytes troglodytes + Nannus hiemalis -> Troglodytes troglodytes [lump, aou_4_19 (1944)]
WARNING	Change validator	aou_4_19 (1944)	'From' name not previously recognized: Sterna albifrons (cluster: Sterna albifrons, Sternula albifrons)	Sterna albifrons + Sterna antillarum -> Sterna albifrons [lump, aou_4_19 (1944)]
WARNING	Change validator	aou_4_19 (1944)	'From' name not previously recognized: Asio otus (cluster: Asio otus)	Asio otus + Asio wilsonianus -> Asio otus [lump, aou_4_19 (1944)]
WARNING	Change validator	aou_4_19 (1944)	'From' name not previously recognized: Oidemia nigra (cluster: Oidemia nigra, Melanitta nigra)	Oidemia nigra + Oidemia americana -> Oidemia nigra [lump, aou_4_19 (1944)]
WARNING	Change validator	aou_4_19 (1944)	'From' name not previously recognized: Circus cyaneus (cluster: Circus cyaneus)	Circus cyaneus + Circus hudsonius -> Circus cyaneus [lump, aou_4_19 (1944)]
WARNING	Change validator	aou_4_19 (1944)	'From' name not previously recognized: Accipiter gentilis (cluster: Accipiter gentilis)	Astur atricapillus + Accipiter gentilis -> Accipiter gentilis [lump, aou_4_19 (1944)]
WARNING	Change validator	aou_4_19 (1944)	'From' name not previously recognized: Numenius phaeopus (cluster: Phaeopus phaeopus, Numenius phaeopus)	Phaeopus hudsonicus + Numenius phaeopus -> Numenius phaeopus [lump, aou_4_19 (1944)]
WARNING	Change validator	aou_4_19 (1944)	'From' name not previously recognized: Charadrius alexandrinus (cluster: Charadrius alexandrinus)	Charadrius alexandrinus + Charadrius nivosus -> Charadrius alexandrinus [lump, aou_4_19 (1944)]
WARNING	Change validator	aou_4_19 (1944)	'From' name not previously recognized: Buteo jamaicensis (cluster: Buteo jamaicensis)	Buteo borealis + Buteo jamaicensis -> Buteo jamaicensis [lump, aou_4_19 (1944)]
WARNING	Change validator	aou_4_19 (1944)	'From' name not previously recognized: Lagopus mutus (cluster: Lagopus mutus, Lagopus muta)	Lagopus mutus + Lagopus rupestris -> Lagopus mutus [lump, aou_4_19 (1944)]
WARNING	Change validator	aou_4_19 (1944)	'From' name not previously recognized: Cuculus saturatus (cluster: Cuculus saturatus)	Cuculus optatus + Cuculus saturatus -> Cuculus saturatus [lump, aou_4_19 (1944)]
WARNING	Change validator	aou_4_19 (1944)	'From' name not previously recognized: Trogon elegans (cluster: Trogon elegans)	Trogon elegans + Trogon ambiguus -> Trogon elegans [lump, aou_4_19 (1944)]
WARNING	Change validator	aou_4_19 (1944)	'From' name not previously recognized: Vireo belli (cluster: Vireo belli, Vireo bellii, Vireo bellii pusillus)	Vireo belli -> Vireo bellii [rename, aou_4_19 (1944)]
WARNING	Change validator	aou_4_22 (1947)	'From' name not previously recognized: Trogon ambiguus (cluster: Trogon ambiguus)	Trogon elegans + Trogon ambiguus -> Trogon elegans [lump, aou_4_22 (1947)]
WARNING	Change validator	aou_4_22 (1947)	'From' name not previously recognized: Aphelocoma ultramarina (cluster: Aphelocoma ultramarina)	Aphelocoma ultramarina + Aphelocoma sordida -> Aphelocoma ultramarina [lump, aou_4_22 (1947)]
WARNING	Change validator	aou_4_25 (1950)	'From' name not previously recognized: Puffinus opisthomelas (cluster: Puffinus opisthomelas)	Puffinus opisthomelas + Puffinus puffinus -> Puffinus puffinus [lump, aou_4_25 (1950)]
WARNING	Change validator	aou_4_28 (1953)	'From' name not previously recognized: Empidonax oberholseri (cluster: Empidonax oberholseri, Empidonax oberholserii)	Empidonax wrightii + Empidonax oberholseri -> Empidonax oberholseri [lump, aou_4_28 (1953)]
WARNING	Change validator	aou_4_30 (1955)	'From' name not previously recognized: Xanthoura yncas (cluster: Xanthoura yncas, Cyanocorax yncas)	Xanthoura yncas -> Cyanocorax yncas [rename, aou_4_30 (1955)]
WARNING	Change validator	aou_5 (1957)	'From' name not previously recognized: Heteractitis brevipes (cluster: Tringa brevipes, Heteroscelus brevipes, Heteractitis brevipes)	Heteractitis brevipes -> Heteroscelus brevipes [rename, aou_5 (1957)]
WARNING	Change validator	aou_5_32 (1973)	'From' name not previously recognized: Junco oreganus (cluster: Junco oreganus)	Junco oreganus + Junco insularis + Junco hyemalis + Junco aikeni -> Junco hyemalis [lump, aou_5_32 (1973)]
WARNING	Change validator	aou_5_32 (1973)	'From' name not previously recognized: Coereba flaveola (cluster: Coereba flaveola)	Coereba bahamensis + Coereba flaveola -> Coereba flaveola [lump, aou_5_32 (1973)]
WARNING	Change validator	aou_5_32 (1973)	'From' name not previously recognized: Ammospiza leconteii (cluster: Ammodramus leconteii, Ammospiza leconteii, Passerherbulus lecontei)	Ammospiza leconteii + Passerherbulus caudacutus -> Ammospiza leconteii [lump, aou_5_32 (1973)]
WARNING	Change validator	aou_5_33 (1976)	'From' name not previously recognized: Butorides striatus (cluster: Butorides striatus, Butorides striata)	Butorides striatus + Butorides virescens -> Butorides striatus [lump, aou_5_33 (1976)]
WARNING	Change validator	aou_5_33 (1976)	'From' name not previously recognized: Corvus corone (cluster: Corvus corone)	Corvus corone + Corvus cornix -> Corvus corone [lump, aou_5_33 (1976)]
WARNING	Change validator	aou_5_34 (January 1982)	'From' name not previously recognized: Elanus caeruleus (cluster: Elanus caeruleus)	Elanus leucurus + Elanus caeruleus -> Elanus caeruleus [lump, aou_5_34 (January 1982)]
WARNING	Change validator	aou_5_34 (January 1982)	'From' name not previously recognized: Polyborus plancus (cluster: Polyborus plancus, Caracara plancus)	Polyborus plancus + Caracara cheriway -> Polyborus plancus [lump, aou_5_34 (January 1982)]
WARNING	Change validator	aou_5_34 (January 1982)	'From' name not previously recognized: Picoides stricklandi (cluster: Picoides stricklandi, Dryobates stricklandi)	Picoides arizonae + Picoides stricklandi -> Picoides stricklandi [lump, aou_5_34 (January 1982)]
WARNING	Change validator	aou_5_34 (January 1982)	'From' name not previously recognized: Leucosticte arctoa (cluster: Leucosticte arctoa)	Leucosticte atrata + Leucosticte australis + Leucosticte arctoa + Leucosticte tephrocotis -> Leucosticte arctoa [lump, aou_5_34 (January 1982)]
WARNING	Change validator	aou_5_34 (January 1982)	'From' name not previously recognized: Ammospiza caudacuta (cluster: Passerherbulus caudacuta, Ammodramus caudacutus, Ammodramus caudacutus nelsoni, Passerherbulus caudacutus, Ammospiza caudacuta)	Ammospiza caudacuta -> Ammodramus caudacutus [rename, aou_5_34 (January 1982)]
WARNING	Change validator	aou_5_34 (January 1982)	'From' name not previously recognized: Empidonax oberholserii (cluster: Empidonax oberholseri, Empidonax oberholserii)	Empidonax oberholserii -> Empidonax oberholseri [rename, aou_5_34 (January 1982)]
WARNING	Change validator	aou_5_34 (January 1982)	'From' name not previously recognized: Coccyzus erythrophthalamus (cluster: Coccyzus erythropthalmus, Coccyzus erythrophthalamus, Coccyzus erythrophthalmus)	Coccyzus erythrophthalamus -> Coccyzus erythropthalmus [rename, aou_5_34 (January 1982)]
WARNING	Change validator	aou_5_34 (January 1982)	'From' name not previously recognized: Tyrannus savanna (cluster: Milvulus tyrannus, Tyrannus savana, Muscivora tyrannus, Tyrannus savanna)	Tyrannus savanna -> Tyrannus savana [rename, aou_5_34 (January 1982)]
WARNING	Change validator	aou_5_34 (January 1982)	'From' name not previously recognized: Aesterlata gularis (cluster: Aesterlata gularis)	deleted Aesterlata gularis
WARNING	Change validator	aou_6_35 (1985)	'From' name not previously recognized: Myadestes obscurus (cluster: Phaeornis obscurus, Myadestes obscurus)	Myadestes obscurus -> Myadestes lanaiensis + Myadestes oahensis + Myadestes myadestinus + Myadestes obscurus [split, aou_6_35 (1985)]
WARNING	Change validator	aou_6_39 (1993)	'From' name not previously recognized: Leucosticte arctoa (cluster: Leucosticte arctoa)	Leucosticte arctoa -> Leucosticte atrata + Leucosticte australis + Leucosticte arctoa + Leucosticte tephrocotis [split, aou_6_39 (1993)]
WARNING	Change validator	aou_6_39 (1993)	'From' name not previously recognized: Leucosticte arctoa (cluster: Leucosticte arctoa)	deleted Leucosticte arctoa
WARNING	Change validator	aou_6_41 (1997)	'From' name not previously recognized: Baeolophus inornatus (cluster: Parus inornatus, Parus inornatus griseus, Parus inornatus cineraceus, Baeolophus inornatus)	Baeolophus inornatus -> Baeolophus ridgwayi + Baeolophus inornatus [split, aou_6_41 (1997)]
WARNING	Change validator	aou_6_41 (1997)	'From' name not previously recognized: Petrochelidon fulva (cluster: Petrochelidon fulva, Hirundo fulva)	Petrochelidon fulva -> Petrochelidon rufocollaris + Petrochelidon fulva [split, aou_6_41 (1997)]
WARNING	Change validator	aou_6_41 (1997)	'From' name not previously recognized: Sporophila americana (cluster: Sporophila americana)	Sporophila americana + Sporophila aurita -> Sporophila americana [lump, aou_6_41 (1997)]
WARNING	Change validator	aou_6_41 (1997)	'From' name not previously recognized: Buarremon torquatus (cluster: Buarremon torquatus, Arremon torquatus)	Atlapetes atricapillus + Buarremon torquatus -> Buarremon torquatus [lump, aou_6_41 (1997)]
WARNING	Change validator	aou_7 (1998)	'From' name not previously recognized: Hemignathus procerus (cluster: Hemignathus procerus, Hemignathus ellisianus, Akialoa ellisiana)	Hemignathus procerus -> Hemignathus ellisianus [rename, aou_7 (1998)]
WARNING	Change validator	aou_7_44 (2003)	'From' name not previously recognized: Picoides tridatylus (cluster: Picoides tridatylus)	deleted Picoides tridatylus
WARNING	Change validator	aou_7_44 (2003)	'From' name not previously recognized: Butorides sundevalli (cluster: Butorides sundevalli)	Butorides striatus + Butorides sundevalli -> Butorides striatus [lump, aou_7_44 (2003)]
WARNING	Change validator	aou_7_45 (2004)	'From' name not previously recognized: Myrmotherula flava (cluster: Myrmotherula flava)	deleted Myrmotherula flava
WARNING	Change validator	aou_7_49 (2008)	'From' name not previously recognized: Phoenicopterus roseus (cluster: Phoenicopterus roseus)	deleted Phoenicopterus roseus
WARNING	Change validator	aou_7_49 (2008)	'From' name not previously recognized: Pelecanus thagus (cluster: Pelecanus thagus)	deleted Pelecanus thagus
WARNING	Change validator	aou_7_49 (2008)	'From' name not previously recognized: Conopias parvus (cluster: Conopias parvus)	deleted Conopias parvus
WARNING	Change validator	aou_7_49 (2008)	'From' name not previously recognized: Icterus croconotus (cluster: Icterus croconotus)	deleted Icterus croconotus
WARNING	Change validator	aou_7_49 (2008)	'From' name not previously recognized: Icterus jamacaii (cluster: Icterus jamacaii)	deleted Icterus jamacaii
WARNING	Change validator	aou_7_51 (2010)	'From' name not previously recognized: Trogon mesurus (cluster: Trogon mesurus)	deleted Trogon mesurus
WARNING	Change validator	aou_7_52 (2011)	'From' name not previously recognized: Ramphastos ambiguus (cluster: Ramphastos ambiguus)	Ramphastos ambiguus + Ramphastos swainsonii -> Ramphastos ambiguus [lump, aou_7_52 (2011)]
WARNING	Change validator	aou_7_52 (2011)	'From' name not previously recognized: Setophaga dominica (cluster: Setophaga dominica, Dendroica dominica, Dendroica dominica albilora)	Setophaga dominica -> Setophaga flavescens + Setophaga dominica [split, aou_7_52 (2011)]
WARNING	Change validator	aou_7_53 (2012)	'From' name not previously recognized: Basileuterus hypoleucus (cluster: Basileuterus hypoleucus)	Basileuterus culicivorus + Basileuterus hypoleucus -> Basileuterus culicivorus [lump, aou_7_53 (2012)]
WARNING	Change validator	aou_7_53 (2012)	'From' name not previously recognized: Basileuterus hypoleucus (cluster: Basileuterus hypoleucus)	deleted Basileuterus hypoleucus
WARNING	Change validator	aou_7_54 (2013)	'From' name not previously recognized: Automolus rufipectus (cluster: Automolus rufipectus)	deleted Automolus rufipectus
WARNING	Change validator	aou_7_54 (2013)	'From' name not previously recognized: Dendrocincla turdina (cluster: Dendrocincla turdina)	deleted Dendrocincla turdina
WARNING	Change validator	aou_7_54 (2013)	'From' name not previously recognized: Troglodytes cobbi (cluster: Troglodytes cobbi)	deleted Troglodytes cobbi
WARNING	Change validator	aou_7_55 (2014)	'From' name not previously recognized: Thalassarche eremite (cluster: Thalassarche eremite)	deleted Thalassarche eremite
WARNING	Change validator	aou_7_55 (2014)	'From' name not previously recognized: Phylloscopus xanthodryas (cluster: Phylloscopus xanthodryas)	deleted Phylloscopus xanthodryas
WARNING	Change validator	aou_7_55 (2014)	'From' name not previously recognized: Pyrrhura amazonum (cluster: Pyrrhura amazonum)	deleted Pyrrhura amazonum
WARNING	Change validator	aou_7_55 (2014)	'From' name not previously recognized: Pyrrhura roseifrons (cluster: Pyrrhura roseifrons)	deleted Pyrrhura roseifrons
WARNING	Change validator	aou_7_55 (2014)	'From' name not previously recognized: Pyrrhura lucianii (cluster: Pyrrhura lucianii)	deleted Pyrrhura lucianii
WARNING	Change validator	aou_7_55 (2014)	'From' name not previously recognized: Oryzoborus angolensis (cluster: Sporophila angolensis, Oryzoborus angolensis)	Oryzoborus angolensis -> Sporophila angolensis [rename, aou_7_55 (2014)]
WARNING	Change validator	aou_7_56 (2015)	'From' name not previously recognized: Puffinus myrtae (cluster: Puffinus myrtae)	deleted Puffinus myrtae
WARNING	Change validator	aou_7_56 (2015)	'From' name not previously recognized: Akialoa ellisiana (cluster: Hemignathus procerus, Hemignathus ellisianus, Akialoa ellisiana)	Akialoa ellisiana -> Akialoa stejnegeri + Akialoa lanaiensis + Akialoa ellisiana [split, aou_7_56 (2015)]
WARNING	Change validator	aou_7_56 (2015)	'From' name not previously recognized: Stercorarius antarcticus (cluster: Stercorarius antarcticus)	deleted Stercorarius antarcticus
WARNING	Change validator	aou_7_56 (2015)	'From' name not previously recognized: Buteo magnirostris (cluster: Rupornis magnirostris, Buteo magnirostris)	Buteo magnirostris -> Rupornis magnirostris [rename, aou_7_56 (2015)]
WARNING	Change validator	aou_7_56 (2015)	Change type 'genus_lump' not recognized	Vestiaria -> Drepanis [genus_lump, aou_7_56 (2015)]
WARNING	Change validator	aou_7_57 (2016)	Change type 'genus_split' not recognized	Puffinus -> Ardenna + Puffinus [genus_split, aou_7_57 (2016)]
WARNING	Change validator	aou_4 (1931)	Name 'Larus argentatus' deleted 2 times in [Larus thayeri + Larus argentatus -> Larus argentatus [lump, aou_4 (1931)], Larus argentatus + Larus vegae -> Larus argentatus [lump, aou_4 (1931)]]	Dataset aou_4 (1931)
WARNING	Change validator	aou_4 (1931)	Name 'Passerherbulus caudacutus' deleted 2 times in [Passerherbulus nelsoni + Passerherbulus caudacutus -> Passerherbulus caudacutus [lump, aou_4 (1931)], Passerherbulus caudacutus -> Passerherbulus caudacuta [rename, aou_4 (1931)]]	Dataset aou_4 (1931)
WARNING	Change validator	aou_4 (1931)	Name 'Larus argentatus' added 2 times in [Larus thayeri + Larus argentatus -> Larus argentatus [lump, aou_4 (1931)], Larus argentatus + Larus vegae -> Larus argentatus [lump, aou_4 (1931)]]	Dataset aou_4 (1931)
WARNING	Change validator	aou_4 (1931)	Name 'Passerherbulus caudacutus' added 2 times in [Passerherbulus nelsoni + Passerherbulus caudacutus -> Passerherbulus caudacutus [lump, aou_4 (1931)], Passerherbulus lecontei -> Passerherbulus lecontei + Passerherbulus caudacutus [split, aou_4 (1931)]]	Dataset aou_4 (1931)
WARNING	Change validator	aou_4_19 (1944)	Name 'Aphelocoma coerulescens' deleted 2 times in [Aphelocoma californica + Aphelocoma coerulescens -> Aphelocoma coerulescens [lump, aou_4_19 (1944)], Aphelocoma insularis + Aphelocoma coerulescens -> Aphelocoma coerulescens [lump, aou_4_19 (1944)]]	Dataset aou_4_19 (1944)
WARNING	Change validator	aou_4_19 (1944)	Name 'Buteo borealis' deleted 2 times in [Buteo borealis -> Buteo harlani + Buteo borealis [split, aou_4_19 (1944)], Buteo borealis + Buteo jamaicensis -> Buteo jamaicensis [lump, aou_4_19 (1944)]]	Dataset aou_4_19 (1944)
WARNING	Change validator	aou_4_19 (1944)	Name 'Aphelocoma coerulescens' added 2 times in [Aphelocoma californica + Aphelocoma coerulescens -> Aphelocoma coerulescens [lump, aou_4_19 (1944)], Aphelocoma insularis + Aphelocoma coerulescens -> Aphelocoma coerulescens [lump, aou_4_19 (1944)]]	Dataset aou_4_19 (1944)
WARNING	Change validator	aou_4_19 (1944)	Name 'Numenius phaeopus' added 2 times in [Phaeopus hudsonicus + Numenius phaeopus -> Numenius phaeopus [lump, aou_4_19 (1944)], Phaeopus phaeopus -> Numenius phaeopus [rename, aou_4_19 (1944)]]	Dataset aou_4_19 (1944)
WARNING	Change validator	aou_5_34 (January 1982)	Name 'Upupa epops' added 2 times in [added Upupa epops, added Upupa epops]	Dataset aou_5_34 (January 1982)
WARNING	Change validator	aou_5_34 (January 1982)	Name 'Empidonax oberholseri' added 2 times in [Empidonax oberholserii -> Empidonax oberholseri [rename, aou_5_34 (January 1982)], Empidonax oberholseri -> Empidonax wrightii + Empidonax oberholseri [split, aou_5_34 (January 1982)]]	Dataset aou_5_34 (January 1982)
WARNING	Change validator	aou_5_34 (January 1982)	Name 'Picoides stricklandi' added 2 times in [Picoides arizonae + Picoides stricklandi -> Picoides stricklandi [lump, aou_5_34 (January 1982)], Dryobates stricklandi -> Picoides stricklandi [rename, aou_5_34 (January 1982)]]	Dataset aou_5_34 (January 1982)
WARNING	Change validator	aou_5_34 (January 1982)	Name 'Bulweria bulwerii' added 2 times in [added Bulweria bulwerii, added Bulweria bulwerii]	Dataset aou_5_34 (January 1982)
WARNING	Change validator	aou_6_35 (1985)	Name 'Myadestes obscurus' added 2 times in [Phaeornis obscurus -> Myadestes obscurus [rename, aou_6_35 (1985)], Myadestes obscurus -> Myadestes lanaiensis + Myadestes oahensis + Myadestes myadestinus + Myadestes obscurus [split, aou_6_35 (1985)]]	Dataset aou_6_35 (1985)
WARNING	Change validator	aou_6_37 (1989)	Name 'Ara cubensis' added 2 times in [added Ara cubensis, Ara tricolor -> Ara cubensis + Ara tricolor [split, aou_6_37 (1989)]]	Dataset aou_6_37 (1989)
WARNING	Change validator	aou_6_39 (1993)	Name 'Leucosticte arctoa' deleted 2 times in [Leucosticte arctoa -> Leucosticte atrata + Leucosticte australis + Leucosticte arctoa + Leucosticte tephrocotis [split, aou_6_39 (1993)], deleted Leucosticte arctoa]	Dataset aou_6_39 (1993)
WARNING	Change validator	aou_6_40 (1995)	Name 'Leptotila wellsi' added 2 times in [added Leptotila wellsi, Leptotila rufaxilla -> Leptotila rufaxilla + Leptotila wellsi [split, aou_6_40 (1995)]]	Dataset aou_6_40 (1995)
WARNING	Change validator	aou_6_41 (1997)	Name 'Rhynchocyclus brevirostris' deleted 2 times in [Rhynchocyclus brevirostris -> Rhynchocyclus pacificus + Rhynchocyclus brevirostris [split, aou_6_41 (1997)], deleted Rhynchocyclus brevirostris]	Dataset aou_6_41 (1997)
WARNING	Change validator	aou_6_41 (1997)	Name 'Petrochelidon fulva' added 2 times in [Hirundo fulva -> Petrochelidon fulva [rename, aou_6_41 (1997)], Petrochelidon fulva -> Petrochelidon rufocollaris + Petrochelidon fulva [split, aou_6_41 (1997)]]	Dataset aou_6_41 (1997)
WARNING	Change validator	aou_6_41 (1997)	Name 'Baeolophus inornatus' added 2 times in [Parus inornatus -> Baeolophus inornatus [rename, aou_6_41 (1997)], Baeolophus inornatus -> Baeolophus ridgwayi + Baeolophus inornatus [split, aou_6_41 (1997)]]	Dataset aou_6_41 (1997)
WARNING	Change validator	aou_6_41 (1997)	Name 'Hemignathus ellisianus' added 2 times in [Hemignathus obscurus -> Hemignathus obscurus + Hemignathus ellisianus [split, aou_6_41 (1997)], Hemignathus procerus -> Hemignathus ellisianus [rename, aou_6_41 (1997)]]	Dataset aou_6_41 (1997)
WARNING	Change validator	aou_7_45 (2004)	Name 'Myrmotherula brachyura' deleted 2 times in [Myrmotherula brachyura -> Myrmotherula ignota + Myrmotherula brachyura [split, aou_7_45 (2004)], deleted Myrmotherula brachyura]	Dataset aou_7_45 (2004)
WARNING	Change validator	aou_7_46 (2005)	Name 'Hylocharis grayi' deleted 2 times in [Hylocharis grayi -> Hylocharis grayi + Hylocharis humboldtii [split, aou_7_46 (2005)], deleted Hylocharis grayi]	Dataset aou_7_46 (2005)
WARNING	Change validator	aou_7_46 (2005)	Name 'Leptotila rufaxilla' deleted 2 times in [Leptotila rufaxilla -> Leptotila rufaxilla + Leptotila plumbeiceps [split, aou_7_46 (2005)], deleted Leptotila rufaxilla]	Dataset aou_7_46 (2005)
WARNING	Change validator	aou_7_46 (2005)	Name 'Melanerpes chrysauchen' deleted 2 times in [Melanerpes chrysauchen -> Melanerpes chrysauchen + Melanerpes pulcher [split, aou_7_46 (2005)], deleted Melanerpes chrysauchen]	Dataset aou_7_46 (2005)
WARNING	Change validator	aou_7_47 (2006)	Name 'Cuculus saturatus' deleted 2 times in [Cuculus saturatus -> Cuculus optatus + Cuculus lepidus + Cuculus saturatus [split, aou_7_47 (2006)], deleted Cuculus saturatus]	Dataset aou_7_47 (2006)
WARNING	Change validator	aou_7_47 (2006)	Name 'Ficedula parva' deleted 2 times in [Ficedula parva -> Ficedula albicilla + Ficedula parva [split, aou_7_47 (2006)], deleted Ficedula parva]	Dataset aou_7_47 (2006)
WARNING	Change validator	aou_7_49 (2008)	Name 'Anas poecilorhyncha' deleted 2 times in [Anas poecilorhyncha -> Anas poecilorhyncha + Anas zonorhyncha [split, aou_7_49 (2008)], deleted Anas poecilorhyncha]	Dataset aou_7_49 (2008)
WARNING	Change validator	aou_7_49 (2008)	Name 'Nonnula ruficapilla' deleted 2 times in [Nonnula ruficapilla -> Nonnula frontalis + Nonnula ruficapilla [split, aou_7_49 (2008)], deleted Nonnula ruficapilla]	Dataset aou_7_49 (2008)
WARNING	Change validator	aou_7_51 (2010)	Name 'Trogon violaceus' deleted 2 times in [Trogon violaceus -> Trogon caligatus + Trogon violaceus [split, aou_7_51 (2010)], deleted Trogon violaceus]	Dataset aou_7_51 (2010)
WARNING	Change validator	aou_7_51 (2010)	Name 'Trogon viridis' deleted 2 times in [Trogon viridis -> Trogon chionurus + Trogon viridis [split, aou_7_51 (2010)], deleted Trogon viridis]	Dataset aou_7_51 (2010)
WARNING	Change validator	aou_7_52 (2011)	Name 'Setophaga dominica' added 2 times in [Dendroica dominica -> Setophaga dominica [rename, aou_7_52 (2011)], Setophaga dominica -> Setophaga flavescens + Setophaga dominica [split, aou_7_52 (2011)]]	Dataset aou_7_52 (2011)
WARNING	Change validator	aou_7_53 (2012)	Name 'Basileuterus hypoleucus' deleted 2 times in [Basileuterus culicivorus + Basileuterus hypoleucus -> Basileuterus culicivorus [lump, aou_7_53 (2012)], deleted Basileuterus hypoleucus]	Dataset aou_7_53 (2012)
WARNING	Change validator	aou_7_53 (2012)	Name 'Arremon torquatus' deleted 2 times in [Arremon torquatus -> Arremon atricapillus + Arremon costaricensis + Arremon torquatus [split, aou_7_53 (2012)], deleted Arremon torquatus]	Dataset aou_7_53 (2012)
WARNING	Change validator	aou_7_54 (2013)	Name 'Myrmeciza immaculata' deleted 2 times in [Myrmeciza immaculata -> Myrmeciza zeledoni + Myrmeciza immaculata [split, aou_7_54 (2013)], deleted Myrmeciza immaculata]	Dataset aou_7_54 (2013)
WARNING	Change validator	aou_7_54 (2013)	Name 'Schiffornis turdina' deleted 2 times in [Schiffornis turdina -> Schiffornis stenorhyncha + Schiffornis veraepacis + Schiffornis turdina [split, aou_7_54 (2013)], deleted Schiffornis turdina]	Dataset aou_7_54 (2013)
WARNING	Change validator	aou_7_55 (2014)	Name 'Gymnopithys leucaspis' deleted 2 times in [Gymnopithys leucaspis -> Gymnopithys bicolor + Gymnopithys leucaspis [split, aou_7_55 (2014)], deleted Gymnopithys leucaspis]	Dataset aou_7_55 (2014)
WARNING	Change validator	aou_7_55 (2014)	Name 'Rallus longirostris' deleted 2 times in [Rallus longirostris -> Rallus obsoletus + Rallus longirostris + Rallus crepitans [split, aou_7_55 (2014)], deleted Rallus longirostris]	Dataset aou_7_55 (2014)
WARNING	Change validator	aou_7_55 (2014)	Name 'Ninox scutulata' deleted 2 times in [Ninox scutulata -> Ninox japonica + Ninox scutulata [split, aou_7_55 (2014)], deleted Ninox scutulata]	Dataset aou_7_55 (2014)
WARNING	Change validator	aou_7_55 (2014)	Name 'Sporophila americana' deleted 2 times in [Sporophila americana -> Sporophila corvina + Sporophila americana [split, aou_7_55 (2014)], deleted Sporophila americana]	Dataset aou_7_55 (2014)
WARNING	Change validator	aou_7_56 (2015)	Name 'Cranioleuca vulpina' deleted 2 times in [Cranioleuca vulpina -> Cranioleuca dissita + Cranioleuca vulpina [split, aou_7_56 (2015)], deleted Cranioleuca vulpina]	Dataset aou_7_56 (2015)
WARNING	Change validator	aou_7_56 (2015)	Name 'Akialoa ellisiana' added 2 times in [Akialoa ellisiana -> Akialoa stejnegeri + Akialoa lanaiensis + Akialoa ellisiana [split, aou_7_56 (2015)], Hemignathus ellisianus -> Akialoa ellisiana [rename, aou_7_56 (2015)]]	Dataset aou_7_56 (2015)
WARNING	Change validator	aou_7_57 (2016)	Name 'Momotus momota' deleted 2 times in [Momotus momota -> Momotus momota + Momotus lessonii + Momotus coeruliceps + Momotus subrufescens [split, aou_7_57 (2016)], deleted Momotus momota]	Dataset aou_7_57 (2016)
WARNING	Change validator	aou_7_57 (2016)	Name 'Basileuterus tristriatus' deleted 2 times in [Basileuterus tristriatus -> Basileuterus tristriatus + Basileuterus melanotis + Basileuterus tacarcunae [split, aou_7_57 (2016)], deleted Basileuterus tristriatus]	Dataset aou_7_57 (2016)
