# Supplementary material for: The tempo and mode of the taxonomic correction process: How taxonomists have corrected and recorrected North American bird species over the last 127 years
Source: PLoS One. 2018 Apr 19;13(4):e0195736. doi: 10.1371/journal.pone.0195736 (PMC5909608; doi:10.1371/journal.pone.0195736)
Supplement: S1 Code — This code is also available online at http://github.com/gaurav/aou_checklists and has been archived in Zenodo under DOI http://doi.org/10.5281/zenodo.1214826. (ZIP) [file pone.0195736.s007.zip › gaurav-aou_checklists-5955902/02 - project_stats/list.csv]

dataset	date	year	type	binomial_count	count_changes_filtered	count_changes_explicit	count_changes_implicit	count_implicit_added	count_explicit_added	count_implicit_deleted	count_explicit_deleted	count_implicit_lump	count_explicit_lump	count_implicit_rename	count_explicit_rename	count_implicit_split	count_explicit_split
aou_1.csv	1886	1886	Checklist	771	0	0	951	951	0	0	0	0	0	0	0	0	0
aou_1_01	1889	1889	Dataset	794	8	35	0	0	22	0	2	0	1	0	9	0	1
aou_1_02	1890	1890	Dataset	798	6	9	0	0	4	0	2	0	0	0	2	0	1
aou_1_03	1891	1891	Dataset	799	4	6	0	0	3	0	1	0	1	0	1	0	0
aou_1_04	1892	1892	Dataset	799	4	2	0	0	1	0	0	0	1	0	0	0	0
aou_1_05	1893	1893	Dataset	800	4	13	0	0	0	0	0	0	0	0	12	0	1
aou_1_06	1894	1894	Dataset	800	7	2	0	0	0	0	0	0	0	0	2	0	0
aou_1_07	1895	1895	Dataset	804	6	8	0	0	5	0	1	0	2	0	0	0	0
aou_2	1895	1895	Dataset	808	24	19	0	0	1	0	0	0	0	0	18	0	0
aou_2_08	1897	1897	Dataset	816	6	22	0	0	6	0	0	0	2	0	14	0	0
aou_2_09	1899	1899	Dataset	837	5	66	0	0	9	0	1	0	0	0	55	0	1
aou_2_10	1901	1901	Dataset	845	1	17	0	0	8	0	1	0	0	0	7	0	1
aou_2_11	1902	1902	Dataset	845	4	28	0	0	2	0	0	0	5	0	20	0	1
aou_2_12	1903	1903	Dataset	850	8	51	0	0	3	0	2	0	2	0	44	0	0
aou_2_13	1904	1904	Dataset	848	8	16	0	0	0	0	4	0	1	0	11	0	0
aou_2_14	1908	1908	Dataset	854	37	148	0	0	12	0	13	0	8	0	112	0	3
aou_2_15	1909	1909	Dataset	854	73	24	0	0	0	0	1	0	0	0	23	0	0
aou_3	1910	1910	Dataset	859	91	79	0	0	6	0	4	0	1	0	68	0	0
aou_3_16	1912	1912	Dataset	863	5	4	0	0	4	0	0	0	0	0	0	0	0
aou_3_17	1920	1920	Dataset	865	59	32	0	0	0	0	0	0	0	0	32	0	0
aou_3_18	1923	1923	Dataset	864	59	30	0	0	2	0	2	0	6	0	20	0	0
aou_4	1931	1931	Dataset	874	109	198	0	0	39	0	11	0	40	0	103	0	5
aou_4_19	1944	1944	Dataset	853	11	124	0	0	1	0	4	0	30	0	87	0	2
aou_4_20	1945	1945	Dataset	858	3	33	0	0	11	0	4	0	2	0	15	0	1
aou_4_21	1946	1946	Dataset	855	0	14	0	0	0	0	1	0	2	0	11	0	0
aou_4_22	1947	1947	Dataset	860	1	29	0	0	2	0	1	0	2	0	24	0	0
aou_4_23	1948	1948	Dataset	863	1	13	0	0	3	0	0	0	1	0	9	0	0
aou_4_24	1949	1949	Dataset	867	0	7	0	0	2	0	0	0	0	0	4	0	1
aou_4_25	1950	1950	Dataset	869	0	11	0	0	2	0	0	0	1	0	8	0	0
aou_4_26	1951	1951	Dataset	870	0	6	0	0	1	0	0	0	0	0	4	0	1
aou_4_27	1952	1952	Dataset	868	0	9	0	0	0	0	1	0	1	0	7	0	0
aou_4_28	1953	1953	Dataset	871	1	4	0	0	3	0	0	0	1	0	0	0	0
aou_4_29	1954	1954	Dataset	873	3	4	0	0	1	0	0	0	1	0	1	0	1
aou_4_30	1955	1955	Dataset	870	0	6	0	0	0	0	3	0	1	0	2	0	0
aou_4_31	1956	1956	Dataset	875	1	10	0	0	4	0	1	0	0	0	3	0	2
aou_5	1957	1957	Dataset	873	250	35	0	0	2	0	2	0	0	0	31	0	0
aou_5_32	1973	1973	Dataset	859	2	75	0	0	1	0	1	0	16	0	54	0	3
aou_5_33	1976	1976	Dataset	858	6	35	0	0	0	0	0	0	4	0	31	0	0
aou_5_34	January 1982	1982	Dataset	835	478	99	0	0	10	0	32	0	5	0	50	0	2
aou_5_34.csv	February 1982	1982	Checklist	754	186	1	252	16	0	236	0	0	0	0	1	0	0
aou_6	1983	1983	Dataset	775	1107	22	0	0	22	0	0	0	0	0	0	0	0
aou_6_35	1985	1985	Dataset	779	34	5	0	0	0	0	0	0	0	0	1	0	4
aou_6_36	1987	1987	Dataset	780	14	3	0	0	1	0	1	0	0	0	0	0	1
aou_6_37	1989	1989	Dataset	783	23	8	0	0	1	0	1	0	0	0	2	0	4
aou_6_38	1991	1991	Dataset	783	13	2	0	0	0	0	0	0	0	0	2	0	0
aou_6_39	1993	1993	Dataset	789	26	5	0	0	0	0	0	0	0	0	0	0	5
aou_6_40	1995	1995	Dataset	797	31	8	0	0	1	0	0	0	0	0	2	0	5
aou_6_41	1997	1997	Dataset	808	118	35	0	0	3	0	0	0	0	0	25	0	7
aou_7	1998	1998	Dataset	808	78	1	0	0	0	0	0	0	0	0	1	0	0
aou_7_42	2000	2000	Dataset	815	19	9	0	0	0	0	0	0	0	0	4	0	5
aou_7_43	2002	2002	Dataset	817	15	6	0	0	0	0	0	0	0	0	4	0	2
aou_7_44	2003	2003	Dataset	819	57	13	0	0	0	0	0	0	1	0	10	0	2
aou_7_45	2004	2004	Dataset	822	49	11	0	0	1	0	0	0	0	0	8	0	2
aou_7_46	2005	2005	Dataset	821	29	2	0	0	0	0	1	0	1	0	0	0	0
aou_7_47	2006	2006	Dataset	826	39	20	0	0	1	0	1	0	0	0	15	0	3
aou_7_48	2007	2007	Dataset	828	5	6	0	0	1	0	1	0	0	0	2	0	2
aou_7_49	2008	2008	Dataset	832	50	9	0	0	0	0	0	0	1	0	5	0	3
aou_7_50	2009	2009	Dataset	832	47	9	0	0	0	0	0	0	0	0	9	0	0
aou_7_51	2010	2010	Dataset	837	60	21	0	0	1	0	0	0	0	0	17	0	3
aou_7_52	2011	2011	Dataset	841	48	35	0	0	0	0	0	0	0	0	31	0	4
aou_7_53	2012	2012	Dataset	844	43	12	0	0	0	0	0	0	1	0	8	0	3
aou_7_54	2013	2013	Dataset	847	30	9	0	0	1	0	0	0	0	0	5	0	3
aou_7_55	2014	2014	Dataset	855	51	6	0	0	0	0	1	0	0	0	0	0	5
aou_7_56	2015	2015	Dataset	859	30	5	0	0	0	0	0	0	0	0	2	0	3
aou_7_57	2016	2016	Dataset	862	18	11	0	0	0	0	0	0	1	0	8	0	2
NACC_list_species_aou_7_57.csv	2017	2017	Checklist	851	1310	0	11	0	0	11	0	0	0	0	0	0	0
