# Supplementary material for: The tempo and mode of the taxonomic correction process: How taxonomists have corrected and recorrected North American bird species over the last 127 years
Source: PLoS One. 2018 Apr 19;13(4):e0195736. doi: 10.1371/journal.pone.0195736 (PMC5909608; doi:10.1371/journal.pone.0195736)
Supplement: S1 Code — This code is also available online at http://github.com/gaurav/aou_checklists and has been archived in Zenodo under DOI http://doi.org/10.5281/zenodo.1214826. (ZIP) [file pone.0195736.s007.zip › gaurav-aou_checklists-5955902/04 - currently_recognized/list-all.csv]

id	name	names_in_dataset	all_names_in_cluster	taxon_concept_count	taxon_concepts	trajectory	trajectory_without_renames	trajectory_lumps_splits	first_added_dataset	first_added_year	annotation	common_name	datasets.id	family	french_name	genus	order	rank	scientificName	species	status_accidental	status_extinct	status_hawaiian	status_introduced	status_misplaced	status_nonbreeding	subfamily
0c11866e-ddec-4553-9aba-4c82708db102	Pyrilia haematotis	Pyrilia haematotis	Pionopsitta haematotis; Pyrilia haematotis	1	Taxon concept fa76f3af-2873-41ff-84ab-14f0a07c1ffc containing 'Pyrilia haematotis' and 'Pionopsitta haematotis' found between 1983 to 2017 in 3 datasets (part of name cluster 0c11866e-ddec-4553-9aba-4c82708db102)	added -> rename -> referenced	added -> referenced		aou_6 (1983)	1983	NA	Brown-hooded Parrot	618	Psittacidae	Caïque à capuchon	Pyrilia	Psittaciformes	species	NA	Pyrilia haematotis	NA	NA	NA	NA	NA	NA	Arinae
041f87e6-cf62-400a-a208-52fd8fee9571	Ardea herodias	Ardea herodias	Ardea herodias	3	Taxon concept 2b033666-184e-46c5-a678-20ce96fc82b4 containing 'Ardea herodias' found between 1903 to 1973 in 2 datasets (part of name cluster 041f87e6-cf62-400a-a208-52fd8fee9571); Taxon concept c16cb586-3388-4678-8e05-60242ea2feb5 containing 'Ardea herodias' found between 1973 to 2017 in 3 datasets (part of name cluster 041f87e6-cf62-400a-a208-52fd8fee9571); Taxon concept 5e61bba8-d603-43a5-8806…	added -> lump -> lump -> referenced -> referenced	added -> lump -> lump -> referenced -> referenced	lump -> lump	aou_1.csv (1886)	1886	NA	Great Blue Heron	224; 194	Ardeidae	Grand Héron	Ardea	Pelecaniformes	species	Ardea herodias	Ardea herodias	NA	NA	NA	NA	NA	NA	NA
7ea3516f-ff13-43de-99f6-7f48680a1f59	Myiarchus tyrannulus	Myiarchus tyrannulus	Myiarchus tyrannulus	2	Taxon concept f3813586-9f47-4aaa-a802-18f6c5e7031e containing 'Myiarchus tyrannulus' found between 1931 to 2017 in 5 datasets (part of name cluster 7ea3516f-ff13-43de-99f6-7f48680a1f59); Taxon concept 515f29b0-0767-42b6-9beb-ca7b60536a63 containing 'Myiarchus tyrannulus' found between 1931 in 1 datasets (part of name cluster 7ea3516f-ff13-43de-99f6-7f48680a1f59)	lump -> referenced -> referenced -> referenced -> referenced	lump -> referenced -> referenced -> referenced -> referenced	lump	aou_4 (1931)	1931	NA	Brown-crested Flycatcher	1170	Tyrannidae	Tyran de Wied	Myiarchus	Passeriformes	species	Myiarchus tyrannulus	Myiarchus tyrannulus	NA	NA	NA	NA	NA	NA	Tyranninae
9eb2ef9a-be90-4146-b366-c9a7e320e905	Plectrophenax hyperboreus	Plectrophenax hyperboreus	Passerina hyperborea; Plectrophenax hyperboreus	1	Taxon concept d8831202-7f6b-46aa-bb60-43a7bde1c87c containing 'Passerina hyperborea' and 'Plectrophenax hyperboreus' found between 1886 to 2017 in 9 datasets (part of name cluster 9eb2ef9a-be90-4146-b366-c9a7e320e905)	added -> rename -> rename -> referenced -> referenced -> referenced -> referenced -> referenced -> referenced	added -> referenced -> referenced -> referenced -> referenced -> referenced -> referenced		aou_1.csv (1886)	1886	Monotypic.	McKay's Bunting	1745; 535	Calcariidae	Plectrophane blanc	Plectrophenax	Passeriformes	species	Plectrophenax hyperboreus	Plectrophenax hyperboreus	NA	NA	NA	NA	NA	NA	NA
8cd24d61-ade7-4ed2-8e83-83dffdeb8fca	Calyptophilus frugivorus	Calyptophilus frugivorus	Calyptophilus frugivorus	2	Taxon concept 7aaecaa4-4f1f-42ea-8118-d3b4608a1487 containing 'Calyptophilus frugivorus' found between 1983 to 1997 in 2 datasets (part of name cluster 8cd24d61-ade7-4ed2-8e83-83dffdeb8fca); Taxon concept 6a8cae71-cff1-47aa-b776-43db7dd27e93 containing 'Calyptophilus frugivorus' found between 1997 to 2017 in 2 datasets (part of name cluster 8cd24d61-ade7-4ed2-8e83-83dffdeb8fca)	added -> split -> referenced	added -> split -> referenced	split	aou_6 (1983)	1983	NA	Eastern Chat-Tanager	1944	Incertae sedis	Tangara cornichon	Calyptophilus	Passeriformes	species	NA	Calyptophilus frugivorus	NA	NA	NA	NA	*	NA	NA
39ea29f5-4e1a-4ec7-bb31-c5aff8cdec7f	Chalybura buffonii	Chalybura buffonii	Chalybura buffonii	1	Taxon concept ff44ea75-1406-4399-8a2e-aebc30820afd containing 'Chalybura buffonii' found between 1983 to 2017 in 2 datasets (part of name cluster 39ea29f5-4e1a-4ec7-bb31-c5aff8cdec7f)	added -> referenced	added -> referenced		aou_6 (1983)	1983	NA	White-vented Plumeleteer	840	Trochilidae	Colibri de Buffon	Chalybura	Apodiformes	species	NA	Chalybura buffonii	NA	NA	NA	NA	NA	NA	Trochilinae
85b3e475-62cd-4fb8-8aea-b2b54e596039	Nyctiphrynus yucatanicus	Nyctiphrynus yucatanicus	Nyctiphrynus yucatanicus	1	Taxon concept 2331494c-b695-4781-9ab2-c727099a2e11 containing 'Nyctiphrynus yucatanicus' found between 1983 to 2017 in 2 datasets (part of name cluster 85b3e475-62cd-4fb8-8aea-b2b54e596039)	added -> referenced	added -> referenced		aou_6 (1983)	1983	Monotypic.	Yucatan Poorwill	716	Caprimulgidae	Engoulevent du Yucatan	Nyctiphrynus	Caprimulgiformes	species	NA	Nyctiphrynus yucatanicus	NA	NA	NA	NA	NA	NA	Caprimulginae
8fa58539-3755-4027-b103-ddb898edbcf2	Vermivora chrysoptera	Vermivora chrysoptera	Vermivora chrysoptera; Helminthophila chrysoptera	1	Taxon concept f862ed67-937b-4dff-a0e5-b79c34b69dce containing 'Helminthophila chrysoptera' and 'Vermivora chrysoptera' found between 1886 to 2017 in 8 datasets (part of name cluster 8fa58539-3755-4027-b103-ddb898edbcf2)	added -> rename -> referenced -> referenced -> referenced -> referenced -> referenced -> referenced	added -> referenced -> referenced -> referenced -> referenced -> referenced -> referenced		aou_1.csv (1886)	1886	Monotypic.	Golden-winged Warbler	1534; 642	Parulidae	Paruline à ailes dorées	Vermivora	Passeriformes	species	Vermivora chrysoptera; Helminthophila chrysoptera	Vermivora chrysoptera	NA	NA	NA	NA	NA	NA	NA
b424c2fb-1953-44f7-b8b4-4917ef1f612f	Cyphorhinus phaeocephalus	Cyphorhinus phaeocephalus	Cyphorhinus phaeocephalus	1	Taxon concept 1571f1d4-7eb3-4d6a-87ba-e6017e6a350e containing 'Cyphorhinus phaeocephalus' found between 1983 to 2017 in 2 datasets (part of name cluster b424c2fb-1953-44f7-b8b4-4917ef1f612f)	added -> referenced	added -> referenced		aou_6 (1983)	1983	NA	Song Wren	1398	Troglodytidae	Troglodyte chanteur	Cyphorhinus	Passeriformes	species	NA	Cyphorhinus phaeocephalus	NA	NA	NA	NA	NA	NA	NA
02b66b44-c9ac-4c1a-b314-3f893bdee801	Procelsterna cerulea	Procelsterna cerulea	Procelsterna cerulea	1	Taxon concept 8347a9f4-ee68-4916-bcaa-4624df5af789 containing 'Procelsterna cerulea' found between January 1982 to 2017 in 3 datasets (part of name cluster 02b66b44-c9ac-4c1a-b314-3f893bdee801)	added -> referenced -> referenced	added -> referenced -> referenced		aou_5_34 (January 1982)	1982	NA	Blue-gray Noddy	484	Laridae	Noddi bleu	Procelsterna	Charadriiformes	species	Procelsterna cerulea	Procelsterna cerulea	NA	NA	H	NA	NA	NA	Sterninae
fb0a250f-40ce-4269-9128-58f2b3309e52	Vermivora bachmanii	Vermivora bachmanii	Helminthophila bachmanii; Vermivora bachmanii; Helminthophila bachmani; Vermivora bachmani	1	Taxon concept 3586bf0d-c898-45b1-99db-813410fbd077 containing 'Helminthophila bachmani' and 'Helminthophila bachmanii' and 'Vermivora bachmanii' and 'Vermivora bachmani' found between 1886 to 2017 in 11 datasets (part of name cluster fb0a250f-40ce-4269-9128-58f2b3309e52)	added -> rename -> rename -> rename -> referenced -> rename -> referenced -> referenced -> referenced -> referenced -> referenced	added -> referenced -> referenced -> referenced -> referenced -> referenced -> referenced		aou_1.csv (1886)	1886	Monotypic.	Bachman's Warbler	640; 1532	Parulidae	Paruline de Bachman	Vermivora	Passeriformes	species	Vermivora bachmanii; Helminthophila bachmani	Vermivora bachmanii	NA	†	NA	NA	NA	NA	NA
0d622512-fee2-4e0e-a1bf-342ae1e1b793	Euphonia xanthogaster	Euphonia xanthogaster	Euphonia xanthogaster	1	Taxon concept be2d2b66-d842-4390-829f-50394967afae containing 'Euphonia xanthogaster' found between 1983 to 2017 in 3 datasets (part of name cluster 0d622512-fee2-4e0e-a1bf-342ae1e1b793)	added -> referenced -> referenced	added -> referenced -> referenced		aou_6 (1983)	1983	NA	Orange-bellied Euphonia	1842	Fringillidae	Organiste à ventre orange	Euphonia	Passeriformes	species	NA	Euphonia xanthogaster	NA	NA	NA	NA	NA	NA	Euphoniinae
9b4614e3-f68f-4472-bdb6-b56ae960b197	Calidris temminckii	Calidris temminckii	Calidris temminckii	1	Taxon concept 02668a5a-be3d-4508-9c22-c887919b0b93 containing 'Calidris temminckii' found between January 1982 to 2017 in 3 datasets (part of name cluster 9b4614e3-f68f-4472-bdb6-b56ae960b197)	added -> referenced -> referenced	added -> referenced -> referenced		aou_5_34 (January 1982)	1982	Monotypic.	Temminck's Stint	433	Scolopacidae	Bécasseau de Temminck	Calidris	Charadriiformes	species	Calidris temminckii	Calidris temminckii	A	NA	NA	NA	NA	NA	Arenariinae
a4dcbfd8-0543-47f4-9bca-6f4696ae42e1	Stercorarius pomarinus	Stercorarius pomarinus	Stercorarius pomarinus	1	Taxon concept 5ca4151d-ceae-46b2-ba48-35f1c271331f containing 'Stercorarius pomarinus' found between 1886 to 2017 in 5 datasets (part of name cluster a4dcbfd8-0543-47f4-9bca-6f4696ae42e1)	added -> referenced -> referenced -> referenced -> referenced	added -> referenced -> referenced -> referenced -> referenced		aou_1.csv (1886)	1886	Monotypic.	Pomarine Jaeger	36; 510	Stercorariidae	Labbe pomarin	Stercorarius	Charadriiformes	species	Stercorarius pomarinus	Stercorarius pomarinus	NA	NA	NA	NA	NA	NA	NA
9e4489e3-67a8-48b7-a822-b1209a3d3a75	Megascops kennicottii	Megascops kennicottii	Megascops kennicottii; Otus kennicottii	1	Taxon concept e9b61b19-95ec-4033-9885-f4bef8dc0d04 containing 'Megascops kennicottii' and 'Otus kennicottii' found between January 1982 to 2017 in 4 datasets (part of name cluster 9e4489e3-67a8-48b7-a822-b1209a3d3a75)	added -> referenced -> rename -> referenced	added -> referenced -> referenced		aou_5_34 (January 1982)	1982	NA	Western Screech-Owl	668	Strigidae	Petit-duc des montagnes	Megascops	Strigiformes	species	Otus kennicottii	Megascops kennicottii	NA	NA	NA	NA	NA	NA	NA
5c6b7c1f-b8b1-40fd-acd4-820e86df2475	Chlorodrepanis stejnegeri	Chlorodrepanis stejnegeri	Chlorodrepanis stejnegeri; Hemignathus kauaiensis	2	Taxon concept e35d87da-2a67-465d-91da-f783c5f42182 containing 'Hemignathus kauaiensis' found between 1995 in 1 datasets (part of name cluster 5c6b7c1f-b8b1-40fd-acd4-820e86df2475); Taxon concept ba583894-f709-45c2-bd35-49e42f34ec52 containing 'Chlorodrepanis stejnegeri' and 'Hemignathus kauaiensis' found between 1995 to 2017 in 3 datasets (part of name cluster 5c6b7c1f-b8b1-40fd-acd4-820e86df2475)	split -> rename -> referenced	split -> referenced	split	aou_6_40 (1995)	1995	Formerly placed in the genus Hemignathus.	Kauai Amakihi	11681	Fringillidae	Amakihi de Stejneger	Chlorodrepanis	Passeriformes	species	NA	Chlorodrepanis stejnegeri	NA	NA	H	NA	NA	NA	Carduelinae
72ad9021-73dc-4cbf-8866-5c0253905049	Paroreomyza montana	Paroreomyza montana	Paroreomyza montana	1	Taxon concept da05f7c4-853e-4114-a1e2-717cf681ad3e containing 'Paroreomyza montana' found between January 1982 to 2017 in 4 datasets (part of name cluster 72ad9021-73dc-4cbf-8866-5c0253905049)	added -> referenced -> referenced -> referenced	added -> referenced -> referenced -> referenced		aou_5_34 (January 1982)	1982	NA	Maui Alauahio	1897	Fringillidae	Alauahaio de Maui	Paroreomyza	Passeriformes	species	Paroreomyza montana	Paroreomyza montana	NA	NA	H	NA	NA	NA	Carduelinae
243c290d-e5eb-4665-a655-c0d006062538	Saltator coerulescens	Saltator coerulescens	Saltator coerulescens	1	Taxon concept cba1453b-7050-4793-8bc2-d65d47cb51c8 containing 'Saltator coerulescens' found between 1983 to 2017 in 3 datasets (part of name cluster 243c290d-e5eb-4665-a655-c0d006062538)	added -> referenced -> referenced	added -> referenced -> referenced		aou_6 (1983)	1983	NA	Grayish Saltator	1748	Thraupidae	Saltator gris	Saltator	Passeriformes	species	NA	Saltator coerulescens	NA	NA	NA	NA	NA	NA	Saltatorinae
9e32d6ff-f890-4efa-b699-44fffc626202	Xiphocolaptes promeropirhynchus	Xiphocolaptes promeropirhynchus	Xiphocolaptes promeropirhynchus	1	Taxon concept dabbc81e-ef18-44c5-be95-d0d1ebe442c5 containing 'Xiphocolaptes promeropirhynchus' found between 1983 to 2017 in 3 datasets (part of name cluster 9e32d6ff-f890-4efa-b699-44fffc626202)	added -> referenced -> referenced	added -> referenced -> referenced		aou_6 (1983)	1983	NA	Strong-billed Woodcreeper	1021	Furnariidae	Grimpar géant	Xiphocolaptes	Passeriformes	species	NA	Xiphocolaptes promeropirhynchus	NA	NA	NA	NA	NA	NA	Dendrocolaptinae
2f0d90a5-d361-45db-b4bb-6c0503b96c3b	Vireo magister	Vireo magister	Vireo magister	1	Taxon concept ae9e1c67-ee13-42ab-b3aa-5869586f1241 containing 'Vireo magister' found between 1983 to 2017 in 2 datasets (part of name cluster 2f0d90a5-d361-45db-b4bb-6c0503b96c3b)	added -> referenced	added -> referenced		aou_6 (1983)	1983	NA	Yucatan Vireo	1260	Vireonidae	Viréo du Yucatan	Vireo	Passeriformes	species	NA	Vireo magister	NA	NA	NA	NA	NA	NA	NA
1fdaa21c-e87f-4466-a7f4-b445af2aca26	Dendroplex picus	Dendroplex picus	Dendroplex picus	1	Taxon concept abf9405a-2b31-461a-8f46-95a9cedf590d containing 'Dendroplex picus' found between 2017 in 1 datasets (part of name cluster 1fdaa21c-e87f-4466-a7f4-b445af2aca26)	added	added		NACC_list_species_aou_7_57.csv (2017)	2017	NA	Straight-billed Woodcreeper	1024	Furnariidae	Grimpar talapiot	Dendroplex	Passeriformes	species	NA	Dendroplex picus	NA	NA	NA	NA	NA	NA	Dendrocolaptinae
9b132556-02f6-49bb-b6b9-a94d733fed1d	Podilymbus podiceps	Podilymbus podiceps	Podilymbus podiceps	1	Taxon concept c2c8e7cc-255e-4c1b-b2eb-1a60652b796c containing 'Podilymbus podiceps' found between 1886 to 2017 in 5 datasets (part of name cluster 9b132556-02f6-49bb-b6b9-a94d733fed1d)	added -> referenced -> referenced -> referenced -> referenced	added -> referenced -> referenced -> referenced -> referenced		aou_1.csv (1886)	1886	NA	Pied-billed Grebe	6; 138	Podicipedidae	Grèbe à bec bigarré	Podilymbus	Podicipediformes	species	Podilymbus podiceps	Podilymbus podiceps	NA	NA	NA	NA	NA	NA	NA
38fab358-87fc-490a-9053-03b3b031ac4b	Geothlypis speciosa	Geothlypis speciosa	Geothlypis speciosa	1	Taxon concept 4ed6583b-cb7e-4afa-8a21-ebb5fce75564 containing 'Geothlypis speciosa' found between 1983 to 2017 in 2 datasets (part of name cluster 38fab358-87fc-490a-9053-03b3b031ac4b)	added -> referenced	added -> referenced		aou_6 (1983)	1983	NA	Black-polled Yellowthroat	1592	Parulidae	Paruline à face noire	Geothlypis	Passeriformes	species	NA	Geothlypis speciosa	NA	NA	NA	NA	NA	NA	NA
49f69ae5-5b79-496b-9ea4-c155cf328d69	Laterallus ruber	Laterallus ruber	Laterallus ruber	1	Taxon concept 51929044-17e5-46bc-b346-ee340b71387e containing 'Laterallus ruber' found between 1983 to 2017 in 2 datasets (part of name cluster 49f69ae5-5b79-496b-9ea4-c155cf328d69)	added -> referenced	added -> referenced		aou_6 (1983)	1983	Monotypic.	Ruddy Crake	335	Rallidae	Râle roux	Laterallus	Gruiformes	species	NA	Laterallus ruber	NA	NA	NA	NA	NA	NA	NA
408c2d0b-76dc-437c-b6e7-d6eedde44037	Odontophorus dialeucos	Odontophorus dialeucos	Odontophorus dialeucos	1	Taxon concept d7f2c049-d0c2-479c-bfa9-429925d3eaa2 containing 'Odontophorus dialeucos' found between 1983 to 2017 in 3 datasets (part of name cluster 408c2d0b-76dc-437c-b6e7-d6eedde44037)	added -> referenced -> referenced	added -> referenced -> referenced		aou_6 (1983)	1983	Monotypic.	Tacarcuna Wood-Quail	127	Odontophoridae	Tocro du Panama	Odontophorus	Galliformes	species	NA	Odontophorus dialeucos	NA	NA	NA	NA	NA	NA	NA
38565681-e9fa-4ad1-9aaa-c170c26e031a	Gymnogyps californianus	Gymnogyps californianus	Gymnogyps californianus; Pseudogryphus californianus	1	Taxon concept 29bf17c7-2978-4d34-bd58-83a2fb1f4917 containing 'Pseudogryphus californianus' and 'Gymnogyps californianus' found between 1886 to 2017 in 5 datasets (part of name cluster 38565681-e9fa-4ad1-9aaa-c170c26e031a)	added -> rename -> referenced -> referenced -> referenced	added -> referenced -> referenced -> referenced		aou_1.csv (1886)	1886	Monotypic.	California Condor	324; 258	Cathartidae	Condor de Californie	Gymnogyps	Cathartiformes	species	Gymnogyps californianus; Pseudogryphus californianus	Gymnogyps californianus	NA	NA	NA	NA	NA	NA	NA
c70e17b8-ba29-4799-86ae-c79735df363d	Somateria spectabilis	Somateria spectabilis	Somateria spectabilis	1	Taxon concept a468986e-af83-4ea0-917c-5b058f8bd20f containing 'Somateria spectabilis' found between 1886 to 2017 in 3 datasets (part of name cluster c70e17b8-ba29-4799-86ae-c79735df363d)	added -> referenced -> referenced	added -> referenced -> referenced		aou_1.csv (1886)	1886	Monotypic.	King Eider	59; 162	Anatidae	Eider à tête grise	Somateria	Anseriformes	species	Somateria spectabilis	Somateria spectabilis	NA	NA	NA	NA	NA	NA	Anatinae
b7eeba29-f174-4892-b926-fc9807c708c3	Lanius cristatus	Lanius cristatus	Lanius cristatus	1	Taxon concept e93dea9f-6160-4bf2-ba25-fbc1de028a64 containing 'Lanius cristatus' found between January 1982 to 2017 in 3 datasets (part of name cluster b7eeba29-f174-4892-b926-fc9807c708c3)	added -> referenced -> referenced	added -> referenced -> referenced		aou_5_34 (January 1982)	1982	NA	Brown Shrike	1229	Laniidae	Pie-grièche brune	Lanius	Passeriformes	species	Lanius cristatus	Lanius cristatus	A	NA	NA	NA	NA	NA	NA
30df33af-f67c-4f7e-8f99-36f4b6302186	Volatinia jacarina	Volatinia jacarina	Volatinia jacarina	1	Taxon concept 377b8eef-3d85-4816-9456-849885d0f091 containing 'Volatinia jacarina' found between 1983 to 2017 in 2 datasets (part of name cluster 30df33af-f67c-4f7e-8f99-36f4b6302186)	added -> referenced	added -> referenced		aou_6 (1983)	1983	NA	Blue-black Grassquit	1657	Thraupidae	Jacarini noir	Volatinia	Passeriformes	species	NA	Volatinia jacarina	NA	NA	NA	NA	*	NA	Tachyphoninae
40333b6f-f966-40a8-b9b2-c61fe7a00f49	Chlorostilbon ricordii	Chlorostilbon ricordii	Chlorostilbon ricordii	1	Taxon concept 4dca38ee-65a7-4ff2-8d94-726d34b84581 containing 'Chlorostilbon ricordii' found between 1983 to 2017 in 2 datasets (part of name cluster 40333b6f-f966-40a8-b9b2-c61fe7a00f49)	added -> referenced	added -> referenced		aou_6 (1983)	1983	Monotypic.	Cuban Emerald	798	Trochilidae	Émeraude de Ricord	Chlorostilbon	Apodiformes	species	NA	Chlorostilbon ricordii	NA	NA	NA	NA	NA	NA	Trochilinae
129e3641-290c-4ecf-946c-3954b61fff5d	Pyrocephalus rubinus	Pyrocephalus rubinus	Pyrocephalus rubinus; Pyrocephalus rubineus; Pyrocephalus rubineus mexicanus	1	Taxon concept 60e7c0d6-d111-4d0c-a2a3-bf96088272ed containing 'Pyrocephalus rubineus' and 'Pyrocephalus rubinus' and 'Pyrocephalus rubineus mexicanus' found between 1886 to 2017 in 4 datasets (part of name cluster 129e3641-290c-4ecf-946c-3954b61fff5d)	added -> rename -> deleted -> referenced	added -> deleted -> referenced		aou_1.csv (1886)	1886	NA	Vermilion Flycatcher	1156; 471	Tyrannidae	Moucherolle vermillon	Pyrocephalus	Passeriformes	species	Pyrocephalus rubinus; Pyrocephalus rubineus mexicanus	Pyrocephalus rubinus	NA	NA	NA	NA	NA	NA	Fluvicolinae
24766723-bb2e-4c8b-97c8-b355646dad1c	Setophaga kirtlandii	Setophaga kirtlandii	Setophaga kirtlandii; Dendroica kirtlandii; Dendroica kirtlandi	1	Taxon concept 0fa1c1fa-228d-4fb9-8f81-4ff673a84928 containing 'Dendroica kirtlandi' and 'Setophaga kirtlandii' and 'Dendroica kirtlandii' found between 1886 to 2017 in 9 datasets (part of name cluster 24766723-bb2e-4c8b-97c8-b355646dad1c)	added -> referenced -> rename -> referenced -> referenced -> referenced -> referenced -> rename -> referenced	added -> referenced -> referenced -> referenced -> referenced -> referenced -> referenced		aou_1.csv (1886)	1886	Monotypic.	Kirtland's Warbler	1564; 670	Parulidae	Paruline de Kirtland	Setophaga	Passeriformes	species	Dendroica kirtlandii; Dendroica kirtlandi	Setophaga kirtlandii	NA	NA	NA	NA	NA	NA	NA
1c1a4bd0-5156-423d-ad9d-7fb21e49cd0d	Piaya cayana	Piaya cayana	Piaya cayana	1	Taxon concept 92695a26-fd8e-4315-8065-dc15b3f0f3b2 containing 'Piaya cayana' found between 1983 to 2017 in 2 datasets (part of name cluster 1c1a4bd0-5156-423d-ad9d-7fb21e49cd0d)	added -> referenced	added -> referenced		aou_6 (1983)	1983	NA	Squirrel Cuckoo	642	Cuculidae	Piaye écureuil	Piaya	Cuculiformes	species	NA	Piaya cayana	NA	NA	NA	NA	NA	NA	Cuculinae
7df1f67d-2ec7-47fb-ba4d-a45319bb18d3	Melanerpes radiolatus	Melanerpes radiolatus	Melanerpes radiolatus	1	Taxon concept a15654b2-e23d-40b8-8d13-5d6b2070c1ed containing 'Melanerpes radiolatus' found between 1983 to 2017 in 2 datasets (part of name cluster 7df1f67d-2ec7-47fb-ba4d-a45319bb18d3)	added -> referenced	added -> referenced		aou_6 (1983)	1983	Monotypic.	Jamaican Woodpecker	945	Picidae	Pic de la Jamaïque	Melanerpes	Piciformes	species	NA	Melanerpes radiolatus	NA	NA	NA	NA	NA	NA	Picinae
12e823ee-e8e1-4af0-b048-03ca1e9a552b	Attila spadiceus	Attila spadiceus	Attila spadiceus	1	Taxon concept 5e079e39-53b9-46bb-b622-d61ec9bec77c containing 'Attila spadiceus' found between 1983 to 2017 in 2 datasets (part of name cluster 12e823ee-e8e1-4af0-b048-03ca1e9a552b)	added -> referenced	added -> referenced		aou_6 (1983)	1983	NA	Bright-rumped Attila	1160	Tyrannidae	Attila à croupion jaune	Attila	Passeriformes	species	NA	Attila spadiceus	NA	NA	NA	NA	NA	NA	Tyranninae
37502763-8b19-4b96-8fa3-74cca8ec89c6	Tringa incana	Tringa incana	Heteractitis incanus; Heteroscelus incanus; Tringa incana; Heteroscelus incanum	1	Taxon concept 65159f1a-6e77-4030-8528-ac4eaf1659d6 containing 'Heteractitis incanus' and 'Heteroscelus incanus' and 'Heteroscelus incanum' and 'Tringa incana' found between 1886 to 2017 in 9 datasets (part of name cluster 37502763-8b19-4b96-8fa3-74cca8ec89c6)	added -> referenced -> rename -> rename -> rename -> rename -> referenced -> rename -> referenced	added -> referenced -> referenced -> referenced		aou_1.csv (1886)	1886	Monotypic. Referred to as <i> Heterosceles incanus</i> by Clements (2000) and Howard and Moore (2003).	Wandering Tattler	401; 259	Scolopacidae	Chevalier errant	Tringa	Charadriiformes	species	Heteractitis incanus; Heteroscelus incanus	Tringa incana	NA	NA	NA	NA	NA	NA	Tringinae
f383a191-1726-4a80-a9e9-6ddfd4183962	Leptotila plumbeiceps	Leptotila plumbeiceps	Leptotila plumbeiceps	2	Taxon concept 4d4fbbc2-cf65-411a-a789-cafc9687364b containing 'Leptotila plumbeiceps' found between 2005 to 2017 in 2 datasets (part of name cluster f383a191-1726-4a80-a9e9-6ddfd4183962); Taxon concept dd2783e4-0b01-4644-91a1-7b51a5cc1ad4 containing 'Leptotila plumbeiceps' found between 2005 in 1 datasets (part of name cluster f383a191-1726-4a80-a9e9-6ddfd4183962)	split -> referenced	split -> referenced	split	aou_7_46 (2005)	2005	NA	Gray-headed Dove	566	Columbidae	Colombe à calotte grise	Leptotila	Columbiformes	species	NA	Leptotila plumbeiceps	NA	NA	NA	NA	NA	NA	NA
dc5f728b-c782-493d-af7d-62439009ec6c	Phaetusa simplex	Phaetusa simplex	Phaetusa simplex	1	Taxon concept b6d9d455-1803-42fb-9407-66c67f2e161e containing 'Phaetusa simplex' found between 1983 to 2017 in 2 datasets (part of name cluster dc5f728b-c782-493d-af7d-62439009ec6c)	added -> referenced	added -> referenced		aou_6 (1983)	1983	NA	Large-billed Tern	493	Laridae	Sterne à gros bec	Phaetusa	Charadriiformes	species	NA	Phaetusa simplex	A	NA	NA	NA	NA	NA	Sterninae
66c91d58-170d-4c59-9020-f693ec4e3225	Tinamus major	Tinamus major	Tinamus major	1	Taxon concept 44a0bf13-d067-486a-9663-79decf14f840 containing 'Tinamus major' found between 1983 to 2017 in 2 datasets (part of name cluster 66c91d58-170d-4c59-9020-f693ec4e3225)	added -> referenced	added -> referenced		aou_6 (1983)	1983	NA	Great Tinamou	1	Tinamidae	Grand Tinamou	Tinamus	Tinamiformes	species	NA	Tinamus major	NA	NA	NA	NA	NA	NA	NA
c3d98f1f-d646-4152-b138-0db3d2cf4f58	Falco peregrinus	Falco peregrinus	Falco peregrinus anatum; Falco peregrinus pealei; Falco peregrinus	1	Taxon concept beba2976-15fc-4ada-ae66-be51e73001df containing 'Falco peregrinus pealei' and 'Falco peregrinus' and 'Falco peregrinus anatum' found between 1886 to 2017 in 4 datasets (part of name cluster c3d98f1f-d646-4152-b138-0db3d2cf4f58)	added|added -> referenced -> added|deleted|deleted -> referenced	added|added -> referenced -> added|deleted|deleted -> referenced		aou_1.csv (1886)	1886	NA	Peregrine Falcon	331; 356; 356a	Falconidae	Faucon pèlerin	Falco	Falconiformes	species	Falco peregrinus anatum; Falco peregrinus pealei; Falco peregrinus	Falco peregrinus	NA	NA	NA	NA	NA	NA	Falconinae
ea972aa0-e79f-450d-ac85-ef7c04fb40e5	Calidris maritima	Calidris maritima	Arquatella maritima; Tringa maritima; Calidris maritima; Erolia maritima	3	Taxon concept e37edc7b-22a7-4a49-b8d4-a389191d0e73 containing 'Arquatella maritima' found between 1908 to 1931 in 2 datasets (part of name cluster ea972aa0-e79f-450d-ac85-ef7c04fb40e5); Taxon concept 22117cfa-4084-4353-acff-6f167eb3e5b8 containing 'Arquatella maritima' and 'Calidris maritima' and 'Erolia maritima' found between 1931 to 2017 in 5 datasets (part of name cluster ea972aa0-e79f-450d-a…	added -> rename -> lump -> split -> rename -> rename -> referenced -> referenced	added -> lump -> split -> referenced -> referenced	lump -> split	aou_1.csv (1886)	1886	Recognized as monotypic by del Hoyo et al. (1992), Clements (2000) and BNA. Howard and Moore (2003) recognizes 3 subspecies: <i></>C.m. belcheri, C.m....	Purple Sandpiper	440; 235	Scolopacidae	Bécasseau violet	Calidris	Charadriiformes	species	Tringa maritima; Calidris maritima	Calidris maritima	NA	NA	NA	NA	NA	NA	Arenariinae
9e7af1e7-5a97-4940-b296-8de62aeee2ed	Leucosticte arctoa	Leucosticte arctoa	Leucosticte arctoa	3	Taxon concept a798c663-d218-4f5c-af3a-a142a6652e23 containing 'Leucosticte arctoa' found between January 1982 in 1 datasets (part of name cluster 9e7af1e7-5a97-4940-b296-8de62aeee2ed); Taxon concept 820d307e-04d3-45f1-8797-0b862dfaa4ad containing 'Leucosticte arctoa' found between 1993 to 2017 in 3 datasets (part of name cluster 9e7af1e7-5a97-4940-b296-8de62aeee2ed); Taxon concept d505f454-8f45-4…	lump -> split|deleted -> added -> referenced	lump -> split|deleted -> added -> referenced	lump -> split|deleted	aou_5_34 (January 1982)	1982	NA	Asian Rosy-Finch	10711	Fringillidae	Roselin brun	Leucosticte	Passeriformes	species	NA	Leucosticte arctoa	A	NA	NA	NA	NA	NA	Carduelinae
81df48ec-f913-4079-b5b0-64667cc42a96	Pelecanus erythrorhynchos	Pelecanus erythrorhynchos	Pelecanus erythrorhynchos	1	Taxon concept 45d9cf4b-a761-47ae-afc7-fbbe7145e8a3 containing 'Pelecanus erythrorhynchos' found between 1886 to 2017 in 5 datasets (part of name cluster 81df48ec-f913-4079-b5b0-64667cc42a96)	added -> referenced -> referenced -> referenced -> referenced	added -> referenced -> referenced -> referenced -> referenced		aou_1.csv (1886)	1886	Monotypic.	American White Pelican	125; 205	Pelecanidae	Pélican d'Amérique	Pelecanus	Pelecaniformes	species	Pelecanus erythrorhynchos	Pelecanus erythrorhynchos	NA	NA	NA	NA	NA	NA	NA
ced832e1-37d8-4484-8fc5-724575b89910	Phylloscopus fuscatus	Phylloscopus fuscatus	Phylloscopus fuscatus	1	Taxon concept 0e093c51-d4f6-4d58-a08c-a8fb5a4619a8 containing 'Phylloscopus fuscatus' found between January 1982 to 2017 in 4 datasets (part of name cluster ced832e1-37d8-4484-8fc5-724575b89910)	added -> referenced -> referenced -> referenced	added -> referenced -> referenced -> referenced		aou_5_34 (January 1982)	1982	NA	Dusky Warbler	1410	Phylloscopidae	Pouillot brun	Phylloscopus	Passeriformes	species	Phylloscopus fuscatus	Phylloscopus fuscatus	A	NA	NA	NA	NA	NA	NA
52a487c8-4b55-4ef1-a325-27a11a6985f9	Chlorothraupis olivacea	Chlorothraupis olivacea	Chlorothraupis olivacea	1	Taxon concept ca9c09a3-1062-4e39-81f8-6ad0b48955c2 containing 'Chlorothraupis olivacea' found between 1983 to 2017 in 4 datasets (part of name cluster 52a487c8-4b55-4ef1-a325-27a11a6985f9)	added -> referenced -> referenced -> referenced	added -> referenced -> referenced -> referenced		aou_6 (1983)	1983	Monotypic.	Lemon-spectacled Tanager	1948	Cardinalidae	Habia à lunettes	Chlorothraupis	Passeriformes	species	NA	Chlorothraupis olivacea	NA	NA	NA	NA	NA	NA	NA
b78a63db-56f2-4c99-b0c5-b24b97f99e18	Automolus ochrolaemus	Automolus ochrolaemus	Automolus ochrolaemus	1	Taxon concept feac3532-450f-4101-9bac-1cd7642180d9 containing 'Automolus ochrolaemus' found between 1983 to 2017 in 2 datasets (part of name cluster b78a63db-56f2-4c99-b0c5-b24b97f99e18)	added -> referenced	added -> referenced		aou_6 (1983)	1983	NA	Buff-throated Foliage-gleaner	1006	Furnariidae	Anabate à gorge fauve	Automolus	Passeriformes	species	NA	Automolus ochrolaemus	NA	NA	NA	NA	NA	NA	Furnariinae
700955bd-3100-4407-94b3-dd79e47b396a	Brotogeris jugularis	Brotogeris jugularis	Brotogeris jugularis	1	Taxon concept c8cd0733-2c5c-43a6-a768-d365166a2272 containing 'Brotogeris jugularis' found between 1983 to 2017 in 2 datasets (part of name cluster 700955bd-3100-4407-94b3-dd79e47b396a)	added -> referenced	added -> referenced		aou_6 (1983)	1983	NA	Orange-chinned Parakeet	613	Psittacidae	Toui à menton d'or	Brotogeris	Psittaciformes	species	NA	Brotogeris jugularis	NA	NA	NA	NA	NA	NA	Arinae
6c20d8ea-0565-4f95-b4a5-5482722a6e4f	Surnia ulula	Surnia ulula	Surnia ulula caparoch; Surnia ulula	1	Taxon concept b2c35545-36da-4e95-b099-952257912de3 containing 'Surnia ulula caparoch' and 'Surnia ulula' found between 1886 to 2017 in 9 datasets (part of name cluster 6c20d8ea-0565-4f95-b4a5-5482722a6e4f)	added|added -> referenced -> referenced -> referenced -> referenced -> referenced -> deleted -> referenced -> referenced	added|added -> referenced -> referenced -> referenced -> referenced -> referenced -> deleted -> referenced -> referenced		aou_1.csv (1886)	1886	NA	Northern Hawk Owl	683; 377a; [377]	Strigidae	Chouette épervière	Surnia	Strigiformes	species	Surnia ulula caparoch; Surnia ulula	Surnia ulula	NA	NA	NA	NA	NA	NA	NA
733440e2-4234-4046-a17e-3884944b9b78	Dendrocincla homochroa	Dendrocincla homochroa	Dendrocincla homochroa	1	Taxon concept d02f84e4-ffa2-4296-bdf7-eea862e55be8 containing 'Dendrocincla homochroa' found between 1983 to 2017 in 3 datasets (part of name cluster 733440e2-4234-4046-a17e-3884944b9b78)	added -> referenced -> referenced	added -> referenced -> referenced		aou_6 (1983)	1983	NA	Ruddy Woodcreeper	1017	Furnariidae	Grimpar roux	Dendrocincla	Passeriformes	species	NA	Dendrocincla homochroa	NA	NA	NA	NA	NA	NA	Dendrocolaptinae
20b6c91e-6e66-46c5-bbd4-5329bcc02dce	Tetraogallus himalayensis	Tetraogallus himalayensis	Tetraogallus himalayensis	1	Taxon concept 58cfb5e0-5659-42fd-aecf-4c8b17c08b5e containing 'Tetraogallus himalayensis' found between 1993 to 2017 in 2 datasets (part of name cluster 20b6c91e-6e66-46c5-bbd4-5329bcc02dce)	added -> referenced	added -> referenced		aou_6_39 (1993)	1993	NA	Himalayan Snowcock	91	Phasianidae	Tétraogalle de l'Himalaya	Tetraogallus	Galliformes	species	NA	Tetraogallus himalayensis	NA	NA	NA	I	NA	NA	Phasianinae
69feab51-b758-48eb-bdcc-7cee9ac9b750	Zonotrichia leucophrys	Zonotrichia leucophrys	Zonotrichia leucophrys	1	Taxon concept bf37595a-712f-4fad-b53a-b77156445239 containing 'Zonotrichia leucophrys' found between 1886 to 2017 in 4 datasets (part of name cluster 69feab51-b758-48eb-bdcc-7cee9ac9b750)	added -> referenced -> referenced -> referenced	added -> referenced -> referenced -> referenced		aou_1.csv (1886)	1886	NA	White-crowned Sparrow	554; 1728	Emberizidae	Bruant à couronne blanche	Zonotrichia	Passeriformes	species	Zonotrichia leucophrys	Zonotrichia leucophrys	NA	NA	NA	NA	NA	NA	NA
2a538417-6d04-44f9-9d4a-9bfd0beea3d0	Anas platyrhynchos	Anas platyrhynchos	Anas platyrhynchos; Anas boschas	1	Taxon concept cc14d2a3-d550-4fe3-89e6-d57091bbfd6a containing 'Anas platyrhynchos' and 'Anas boschas' found between 1886 to 2017 in 4 datasets (part of name cluster 2a538417-6d04-44f9-9d4a-9bfd0beea3d0)	added -> rename -> referenced -> referenced	added -> referenced -> referenced		aou_1.csv (1886)	1886	Monotypic.	Mallard	132; 37	Anatidae	Canard colvert	Anas	Anseriformes	species	Anas platyrhynchos; Anas boschas	Anas platyrhynchos	NA	NA	NA	NA	NA	NA	Anatinae
a7667aa2-5252-4f0e-b188-3d74d312243d	Tolmomyias flaviventris	Tolmomyias flaviventris	Tolmomyias flaviventris	1	Taxon concept d50401a2-4d8a-4f82-8a83-1236706689e5 containing 'Tolmomyias flaviventris' found between 2009 to 2017 in 2 datasets (part of name cluster a7667aa2-5252-4f0e-b188-3d74d312243d)	added -> referenced	added -> referenced		aou_7_50 (2009)	2009	NA	Yellow-breasted Flycatcher	2052	Tyrannidae	Platyrhynque à poitrine jaune	Tolmomyias	Passeriformes	species	NA	Tolmomyias flaviventris	NA	NA	NA	NA	NA	NA	Platyrinchinae
dcde4832-e376-432f-915a-1d715682897a	Chaetura fumosa	Chaetura fumosa	Chaetura fumosa	2	Taxon concept 95354dc4-e421-49bd-af73-461b88a7964a containing 'Chaetura fumosa' found between 2002 in 1 datasets (part of name cluster dcde4832-e376-432f-915a-1d715682897a); Taxon concept b1cee788-1f22-47e1-8fda-66608c133ec7 containing 'Chaetura fumosa' found between 2002 to 2017 in 2 datasets (part of name cluster dcde4832-e376-432f-915a-1d715682897a)	split -> referenced	split -> referenced	split	aou_7_43 (2002)	2002	Monotypic.	Costa Rican Swift	747	Apodidae	Martinet du Costa Rica	Chaetura	Apodiformes	species	NA	Chaetura fumosa	NA	NA	NA	NA	NA	NA	Chaeturinae
bcf83f62-d2ec-4733-911e-b452c73e287b	Corvus sinaloae	Corvus sinaloae	Corvus sinaloae	2	Taxon concept cf9cb1ae-e816-490d-a512-136bfd66b716 containing 'Corvus sinaloae' found between 1991 to 2017 in 2 datasets (part of name cluster bcf83f62-d2ec-4733-911e-b452c73e287b); Taxon concept 7b381f08-df47-4258-901e-1cd0ea8f5dd9 containing 'Corvus sinaloae' found between 1991 in 1 datasets (part of name cluster bcf83f62-d2ec-4733-911e-b452c73e287b)	split -> referenced	split -> referenced	split	aou_6_38 (1991)	1991	Monotypic.	Sinaloa Crow	1303	Corvidae	Corneille du Sinaloa	Corvus	Passeriformes	species	NA	Corvus sinaloae	NA	NA	NA	NA	NA	NA	NA
77c4e921-4f98-45a6-a3b5-1ee82672efd5	Vireo osburni	Vireo osburni	Vireo osburni	1	Taxon concept e7ec0c72-b4fe-4d3c-beab-3fccab618165 containing 'Vireo osburni' found between 1983 to 2017 in 2 datasets (part of name cluster 77c4e921-4f98-45a6-a3b5-1ee82672efd5)	added -> referenced	added -> referenced		aou_6 (1983)	1983	Monotypic.	Blue Mountain Vireo	1246	Vireonidae	Viréo d'Osburn	Vireo	Passeriformes	species	NA	Vireo osburni	NA	NA	NA	NA	NA	NA	NA
993129cd-f4d0-482d-bc20-d1d75f5dbd43	Tyrannus savana	Tyrannus savana	Tyrannus savanna; Tyrannus savana; Muscivora tyrannus; Milvulus tyrannus	1	Taxon concept b3ef4fbc-849c-4e23-a223-fab063bb4303 containing 'Milvulus tyrannus' and 'Muscivora tyrannus' and 'Tyrannus savana' and 'Tyrannus savanna' found between 1886 to 2017 in 6 datasets (part of name cluster 993129cd-f4d0-482d-bc20-d1d75f5dbd43)	added -> rename -> rename|rename -> rename -> referenced -> referenced	added -> referenced -> referenced		aou_1.csv (1886)	1886	NA	Fork-tailed Flycatcher	1201; [442]	Tyrannidae	Tyran des savanes	Tyrannus	Passeriformes	species	Tyrannus savana; Milvulus tyrannus	Tyrannus savana	NA	NA	NA	NA	NA	NA	Tyranninae
f55e5d2c-79e8-418d-95fc-cfc626dc6bfd	Gymnopithys bicolor	Gymnopithys bicolor	Gymnopithys bicolor	2	Taxon concept 1d8dd4ab-c9d3-4c57-b579-3074d880bdd3 containing 'Gymnopithys bicolor' found between 2014 in 1 datasets (part of name cluster f55e5d2c-79e8-418d-95fc-cfc626dc6bfd); Taxon concept 2698503b-6f8e-4039-b03f-1a5e1c8fa99a containing 'Gymnopithys bicolor' found between 2014 to 2017 in 2 datasets (part of name cluster f55e5d2c-79e8-418d-95fc-cfc626dc6bfd)	split -> referenced	split -> referenced	split	aou_7_55 (2014)	2014	Formerly considered conspecific with Gymnopithys leucaspis.	Bicolored Antbird	11181	Thamnophilidae	Fourmilier bicolore	Gymnopithys	Passeriformes	species	NA	Gymnopithys bicolor	NA	NA	NA	NA	NA	NA	NA
545305cc-9e90-419c-aec1-0b66918caef3	Synallaxis erythrothorax	Synallaxis erythrothorax	Synallaxis erythrothorax	1	Taxon concept 709e00d3-c877-4928-805e-f39335dabf1a containing 'Synallaxis erythrothorax' found between 1983 to 2017 in 2 datasets (part of name cluster 545305cc-9e90-419c-aec1-0b66918caef3)	added -> referenced	added -> referenced		aou_6 (1983)	1983	NA	Rufous-breasted Spinetail	993	Furnariidae	Synallaxe à poitrine rousse	Synallaxis	Passeriformes	species	NA	Synallaxis erythrothorax	NA	NA	NA	NA	NA	NA	Furnariinae
d368b779-f48f-4f86-b576-125c39c08a9d	Klais guimeti	Klais guimeti	Klais guimeti	1	Taxon concept e962a71e-0fe1-4ac7-97b3-9015d06d0ed5 containing 'Klais guimeti' found between 1983 to 2017 in 2 datasets (part of name cluster d368b779-f48f-4f86-b576-125c39c08a9d)	added -> referenced	added -> referenced		aou_6 (1983)	1983	NA	Violet-headed Hummingbird	787	Trochilidae	Colibri à tête violette	Klais	Apodiformes	species	NA	Klais guimeti	NA	NA	NA	NA	NA	NA	Trochilinae
fcdd2ccc-fbb1-4a74-bde2-603590398dca	Parabuteo unicinctus	Parabuteo unicinctus	Parabuteo unicinctus; Parabuteo unicinctus harrisi	1	Taxon concept b95d90b7-e9d2-491c-8763-9ce8ad48fec2 containing 'Parabuteo unicinctus' and 'Parabuteo unicinctus harrisi' found between 1886 to 2017 in 7 datasets (part of name cluster fcdd2ccc-fbb1-4a74-bde2-603590398dca)	added -> referenced -> referenced -> referenced -> added|deleted -> referenced -> referenced	added -> referenced -> referenced -> referenced -> added|deleted -> referenced -> referenced		aou_1.csv (1886)	1886	NA	Harris's Hawk	335; 293	Accipitridae	Buse de Harris	Parabuteo	Accipitriformes	species	Parabuteo unicinctus; Parabuteo unicinctus harrisi	Parabuteo unicinctus	NA	NA	NA	NA	NA	NA	NA
cb8a2495-194b-45de-87b8-3e411758f7c9	Aethia pusilla	Aethia pusilla	Aethia pusilla; Simorhynchus pusillus	1	Taxon concept 4fbb7f77-0932-4a14-996a-b6d3987e0a14 containing 'Aethia pusilla' and 'Simorhynchus pusillus' found between 1886 to 2017 in 4 datasets (part of name cluster cb8a2495-194b-45de-87b8-3e411758f7c9)	added -> rename -> referenced -> referenced	added -> referenced -> referenced		aou_1.csv (1886)	1886	Monotypic.	Least Auklet	528; 20	Alcidae	Starique minuscule	Aethia	Charadriiformes	species	Aethia pusilla; Simorhynchus pusillus	Aethia pusilla	NA	NA	NA	NA	NA	NA	NA
4c448535-c72e-4d9e-b502-5a025a7c535f	Ara ararauna	Ara ararauna	Ara ararauna	1	Taxon concept 53325a21-8821-404e-9a63-e17f6e7135c4 containing 'Ara ararauna' found between 1983 to 2017 in 2 datasets (part of name cluster 4c448535-c72e-4d9e-b502-5a025a7c535f)	added -> referenced	added -> referenced		aou_6 (1983)	1983	Monotypic.	Blue-and-yellow Macaw	606	Psittacidae	Ara bleu	Ara	Psittaciformes	species	NA	Ara ararauna	NA	NA	NA	NA	NA	NA	Arinae
71e79040-5c41-45ff-b749-e0350687b7a3	Anthus spragueii	Anthus spragueii	Anthus spraguei; Anthus spragueii	1	Taxon concept 98ba73fa-b238-4f8c-8b66-2634f13ed3a4 containing 'Anthus spragueii' and 'Anthus spraguei' found between 1886 to 2017 in 5 datasets (part of name cluster 71e79040-5c41-45ff-b749-e0350687b7a3)	added -> rename -> rename -> referenced -> referenced	added -> referenced -> referenced		aou_1.csv (1886)	1886	Monotypic.	Sprague's Pipit	1522; 700	Motacillidae	Pipit de Sprague	Anthus	Passeriformes	species	Anthus spragueii	Anthus spragueii	NA	NA	NA	NA	NA	NA	NA
7dad8ab8-8c3e-4c0e-a797-56cf3d4e5325	Sternula antillarum	Sternula antillarum	Sternula antillarum; Sterna antillarum	3	Taxon concept ca6ebe38-9f4e-4390-9cf4-65b00ed417e0 containing 'Sternula antillarum' and 'Sterna antillarum' found between January 1982 to 2017 in 4 datasets (part of name cluster 7dad8ab8-8c3e-4c0e-a797-56cf3d4e5325); Taxon concept 1710dd2f-c37e-4bc2-940a-136b2f9cd569 containing 'Sterna antillarum' found between 1886 to 1944 in 2 datasets (part of name cluster 7dad8ab8-8c3e-4c0e-a797-56cf3d4e5325…	added -> lump -> split -> referenced -> rename -> referenced	added -> lump -> split -> referenced -> referenced	lump -> split	aou_1.csv (1886)	1886	NA	Least Tern	491; 74	Laridae	Petite Sterne	Sternula	Charadriiformes	species	Sterna antillarum	Sternula antillarum	NA	NA	NA	NA	NA	NA	Sterninae
ae5f38b3-4f63-4654-a566-a47132a3dde1	Morphnarchus princeps	Morphnarchus princeps	Morphnarchus princeps; Leucopternis princeps	1	Taxon concept 0529101f-b9eb-4629-878d-c026b87a67ea containing 'Morphnarchus princeps' and 'Leucopternis princeps' found between 1983 to 2017 in 3 datasets (part of name cluster ae5f38b3-4f63-4654-a566-a47132a3dde1)	added -> rename -> referenced	added -> referenced		aou_6 (1983)	1983	Monotypic.	Barred Hawk	9681	Accipitridae	Buse barrée	Morphnarchus	Accipitriformes	species	NA	Morphnarchus princeps	NA	NA	NA	NA	NA	NA	NA
ff7628d2-54f6-4e44-aaad-4e80dfe20030	Columbina passerina	Columbina passerina	Chaemepellia passerina; Chaemepelia passerina; Columbina passerina; Columbigallina passerina	1	Taxon concept f18fc860-1a95-4d99-9284-587c45bcb516 containing 'Chaemepelia passerina' and 'Chaemepellia passerina' and 'Columbigallina passerina' and 'Columbina passerina' found between 1886 to 2017 in 8 datasets (part of name cluster ff7628d2-54f6-4e44-aaad-4e80dfe20030)	added -> rename -> rename -> rename -> rename -> referenced -> referenced -> referenced	added -> referenced -> referenced -> referenced		aou_1.csv (1886)	1886	NA	Common Ground-Dove	320; 560	Columbidae	Colombe à queue noire	Columbina	Columbiformes	species	Columbina passerina; Columbigallina passerina	Columbina passerina	NA	NA	NA	NA	NA	NA	NA
7ef72407-0309-4138-ad88-f2fe2d27d829	Pulsatrix perspicillata	Pulsatrix perspicillata	Pulsatrix perspicillata	1	Taxon concept a334bcda-5ba7-46bd-a187-f123ef6047ea containing 'Pulsatrix perspicillata' found between 1983 to 2017 in 2 datasets (part of name cluster 7ef72407-0309-4138-ad88-f2fe2d27d829)	added -> referenced	added -> referenced		aou_6 (1983)	1983	NA	Spectacled Owl	680	Strigidae	Chouette à lunettes	Pulsatrix	Strigiformes	species	NA	Pulsatrix perspicillata	NA	NA	NA	NA	NA	NA	NA
608d8b95-8cf4-4d7f-b047-31ab19d0f0ce	Thryophilus sinaloa	Thryophilus sinaloa	Thryophilus sinaloa; Thryothorus sinaloa	1	Taxon concept f0e94b25-341b-4a21-9ffb-b15df4482aec containing 'Thryothorus sinaloa' and 'Thryophilus sinaloa' found between 1983 to 2017 in 3 datasets (part of name cluster 608d8b95-8cf4-4d7f-b047-31ab19d0f0ce)	added -> rename -> referenced	added -> referenced		aou_6 (1983)	1983	NA	Sinaloa Wren	10201	Troglodytidae	Troglodyte du Sinaloa	Thryophilus	Passeriformes	species	NA	Thryophilus sinaloa	NA	NA	NA	NA	NA	NA	NA
c86cc9e9-033f-4075-9538-36e95437f073	Psittacula krameri	Psittacula krameri	Psittacula krameri	1	Taxon concept d63ac199-2509-45ba-910e-eae4e7b5b987 containing 'Psittacula krameri' found between January 1982 to 2017 in 3 datasets (part of name cluster c86cc9e9-033f-4075-9538-36e95437f073)	added -> referenced -> referenced	added -> referenced -> referenced		aou_5_34 (January 1982)	1982	NA	Rose-ringed Parakeet	586	Psittaculidae	Perruche à collier	Psittacula	Psittaciformes	species	Psittacula krameri	Psittacula krameri	NA	NA	NA	I	NA	NA	Psittaculinae
29d1c1e7-da2f-4421-a5ee-c9ae52f1f683	Spinus tristis	Spinus tristis	Astragalinus tristis; Spinus tristis; Carduelis tristis	1	Taxon concept c7ad1773-908f-40b3-8988-ac7e913020ed containing 'Astragalinus tristis' and 'Spinus tristis' and 'Carduelis tristis' found between 1886 to 2017 in 9 datasets (part of name cluster 29d1c1e7-da2f-4421-a5ee-c9ae52f1f683)	added -> rename -> referenced -> rename -> referenced -> rename -> referenced -> rename -> referenced	added -> referenced -> referenced -> referenced -> referenced		aou_1.csv (1886)	1886	NA	American Goldfinch	529; 1868	Fringillidae	Chardonneret jaune	Spinus	Passeriformes	species	Spinus tristis; Carduelis tristis	Spinus tristis	NA	NA	NA	NA	NA	NA	Carduelinae
4f4617de-9f9e-44c3-8d49-45a4bc2d9637	Dendrocolaptes sanctithomae	Dendrocolaptes sanctithomae	Dendrocolaptes sanctithomae	2	Taxon concept fe5016be-dc4f-4c90-9d6a-89e81a99dae1 containing 'Dendrocolaptes sanctithomae' found between 1997 to 2017 in 4 datasets (part of name cluster 4f4617de-9f9e-44c3-8d49-45a4bc2d9637); Taxon concept 95ad0ee1-c540-41ed-b1de-9d2520a2d333 containing 'Dendrocolaptes sanctithomae' found between 1997 in 1 datasets (part of name cluster 4f4617de-9f9e-44c3-8d49-45a4bc2d9637)	split -> referenced -> referenced -> referenced	split -> referenced -> referenced -> referenced	split	aou_6_41 (1997)	1997	NA	Northern Barred-Woodcreeper	1022	Furnariidae	Grimpar vermiculé	Dendrocolaptes	Passeriformes	species	NA	Dendrocolaptes sanctithomae	NA	NA	NA	NA	NA	NA	Dendrocolaptinae
d746fcb9-0930-4762-bc0f-2103589a79e0	Cypseloides cryptus	Cypseloides cryptus	Cypseloides cryptus	1	Taxon concept f0683d9e-6b69-4aec-90ed-2ea1b081a721 containing 'Cypseloides cryptus' found between 1983 to 2017 in 2 datasets (part of name cluster d746fcb9-0930-4762-bc0f-2103589a79e0)	added -> referenced	added -> referenced		aou_6 (1983)	1983	Monotypic.	White-chinned Swift	736	Apodidae	Martinet à menton blanc	Cypseloides	Apodiformes	species	NA	Cypseloides cryptus	NA	NA	NA	NA	NA	NA	Cypseloidinae
7072578a-b7e5-48af-a567-4b7f9a694565	Zenaida auriculata	Zenaida auriculata	Zenaida auriculata	1	Taxon concept 77af6402-6f4d-42c6-b0bc-fecf550e9bdf containing 'Zenaida auriculata' found between 1983 to 2017 in 2 datasets (part of name cluster 7072578a-b7e5-48af-a567-4b7f9a694565)	added -> referenced	added -> referenced		aou_6 (1983)	1983	NA	Eared Dove	555	Columbidae	Tourterelle oreillarde	Zenaida	Columbiformes	species	NA	Zenaida auriculata	NA	NA	NA	NA	NA	NA	NA
c5f5191a-dabe-4e09-9cc5-1736748f4a13	Cotinga nattererii	Cotinga nattererii	Cotinga nattererii	1	Taxon concept 352c0046-65d0-4d1f-aab0-8899916f0bf5 containing 'Cotinga nattererii' found between 1983 to 2017 in 2 datasets (part of name cluster c5f5191a-dabe-4e09-9cc5-1736748f4a13)	added -> referenced	added -> referenced		aou_6 (1983)	1983	Monotypic.	Blue Cotinga	1205	Cotingidae	Cotinga bleu	Cotinga	Passeriformes	species	NA	Cotinga nattererii	NA	NA	NA	NA	NA	NA	NA
810166b9-eac0-48ef-8174-1067f9b55218	Pelecanus occidentalis	Pelecanus occidentalis	Pelecanus fuscus; Pelecanus occidentalis	3	Taxon concept a6601b07-58ec-4a97-bc5f-98accf0218ee containing 'Pelecanus occidentalis' found between 2008 to 2017 in 2 datasets (part of name cluster 810166b9-eac0-48ef-8174-1067f9b55218); Taxon concept 1b77c698-cbb2-4f1f-aef2-1bcfc4a373ad containing 'Pelecanus occidentalis' found between 1931 to 2008 in 3 datasets (part of name cluster 810166b9-eac0-48ef-8174-1067f9b55218); Taxon concept 0d0c39b…	added -> rename -> lump -> referenced -> split -> referenced	added -> lump -> referenced -> split -> referenced	lump -> split	aou_1.csv (1886)	1886	NA	Brown Pelican	126; 206	Pelecanidae	Pélican brun	Pelecanus	Pelecaniformes	species	Pelecanus fuscus; Pelecanus occidentalis	Pelecanus occidentalis	NA	NA	NA	NA	NA	NA	NA
e774c663-9292-415f-a911-c2c2eeb1951c	Calidris minuta	Calidris minuta	Calidris minuta	1	Taxon concept 00bc0be5-f6c8-48c4-a732-e6fa3e293a11 containing 'Calidris minuta' found between January 1982 to 2017 in 3 datasets (part of name cluster e774c663-9292-415f-a911-c2c2eeb1951c)	added -> referenced -> referenced	added -> referenced -> referenced		aou_5_34 (January 1982)	1982	Monotypic.	Little Stint	432	Scolopacidae	Bécasseau minute	Calidris	Charadriiformes	species	Calidris minuta	Calidris minuta	NA	NA	NA	NA	NA	N	Arenariinae
bea1eea0-cdee-40ad-88ad-cb8790aed4ff	Tachyphonus delatrii	Tachyphonus delatrii	Tachyphonus delatrii	1	Taxon concept 10e5789a-3dcf-43a5-9e49-ce861ff98f96 containing 'Tachyphonus delatrii' found between 1983 to 2017 in 2 datasets (part of name cluster bea1eea0-cdee-40ad-88ad-cb8790aed4ff)	added -> referenced	added -> referenced		aou_6 (1983)	1983	Monotypic.	Tawny-crested Tanager	1631	Thraupidae	Tangara de Delattre	Tachyphonus	Passeriformes	species	NA	Tachyphonus delatrii	NA	NA	NA	NA	NA	NA	Tachyphoninae
76f6519a-9398-4b43-8fc2-f0846d4f5fa6	Emberiza pallasi	Emberiza pallasi	Emberiza pallasi	1	Taxon concept 484b6bcd-33b0-4365-aeb9-24361e395baa containing 'Emberiza pallasi' found between January 1982 to 2017 in 5 datasets (part of name cluster 76f6519a-9398-4b43-8fc2-f0846d4f5fa6)	added -> referenced -> referenced -> referenced -> referenced	added -> referenced -> referenced -> referenced -> referenced		aou_5_34 (January 1982)	1982	NA	Pallas's Bunting	1742	Emberizidae	Bruant de Pallas	Emberiza	Passeriformes	species	Emberiza pallasi	Emberiza pallasi	A	NA	NA	NA	NA	NA	NA
66e2e9d4-0771-41af-9987-c0e3e417e5f3	Ptiliogonys caudatus	Ptiliogonys caudatus	Ptiliogonys caudatus; Ptilogonys caudatus	1	Taxon concept 1263145b-b417-4578-a1c3-60c0bf55699b containing 'Ptilogonys caudatus' and 'Ptiliogonys caudatus' found between 1983 to 2017 in 3 datasets (part of name cluster 66e2e9d4-0771-41af-9987-c0e3e417e5f3)	added -> rename -> referenced	added -> referenced		aou_6 (1983)	1983	Monotypic.	Long-tailed Silky-flycatcher	1528	Ptiliogonatidae	Ptilogon à longue queue	Ptiliogonys	Passeriformes	species	NA	Ptiliogonys caudatus	NA	NA	NA	NA	NA	NA	NA
030d1e1d-37ec-42d3-bdfa-020f66d32a82	Trogon chionurus	Trogon chionurus	Trogon chionurus	2	Taxon concept c6629b8d-7ac2-4e0b-96a6-1856763c2876 containing 'Trogon chionurus' found between 2010 in 1 datasets (part of name cluster 030d1e1d-37ec-42d3-bdfa-020f66d32a82); Taxon concept 05548f50-8e5b-42a7-8833-3e5f38e67c63 containing 'Trogon chionurus' found between 2010 to 2017 in 2 datasets (part of name cluster 030d1e1d-37ec-42d3-bdfa-020f66d32a82)	split -> referenced	split -> referenced	split	aou_7_51 (2010)	2010	NA	White-tailed Trogon	883	Trogonidae	Trogon de Sclater	Trogon	Trogoniformes	species	NA	Trogon chionurus	NA	NA	NA	NA	NA	NA	Trogoninae
93c52dd8-09d9-430e-891c-089b11e052e7	Vireo nelsoni	Vireo nelsoni	Vireo nelsoni	1	Taxon concept d85945de-fc9f-4c41-b45e-c2b9ddda7082 containing 'Vireo nelsoni' found between 1983 to 2017 in 2 datasets (part of name cluster 93c52dd8-09d9-430e-891c-089b11e052e7)	added -> referenced	added -> referenced		aou_6 (1983)	1983	Monotypic.	Dwarf Vireo	1244	Vireonidae	Viréo nain	Vireo	Passeriformes	species	NA	Vireo nelsoni	NA	NA	NA	NA	NA	NA	NA
a5e96356-27a6-4f35-8770-32737572579b	Pterodroma macroptera	Pterodroma macroptera	Pterodroma macroptera	1	Taxon concept 184b69c2-0b99-4863-9ece-a69cf846ce02 containing 'Pterodroma macroptera' found between 2004 to 2017 in 2 datasets (part of name cluster a5e96356-27a6-4f35-8770-32737572579b)	added -> referenced	added -> referenced		aou_7_45 (2004)	2004	NA	Great-winged Petrel	149	Procellariidae	Pétrel noir	Pterodroma	Procellariiformes	species	NA	Pterodroma macroptera	A	NA	NA	NA	NA	NA	NA
5da567f1-8ba7-469e-8fc3-56c16ea13c98	Patagioenas fasciata	Patagioenas fasciata	Columba fasciata; Patagioenas fasciata	1	Taxon concept fa7c790e-ad87-4a23-bd95-2caf7c1b8fad containing 'Columba fasciata' and 'Patagioenas fasciata' found between 1886 to 2017 in 4 datasets (part of name cluster 5da567f1-8ba7-469e-8fc3-56c16ea13c98)	added -> referenced -> rename -> referenced	added -> referenced -> referenced		aou_1.csv (1886)	1886	NA	Band-tailed Pigeon	312; 543	Columbidae	Pigeon à queue barrée	Patagioenas	Columbiformes	species	Columba fasciata	Patagioenas fasciata	NA	NA	NA	NA	NA	NA	NA
6ad9607e-cbcf-4ac4-bbff-ebdbb8a6af30	Estrilda caerulescens	Estrilda caerulescens	Estrilda caerulescens	1	Taxon concept 298da536-af4e-420e-a630-f4513e441f10 containing 'Estrilda caerulescens' found between January 1982 to 2017 in 4 datasets (part of name cluster 6ad9607e-cbcf-4ac4-bbff-ebdbb8a6af30)	added -> referenced -> referenced -> referenced	added -> referenced -> referenced -> referenced		aou_5_34 (January 1982)	1982	Monotypic.	Lavender Waxbill	1913	Estrildidae	Astrild queue-de-vinaigre	Estrilda	Passeriformes	species	Estrilda caerulescens	Estrilda caerulescens	NA	NA	H	I	NA	NA	NA
529efcf1-a48d-40fa-9a22-ba2e430a5031	Sphyrapicus ruber	Sphyrapicus ruber	Sphyrapicus ruber	2	Taxon concept 2adab87d-d9c5-4eec-b569-d3489ffe1bef containing 'Sphyrapicus ruber' found between 1886 to 1931 in 2 datasets (part of name cluster 529efcf1-a48d-40fa-9a22-ba2e430a5031); Taxon concept d5be1810-dcb3-42c5-8425-a57d657742eb containing 'Sphyrapicus ruber' found between 1931 to 2017 in 4 datasets (part of name cluster 529efcf1-a48d-40fa-9a22-ba2e430a5031)	added -> lump -> added -> referenced -> referenced	added -> lump -> added -> referenced -> referenced	lump	aou_1.csv (1886)	1886	NA	Red-breasted Sapsucker	403; 958	Picidae	Pic à poitrine rouge	Sphyrapicus	Piciformes	species	Sphyrapicus ruber	Sphyrapicus ruber	NA	NA	NA	NA	NA	NA	Picinae
76f00b2b-7dab-4556-9197-fe00f7448bec	Ara chloropterus	Ara chloropterus	Ara chloropterus; Ara chloroptera	1	Taxon concept 62f1f754-744b-47d5-90d8-311495390e24 containing 'Ara chloropterus' and 'Ara chloroptera' found between 1983 to 2017 in 4 datasets (part of name cluster 76f00b2b-7dab-4556-9197-fe00f7448bec)	added -> rename -> referenced -> referenced	added -> referenced -> referenced		aou_6 (1983)	1983	NA	Red-and-green Macaw	603	Psittacidae	Ara chloroptère	Ara	Psittaciformes	species	NA	Ara chloropterus	NA	NA	NA	NA	NA	NA	Arinae
b89630a3-54f1-453f-80d1-55e2b3754b13	Ara ambiguus	Ara ambiguus	Ara ambigua; Ara ambiguus	1	Taxon concept d744a218-1231-4696-a55b-0649788ffe0b containing 'Ara ambiguus' and 'Ara ambigua' found between 1983 to 2017 in 3 datasets (part of name cluster b89630a3-54f1-453f-80d1-55e2b3754b13)	added -> rename -> referenced	added -> referenced		aou_6 (1983)	1983	NA	Great Green Macaw	602	Psittacidae	Ara de Buffon	Ara	Psittaciformes	species	NA	Ara ambiguus	NA	NA	NA	NA	NA	NA	Arinae
4e90052a-15a1-4851-bb07-2df1a5ef0f23	Bangsia arcaei	Bangsia arcaei	Bangsia arcaei; Buthraupis arcaei	1	Taxon concept 2c95ceda-c82f-4871-a34e-9b5194d6f5cc containing 'Bangsia arcaei' and 'Buthraupis arcaei' found between 1983 to 2017 in 3 datasets (part of name cluster 4e90052a-15a1-4851-bb07-2df1a5ef0f23)	added -> rename -> referenced	added -> referenced		aou_6 (1983)	1983	NA	Blue-and-gold Tanager	1641	Thraupidae	Tangara jaune et bleu	Bangsia	Passeriformes	species	NA	Bangsia arcaei	NA	NA	NA	NA	NA	NA	Thraupinae
9741ff58-993f-49a8-a3dc-fe9430b8a404	Anas laysanensis	Anas laysanensis	Anas laysanensis	1	Taxon concept 8ac63b40-441b-4ae9-b92e-80d8719ed2df containing 'Anas laysanensis' found between January 1982 to 2017 in 3 datasets (part of name cluster 9741ff58-993f-49a8-a3dc-fe9430b8a404)	added -> referenced -> referenced	added -> referenced -> referenced		aou_5_34 (January 1982)	1982	Monotypic. Listed as a subspecies of <i>Anas platyrhynchos</i> by Peters (1979) and del Hoyo et al. (1992).	Laysan Duck	40	Anatidae	Canard de Laysan	Anas	Anseriformes	species	Anas laysanensis	Anas laysanensis	NA	NA	H	NA	NA	NA	Anatinae
f33b0336-b1d1-414f-b349-24f1ef74eef3	Tiaris olivaceus	Tiaris olivaceus	Tiaris olivacea; Tiaris olivaceus	1	Taxon concept 5c959b21-e1e2-42ef-a6b6-eb2b2dfd5f7e containing 'Tiaris olivaceus' and 'Tiaris olivacea' found between January 1982 to 2017 in 4 datasets (part of name cluster f33b0336-b1d1-414f-b349-24f1ef74eef3)	added -> referenced -> rename -> referenced	added -> referenced -> referenced		aou_5_34 (January 1982)	1982	NA	Yellow-faced Grassquit	1966	Thraupidae	Sporophile grand-chanteur	Tiaris	Passeriformes	species	Tiaris olivacea	Tiaris olivaceus	NA	NA	NA	NA	*	NA	Coerebinae
69ca9875-8da4-4ab3-b259-53a1ef6dfb96	Amazilia tzacatl	Amazilia tzacatl	Amazilis tzacatl; Amazilia tzacatl; Amazilis fuscicaudata; Amazilia fuscicaudata	1	Taxon concept 0841b400-3c12-4097-ae25-7ddca218b1e4 containing 'Amazilia fuscicaudata' and 'Amazilis tzacatl' and 'Amazilia tzacatl' and 'Amazilis fuscicaudata' found between 1886 to 2017 in 10 datasets (part of name cluster 69ca9875-8da4-4ab3-b259-53a1ef6dfb96)	added -> rename -> rename -> referenced -> rename -> rename -> rename -> referenced -> referenced -> referenced	added -> referenced -> referenced -> referenced -> referenced		aou_1.csv (1886)	1886	NA	Rufous-tailed Hummingbird	438; 828	Trochilidae	Ariane à ventre gris	Amazilia	Apodiformes	species	Amazilia tzacatl; Amazilia fuscicaudata	Amazilia tzacatl	NA	NA	NA	NA	NA	NA	Trochilinae
3fb966dd-0f64-4300-81c3-ae55e750664e	Charadrius morinellus	Charadrius morinellus	Charadrius morinellus; Eudromias morinellus	1	Taxon concept 4d1c84a9-647b-43fd-99c6-fd41c61c8d19 containing 'Eudromias morinellus' and 'Charadrius morinellus' found between 1901 to 2017 in 4 datasets (part of name cluster 3fb966dd-0f64-4300-81c3-ae55e750664e)	added -> rename -> referenced -> referenced	added -> referenced -> referenced		aou_2_10 (1901)	1901	Monotypic.	Eurasian Dotterel	386	Charadriidae	Pluvier guignard	Charadrius	Charadriiformes	species	Charadrius morinellus	Charadrius morinellus	NA	NA	NA	NA	NA	NA	Charadriinae
c6bddb11-819e-4971-8550-2e825331bf6b	Ceratopipra erythrocephala	Ceratopipra erythrocephala	Ceratopipra erythrocephala	1	Taxon concept 6197847a-7355-4038-bc7c-9ab5fd847502 containing 'Ceratopipra erythrocephala' found between 2017 in 1 datasets (part of name cluster c6bddb11-819e-4971-8550-2e825331bf6b)	referenced -> added	referenced -> added		aou_7_54 (2013)	2013	Formerly placed in the genus Pipra.	Golden-headed Manakin	10591	Pipridae	Manakin à tête d'or	Ceratopipra	Passeriformes	species	NA	Ceratopipra erythrocephala	NA	NA	NA	NA	NA	NA	Piprinae
53667c57-917b-4956-898a-2eba917bde15	Megascops guatemalae	Megascops guatemalae	Megascops guatemalae; Otus guatemalae	1	Taxon concept e01d6988-aaae-4d76-932f-1e77602d4c0a containing 'Otus guatemalae' and 'Megascops guatemalae' found between 1983 to 2017 in 4 datasets (part of name cluster 53667c57-917b-4956-898a-2eba917bde15)	added -> rename -> referenced -> referenced	added -> referenced -> referenced		aou_6 (1983)	1983	NA	Vermiculated Screech-Owl	675	Strigidae	Petit-duc guatémaltèque	Megascops	Strigiformes	species	NA	Megascops guatemalae	NA	NA	NA	NA	NA	NA	NA
63465928-4db2-475c-974e-14976c979b0e	Pavo cristatus	Pavo cristatus	Pavo cristatus	1	Taxon concept 9e00a359-8b73-4739-a342-7097702ddb25 containing 'Pavo cristatus' found between January 1982 to 2017 in 4 datasets (part of name cluster 63465928-4db2-475c-974e-14976c979b0e)	added -> referenced -> referenced -> referenced	added -> referenced -> referenced -> referenced		aou_5_34 (January 1982)	1982	Monotypic. Formerly known as Common Peafowl.	Indian Peafowl	97	Phasianidae	Paon bleu	Pavo	Galliformes	species	Pavo cristatus	Pavo cristatus	NA	NA	NA	I	NA	NA	Phasianinae
3a04fbd3-5377-4030-9d73-05e65f527393	Cyanolimnas cerverai	Cyanolimnas cerverai	Cyanolimnas cerverai	1	Taxon concept 5c864aec-0f6b-4365-ac78-44376002643f containing 'Cyanolimnas cerverai' found between 1983 to 2017 in 2 datasets (part of name cluster 3a04fbd3-5377-4030-9d73-05e65f527393)	added -> referenced	added -> referenced		aou_6 (1983)	1983	Monotypic.	Zapata Rail	353	Rallidae	Râle de Zapata	Cyanolimnas	Gruiformes	species	NA	Cyanolimnas cerverai	NA	NA	NA	NA	NA	NA	NA
970368f0-6678-42ed-ba11-564c365d1791	Dolichonyx oryzivorus	Dolichonyx oryzivorus	Dolichonyx oryzivorus albinucha; Dolichonyx oryzivorus	1	Taxon concept 3bd3887a-55ed-4f07-8c9d-da652f955365 containing 'Dolichonyx oryzivorus albinucha' and 'Dolichonyx oryzivorus' found between 1886 to 2017 in 5 datasets (part of name cluster 970368f0-6678-42ed-ba11-564c365d1791)	added|added -> referenced -> deleted -> referenced -> referenced	added|added -> referenced -> deleted -> referenced -> referenced		aou_1.csv (1886)	1886	Monotypic.	Bobolink	1771; 494a; 494	Icteridae	Goglu des prés	Dolichonyx	Passeriformes	species	Dolichonyx oryzivorus albinucha; Dolichonyx oryzivorus	Dolichonyx oryzivorus	NA	NA	NA	NA	NA	NA	NA
b2f2cdb8-c765-4549-af92-d11e15897917	Amazilia beryllina	Amazilia beryllina	Amazilia beryllina	1	Taxon concept f3c2cdeb-f527-4bad-8563-0235f502aab3 containing 'Amazilia beryllina' found between January 1982 to 2017 in 3 datasets (part of name cluster b2f2cdb8-c765-4549-af92-d11e15897917)	added -> referenced -> referenced	added -> referenced -> referenced		aou_5_34 (January 1982)	1982	NA	Berylline Hummingbird	824	Trochilidae	Ariane béryl	Amazilia	Apodiformes	species	Amazilia beryllina	Amazilia beryllina	NA	NA	NA	NA	NA	NA	Trochilinae
9db37d1a-af2c-441c-b9b8-24796515ffa1	Cantorchilus semibadius	Cantorchilus semibadius	Cantorchilus semibadius; Thryothorus semibadius	1	Taxon concept 1e1382b6-51f2-40be-858b-8624a6520ec2 containing 'Cantorchilus semibadius' and 'Thryothorus semibadius' found between 1983 to 2017 in 3 datasets (part of name cluster 9db37d1a-af2c-441c-b9b8-24796515ffa1)	added -> rename -> referenced	added -> referenced		aou_6 (1983)	1983	Monotypic.	Riverside Wren	10301	Troglodytidae	Troglodyte des ruisseaux	Cantorchilus	Passeriformes	species	NA	Cantorchilus semibadius	NA	NA	NA	NA	NA	NA	NA
81b0d39a-bf24-4a97-a12b-a29ea6ef6944	Himatione fraithii	Himatione fraithii	Himatione fraithii	2	Taxon concept e0ccde83-24f3-4a3d-a39a-fb2c3996f29c containing 'Himatione fraithii' found between 2015 in 1 datasets (part of name cluster 81b0d39a-bf24-4a97-a12b-a29ea6ef6944); Taxon concept a60c590f-2bcf-462f-ad04-3616dd0340df containing 'Himatione fraithii' found between 2015 to 2017 in 2 datasets (part of name cluster 81b0d39a-bf24-4a97-a12b-a29ea6ef6944)	split -> referenced	split -> referenced	split	aou_7_56 (2015)	2015	Formerly considered conspecific with Himatione sanguinea.	Laysan Honeycreeper	11781	Fringillidae	Picchion de Laysan	Himatione	Passeriformes	species	NA	Himatione fraithii	NA	†	H	NA	NA	NA	Carduelinae
6908a3fa-8255-4202-b518-43b5d837c819	Aphelocoma ultramarina	Aphelocoma ultramarina	Aphelocoma ultramarina	3	Taxon concept d33fef9f-bdb5-4295-916a-e9179c0feac1 containing 'Aphelocoma ultramarina' found between 2011 to 2017 in 2 datasets (part of name cluster 6908a3fa-8255-4202-b518-43b5d837c819); Taxon concept b66fbcd7-5e10-4a1b-8132-6c400092a8a1 containing 'Aphelocoma ultramarina' found between 1947 to 2011 in 6 datasets (part of name cluster 6908a3fa-8255-4202-b518-43b5d837c819); Taxon concept 54be643…	lump -> referenced -> referenced -> referenced -> referenced -> split -> referenced	lump -> referenced -> referenced -> referenced -> referenced -> split -> referenced	lump -> split	aou_4_22 (1947)	1947	NA	Transvolcanic Jay	1289	Corvidae	Geai des volcans	Aphelocoma	Passeriformes	species	Aphelocoma ultramarina	Aphelocoma ultramarina	NA	NA	NA	NA	NA	NA	NA
db254d09-63eb-48df-bc93-ae9d98c27688	Lonchura punctulata	Lonchura punctulata	Lonchura punctulata	1	Taxon concept a18a7eee-4fa1-4b31-b769-e43d7c9da2c9 containing 'Lonchura punctulata' found between January 1982 to 2017 in 3 datasets (part of name cluster db254d09-63eb-48df-bc93-ae9d98c27688)	added -> referenced -> referenced	added -> referenced -> referenced		aou_5_34 (January 1982)	1982	NA	Scaly-breasted Munia	1921	Estrildidae	Capucin damier	Lonchura	Passeriformes	species	Lonchura punctulata	Lonchura punctulata	NA	NA	NA	I	NA	NA	NA
6ba86573-8122-476f-ba12-fb55dbc73b74	Loxigilla barbadensis	Loxigilla barbadensis	Loxigilla barbadensis	2	Taxon concept 58b46c66-78c3-4c69-8b5b-fd7b1866f4c9 containing 'Loxigilla barbadensis' found between 2006 to 2017 in 2 datasets (part of name cluster 6ba86573-8122-476f-ba12-fb55dbc73b74); Taxon concept c27dcc02-b294-46ba-b757-08875620f6e4 containing 'Loxigilla barbadensis' found between 2006 in 1 datasets (part of name cluster 6ba86573-8122-476f-ba12-fb55dbc73b74)	split -> referenced	split -> referenced	split	aou_7_47 (2006)	2006	Monotypic.	Barbados Bullfinch	1972	Thraupidae	Sporophile de Barbade	Loxigilla	Passeriformes	species	NA	Loxigilla barbadensis	NA	NA	NA	NA	*	NA	Coerebinae
96ec3135-3164-4909-90f6-72a777abfe10	Chrysothlypis chrysomelas	Chrysothlypis chrysomelas	Chrysothlypis chrysomelas; Chrysothlypis chrysomelaena	1	Taxon concept e320ff9e-b773-4885-8571-d0e3e586a8d9 containing 'Chrysothlypis chrysomelas' and 'Chrysothlypis chrysomelaena' found between 1983 to 2017 in 3 datasets (part of name cluster 96ec3135-3164-4909-90f6-72a777abfe10)	added -> rename -> referenced	added -> referenced		aou_6 (1983)	1983	NA	Black-and-yellow Tanager	1624	Thraupidae	Tangara loriot	Chrysothlypis	Passeriformes	species	NA	Chrysothlypis chrysomelas	NA	NA	NA	NA	NA	NA	Hemithraupinae
6adfb88f-1f49-4660-a292-e98849edcc47	Troglodytes pacificus	Troglodytes pacificus	Troglodytes pacificus	2	Taxon concept ba7bb6c9-f234-4884-bc18-61cd2584b579 containing 'Troglodytes pacificus' found between 2010 in 1 datasets (part of name cluster 6adfb88f-1f49-4660-a292-e98849edcc47); Taxon concept 7a42753b-1948-4a54-8d5f-f39c4b735a29 containing 'Troglodytes pacificus' found between 2010 to 2017 in 2 datasets (part of name cluster 6adfb88f-1f49-4660-a292-e98849edcc47)	split -> referenced	split -> referenced	split	aou_7_51 (2010)	2010	NA	Pacific Wren	2065	Troglodytidae	Troglodyte de Baird	Troglodytes	Passeriformes	species	NA	Troglodytes pacificus	NA	NA	NA	NA	NA	NA	NA
39a8bb56-40d0-4022-89bb-673089305eb5	Motacilla cinerea	Motacilla cinerea	Motacilla cinerea	1	Taxon concept 35a679d7-87c0-4481-8ef2-c208d8b9057d containing 'Motacilla cinerea' found between January 1982 to 2017 in 3 datasets (part of name cluster 39a8bb56-40d0-4022-89bb-673089305eb5)	added -> referenced -> referenced	added -> referenced -> referenced		aou_5_34 (January 1982)	1982	NA	Gray Wagtail	1515	Motacillidae	Bergeronnette des ruisseaux	Motacilla	Passeriformes	species	Motacilla cinerea	Motacilla cinerea	A	NA	NA	NA	NA	NA	NA
f6517fd2-24df-4f04-829a-e557f582d51e	Oreothlypis peregrina	Oreothlypis peregrina	Helminthophila peregrina; Oreothlypis peregrina; Vermivora peregrina	1	Taxon concept d61937bd-6258-4447-a197-ad38288b08c9 containing 'Oreothlypis peregrina' and 'Vermivora peregrina' and 'Helminthophila peregrina' found between 1886 to 2017 in 9 datasets (part of name cluster f6517fd2-24df-4f04-829a-e557f582d51e)	added -> rename -> referenced -> referenced -> referenced -> referenced -> referenced -> rename -> referenced	added -> referenced -> referenced -> referenced -> referenced -> referenced -> referenced		aou_1.csv (1886)	1886	Monotypic.	Tennessee Warbler	1535; 647	Parulidae	Paruline obscure	Oreothlypis	Passeriformes	species	Helminthophila peregrina; Vermivora peregrina	Oreothlypis peregrina	NA	NA	NA	NA	NA	NA	NA
139d595e-5450-4bf7-9d7c-e850ed05d4f4	Patagioenas nigrirostris	Patagioenas nigrirostris	Columba nigrirostris; Patagioenas nigrirostris	1	Taxon concept 57f1a1bf-6406-4822-b774-af42a822d11f containing 'Patagioenas nigrirostris' and 'Columba nigrirostris' found between 1983 to 2017 in 3 datasets (part of name cluster 139d595e-5450-4bf7-9d7c-e850ed05d4f4)	added -> rename -> referenced	added -> referenced		aou_6 (1983)	1983	Monotypic.	Short-billed Pigeon	546	Columbidae	Pigeon à bec noir	Patagioenas	Columbiformes	species	NA	Patagioenas nigrirostris	NA	NA	NA	NA	NA	NA	NA
7a7cafc0-7eec-49df-a01c-4f4f6ece63e9	Sirystes albogriseus	Sirystes albogriseus	Sirystes albogriseus	2	Taxon concept aaf4702c-c8a0-4f58-8277-e02a4869a646 containing 'Sirystes albogriseus' found between 2016 to 2017 in 2 datasets (part of name cluster 7a7cafc0-7eec-49df-a01c-4f4f6ece63e9); Taxon concept 227f9ef8-27e0-4467-abad-1042ab32d67b containing 'Sirystes albogriseus' found between 2016 in 1 datasets (part of name cluster 7a7cafc0-7eec-49df-a01c-4f4f6ece63e9)	split -> referenced	split -> referenced	split	aou_7_57 (2016)	2016	Formerly considered conspecific with Sirystes sibilator.	Choco Sirystes	12061	Tyrannidae	Tyran du Choco	Sirystes	Passeriformes	species	NA	Sirystes albogriseus	NA	NA	NA	NA	NA	NA	Tyranninae
9fbf9a00-7170-4021-b939-dab52189451e	Caracara cheriway	Caracara cheriway	Caracara cheriway; Polyborus cheriway	3	Taxon concept 95363ad8-5eaf-4c1a-acc8-c2b45738079e containing 'Caracara cheriway' found between January 1982 to 2000 in 2 datasets (part of name cluster 9fbf9a00-7170-4021-b939-dab52189451e); Taxon concept df37ea56-0f0b-45c9-bff9-00148871225a containing 'Caracara cheriway' found between 2000 to 2017 in 2 datasets (part of name cluster 9fbf9a00-7170-4021-b939-dab52189451e); Taxon concept 779a0bf1-…	added -> rename -> referenced -> lump -> split -> referenced	added -> referenced -> lump -> split -> referenced	lump -> split	aou_1.csv (1886)	1886	NA	Crested Caracara	318; 362	Falconidae	Caracara du Nord	Caracara	Falconiformes	species	Polyborus cheriway	Caracara cheriway	NA	NA	NA	NA	NA	NA	Falconinae
a0cf2d2a-3d58-4e1f-afc6-e7c3f1cccf7a	Tangara inornata	Tangara inornata	Tangara inornata	1	Taxon concept 2c70cee0-69fe-49ec-83e4-4f802963ff63 containing 'Tangara inornata' found between 1983 to 2017 in 2 datasets (part of name cluster a0cf2d2a-3d58-4e1f-afc6-e7c3f1cccf7a)	added -> referenced	added -> referenced		aou_6 (1983)	1983	NA	Plain-colored Tanager	1642	Thraupidae	Calliste gris	Tangara	Passeriformes	species	NA	Tangara inornata	NA	NA	NA	NA	NA	NA	Thraupinae
39f8dc40-b933-4158-b277-8ee63d100ed9	Coccyzus vieilloti	Coccyzus vieilloti	Saurothera vieilloti; Coccyzus vieilloti	1	Taxon concept 9d10f87e-132a-4e52-8832-e623f2c1819e containing 'Saurothera vieilloti' and 'Coccyzus vieilloti' found between 1983 to 2017 in 3 datasets (part of name cluster 39f8dc40-b933-4158-b277-8ee63d100ed9)	added -> rename -> referenced	added -> referenced		aou_6 (1983)	1983	Monotypic.	Puerto Rican Lizard-Cuckoo	652	Cuculidae	Tacco de Porto Rico	Coccyzus	Cuculiformes	species	NA	Coccyzus vieilloti	NA	NA	NA	NA	NA	NA	Cuculinae
e5fcc834-8879-4730-a2d1-2b31ce7e8a15	Pyrilia pyrilia	Pyrilia pyrilia	Pionopsitta pyrilia; Pyrilia pyrilia	1	Taxon concept 93071799-94a3-4ebc-bc7e-f9869ff214e2 containing 'Pionopsitta pyrilia' and 'Pyrilia pyrilia' found between 1983 to 2017 in 3 datasets (part of name cluster e5fcc834-8879-4730-a2d1-2b31ce7e8a15)	added -> rename -> referenced	added -> referenced		aou_6 (1983)	1983	Monotypic.	Saffron-headed Parrot	617	Psittacidae	Caïque de Bonaparte	Pyrilia	Psittaciformes	species	NA	Pyrilia pyrilia	NA	NA	NA	NA	NA	NA	Arinae
4bf9174e-41e0-4ee5-8b17-e35940185921	Scytalopus chocoensis	Scytalopus chocoensis	Scytalopus chocoensis	2	Taxon concept 13196313-fa5a-450c-a332-d7985bef5a2c containing 'Scytalopus chocoensis' found between 1998 to 2017 in 2 datasets (part of name cluster 4bf9174e-41e0-4ee5-8b17-e35940185921); Taxon concept 28e8096e-4d4f-488f-9612-3c9ce7f611f5 containing 'Scytalopus chocoensis' found between 1998 in 1 datasets (part of name cluster 4bf9174e-41e0-4ee5-8b17-e35940185921)	split -> referenced	split -> referenced	split	aou_7 (1998)	1998	Monotypic.	Choco Tapaculo	1068	Rhinocryptidae	Mérulaxe du Choco	Scytalopus	Passeriformes	species	NA	Scytalopus chocoensis	NA	NA	NA	NA	NA	NA	NA
4f60cd13-c4ce-4546-bd2a-464d47fbf562	Phylloscopus sibilatrix	Phylloscopus sibilatrix	Phylloscopus sibilatrix	1	Taxon concept 4a6edb20-27bd-4956-8bc4-fb44778949d4 containing 'Phylloscopus sibilatrix' found between January 1982 to 2017 in 4 datasets (part of name cluster 4f60cd13-c4ce-4546-bd2a-464d47fbf562)	added -> referenced -> referenced -> referenced	added -> referenced -> referenced -> referenced		aou_5_34 (January 1982)	1982	Monotypic.	Wood Warbler	1409	Phylloscopidae	Pouillot siffleur	Phylloscopus	Passeriformes	species	Phylloscopus sibilatrix	Phylloscopus sibilatrix	A	NA	NA	NA	NA	NA	NA
4aafb4b0-fcd9-4f35-a223-1ce5aa8a4f73	Psittacara chloropterus	Psittacara chloropterus	Aratinga chloroptera; Psittacara chloropterus	2	Taxon concept 32a6b1a3-1bad-4796-bb95-3d27f1b2b12e containing 'Psittacara chloropterus' found between 2016 to 2017 in 2 datasets (part of name cluster 4aafb4b0-fcd9-4f35-a223-1ce5aa8a4f73); Taxon concept d53edecf-b698-4bdd-984a-18f668dc6b22 containing 'Aratinga chloroptera' and 'Psittacara chloropterus' found between 1983 to 2016 in 3 datasets (part of name cluster 4aafb4b0-fcd9-4f35-a223-1ce5aa8…	added -> rename -> split -> referenced	added -> split -> referenced	split	aou_6 (1983)	1983	Formerly considered conspecific with Psittacara maugei.	Hispaniolan Parakeet	11001	Psittacidae	Conure maîtresse	Psittacara	Psittaciformes	species	NA	Psittacara chloropterus	NA	NA	NA	NA	NA	NA	Arinae
fa78dc07-c472-4ad6-8b49-e6284c13083c	Contopus lugubris	Contopus lugubris	Contopus lugubris	1	Taxon concept a316e2a0-2ac8-4586-9dbf-f9aff369e4d2 containing 'Contopus lugubris' found between 1983 to 2017 in 2 datasets (part of name cluster fa78dc07-c472-4ad6-8b49-e6284c13083c)	added -> referenced	added -> referenced		aou_6 (1983)	1983	Monotypic.	Dark Pewee	1129	Tyrannidae	Moucherolle ombré	Contopus	Passeriformes	species	NA	Contopus lugubris	NA	NA	NA	NA	NA	NA	Fluvicolinae
7030a3b8-8a9d-4bd3-a4a3-10924b0bc9fd	Botaurus lentiginosus	Botaurus lentiginosus	Botaurus lentiginosus	1	Taxon concept 7b52a977-1225-4181-b293-7d0a84f66f89 containing 'Botaurus lentiginosus' found between 1886 to 2017 in 5 datasets (part of name cluster 7030a3b8-8a9d-4bd3-a4a3-10924b0bc9fd)	added -> referenced -> referenced -> referenced -> referenced	added -> referenced -> referenced -> referenced -> referenced		aou_1.csv (1886)	1886	Monotypic.	American Bittern	190; 218	Ardeidae	Butor d'Amérique	Botaurus	Pelecaniformes	species	Botaurus lentiginosus	Botaurus lentiginosus	NA	NA	NA	NA	NA	NA	NA
0cd7b2f9-1f61-45fa-9de7-1e6c2ebdc611	Buteogallus gundlachii	Buteogallus gundlachii	Buteogallus gundlachii	1	Taxon concept ef2cf50c-139b-485b-ae7e-0cc9a3b569df containing 'Buteogallus gundlachii' found between 2007 to 2017 in 2 datasets (part of name cluster 0cd7b2f9-1f61-45fa-9de7-1e6c2ebdc611)	added -> referenced	added -> referenced		aou_7_48 (2007)	2007	Considered subspecies of <i>B.anthracinus</i> by Peters (1979), del Hoyo, et al. (1992), Clements (2000), and Howard and Moore (2003).	Cuban Black Hawk	289	Accipitridae	Buse de Gundlach	Buteogallus	Accipitriformes	species	NA	Buteogallus gundlachii	NA	NA	NA	NA	NA	NA	NA
9d9f2a04-30f1-4f77-9fc0-a3334620a5cb	Callipepla californica	Callipepla californica	Lophortyx californica; Lophortyx californicus; Callipepla californica; Callipepla californica vallicola	1	Taxon concept b80ff774-d260-476b-a50a-77825ab8d80d containing 'Lophortyx californica' and 'Callipepla californica' and 'Lophortyx californicus' and 'Callipepla californica vallicola' found between 1886 to 2017 in 11 datasets (part of name cluster 9d9f2a04-30f1-4f77-9fc0-a3334620a5cb)	added|added -> rename -> referenced -> rename -> referenced -> referenced -> rename -> rename -> deleted -> referenced -> referenced	added|added -> referenced -> referenced -> referenced -> deleted -> referenced -> referenced		aou_1.csv (1886)	1886	NA	California Quail	294a; 119; 294	Odontophoridae	Colin de Californie	Callipepla	Galliformes	species	Callipepla californica; Callipepla californica vallicola	Callipepla californica	NA	NA	NA	NA	NA	NA	NA
2d8c9db8-a27c-46d1-9dfe-b3a428faddee	Milvago chimachima	Milvago chimachima	Milvago chimachima	1	Taxon concept adcff09a-5e9d-4db3-90b0-2d2645dc022e containing 'Milvago chimachima' found between 1983 to 2017 in 2 datasets (part of name cluster 2d8c9db8-a27c-46d1-9dfe-b3a428faddee)	added -> referenced	added -> referenced		aou_6 (1983)	1983	NA	Yellow-headed Caracara	320	Falconidae	Caracara à tête jaune	Milvago	Falconiformes	species	NA	Milvago chimachima	NA	NA	NA	NA	NA	NA	Falconinae
2e0843dd-dba1-4d6c-8a7e-256cbed8cb14	Anser erythropus	Anser erythropus	Anser erythropus	1	Taxon concept 986240e7-67e3-4ef3-b1cf-d69eecc39a0b containing 'Anser erythropus' found between January 1982 to 2017 in 5 datasets (part of name cluster 2e0843dd-dba1-4d6c-8a7e-256cbed8cb14)	added -> referenced -> deleted -> added -> referenced	added -> referenced -> deleted -> added -> referenced		aou_5_34 (January 1982)	1982	Monotypic.	Lesser White-fronted Goose	15	Anatidae	Oie naine	Anser	Anseriformes	species	Anser erythropus	Anser erythropus	A	NA	NA	NA	NA	NA	Anserinae
fcb86e4e-0b16-4601-ba83-a8a53b9f7745	Microcerculus philomela	Microcerculus philomela	Microcerculus philomela	2	Taxon concept c3f51dfa-4c03-4873-b4be-3dbad2da77d4 containing 'Microcerculus philomela' found between 1985 in 1 datasets (part of name cluster fcb86e4e-0b16-4601-ba83-a8a53b9f7745); Taxon concept 1457dc7e-d0cd-452d-86eb-5ffb72cf0a86 containing 'Microcerculus philomela' found between 1985 to 2017 in 2 datasets (part of name cluster fcb86e4e-0b16-4601-ba83-a8a53b9f7745)	split -> referenced	split -> referenced	split	aou_6_35 (1985)	1985	Monotypic.	Nightingale Wren	1396	Troglodytidae	Troglodyte philomèle	Microcerculus	Passeriformes	species	NA	Microcerculus philomela	NA	NA	NA	NA	NA	NA	NA
9e09c387-70f0-4139-bd36-647fd083879f	Picoides nuttallii	Picoides nuttallii	Dryobates nuttallii; Dendrocopos nuttallii; Dendrocopos nuttalii; Dryobates nuttalli; Picoides nuttallii	1	Taxon concept 0a6dea9a-094e-4878-81f4-454b5a2c2fb2 containing 'Dryobates nuttallii' and 'Dendrocopos nuttalii' and 'Dendrocopos nuttallii' and 'Dryobates nuttalli' and 'Picoides nuttallii' found between 1886 to 2017 in 7 datasets (part of name cluster 9e09c387-70f0-4139-bd36-647fd083879f)	added -> rename -> rename -> rename -> rename -> referenced -> referenced	added -> referenced -> referenced		aou_1.csv (1886)	1886	Monotypic.	Nuttall's Woodpecker	397; 962	Picidae	Pic de Nuttall	Picoides	Piciformes	species	Dryobates nuttallii; Picoides nuttallii	Picoides nuttallii	NA	NA	NA	NA	NA	NA	Picinae
9a3ed632-1078-47c1-8649-a347878f6f34	Anthracothorax prevostii	Anthracothorax prevostii	Anthracothorax prevostii	2	Taxon concept b54cf334-0eba-4fb4-a241-aac14413544e containing 'Anthracothorax prevostii' found between 1983 to 1995 in 2 datasets (part of name cluster 9a3ed632-1078-47c1-8649-a347878f6f34); Taxon concept 46044184-c1d5-4c9f-ac86-b38a3b83afb5 containing 'Anthracothorax prevostii' found between 1995 to 2017 in 2 datasets (part of name cluster 9a3ed632-1078-47c1-8649-a347878f6f34)	added -> split -> referenced	added -> split -> referenced	split	aou_6 (1983)	1983	NA	Green-breasted Mango	777	Trochilidae	Mango de Prévost	Anthracothorax	Apodiformes	species	NA	Anthracothorax prevostii	NA	NA	NA	NA	NA	NA	Trochilinae
5da5276a-c89b-4619-a48d-30c02677bed6	Amazona ochrocephala	Amazona ochrocephala	Amazona ochrocephala	1	Taxon concept 133079b5-4edb-450a-aa93-d3bec08d7f69 containing 'Amazona ochrocephala' found between 1983 to 2017 in 2 datasets (part of name cluster 5da5276a-c89b-4619-a48d-30c02677bed6)	added -> referenced	added -> referenced		aou_6 (1983)	1983	NA	Yellow-crowned Parrot	634	Psittacidae	Amazone à front jaune	Amazona	Psittaciformes	species	NA	Amazona ochrocephala	NA	NA	NA	NA	NA	NA	Arinae
344ba9b8-0178-4aed-b1d5-dc86f5b174a0	Certhia americana	Certhia americana	Certhia americana	1	Taxon concept df8b42e8-aa72-4025-b7bf-113ad3c2b482 containing 'Certhia americana' found between February 1982 to 2017 in 2 datasets (part of name cluster 344ba9b8-0178-4aed-b1d5-dc86f5b174a0)	added -> referenced	added -> referenced		aou_5_34.csv (February 1982)	1982	NA	Brown Creeper	1351	Certhiidae	Grimpereau brun	Certhia	Passeriformes	species	Certhia americana	Certhia americana	NA	NA	NA	NA	NA	NA	Certhiinae
a3eb941d-0834-4e63-97cc-f7ba647965c7	Micrathene whitneyi	Micrathene whitneyi	Micrathene whitneyi; Micropallas whitneyi	1	Taxon concept f59809c8-bb85-429b-9c78-073e3e08e967 containing 'Micrathene whitneyi' and 'Micropallas whitneyi' found between 1886 to 2017 in 6 datasets (part of name cluster a3eb941d-0834-4e63-97cc-f7ba647965c7)	added -> rename -> referenced -> rename -> referenced -> referenced	added -> referenced -> referenced -> referenced		aou_1.csv (1886)	1886	NA	Elf Owl	381; 691	Strigidae	Chevêchette des saguaros	Micrathene	Strigiformes	species	Micrathene whitneyi	Micrathene whitneyi	NA	NA	NA	NA	NA	NA	NA
af110fef-8cba-4033-86be-c4d4a4f824c4	Pterodroma arminjoniana	Pterodroma arminjoniana	Pterodroma arminjoniana	2	Taxon concept 11d19395-9340-4310-ab10-29c2a11388f6 containing 'Pterodroma arminjoniana' found between 1945 to 2015 in 4 datasets (part of name cluster af110fef-8cba-4033-86be-c4d4a4f824c4); Taxon concept 23d71aaa-295f-48b9-9e7d-d1ba100be603 containing 'Pterodroma arminjoniana' found between 2015 to 2017 in 2 datasets (part of name cluster af110fef-8cba-4033-86be-c4d4a4f824c4)	added -> referenced -> referenced -> split -> referenced	added -> referenced -> referenced -> split -> referenced	split	aou_4_20 (1945)	1945	NA	Trindade Petrel	151	Procellariidae	Pétrel de Trindade	Pterodroma	Procellariiformes	species	Pterodroma arminjoniana	Pterodroma arminjoniana	NA	NA	NA	NA	NA	N	NA
9251aa18-af92-4b1b-8288-1b874b31ef5c	Calidris acuminata	Calidris acuminata	Tringa acuminata; Erolia acuminata; Pisobia acuminata; Pisobia aurita; Actodromas acuminata; Calidris acuminata	1	Taxon concept d77ae7d7-3fae-4b7d-9b8d-8575a8ac1a86 containing 'Calidris acuminata' and 5 other names between 1886 to 2017 in 8 datasets (part of name cluster 9251aa18-af92-4b1b-8288-1b874b31ef5c)	added -> rename -> rename -> rename -> rename -> rename -> referenced -> referenced	added -> referenced -> referenced		aou_1.csv (1886)	1886	Monotypic.	Sharp-tailed Sandpiper	238; 439	Scolopacidae	Bécasseau à queue pointue	Calidris	Charadriiformes	species	Tringa acuminata; Calidris acuminata	Calidris acuminata	NA	NA	NA	NA	NA	N	Arenariinae
d0c4dd6e-a045-4288-beb9-7d4e07838702	Phaenicophilus poliocephalus	Phaenicophilus poliocephalus	Phaenicophilus poliocephalus	1	Taxon concept 30f3dd9b-fc90-4038-8c0f-9317dff70842 containing 'Phaenicophilus poliocephalus' found between 1983 to 2017 in 2 datasets (part of name cluster d0c4dd6e-a045-4288-beb9-7d4e07838702)	added -> referenced	added -> referenced		aou_6 (1983)	1983	NA	Gray-crowned Palm-Tanager	1942	Incertae sedis	Tangara quatre-yeux	Phaenicophilus	Passeriformes	species	NA	Phaenicophilus poliocephalus	NA	NA	NA	NA	*	NA	NA
beb58ea1-b413-4972-afb7-1c1bb9679c58	Motacilla tschutschensis	Motacilla tschutschensis	Motacilla tschutschensis	2	Taxon concept 5889e1c8-5fb1-494c-984b-8258c4f7786a containing 'Motacilla tschutschensis' found between 2004 in 1 datasets (part of name cluster beb58ea1-b413-4972-afb7-1c1bb9679c58); Taxon concept baf29134-ee59-4ce6-bd79-bb351f17c1b5 containing 'Motacilla tschutschensis' found between 2004 to 2017 in 2 datasets (part of name cluster beb58ea1-b413-4972-afb7-1c1bb9679c58)	split -> referenced	split -> referenced	split	aou_7_45 (2004)	2004	NA	Eastern Yellow Wagtail	1513	Motacillidae	Bergeronnette de Béringie	Motacilla	Passeriformes	species	NA	Motacilla tschutschensis	NA	NA	NA	NA	NA	NA	NA
d0151249-c962-49bf-9de5-82c6fcc47203	Pterodroma externa	Pterodroma externa	Pterodroma externa	2	Taxon concept 39619941-06ae-4822-b549-0baad1d29f02 containing 'Pterodroma externa' found between January 1982 to 1991 in 3 datasets (part of name cluster d0151249-c962-49bf-9de5-82c6fcc47203); Taxon concept fadc7695-d1c3-4e3a-be59-22c91bc8a2bb containing 'Pterodroma externa' found between 1991 to 2017 in 2 datasets (part of name cluster d0151249-c962-49bf-9de5-82c6fcc47203)	added -> referenced -> split -> referenced	added -> referenced -> split -> referenced	split	aou_5_34 (January 1982)	1982	Monotypic.	Juan Fernandez Petrel	155	Procellariidae	Pétrel de Juan Fernandez	Pterodroma	Procellariiformes	species	Pterodroma externa	Pterodroma externa	NA	NA	NA	NA	NA	N	NA
896364bc-dbe8-444b-b84b-2cf6db3445d2	Corvus corax	Corvus corax	Corvus corax; Corvus corax sinuatus	1	Taxon concept 421f617e-9db4-4ac5-bad3-b791f38a68be containing 'Corvus corax' and 'Corvus corax sinuatus' found between 1886 to 2017 in 6 datasets (part of name cluster 896364bc-dbe8-444b-b84b-2cf6db3445d2)	added -> referenced -> referenced -> referenced -> added|deleted -> referenced	added -> referenced -> referenced -> referenced -> added|deleted -> referenced		aou_1.csv (1886)	1886	NA	Common Raven	486; 1307	Corvidae	Grand Corbeau	Corvus	Passeriformes	species	Corvus corax; Corvus corax sinuatus	Corvus corax	NA	NA	NA	NA	NA	NA	NA
2db00e63-2d30-4e29-bec4-8e754656bf02	Eupherusa eximia	Eupherusa eximia	Eupherusa eximia	1	Taxon concept 8267554a-26f8-4a88-8299-2c590cbc0e50 containing 'Eupherusa eximia' found between 1983 to 2017 in 2 datasets (part of name cluster 2db00e63-2d30-4e29-bec4-8e754656bf02)	added -> referenced	added -> referenced		aou_6 (1983)	1983	NA	Stripe-tailed Hummingbird	833	Trochilidae	Colibri à épaulettes	Eupherusa	Apodiformes	species	NA	Eupherusa eximia	NA	NA	NA	NA	NA	NA	Trochilinae
cadd8dcc-089d-43f1-a366-0a306ba89799	Porphyrio porphyrio	Porphyrio porphyrio	Porphyrio porphyrio	1	Taxon concept 418bd906-5313-4bf9-a8b9-f134e268b1ee containing 'Porphyrio porphyrio' found between 2016 to 2017 in 2 datasets (part of name cluster cadd8dcc-089d-43f1-a366-0a306ba89799)	added -> referenced	added -> referenced		aou_7_57 (2016)	2016	NA	Purple Swamphen	12021	Rallidae	Talève sultane	Porphyrio	Gruiformes	species	NA	Porphyrio porphyrio	A	NA	NA	I	NA	NA	NA
31f05423-ae0d-4d8c-ab67-342f70de2194	Margarornis bellulus	Margarornis bellulus	Margarornis bellulus	1	Taxon concept 6e8ff47b-1e65-485d-9f9c-fe4d00661b9a containing 'Margarornis bellulus' found between 1983 to 2017 in 2 datasets (part of name cluster 31f05423-ae0d-4d8c-ab67-342f70de2194)	added -> referenced	added -> referenced		aou_6 (1983)	1983	Monotypic.	Beautiful Treerunner	998	Furnariidae	Anabasitte superbe	Margarornis	Passeriformes	species	NA	Margarornis bellulus	NA	NA	NA	NA	NA	NA	Furnariinae
86217eb5-93d3-44bd-bc25-e5116b4bb528	Megascops clarkii	Megascops clarkii	Megascops clarkii; Otus clarkii	1	Taxon concept fd6e3326-a4d1-44bf-95fa-026ad31da4be containing 'Otus clarkii' and 'Megascops clarkii' found between 1983 to 2017 in 3 datasets (part of name cluster 86217eb5-93d3-44bd-bc25-e5116b4bb528)	added -> rename -> referenced	added -> referenced		aou_6 (1983)	1983	Monotypic.	Bare-shanked Screech-Owl	676	Strigidae	Petit-duc de Clark	Megascops	Strigiformes	species	NA	Megascops clarkii	NA	NA	NA	NA	NA	NA	NA
1ccba667-df07-4026-b7b2-da8a836dcccf	Anthus hodgsoni	Anthus hodgsoni	Anthus hodgsoni	1	Taxon concept 98bbcf1e-4615-43fe-ae64-ecafe6b2108c containing 'Anthus hodgsoni' found between January 1982 to 2017 in 4 datasets (part of name cluster 1ccba667-df07-4026-b7b2-da8a836dcccf)	added -> referenced -> referenced -> referenced	added -> referenced -> referenced -> referenced		aou_5_34 (January 1982)	1982	NA	Olive-backed Pipit	1518	Motacillidae	Pipit à dos olive	Anthus	Passeriformes	species	Anthus hodgsoni	Anthus hodgsoni	A	NA	NA	NA	NA	NA	NA
4d96059e-1b14-47bf-aa5e-6fd6cba91298	Ara militaris	Ara militaris	Ara militaris	1	Taxon concept 1aa5092f-5f66-4725-8f28-808527484f8e containing 'Ara militaris' found between 1983 to 2017 in 2 datasets (part of name cluster 4d96059e-1b14-47bf-aa5e-6fd6cba91298)	added -> referenced	added -> referenced		aou_6 (1983)	1983	NA	Military Macaw	601	Psittacidae	Ara militaire	Ara	Psittaciformes	species	NA	Ara militaris	NA	NA	NA	NA	NA	NA	Arinae
08e79fce-148a-4998-abda-3a18051045d8	Agelaius tricolor	Agelaius tricolor	Agelaius tricolor	1	Taxon concept 8b4b83bf-5d90-4a36-ae97-0e3c5ccb9b5b containing 'Agelaius tricolor' found between 1886 to 2017 in 7 datasets (part of name cluster 08e79fce-148a-4998-abda-3a18051045d8)	added -> referenced -> referenced -> referenced -> referenced -> referenced -> referenced	added -> referenced -> referenced -> referenced -> referenced -> referenced -> referenced		aou_1.csv (1886)	1886	Monotypic.	Tricolored Blackbird	1774; 500	Icteridae	Carouge de Californie	Agelaius	Passeriformes	species	Agelaius tricolor	Agelaius tricolor	NA	NA	NA	NA	NA	NA	NA
e5495203-2724-4e19-a1bc-df964fa74a7e	Platyrinchus coronatus	Platyrinchus coronatus	Platyrinchus coronatus	1	Taxon concept db4fa554-3bc8-491f-b432-03665211261f containing 'Platyrinchus coronatus' found between 1983 to 2017 in 2 datasets (part of name cluster e5495203-2724-4e19-a1bc-df964fa74a7e)	added -> referenced	added -> referenced		aou_6 (1983)	1983	NA	Golden-crowned Spadebill	1114	Tyrannidae	Platyrhynque à tête d'or	Platyrinchus	Passeriformes	species	NA	Platyrinchus coronatus	NA	NA	NA	NA	NA	NA	Platyrinchinae
057d4ce2-4e78-4895-8e05-b48448fea615	Chen caerulescens	Chen caerulescens	Chen caerulescens	2	Taxon concept 1e6b298e-b773-4e4d-9c80-00021ee58d32 containing 'Chen caerulescens' found between 1973 to 2017 in 3 datasets (part of name cluster 057d4ce2-4e78-4895-8e05-b48448fea615); Taxon concept 3ea6e487-09ca-413f-a12a-fd37a7abebbc containing 'Chen caerulescens' found between 1889 to 1973 in 2 datasets (part of name cluster 057d4ce2-4e78-4895-8e05-b48448fea615)	added -> lump -> referenced -> referenced	added -> lump -> referenced -> referenced	lump	aou_1_01 (1889)	1889	NA	Snow Goose	17	Anatidae	Oie des neiges	Chen	Anseriformes	species	Chen caerulescens	Chen caerulescens	NA	NA	NA	NA	NA	NA	Anserinae
930f3f77-0daf-41b9-b2bd-b2abf481677c	Oreothlypis virginiae	Oreothlypis virginiae	Helminthophila virginiae; Vermivora virginiae; Oreothlypis virginiae	1	Taxon concept 213cd47b-7789-4d8d-bd28-77b25dee506e containing 'Helminthophila virginiae' and 'Vermivora virginiae' and 'Oreothlypis virginiae' found between 1886 to 2017 in 9 datasets (part of name cluster 930f3f77-0daf-41b9-b2bd-b2abf481677c)	added -> rename -> referenced -> referenced -> referenced -> referenced -> referenced -> rename -> referenced	added -> referenced -> referenced -> referenced -> referenced -> referenced -> referenced		aou_1.csv (1886)	1886	Monotypic.	Virginia's Warbler	644; 1538	Parulidae	Paruline de Virginia	Oreothlypis	Passeriformes	species	Helminthophila virginiae; Vermivora virginiae	Oreothlypis virginiae	NA	NA	NA	NA	NA	NA	NA
ea70e30b-0bc6-4736-b614-45835fa333c2	Coccyzus ferrugineus	Coccyzus ferrugineus	Coccyzus ferrugineus	1	Taxon concept 905e4dce-073f-4a98-a4f2-5cd7ab1dfd9c containing 'Coccyzus ferrugineus' found between 1983 to 2017 in 2 datasets (part of name cluster ea70e30b-0bc6-4736-b614-45835fa333c2)	added -> referenced	added -> referenced		aou_6 (1983)	1983	Monotypic.	Cocos Cuckoo	647	Cuculidae	Coulicou de Cocos	Coccyzus	Cuculiformes	species	NA	Coccyzus ferrugineus	NA	NA	NA	NA	NA	NA	Cuculinae
b71ce621-2bd7-4785-be28-be753200a6fb	Charadrius hiaticula	Charadrius hiaticula	Charadrius hiaticula; Aegialitis hiaticula; Charadrius hiaticulus	3	Taxon concept 1d834b06-a3bf-4a43-8ee8-eb474ed809b9 containing 'Charadrius hiaticula' found between 1944 to 1956 in 3 datasets (part of name cluster b71ce621-2bd7-4785-be28-be753200a6fb); Taxon concept 98ddd2d1-7eb9-4b75-b2ae-95aa8e70ac6b containing 'Charadrius hiaticula' found between 1956 to 2017 in 4 datasets (part of name cluster b71ce621-2bd7-4785-be28-be753200a6fb); Taxon concept c6d5f65f-45…	added -> referenced -> rename -> rename -> lump -> referenced -> split -> referenced -> referenced -> referenced	added -> referenced -> lump -> referenced -> split -> referenced -> referenced -> referenced	lump -> split	aou_1.csv (1886)	1886	NA	Common Ringed Plover	275; 380	Charadriidae	Pluvier grand-gravelot	Charadrius	Charadriiformes	species	Charadrius hiaticula; Aegialitis hiaticula	Charadrius hiaticula	NA	NA	NA	NA	NA	NA	Charadriinae
e7ac7636-8737-463c-ba57-014474cde8d1	Contopus pertinax	Contopus pertinax	Contopus pertinax; Myiochanes pertinax	1	Taxon concept 02e1814d-c70d-44ce-bfcc-75109b400544 containing 'Myiochanes pertinax' and 'Contopus pertinax' found between 1886 to 2017 in 7 datasets (part of name cluster e7ac7636-8737-463c-ba57-014474cde8d1)	added -> rename -> rename -> referenced -> referenced -> referenced -> referenced	added -> referenced -> referenced -> referenced -> referenced		aou_1.csv (1886)	1886	NA	Greater Pewee	1128; 460	Tyrannidae	Moucherolle de Coues	Contopus	Passeriformes	species	Contopus pertinax	Contopus pertinax	NA	NA	NA	NA	NA	NA	Fluvicolinae
cf6dfc8e-d9a1-4924-8551-6c9a8ccc0bc5	Haemorhous mexicanus	Haemorhous mexicanus	Carpodacus mexicanus; Haemorhous mexicanus	3	Taxon concept 7cd01650-54c5-492f-98a7-f99db701489e containing 'Carpodacus mexicanus' found between 1889 in 1 datasets (part of name cluster cf6dfc8e-d9a1-4924-8551-6c9a8ccc0bc5); Taxon concept 842e4bab-a151-42a3-a7b6-94903144d9b6 containing 'Carpodacus mexicanus' found between 1889 to 1973 in 11 datasets (part of name cluster cf6dfc8e-d9a1-4924-8551-6c9a8ccc0bc5); Taxon concept 9044fe3b-6809-491a…	lump -> referenced -> referenced -> referenced -> referenced -> referenced -> referenced -> referenced -> referenced -> referenced -> lump -> referenced -> rename -> referenced	lump -> referenced -> referenced -> referenced -> referenced -> referenced -> referenced -> referenced -> referenced -> referenced -> lump -> referenced -> referenced	lump -> lump	aou_1_01 (1889)	1889	NA	House Finch	10371	Fringillidae	Roselin familier	Haemorhous	Passeriformes	species	Carpodacus mexicanus	Haemorhous mexicanus	NA	NA	NA	NA	NA	NA	Carduelinae
9e9ed8df-22fb-4300-b434-55856b21df08	Aegolius acadicus	Aegolius acadicus	Aegolius acadica; Glaux acadicus; Cryptoglaux acadica; Aegolius acadicus; Cryptoglaux acadicus; Nyctala acadica	1	Taxon concept 85ff59bb-4b94-45dc-8b2c-bd55f5aa742b containing 'Aegolius acadicus' and 5 other names between 1886 to 2017 in 10 datasets (part of name cluster 9e9ed8df-22fb-4300-b434-55856b21df08)	added -> rename -> rename -> rename -> rename -> rename -> rename -> referenced -> referenced -> referenced	added -> referenced -> referenced -> referenced		aou_1.csv (1886)	1886	NA	Northern Saw-whet Owl	705; 372	Strigidae	Petite Nyctale	Aegolius	Strigiformes	species	Aegolius acadicus; Nyctala acadica	Aegolius acadicus	NA	NA	NA	NA	NA	NA	NA
d60dd56e-eba6-4a08-bda2-a4725e68343a	Sittasomus griseicapillus	Sittasomus griseicapillus	Sittasomus griseicapillus	1	Taxon concept 52dff34d-5e99-4fdb-8235-4c7362861f3c containing 'Sittasomus griseicapillus' found between 1983 to 2017 in 3 datasets (part of name cluster d60dd56e-eba6-4a08-bda2-a4725e68343a)	added -> referenced -> referenced	added -> referenced -> referenced		aou_6 (1983)	1983	NA	Olivaceous Woodcreeper	1018	Furnariidae	Grimpar fauvette	Sittasomus	Passeriformes	species	NA	Sittasomus griseicapillus	NA	NA	NA	NA	NA	NA	Dendrocolaptinae
a97b4577-ff09-4462-9189-6ade40bd9446	Toxostoma cinereum	Toxostoma cinereum	Harporhynchus cinereus; Toxostoma cinereum	1	Taxon concept 7e6cde54-ecd7-4acc-9d54-6e66846f2ff8 containing 'Toxostoma cinereum' and 'Harporhynchus cinereus' found between 1886 to 2017 in 7 datasets (part of name cluster a97b4577-ff09-4462-9189-6ade40bd9446)	added -> rename -> referenced -> referenced -> deleted -> added -> referenced	added -> referenced -> referenced -> deleted -> added -> referenced		aou_1.csv (1886)	1886	NA	Gray Thrasher	709; 1495	Mimidae	Moqueur gris	Toxostoma	Passeriformes	species	Harporhynchus cinereus	Toxostoma cinereum	NA	NA	NA	NA	NA	NA	NA
08c70e27-971d-45ff-9951-df6b5cc582a9	Peucaea aestivalis	Peucaea aestivalis	Aimophila aestivalis; Peucaea aestivalis; Peucaea aestivalis bachmanii	1	Taxon concept 07c534f8-2e81-4abd-9c09-5ddc17ea673c containing 'Aimophila aestivalis' and 'Peucaea aestivalis' and 'Peucaea aestivalis bachmanii' found between 1886 to 2017 in 7 datasets (part of name cluster 08c70e27-971d-45ff-9951-df6b5cc582a9)	added|added -> rename -> referenced -> referenced -> deleted -> rename -> referenced	added|added -> referenced -> referenced -> deleted -> referenced		aou_1.csv (1886)	1886	NA	Bachman's Sparrow	575; 1697; 575a	Emberizidae	Bruant des pinèdes	Peucaea	Passeriformes	species	Aimophila aestivalis; Peucaea aestivalis; Peucaea aestivalis bachmanii	Peucaea aestivalis	NA	NA	NA	NA	NA	NA	NA
f7d0f10b-418a-4b72-ad81-25f2f0340e96	Empidonax affinis	Empidonax affinis	Empidonax affinis	1	Taxon concept 7390db21-cb14-487e-9823-e371faf103bb containing 'Empidonax affinis' found between 1983 to 2017 in 2 datasets (part of name cluster f7d0f10b-418a-4b72-ad81-25f2f0340e96)	added -> referenced	added -> referenced		aou_6 (1983)	1983	NA	Pine Flycatcher	1147	Tyrannidae	Moucherolle des pins	Empidonax	Passeriformes	species	NA	Empidonax affinis	NA	NA	NA	NA	NA	NA	Fluvicolinae
8d7f6640-ea6a-4d14-9f13-7be6226be550	Phoenicurus phoenicurus	Phoenicurus phoenicurus	Phoenicurus phoenicurus	1	Taxon concept 1b1d0333-aa9a-4980-9346-a592fcb03d4f containing 'Phoenicurus phoenicurus' found between 2015 to 2017 in 2 datasets (part of name cluster 8d7f6640-ea6a-4d14-9f13-7be6226be550)	added -> referenced	added -> referenced		aou_7_56 (2015)	2015	NA	Common Redstart	11561	Muscicapidae	Rougequeue à front blanc	Phoenicurus	Passeriformes	species	NA	Phoenicurus phoenicurus	A	NA	NA	NA	NA	NA	NA
6905d143-5811-42da-9a56-3b0ff6639681	Myadestes occidentalis	Myadestes occidentalis	Myadestes occidentalis	1	Taxon concept 8a62d49c-4b9f-4359-a1e5-9a0422768a81 containing 'Myadestes occidentalis' found between 1983 to 2017 in 2 datasets (part of name cluster 6905d143-5811-42da-9a56-3b0ff6639681)	added -> referenced	added -> referenced		aou_6 (1983)	1983	NA	Brown-backed Solitaire	1432	Turdidae	Solitaire à dos brun	Myadestes	Passeriformes	species	NA	Myadestes occidentalis	NA	NA	NA	NA	NA	NA	NA
cdd4a422-f7a9-4f52-80e2-87de2df9a53e	Picoides arcticus	Picoides arcticus	Picoides arcticus	1	Taxon concept 19d4ae1e-e953-405e-8d6e-3533bd3f780d containing 'Picoides arcticus' found between 1886 to 2017 in 5 datasets (part of name cluster cdd4a422-f7a9-4f52-80e2-87de2df9a53e)	added -> referenced -> referenced -> referenced -> referenced	added -> referenced -> referenced -> referenced -> referenced		aou_1.csv (1886)	1886	Monotypic.	Black-backed Woodpecker	970; 400	Picidae	Pic à dos noir	Picoides	Piciformes	species	Picoides arcticus	Picoides arcticus	NA	NA	NA	NA	NA	NA	Picinae
ff715a7d-29e4-400d-879a-f90d8623bb53	Jacana jacana	Jacana jacana	Jacana jacana	1	Taxon concept 5e5f936b-8e3f-4378-a008-aa89105b3ccc containing 'Jacana jacana' found between 1983 to 2017 in 2 datasets (part of name cluster ff715a7d-29e4-400d-879a-f90d8623bb53)	added -> referenced	added -> referenced		aou_6 (1983)	1983	NA	Wattled Jacana	394	Jacanidae	Jacana noir	Jacana	Charadriiformes	species	NA	Jacana jacana	NA	NA	NA	NA	NA	NA	NA
e12307b0-c3fa-4336-85fa-e004d5e3b845	Herpsilochmus rufimarginatus	Herpsilochmus rufimarginatus	Herpsilochmus rufimarginatus	1	Taxon concept 818286a2-0fe5-4d2a-8aa5-994ad9538f78 containing 'Herpsilochmus rufimarginatus' found between 1983 to 2017 in 3 datasets (part of name cluster e12307b0-c3fa-4336-85fa-e004d5e3b845)	added -> referenced -> referenced	added -> referenced -> referenced		aou_6 (1983)	1983	NA	Rufous-winged Antwren	1049	Thamnophilidae	Grisin à ailes rousses	Herpsilochmus	Passeriformes	species	NA	Herpsilochmus rufimarginatus	NA	NA	NA	NA	NA	NA	NA
acf0d16f-72dd-48bc-9ec0-5c053de41d2b	Phoebastria nigripes	Phoebastria nigripes	Diomedea nigripes; Phoebastria nigripes	1	Taxon concept df45452b-84e8-43dc-be88-a00a98368245 containing 'Diomedea nigripes' and 'Phoebastria nigripes' found between 1886 to 2017 in 4 datasets (part of name cluster acf0d16f-72dd-48bc-9ec0-5c053de41d2b)	added -> referenced -> rename -> referenced	added -> referenced -> referenced		aou_1.csv (1886)	1886	Monotypic.	Black-footed Albatross	147; 81	Diomedeidae	Albatros à pieds noirs	Phoebastria	Procellariiformes	species	Diomedea nigripes	Phoebastria nigripes	NA	NA	NA	NA	NA	NA	NA
416f9bf5-511c-4b51-aeaf-315308052bf0	Lophornis helenae	Lophornis helenae	Lophornis helenae	1	Taxon concept 84fd7fab-baa0-42e2-9411-3f61adf5cbb4 containing 'Lophornis helenae' found between 1983 to 2017 in 2 datasets (part of name cluster 416f9bf5-511c-4b51-aeaf-315308052bf0)	added -> referenced	added -> referenced		aou_6 (1983)	1983	Monotypic.	Black-crested Coquette	791	Trochilidae	Coquette d'Hélène	Lophornis	Apodiformes	species	NA	Lophornis helenae	NA	NA	NA	NA	NA	NA	Trochilinae
918e700a-cd82-4579-8dd7-c4c833996ddd	Moho braccatus	Moho braccatus	Moho braccatus	1	Taxon concept 6b2ec460-de0b-463c-992d-3d2f062bf3ee containing 'Moho braccatus' found between January 1982 to 2017 in 4 datasets (part of name cluster 918e700a-cd82-4579-8dd7-c4c833996ddd)	added -> referenced -> referenced -> referenced	added -> referenced -> referenced -> referenced		aou_5_34 (January 1982)	1982	Monotypic.	Kauai Oo	1224	Mohoidae	Moho de Kauai	Moho	Passeriformes	species	Moho braccatus	Moho braccatus	NA	†	H	NA	NA	NA	NA
12d724e0-8678-40a5-b7a3-28528763668d	Fratercula corniculata	Fratercula corniculata	Fratercula corniculata	1	Taxon concept a49b092e-3c0b-4d2d-bddd-cc9caf3cbde8 containing 'Fratercula corniculata' found between 1886 to 2017 in 3 datasets (part of name cluster 12d724e0-8678-40a5-b7a3-28528763668d)	added -> referenced -> referenced	added -> referenced -> referenced		aou_1.csv (1886)	1886	Monotypic.	Horned Puffin	14; 533	Alcidae	Macareux cornu	Fratercula	Charadriiformes	species	Fratercula corniculata	Fratercula corniculata	NA	NA	NA	NA	NA	NA	NA
2f0eca10-f50f-40be-a57b-b27f32b967c8	Himantopus mexicanus	Himantopus mexicanus	Himantopus mexicanus	1	Taxon concept 4dc55fba-5864-4f1f-919c-da840d38d81f containing 'Himantopus mexicanus' found between 1886 to 2017 in 4 datasets (part of name cluster 2f0eca10-f50f-40be-a57b-b27f32b967c8)	added -> referenced -> referenced -> referenced	added -> referenced -> referenced -> referenced		aou_1.csv (1886)	1886	NA	Black-necked Stilt	226; 391	Recurvirostridae	Échasse d'Amérique	Himantopus	Charadriiformes	species	Himantopus mexicanus	Himantopus mexicanus	NA	NA	NA	NA	NA	NA	NA
1b68a2ef-65f6-449e-bbea-5f1116fde9fa	Crotophaga major	Crotophaga major	Crotophaga major	1	Taxon concept 60e111b2-c62d-4c37-af4b-0b5c76dafc9b containing 'Crotophaga major' found between 1983 to 2017 in 2 datasets (part of name cluster 1b68a2ef-65f6-449e-bbea-5f1116fde9fa)	added -> referenced	added -> referenced		aou_6 (1983)	1983	Monotypic.	Greater Ani	661	Cuculidae	Ani des palétuviers	Crotophaga	Cuculiformes	species	NA	Crotophaga major	NA	NA	NA	NA	NA	NA	Crotophaginae
a8c3b872-8300-4185-8381-e4c6731b28a8	Platalea ajaja	Platalea ajaja	Ajaja ajaja; Platalea ajaja; Ajaia ajaja	1	Taxon concept 393dc255-11ac-4f9b-9bcb-185da8e2eabd containing 'Ajaia ajaja' and 'Ajaja ajaja' and 'Platalea ajaja' found between 1886 to 2017 in 6 datasets (part of name cluster a8c3b872-8300-4185-8381-e4c6731b28a8)	added -> rename -> referenced -> referenced -> rename -> referenced	added -> referenced -> referenced -> referenced		aou_1.csv (1886)	1886	Monotypic.	Roseate Spoonbill	183; 251	Threskiornithidae	Spatule rosée	Platalea	Pelecaniformes	species	Ajaja ajaja; Ajaia ajaja	Platalea ajaja	NA	NA	NA	NA	NA	NA	Plataleinae
d5df1818-36b9-4f2b-8216-5ee70fa85b8e	Larus delawarensis	Larus delawarensis	Larus delawarensis	1	Taxon concept 4c3ee5d9-4b0b-4542-b786-996119316b28 containing 'Larus delawarensis' found between 1886 to 2017 in 3 datasets (part of name cluster d5df1818-36b9-4f2b-8216-5ee70fa85b8e)	added -> referenced -> referenced	added -> referenced -> referenced		aou_1.csv (1886)	1886	Monotypic.	Ring-billed Gull	465; 54	Laridae	Goéland à bec cerclé	Larus	Charadriiformes	species	Larus delawarensis	Larus delawarensis	NA	NA	NA	NA	NA	NA	Larinae
c2baaeea-0208-4685-b997-cff418508eb2	Gavia arctica	Gavia arctica	Urinator arcticus; Gavia arcticus; Gavia arctica	3	Taxon concept 1fef8e2b-8a13-409b-88dc-b85281edf62f containing 'Gavia arctica' found between 1985 to 2017 in 2 datasets (part of name cluster c2baaeea-0208-4685-b997-cff418508eb2); Taxon concept 420a2b7f-839a-42fc-9956-b051007c40d8 containing 'Gavia arctica' found between 1931 to 1985 in 3 datasets (part of name cluster c2baaeea-0208-4685-b997-cff418508eb2); Taxon concept 8465c80b-5cf0-4120-b69c-d…	added -> rename -> rename -> lump -> referenced -> split -> referenced	added -> lump -> referenced -> split -> referenced	lump -> split	aou_1.csv (1886)	1886	NA	Arctic Loon	9; 2000	Gaviidae	Plongeon arctique	Gavia	Gaviiformes	species	Urinator arcticus; Gavia arctica	Gavia arctica	NA	NA	NA	NA	NA	NA	NA
111525b6-4e32-492d-b9c5-368bee925b76	Phoebetria palpebrata	Phoebetria palpebrata	Phoebetria fuliginosa; Phoebetria palpebrata	1	Taxon concept 5926fea8-bd11-4e96-99c0-9629310fd9df containing 'Phoebetria palpebrata' and 'Phoebetria fuliginosa' found between 1886 to 2017 in 5 datasets (part of name cluster 111525b6-4e32-492d-b9c5-368bee925b76)	added -> rename -> deleted -> added -> referenced	added -> deleted -> added -> referenced		aou_1.csv (1886)	1886	Monotypic.	Light-mantled Albatross	144; 84	Diomedeidae	Albatros fuligineux	Phoebetria	Procellariiformes	species	Phoebetria fuliginosa	Phoebetria palpebrata	A	NA	NA	NA	NA	NA	NA
d993ed50-6052-4176-a64b-b290a6eac819	Heliodoxa jacula	Heliodoxa jacula	Heliodoxa jacula	1	Taxon concept f49968d7-274b-48cc-a9c2-70447ef062e9 containing 'Heliodoxa jacula' found between 1983 to 2017 in 2 datasets (part of name cluster d993ed50-6052-4176-a64b-b290a6eac819)	added -> referenced	added -> referenced		aou_6 (1983)	1983	NA	Green-crowned Brilliant	850	Trochilidae	Brillant fer-de-lance	Heliodoxa	Apodiformes	species	NA	Heliodoxa jacula	NA	NA	NA	NA	NA	NA	Trochilinae
12382002-c006-4403-898e-acae36e2625a	Toxostoma bendirei	Toxostoma bendirei	Toxostoma bendirei; Harporhynchus bendirei	1	Taxon concept 59529887-283a-4083-867a-aa46eaf3fc03 containing 'Toxostoma bendirei' and 'Harporhynchus bendirei' found between 1886 to 2017 in 5 datasets (part of name cluster 12382002-c006-4403-898e-acae36e2625a)	added -> rename -> referenced -> referenced -> referenced	added -> referenced -> referenced -> referenced		aou_1.csv (1886)	1886	Monotypic.	Bendire's Thrasher	1496; 708	Mimidae	Moqueur de Bendire	Toxostoma	Passeriformes	species	Toxostoma bendirei; Harporhynchus bendirei	Toxostoma bendirei	NA	NA	NA	NA	NA	NA	NA
7846a2f1-e3c0-4f27-8a2b-a20ac2b4f140	Panyptila sanctihieronymi	Panyptila sanctihieronymi	Panyptila sanctihieronymi	1	Taxon concept a5dcd4de-566d-4867-b0f5-a2de3fab2e94 containing 'Panyptila sanctihieronymi' found between 1983 to 2017 in 2 datasets (part of name cluster 7846a2f1-e3c0-4f27-8a2b-a20ac2b4f140)	added -> referenced	added -> referenced		aou_6 (1983)	1983	Monotypic.	Great Swallow-tailed Swift	757	Apodidae	Martinet de San Geronimo	Panyptila	Apodiformes	species	NA	Panyptila sanctihieronymi	NA	NA	NA	NA	NA	NA	Apodinae
204bc51f-5183-43fb-b755-57ff711cb98e	Myiornis atricapillus	Myiornis atricapillus	Myiornis atricapillus	1	Taxon concept 99c932c5-880f-46f3-8e9f-11853fbe6d9d containing 'Myiornis atricapillus' found between 1983 to 2017 in 2 datasets (part of name cluster 204bc51f-5183-43fb-b755-57ff711cb98e)	added -> referenced	added -> referenced		aou_6 (1983)	1983	Monotypic.	Black-capped Pygmy-Tyrant	1099	Tyrannidae	Microtyran à calotte noire	Myiornis	Passeriformes	species	NA	Myiornis atricapillus	NA	NA	NA	NA	NA	NA	Platyrinchinae
20a6ea04-00a8-405c-8776-a2404b1881cf	Myadestes melanops	Myadestes melanops	Myadestes melanops	1	Taxon concept 56542ae7-8067-42be-99fb-9d959f1555bf containing 'Myadestes melanops' found between 1983 to 2017 in 2 datasets (part of name cluster 20a6ea04-00a8-405c-8776-a2404b1881cf)	added -> referenced	added -> referenced		aou_6 (1983)	1983	Monotypic.	Black-faced Solitaire	1435	Turdidae	Solitaire masqué	Myadestes	Passeriformes	species	NA	Myadestes melanops	NA	NA	NA	NA	NA	NA	NA
a82dffa7-3c79-407d-98eb-15db7214fb67	Pinguinus impennis	Pinguinus impennis	Pinguinus impennis; Plautus impennis	1	Taxon concept ad78fe11-d3e6-4afa-b0da-b571b5a5b6ce containing 'Plautus impennis' and 'Pinguinus impennis' found between 1886 to 2017 in 4 datasets (part of name cluster a82dffa7-3c79-407d-98eb-15db7214fb67)	added -> rename -> referenced -> referenced	added -> referenced -> referenced		aou_1.csv (1886)	1886	Monotypic.	Great Auk	33; 517	Alcidae	Grand Pingouin	Pinguinus	Charadriiformes	species	Pinguinus impennis; Plautus impennis	Pinguinus impennis	NA	†	NA	NA	NA	NA	NA
7be81404-d87a-4d30-8375-c15a1d61e58c	Coccyzus melacoryphus	Coccyzus melacoryphus	Coccyzus melacoryphus	1	Taxon concept cd2f7a68-aa10-499b-b3c1-67c825f54f44 containing 'Coccyzus melacoryphus' found between 1985 to 2017 in 2 datasets (part of name cluster 7be81404-d87a-4d30-8375-c15a1d61e58c)	added -> referenced	added -> referenced		aou_6_35 (1985)	1985	Monotypic.	Dark-billed Cuckoo	643	Cuculidae	Coulicou de Vieillot	Coccyzus	Cuculiformes	species	NA	Coccyzus melacoryphus	A	NA	NA	NA	NA	NA	Cuculinae
b6a351b7-8151-4ba7-8d9e-18eea303a490	Mimus graysoni	Mimus graysoni	Mimus graysoni; Mimodes graysoni	1	Taxon concept f7d80499-a3a1-4285-9f8a-2a165770e8a3 containing 'Mimus graysoni' and 'Mimodes graysoni' found between 1983 to 2017 in 3 datasets (part of name cluster b6a351b7-8151-4ba7-8d9e-18eea303a490)	added -> rename -> referenced	added -> referenced		aou_6 (1983)	1983	Monotypic.	Socorro Mockingbird	1489	Mimidae	Moqueur de Socorro	Mimus	Passeriformes	species	NA	Mimus graysoni	NA	NA	NA	NA	NA	NA	NA
abcf2f38-a24f-4659-a1f4-2b75ccce72fb	Bombycilla cedrorum	Bombycilla cedrorum	Ampelis cedrorum; Bombycilla cedrorum	1	Taxon concept 8c043f1b-0535-4daa-9a80-10c0d40c20f5 containing 'Bombycilla cedrorum' and 'Ampelis cedrorum' found between 1886 to 2017 in 4 datasets (part of name cluster abcf2f38-a24f-4659-a1f4-2b75ccce72fb)	added -> rename -> referenced -> referenced	added -> referenced -> referenced		aou_1.csv (1886)	1886	Monotypic.	Cedar Waxwing	1525; 619	Bombycillidae	Jaseur d'Amérique	Bombycilla	Passeriformes	species	Ampelis cedrorum; Bombycilla cedrorum	Bombycilla cedrorum	NA	NA	NA	NA	NA	NA	NA
db99181a-8cd1-4e1f-acf5-fbb4248e68fd	Clibanornis rubiginosus	Clibanornis rubiginosus	Automolus rubiginosus; Clibanornis rubiginosus	2	Taxon concept 8dbc5389-6207-4186-bc29-13a75afc5ac5 containing 'Automolus rubiginosus' found between 1983 to 2013 in 2 datasets (part of name cluster db99181a-8cd1-4e1f-acf5-fbb4248e68fd); Taxon concept fb37c434-8818-4953-aad8-e8fe04aa73eb containing 'Clibanornis rubiginosus' and 'Automolus rubiginosus' found between 2013 to 2017 in 3 datasets (part of name cluster db99181a-8cd1-4e1f-acf5-fbb4248e…	added -> split -> rename -> referenced	added -> split -> referenced	split	aou_6 (1983)	1983	Formerly placed in Automolus.	Ruddy Foliage-gleaner	11161	Furnariidae	Anabate rubigineux	Clibanornis	Passeriformes	species	NA	Clibanornis rubiginosus	NA	NA	NA	NA	NA	NA	Furnariinae
b0e1e814-ab72-4360-b835-14572ed24d1d	Spinus psaltria	Spinus psaltria	Carduelis psaltria; Astragalinus psaltria; Spinus psaltria; Spinus psaltria mexicanus; Spinus psaltria arizonae	1	Taxon concept 0ac0553a-93c9-423e-935c-baad532b914d containing 'Spinus psaltria' and 'Astragalinus psaltria' and 'Carduelis psaltria' and 'Spinus psaltria arizonae' and 'Spinus psaltria mexicanus' found between 1886 to 2017 in 8 datasets (part of name cluster b0e1e814-ab72-4360-b835-14572ed24d1d)	added|added|added -> rename -> rename -> referenced -> rename -> deleted|deleted -> rename -> referenced	added|added|added -> referenced -> deleted|deleted -> referenced		aou_1.csv (1886)	1886	NA	Lesser Goldfinch	1866; 530; 530a; 530b	Fringillidae	Chardonneret mineur	Spinus	Passeriformes	species	Carduelis psaltria; Spinus psaltria; Spinus psaltria mexicanus; Spinus psaltria arizonae	Spinus psaltria	NA	NA	NA	NA	NA	NA	Carduelinae
ce6a7060-8cc3-47f8-adf7-9e23deb6c721	Microrhopias quixensis	Microrhopias quixensis	Microrhopias quixensis	1	Taxon concept 5cf89f47-c77d-4cb5-9f1b-794cda89aed0 containing 'Microrhopias quixensis' found between 1983 to 2017 in 3 datasets (part of name cluster ce6a7060-8cc3-47f8-adf7-9e23deb6c721)	added -> referenced -> referenced	added -> referenced -> referenced		aou_6 (1983)	1983	NA	Dot-winged Antwren	1050	Thamnophilidae	Grisin étoilé	Microrhopias	Passeriformes	species	NA	Microrhopias quixensis	NA	NA	NA	NA	NA	NA	NA
3c705160-9f86-4453-9037-1daf878e57e3	Chlorophonia callophrys	Chlorophonia callophrys	Chlorophonia callophrys	1	Taxon concept 84b8d1b6-4547-4bcd-9fb4-7e0b7135d642 containing 'Chlorophonia callophrys' found between 1983 to 2017 in 3 datasets (part of name cluster 3c705160-9f86-4453-9037-1daf878e57e3)	added -> referenced -> referenced	added -> referenced -> referenced		aou_6 (1983)	1983	Monotypic.	Golden-browed Chlorophonia	1845	Fringillidae	Organiste à sourcils jaunes	Chlorophonia	Passeriformes	species	NA	Chlorophonia callophrys	NA	NA	NA	NA	NA	NA	Euphoniinae
258a4053-8eed-4fff-9e99-5fcc448a7c6a	Calidris canutus	Calidris canutus	Calidris canutus; Tringa canutus	1	Taxon concept 4f02c524-c6d9-452a-b5fa-e65afc7b8798 containing 'Calidris canutus' and 'Tringa canutus' found between 1886 to 2017 in 7 datasets (part of name cluster 258a4053-8eed-4fff-9e99-5fcc448a7c6a)	added -> rename -> referenced -> referenced -> referenced -> referenced -> referenced	added -> referenced -> referenced -> referenced -> referenced -> referenced		aou_1.csv (1886)	1886	NA	Red Knot	234; 427	Scolopacidae	Bécasseau maubèche	Calidris	Charadriiformes	species	Calidris canutus; Tringa canutus	Calidris canutus	NA	NA	NA	NA	NA	NA	Arenariinae
fa84cc80-0e5c-4957-89a6-755447d1b1cd	Crotophaga ani	Crotophaga ani	Crotophaga ani	1	Taxon concept 65b778cd-e684-4866-b2fb-ccdacbfbb00f containing 'Crotophaga ani' found between 1886 to 2017 in 4 datasets (part of name cluster fa84cc80-0e5c-4957-89a6-755447d1b1cd)	added -> referenced -> referenced -> referenced	added -> referenced -> referenced -> referenced		aou_1.csv (1886)	1886	Monotypic.	Smooth-billed Ani	[383]; 662	Cuculidae	Ani à bec lisse	Crotophaga	Cuculiformes	species	Crotophaga ani	Crotophaga ani	NA	NA	NA	NA	NA	NA	Crotophaginae
397cf975-7800-4166-9ba6-cd4faf43976a	Phalaropus fulicarius	Phalaropus fulicarius	Phalaropus fulicarius; Phalaropus fulicaria; Crymophilus fulicarius	1	Taxon concept 14b4daf3-31d8-4d5b-b48a-01decc3308f6 containing 'Phalaropus fulicarius' and 'Phalaropus fulicaria' and 'Crymophilus fulicarius' found between 1886 to 2017 in 7 datasets (part of name cluster 397cf975-7800-4166-9ba6-cd4faf43976a)	added -> rename -> referenced -> rename -> referenced -> rename -> referenced	added -> referenced -> referenced -> referenced		aou_1.csv (1886)	1886	Monotypic.	Red Phalarope	222; 459	Scolopacidae	Phalarope à bec large	Phalaropus	Charadriiformes	species	Phalaropus fulicaria; Crymophilus fulicarius	Phalaropus fulicarius	NA	NA	NA	NA	NA	NA	Tringinae
0c98f06a-4fe9-4020-bee5-65162384643b	Passerina leclancherii	Passerina leclancherii	Passerina leclancherii	1	Taxon concept 004fdc2d-4c46-430d-ad14-180bf9af5473 containing 'Passerina leclancherii' found between 1983 to 2017 in 2 datasets (part of name cluster 0c98f06a-4fe9-4020-bee5-65162384643b)	added -> referenced	added -> referenced		aou_6 (1983)	1983	NA	Orange-breasted Bunting	1767	Cardinalidae	Passerin arc-en-ciel	Passerina	Passeriformes	species	NA	Passerina leclancherii	NA	NA	NA	NA	NA	NA	NA
859344a4-5cb7-43dc-a7f0-eff936382029	Amazona autumnalis	Amazona autumnalis	Amazona autumnalis	1	Taxon concept a074c332-88e3-40d4-8b3b-7ac020aa8fbd containing 'Amazona autumnalis' found between 1983 to 2017 in 2 datasets (part of name cluster 859344a4-5cb7-43dc-a7f0-eff936382029)	added -> referenced	added -> referenced		aou_6 (1983)	1983	NA	Red-lored Parrot	630	Psittacidae	Amazone diadème	Amazona	Psittaciformes	species	NA	Amazona autumnalis	NA	NA	NA	NA	NA	NA	Arinae
9d29a620-42f3-4092-ae3a-1d3e5745d534	Fregetta tropica	Fregetta tropica	Cymodroma grallaria; Fregetta tropica; Fregetta grallaria	1	Taxon concept 94035a89-85a3-44f4-bd5d-d342fa684ee4 containing 'Cymodroma grallaria' and 'Fregetta grallaria' and 'Fregetta tropica' found between 1886 to 2017 in 8 datasets (part of name cluster 9d29a620-42f3-4092-ae3a-1d3e5745d534)	added -> rename -> referenced -> rename -> referenced -> deleted -> added -> referenced	added -> referenced -> referenced -> deleted -> added -> referenced		aou_1.csv (1886)	1886	NA	Black-bellied Storm-Petrel	[110]; 183	Hydrobatidae	Océanite à ventre noir	Fregetta	Procellariiformes	species	Cymodroma grallaria	Fregetta tropica	A	NA	NA	NA	NA	NA	NA
b5463e4c-e041-4f9a-892e-e4ab006d7f68	Leucophaeus atricilla	Leucophaeus atricilla	Larus atricilla; Leucophaeus atricilla	1	Taxon concept cfc8f859-2e20-482b-b8d8-8873e3855aef containing 'Larus atricilla' and 'Leucophaeus atricilla' found between 1886 to 2017 in 4 datasets (part of name cluster b5463e4c-e041-4f9a-892e-e4ab006d7f68)	added -> referenced -> rename -> referenced	added -> referenced -> referenced		aou_1.csv (1886)	1886	NA	Laughing Gull	58; 1990	Laridae	Mouette atricille	Leucophaeus	Charadriiformes	species	Larus atricilla	Leucophaeus atricilla	NA	NA	NA	NA	NA	NA	Larinae
1750fd9c-044a-47e6-9cea-0e2b151003e9	Anthus rubescens	Anthus rubescens	Anthus pensilvanicus; Anthus rubescens	3	Taxon concept 4df22fbf-07eb-4a86-b615-eaf68bbb9be0 containing 'Anthus rubescens' found between 1989 to 2017 in 2 datasets (part of name cluster 1750fd9c-044a-47e6-9cea-0e2b151003e9); Taxon concept b099cc7a-fa02-4c12-b1c5-419c4c615c9c containing 'Anthus rubescens' and 'Anthus pensilvanicus' found between 1886 to 1931 in 4 datasets (part of name cluster 1750fd9c-044a-47e6-9cea-0e2b151003e9); Taxon …	added -> rename -> referenced -> lump -> split -> referenced	added -> referenced -> lump -> split -> referenced	lump -> split	aou_1.csv (1886)	1886	NA	American Pipit	1521; 697	Motacillidae	Pipit d'Amérique	Anthus	Passeriformes	species	Anthus pensilvanicus	Anthus rubescens	NA	NA	NA	NA	NA	NA	NA
8cff2175-21c9-4a0f-9390-02300b17e657	Morus bassanus	Morus bassanus	Moris bassana; Sula bassanus; Sula bassana; Morus bassanus	1	Taxon concept 058518a3-d403-489e-8b73-dde1925fdfa4 containing 'Morus bassanus' and 'Sula bassanus' and 'Sula bassana' and 'Moris bassana' found between 1886 to 2017 in 7 datasets (part of name cluster 8cff2175-21c9-4a0f-9390-02300b17e657)	added -> rename -> rename -> rename -> referenced -> rename -> referenced	added -> referenced -> referenced		aou_1.csv (1886)	1886	Monotypic.	Northern Gannet	204; 117	Sulidae	Fou de Bassan	Morus	Suliformes	species	Sula bassanus; Sula bassana	Morus bassanus	NA	NA	NA	NA	NA	NA	NA
ff584479-a479-4282-8b9f-94928d33274b	Ardea purpurea	Ardea purpurea	Ardea purpurea	1	Taxon concept 1765c447-a87f-4ea7-9a8a-e94e71cf1917 containing 'Ardea purpurea' found between 2010 to 2017 in 2 datasets (part of name cluster ff584479-a479-4282-8b9f-94928d33274b)	added -> referenced	added -> referenced		aou_7_51 (2010)	2010	Monotypic.	Purple Heron	2058	Ardeidae	Héron pourpré	Ardea	Pelecaniformes	species	NA	Ardea purpurea	A	NA	NA	NA	NA	NA	NA
8851fee5-ab82-4d6c-900b-21befb8354d0	Lipaugus unirufus	Lipaugus unirufus	Lipaugus unirufus	1	Taxon concept 3c5a7d48-1693-46eb-85a7-431d6a2a7af1 containing 'Lipaugus unirufus' found between 1983 to 2017 in 8 datasets (part of name cluster 8851fee5-ab82-4d6c-900b-21befb8354d0)	added -> referenced -> referenced -> referenced -> referenced -> referenced -> referenced -> referenced	added -> referenced -> referenced -> referenced -> referenced -> referenced -> referenced -> referenced		aou_6 (1983)	1983	NA	Rufous Piha	1202	Cotingidae	Piauhau roux	Lipaugus	Passeriformes	species	NA	Lipaugus unirufus	NA	NA	NA	NA	NA	NA	NA
0d12d677-6b1d-4192-abe1-e24dbdf0db9d	Basileuterus lachrymosus	Basileuterus lachrymosus	Euthlypis lachrymosa; Basileuterus lachrymosus	1	Taxon concept 2ed83d78-b2ca-4d57-ba20-0865c87666a0 containing 'Basileuterus lachrymosus' and 'Euthlypis lachrymosa' found between 1931 to 2017 in 7 datasets (part of name cluster 0d12d677-6b1d-4192-abe1-e24dbdf0db9d)	added -> referenced -> referenced -> referenced -> referenced -> rename -> referenced	added -> referenced -> referenced -> referenced -> referenced -> referenced		aou_4 (1931)	1931	NA	Fan-tailed Warbler	1609	Parulidae	Paruline des rochers	Basileuterus	Passeriformes	species	Euthlypis lachrymosa	Basileuterus lachrymosus	NA	NA	NA	NA	NA	NA	NA
39e24441-2ee3-461d-ab1b-bd722f38bf24	Odontophorus melanotis	Odontophorus melanotis	Odontophorus melanotis	2	Taxon concept d5ea098d-e761-45ac-9ada-17e61fda7799 containing 'Odontophorus melanotis' found between 1993 to 2017 in 3 datasets (part of name cluster 39e24441-2ee3-461d-ab1b-bd722f38bf24); Taxon concept 7dd7a5c3-eb37-47f8-9fc7-f7f6d5c5f08f containing 'Odontophorus melanotis' found between 1993 in 1 datasets (part of name cluster 39e24441-2ee3-461d-ab1b-bd722f38bf24)	split -> referenced -> referenced	split -> referenced -> referenced	split	aou_6_39 (1993)	1993	NA	Black-eared Wood-Quail	126	Odontophoridae	Tocro à face noire	Odontophorus	Galliformes	species	NA	Odontophorus melanotis	NA	NA	NA	NA	NA	NA	NA
684f9c2e-6248-415b-a5c2-381307f50317	Eudocimus albus	Eudocimus albus	Eudocimus albus; Guara alba	1	Taxon concept 538bb404-665e-442e-acfe-146e18826679 containing 'Eudocimus albus' and 'Guara alba' found between 1886 to 2017 in 5 datasets (part of name cluster 684f9c2e-6248-415b-a5c2-381307f50317)	added -> referenced -> rename -> referenced -> referenced	added -> referenced -> referenced -> referenced		aou_1.csv (1886)	1886	Monotypic.	White Ibis	245; 184	Threskiornithidae	Ibis blanc	Eudocimus	Pelecaniformes	species	Eudocimus albus; Guara alba	Eudocimus albus	NA	NA	NA	NA	NA	NA	Threskiornithinae
2936f25c-593d-425a-a031-4f2d0bb2758c	Phaethon aethereus	Phaethon aethereus	Phaethon aethereus	1	Taxon concept 514e2f61-142e-4aa8-befb-588e946ffa27 containing 'Phaethon aethereus' found between 1886 to 2017 in 7 datasets (part of name cluster 2936f25c-593d-425a-a031-4f2d0bb2758c)	added -> referenced -> referenced -> referenced -> referenced -> referenced -> referenced	added -> referenced -> referenced -> referenced -> referenced -> referenced -> referenced		aou_1.csv (1886)	1886	NA	Red-billed Tropicbird	113; 196	Phaethontidae	Phaéton à bec rouge	Phaethon	Phaethontiformes	species	Phaethon aethereus	Phaethon aethereus	NA	NA	NA	NA	NA	NA	NA
f39219ae-aec8-46a0-be58-3988b9da5f39	Vanellus vanellus	Vanellus vanellus	Vanellus vanellus	1	Taxon concept 28efda23-678f-4e51-beb7-7ba0414c7397 containing 'Vanellus vanellus' found between 1886 to 2017 in 4 datasets (part of name cluster f39219ae-aec8-46a0-be58-3988b9da5f39)	added -> referenced -> referenced -> referenced	added -> referenced -> referenced -> referenced		aou_1.csv (1886)	1886	Monotypic.	Northern Lapwing	369; [269]	Charadriidae	Vanneau huppé	Vanellus	Charadriiformes	species	Vanellus vanellus	Vanellus vanellus	A	NA	NA	NA	NA	NA	Vanellinae
a368b0d1-08fb-4d81-a87d-fd1856e67e65	Acrocephalus familiaris	Acrocephalus familiaris	Acrocephalus familiaris	1	Taxon concept 8a8bfecf-630c-4ee5-8120-886491c7335b containing 'Acrocephalus familiaris' found between January 1982 to 2017 in 5 datasets (part of name cluster a368b0d1-08fb-4d81-a87d-fd1856e67e65)	added -> referenced -> referenced -> referenced -> referenced	added -> referenced -> referenced -> referenced -> referenced		aou_5_34 (January 1982)	1982	NA	Millerbird	1407	Acrocephalidae	Rousserolle obscure	Acrocephalus	Passeriformes	species	Acrocephalus familiaris	Acrocephalus familiaris	NA	NA	H	NA	NA	NA	NA
52de2644-8f0f-4ec2-a938-be08084a3367	Geothlypis formosa	Geothlypis formosa	Oporornis formosus; Geothlypis formosa; Oporornis formosa	1	Taxon concept 89947b48-8712-4825-b0f0-ffabb19806ec containing 'Oporornis formosa' and 'Geothlypis formosa' and 'Oporornis formosus' found between 1886 to 2017 in 10 datasets (part of name cluster 52de2644-8f0f-4ec2-a938-be08084a3367)	added -> rename -> rename -> referenced -> referenced -> referenced -> referenced -> referenced -> rename -> referenced	added -> referenced -> referenced -> referenced -> referenced -> referenced -> referenced		aou_1.csv (1886)	1886	Monotypic.	Kentucky Warbler	677; 1583	Parulidae	Paruline du Kentucky	Geothlypis	Passeriformes	species	Oporornis formosus; Geothlypis formosa	Geothlypis formosa	NA	NA	NA	NA	NA	NA	NA
03585960-62cf-4da3-a4e1-56ce13c08bdd	Spinus dominicensis	Spinus dominicensis	Spinus dominicensis; Carduelis dominicensis	1	Taxon concept b32fd9a1-7bef-47fe-9e03-6af061ebf2d8 containing 'Carduelis dominicensis' and 'Spinus dominicensis' found between 1983 to 2017 in 3 datasets (part of name cluster 03585960-62cf-4da3-a4e1-56ce13c08bdd)	added -> rename -> referenced	added -> referenced		aou_6 (1983)	1983	Monotypic.	Antillean Siskin	1865	Fringillidae	Chardonneret des Antilles	Spinus	Passeriformes	species	NA	Spinus dominicensis	NA	NA	NA	NA	NA	NA	Carduelinae
caea031b-09a2-49fb-8746-6c681e8ed2a8	Polioptila caerulea	Polioptila caerulea	Polioptila caerulea	1	Taxon concept 16ec5f10-b483-40cb-97b4-c7cff2e69174 containing 'Polioptila caerulea' found between 1886 to 2017 in 6 datasets (part of name cluster caea031b-09a2-49fb-8746-6c681e8ed2a8)	added -> referenced -> referenced -> referenced -> referenced -> referenced	added -> referenced -> referenced -> referenced -> referenced -> referenced		aou_1.csv (1886)	1886	NA	Blue-gray Gnatcatcher	751; 2010	Polioptilidae	Gobemoucheron gris-bleu	Polioptila	Passeriformes	species	Polioptila caerulea	Polioptila caerulea	NA	NA	NA	NA	NA	NA	NA
56fcfe75-6399-4f26-81bc-9aa62958678d	Acridotheres tristis	Acridotheres tristis	Acridotheres tristis	1	Taxon concept 3cba3bc8-a4f0-4ff7-970f-3719fbf735ef containing 'Acridotheres tristis' found between January 1982 to 2017 in 3 datasets (part of name cluster 56fcfe75-6399-4f26-81bc-9aa62958678d)	added -> referenced -> referenced	added -> referenced -> referenced		aou_5_34 (January 1982)	1982	NA	Common Myna	1510	Sturnidae	Martin triste	Acridotheres	Passeriformes	species	Acridotheres tristis	Acridotheres tristis	NA	NA	NA	I	NA	NA	NA
41cb0839-ca57-4966-b25d-9d810440829d	Sicalis flaveola	Sicalis flaveola	Sicalis flaveola	1	Taxon concept d65878ef-d28e-4861-a8e6-6b3463f322cd containing 'Sicalis flaveola' found between January 1982 to 2017 in 3 datasets (part of name cluster 41cb0839-ca57-4966-b25d-9d810440829d)	added -> referenced -> referenced	added -> referenced -> referenced		aou_5_34 (January 1982)	1982	NA	Saffron Finch	1669	Thraupidae	Sicale bouton-d'or	Sicalis	Passeriformes	species	Sicalis flaveola	Sicalis flaveola	NA	NA	NA	I	*	NA	Diglossinae
3fc3d615-fc70-4bf0-8866-ed5652377a6a	Tyrannus caudifasciatus	Tyrannus caudifasciatus	Tyrannus caudifasciatus	1	Taxon concept 6469456d-8bfa-4e1b-aed5-02c3b9c0f14d containing 'Tyrannus caudifasciatus' found between January 1982 to 2017 in 3 datasets (part of name cluster 3fc3d615-fc70-4bf0-8866-ed5652377a6a)	added -> referenced -> referenced	added -> referenced -> referenced		aou_5_34 (January 1982)	1982	NA	Loggerhead Kingbird	1198	Tyrannidae	Tyran tête-police	Tyrannus	Passeriformes	species	Tyrannus caudifasciatus	Tyrannus caudifasciatus	NA	NA	NA	NA	NA	NA	Tyranninae
1474aa9c-9050-478f-ac6c-eac66b2f0310	Setophaga magnolia	Setophaga magnolia	Dendroica magnolia; Setophaga magnolia; Dendroica maculosa	1	Taxon concept 7a78127f-6969-44aa-931c-d61ab9a38aa5 containing 'Setophaga magnolia' and 'Dendroica magnolia' and 'Dendroica maculosa' found between 1886 to 2017 in 9 datasets (part of name cluster 1474aa9c-9050-478f-ac6c-eac66b2f0310)	added -> rename -> referenced -> referenced -> referenced -> referenced -> referenced -> rename -> referenced	added -> referenced -> referenced -> referenced -> referenced -> referenced -> referenced		aou_1.csv (1886)	1886	Monotypic.	Magnolia Warbler	1547; 657	Parulidae	Paruline à tête cendrée	Setophaga	Passeriformes	species	Dendroica magnolia; Dendroica maculosa	Setophaga magnolia	NA	NA	NA	NA	NA	NA	NA
f40c9dba-c632-463c-a57b-a4cfc7fa6f45	Cyclarhis gujanensis	Cyclarhis gujanensis	Cyclarhis gujanensis	1	Taxon concept c51e74a8-39b6-4df1-b140-55cc29a3bc19 containing 'Cyclarhis gujanensis' found between 1983 to 2017 in 2 datasets (part of name cluster f40c9dba-c632-463c-a57b-a4cfc7fa6f45)	added -> referenced	added -> referenced		aou_6 (1983)	1983	NA	Rufous-browed Peppershrike	1268	Vireonidae	Sourciroux mélodieux	Cyclarhis	Passeriformes	species	NA	Cyclarhis gujanensis	NA	NA	NA	NA	NA	NA	NA
b710e61d-627b-4e87-8273-0e58c955232a	Icterus leucopteryx	Icterus leucopteryx	Icterus leucopteryx	1	Taxon concept 04322d62-7ebf-40c7-af9a-82f0dd5c2b93 containing 'Icterus leucopteryx' found between 1983 to 2017 in 2 datasets (part of name cluster b710e61d-627b-4e87-8273-0e58c955232a)	added -> referenced	added -> referenced		aou_6 (1983)	1983	NA	Jamaican Oriole	1813	Icteridae	Oriole de la Jamaïque	Icterus	Passeriformes	species	NA	Icterus leucopteryx	NA	NA	NA	NA	NA	NA	NA
9c313d53-8636-486e-94a4-19f31e260595	Anthus lutescens	Anthus lutescens	Anthus lutescens	1	Taxon concept 7636f850-f38b-4593-81a6-3119e3e94499 containing 'Anthus lutescens' found between 1983 to 2017 in 2 datasets (part of name cluster 9c313d53-8636-486e-94a4-19f31e260595)	added -> referenced	added -> referenced		aou_6 (1983)	1983	NA	Yellowish Pipit	1523	Motacillidae	Pipit jaunâtre	Anthus	Passeriformes	species	NA	Anthus lutescens	NA	NA	NA	NA	NA	NA	NA
8f304614-dc57-4b70-9e89-16fe973b58b1	Sapayoa aenigma	Sapayoa aenigma	Sapayoa aenigma	1	Taxon concept 27c7ff56-6372-4737-bca5-dc61ff4781bc containing 'Sapayoa aenigma' found between 1983 to 2017 in 9 datasets (part of name cluster 8f304614-dc57-4b70-9e89-16fe973b58b1)	added -> referenced -> referenced -> referenced -> referenced -> referenced -> referenced -> referenced -> referenced	added -> referenced -> referenced -> referenced -> referenced -> referenced -> referenced -> referenced -> referenced		aou_6 (1983)	1983	NA	Sapayoa	2002	Sapayoidae	Sapayoa à bec large	Sapayoa	Passeriformes	species	NA	Sapayoa aenigma	NA	NA	NA	NA	NA	NA	NA
627a9e00-eb23-4c01-9c70-42f5add7a6b0	Neochen jubata	Neochen jubata	Neochen jubata	1	Taxon concept cbafff7c-0887-4e88-a5aa-664f98f822de containing 'Neochen jubata' found between 1997 to 2017 in 2 datasets (part of name cluster 627a9e00-eb23-4c01-9c70-42f5add7a6b0)	added -> referenced	added -> referenced		aou_6_41 (1997)	1997	Monotypic.	Orinoco Goose	29	Anatidae	Ouette de l'Orénoque	Neochen	Anseriformes	species	NA	Neochen jubata	A	NA	NA	NA	NA	NA	Tadorninae
006c49d0-37f9-468c-b312-da83b4d895e1	Glaucidium sanchezi	Glaucidium sanchezi	Glaucidium sanchezi	2	Taxon concept 3a1eab7b-565f-406b-b257-27372147e2b2 containing 'Glaucidium sanchezi' found between 1997 in 1 datasets (part of name cluster 006c49d0-37f9-468c-b312-da83b4d895e1); Taxon concept 8761ec88-164d-47bc-9a0f-a7c99ba64b4b containing 'Glaucidium sanchezi' found between 1997 to 2017 in 2 datasets (part of name cluster 006c49d0-37f9-468c-b312-da83b4d895e1)	split -> referenced	split -> referenced	split	aou_6_41 (1997)	1997	Monotypic.	Tamaulipas Pygmy-Owl	687	Strigidae	Chevêchette du Tamaulipas	Glaucidium	Strigiformes	species	NA	Glaucidium sanchezi	NA	NA	NA	NA	NA	NA	NA
20ef67f2-9ca9-449e-9837-20f89c4c4a71	Oporornis agilis	Oporornis agilis	Oporornis agilis; Geothlypis agilis	1	Taxon concept 18bbd056-0e19-423c-a75b-43e93a73121e containing 'Oporornis agilis' and 'Geothlypis agilis' found between 1886 to 2017 in 8 datasets (part of name cluster 20ef67f2-9ca9-449e-9837-20f89c4c4a71)	added -> rename -> referenced -> referenced -> referenced -> referenced -> referenced -> referenced	added -> referenced -> referenced -> referenced -> referenced -> referenced -> referenced		aou_1.csv (1886)	1886	Monotypic.	Connecticut Warbler	1584; 678	Parulidae	Paruline à gorge grise	Oporornis	Passeriformes	species	Oporornis agilis; Geothlypis agilis	Oporornis agilis	NA	NA	NA	NA	NA	NA	NA
c00a6dfb-db66-480e-ae14-5750111268ea	Passer domesticus	Passer domesticus	Passer domesticus	1	Taxon concept 642cf39c-c11a-495a-8bcb-3d55edbf529a containing 'Passer domesticus' found between 1931 to 2017 in 5 datasets (part of name cluster c00a6dfb-db66-480e-ae14-5750111268ea)	added -> referenced -> referenced -> referenced -> referenced	added -> referenced -> referenced -> referenced -> referenced		aou_4 (1931)	1931	NA	House Sparrow	1907	Passeridae	Moineau domestique	Passer	Passeriformes	species	Passer domesticus	Passer domesticus	NA	NA	NA	I	NA	NA	NA
81814425-f553-471c-b24f-b370890d93a8	Tyrannus crassirostris	Tyrannus crassirostris	Tyrannus crassirostris	1	Taxon concept dac539cf-3489-4d69-a28c-53b81d7368c1 containing 'Tyrannus crassirostris' found between January 1982 to 2017 in 3 datasets (part of name cluster 81814425-f553-471c-b24f-b370890d93a8)	added -> referenced -> referenced	added -> referenced -> referenced		aou_5_34 (January 1982)	1982	NA	Thick-billed Kingbird	1194	Tyrannidae	Tyran à bec épais	Tyrannus	Passeriformes	species	Tyrannus crassirostris	Tyrannus crassirostris	NA	NA	NA	NA	NA	NA	Tyranninae
f0f1f5f1-3233-42dc-9bbd-b2a3dd3407fe	Campylorhynchus megalopterus	Campylorhynchus megalopterus	Campylorhynchus megalopterus	1	Taxon concept 2bb41760-82b0-4ea4-8632-73def3755c8f containing 'Campylorhynchus megalopterus' found between 1983 to 2017 in 2 datasets (part of name cluster f0f1f5f1-3233-42dc-9bbd-b2a3dd3407fe)	added -> referenced	added -> referenced		aou_6 (1983)	1983	NA	Gray-barred Wren	1355	Troglodytidae	Troglodyte zébré	Campylorhynchus	Passeriformes	species	NA	Campylorhynchus megalopterus	NA	NA	NA	NA	NA	NA	NA
a0bdfa70-06c5-4124-8664-d9fb3a6455d5	Forpus passerinus	Forpus passerinus	Forpus passerinus	1	Taxon concept fc6bff02-8651-4f6d-a0a1-23d272de9d3b containing 'Forpus passerinus' found between 1983 to 2017 in 2 datasets (part of name cluster a0bdfa70-06c5-4124-8664-d9fb3a6455d5)	added -> referenced	added -> referenced		aou_6 (1983)	1983	NA	Green-rumped Parrotlet	610	Psittacidae	Toui été	Forpus	Psittaciformes	species	NA	Forpus passerinus	NA	NA	NA	NA	NA	NA	Arinae
9c603d8d-a1e2-4144-b615-3b3ca8180880	Chlorodrepanis virens	Chlorodrepanis virens	Chlorodrepanis virens; Hemignathus virens	2	Taxon concept 0d1eed13-11d2-4693-8a98-87f92912d917 containing 'Hemignathus virens' found between January 1982 to 1995 in 3 datasets (part of name cluster 9c603d8d-a1e2-4144-b615-3b3ca8180880); Taxon concept e937f9de-602d-4bd0-96c0-6f34a3000460 containing 'Hemignathus virens' and 'Chlorodrepanis virens' found between 1995 to 2017 in 3 datasets (part of name cluster 9c603d8d-a1e2-4144-b615-3b3ca818…	added -> referenced -> split -> rename -> referenced	added -> referenced -> split -> referenced	split	aou_5_34 (January 1982)	1982	Formerly placed in the genus Hemignathus.	Hawaii Amakihi	11661	Fringillidae	Amakihi familier	Chlorodrepanis	Passeriformes	species	Hemignathus virens	Chlorodrepanis virens	NA	NA	H	NA	NA	NA	Carduelinae
bf03da5d-0001-4dd2-8962-3059feb3662b	Crax rubra	Crax rubra	Crax rubra	1	Taxon concept 44b06fe9-62f6-48c4-8966-4ba72f02d744 containing 'Crax rubra' found between 1983 to 2017 in 2 datasets (part of name cluster bf03da5d-0001-4dd2-8962-3059feb3662b)	added -> referenced	added -> referenced		aou_6 (1983)	1983	NA	Great Curassow	86	Cracidae	Grand Hocco	Crax	Galliformes	species	NA	Crax rubra	NA	NA	NA	NA	NA	NA	NA
88401274-82cd-4786-9170-a76d2ed76407	Xenops rutilans	Xenops rutilans	Xenops rutilans	1	Taxon concept 3d2e790f-96a8-4ddb-97e5-763221552c55 containing 'Xenops rutilans' found between 1983 to 2017 in 2 datasets (part of name cluster 88401274-82cd-4786-9170-a76d2ed76407)	added -> referenced	added -> referenced		aou_6 (1983)	1983	NA	Streaked Xenops	1010	Furnariidae	Sittine striée	Xenops	Passeriformes	species	NA	Xenops rutilans	NA	NA	NA	NA	NA	NA	Furnariinae
41475a1c-cf1b-402c-a922-06c85c7a6a33	Xenornis setifrons	Xenornis setifrons	Xenornis setifrons	1	Taxon concept 30dda0a2-796b-4faa-b307-4d6fcac5857a containing 'Xenornis setifrons' found between 1983 to 2017 in 3 datasets (part of name cluster 41475a1c-cf1b-402c-a922-06c85c7a6a33)	added -> referenced -> referenced	added -> referenced -> referenced		aou_6 (1983)	1983	Monotypic.	Spiny-faced Antshrike	1040	Thamnophilidae	Batara masqué	Xenornis	Passeriformes	species	NA	Xenornis setifrons	NA	NA	NA	NA	NA	NA	NA
945f869b-695c-437c-9d75-145b74e2cd4d	Eremophila alpestris	Eremophila alpestris	Otocoris alpestris rubea; Otocoris alpestris arenicola; Otocoris alpestris praticola; Otocoris alpestris giraudi; Otocoris alpestris strigata; Otocoris alpestris chrysolaema; Otocoris alpestris; Otocoris alpestris leucolaema; Eremophila alpestris	1	Taxon concept 218361f5-2318-42b0-8418-457178d4f51d containing 'Eremophila alpestris' and 8 other names between 1886 to 2017 in 4 datasets (part of name cluster 945f869b-695c-437c-9d75-145b74e2cd4d)	added|added|added|added|added|added|added|added -> rename -> deleted|deleted|deleted|deleted|deleted|deleted|deleted -> referenced	added|added|added|added|added|added|added|added -> deleted|deleted|deleted|deleted|deleted|deleted|deleted -> referenced		aou_1.csv (1886)	1886	NA	Horned Lark	474; 1310; 474a; 474b; 474c; 474d; 474e; 474f; 474g	Alaudidae	Alouette hausse-col	Eremophila	Passeriformes	species	Otocoris alpestris rubea; Otocoris alpestris arenicola; Otocoris alpestris praticola; Otocoris alpestris giraudi; Otocoris alpestris strigata; Otocoris alpestris chrysolaema; Otocoris alpestris; Otocoris alpestris leucolaema; Eremophila alpestris	Eremophila alpestris	NA	NA	NA	NA	NA	NA	NA
b269ee01-8b52-4120-bf52-eb573611ceec	Aphelocoma californica	Aphelocoma californica	Aphelocoma californica	5	Taxon concept c7893889-ff93-4e1c-a7f2-d7aabccc3fda containing 'Aphelocoma californica' found between 1995 to 2016 in 2 datasets (part of name cluster b269ee01-8b52-4120-bf52-eb573611ceec); Taxon concept 88707b71-2f80-4645-8d4b-377588b7d542 containing 'Aphelocoma californica' found between 1931 to 1944 in 2 datasets (part of name cluster b269ee01-8b52-4120-bf52-eb573611ceec); Taxon concept ed69315…	added -> lump -> lump -> split -> split -> referenced	added -> lump -> lump -> split -> split -> referenced	lump -> lump -> split -> split	aou_1.csv (1886)	1886	Formerly considered conspecific with Aphelocoma woodhouseii.	California Scrub-Jay	1288; 481	Corvidae	Geai buissonnier	Aphelocoma	Passeriformes	species	Aphelocoma californica	Aphelocoma californica	NA	NA	NA	NA	NA	NA	NA
56ea7293-2c20-45b5-bb3c-eb682fa05377	Antrostomus ridgwayi	Antrostomus ridgwayi	Caprimulgus ridgwayi; Antrostomus ridgwayi	1	Taxon concept 7fad3cc1-6734-4f89-ba7b-1b1d11015cc7 containing 'Caprimulgus ridgwayi' and 'Antrostomus ridgwayi' found between January 1982 to 2017 in 4 datasets (part of name cluster 56ea7293-2c20-45b5-bb3c-eb682fa05377)	added -> referenced -> rename -> referenced	added -> referenced -> referenced		aou_5_34 (January 1982)	1982	NA	Buff-collared Nightjar	723	Caprimulgidae	Engoulevent de Ridgway	Antrostomus	Caprimulgiformes	species	Caprimulgus ridgwayi	Antrostomus ridgwayi	NA	NA	NA	NA	NA	NA	Caprimulginae
76fbde62-1ddc-4de9-bf54-602656902620	Tringa glareola	Tringa glareola	Tringa glareola; Rhyacophilus glareola	1	Taxon concept 3cc36a15-1945-4ed2-b082-084de61a1106 containing 'Rhyacophilus glareola' and 'Tringa glareola' found between 1908 to 2017 in 4 datasets (part of name cluster 76fbde62-1ddc-4de9-bf54-602656902620)	added -> rename -> referenced -> referenced	added -> referenced -> referenced		aou_2_14 (1908)	1908	Monotypic.	Wood Sandpiper	408	Scolopacidae	Chevalier sylvain	Tringa	Charadriiformes	species	Tringa glareola	Tringa glareola	NA	NA	NA	NA	NA	NA	Tringinae
82ca0584-44bd-4919-8ede-0b2f792ce38c	Lamprolaima rhami	Lamprolaima rhami	Lamprolaima rhami	1	Taxon concept 82ce0c45-c1fc-4dd3-830b-8a696bb48136 containing 'Lamprolaima rhami' found between 1983 to 2017 in 2 datasets (part of name cluster 82ca0584-44bd-4919-8ede-0b2f792ce38c)	added -> referenced	added -> referenced		aou_6 (1983)	1983	Monotypic.	Garnet-throated Hummingbird	849	Trochilidae	Colibri à gorge grenat	Lamprolaima	Apodiformes	species	NA	Lamprolaima rhami	NA	NA	NA	NA	NA	NA	Trochilinae
c7f61537-5065-420a-a1b1-33cca43912de	Anthracothorax veraguensis	Anthracothorax veraguensis	Anthracothorax veraguensis	2	Taxon concept d85974f7-5ede-422f-8a9f-04344c7d140d containing 'Anthracothorax veraguensis' found between 1995 to 2017 in 3 datasets (part of name cluster c7f61537-5065-420a-a1b1-33cca43912de); Taxon concept 30f01553-3198-425c-8f7e-558533331724 containing 'Anthracothorax veraguensis' found between 1995 in 1 datasets (part of name cluster c7f61537-5065-420a-a1b1-33cca43912de)	split -> referenced -> referenced	split -> referenced -> referenced	split	aou_6_40 (1995)	1995	Monotypic.	Veraguan Mango	779	Trochilidae	Mango de Veraguas	Anthracothorax	Apodiformes	species	NA	Anthracothorax veraguensis	NA	NA	NA	NA	NA	NA	Trochilinae
7495d77b-3774-45be-af01-f3da2d544849	Pluvialis fulva	Pluvialis fulva	Pluvialis fulva	2	Taxon concept 788d769a-0a6c-4e6f-8e08-ef6639bc144d containing 'Pluvialis fulva' found between 1993 to 2017 in 2 datasets (part of name cluster 7495d77b-3774-45be-af01-f3da2d544849); Taxon concept 7ae75c1b-ff04-4e84-b577-19f7a6ab9fc2 containing 'Pluvialis fulva' found between 1993 in 1 datasets (part of name cluster 7495d77b-3774-45be-af01-f3da2d544849)	split -> referenced	split -> referenced	split	aou_6_39 (1993)	1993	Monotypic.	Pacific Golden-Plover	374	Charadriidae	Pluvier fauve	Pluvialis	Charadriiformes	species	NA	Pluvialis fulva	NA	NA	NA	NA	NA	NA	Charadriinae
14ad0547-5ac4-49a4-8268-756ec0b2bd02	Phaenicophilus palmarum	Phaenicophilus palmarum	Phaenicophilus palmarum	1	Taxon concept 175cb712-57cd-4a13-8394-ebe13121f666 containing 'Phaenicophilus palmarum' found between 1983 to 2017 in 2 datasets (part of name cluster 14ad0547-5ac4-49a4-8268-756ec0b2bd02)	added -> referenced	added -> referenced		aou_6 (1983)	1983	Monotypic.	Black-crowned Palm-Tanager	1941	Incertae sedis	Tangara à couronne noire	Phaenicophilus	Passeriformes	species	NA	Phaenicophilus palmarum	NA	NA	NA	NA	*	NA	NA
e1acfc79-63d1-4f20-bee6-a275d6347908	Icteria virens	Icteria virens	Icteria virens; Icteria virens longicauda	1	Taxon concept f59d151f-0921-4ab0-9bee-689e913d958e containing 'Icteria virens' and 'Icteria virens longicauda' found between 1886 to 2017 in 7 datasets (part of name cluster e1acfc79-63d1-4f20-bee6-a275d6347908)	added|added -> referenced -> referenced -> referenced -> deleted -> referenced -> referenced	added|added -> referenced -> referenced -> referenced -> deleted -> referenced -> referenced		aou_1.csv (1886)	1886	NA	Yellow-breasted Chat	683; 683a; 1618	Parulidae	Paruline polyglotte	Icteria	Passeriformes	species	Icteria virens; Icteria virens longicauda	Icteria virens	NA	NA	NA	NA	*	NA	NA
4990df69-3f63-409c-9e53-5021fdce7903	Thalurania ridgwayi	Thalurania ridgwayi	Thalurania ridgwayi	2	Taxon concept 2f141ea5-ec9e-41f6-9aeb-caec5834ba95 containing 'Thalurania ridgwayi' found between 1993 to 2017 in 2 datasets (part of name cluster 4990df69-3f63-409c-9e53-5021fdce7903); Taxon concept 88e25ac4-c339-4ee4-ba97-acd9cb5e697a containing 'Thalurania ridgwayi' found between 1993 in 1 datasets (part of name cluster 4990df69-3f63-409c-9e53-5021fdce7903)	split -> referenced	split -> referenced	split	aou_6_39 (1993)	1993	Monotypic.	Mexican Woodnymph	805	Trochilidae	Dryade du Mexique	Thalurania	Apodiformes	species	NA	Thalurania ridgwayi	NA	NA	NA	NA	NA	NA	Trochilinae
c2b538d5-d1f6-4261-8337-82f8c568cb6b	Salpinctes obsoletus	Salpinctes obsoletus	Salpinctes obsoletus	2	Taxon concept 4e2519f7-a139-4e99-9fee-f9d146a18b15 containing 'Salpinctes obsoletus' found between 1886 to 1931 in 2 datasets (part of name cluster c2b538d5-d1f6-4261-8337-82f8c568cb6b); Taxon concept 47c0ec9c-6507-4da3-ad05-db6069b3a9be containing 'Salpinctes obsoletus' found between 1931 to 2017 in 3 datasets (part of name cluster c2b538d5-d1f6-4261-8337-82f8c568cb6b)	added -> lump -> referenced -> referenced	added -> lump -> referenced -> referenced	lump	aou_1.csv (1886)	1886	NA	Rock Wren	1362; 715	Troglodytidae	Troglodyte des rochers	Salpinctes	Passeriformes	species	Salpinctes obsoletus	Salpinctes obsoletus	NA	NA	NA	NA	NA	NA	NA
2bd5d625-4f77-4860-82ea-aacf557e0a86	Myiarchus oberi	Myiarchus oberi	Myiarchus oberi	1	Taxon concept a23dc0f2-3d60-4076-81f3-b2d34591f384 containing 'Myiarchus oberi' found between 1983 to 2017 in 2 datasets (part of name cluster 2bd5d625-4f77-4860-82ea-aacf557e0a86)	added -> referenced	added -> referenced		aou_6 (1983)	1983	NA	Lesser Antillean Flycatcher	1176	Tyrannidae	Tyran janeau	Myiarchus	Passeriformes	species	NA	Myiarchus oberi	NA	NA	NA	NA	NA	NA	Tyranninae
82bf7fe3-c34c-45ed-8f50-52d8bfacb604	Spinus atriceps	Spinus atriceps	Carduelis atriceps; Spinus atriceps	1	Taxon concept 839089f4-50a2-4fb6-b03b-33a1e6a861b0 containing 'Spinus atriceps' and 'Carduelis atriceps' found between 1983 to 2017 in 3 datasets (part of name cluster 82bf7fe3-c34c-45ed-8f50-52d8bfacb604)	added -> rename -> referenced	added -> referenced		aou_6 (1983)	1983	Monotypic.	Black-capped Siskin	1861	Fringillidae	Tarin sombre	Spinus	Passeriformes	species	NA	Spinus atriceps	NA	NA	NA	NA	NA	NA	Carduelinae
b7afd14c-bab5-4a32-b3c2-48dfb1eba394	Amazilia violiceps	Amazilia violiceps	Amazilia verticalis; Amazilia violiceps	1	Taxon concept dfdde29e-b17e-43ec-bfcf-4dc6ddf8adfd containing 'Amazilia violiceps' and 'Amazilia verticalis' found between 1948 to 2017 in 6 datasets (part of name cluster b7afd14c-bab5-4a32-b3c2-48dfb1eba394)	added -> rename -> referenced -> rename -> referenced -> referenced	added -> referenced -> referenced -> referenced		aou_4_23 (1948)	1948	NA	Violet-crowned Hummingbird	831	Trochilidae	Ariane à couronne violette	Amazilia	Apodiformes	species	Amazilia violiceps	Amazilia violiceps	NA	NA	NA	NA	NA	NA	Trochilinae
3a69485d-723a-4058-a4e7-302c8d17c84b	Phaethornis striigularis	Phaethornis striigularis	Phaethornis striigularis	2	Taxon concept 8a117e07-90c7-4687-b648-e2b182970d1d containing 'Phaethornis striigularis' found between 2002 in 1 datasets (part of name cluster 3a69485d-723a-4058-a4e7-302c8d17c84b); Taxon concept 8bec78b8-d922-45d6-aeb1-c908ba6a9f7c containing 'Phaethornis striigularis' found between 2002 to 2017 in 2 datasets (part of name cluster 3a69485d-723a-4058-a4e7-302c8d17c84b)	split -> referenced	split -> referenced	split	aou_7_43 (2002)	2002	NA	Stripe-throated Hermit	765	Trochilidae	Ermite à gorge rayée	Phaethornis	Apodiformes	species	NA	Phaethornis striigularis	NA	NA	NA	NA	NA	NA	Phaethornithinae
597dd08d-189d-43c0-944b-25ac8c0e4e16	Progne subis	Progne subis	Progne subis	3	Taxon concept a739f26b-63bc-4b52-9a69-0703eb6f4f32 containing 'Progne subis' found between 1886 to 1944 in 2 datasets (part of name cluster 597dd08d-189d-43c0-944b-25ac8c0e4e16); Taxon concept 067362e7-caef-4871-afcb-0cbb4d85d5f8 containing 'Progne subis' found between 1956 to 2017 in 3 datasets (part of name cluster 597dd08d-189d-43c0-944b-25ac8c0e4e16); Taxon concept 287b2578-1a63-4a5e-bcc8-117…	added -> lump -> split -> referenced -> referenced	added -> lump -> split -> referenced -> referenced	lump -> split	aou_1.csv (1886)	1886	NA	Purple Martin	1311; 611	Hirundinidae	Hirondelle noire	Progne	Passeriformes	species	Progne subis	Progne subis	NA	NA	NA	NA	NA	NA	Hirundininae
bc30e442-bc74-4541-bd32-2ef3cdc45cf7	Psittacara maugei	Psittacara maugei	Psittacara maugei	2	Taxon concept 8ef7ecd1-9b96-42df-a57d-8e51343ac0de containing 'Psittacara maugei' found between 2016 to 2017 in 2 datasets (part of name cluster bc30e442-bc74-4541-bd32-2ef3cdc45cf7); Taxon concept dae7c5af-5708-43a2-a33b-36d00928509b containing 'Psittacara maugei' found between 2016 in 1 datasets (part of name cluster bc30e442-bc74-4541-bd32-2ef3cdc45cf7)	split -> referenced	split -> referenced	split	aou_7_57 (2016)	2016	Formerly considered conspecific with Psittacara chloropterus.	Puerto Rican Parakeet	12041	Psittacidae	Conure de Porto Rico	Psittacara	Psittaciformes	species	NA	Psittacara maugei	NA	†	NA	NA	NA	NA	Arinae
829ec8fd-c667-49f6-9c16-774029b7d88c	Colinus nigrogularis	Colinus nigrogularis	Colinus nigrogularis	1	Taxon concept 9c8b8e00-2d49-4b0e-9d17-7812f5d3c3e2 containing 'Colinus nigrogularis' found between 1983 to 2017 in 3 datasets (part of name cluster 829ec8fd-c667-49f6-9c16-774029b7d88c)	added -> referenced -> referenced	added -> referenced -> referenced		aou_6 (1983)	1983	NA	Black-throated Bobwhite	123	Odontophoridae	Colin à gorge noire	Colinus	Galliformes	species	NA	Colinus nigrogularis	NA	NA	NA	NA	NA	NA	NA
b21eb612-d286-430e-bb1c-c451f89cfcd1	Accipiter cooperii	Accipiter cooperii	Accipiter cooperi; Accipiter cooperii	1	Taxon concept ad528aa8-d7bb-44ac-83bd-7dfb631408f0 containing 'Accipiter cooperi' and 'Accipiter cooperii' found between 1886 to 2017 in 8 datasets (part of name cluster b21eb612-d286-430e-bb1c-c451f89cfcd1)	added -> rename -> referenced -> rename -> referenced -> rename -> referenced -> referenced	added -> referenced -> referenced -> referenced -> referenced		aou_1.csv (1886)	1886	Monotypic.	Cooper's Hawk	333; 279	Accipitridae	Épervier de Cooper	Accipiter	Accipitriformes	species	Accipiter cooperi; Accipiter cooperii	Accipiter cooperii	NA	NA	NA	NA	NA	NA	NA
b2f56a6a-d2e1-4f8b-8e91-335c1cefd585	Chlorostilbon maugaeus	Chlorostilbon maugaeus	Chlorostilbon maugaeus	1	Taxon concept c765d208-ec3f-4e65-b262-a942ddb5fc0a containing 'Chlorostilbon maugaeus' found between 1983 to 2017 in 2 datasets (part of name cluster b2f56a6a-d2e1-4f8b-8e91-335c1cefd585)	added -> referenced	added -> referenced		aou_6 (1983)	1983	Monotypic.	Puerto Rican Emerald	801	Trochilidae	Émeraude de Porto Rico	Chlorostilbon	Apodiformes	species	NA	Chlorostilbon maugaeus	NA	NA	NA	NA	NA	NA	Trochilinae
51ba7dc2-a680-4eb5-92c4-37da76bf2361	Aramus guarauna	Aramus guarauna	Aramus vociferus; Aramus giganteus; Aramus pictus; Aramus guarauna	1	Taxon concept 2eb386da-af19-4789-920f-03351a1e2052 containing 'Aramus giganteus' and 'Aramus pictus' and 'Aramus vociferus' and 'Aramus guarauna' found between 1886 to 2017 in 6 datasets (part of name cluster 51ba7dc2-a680-4eb5-92c4-37da76bf2361)	added -> rename -> rename -> rename -> referenced -> referenced	added -> referenced -> referenced		aou_1.csv (1886)	1886	NA	Limpkin	364; 207	Aramidae	Courlan brun	Aramus	Gruiformes	species	Aramus giganteus; Aramus guarauna	Aramus guarauna	NA	NA	NA	NA	NA	NA	NA
93f0514c-e3a3-4995-827c-7c08d91e41ce	Tachornis phoenicobia	Tachornis phoenicobia	Tachornis phoenicobia	1	Taxon concept 928f13cd-ee19-4480-b9da-3e78d930df5c containing 'Tachornis phoenicobia' found between January 1982 to 2017 in 4 datasets (part of name cluster 93f0514c-e3a3-4995-827c-7c08d91e41ce)	added -> referenced -> referenced -> referenced	added -> referenced -> referenced -> referenced		aou_5_34 (January 1982)	1982	NA	Antillean Palm-Swift	758	Apodidae	Martinet petit-rollé	Tachornis	Apodiformes	species	Tachornis phoenicobia	Tachornis phoenicobia	NA	NA	NA	NA	NA	NA	Apodinae
2d270f2b-ecf1-4d79-9c77-32d32dc9eac5	Empidonax wrightii	Empidonax wrightii	Empidonax wrighti; Empidonax wrightii; Empidonax obscurus	3	Taxon concept 1d46432a-8e38-412b-98a2-a2931b365c35 containing 'Empidonax wrightii' found between 1953 to January 1982 in 2 datasets (part of name cluster 2d270f2b-ecf1-4d79-9c77-32d32dc9eac5); Taxon concept c7bbf902-aeab-4cc1-aaf7-adcd293ef9ca containing 'Empidonax obscurus' and 'Empidonax wrightii' and 'Empidonax wrighti' found between 1886 to 1953 in 5 datasets (part of name cluster 2d270f2b-ec…	added -> rename -> rename -> rename -> lump -> split -> referenced -> referenced	added -> lump -> split -> referenced -> referenced	lump -> split	aou_1.csv (1886)	1886	Monotypic.	Gray Flycatcher	1145; 469	Tyrannidae	Moucherolle gris	Empidonax	Passeriformes	species	Empidonax wrightii; Empidonax obscurus	Empidonax wrightii	NA	NA	NA	NA	NA	NA	Fluvicolinae
f6f63948-8d48-4009-9633-1b6dcf25b401	Penelope purpurascens	Penelope purpurascens	Penelope purpurascens	1	Taxon concept ad24bb38-6ca0-48a6-be9b-1ffd7db112af containing 'Penelope purpurascens' found between 1983 to 2017 in 2 datasets (part of name cluster f6f63948-8d48-4009-9633-1b6dcf25b401)	added -> referenced	added -> referenced		aou_6 (1983)	1983	NA	Crested Guan	82	Cracidae	Pénélope panachée	Penelope	Galliformes	species	NA	Penelope purpurascens	NA	NA	NA	NA	NA	NA	NA
1d4ca3a8-451c-4dc2-b2e5-ec4c72497ed9	Buteo plagiatus	Buteo plagiatus	Buteo plagiatus	2	Taxon concept 6eabea79-0a98-4903-a74a-d1d8f6a9c951 containing 'Buteo plagiatus' found between 2012 in 1 datasets (part of name cluster 1d4ca3a8-451c-4dc2-b2e5-ec4c72497ed9); Taxon concept 5a1b5993-6415-4910-b363-4115ea683133 containing 'Buteo plagiatus' found between 2012 to 2017 in 2 datasets (part of name cluster 1d4ca3a8-451c-4dc2-b2e5-ec4c72497ed9)	split -> referenced	split -> referenced	split	aou_7_53 (2012)	2012	NA	Gray Hawk	9711	Accipitridae	Buse grise	Buteo	Accipitriformes	species	NA	Buteo plagiatus	NA	NA	NA	NA	NA	NA	NA
8b50684e-4a23-4e0b-bd54-c9b2da971bc8	Anthracothorax mango	Anthracothorax mango	Anthracothorax mango	1	Taxon concept 91f8da75-cbb0-4958-80b8-240012ebafa4 containing 'Anthracothorax mango' found between 1983 to 2017 in 2 datasets (part of name cluster 8b50684e-4a23-4e0b-bd54-c9b2da971bc8)	added -> referenced	added -> referenced		aou_6 (1983)	1983	Monotypic.	Jamaican Mango	782	Trochilidae	Mango de la Jamaïque	Anthracothorax	Apodiformes	species	NA	Anthracothorax mango	NA	NA	NA	NA	NA	NA	Trochilinae
89537ad4-afab-4af8-9a12-b147d153bfbf	Motacilla alba	Motacilla alba	Motacilla alba	3	Taxon concept e750926e-6805-46e6-a868-e98d2ab8ac0e containing 'Motacilla alba' found between 2005 to 2017 in 2 datasets (part of name cluster 89537ad4-afab-4af8-9a12-b147d153bfbf); Taxon concept 1c9e31a8-28c3-4340-82bc-5df74a8bdcd5 containing 'Motacilla alba' found between 1931 to 2005 in 3 datasets (part of name cluster 89537ad4-afab-4af8-9a12-b147d153bfbf); Taxon concept b7e8649f-dd94-4a7f-8ed3…	added -> lump -> referenced -> lump -> referenced	added -> lump -> referenced -> lump -> referenced	lump -> lump	aou_1.csv (1886)	1886	NA	White Wagtail	[694]; 1516	Motacillidae	Bergeronnette grise	Motacilla	Passeriformes	species	Motacilla alba	Motacilla alba	NA	NA	NA	NA	NA	NA	NA
c1839ee9-630f-4836-a3e1-5fac24b7f2ca	Grallaria guatimalensis	Grallaria guatimalensis	Grallaria guatimalensis	1	Taxon concept 53bc23d1-5642-493d-befe-02d7a57df537 containing 'Grallaria guatimalensis' found between 1983 to 2017 in 3 datasets (part of name cluster c1839ee9-630f-4836-a3e1-5fac24b7f2ca)	added -> referenced -> referenced	added -> referenced -> referenced		aou_6 (1983)	1983	NA	Scaled Antpitta	1998	Grallariidae	Grallaire écaillée	Grallaria	Passeriformes	species	NA	Grallaria guatimalensis	NA	NA	NA	NA	NA	NA	NA
2619e925-64b0-4d36-a051-6e5151696455	Todus multicolor	Todus multicolor	Todus multicolor	1	Taxon concept bcd0028b-cf8f-491f-9ecb-7513c501021b containing 'Todus multicolor' found between 1983 to 2017 in 2 datasets (part of name cluster 2619e925-64b0-4d36-a051-6e5151696455)	added -> referenced	added -> referenced		aou_6 (1983)	1983	Monotypic.	Cuban Tody	898	Todidae	Todier de Cuba	Todus	Coraciiformes	species	NA	Todus multicolor	NA	NA	NA	NA	NA	NA	NA
5d7a4cf4-09b2-4419-a76e-f0c793059228	Micrastur semitorquatus	Micrastur semitorquatus	Micrastur semitorquatus	1	Taxon concept bc2ec244-161c-4991-b5a9-1d1cc52a47ff containing 'Micrastur semitorquatus' found between 1983 to 2017 in 2 datasets (part of name cluster 5d7a4cf4-09b2-4419-a76e-f0c793059228)	added -> referenced	added -> referenced		aou_6 (1983)	1983	NA	Collared Forest-Falcon	316	Falconidae	Carnifex à collier	Micrastur	Falconiformes	species	NA	Micrastur semitorquatus	NA	NA	NA	NA	NA	NA	Herpetotherinae
1a0e3e7b-dd76-4302-8022-fdd07c48ef5c	Tolmomyias assimilis	Tolmomyias assimilis	Tolmomyias assimilis	1	Taxon concept ea3b7409-aef0-4446-8e99-21f91c371304 containing 'Tolmomyias assimilis' found between 1983 to 2017 in 2 datasets (part of name cluster 1a0e3e7b-dd76-4302-8022-fdd07c48ef5c)	added -> referenced	added -> referenced		aou_6 (1983)	1983	NA	Yellow-margined Flycatcher	1111	Tyrannidae	Platyrhynque à miroir	Tolmomyias	Passeriformes	species	NA	Tolmomyias assimilis	NA	NA	NA	NA	NA	NA	Platyrinchinae
04ff9f86-232f-4e54-8dd5-3e15a1eec800	Glaucidium palmarum	Glaucidium palmarum	Glaucidium palmarum	2	Taxon concept 4bc42ebb-c687-4a18-be63-c38f9cc9d826 containing 'Glaucidium palmarum' found between 1997 to 2017 in 3 datasets (part of name cluster 04ff9f86-232f-4e54-8dd5-3e15a1eec800); Taxon concept 6f126a2d-cb22-4e5f-8981-8c42bd2e2b0c containing 'Glaucidium palmarum' found between 1997 in 1 datasets (part of name cluster 04ff9f86-232f-4e54-8dd5-3e15a1eec800)	split -> referenced -> referenced	split -> referenced -> referenced	split	aou_6_41 (1997)	1997	NA	Colima Pygmy-Owl	688	Strigidae	Chevêchette du Colima	Glaucidium	Strigiformes	species	NA	Glaucidium palmarum	NA	NA	NA	NA	NA	NA	NA
b366041b-35c4-4e47-a91c-2cd4998107f4	Nyctanassa violacea	Nyctanassa violacea	Nyctanassa violaceus; Nycticorax violaceus; Nyctanassa violacea	1	Taxon concept a2447d8a-a151-4ccd-8d2d-a58110221b2f containing 'Nyctanassa violacea' and 'Nyctanassa violaceus' and 'Nycticorax violaceus' found between 1886 to 2017 in 7 datasets (part of name cluster b366041b-35c4-4e47-a91c-2cd4998107f4)	added -> rename -> rename -> rename -> added -> rename -> referenced	added -> added -> referenced		aou_1.csv (1886)	1886	NA	Yellow-crowned Night-Heron	243; 203	Ardeidae	Bihoreau violacé	Nyctanassa	Pelecaniformes	species	Nycticorax violaceus; Nyctanassa violacea	Nyctanassa violacea	NA	NA	NA	NA	NA	NA	NA
1a32fb4c-0770-4e11-80e3-3f43c4ec2d8d	Leptopogon amaurocephalus	Leptopogon amaurocephalus	Leptopogon amaurocephalus	1	Taxon concept 9047dcaf-f699-490c-a3f8-2a262dfb421b containing 'Leptopogon amaurocephalus' found between 1983 to 2017 in 2 datasets (part of name cluster 1a32fb4c-0770-4e11-80e3-3f43c4ec2d8d)	added -> referenced	added -> referenced		aou_6 (1983)	1983	NA	Sepia-capped Flycatcher	1090	Tyrannidae	Pipromorphe à tête brune	Leptopogon	Passeriformes	species	NA	Leptopogon amaurocephalus	NA	NA	NA	NA	NA	NA	Elaeniinae
0a07a449-333d-447d-a287-74ac02d1f755	Cephalopterus glabricollis	Cephalopterus glabricollis	Cephalopterus glabricollis	1	Taxon concept 6233cf34-af1d-4374-b824-5d2b4aca73e9 containing 'Cephalopterus glabricollis' found between 1983 to 2017 in 2 datasets (part of name cluster 0a07a449-333d-447d-a287-74ac02d1f755)	added -> referenced	added -> referenced		aou_6 (1983)	1983	Monotypic.	Bare-necked Umbrellabird	1210	Cotingidae	Coracine ombrelle	Cephalopterus	Passeriformes	species	NA	Cephalopterus glabricollis	NA	NA	NA	NA	NA	NA	NA
db35a14e-50b3-43bd-be79-4138a7208038	Aerodramus bartschi	Aerodramus bartschi	Aerodramus bartschi; Collocalia bartschi	1	Taxon concept a2acbde7-3e2c-47bd-9499-d40f9e53524e containing 'Aerodramus bartschi' and 'Collocalia bartschi' found between 1995 to 2017 in 4 datasets (part of name cluster db35a14e-50b3-43bd-be79-4138a7208038)	added -> rename -> referenced -> referenced	added -> referenced -> referenced		aou_6_40 (1995)	1995	NA	Mariana Swiftlet	751	Apodidae	Salangane de Guam	Aerodramus	Apodiformes	species	NA	Aerodramus bartschi	NA	NA	H	I	NA	NA	Chaeturinae
6a95a30e-3530-4c77-923d-0f73a1321110	Melanotis caerulescens	Melanotis caerulescens	Melanotis caerulescens	1	Taxon concept 2bb19b32-056d-4f65-b25c-b140df26c656 containing 'Melanotis caerulescens' found between 1983 to 2017 in 2 datasets (part of name cluster 6a95a30e-3530-4c77-923d-0f73a1321110)	added -> referenced	added -> referenced		aou_6 (1983)	1983	NA	Blue Mockingbird	1503	Mimidae	Moqueur bleu	Melanotis	Passeriformes	species	NA	Melanotis caerulescens	NA	NA	NA	NA	NA	NA	NA
ac7e99f4-bf36-44c2-82fd-c7d2d93f71a2	Podiceps grisegena	Podiceps grisegena	Podiceps grisegena; Colymbus grisegena	2	Taxon concept affdbd17-f9e1-466c-8d00-a8280d86399f containing 'Colymbus grisegena' and 'Podiceps grisegena' found between 1931 to 2017 in 4 datasets (part of name cluster ac7e99f4-bf36-44c2-82fd-c7d2d93f71a2); Taxon concept 126618fd-e020-49be-93bc-59ef011d495d containing 'Colymbus grisegena' found between 1931 in 1 datasets (part of name cluster ac7e99f4-bf36-44c2-82fd-c7d2d93f71a2)	lump -> rename -> referenced -> referenced	lump -> referenced -> referenced	lump	aou_4 (1931)	1931	NA	Red-necked Grebe	1987	Podicipedidae	Grèbe jougris	Podiceps	Podicipediformes	species	Podiceps grisegena	Podiceps grisegena	NA	NA	NA	NA	NA	NA	NA
8c1e7220-39f3-4445-854b-4fe201af4e42	Formicarius nigricapillus	Formicarius nigricapillus	Formicarius nigricapillus	1	Taxon concept 129c792c-633b-4a26-b5fe-7e098bdb1f39 containing 'Formicarius nigricapillus' found between 1983 to 2017 in 2 datasets (part of name cluster 8c1e7220-39f3-4445-854b-4fe201af4e42)	added -> referenced	added -> referenced		aou_6 (1983)	1983	NA	Black-headed Antthrush	1065	Formicariidae	Tétéma à tête noire	Formicarius	Passeriformes	species	NA	Formicarius nigricapillus	NA	NA	NA	NA	NA	NA	NA
f84a0533-bfb5-4d39-b780-c43faa54f512	Oceanodroma tristrami	Oceanodroma tristrami	Oceanodroma tristrami	1	Taxon concept 197f48ff-da94-48d7-ad48-e62620abfe8d containing 'Oceanodroma tristrami' found between January 1982 to 2017 in 4 datasets (part of name cluster f84a0533-bfb5-4d39-b780-c43faa54f512)	added -> referenced -> referenced -> referenced	added -> referenced -> referenced -> referenced		aou_5_34 (January 1982)	1982	Monotypic.	Tristram's Storm-Petrel	193	Hydrobatidae	Océanite de Tristram	Oceanodroma	Procellariiformes	species	Oceanodroma tristrami	Oceanodroma tristrami	NA	NA	NA	NA	NA	NA	NA
fe77b9b2-dc0e-4e1f-900d-546c3264630a	Claravis pretiosa	Claravis pretiosa	Claravis pretiosa	1	Taxon concept d3ed3e19-5c91-4132-97c2-d9baedfa54c7 containing 'Claravis pretiosa' found between 1983 to 2017 in 2 datasets (part of name cluster fe77b9b2-dc0e-4e1f-900d-546c3264630a)	added -> referenced	added -> referenced		aou_6 (1983)	1983	Monotypic.	Blue Ground-Dove	563	Columbidae	Colombe bleutée	Claravis	Columbiformes	species	NA	Claravis pretiosa	NA	NA	NA	NA	NA	NA	NA
82c57d98-f86e-42b5-afff-845a12026b13	Phalacrocorax carbo	Phalacrocorax carbo	Phalacrocorax carbo	1	Taxon concept e12f09d9-7919-4b0b-9e96-85622490ec9a containing 'Phalacrocorax carbo' found between 1886 to 2017 in 5 datasets (part of name cluster 82c57d98-f86e-42b5-afff-845a12026b13)	added -> referenced -> referenced -> referenced -> referenced	added -> referenced -> referenced -> referenced -> referenced		aou_1.csv (1886)	1886	NA	Great Cormorant	210; 119	Phalacrocoracidae	Grand Cormoran	Phalacrocorax	Suliformes	species	Phalacrocorax carbo	Phalacrocorax carbo	NA	NA	NA	NA	NA	NA	NA
57d0406a-cbc5-452a-9854-eb95dad1e7d4	Pheugopedius fasciatoventris	Pheugopedius fasciatoventris	Pheugopedius fasciatoventris; Thryothorus fasciatoventris	1	Taxon concept e8b4c795-9ab0-4ead-8268-fd77da1a203f containing 'Pheugopedius fasciatoventris' and 'Thryothorus fasciatoventris' found between 1983 to 2017 in 3 datasets (part of name cluster 57d0406a-cbc5-452a-9854-eb95dad1e7d4)	added -> rename -> referenced	added -> referenced		aou_6 (1983)	1983	NA	Black-bellied Wren	10151	Troglodytidae	Troglodyte à ventre noir	Pheugopedius	Passeriformes	species	NA	Pheugopedius fasciatoventris	NA	NA	NA	NA	NA	NA	NA
df8343c5-21ad-48ae-ab66-c05a188274ac	Icterus wagleri	Icterus wagleri	Icterus wagleri	1	Taxon concept 9b1602ff-7757-437b-873f-4b713447c872 containing 'Icterus wagleri' found between January 1982 to 2017 in 4 datasets (part of name cluster df8343c5-21ad-48ae-ab66-c05a188274ac)	added -> referenced -> referenced -> referenced	added -> referenced -> referenced -> referenced		aou_5_34 (January 1982)	1982	NA	Black-vented Oriole	1801	Icteridae	Oriole cul-noir	Icterus	Passeriformes	species	Icterus wagleri	Icterus wagleri	NA	NA	NA	NA	NA	NA	NA
2e24feda-2190-491b-8a28-2575e5f4ec9f	Dives dives	Dives dives	Dives dives	1	Taxon concept 9dc812f7-d918-4425-ac20-5ca1188d2453 containing 'Dives dives' found between 1983 to 2017 in 2 datasets (part of name cluster 2e24feda-2190-491b-8a28-2575e5f4ec9f)	added -> referenced	added -> referenced		aou_6 (1983)	1983	Monotypic.	Melodious Blackbird	1782	Icteridae	Quiscale chanteur	Dives	Passeriformes	species	NA	Dives dives	NA	NA	NA	NA	NA	NA	NA
80981efa-1409-4cd1-91ea-1cbbff016415	Androdon aequatorialis	Androdon aequatorialis	Androdon aequatorialis	1	Taxon concept 4ce7cc86-81ff-4c31-9018-a60d973c5779 containing 'Androdon aequatorialis' found between 1983 to 2017 in 2 datasets (part of name cluster 80981efa-1409-4cd1-91ea-1cbbff016415)	added -> referenced	added -> referenced		aou_6 (1983)	1983	Monotypic.	Tooth-billed Hummingbird	767	Trochilidae	Colibri d'Équateur	Androdon	Apodiformes	species	NA	Androdon aequatorialis	NA	NA	NA	NA	NA	NA	Trochilinae
bd5ef097-ebcb-4ffd-ab50-c2f6aed4ceea	Campephilus melanoleucos	Campephilus melanoleucos	Campephilus melanoleucos	1	Taxon concept c7f67a2e-8ab1-4553-8e35-c1dd2bb111bb containing 'Campephilus melanoleucos' found between 1983 to 2017 in 2 datasets (part of name cluster bd5ef097-ebcb-4ffd-ab50-c2f6aed4ceea)	added -> referenced	added -> referenced		aou_6 (1983)	1983	NA	Crimson-crested Woodpecker	987	Picidae	Pic de Malherbe	Campephilus	Piciformes	species	NA	Campephilus melanoleucos	NA	NA	NA	NA	NA	NA	Picinae
be3e247a-6382-43ae-8b73-9777fd5af050	Nystalus radiatus	Nystalus radiatus	Nystalus radiatus; Bucco radiatus	1	Taxon concept b0504b2b-3e9c-40f5-97f8-c843a06a1f5b containing 'Bucco radiatus' and 'Nystalus radiatus' found between 1983 to 2017 in 3 datasets (part of name cluster be3e247a-6382-43ae-8b73-9777fd5af050)	added -> rename -> referenced	added -> referenced		aou_6 (1983)	1983	Monotypic.	Barred Puffbird	917	Bucconidae	Tamatia barré	Nystalus	Piciformes	species	NA	Nystalus radiatus	NA	NA	NA	NA	NA	NA	NA
25acf919-3970-4270-a1f1-1fed9ca1bb0d	Icterus pectoralis	Icterus pectoralis	Icterus pectoralis	1	Taxon concept 4c4618ed-1e71-4773-bef8-34b9465ebcd8 containing 'Icterus pectoralis' found between 1956 to 2017 in 6 datasets (part of name cluster 25acf919-3970-4270-a1f1-1fed9ca1bb0d)	added -> referenced -> referenced -> referenced -> referenced -> referenced	added -> referenced -> referenced -> referenced -> referenced -> referenced		aou_4_31 (1956)	1956	NA	Spot-breasted Oriole	1814	Icteridae	Oriole maculé	Icterus	Passeriformes	species	Icterus pectoralis	Icterus pectoralis	NA	NA	NA	NA	NA	NA	NA
31e3a80f-b77e-4c44-8048-81e0c7f119ca	Pseudotriccus pelzelni	Pseudotriccus pelzelni	Pseudotriccus pelzelni	1	Taxon concept 67642a65-e138-465d-931a-cc0810f88810 containing 'Pseudotriccus pelzelni' found between 1983 to 2017 in 2 datasets (part of name cluster 31e3a80f-b77e-4c44-8048-81e0c7f119ca)	added -> referenced	added -> referenced		aou_6 (1983)	1983	NA	Bronze-olive Pygmy-Tyrant	1098	Tyrannidae	Tyranneau bronzé	Pseudotriccus	Passeriformes	species	NA	Pseudotriccus pelzelni	NA	NA	NA	NA	NA	NA	Elaeniinae
7907f2b4-0fcd-47bf-b082-2e20858943d4	Herpetotheres cachinnans	Herpetotheres cachinnans	Herpetotheres cachinnans	1	Taxon concept 552ad94b-cade-4eba-9aa7-b4046b237a0a containing 'Herpetotheres cachinnans' found between 1983 to 2017 in 2 datasets (part of name cluster 7907f2b4-0fcd-47bf-b082-2e20858943d4)	added -> referenced	added -> referenced		aou_6 (1983)	1983	NA	Laughing Falcon	321	Falconidae	Macagua rieur	Herpetotheres	Falconiformes	species	NA	Herpetotheres cachinnans	NA	NA	NA	NA	NA	NA	Herpetotherinae
95025c9b-dfb8-4722-8c34-e3583296f7cf	Icterus mesomelas	Icterus mesomelas	Icterus mesomelas	1	Taxon concept 0570c910-1c56-4102-85f1-1263a46a2f66 containing 'Icterus mesomelas' found between 1983 to 2017 in 2 datasets (part of name cluster 95025c9b-dfb8-4722-8c34-e3583296f7cf)	added -> referenced	added -> referenced		aou_6 (1983)	1983	NA	Yellow-tailed Oriole	1808	Icteridae	Oriole à queue jaune	Icterus	Passeriformes	species	NA	Icterus mesomelas	NA	NA	NA	NA	NA	NA	NA
ff8c13c3-a66b-4229-8b4c-a9ef43058eb1	Campylorhynchus gularis	Campylorhynchus gularis	Campylorhynchus gularis	1	Taxon concept a88864cb-329b-4244-b813-fed99556e554 containing 'Campylorhynchus gularis' found between 1983 to 2017 in 2 datasets (part of name cluster ff8c13c3-a66b-4229-8b4c-a9ef43058eb1)	added -> referenced	added -> referenced		aou_6 (1983)	1983	Monotypic.	Spotted Wren	1358	Troglodytidae	Troglodyte tacheté	Campylorhynchus	Passeriformes	species	NA	Campylorhynchus gularis	NA	NA	NA	NA	NA	NA	NA
6db34d0e-e657-4a53-a446-e572b8f2e547	Charadrius vociferus	Charadrius vociferus	Charadrius vociferus; Oxyechus vociferus; Aegialitis vocifera	1	Taxon concept 677bdb69-c10b-4bec-aba1-26686477ec0e containing 'Aegialitis vocifera' and 'Charadrius vociferus' and 'Oxyechus vociferus' found between 1886 to 2017 in 5 datasets (part of name cluster 6db34d0e-e657-4a53-a446-e572b8f2e547)	added -> rename -> rename -> referenced -> referenced	added -> referenced -> referenced		aou_1.csv (1886)	1886	NA	Killdeer	273; 384	Charadriidae	Pluvier kildir	Charadrius	Charadriiformes	species	Charadrius vociferus; Aegialitis vocifera	Charadrius vociferus	NA	NA	NA	NA	NA	NA	Charadriinae
dbef94e5-95b8-4fd9-aeb2-7beb51315bf0	Stercorarius skua	Stercorarius skua	Catharacta skua; Stercorarius skua; Megalestris skua	3	Taxon concept 34465904-bdd0-426f-ae5a-2ed1fa4d59cb containing 'Catharacta skua' and 'Stercorarius skua' found between 1944 to 2015 in 8 datasets (part of name cluster dbef94e5-95b8-4fd9-aeb2-7beb51315bf0); Taxon concept 0849a4b1-c333-45f0-9c08-8c6fd3336647 containing 'Catharacta skua' and 'Megalestris skua' found between 1886 to 1944 in 3 datasets (part of name cluster dbef94e5-95b8-4fd9-aeb2-7be…	added -> rename -> lump -> referenced -> referenced -> referenced -> referenced -> rename -> referenced -> split -> referenced	added -> lump -> referenced -> referenced -> referenced -> referenced -> referenced -> split -> referenced	lump -> split	aou_1.csv (1886)	1886	Monotypic.	Great Skua	35; 508	Stercorariidae	Grand Labbe	Stercorarius	Charadriiformes	species	Catharacta skua; Megalestris skua	Stercorarius skua	NA	NA	NA	NA	NA	N	NA
c6a83f26-7bc1-472f-acd4-1170607ae3af	Colibri cyanotus	Colibri cyanotus	Colibri cyanotus	2	Taxon concept cf043cd0-23e9-4ca0-a8e1-9dbbf29ad6fb containing 'Colibri cyanotus' found between 2016 in 1 datasets (part of name cluster c6a83f26-7bc1-472f-acd4-1170607ae3af); Taxon concept 7626a7bd-0e7e-48bf-8c36-322d7d035f69 containing 'Colibri cyanotus' found between 2016 to 2017 in 2 datasets (part of name cluster c6a83f26-7bc1-472f-acd4-1170607ae3af)	split -> referenced	split -> referenced	split	aou_7_57 (2016)	2016	NA	Lesser Violetear	11951	Trochilidae	Colibri cyanote	Colibri	Apodiformes	species	NA	Colibri cyanotus	NA	NA	NA	NA	NA	NA	Trochilinae
08cd6dc1-f313-4863-b38b-b94abd6f7720	Colinus cristatus	Colinus cristatus	Colinus cristatus	1	Taxon concept 1fecc474-a8d7-4a8c-9ec7-f4d9e359c79a containing 'Colinus cristatus' found between 1983 to 2017 in 3 datasets (part of name cluster 08cd6dc1-f313-4863-b38b-b94abd6f7720)	added -> referenced -> referenced	added -> referenced -> referenced		aou_6 (1983)	1983	NA	Crested Bobwhite	124	Odontophoridae	Colin huppé	Colinus	Galliformes	species	NA	Colinus cristatus	NA	NA	NA	NA	NA	NA	NA
0da47489-9330-45fc-883a-1fa6f35e75bc	Melanerpes rubricapillus	Melanerpes rubricapillus	Melanerpes rubricapillus	1	Taxon concept 01035cca-0dd2-4ac7-8ed1-1835e5537657 containing 'Melanerpes rubricapillus' found between 1983 to 2017 in 2 datasets (part of name cluster 0da47489-9330-45fc-883a-1fa6f35e75bc)	added -> referenced	added -> referenced		aou_6 (1983)	1983	NA	Red-crowned Woodpecker	949	Picidae	Pic à couronne rouge	Melanerpes	Piciformes	species	NA	Melanerpes rubricapillus	NA	NA	NA	NA	NA	NA	Picinae
22762d45-fb66-47f2-a7c3-78b81b75eee6	Geotrygon montana	Geotrygon montana	Geotrygon montana; Oreopeleia montana	1	Taxon concept 2cc05652-8a40-48ad-b4d2-f6c26eb081d8 containing 'Geotrygon montana' and 'Oreopeleia montana' found between 1890 to 2017 in 5 datasets (part of name cluster 22762d45-fb66-47f2-a7c3-78b81b75eee6)	added -> rename -> rename -> referenced -> referenced	added -> referenced -> referenced		aou_1_02 (1890)	1890	NA	Ruddy Quail-Dove	583	Columbidae	Colombe rouviolette	Geotrygon	Columbiformes	species	Geotrygon montana	Geotrygon montana	NA	NA	NA	NA	NA	NA	NA
95db72f4-58d9-4ed0-b5f3-732b81620ea0	Phalacrocorax urile	Phalacrocorax urile	Phalacrocorax urile	1	Taxon concept 7fdb50e8-a125-4148-ba17-2267f03b89f3 containing 'Phalacrocorax urile' found between 1886 to 2017 in 3 datasets (part of name cluster 95db72f4-58d9-4ed0-b5f3-732b81620ea0)	added -> referenced -> referenced	added -> referenced -> referenced		aou_1.csv (1886)	1886	Monotypic.	Red-faced Cormorant	211; 124	Phalacrocoracidae	Cormoran à face rouge	Phalacrocorax	Suliformes	species	Phalacrocorax urile	Phalacrocorax urile	NA	NA	NA	NA	NA	NA	NA
76bad044-be75-4fa1-b971-f620d6cb9985	Turdus lherminieri	Turdus lherminieri	Cichlherminia lherminieri; Turdus lherminieri	1	Taxon concept 9fadbfe0-d08c-4f53-890d-b4b70443eca3 containing 'Turdus lherminieri' and 'Cichlherminia lherminieri' found between 1983 to 2017 in 3 datasets (part of name cluster 76bad044-be75-4fa1-b971-f620d6cb9985)	added -> rename -> referenced	added -> referenced		aou_6 (1983)	1983	NA	Forest Thrush	1477	Turdidae	Grive à pieds jaunes	Turdus	Passeriformes	species	NA	Turdus lherminieri	NA	NA	NA	NA	NA	NA	NA
12846a21-27ee-4023-ad63-92d9d2e7af01	Pachyramphus polychopterus	Pachyramphus polychopterus	Pachyramphus polychopterus	1	Taxon concept 13e92d31-03ac-4840-9755-2d66a9194687 containing 'Pachyramphus polychopterus' found between 1983 to 2017 in 8 datasets (part of name cluster 12846a21-27ee-4023-ad63-92d9d2e7af01)	added -> referenced -> referenced -> referenced -> referenced -> referenced -> referenced -> referenced	added -> referenced -> referenced -> referenced -> referenced -> referenced -> referenced -> referenced		aou_6 (1983)	1983	NA	White-winged Becard	2025	Tityridae	Bécarde à ailes blanches	Pachyramphus	Passeriformes	species	NA	Pachyramphus polychopterus	NA	NA	NA	NA	NA	NA	NA
a25bb601-65d3-4b97-bce3-e7ac5dcdab2a	Megascops cooperi	Megascops cooperi	Otus cooperi; Megascops cooperi	1	Taxon concept b7154bc3-160b-4ba8-9481-dd482baf39e0 containing 'Megascops cooperi' and 'Otus cooperi' found between 1983 to 2017 in 3 datasets (part of name cluster a25bb601-65d3-4b97-bce3-e7ac5dcdab2a)	added -> rename -> referenced	added -> referenced		aou_6 (1983)	1983	NA	Pacific Screech-Owl	671	Strigidae	Petit-duc de Cooper	Megascops	Strigiformes	species	NA	Megascops cooperi	NA	NA	NA	NA	NA	NA	NA
26305404-87ff-4fd3-b87d-d1b9093542cd	Gallinago delicata	Gallinago delicata	Gallinago delicata; Capella delicata	3	Taxon concept b51d5602-8818-486b-91f8-4baec5d3555b containing 'Gallinago delicata' and 'Capella delicata' found between 1886 to 1945 in 3 datasets (part of name cluster 26305404-87ff-4fd3-b87d-d1b9093542cd); Taxon concept 5700df22-913c-4311-810c-b737468a1540 containing 'Gallinago delicata' found between 2002 to 2017 in 2 datasets (part of name cluster 26305404-87ff-4fd3-b87d-d1b9093542cd); Taxon …	added -> rename -> lump -> split -> referenced	added -> lump -> split -> referenced	lump -> split	aou_1.csv (1886)	1886	Monotypic.	Wilson's Snipe	452; 230	Scolopacidae	Bécassine de Wilson	Gallinago	Charadriiformes	species	Gallinago delicata	Gallinago delicata	NA	NA	NA	NA	NA	NA	Scolopacinae
45549ba2-1508-4bcf-88d0-4bc6c2d099a0	Sporophila nuttingi	Sporophila nuttingi	Oryzoborus nuttingi; Sporophila nuttingi	2	Taxon concept 91e0a109-4f34-428f-ab39-f561e9443f6b containing 'Sporophila nuttingi' and 'Oryzoborus nuttingi' found between 1987 to 2017 in 3 datasets (part of name cluster 45549ba2-1508-4bcf-88d0-4bc6c2d099a0); Taxon concept 918b566e-acae-46f9-914f-1b84fc6a7f3d containing 'Oryzoborus nuttingi' found between 1987 in 1 datasets (part of name cluster 45549ba2-1508-4bcf-88d0-4bc6c2d099a0)	split -> rename -> referenced	split -> referenced	split	aou_6_36 (1987)	1987	Monotypic. Formerly placed in the genus Oryzoborus.	Nicaraguan Seed-Finch	1663	Thraupidae	Sporophile de Nutting	Sporophila	Passeriformes	species	NA	Sporophila nuttingi	NA	NA	NA	NA	*	NA	Sporophilinae
93052278-330d-4fea-8492-14239fa3dbaf	Coccyzus americanus	Coccyzus americanus	Coccyzus americanus	1	Taxon concept 1ae4665d-16a6-49f4-a83e-608b84738214 containing 'Coccyzus americanus' found between 1886 to 2017 in 3 datasets (part of name cluster 93052278-330d-4fea-8492-14239fa3dbaf)	added -> referenced -> referenced	added -> referenced -> referenced		aou_1.csv (1886)	1886	Monotypic.	Yellow-billed Cuckoo	387; 644	Cuculidae	Coulicou à bec jaune	Coccyzus	Cuculiformes	species	Coccyzus americanus	Coccyzus americanus	NA	NA	NA	NA	NA	NA	Cuculinae
63465543-5fdd-415c-ba81-7a740681a985	Phylloscopus borealis	Phylloscopus borealis	Acanthopneuste borealis; Phylloscopus borealis; Phyllopseustes borealis	2	Taxon concept 4cbcb07b-11b3-42d1-bf3a-c5469998db19 containing 'Phyllopseustes borealis' and 'Acanthopneuste borealis' and 'Phylloscopus borealis' found between 1886 to 2014 in 8 datasets (part of name cluster 63465543-5fdd-415c-ba81-7a740681a985); Taxon concept 78fe512b-846e-4a3a-bcd3-6acdd05282c0 containing 'Phylloscopus borealis' found between 2014 to 2017 in 2 datasets (part of name cluster 63…	added -> rename -> rename -> referenced -> referenced -> referenced -> referenced -> split -> referenced	added -> referenced -> referenced -> referenced -> referenced -> split -> referenced	split	aou_1.csv (1886)	1886	NA	Arctic Warbler	1412; 747	Phylloscopidae	Pouillot boréal	Phylloscopus	Passeriformes	species	Phylloscopus borealis; Phyllopseustes borealis	Phylloscopus borealis	NA	NA	NA	NA	NA	NA	NA
42212117-e9de-463a-9991-13b5ec89891f	Philortyx fasciatus	Philortyx fasciatus	Philortyx fasciatus	1	Taxon concept 75fade32-fd2c-43b9-8da2-081e9fe1cc08 containing 'Philortyx fasciatus' found between 1983 to 2017 in 3 datasets (part of name cluster 42212117-e9de-463a-9991-13b5ec89891f)	added -> referenced -> referenced	added -> referenced -> referenced		aou_6 (1983)	1983	Monotypic.	Banded Quail	121	Odontophoridae	Colin barré	Philortyx	Galliformes	species	NA	Philortyx fasciatus	NA	NA	NA	NA	NA	NA	NA
6dcf567b-1edb-4e6c-9f94-2fdda5da7367	Tringa ochropus	Tringa ochropus	Tringa ocrophus; Tringa ochropus	1	Taxon concept 3a61ccc1-53af-416b-92cd-150ff1e46d95 containing 'Tringa ocrophus' and 'Tringa ochropus' found between 1985 to 2017 in 3 datasets (part of name cluster 6dcf567b-1edb-4e6c-9f94-2fdda5da7367)	added -> rename -> referenced	added -> referenced		aou_6_35 (1985)	1985	Monotypic	Green Sandpiper	398	Scolopacidae	Chevalier cul-blanc	Tringa	Charadriiformes	species	NA	Tringa ochropus	A	NA	NA	NA	NA	NA	Tringinae
89f059b2-2d49-444e-82f8-af1953e31031	Tangara florida	Tangara florida	Tangara florida	1	Taxon concept 3c85d3f4-4908-4c99-b98f-cbdd59fd786a containing 'Tangara florida' found between 1983 to 2017 in 2 datasets (part of name cluster 89f059b2-2d49-444e-82f8-af1953e31031)	added -> referenced	added -> referenced		aou_6 (1983)	1983	NA	Emerald Tanager	1644	Thraupidae	Calliste émeraude	Tangara	Passeriformes	species	NA	Tangara florida	NA	NA	NA	NA	NA	NA	Thraupinae
32536d70-9eda-4f38-b0c1-31e2f68d7c7c	Abeillia abeillei	Abeillia abeillei	Abeillia abeillei	1	Taxon concept 6d4b6e90-d4da-4127-944e-1df1111f6d6d containing 'Abeillia abeillei' found between 1983 to 2017 in 2 datasets (part of name cluster 32536d70-9eda-4f38-b0c1-31e2f68d7c7c)	added -> referenced	added -> referenced		aou_6 (1983)	1983	NA	Emerald-chinned Hummingbird	788	Trochilidae	Colibri d'Abeillé	Abeillia	Apodiformes	species	NA	Abeillia abeillei	NA	NA	NA	NA	NA	NA	Trochilinae
04cf016a-a85a-4811-b613-dc5a618fb723	Microbates cinereiventris	Microbates cinereiventris	Microbates cinereiventris	1	Taxon concept c291ffba-3d6a-41e7-b5a8-4c303f413c16 containing 'Microbates cinereiventris' found between 1983 to 2017 in 3 datasets (part of name cluster 04cf016a-a85a-4811-b613-dc5a618fb723)	added -> referenced -> referenced	added -> referenced -> referenced		aou_6 (1983)	1983	NA	Tawny-faced Gnatwren	2008	Polioptilidae	Microbate cendré	Microbates	Passeriformes	species	NA	Microbates cinereiventris	NA	NA	NA	NA	NA	NA	NA
9f26ff23-c0c6-42c6-ad7f-b0061710d9af	Catharus minimus	Catharus minimus	Hylocichla minima; Turdus aliciae; Hylocichla aliciae; Catharus minimus; Turdus aliciae bicknelli	2	Taxon concept 24fe87ce-f6c9-4f83-a9a6-f7c87d3427ed containing 'Catharus minimus' and 'Hylocichla aliciae' and 'Turdus aliciae' and 'Turdus aliciae bicknelli' and 'Hylocichla minima' found between 1886 to 1995 in 8 datasets (part of name cluster 9f26ff23-c0c6-42c6-ad7f-b0061710d9af); Taxon concept 35f024ea-440d-41bd-b35e-4204657e0f1e containing 'Catharus minimus' found between 1995 to 2017 in 2 da…	added|added -> rename -> rename -> rename -> referenced -> deleted -> referenced -> split -> referenced	added|added -> referenced -> deleted -> referenced -> split -> referenced	split	aou_1.csv (1886)	1886	NA	Gray-cheeked Thrush	757a; 1451; 757	Turdidae	Grive à joues grises	Catharus	Passeriformes	species	Turdus aliciae; Catharus minimus; Turdus aliciae bicknelli	Catharus minimus	NA	NA	NA	NA	NA	NA	NA
f2741d37-3e05-49e9-8252-b9cb526a423a	Calypte costae	Calypte costae	Calypte costae; Trochilus costae	1	Taxon concept b5d38438-c967-461a-a080-8dcb967a8857 containing 'Calypte costae' and 'Trochilus costae' found between 1886 to 2017 in 4 datasets (part of name cluster f2741d37-3e05-49e9-8252-b9cb526a423a)	added -> rename -> referenced -> referenced	added -> referenced -> referenced		aou_1.csv (1886)	1886	Monotypic.	Costa's Hummingbird	430; 869	Trochilidae	Colibri de Costa	Calypte	Apodiformes	species	Calypte costae; Trochilus costae	Calypte costae	NA	NA	NA	NA	NA	NA	Trochilinae
818dc979-8cbf-4f78-8eb3-8e25b0b4a3fc	Sula dactylatra	Sula dactylatra	Sula dactylatra; Sula cyanops	2	Taxon concept 2b2a3560-b903-4647-acfc-6be876220327 containing 'Sula dactylatra' found between 2000 to 2017 in 2 datasets (part of name cluster 818dc979-8cbf-4f78-8eb3-8e25b0b4a3fc); Taxon concept 9caa3227-3f8c-4c72-b415-3942a347d8e6 containing 'Sula cyanops' and 'Sula dactylatra' found between 1886 to 2000 in 5 datasets (part of name cluster 818dc979-8cbf-4f78-8eb3-8e25b0b4a3fc)	added -> rename -> referenced -> referenced -> split -> referenced	added -> referenced -> referenced -> split -> referenced	split	aou_1.csv (1886)	1886	NA	Masked Booby	198; [114]	Sulidae	Fou masqué	Sula	Suliformes	species	Sula dactylatra; Sula cyanops	Sula dactylatra	NA	NA	NA	NA	NA	NA	NA
9919188b-81a7-4f53-8601-6c94b6ebc7ec	Loxigilla portoricensis	Loxigilla portoricensis	Loxigilla portoricensis	1	Taxon concept b29bf5e4-4dcf-4538-a92d-a56907e47bce containing 'Loxigilla portoricensis' found between 1983 to 2017 in 2 datasets (part of name cluster 9919188b-81a7-4f53-8601-6c94b6ebc7ec)	added -> referenced	added -> referenced		aou_6 (1983)	1983	NA	Puerto Rican Bullfinch	1969	Thraupidae	Sporophile de Porto Rico	Loxigilla	Passeriformes	species	NA	Loxigilla portoricensis	NA	NA	NA	NA	*	NA	Coerebinae
b3c982a1-ec0c-4a45-83f2-d26937e23102	Limosa lapponica	Limosa lapponica	Limosa lapponica baueri; Limosa lapponica	1	Taxon concept 8e9b5165-7b07-4a44-b9cd-9e701a97368a containing 'Limosa lapponica' and 'Limosa lapponica baueri' found between 1886 to 2017 in 4 datasets (part of name cluster b3c982a1-ec0c-4a45-83f2-d26937e23102)	added -> referenced -> added|deleted -> referenced	added -> referenced -> added|deleted -> referenced		aou_1.csv (1886)	1886	NA	Bar-tailed Godwit	421; 250	Scolopacidae	Barge rousse	Limosa	Charadriiformes	species	Limosa lapponica baueri; Limosa lapponica	Limosa lapponica	NA	NA	NA	NA	NA	NA	Limosinae
07d710ed-5091-4cf7-89bf-b440da7d88e6	Chiroxiphia lanceolata	Chiroxiphia lanceolata	Chiroxiphia lanceolata	1	Taxon concept 868cf5ee-8ddf-4cb9-832a-ef4f8d8a6ded containing 'Chiroxiphia lanceolata' found between 1983 to 2017 in 2 datasets (part of name cluster 07d710ed-5091-4cf7-89bf-b440da7d88e6)	added -> referenced	added -> referenced		aou_6 (1983)	1983	Monotypic.	Lance-tailed Manakin	1217	Pipridae	Manakin lancéolé	Chiroxiphia	Passeriformes	species	NA	Chiroxiphia lanceolata	NA	NA	NA	NA	NA	NA	Piprinae
c334d84a-6de0-4af0-a992-f6236294668f	Hydroprogne caspia	Hydroprogne caspia	Hydroprogne caspia; Sterna tschegrava; Sterna caspia	1	Taxon concept 3370c77a-fe9d-4374-91e8-c2952ae1da94 containing 'Sterna caspia' and 'Hydroprogne caspia' and 'Sterna tschegrava' found between 1886 to 2017 in 7 datasets (part of name cluster c334d84a-6de0-4af0-a992-f6236294668f)	added -> rename -> rename -> rename -> referenced -> rename -> referenced	added -> referenced -> referenced		aou_1.csv (1886)	1886	Monotypic.	Caspian Tern	495; 64	Laridae	Sterne caspienne	Hydroprogne	Charadriiformes	species	Sterna tschegrava; Sterna caspia	Hydroprogne caspia	NA	NA	NA	NA	NA	NA	Sterninae
9053be66-7170-4ffd-b181-258bcc0dfe2b	Amazilia luciae	Amazilia luciae	Amazilia luciae	1	Taxon concept 75621d39-4004-4cf9-80a0-3ae169325731 containing 'Amazilia luciae' found between 1983 to 2017 in 2 datasets (part of name cluster 9053be66-7170-4ffd-b181-258bcc0dfe2b)	added -> referenced	added -> referenced		aou_6 (1983)	1983	Monotypic.	Honduran Emerald	819	Trochilidae	Ariane de Lucy	Amazilia	Apodiformes	species	NA	Amazilia luciae	NA	NA	NA	NA	NA	NA	Trochilinae
02d7b890-b9e2-40e5-b8ba-ff5f3640e714	Vireo altiloquus	Vireo altiloquus	Vireo calidris; Vireo altiloquus; Vireosylva calidris; Vireo altiloquus barbatulus	1	Taxon concept d8ec8015-479c-45b5-bc79-d7aad63fb61f containing 'Vireo calidris' and 'Vireo altiloquus' and 'Vireosylva calidris' and 'Vireo altiloquus barbatulus' found between 1886 to 2017 in 7 datasets (part of name cluster 02d7b890-b9e2-40e5-b8ba-ff5f3640e714)	added -> rename -> rename -> rename -> rename -> deleted -> referenced	added -> deleted -> referenced		aou_1.csv (1886)	1886	NA	Black-whiskered Vireo	1259; [623]	Vireonidae	Viréo à moustaches	Vireo	Passeriformes	species	Vireo altiloquus; Vireo altiloquus barbatulus	Vireo altiloquus	NA	NA	NA	NA	NA	NA	NA
7a5f4b9b-d22b-469c-909f-77946ee7e9e7	Amaurolimnas concolor	Amaurolimnas concolor	Amaurolimnas concolor	1	Taxon concept d7c21998-b062-457b-960d-79be5433407d containing 'Amaurolimnas concolor' found between 1983 to 2017 in 2 datasets (part of name cluster 7a5f4b9b-d22b-469c-909f-77946ee7e9e7)	added -> referenced	added -> referenced		aou_6 (1983)	1983	NA	Uniform Crake	345	Rallidae	Râle concolore	Amaurolimnas	Gruiformes	species	NA	Amaurolimnas concolor	NA	NA	NA	NA	NA	NA	NA
60772cd8-fad6-4e48-b831-4b0fcb46d589	Chroicocephalus philadelphia	Chroicocephalus philadelphia	Larus philadelphia; Chroicocephalus philadelphia	1	Taxon concept 4535164d-ede7-4d51-9cf8-748d564a0e3c containing 'Larus philadelphia' and 'Chroicocephalus philadelphia' found between 1886 to 2017 in 4 datasets (part of name cluster 60772cd8-fad6-4e48-b831-4b0fcb46d589)	added -> referenced -> rename -> referenced	added -> referenced -> referenced		aou_1.csv (1886)	1886	Monotypic.	Bonaparte's Gull	1993; 60	Laridae	Mouette de Bonaparte	Chroicocephalus	Charadriiformes	species	Larus philadelphia	Chroicocephalus philadelphia	NA	NA	NA	NA	NA	NA	Larinae
53a6cfaf-7265-4c59-a561-9f46d99ee3d5	Patagioenas leucocephala	Patagioenas leucocephala	Patagioenas leucocephala; Columba leucocephala	1	Taxon concept d115ec6f-1391-4972-9776-f10e3491ae36 containing 'Columba leucocephala' and 'Patagioenas leucocephala' found between 1886 to 2017 in 4 datasets (part of name cluster 53a6cfaf-7265-4c59-a561-9f46d99ee3d5)	added -> referenced -> rename -> referenced	added -> referenced -> referenced		aou_1.csv (1886)	1886	Monotypic.	White-crowned Pigeon	540; 314	Columbidae	Pigeon à couronne blanche	Patagioenas	Columbiformes	species	Columba leucocephala	Patagioenas leucocephala	NA	NA	NA	NA	NA	NA	NA
5a84acf2-c1e2-440d-a0f9-d736708282d3	Chaetura chapmani	Chaetura chapmani	Chaetura chapmani	1	Taxon concept 3ba2f659-3bd8-43c9-bd73-d546c98bdba5 containing 'Chaetura chapmani' found between 1983 to 2017 in 2 datasets (part of name cluster 5a84acf2-c1e2-440d-a0f9-d736708282d3)	added -> referenced	added -> referenced		aou_6 (1983)	1983	NA	Chapman's Swift	743	Apodidae	Martinet de Chapman	Chaetura	Apodiformes	species	NA	Chaetura chapmani	A	NA	NA	NA	NA	NA	Chaeturinae
13dc7ac9-5a07-4ff2-8c78-c9883f74336d	Pheucticus melanocephalus	Pheucticus melanocephalus	Zamelodia melanocephala; Hedymeles melanocephalus; Pheutictus melanocephalus; Pheucticus melanocephalus; Habia melanocephala	1	Taxon concept 15cff4c5-9033-40b2-8b70-4a21ecbdb6a9 containing 'Zamelodia melanocephala' and 'Habia melanocephala' and 'Hedymeles melanocephalus' and 'Pheutictus melanocephalus' and 'Pheucticus melanocephalus' found between 1886 to 2017 in 9 datasets (part of name cluster 13dc7ac9-5a07-4ff2-8c78-c9883f74336d)	added -> rename -> rename -> rename -> rename -> referenced -> referenced -> referenced -> referenced	added -> referenced -> referenced -> referenced -> referenced		aou_1.csv (1886)	1886	NA	Black-headed Grosbeak	596; 1760	Cardinalidae	Cardinal à tête noire	Pheucticus	Passeriformes	species	Pheucticus melanocephalus; Habia melanocephala	Pheucticus melanocephalus	NA	NA	NA	NA	NA	NA	NA
28da0e9b-383b-4979-a64d-400e87c7783b	Quiscalus nicaraguensis	Quiscalus nicaraguensis	Quiscalus nicaraguensis	1	Taxon concept dd5dbb01-83be-4d0f-af0e-1fb0e4920708 containing 'Quiscalus nicaraguensis' found between 1983 to 2017 in 2 datasets (part of name cluster 28da0e9b-383b-4979-a64d-400e87c7783b)	added -> referenced	added -> referenced		aou_6 (1983)	1983	Monotypic.	Nicaraguan Grackle	1790	Icteridae	Quiscale du Nicaragua	Quiscalus	Passeriformes	species	NA	Quiscalus nicaraguensis	NA	NA	NA	NA	NA	NA	NA
23ddea68-bdb8-4a6b-bde2-757b35a68800	Philydor rufum	Philydor rufum	Philydor rufum; Philydor rufus	1	Taxon concept c427ca4b-93d0-425f-b64c-810753e87bbb containing 'Philydor rufum' and 'Philydor rufus' found between 1983 to 2017 in 3 datasets (part of name cluster 23ddea68-bdb8-4a6b-bde2-757b35a68800)	added -> rename -> referenced	added -> referenced		aou_6 (1983)	1983	NA	Buff-fronted Foliage-gleaner	1005	Furnariidae	Anabate roux	Philydor	Passeriformes	species	NA	Philydor rufum	NA	NA	NA	NA	NA	NA	Furnariinae
132ed789-7912-49d5-bb40-410bff4fef40	Pionus senilis	Pionus senilis	Pionus senilis	1	Taxon concept 3e568263-4830-46a1-bfa6-c0cd09788001 containing 'Pionus senilis' found between 1983 to 2017 in 2 datasets (part of name cluster 132ed789-7912-49d5-bb40-410bff4fef40)	added -> referenced	added -> referenced		aou_6 (1983)	1983	Monotypic.	White-crowned Parrot	620	Psittacidae	Pione à couronne blanche	Pionus	Psittaciformes	species	NA	Pionus senilis	NA	NA	NA	NA	NA	NA	Arinae
9639a4ec-362a-46ea-aa91-fb221628b67e	Icterus melanopsis	Icterus melanopsis	Icterus melanopsis	2	Taxon concept 6cc5a035-5f29-492b-90dd-ad715826f192 containing 'Icterus melanopsis' found between 2010 in 1 datasets (part of name cluster 9639a4ec-362a-46ea-aa91-fb221628b67e); Taxon concept 887016ab-d0b1-4a68-a616-02dada16637e containing 'Icterus melanopsis' found between 2010 to 2017 in 2 datasets (part of name cluster 9639a4ec-362a-46ea-aa91-fb221628b67e)	split -> referenced	split -> referenced	split	aou_7_51 (2010)	2010	Monotypic.	Cuban Oriole	2069	Icteridae	Oriole de Cuba	Icterus	Passeriformes	species	NA	Icterus melanopsis	NA	NA	NA	NA	NA	NA	NA
8fa61b57-59ba-4556-8806-0165c0a754cc	Loxia leucoptera	Loxia leucoptera	Loxia leucoptera	2	Taxon concept 0be76bac-9ab5-4527-a6c2-36bc1d419874 containing 'Loxia leucoptera' found between 2003 to 2017 in 2 datasets (part of name cluster 8fa61b57-59ba-4556-8806-0165c0a754cc); Taxon concept 1d57faa2-2376-4d00-bba7-b9e882b8bdab containing 'Loxia leucoptera' found between 1886 to 2003 in 3 datasets (part of name cluster 8fa61b57-59ba-4556-8806-0165c0a754cc)	added -> referenced -> split -> referenced	added -> referenced -> split -> referenced	split	aou_1.csv (1886)	1886	NA	White-winged Crossbill	522; 1856	Fringillidae	Bec-croisé bifascié	Loxia	Passeriformes	species	Loxia leucoptera	Loxia leucoptera	NA	NA	NA	NA	NA	NA	Carduelinae
3153982e-cc89-4cd9-8339-2b13eb22a115	Numenius borealis	Numenius borealis	Phaeopus borealis; Numenius borealis	1	Taxon concept 8ba352e7-ed56-4209-a7d1-b1817f69fc0c containing 'Numenius borealis' and 'Phaeopus borealis' found between 1886 to 2017 in 5 datasets (part of name cluster 3153982e-cc89-4cd9-8339-2b13eb22a115)	added -> rename -> rename -> referenced -> referenced	added -> referenced -> referenced		aou_1.csv (1886)	1886	Monotypic.	Eskimo Curlew	266; 412	Scolopacidae	Courlis esquimau	Numenius	Charadriiformes	species	Numenius borealis	Numenius borealis	NA	NA	NA	NA	NA	NA	Numeniinae
76f01789-119f-4ce5-a9d7-baa131cd8180	Myiobius atricaudus	Myiobius atricaudus	Myiobius atricaudus	1	Taxon concept d51b3fc7-37f5-4f44-9e03-3e7c28ae9659 containing 'Myiobius atricaudus' found between 1983 to 2017 in 2 datasets (part of name cluster 76f01789-119f-4ce5-a9d7-baa131cd8180)	added -> referenced	added -> referenced		aou_6 (1983)	1983	NA	Black-tailed Flycatcher	1119	Tyrannidae	Moucherolle à queue noire	Myiobius	Passeriformes	species	NA	Myiobius atricaudus	NA	NA	NA	NA	NA	NA	Fluvicolinae
6cda318a-7f81-460d-8e21-48256d14418f	Branta bernicla	Branta bernicla	Branta bernicla	4	Taxon concept 60b9ea99-5c56-4bca-b455-5c5ec46a5300 containing 'Branta bernicla' found between 1944 to 1951 in 2 datasets (part of name cluster 6cda318a-7f81-460d-8e21-48256d14418f); Taxon concept 0987d307-bb2d-441e-87bd-b7155ee8a853 containing 'Branta bernicla' found between 1886 to 1944 in 5 datasets (part of name cluster 6cda318a-7f81-460d-8e21-48256d14418f); Taxon concept b7af6244-4c90-4416-9b…	added -> referenced -> referenced -> referenced -> lump -> split -> referenced -> lump -> referenced -> referenced	added -> referenced -> referenced -> referenced -> lump -> split -> referenced -> lump -> referenced -> referenced	lump -> split -> lump	aou_1.csv (1886)	1886	NA	Brant	19; 173	Anatidae	Bernache cravant	Branta	Anseriformes	species	Branta bernicla	Branta bernicla	NA	NA	NA	NA	NA	NA	Anserinae
726108f8-3c39-46bd-9a22-3d26989ad5c4	Spizella passerina	Spizella passerina	Spizella socialis arizonae; Spizella socialis; Spizella passerina	1	Taxon concept 7e5bbf16-42b8-49ca-88d8-d4fe643b9152 containing 'Spizella socialis arizonae' and 'Spizella socialis' and 'Spizella passerina' found between 1886 to 2017 in 5 datasets (part of name cluster 726108f8-3c39-46bd-9a22-3d26989ad5c4)	added|added -> rename -> referenced -> deleted -> referenced	added|added -> referenced -> deleted -> referenced		aou_1.csv (1886)	1886	NA	Chipping Sparrow	560a; 1705; 560	Emberizidae	Bruant familier	Spizella	Passeriformes	species	Spizella socialis arizonae; Spizella socialis; Spizella passerina	Spizella passerina	NA	NA	NA	NA	NA	NA	NA
510a64b3-19af-4bc3-9ce0-411c6467c1fa	Chaetura cinereiventris	Chaetura cinereiventris	Chaetura cinereiventris	1	Taxon concept 6e2f22ef-65c4-4241-97d2-cb46f201db87 containing 'Chaetura cinereiventris' found between 1983 to 2017 in 2 datasets (part of name cluster 510a64b3-19af-4bc3-9ce0-411c6467c1fa)	added -> referenced	added -> referenced		aou_6 (1983)	1983	NA	Gray-rumped Swift	748	Apodidae	Martinet à croupion gris	Chaetura	Apodiformes	species	NA	Chaetura cinereiventris	NA	NA	NA	NA	NA	NA	Chaeturinae
d0c470cb-3164-4b75-9f30-356b7aae1d50	Pinaroloxias inornata	Pinaroloxias inornata	Pinaroloxias inornata	1	Taxon concept 72f5d8c5-fe9f-4ba5-8436-4781fa4154e5 containing 'Pinaroloxias inornata' found between 1983 to 2017 in 2 datasets (part of name cluster d0c470cb-3164-4b75-9f30-356b7aae1d50)	added -> referenced	added -> referenced		aou_6 (1983)	1983	Monotypic.	Cocos Finch	1975	Thraupidae	Spizin de Cocos	Pinaroloxias	Passeriformes	species	NA	Pinaroloxias inornata	NA	NA	NA	NA	*	NA	Coerebinae
5ea9bf3f-fedb-430e-a90c-a44202d72f1b	Moho apicalis	Moho apicalis	Moho apicalis	1	Taxon concept de727b4b-800a-4379-9ae6-52d254313255 containing 'Moho apicalis' found between January 1982 to 2017 in 4 datasets (part of name cluster 5ea9bf3f-fedb-430e-a90c-a44202d72f1b)	added -> referenced -> referenced -> referenced	added -> referenced -> referenced -> referenced		aou_5_34 (January 1982)	1982	Monotypic.	Oahu Oo	1225	Mohoidae	Moho d'Oahu	Moho	Passeriformes	species	Moho apicalis	Moho apicalis	NA	†	H	NA	NA	NA	NA
24843cc0-10ba-463d-9b69-84d780ec93dc	Aethia cristatella	Aethia cristatella	Simorhynchus cristatellus; Aethia cristatella	1	Taxon concept 0a26f3c7-5d86-4161-b4a3-015132dbc57e containing 'Aethia cristatella' and 'Simorhynchus cristatellus' found between 1886 to 2017 in 4 datasets (part of name cluster 24843cc0-10ba-463d-9b69-84d780ec93dc)	added -> rename -> referenced -> referenced	added -> referenced -> referenced		aou_1.csv (1886)	1886	Monotypic.	Crested Auklet	530; 18	Alcidae	Starique cristatelle	Aethia	Charadriiformes	species	Simorhynchus cristatellus; Aethia cristatella	Aethia cristatella	NA	NA	NA	NA	NA	NA	NA
599a9531-67df-4978-ac86-78f80e9ca548	Myiarchus barbirostris	Myiarchus barbirostris	Myiarchus barbirostris	1	Taxon concept cafa2df3-fa0d-4173-94bd-bb56834b4d2c containing 'Myiarchus barbirostris' found between 1983 to 2017 in 2 datasets (part of name cluster 599a9531-67df-4978-ac86-78f80e9ca548)	added -> referenced	added -> referenced		aou_6 (1983)	1983	Monotypic.	Sad Flycatcher	1164	Tyrannidae	Tyran triste	Myiarchus	Passeriformes	species	NA	Myiarchus barbirostris	NA	NA	NA	NA	NA	NA	Tyranninae
5c8ab9f5-6d22-462c-b774-946c82946277	Amazilia viridifrons	Amazilia viridifrons	Amazilia viridifrons	1	Taxon concept fcffc0c0-61bb-42c5-8066-5a8639811342 containing 'Amazilia viridifrons' found between 1983 to 2017 in 2 datasets (part of name cluster 5c8ab9f5-6d22-462c-b774-946c82946277)	added -> referenced	added -> referenced		aou_6 (1983)	1983	NA	Green-fronted Hummingbird	832	Trochilidae	Ariane à front vert	Amazilia	Apodiformes	species	NA	Amazilia viridifrons	NA	NA	NA	NA	NA	NA	Trochilinae
1aa546fc-e227-4e62-9953-e069082ca599	Charadrius semipalmatus	Charadrius semipalmatus	Charadrius semipalmatus; Aegialitis semipalmata	3	Taxon concept 65d39bfd-c761-404d-92e7-31b2eae3044e containing 'Aegialitis semipalmata' and 'Charadrius semipalmatus' found between 1886 to 1944 in 3 datasets (part of name cluster 1aa546fc-e227-4e62-9953-e069082ca599); Taxon concept 724d0317-5116-4874-8406-d45b18d7fb7b containing 'Charadrius semipalmatus' found between 1956 to 2017 in 3 datasets (part of name cluster 1aa546fc-e227-4e62-9953-e0690…	added -> rename -> lump -> split -> referenced -> referenced	added -> lump -> split -> referenced -> referenced	lump -> split	aou_1.csv (1886)	1886	Monotypic.	Semipalmated Plover	381; 274	Charadriidae	Pluvier semipalmé	Charadrius	Charadriiformes	species	Charadrius semipalmatus; Aegialitis semipalmata	Charadrius semipalmatus	NA	NA	NA	NA	NA	NA	Charadriinae
48009320-c697-4e5d-9bcc-5fbd9614bdcf	Streptopelia turtur	Streptopelia turtur	Streptopelia turtur	1	Taxon concept eea5d651-b054-4628-8db5-a5ed6d211850 containing 'Streptopelia turtur' found between 1993 to 2017 in 2 datasets (part of name cluster 48009320-c697-4e5d-9bcc-5fbd9614bdcf)	added -> referenced	added -> referenced		aou_6_39 (1993)	1993	NA	European Turtle-Dove	549	Columbidae	Tourterelle des bois	Streptopelia	Columbiformes	species	NA	Streptopelia turtur	A	NA	NA	NA	NA	NA	NA
58a413d7-386d-4553-844d-770e62983138	Coccyzus merlini	Coccyzus merlini	Saurothera merlini; Coccyzus merlini	1	Taxon concept c75f242c-0462-43d8-9006-5251fbf415fa containing 'Coccyzus merlini' and 'Saurothera merlini' found between 1983 to 2017 in 3 datasets (part of name cluster 58a413d7-386d-4553-844d-770e62983138)	added -> rename -> referenced	added -> referenced		aou_6 (1983)	1983	NA	Great Lizard-Cuckoo	653	Cuculidae	Tacco de Cuba	Coccyzus	Cuculiformes	species	NA	Coccyzus merlini	NA	NA	NA	NA	NA	NA	Cuculinae
7b39115f-6257-4336-943f-2784b25fb45f	Molothrus oryzivorus	Molothrus oryzivorus	Scaphidura oryzivora; Molothrus oryzivorus	1	Taxon concept 845f6366-c0c5-4ccc-8fcd-aa1b2608cbb6 containing 'Molothrus oryzivorus' and 'Scaphidura oryzivora' found between 1983 to 2017 in 3 datasets (part of name cluster 7b39115f-6257-4336-943f-2784b25fb45f)	added -> rename -> referenced	added -> referenced		aou_6 (1983)	1983	NA	Giant Cowbird	1796	Icteridae	Vacher géant	Molothrus	Passeriformes	species	NA	Molothrus oryzivorus	NA	NA	NA	NA	NA	NA	NA
c962da47-0151-4590-b1a6-3d16881f825e	Setophaga dominica	Setophaga dominica	Dendroica dominica; Dendroica dominica albilora; Setophaga dominica	2	Taxon concept 62b9d5a5-b451-48e4-89c1-3eab1b9922da containing 'Setophaga dominica' and 'Dendroica dominica' and 'Dendroica dominica albilora' found between 1886 to 2011 in 7 datasets (part of name cluster c962da47-0151-4590-b1a6-3d16881f825e); Taxon concept 24ceacee-dbe4-4caf-9c5e-9036f4f47cdf containing 'Setophaga dominica' and 'Dendroica dominica' found between 2011 to 2017 in 2 datasets (part …	added|added -> referenced -> referenced -> referenced -> deleted -> referenced -> rename|split -> referenced	added|added -> referenced -> referenced -> referenced -> deleted -> referenced -> referenced	rename|split	aou_1.csv (1886)	1886	NA	Yellow-throated Warbler	1557; 663; 663a	Parulidae	Paruline à gorge jaune	Setophaga	Passeriformes	species	Dendroica dominica; Dendroica dominica albilora	Setophaga dominica	NA	NA	NA	NA	NA	NA	NA
177ab5bc-b1e8-4177-bb75-ff0ecc9acfa5	Eurypyga helias	Eurypyga helias	Eurypyga helias	1	Taxon concept 57ea6127-c16b-49ed-b9ed-6164ea6da49a containing 'Eurypyga helias' found between 1983 to 2017 in 2 datasets (part of name cluster 177ab5bc-b1e8-4177-bb75-ff0ecc9acfa5)	added -> referenced	added -> referenced		aou_6 (1983)	1983	NA	Sunbittern	363	Eurypygidae	Caurale soleil	Eurypyga	Eurypygiformes	species	NA	Eurypyga helias	NA	NA	NA	NA	NA	NA	NA
32822244-d5c9-4e7e-818f-38772c77dfcb	Porphyrio martinicus	Porphyrio martinicus	Porphyrio martinicus; Porphyrio martinica; Ionornis martinicus; Porphyrula martinica; Ionornis martinica	1	Taxon concept a76bb487-abde-453c-9f9b-eefe3179d65a containing 'Porphyrio martinicus' and 'Ionornis martinicus' and 'Porphyrio martinica' and 'Porphyrula martinica' and 'Ionornis martinica' found between 1886 to 2017 in 8 datasets (part of name cluster 32822244-d5c9-4e7e-818f-38772c77dfcb)	added -> rename -> rename -> rename -> referenced -> rename -> rename -> referenced	added -> referenced -> referenced		aou_1.csv (1886)	1886	Monotypic.	Purple Gallinule	9871; 218	Rallidae	Talève violacée	Porphyrio	Gruiformes	species	Porphyrula martinica; Ionornis martinica	Porphyrio martinicus	NA	NA	NA	NA	NA	NA	NA
f70a94da-9bc7-42e6-8018-4b726cba6d1e	Poecile sclateri	Poecile sclateri	Poecile sclateri; Parus sclateri; Parus meridionalis; Penthestes sclateri	1	Taxon concept e7cea9b1-2a80-481c-aeb6-a251f9ad1878 containing 'Parus meridionalis' and 'Poecile sclateri' and 'Penthestes sclateri' and 'Parus sclateri' found between 1886 to 2017 in 7 datasets (part of name cluster f70a94da-9bc7-42e6-8018-4b726cba6d1e)	added -> rename -> rename -> rename -> referenced -> rename -> referenced	added -> referenced -> referenced		aou_1.csv (1886)	1886	NA	Mexican Chickadee	[737]; 1336	Paridae	Mésange grise	Poecile	Passeriformes	species	Parus sclateri; Parus meridionalis	Poecile sclateri	NA	NA	NA	NA	NA	NA	NA
26d86a44-9111-4187-ad01-153f12ff31a2	Cyanophaia bicolor	Cyanophaia bicolor	Cyanophaia bicolor	1	Taxon concept dab69fb9-05bd-4c1b-94ba-ffc4579c23f1 containing 'Cyanophaia bicolor' found between 1983 to 2017 in 2 datasets (part of name cluster 26d86a44-9111-4187-ad01-153f12ff31a2)	added -> referenced	added -> referenced		aou_6 (1983)	1983	Monotypic.	Blue-headed Hummingbird	804	Trochilidae	Colibri à tête bleue	Cyanophaia	Apodiformes	species	NA	Cyanophaia bicolor	NA	NA	NA	NA	NA	NA	Trochilinae
adf2c8ad-1580-4358-a60f-602367b55138	Chlorospingus flavigularis	Chlorospingus flavigularis	Chlorospingus flavigularis	1	Taxon concept 1aab3ffc-05f9-4697-adde-62d8b0ee6ed3 containing 'Chlorospingus flavigularis' found between 1983 to 2017 in 3 datasets (part of name cluster adf2c8ad-1580-4358-a60f-602367b55138)	added -> referenced -> referenced	added -> referenced -> referenced		aou_6 (1983)	1983	Formerly known as Yellow-throated Bush-Tanager.	Yellow-throated Chlorospingus	1939	Emberizidae	Chlorospin à gorge jaune	Chlorospingus	Passeriformes	species	NA	Chlorospingus flavigularis	NA	NA	NA	NA	*	NA	NA
a602d7a8-ebf2-47d4-b6a9-4b19fc4ee0ad	Aspatha gularis	Aspatha gularis	Aspatha gularis	1	Taxon concept a896f25f-7598-439d-8b1e-1f561492687a containing 'Aspatha gularis' found between 1983 to 2017 in 2 datasets (part of name cluster a602d7a8-ebf2-47d4-b6a9-4b19fc4ee0ad)	added -> referenced	added -> referenced		aou_6 (1983)	1983	Monotypic.	Blue-throated Motmot	904	Momotidae	Motmot à gorge bleue	Aspatha	Coraciiformes	species	NA	Aspatha gularis	NA	NA	NA	NA	NA	NA	NA
28d9e077-76ca-4c14-a4c5-3b64bfd5edf5	Aulacorhynchus prasinus	Aulacorhynchus prasinus	Aulacorhynchus prasinus	1	Taxon concept 79d58379-d738-41af-ab11-b75913afce66 containing 'Aulacorhynchus prasinus' found between 1983 to 2017 in 2 datasets (part of name cluster 28d9e077-76ca-4c14-a4c5-3b64bfd5edf5)	added -> referenced	added -> referenced		aou_6 (1983)	1983	NA	Emerald Toucanet	928	Ramphastidae	Toucanet émeraude	Aulacorhynchus	Piciformes	species	NA	Aulacorhynchus prasinus	NA	NA	NA	NA	NA	NA	Ramphastinae
e6b917b7-4579-4b32-af37-3453126c927e	Oreoscoptes montanus	Oreoscoptes montanus	Oroscoptes montanus; Oreoscoptes montanus	1	Taxon concept c03bec2b-7b5f-48e1-b51e-e9b6d55d8d53 containing 'Oreoscoptes montanus' and 'Oroscoptes montanus' found between 1886 to 2017 in 4 datasets (part of name cluster e6b917b7-4579-4b32-af37-3453126c927e)	added -> rename -> referenced -> referenced	added -> referenced -> referenced		aou_1.csv (1886)	1886	Monotypic.	Sage Thrasher	702; 1491	Mimidae	Moqueur des armoises	Oreoscoptes	Passeriformes	species	Oroscoptes montanus; Oreoscoptes montanus	Oreoscoptes montanus	NA	NA	NA	NA	NA	NA	NA
c482cec6-6850-4a94-8548-63cc240ff494	Schiffornis stenorhyncha	Schiffornis stenorhyncha	Schiffornis stenorhyncha	2	Taxon concept af760509-6ccc-4b2f-8e80-ae8e0374e390 containing 'Schiffornis stenorhyncha' found between 2013 to 2017 in 2 datasets (part of name cluster c482cec6-6850-4a94-8548-63cc240ff494); Taxon concept e1804bfa-641f-473c-88ad-59bdb4661d01 containing 'Schiffornis stenorhyncha' found between 2013 in 1 datasets (part of name cluster c482cec6-6850-4a94-8548-63cc240ff494)	split -> referenced	split -> referenced	split	aou_7_54 (2013)	2013	Formerly treated as conspecific with Schiffornis turdina.	Russet-winged Schiffornis	10751	Tityridae	Antriade sténorhynque	Schiffornis	Passeriformes	species	NA	Schiffornis stenorhyncha	NA	NA	NA	NA	NA	NA	NA
afe89bbc-c178-4b50-a2a8-a60c6dec1591	Anthracothorax viridis	Anthracothorax viridis	Anthracothorax viridis	1	Taxon concept 6657087c-4363-4888-a16b-b4d772d4747f containing 'Anthracothorax viridis' found between 1983 to 2017 in 2 datasets (part of name cluster afe89bbc-c178-4b50-a2a8-a60c6dec1591)	added -> referenced	added -> referenced		aou_6 (1983)	1983	Monotypic.	Green Mango	781	Trochilidae	Mango vert	Anthracothorax	Apodiformes	species	NA	Anthracothorax viridis	NA	NA	NA	NA	NA	NA	Trochilinae
516222ec-6e7c-41a5-b00d-d22ec6db8685	Empidonax alnorum	Empidonax alnorum	Empidonax alnorum	2	Taxon concept 39293bd9-85e9-4e67-ab14-9793ef38edb8 containing 'Empidonax alnorum' found between 1973 in 1 datasets (part of name cluster 516222ec-6e7c-41a5-b00d-d22ec6db8685); Taxon concept f9f6c3b4-ab73-479c-aca4-6434dae5bc68 containing 'Empidonax alnorum' found between 1973 to 2017 in 3 datasets (part of name cluster 516222ec-6e7c-41a5-b00d-d22ec6db8685)	split -> referenced -> referenced	split -> referenced -> referenced	split	aou_5_32 (1973)	1973	Monotypic.	Alder Flycatcher	1140	Tyrannidae	Moucherolle des aulnes	Empidonax	Passeriformes	species	Empidonax alnorum	Empidonax alnorum	NA	NA	NA	NA	NA	NA	Fluvicolinae
472e4004-8633-4a19-92be-c6696939fb77	Aphanotriccus audax	Aphanotriccus audax	Aphanotriccus audax	1	Taxon concept cbf42d82-16fb-445b-a723-b53b788a5600 containing 'Aphanotriccus audax' found between 1983 to 2017 in 2 datasets (part of name cluster 472e4004-8633-4a19-92be-c6696939fb77)	added -> referenced	added -> referenced		aou_6 (1983)	1983	Monotypic.	Black-billed Flycatcher	1123	Tyrannidae	Moucherolle à bec noir	Aphanotriccus	Passeriformes	species	NA	Aphanotriccus audax	NA	NA	NA	NA	NA	NA	Fluvicolinae
3accb833-1083-4302-b845-479bdd8332bb	Oreothlypis superciliosa	Oreothlypis superciliosa	Parula superciliosa; Oreothlypis superciliosa	1	Taxon concept a7f6473d-75d0-4861-9808-687d12e38c22 containing 'Parula superciliosa' and 'Oreothlypis superciliosa' found between 1983 to 2017 in 3 datasets (part of name cluster 3accb833-1083-4302-b845-479bdd8332bb)	added -> rename -> referenced	added -> referenced		aou_6 (1983)	1983	NA	Crescent-chested Warbler	1542	Parulidae	Paruline à croissant	Oreothlypis	Passeriformes	species	NA	Oreothlypis superciliosa	NA	NA	NA	NA	NA	NA	NA
95cc5e70-c2b9-40a7-a432-02790cf5ff0f	Ara macao	Ara macao	Ara macao	1	Taxon concept b133d7c2-3c42-4ae2-b779-d15ea6e982e3 containing 'Ara macao' found between 1983 to 2017 in 2 datasets (part of name cluster 95cc5e70-c2b9-40a7-a432-02790cf5ff0f)	added -> referenced	added -> referenced		aou_6 (1983)	1983	NA	Scarlet Macaw	604	Psittacidae	Ara rouge	Ara	Psittaciformes	species	NA	Ara macao	NA	NA	NA	NA	NA	NA	Arinae
54727b7b-61ca-4e2b-9ce7-917b2cb5bec3	Sula leucogaster	Sula leucogaster	Sula leucogaster; Sula leucogastra	3	Taxon concept de9b50b1-56ee-499b-ada5-25f1928b4651 containing 'Sula leucogastra' found between 1908 in 1 datasets (part of name cluster 54727b7b-61ca-4e2b-9ce7-917b2cb5bec3); Taxon concept 827c26d0-489f-478c-a05b-bdbd4e089e7a containing 'Sula leucogaster' and 'Sula leucogastra' found between 1908 to 1944 in 3 datasets (part of name cluster 54727b7b-61ca-4e2b-9ce7-917b2cb5bec3); Taxon concept eb72…	split -> rename -> lump -> referenced -> referenced -> referenced	split -> lump -> referenced -> referenced -> referenced	split -> lump	aou_2_14 (1908)	1908	NA	Brown Booby	202	Sulidae	Fou brun	Sula	Suliformes	species	Sula leucogaster	Sula leucogaster	NA	NA	NA	NA	NA	NA	NA
b83fae29-fb8d-4307-a395-569c70a8b0c8	Athene cunicularia	Athene cunicularia	Athene cunicularia; Speotyto cunicularia; Speotyto cunicularia hypogaea; Speotyto cunicularia floridana	1	Taxon concept 5fe20041-0f04-420d-bef9-e7adeb68546c containing 'Speotyto cunicularia hypogaea' and 'Speotyto cunicularia floridana' and 'Athene cunicularia' and 'Speotyto cunicularia' found between 1886 to 2017 in 7 datasets (part of name cluster b83fae29-fb8d-4307-a395-569c70a8b0c8)	added|added -> referenced -> rename -> deleted|deleted -> rename -> rename -> referenced	added|added -> referenced -> deleted|deleted -> referenced		aou_1.csv (1886)	1886	NA	Burrowing Owl	378; 378a; 692	Strigidae	Chevêche des terriers	Athene	Strigiformes	species	Athene cunicularia; Speotyto cunicularia hypogaea; Speotyto cunicularia floridana	Athene cunicularia	NA	NA	NA	NA	NA	NA	NA
4bec393e-a748-440c-b1c7-772c6329831b	Rallus tenuirostris	Rallus tenuirostris	Rallus tenuirostris	2	Taxon concept a75338f1-6c3e-4224-a44c-49b7bc69f7a8 containing 'Rallus tenuirostris' found between 2014 to 2017 in 2 datasets (part of name cluster 4bec393e-a748-440c-b1c7-772c6329831b); Taxon concept 09d08fd7-dbe1-43c8-9c73-524f397a923f containing 'Rallus tenuirostris' found between 2014 in 1 datasets (part of name cluster 4bec393e-a748-440c-b1c7-772c6329831b)	split -> referenced	split -> referenced	split	aou_7_55 (2014)	2014	Formerly considered conspecific with Rallus elegans.	Aztec Rail	11201	Rallidae	Râle du Mexique	Rallus	Gruiformes	species	NA	Rallus tenuirostris	NA	NA	NA	NA	NA	NA	NA
1bfccf76-b07f-458d-8127-d16ceb878ad1	Phaeochroa cuvierii	Phaeochroa cuvierii	Phaeochroa cuvieri; Phaeochroa cuvierii	1	Taxon concept cbca5a23-2cc5-4500-b994-effbb68499f1 containing 'Phaeochroa cuvieri' and 'Phaeochroa cuvierii' found between 1983 to 2017 in 3 datasets (part of name cluster 1bfccf76-b07f-458d-8127-d16ceb878ad1)	added -> rename -> referenced	added -> referenced		aou_6 (1983)	1983	NA	Scaly-breasted Hummingbird	769	Trochilidae	Colibri de Cuvier	Phaeochroa	Apodiformes	species	NA	Phaeochroa cuvierii	NA	NA	NA	NA	NA	NA	Trochilinae
6a383fc2-fe88-4d06-864c-570a744f65ee	Peucaea cassinii	Peucaea cassinii	Aimophila cassini; Aimophila cassinii; Peucaea cassini; Peucaea cassinii	1	Taxon concept ce2445e9-0b6f-417c-934c-dd5f8511b891 containing 'Peucaea cassinii' and 'Aimophila cassini' and 'Peucaea cassini' and 'Aimophila cassinii' found between 1886 to 2017 in 7 datasets (part of name cluster 6a383fc2-fe88-4d06-864c-570a744f65ee)	added -> rename -> rename -> referenced -> referenced -> rename -> referenced	added -> referenced -> referenced -> referenced		aou_1.csv (1886)	1886	Monotypic.	Cassin's Sparrow	578; 2045	Emberizidae	Bruant de Cassin	Peucaea	Passeriformes	species	Aimophila cassinii; Peucaea cassini	Peucaea cassinii	NA	NA	NA	NA	NA	NA	NA
9e322ce4-9a89-44d8-a0ee-5ead0b10b350	Luscinia svecica	Luscinia svecica	Luscinia svecica; Cyanecula suecica; Cyanosylvia suecica	1	Taxon concept 2ca5f77a-d8ba-4e50-884e-6dd451cb72eb containing 'Cyanecula suecica' and 'Luscinia svecica' and 'Cyanosylvia suecica' found between 1886 to 2017 in 10 datasets (part of name cluster 9e322ce4-9a89-44d8-a0ee-5ead0b10b350)	added -> rename -> referenced -> rename -> referenced -> referenced -> referenced -> referenced -> referenced -> referenced	added -> referenced -> referenced -> referenced -> referenced -> referenced -> referenced -> referenced		aou_1.csv (1886)	1886	NA	Bluethroat	1422; [764]	Muscicapidae	Gorgebleue à miroir	Luscinia	Passeriformes	species	Luscinia svecica; Cyanecula suecica	Luscinia svecica	NA	NA	NA	NA	NA	NA	NA
0fb19242-79f4-4a69-bcbd-99e8d2593727	Nyctibius jamaicensis	Nyctibius jamaicensis	Nyctibius jamaicensis	2	Taxon concept 192beed3-9d1e-40c1-a5f2-b40bf1f34788 containing 'Nyctibius jamaicensis' found between 1995 in 1 datasets (part of name cluster 0fb19242-79f4-4a69-bcbd-99e8d2593727); Taxon concept 4ba184cc-1147-42e9-a294-2a136c8a3689 containing 'Nyctibius jamaicensis' found between 1995 to 2017 in 2 datasets (part of name cluster 0fb19242-79f4-4a69-bcbd-99e8d2593727)	split -> referenced	split -> referenced	split	aou_6_40 (1995)	1995	NA	Northern Potoo	732	Nyctibiidae	Ibijau jamaïcain	Nyctibius	Nyctibiiformes	species	NA	Nyctibius jamaicensis	NA	NA	NA	NA	NA	NA	NA
d70af3f2-9adb-416d-bbd7-f968d7a4acf8	Antigone canadensis	Antigone canadensis	Antigone canadensis; Grus canadensis	1	Taxon concept df78dda9-f048-4e13-9797-0915d2c2fc24 containing 'Grus canadensis' and 'Antigone canadensis' found between 1886 to 2017 in 5 datasets (part of name cluster d70af3f2-9adb-416d-bbd7-f968d7a4acf8)	added -> referenced -> referenced -> rename -> referenced	added -> referenced -> referenced -> referenced		aou_1.csv (1886)	1886	NA	Sandhill Crane	365; 205	Gruidae	Grue du Canada	Antigone	Gruiformes	species	Grus canadensis	Antigone canadensis	NA	NA	NA	NA	NA	NA	Gruinae
ed3bb640-d785-42bc-8245-a7791b8b6d1e	Gallinago solitaria	Gallinago solitaria	Gallinago solitaria	1	Taxon concept f268fae1-2d28-4e72-8d27-565851f376cf containing 'Gallinago solitaria' found between 2011 to 2017 in 2 datasets (part of name cluster ed3bb640-d785-42bc-8245-a7791b8b6d1e)	added -> referenced	added -> referenced		aou_7_52 (2011)	2011	NA	Solitary Snipe	2075	Scolopacidae	Bécassine solitaire	Gallinago	Charadriiformes	species	NA	Gallinago solitaria	A	NA	NA	NA	NA	NA	Scolopacinae
13ad920d-a75a-4b0a-a2d8-c88c580476e1	Chlorostilbon swainsonii	Chlorostilbon swainsonii	Chlorostilbon swainsonii	1	Taxon concept 1572cea3-7033-45bb-99df-81fae608056f containing 'Chlorostilbon swainsonii' found between 1983 to 2017 in 2 datasets (part of name cluster 13ad920d-a75a-4b0a-a2d8-c88c580476e1)	added -> referenced	added -> referenced		aou_6 (1983)	1983	Monotypic.	Hispaniolan Emerald	800	Trochilidae	Émeraude d'Hispaniola	Chlorostilbon	Apodiformes	species	NA	Chlorostilbon swainsonii	NA	NA	NA	NA	NA	NA	Trochilinae
d366209d-f5bd-4909-b3bc-3537df6c3c0e	Mellisuga minima	Mellisuga minima	Mellisuga minima	1	Taxon concept 38c28dae-56a3-4fa6-b9e9-ed26bfa46e84 containing 'Mellisuga minima' found between 1983 to 2017 in 2 datasets (part of name cluster d366209d-f5bd-4909-b3bc-3537df6c3c0e)	added -> referenced	added -> referenced		aou_6 (1983)	1983	NA	Vervain Hummingbird	866	Trochilidae	Colibri nain	Mellisuga	Apodiformes	species	NA	Mellisuga minima	NA	NA	NA	NA	NA	NA	Trochilinae
e10c2920-0c81-4b7d-a104-fd112def9229	Elaenia frantzii	Elaenia frantzii	Elaenia frantzii	1	Taxon concept 605e3019-8d48-45ab-9742-960a68d1c7a3 containing 'Elaenia frantzii' found between 1983 to 2017 in 2 datasets (part of name cluster e10c2920-0c81-4b7d-a104-fd112def9229)	added -> referenced	added -> referenced		aou_6 (1983)	1983	NA	Mountain Elaenia	1085	Tyrannidae	Élénie montagnarde	Elaenia	Passeriformes	species	NA	Elaenia frantzii	NA	NA	NA	NA	NA	NA	Elaeniinae
95d5eea6-7575-40f3-9de8-001404dbaf4f	Melanitta fusca	Melanitta fusca	Oidemia fusca; Melanitta fusca	4	Taxon concept edd0d74c-6acd-485f-a1fc-4a08b07261ee containing 'Melanitta fusca' found between January 1982 to 2017 in 3 datasets (part of name cluster 95d5eea6-7575-40f3-9de8-001404dbaf4f); Taxon concept ecc71c94-7416-4d42-a544-8b1b915d37dd containing 'Melanitta fusca' found between 1949 to January 1982 in 2 datasets (part of name cluster 95d5eea6-7575-40f3-9de8-001404dbaf4f); Taxon concept 7e52c…	added -> rename -> lump -> split -> lump -> referenced -> referenced	added -> lump -> split -> lump -> referenced -> referenced	lump -> split -> lump	aou_1.csv (1886)	1886	NA	White-winged Scoter	[164]; 64	Anatidae	Macreuse brune	Melanitta	Anseriformes	species	Oidemia fusca; Melanitta fusca	Melanitta fusca	NA	NA	NA	NA	NA	NA	Anatinae
ce7dda8e-c4e9-43f1-afe4-5e2790e8a7a5	Tyto glaucops	Tyto glaucops	Tyto glaucops	1	Taxon concept afb380cd-bade-4b58-902a-b521508a199d containing 'Tyto glaucops' found between 1983 to 2017 in 3 datasets (part of name cluster ce7dda8e-c4e9-43f1-afe4-5e2790e8a7a5)	added -> referenced -> referenced	added -> referenced -> referenced		aou_6 (1983)	1983	NA	Ashy-faced Owl	665	Tytonidae	Effraie d'Hispaniola	Tyto	Strigiformes	species	NA	Tyto glaucops	NA	NA	NA	NA	NA	NA	NA
2a5c2e99-1138-4368-b51f-b06f920c0442	Falco rufigularis	Falco rufigularis	Falco rufigularis	1	Taxon concept 30afe2bb-ec1d-4393-890b-1afbe200121e containing 'Falco rufigularis' found between 1983 to 2017 in 2 datasets (part of name cluster 2a5c2e99-1138-4368-b51f-b06f920c0442)	added -> referenced	added -> referenced		aou_6 (1983)	1983	NA	Bat Falcon	328	Falconidae	Faucon des chauves-souris	Falco	Falconiformes	species	NA	Falco rufigularis	NA	NA	NA	NA	NA	NA	Falconinae
0b19ede3-8997-480d-a8c2-17509c2a071a	Oceanodroma homochroa	Oceanodroma homochroa	Oceanodroma homochroa	1	Taxon concept 1606b327-b861-4f9b-a5b0-14ebebe2e8b9 containing 'Oceanodroma homochroa' found between 1886 to 2017 in 5 datasets (part of name cluster 0b19ede3-8997-480d-a8c2-17509c2a071a)	added -> referenced -> referenced -> referenced -> referenced	added -> referenced -> referenced -> referenced -> referenced		aou_1.csv (1886)	1886	Monotypic.	Ashy Storm-Petrel	187; 108	Hydrobatidae	Océanite cendré	Oceanodroma	Procellariiformes	species	Oceanodroma homochroa	Oceanodroma homochroa	NA	NA	NA	NA	NA	NA	NA
217fc1f2-46a0-4a33-ac92-d24f2d72813c	Buteo nitidus	Buteo nitidus	Asturina nitida; Buteo nitida; Asturina plagiata; Buteo nitidus	2	Taxon concept f2ab76d1-2b62-4d73-bfa4-a516c4c6d671 containing 'Asturina nitida' and 'Buteo nitidus' and 'Buteo nitida' and 'Asturina plagiata' found between 1886 to 2012 in 10 datasets (part of name cluster 217fc1f2-46a0-4a33-ac92-d24f2d72813c); Taxon concept 9a91777e-9b9b-4a0d-9467-782056fa8f2b containing 'Buteo nitidus' found between 2012 to 2017 in 2 datasets (part of name cluster 217fc1f2-46a…	added -> referenced -> referenced -> rename -> rename -> referenced -> referenced -> rename -> rename -> split -> referenced	added -> referenced -> referenced -> referenced -> referenced -> split -> referenced	split	aou_1.csv (1886)	1886	Formerly known as Gray Hawk.	Gray-lined Hawk	299; 346	Accipitridae	Buse cendrée	Buteo	Accipitriformes	species	Asturina plagiata; Buteo nitidus	Buteo nitidus	NA	NA	NA	NA	NA	NA	NA
9a883e0e-e621-4b30-bf0b-e9ad9356a803	Podilymbus gigas	Podilymbus gigas	Podilymbus gigas	1	Taxon concept d6e3b952-8a24-443b-8078-921251e3a89b containing 'Podilymbus gigas' found between 1983 to 2017 in 2 datasets (part of name cluster 9a883e0e-e621-4b30-bf0b-e9ad9356a803)	added -> referenced	added -> referenced		aou_6 (1983)	1983	Monotypic.	Atitlan Grebe	139	Podicipedidae	Grèbe de l'Atitlan	Podilymbus	Podicipediformes	species	NA	Podilymbus gigas	NA	†	NA	NA	NA	NA	NA
e34e2ec0-88b6-434b-a221-9c4314abd0ad	Mellisuga helenae	Mellisuga helenae	Mellisuga helenae	1	Taxon concept 14071d8d-c82a-4a85-abb5-afcac42bc869 containing 'Mellisuga helenae' found between 1983 to 2017 in 2 datasets (part of name cluster e34e2ec0-88b6-434b-a221-9c4314abd0ad)	added -> referenced	added -> referenced		aou_6 (1983)	1983	Monotypic.	Bee Hummingbird	867	Trochilidae	Colibri d’Elena	Mellisuga	Apodiformes	species	NA	Mellisuga helenae	NA	NA	NA	NA	NA	NA	Trochilinae
aa2c8d2a-792a-4679-8618-183178983f01	Loxia megaplaga	Loxia megaplaga	Loxia megaplaga	2	Taxon concept 87fb685c-9293-44a2-aae3-7ea7194b78c9 containing 'Loxia megaplaga' found between 2003 in 1 datasets (part of name cluster aa2c8d2a-792a-4679-8618-183178983f01); Taxon concept cf49f082-6eb1-40fa-93e3-3a50e24ccea5 containing 'Loxia megaplaga' found between 2003 to 2017 in 2 datasets (part of name cluster aa2c8d2a-792a-4679-8618-183178983f01)	split -> referenced	split -> referenced	split	aou_7_44 (2003)	2003	Monotypic.	Hispaniolan Crossbill	1855	Fringillidae	Bec-croisé d'Hispaniola	Loxia	Passeriformes	species	NA	Loxia megaplaga	NA	NA	NA	NA	NA	NA	Carduelinae
7680ed6e-3b6c-49aa-b7d5-43f3cdf6e06e	Anthus trivialis	Anthus trivialis	Anthus trivialis	1	Taxon concept e07b1606-7db2-4d80-9626-bc604c71d01b containing 'Anthus trivialis' found between January 1982 to 2017 in 4 datasets (part of name cluster 7680ed6e-3b6c-49aa-b7d5-43f3cdf6e06e)	added -> referenced -> referenced -> referenced	added -> referenced -> referenced -> referenced		aou_5_34 (January 1982)	1982	NA	Tree Pipit	1517	Motacillidae	Pipit des arbres	Anthus	Passeriformes	species	Anthus trivialis	Anthus trivialis	A	NA	NA	NA	NA	NA	NA
bc249c94-df0e-4d93-aa3c-88349546cdc3	Scolopax rusticola	Scolopax rusticola	Scolopax rusticola	1	Taxon concept 0b797bbb-7a64-4dbf-9b2f-a50f7a5306d5 containing 'Scolopax rusticola' found between 1886 to 2017 in 4 datasets (part of name cluster bc249c94-df0e-4d93-aa3c-88349546cdc3)	added -> referenced -> referenced -> referenced	added -> referenced -> referenced -> referenced		aou_1.csv (1886)	1886	Monotypic.	Eurasian Woodcock	455; [227]	Scolopacidae	Bécasse des bois	Scolopax	Charadriiformes	species	Scolopax rusticola	Scolopax rusticola	A	NA	NA	NA	NA	NA	Scolopacinae
afd89583-c680-4faf-9a0f-5bdc78f839a4	Granatellus sallaei	Granatellus sallaei	Granatellus sallaei	1	Taxon concept 949b4960-4fd7-4000-aa93-f64d736eb401 containing 'Granatellus sallaei' found between 1983 to 2017 in 3 datasets (part of name cluster afd89583-c680-4faf-9a0f-5bdc78f839a4)	added -> referenced -> referenced	added -> referenced -> referenced		aou_6 (1983)	1983	NA	Gray-throated Chat	1620	Cardinalidae	Granatelle à plastron	Granatellus	Passeriformes	species	NA	Granatellus sallaei	NA	NA	NA	NA	NA	NA	NA
c7f8112b-6c7d-42ba-8672-b44388b25f51	Myiodynastes hemichrysus	Myiodynastes hemichrysus	Myiodynastes hemichrysus	1	Taxon concept b54a8706-8cca-4632-ae78-d11c04ab3081 containing 'Myiodynastes hemichrysus' found between 1983 to 2017 in 2 datasets (part of name cluster c7f8112b-6c7d-42ba-8672-b44388b25f51)	added -> referenced	added -> referenced		aou_6 (1983)	1983	Monotypic.	Golden-bellied Flycatcher	1185	Tyrannidae	Tyran à ventre d'or	Myiodynastes	Passeriformes	species	NA	Myiodynastes hemichrysus	NA	NA	NA	NA	NA	NA	Tyranninae
c138e333-4135-468f-8cda-029171d9779c	Leptotila jamaicensis	Leptotila jamaicensis	Leptotila jamaicensis	1	Taxon concept 754c73fa-ffce-433e-852b-def32ce0de46 containing 'Leptotila jamaicensis' found between 1983 to 2017 in 2 datasets (part of name cluster c138e333-4135-468f-8cda-029171d9779c)	added -> referenced	added -> referenced		aou_6 (1983)	1983	NA	Caribbean Dove	568	Columbidae	Colombe de la Jamaïque	Leptotila	Columbiformes	species	NA	Leptotila jamaicensis	NA	NA	NA	NA	NA	NA	NA
130698ab-8a86-481f-aee8-750810a93db9	Phalaropus tricolor	Phalaropus tricolor	Steganopus tricolor; Phalaropus tricolor	1	Taxon concept e36b9497-a9d9-4221-99f3-bcd1bf5cc69c containing 'Phalaropus tricolor' and 'Steganopus tricolor' found between 1886 to 2017 in 6 datasets (part of name cluster 130698ab-8a86-481f-aee8-750810a93db9)	added -> rename -> referenced -> rename -> referenced -> referenced	added -> referenced -> referenced -> referenced		aou_1.csv (1886)	1886	Monotypic.	Wilson's Phalarope	224; 457	Scolopacidae	Phalarope de Wilson	Phalaropus	Charadriiformes	species	Phalaropus tricolor	Phalaropus tricolor	NA	NA	NA	NA	NA	NA	Tringinae
842ed3a8-4570-4095-9deb-0cc0627b815b	Tympanuchus pallidicinctus	Tympanuchus pallidicinctus	Tympanuchus pallidicinctus	1	Taxon concept ce7d58bd-9c4e-43b8-844e-09d853bcc8ee containing 'Tympanuchus pallidicinctus' found between 1886 to 2017 in 6 datasets (part of name cluster 842ed3a8-4570-4095-9deb-0cc0627b815b)	added -> referenced -> referenced -> referenced -> referenced -> referenced	added -> referenced -> referenced -> referenced -> referenced -> referenced		aou_1.csv (1886)	1886	Monotypic.	Lesser Prairie-Chicken	307; 109	Phasianidae	Tétras pâle	Tympanuchus	Galliformes	species	Tympanuchus pallidicinctus	Tympanuchus pallidicinctus	NA	NA	NA	NA	NA	NA	Tetraoninae
d81d5e1c-3f31-4d0e-b8cb-074aedaefe3d	Morphnus guianensis	Morphnus guianensis	Morphnus guianensis	1	Taxon concept f89527e8-bbf9-46be-be31-5cb33519ad78 containing 'Morphnus guianensis' found between 1983 to 2017 in 2 datasets (part of name cluster d81d5e1c-3f31-4d0e-b8cb-074aedaefe3d)	added -> referenced	added -> referenced		aou_6 (1983)	1983	Monotypic.	Crested Eagle	308	Accipitridae	Harpie huppée	Morphnus	Accipitriformes	species	NA	Morphnus guianensis	NA	NA	NA	NA	NA	NA	NA
36502f0c-3570-47b8-a00a-bfcfb0b533f8	Melanerpes pygmaeus	Melanerpes pygmaeus	Melanerpes pygmaeus	1	Taxon concept e4f7b891-e8be-4ca1-92ce-4ee399dfbc02 containing 'Melanerpes pygmaeus' found between 1983 to 2017 in 3 datasets (part of name cluster 36502f0c-3570-47b8-a00a-bfcfb0b533f8)	added -> referenced -> referenced	added -> referenced -> referenced		aou_6 (1983)	1983	NA	Yucatan Woodpecker	948	Picidae	Pic du Yucatan	Melanerpes	Piciformes	species	NA	Melanerpes pygmaeus	NA	NA	NA	NA	NA	NA	Picinae
2fe32338-c8b9-4b92-b938-b03a9b52db97	Ixobrychus minutus	Ixobrychus minutus	Ixobrychus minutus	1	Taxon concept ec5e2cef-14c1-4ca4-bcdb-b4610e5cd34c containing 'Ixobrychus minutus' found between 2010 to 2017 in 2 datasets (part of name cluster 2fe32338-c8b9-4b92-b938-b03a9b52db97)	added -> referenced	added -> referenced		aou_7_51 (2010)	2010	NA	Little Bittern	2057	Ardeidae	Blongios nain	Ixobrychus	Pelecaniformes	species	NA	Ixobrychus minutus	A	NA	NA	NA	NA	NA	NA
bc44f88f-5315-4221-ad74-e745774b5fd0	Myiophobus fasciatus	Myiophobus fasciatus	Myiophobus fasciatus	1	Taxon concept 0bcec459-5dc8-4e72-9ec4-2a2bdb026281 containing 'Myiophobus fasciatus' found between 1983 to 2017 in 2 datasets (part of name cluster bc44f88f-5315-4221-ad74-e745774b5fd0)	added -> referenced	added -> referenced		aou_6 (1983)	1983	NA	Bran-colored Flycatcher	1120	Tyrannidae	Moucherolle fascié	Myiophobus	Passeriformes	species	NA	Myiophobus fasciatus	NA	NA	NA	NA	NA	NA	Fluvicolinae
8c04b607-597a-48ea-8e00-63335194862d	Vireo griseus	Vireo griseus	Vireo noveboracensis; Vireo griseus	1	Taxon concept 4ca7f189-c0e7-4638-ab82-7fd21ca125a5 containing 'Vireo griseus' and 'Vireo noveboracensis' found between 1886 to 2017 in 4 datasets (part of name cluster 8c04b607-597a-48ea-8e00-63335194862d)	added -> rename -> referenced -> referenced	added -> referenced -> referenced		aou_1.csv (1886)	1886	NA	White-eyed Vireo	631; 1233	Vireonidae	Viréo aux yeux blancs	Vireo	Passeriformes	species	Vireo noveboracensis; Vireo griseus	Vireo griseus	NA	NA	NA	NA	NA	NA	NA
0a7220d2-066a-42ef-8780-96760cbab8cf	Numenius madagascariensis	Numenius madagascariensis	Numenius madagascariensis	1	Taxon concept 5a13f5a2-f8b5-4fff-99e8-533110086271 containing 'Numenius madagascariensis' found between January 1982 to 2017 in 3 datasets (part of name cluster 0a7220d2-066a-42ef-8780-96760cbab8cf)	added -> referenced -> referenced	added -> referenced -> referenced		aou_5_34 (January 1982)	1982	Monotypic.	Far Eastern Curlew	415	Scolopacidae	Courlis de Sibérie	Numenius	Charadriiformes	species	Numenius madagascariensis	Numenius madagascariensis	NA	NA	NA	NA	NA	N	Numeniinae
f05d911c-8f62-4ffb-b862-31c9867f9aab	Patagioenas subvinacea	Patagioenas subvinacea	Columba subvinacea; Patagioenas subvinacea	1	Taxon concept 6bedfd9c-86f7-4d4e-9d5f-466ad34f7f2b containing 'Patagioenas subvinacea' and 'Columba subvinacea' found between 1983 to 2017 in 3 datasets (part of name cluster f05d911c-8f62-4ffb-b862-31c9867f9aab)	added -> rename -> referenced	added -> referenced		aou_6 (1983)	1983	NA	Ruddy Pigeon	545	Columbidae	Pigeon vineux	Patagioenas	Columbiformes	species	NA	Patagioenas subvinacea	NA	NA	NA	NA	NA	NA	NA
c2f59d79-c227-459f-9a50-f8bf68132e3b	Chasiempis ibidis	Chasiempis ibidis	Chasiempis ibidis	2	Taxon concept da4a2f59-9090-4744-8852-eb6d0624327a containing 'Chasiempis ibidis' found between 2010 to 2017 in 2 datasets (part of name cluster c2f59d79-c227-459f-9a50-f8bf68132e3b); Taxon concept 56bcb7f3-dae9-422f-9542-0ae259b0e2ff containing 'Chasiempis ibidis' found between 2010 in 1 datasets (part of name cluster c2f59d79-c227-459f-9a50-f8bf68132e3b)	split -> referenced	split -> referenced	split	aou_7_51 (2010)	2010	NA	Oahu Elepaio	2064	Monarchidae	Monarque d'Oahu	Chasiempis	Passeriformes	species	NA	Chasiempis ibidis	NA	NA	H	NA	NA	NA	NA
04733c14-1299-4f60-9294-1f0b53617bfc	Tarsiger cyanurus	Tarsiger cyanurus	Tarsiger cyanurus	1	Taxon concept 7209fedc-1359-414f-abbe-bbea855f3066 containing 'Tarsiger cyanurus' found between 1985 to 2017 in 3 datasets (part of name cluster 04733c14-1299-4f60-9294-1f0b53617bfc)	added -> referenced -> referenced	added -> referenced -> referenced		aou_6_35 (1985)	1985	NA	Red-flanked Bluetail	1424	Muscicapidae	Rossignol à flancs roux	Tarsiger	Passeriformes	species	NA	Tarsiger cyanurus	A	NA	NA	NA	NA	NA	NA
ca533c18-ac2d-4049-ad8e-14f1db0ffb06	Empidonax oberholseri	Empidonax oberholseri	Empidonax oberholseri; Empidonax oberholserii	3	Taxon concept 4067dd45-9a9d-4cca-be57-e170621fad53 containing 'Empidonax oberholseri' found between 1953 in 1 datasets (part of name cluster ca533c18-ac2d-4049-ad8e-14f1db0ffb06); Taxon concept 2a2eee98-e543-49fb-a3cb-60a44633114f containing 'Empidonax oberholseri' and 'Empidonax oberholserii' found between January 1982 to 2017 in 3 datasets (part of name cluster ca533c18-ac2d-4049-ad8e-14f1db0ff…	lump -> referenced -> rename|split -> referenced -> referenced	lump -> referenced -> referenced -> referenced	lump -> rename|split	aou_4_28 (1953)	1953	Monotypic.	Dusky Flycatcher	1146	Tyrannidae	Moucherolle sombre	Empidonax	Passeriformes	species	Empidonax oberholseri	Empidonax oberholseri	NA	NA	NA	NA	NA	NA	Fluvicolinae
1b0ba4d3-8d51-4e90-bc35-b3aa60950607	Deltarhynchus flammulatus	Deltarhynchus flammulatus	Deltarhynchus flammulatus	1	Taxon concept 657fd6eb-d186-4eb0-b85d-b6d3182031ac containing 'Deltarhynchus flammulatus' found between 1983 to 2017 in 2 datasets (part of name cluster 1b0ba4d3-8d51-4e90-bc35-b3aa60950607)	added -> referenced	added -> referenced		aou_6 (1983)	1983	Monotypic.	Flammulated Flycatcher	1177	Tyrannidae	Tyran flammé	Deltarhynchus	Passeriformes	species	NA	Deltarhynchus flammulatus	NA	NA	NA	NA	NA	NA	Tyranninae
8d76acaa-8afe-471e-a706-dc82dbf34454	Dendrortyx macroura	Dendrortyx macroura	Dendrortyx macroura	1	Taxon concept c1c25542-178b-40c0-b395-c3ee8d7f1c71 containing 'Dendrortyx macroura' found between 1983 to 2017 in 3 datasets (part of name cluster 8d76acaa-8afe-471e-a706-dc82dbf34454)	added -> referenced -> referenced	added -> referenced -> referenced		aou_6 (1983)	1983	NA	Long-tailed Wood-Partridge	114	Odontophoridae	Colin à longue queue	Dendrortyx	Galliformes	species	NA	Dendrortyx macroura	NA	NA	NA	NA	NA	NA	NA
174cbce8-eb4a-40c3-9615-81f84e6b67bc	Oceanodroma macrodactyla	Oceanodroma macrodactyla	Oceanodroma macrodactyla	1	Taxon concept e2027e2d-2929-47cb-b56d-50cddd537bef containing 'Oceanodroma macrodactyla' found between 1889 to 2017 in 6 datasets (part of name cluster 174cbce8-eb4a-40c3-9615-81f84e6b67bc)	added -> referenced -> referenced -> referenced -> referenced -> referenced	added -> referenced -> referenced -> referenced -> referenced -> referenced		aou_1_01 (1889)	1889	Monotypic.	Guadalupe Storm-Petrel	191	Hydrobatidae	Océanite de Guadalupe	Oceanodroma	Procellariiformes	species	Oceanodroma macrodactyla	Oceanodroma macrodactyla	NA	†	NA	NA	NA	NA	NA
bbdc3ed7-3869-49f6-bddc-7a6a520ee388	Icterus spurius	Icterus spurius	Icterus spurius	1	Taxon concept 3248313e-0706-44b8-b7aa-4b9641c22857 containing 'Icterus spurius' found between 1886 to 2017 in 5 datasets (part of name cluster bbdc3ed7-3869-49f6-bddc-7a6a520ee388)	added -> referenced -> referenced -> referenced -> referenced	added -> referenced -> referenced -> referenced -> referenced		aou_1.csv (1886)	1886	NA	Orchard Oriole	506; 1804	Icteridae	Oriole des vergers	Icterus	Passeriformes	species	Icterus spurius	Icterus spurius	NA	NA	NA	NA	NA	NA	NA
b21e840e-b571-4f05-80b8-c83673d8ecd5	Luscinia sibilans	Luscinia sibilans	Luscinia sibilans	1	Taxon concept 1cb2dfd5-38d1-4d57-9604-6bf847af9efb containing 'Luscinia sibilans' found between 2010 to 2017 in 3 datasets (part of name cluster b21e840e-b571-4f05-80b8-c83673d8ecd5)	added -> referenced -> referenced	added -> referenced -> referenced		aou_7_51 (2010)	2010	Monotypic.	Rufous-tailed Robin	1389	Muscicapidae	Rossignol siffleur	Luscinia	Passeriformes	species	NA	Luscinia sibilans	A	NA	NA	NA	NA	NA	NA
a162f913-5c75-4e69-b83c-8294086045be	Poecilotriccus sylvia	Poecilotriccus sylvia	Todirostrum sylvia; Poecilotriccus sylvia	1	Taxon concept 3528a2b0-cba9-4d41-b321-e42d21d225f0 containing 'Todirostrum sylvia' and 'Poecilotriccus sylvia' found between 1983 to 2017 in 3 datasets (part of name cluster a162f913-5c75-4e69-b83c-8294086045be)	added -> rename -> referenced	added -> referenced		aou_6 (1983)	1983	NA	Slate-headed Tody-Flycatcher	1104	Tyrannidae	Todirostre de Desmarest	Poecilotriccus	Passeriformes	species	NA	Poecilotriccus sylvia	NA	NA	NA	NA	NA	NA	Platyrinchinae
c344f83a-4dff-4924-9263-4b75f36955d1	Gelochelidon nilotica	Gelochelidon nilotica	Sterna nilotica; Gelochelidon nilotica	1	Taxon concept d5da7bc1-ff98-4e2d-97b7-86e09df7aa22 containing 'Sterna nilotica' and 'Gelochelidon nilotica' found between 1886 to 2017 in 5 datasets (part of name cluster c344f83a-4dff-4924-9263-4b75f36955d1)	added -> rename -> referenced -> rename -> referenced	added -> referenced -> referenced		aou_1.csv (1886)	1886	NA	Gull-billed Tern	63; 494	Laridae	Sterne hansel	Gelochelidon	Charadriiformes	species	Sterna nilotica; Gelochelidon nilotica	Gelochelidon nilotica	NA	NA	NA	NA	NA	NA	Sterninae
c191f97e-be08-4198-96ae-f2c3816a690c	Euphonia elegantissima	Euphonia elegantissima	Euphonia elegantissima	1	Taxon concept 605368c3-9bbc-4703-a261-64721afebbdc containing 'Euphonia elegantissima' found between 1886 to 2017 in 6 datasets (part of name cluster c191f97e-be08-4198-96ae-f2c3816a690c)	added -> deleted -> added -> referenced -> referenced -> referenced	added -> deleted -> added -> referenced -> referenced -> referenced		aou_1.csv (1886)	1886	NA	Elegant Euphonia	606; 1836	Fringillidae	Organiste à capuchon	Euphonia	Passeriformes	species	Euphonia elegantissima	Euphonia elegantissima	NA	NA	NA	NA	NA	NA	Euphoniinae
e49b9447-d26b-4b61-9035-90b6315e76e4	Euphagus cyanocephalus	Euphagus cyanocephalus	Scolecophagus cyanocephalus; Euphagus cyanocephalus	1	Taxon concept 2532dba3-5272-47a1-9c8b-b610a63f1962 containing 'Scolecophagus cyanocephalus' and 'Euphagus cyanocephalus' found between 1886 to 2017 in 6 datasets (part of name cluster e49b9447-d26b-4b61-9035-90b6315e76e4)	added -> rename -> referenced -> referenced -> referenced -> referenced	added -> referenced -> referenced -> referenced -> referenced		aou_1.csv (1886)	1886	Monotypic.	Brewer's Blackbird	510; 1785	Icteridae	Quiscale de Brewer	Euphagus	Passeriformes	species	Scolecophagus cyanocephalus; Euphagus cyanocephalus	Euphagus cyanocephalus	NA	NA	NA	NA	NA	NA	NA
0064f538-a5cd-4b99-b6cc-42c0898fb121	Setophaga flavescens	Setophaga flavescens	Setophaga flavescens	2	Taxon concept 694a5979-9366-4c26-ab29-496ec5858364 containing 'Setophaga flavescens' found between 2011 to 2017 in 2 datasets (part of name cluster 0064f538-a5cd-4b99-b6cc-42c0898fb121); Taxon concept 4d13a7ea-0652-4a81-bf4a-6a9998f61fc6 containing 'Setophaga flavescens' found between 2011 in 1 datasets (part of name cluster 0064f538-a5cd-4b99-b6cc-42c0898fb121)	split -> referenced	split -> referenced	split	aou_7_52 (2011)	2011	NA	Bahama Warbler	2076	Parulidae	Paruline de Todd	Setophaga	Passeriformes	species	NA	Setophaga flavescens	NA	NA	NA	NA	NA	NA	NA
600bf810-4336-4753-9e35-d35c4177a470	Chrysolampis mosquitus	Chrysolampis mosquitus	Chrysolampis mosquitus	1	Taxon concept ad7d0c02-0d0f-469b-8cf5-912f75911219 containing 'Chrysolampis mosquitus' found between 1989 to 2017 in 2 datasets (part of name cluster 600bf810-4336-4753-9e35-d35c4177a470)	added -> referenced	added -> referenced		aou_6_37 (1989)	1989	Monotypic.	Ruby-topaz Hummingbird	785	Trochilidae	Colibri rubis-topaze	Chrysolampis	Apodiformes	species	NA	Chrysolampis mosquitus	A	NA	NA	NA	NA	NA	Trochilinae
ca5b89c3-6e09-4861-876e-b53e0279a740	Buteogallus solitarius	Buteogallus solitarius	Buteogallus solitarius; Harpyhaliaetus solitarius	1	Taxon concept 5757799b-c494-4b28-a190-183ad2676d35 containing 'Buteogallus solitarius' and 'Harpyhaliaetus solitarius' found between 1983 to 2017 in 3 datasets (part of name cluster ca5b89c3-6e09-4861-876e-b53e0279a740)	added -> rename -> referenced	added -> referenced		aou_6 (1983)	1983	NA	Solitary Eagle	294	Accipitridae	Buse solitaire	Buteogallus	Accipitriformes	species	NA	Buteogallus solitarius	NA	NA	NA	NA	NA	NA	NA
8414e984-cbbc-4638-a34d-408fa110c9c7	Thraupis abbas	Thraupis abbas	Thraupis abbas	1	Taxon concept fd9863c4-9e40-42af-bf39-39d6c883e29f containing 'Thraupis abbas' found between 1983 to 2017 in 2 datasets (part of name cluster 8414e984-cbbc-4638-a34d-408fa110c9c7)	added -> referenced	added -> referenced		aou_6 (1983)	1983	Monotypic.	Yellow-winged Tanager	1639	Thraupidae	Tangara à miroir jaune	Thraupis	Passeriformes	species	NA	Thraupis abbas	NA	NA	NA	NA	NA	NA	Thraupinae
05cb2698-3458-4dc7-b94b-954bb0dd7f4b	Agamia agami	Agamia agami	Agamia agami	1	Taxon concept 6072bfed-b6bb-443b-b5b1-fc3052ccccbb containing 'Agamia agami' found between 1983 to 2017 in 3 datasets (part of name cluster 05cb2698-3458-4dc7-b94b-954bb0dd7f4b)	added -> referenced -> referenced	added -> referenced -> referenced		aou_6 (1983)	1983	Monotypic.	Agami Heron	240	Ardeidae	Héron agami	Agamia	Pelecaniformes	species	NA	Agamia agami	NA	NA	NA	NA	NA	NA	NA
e500c66c-b74f-4f07-96cd-74067a454c5e	Muscicapa griseisticta	Muscicapa griseisticta	Muscicapa griseisticta	1	Taxon concept adee8fd6-56cf-4223-80be-e59fff69aefb containing 'Muscicapa griseisticta' found between January 1982 to 2017 in 4 datasets (part of name cluster e500c66c-b74f-4f07-96cd-74067a454c5e)	added -> referenced -> referenced -> referenced	added -> referenced -> referenced -> referenced		aou_5_34 (January 1982)	1982	Monotypic.	Gray-streaked Flycatcher	1418	Muscicapidae	Gobemouche à taches grises	Muscicapa	Passeriformes	species	Muscicapa griseisticta	Muscicapa griseisticta	A	NA	NA	NA	NA	NA	NA
433378f0-ba97-4e31-8f80-795d364f49c5	Larus glaucoides	Larus glaucoides	Larus leucopterus; Larus glaucoides	1	Taxon concept e1b95096-4bc7-4a0b-87fe-e6f8abdf24a2 containing 'Larus glaucoides' and 'Larus leucopterus' found between 1886 to 2017 in 4 datasets (part of name cluster 433378f0-ba97-4e31-8f80-795d364f49c5)	added -> rename -> referenced -> referenced	added -> referenced -> referenced		aou_1.csv (1886)	1886	NA	Iceland Gull	470; 43	Laridae	Goéland arctique	Larus	Charadriiformes	species	Larus leucopterus; Larus glaucoides	Larus glaucoides	NA	NA	NA	NA	NA	NA	Larinae
9f112f09-093c-49ff-878c-1b35fc20e968	Amazona agilis	Amazona agilis	Amazona agilis	1	Taxon concept e4f9c503-f7b9-4f2a-8451-0d54648e9f2c containing 'Amazona agilis' found between 1983 to 2017 in 2 datasets (part of name cluster 9f112f09-093c-49ff-878c-1b35fc20e968)	added -> referenced	added -> referenced		aou_6 (1983)	1983	Monotypic.	Black-billed Parrot	627	Psittacidae	Amazone verte	Amazona	Psittaciformes	species	NA	Amazona agilis	NA	NA	NA	NA	NA	NA	Arinae
6be70359-ab9b-4cef-a27b-e6995d62a01e	Cynanthus latirostris	Cynanthus latirostris	Cynanthus latirostris; Iache latirostris; Cyananthus latirostris	1	Taxon concept 1d0dd1b1-1911-4839-b1bc-c2b24923b64f containing 'Cyananthus latirostris' and 'Iache latirostris' and 'Cynanthus latirostris' found between 1886 to 2017 in 5 datasets (part of name cluster 6be70359-ab9b-4cef-a27b-e6995d62a01e)	added -> rename -> rename -> referenced -> referenced	added -> referenced -> referenced		aou_1.csv (1886)	1886	NA	Broad-billed Hummingbird	441; 803	Trochilidae	Colibri circé	Cynanthus	Apodiformes	species	Cynanthus latirostris; Iache latirostris	Cynanthus latirostris	NA	NA	NA	NA	NA	NA	Trochilinae
c57851f5-26f4-4fda-86b6-c1ef7c4e93b2	Leptotila cassinii	Leptotila cassinii	Leptotila cassinii; Leptotila cassini	1	Taxon concept fb18c25b-0580-42a0-831c-c911653d07ad containing 'Leptotila cassinii' and 'Leptotila cassini' found between 1983 to 2017 in 4 datasets (part of name cluster c57851f5-26f4-4fda-86b6-c1ef7c4e93b2)	added -> rename -> rename -> referenced	added -> referenced		aou_6 (1983)	1983	NA	Gray-chested Dove	569	Columbidae	Colombe de Cassin	Leptotila	Columbiformes	species	NA	Leptotila cassinii	NA	NA	NA	NA	NA	NA	NA
ccdec1b1-22b2-4be3-b742-22a9e79aa81b	Onychoprion aleuticus	Onychoprion aleuticus	Sterna aleutica; Onychoprion aleuticus	1	Taxon concept ae2aa98d-5f19-4491-8348-2f4eec73846e containing 'Onychoprion aleuticus' and 'Sterna aleutica' found between 1886 to 2017 in 4 datasets (part of name cluster ccdec1b1-22b2-4be3-b742-22a9e79aa81b)	added -> referenced -> rename -> referenced	added -> referenced -> referenced		aou_1.csv (1886)	1886	Monotypic.	Aleutian Tern	489; 73	Laridae	Sterne des Aléoutiennes	Onychoprion	Charadriiformes	species	Sterna aleutica	Onychoprion aleuticus	NA	NA	NA	NA	NA	NA	Sterninae
bef308a6-e717-4e82-9005-ac319a9fbc7a	Numenius minutus	Numenius minutus	Numenius minutus	1	Taxon concept ee060c41-be2d-4199-b712-fd6ee7bdb74f containing 'Numenius minutus' found between 1987 to 2017 in 2 datasets (part of name cluster bef308a6-e717-4e82-9005-ac319a9fbc7a)	added -> referenced	added -> referenced		aou_6_36 (1987)	1987	Monotypic.	Little Curlew	411	Scolopacidae	Courlis nain	Numenius	Charadriiformes	species	NA	Numenius minutus	A	NA	NA	NA	NA	NA	Numeniinae
28cdec46-bfa7-4c43-8fa2-99fa9d930031	Haplophaedia aureliae	Haplophaedia aureliae	Haplophaedia aureliae	1	Taxon concept 6b96956d-5fd8-4f9c-a8ae-2ff22334dcca containing 'Haplophaedia aureliae' found between 1983 to 2017 in 2 datasets (part of name cluster 28cdec46-bfa7-4c43-8fa2-99fa9d930031)	added -> referenced	added -> referenced		aou_6 (1983)	1983	NA	Greenish Puffleg	852	Trochilidae	Érione d'Aurélie	Haplophaedia	Apodiformes	species	NA	Haplophaedia aureliae	NA	NA	NA	NA	NA	NA	Trochilinae
5bbad6a0-7899-439f-9548-d7dcf7609b3b	Zapornia sandwichensis	Zapornia sandwichensis	Zapornia sandwichensis	1	Taxon concept 38d07e60-766e-41a4-9425-95c6e4a91178 containing 'Zapornia sandwichensis' found between 2017 in 1 datasets (part of name cluster 5bbad6a0-7899-439f-9548-d7dcf7609b3b)	added	added		NACC_list_species_aou_7_57.csv (2017)	2017	Monotypic.	Hawaiian Rail	349	Rallidae	Marouette des Hawaï	Zapornia	Gruiformes	species	NA	Zapornia sandwichensis	NA	†	H	NA	NA	NA	NA
42898c17-e910-4469-ad21-98fab1ae5765	Icterus laudabilis	Icterus laudabilis	Icterus laudabilis	1	Taxon concept 3289ca85-5cde-4bf5-b329-c45bb0af2e11 containing 'Icterus laudabilis' found between 1983 to 2017 in 2 datasets (part of name cluster 42898c17-e910-4469-ad21-98fab1ae5765)	added -> referenced	added -> referenced		aou_6 (1983)	1983	Monotypic.	St. Lucia Oriole	1798	Icteridae	Oriole de Sainte-Lucie	Icterus	Passeriformes	species	NA	Icterus laudabilis	NA	NA	NA	NA	NA	NA	NA
2139e5d8-8b38-49b2-8110-6c7ffaa44ab6	Steatornis caripensis	Steatornis caripensis	Steatornis caripensis	1	Taxon concept 45aca8b9-f5e9-4bcd-975d-ad5e69355035 containing 'Steatornis caripensis' found between 1983 to 2017 in 2 datasets (part of name cluster 2139e5d8-8b38-49b2-8110-6c7ffaa44ab6)	added -> referenced	added -> referenced		aou_6 (1983)	1983	Monotypic.	Oilbird	733	Steatornithidae	Guacharo des cavernes	Steatornis	Steatornithiformes	species	NA	Steatornis caripensis	A	NA	NA	NA	NA	NA	NA
62be27e1-006c-4081-ac7f-1a39205ccc6b	Melanerpes uropygialis	Melanerpes uropygialis	Melanerpes uropygialis; Centurus uropygialis	1	Taxon concept 62e063d2-21e2-49bd-b128-a9cdc00db7ad containing 'Melanerpes uropygialis' and 'Centurus uropygialis' found between 1886 to 2017 in 5 datasets (part of name cluster 62be27e1-006c-4081-ac7f-1a39205ccc6b)	added -> rename -> rename -> referenced -> referenced	added -> referenced -> referenced		aou_1.csv (1886)	1886	NA	Gila Woodpecker	411; 950	Picidae	Pic des saguaros	Melanerpes	Piciformes	species	Melanerpes uropygialis	Melanerpes uropygialis	NA	NA	NA	NA	NA	NA	Picinae
2a0f9817-533a-4b51-81ac-049afcd8cd09	Chordeiles gundlachii	Chordeiles gundlachii	Chordeiles gundlachii	1	Taxon concept f30c2152-9bb1-4b35-9106-307a891e89dd containing 'Chordeiles gundlachii' found between January 1982 to 2017 in 3 datasets (part of name cluster 2a0f9817-533a-4b51-81ac-049afcd8cd09)	added -> referenced -> referenced	added -> referenced -> referenced		aou_5_34 (January 1982)	1982	NA	Antillean Nighthawk	710	Caprimulgidae	Engoulevent piramidig	Chordeiles	Caprimulgiformes	species	Chordeiles gundlachii	Chordeiles gundlachii	NA	NA	NA	NA	NA	NA	Chordeilinae
d39dc9d9-84af-4e16-bb3e-831a4d4f6e72	Crex crex	Crex crex	Crex crex	1	Taxon concept 8934a152-005e-430e-9ad4-c692afb2ab28 containing 'Crex crex' found between 1886 to 2017 in 3 datasets (part of name cluster d39dc9d9-84af-4e16-bb3e-831a4d4f6e72)	added -> referenced -> referenced	added -> referenced -> referenced		aou_1.csv (1886)	1886	Monotypic.	Corn Crake	[217]; 339	Rallidae	Râle des genêts	Crex	Gruiformes	species	Crex crex	Crex crex	A	NA	NA	NA	NA	NA	NA
467f7c19-4392-450d-9d14-b1887762bc0c	Brachyramphus perdix	Brachyramphus perdix	Brachyramphus perdix	2	Taxon concept 4deae272-46d1-4372-9459-33797023d12a containing 'Brachyramphus perdix' found between 1997 in 1 datasets (part of name cluster 467f7c19-4392-450d-9d14-b1887762bc0c); Taxon concept a665f580-bfdc-481a-b6f7-97b1e0976acf containing 'Brachyramphus perdix' found between 1997 to 2017 in 2 datasets (part of name cluster 467f7c19-4392-450d-9d14-b1887762bc0c)	split -> referenced	split -> referenced	split	aou_6_41 (1997)	1997	Monotypic. Considered subspecies of <i>B. marmoratus</i> by Peters (1934).	Long-billed Murrelet	520	Alcidae	Guillemot à long bec	Brachyramphus	Charadriiformes	species	NA	Brachyramphus perdix	A	NA	NA	NA	NA	NA	NA
f53a32bf-a7c2-4a72-9158-5487b59737a9	Larus heermanni	Larus heermanni	Larus heermanni	1	Taxon concept 56f04511-66f9-4be7-9db4-a624f570b4a6 containing 'Larus heermanni' found between 1886 to 2017 in 3 datasets (part of name cluster f53a32bf-a7c2-4a72-9158-5487b59737a9)	added -> referenced -> referenced	added -> referenced -> referenced		aou_1.csv (1886)	1886	Monotypic.	Heermann's Gull	462; 57	Laridae	Goéland de Heermann	Larus	Charadriiformes	species	Larus heermanni	Larus heermanni	NA	NA	NA	NA	NA	NA	Larinae
2d6a39de-f24d-4289-9353-d65c42c3c6a6	Calonectris leucomelas	Calonectris leucomelas	Calonectris leucomelas	1	Taxon concept 97be179f-fbc1-4da6-a3eb-56462c1529fa containing 'Calonectris leucomelas' found between January 1982 to 2017 in 3 datasets (part of name cluster 2d6a39de-f24d-4289-9353-d65c42c3c6a6)	added -> referenced -> referenced	added -> referenced -> referenced		aou_5_34 (January 1982)	1982	Monotypic.	Streaked Shearwater	166	Procellariidae	Puffin leucomèle	Calonectris	Procellariiformes	species	Calonectris leucomelas	Calonectris leucomelas	A	NA	NA	NA	NA	NA	NA
86f4c212-fafa-4b28-9bee-76dc9ad7ed34	Sarkidiornis melanotos	Sarkidiornis melanotos	Sarkidiornis melanotos	1	Taxon concept 14520792-4da8-45c9-8a64-9d28f9b6d7fc containing 'Sarkidiornis melanotos' found between 1983 to 2017 in 2 datasets (part of name cluster 86f4c212-fafa-4b28-9bee-76dc9ad7ed34)	added -> referenced	added -> referenced		aou_6 (1983)	1983	NA	Comb Duck	28	Anatidae	Canard à bosse	Sarkidiornis	Anseriformes	species	NA	Sarkidiornis melanotos	NA	NA	NA	NA	NA	NA	Tadorninae
2ad374f7-c201-4974-8ef7-a3bc1b320c83	Lophornis adorabilis	Lophornis adorabilis	Lophornis adorabilis	1	Taxon concept 57df4988-8010-4de6-a874-1cd76e2232c1 containing 'Lophornis adorabilis' found between 1983 to 2017 in 2 datasets (part of name cluster 2ad374f7-c201-4974-8ef7-a3bc1b320c83)	added -> referenced	added -> referenced		aou_6 (1983)	1983	Monotypic.	White-crested Coquette	792	Trochilidae	Coquette adorable	Lophornis	Apodiformes	species	NA	Lophornis adorabilis	NA	NA	NA	NA	NA	NA	Trochilinae
50bc6cb3-2129-43e5-92f3-1ec6d03f56e0	Numenius tahitiensis	Numenius tahitiensis	Numenius tahitiensis; Phaeopus tahitiensis	1	Taxon concept 2951c870-f4a0-46a1-a324-9b0777d840aa containing 'Numenius tahitiensis' and 'Phaeopus tahitiensis' found between 1886 to 2017 in 5 datasets (part of name cluster 50bc6cb3-2129-43e5-92f3-1ec6d03f56e0)	added -> rename -> rename -> referenced -> referenced	added -> referenced -> referenced		aou_1.csv (1886)	1886	Monotypic.	Bristle-thighed Curlew	414; [268]	Scolopacidae	Courlis d'Alaska	Numenius	Charadriiformes	species	Numenius tahitiensis	Numenius tahitiensis	NA	NA	NA	NA	NA	NA	Numeniinae
7ccc5259-37ed-4d97-9198-9eb027caaeb5	Tangara cucullata	Tangara cucullata	Tangara cucullata	1	Taxon concept f97b54bb-ae34-4cab-8998-6a130474e92c containing 'Tangara cucullata' found between 1983 to 2017 in 2 datasets (part of name cluster 7ccc5259-37ed-4d97-9198-9eb027caaeb5)	added -> referenced	added -> referenced		aou_6 (1983)	1983	NA	Lesser Antillean Tanager	1929	Thraupidae	Calliste dos-bleu	Tangara	Passeriformes	species	NA	Tangara cucullata	NA	NA	NA	NA	NA	NA	Thraupinae
4ddd9e98-5390-486f-aae1-4d76a50fc6a6	Hemignathus lucidus	Hemignathus lucidus	Hemignathus lucidus	2	Taxon concept 019bb3bd-382b-49f7-91cc-38cee12e3400 containing 'Hemignathus lucidus' found between January 1982 to 2015 in 3 datasets (part of name cluster 4ddd9e98-5390-486f-aae1-4d76a50fc6a6); Taxon concept 639675fa-6c24-425a-a17d-dac5045338aa containing 'Hemignathus lucidus' found between 2015 to 2017 in 2 datasets (part of name cluster 4ddd9e98-5390-486f-aae1-4d76a50fc6a6)	added -> referenced -> split -> referenced	added -> referenced -> split -> referenced	split	aou_5_34 (January 1982)	1982	Formerly considered conspecific with Hemignathus hanapepe and H. affinis.	Oahu Nukupuu	1891	Fringillidae	Nukupuu d'Oahu	Hemignathus	Passeriformes	species	Hemignathus lucidus	Hemignathus lucidus	NA	†	H	NA	NA	NA	Carduelinae
1dbbf850-455c-45a2-880a-98e4b3a4bd84	Fulica americana	Fulica americana	Fulica americana	2	Taxon concept 80d7fdf8-28da-4b18-9d42-0260e6e49a07 containing 'Fulica americana' found between 1886 to 2016 in 5 datasets (part of name cluster 1dbbf850-455c-45a2-880a-98e4b3a4bd84); Taxon concept cf4e21be-61fc-4b48-a45c-a51b915c2e8c containing 'Fulica americana' found between 2016 to 2017 in 2 datasets (part of name cluster 1dbbf850-455c-45a2-880a-98e4b3a4bd84)	added -> referenced -> referenced -> referenced -> lump -> referenced	added -> referenced -> referenced -> referenced -> lump -> referenced	lump	aou_1.csv (1886)	1886	NA	American Coot	221; 360	Rallidae	Foulque d'Amérique	Fulica	Gruiformes	species	Fulica americana	Fulica americana	NA	NA	NA	NA	NA	NA	NA
cc6a3824-834c-4e4d-add3-2f9ea8d39467	Semnornis frantzii	Semnornis frantzii	Semnornis frantzii	1	Taxon concept fc080234-1475-4e4e-b7f2-1db08fb03d58 containing 'Semnornis frantzii' found between 1983 to 2017 in 3 datasets (part of name cluster cc6a3824-834c-4e4d-add3-2f9ea8d39467)	added -> referenced -> referenced	added -> referenced -> referenced		aou_6 (1983)	1983	Monotypic.	Prong-billed Barbet	2007	Semnornithidae	Cabézon de Frantzius	Semnornis	Piciformes	species	NA	Semnornis frantzii	NA	NA	NA	NA	NA	NA	NA
74be665e-c5cd-40ce-a0b2-b8e02809e312	Nyctidromus albicollis	Nyctidromus albicollis	Nyctidromus albicollis	1	Taxon concept f28f9581-661a-4524-b23b-f8dfc55cf417 containing 'Nyctidromus albicollis' found between 1886 to 2017 in 9 datasets (part of name cluster 74be665e-c5cd-40ce-a0b2-b8e02809e312)	added -> referenced -> referenced -> referenced -> referenced -> referenced -> referenced -> referenced -> referenced	added -> referenced -> referenced -> referenced -> referenced -> referenced -> referenced -> referenced -> referenced		aou_1.csv (1886)	1886	NA	Common Pauraque	711; 419	Caprimulgidae	Engoulevent pauraqué	Nyctidromus	Caprimulgiformes	species	Nyctidromus albicollis	Nyctidromus albicollis	NA	NA	NA	NA	NA	NA	Caprimulginae
4d5c8825-af4a-454e-88e8-ae308324b808	Antrostomus arizonae	Antrostomus arizonae	Antrostomus arizonae; Caprimulgus arizonae	2	Taxon concept 63e6f973-6480-4912-bf2c-8f47c7bc3aea containing 'Antrostomus arizonae' and 'Caprimulgus arizonae' found between 2010 to 2017 in 3 datasets (part of name cluster 4d5c8825-af4a-454e-88e8-ae308324b808); Taxon concept 7130a81a-0745-4463-a8ff-77a0fb7233b8 containing 'Caprimulgus arizonae' found between 2010 in 1 datasets (part of name cluster 4d5c8825-af4a-454e-88e8-ae308324b808)	split -> rename -> referenced	split -> referenced	split	aou_7_51 (2010)	2010	NA	Mexican Whip-poor-will	2061	Caprimulgidae	Engoulevent d'Arizona	Antrostomus	Caprimulgiformes	species	NA	Antrostomus arizonae	NA	NA	NA	NA	NA	NA	Caprimulginae
5c47d9fc-c0ac-44ec-8633-1e55d47a052f	Ardenna pacifica	Ardenna pacifica	Thyellodroma cuneata; Puffinus pacificus; Puffinus cuneatus; Ardenna pacifica	1	Taxon concept 069cec7f-956a-4448-b9a4-15092a3dc337 containing 'Thyellodroma cuneata' and 'Puffinus pacificus' and 'Ardenna pacifica' and 'Puffinus cuneatus' found between 1903 to 2017 in 7 datasets (part of name cluster 5c47d9fc-c0ac-44ec-8633-1e55d47a052f)	added -> referenced -> rename -> rename -> referenced -> rename -> referenced	added -> referenced -> referenced -> referenced		aou_2_12 (1903)	1903	Monotypic.	Wedge-tailed Shearwater	172	Procellariidae	Puffin fouquet	Ardenna	Procellariiformes	species	Puffinus pacificus	Ardenna pacifica	NA	NA	NA	NA	NA	NA	NA
1e996397-e3c9-4301-b841-7ff22b93fe65	Melanospiza richardsoni	Melanospiza richardsoni	Melanospiza richardsoni	1	Taxon concept 8c70b94d-3eb0-4dfe-ac2c-66de1ac7e77e containing 'Melanospiza richardsoni' found between 1983 to 2017 in 2 datasets (part of name cluster 1e996397-e3c9-4301-b841-7ff22b93fe65)	added -> referenced	added -> referenced		aou_6 (1983)	1983	Monotypic.	St. Lucia Black Finch	1974	Thraupidae	Moisson pied-blanc	Melanospiza	Passeriformes	species	NA	Melanospiza richardsoni	NA	NA	NA	NA	*	NA	Coerebinae
669296b1-be20-4c48-a32b-8d67e3fac544	Pardirallus maculatus	Pardirallus maculatus	Pardirallus maculatus	1	Taxon concept eaae278e-65bd-48fd-89be-6157470ffeec containing 'Pardirallus maculatus' found between January 1982 to 2017 in 3 datasets (part of name cluster 669296b1-be20-4c48-a32b-8d67e3fac544)	added -> referenced -> referenced	added -> referenced -> referenced		aou_5_34 (January 1982)	1982	NA	Spotted Rail	354	Rallidae	Râle tacheté	Pardirallus	Gruiformes	species	Pardirallus maculatus	Pardirallus maculatus	NA	NA	NA	NA	NA	NA	NA
d2f63bf1-011e-4781-8adb-2e042261ed80	Ploceus cucullatus	Ploceus cucullatus	Ploceus cucullatus	1	Taxon concept 89224825-08e8-46a7-91a9-1916356f5029 containing 'Ploceus cucullatus' found between 1983 to 2017 in 2 datasets (part of name cluster d2f63bf1-011e-4781-8adb-2e042261ed80)	added -> referenced	added -> referenced		aou_6 (1983)	1983	NA	Village Weaver	1909	Ploceidae	Tisserin gendarme	Ploceus	Passeriformes	species	NA	Ploceus cucullatus	NA	NA	NA	I	NA	NA	Ploceinae
af1096f3-4f24-43b8-9e14-50b5bb14fc7c	Rhytipterna holerythra	Rhytipterna holerythra	Rhytipterna holerythra	1	Taxon concept 930364ad-7e4e-498b-9b19-bf12a1f34466 containing 'Rhytipterna holerythra' found between 1983 to 2017 in 3 datasets (part of name cluster af1096f3-4f24-43b8-9e14-50b5bb14fc7c)	added -> referenced -> referenced	added -> referenced -> referenced		aou_6 (1983)	1983	NA	Rufous Mourner	1162	Tyrannidae	Tyran plaintif	Rhytipterna	Passeriformes	species	NA	Rhytipterna holerythra	NA	NA	NA	NA	NA	NA	Tyranninae
222d9812-1d15-469b-ade4-6d357362b116	Bulweria bulwerii	Bulweria bulwerii	Bulweria bulwerii	1	Taxon concept 354b4193-24b2-414f-b897-f0e2fe745ebb containing 'Bulweria bulwerii' found between January 1982 to 2017 in 2 datasets (part of name cluster 222d9812-1d15-469b-ade4-6d357362b116)	added|added -> added	added|added -> added		aou_5_34 (January 1982)	1982	Monotypic.	Bulwer's Petrel	163	Procellariidae	Pétrel de Bulwer	Bulweria	Procellariiformes	species	NA	Bulweria bulwerii	NA	NA	NA	NA	NA	NA	NA
f116bb49-fda9-459c-8486-b1050567abdf	Poecile carolinensis	Poecile carolinensis	Poecile carolinensis; Penthestes carolinensis; Parus carolinensis	1	Taxon concept f149b817-3f0d-4f90-941f-81a25f9b68dd containing 'Parus carolinensis' and 'Poecile carolinensis' and 'Penthestes carolinensis' found between 1886 to 2017 in 6 datasets (part of name cluster f116bb49-fda9-459c-8486-b1050567abdf)	added -> rename -> rename -> referenced -> rename -> referenced	added -> referenced -> referenced		aou_1.csv (1886)	1886	NA	Carolina Chickadee	1333; 736	Paridae	Mésange de Caroline	Poecile	Passeriformes	species	Parus carolinensis	Poecile carolinensis	NA	NA	NA	NA	NA	NA	NA
9c0332c7-9d10-405a-9d13-34856c716e10	Legatus leucophaius	Legatus leucophaius	Legatus leucophaius	1	Taxon concept 5f290fb6-fd8e-4621-8f67-7f56a2dfd81d containing 'Legatus leucophaius' found between 1983 to 2017 in 2 datasets (part of name cluster 9c0332c7-9d10-405a-9d13-34856c716e10)	added -> referenced	added -> referenced		aou_6 (1983)	1983	NA	Piratic Flycatcher	1189	Tyrannidae	Tyran pirate	Legatus	Passeriformes	species	NA	Legatus leucophaius	NA	NA	NA	NA	NA	NA	Tyranninae
cb7ee7ec-0a5a-456b-baa5-745df31a6fb0	Veniliornis kirkii	Veniliornis kirkii	Veniliornis kirkii	1	Taxon concept 2d2abc64-72cf-4975-be1c-17b0b0bd9813 containing 'Veniliornis kirkii' found between 1983 to 2017 in 2 datasets (part of name cluster cb7ee7ec-0a5a-456b-baa5-745df31a6fb0)	added -> referenced	added -> referenced		aou_6 (1983)	1983	NA	Red-rumped Woodpecker	972	Picidae	Pic à croupion rouge	Veniliornis	Piciformes	species	NA	Veniliornis kirkii	NA	NA	NA	NA	NA	NA	Picinae
8a8e8fd1-e6b7-456b-aa62-271e5ab2f338	Campylorhynchus rufinucha	Campylorhynchus rufinucha	Campylorhynchus rufinucha	1	Taxon concept cfabe33f-b85b-4519-9fe5-478b2e1900b0 containing 'Campylorhynchus rufinucha' found between 1983 to 2017 in 2 datasets (part of name cluster 8a8e8fd1-e6b7-456b-aa62-271e5ab2f338)	added -> referenced	added -> referenced		aou_6 (1983)	1983	NA	Rufous-naped Wren	1357	Troglodytidae	Troglodyte à nuque rousse	Campylorhynchus	Passeriformes	species	NA	Campylorhynchus rufinucha	NA	NA	NA	NA	NA	NA	NA
cbc64f84-b604-4b0f-915b-17e4b5592cb6	Sterna hirundo	Sterna hirundo	Sterna hirundo	1	Taxon concept 11de1538-1694-4a66-b0f3-21d28d1edbd2 containing 'Sterna hirundo' found between 1886 to 2017 in 3 datasets (part of name cluster cbc64f84-b604-4b0f-915b-17e4b5592cb6)	added -> referenced -> referenced	added -> referenced -> referenced		aou_1.csv (1886)	1886	NA	Common Tern	501; 70	Laridae	Sterne pierregarin	Sterna	Charadriiformes	species	Sterna hirundo	Sterna hirundo	NA	NA	NA	NA	NA	NA	Sterninae
d8fda12d-7f83-42d8-acea-39056c731f41	Polioptila schistaceigula	Polioptila schistaceigula	Polioptila schistaceigula	1	Taxon concept 3b5ed955-7e45-4288-9f2e-ecd1be73e86a containing 'Polioptila schistaceigula' found between 1983 to 2017 in 3 datasets (part of name cluster d8fda12d-7f83-42d8-acea-39056c731f41)	added -> referenced -> referenced	added -> referenced -> referenced		aou_6 (1983)	1983	Monotypic.	Slate-throated Gnatcatcher	2011	Polioptilidae	Gobemoucheron ardoisé	Polioptila	Passeriformes	species	NA	Polioptila schistaceigula	NA	NA	NA	NA	NA	NA	NA
3d7e039e-ac7d-48ad-8c26-db3fca16db6e	Eubucco bourcierii	Eubucco bourcierii	Eubucco bourcierii	1	Taxon concept b983bbd0-a838-451b-893b-c3431252dc3a containing 'Eubucco bourcierii' found between 1983 to 2017 in 3 datasets (part of name cluster 3d7e039e-ac7d-48ad-8c26-db3fca16db6e)	added -> referenced -> referenced	added -> referenced -> referenced		aou_6 (1983)	1983	NA	Red-headed Barbet	2006	Capitonidae	Cabézon à tête rouge	Eubucco	Piciformes	species	NA	Eubucco bourcierii	NA	NA	NA	NA	NA	NA	NA
b2c7dcb6-ed76-4e7e-a15c-28a6e14cabf0	Contopus caribaeus	Contopus caribaeus	Contopus caribaeus	2	Taxon concept 66c9efc2-2196-4180-a1af-0cd1ecc52e8f containing 'Contopus caribaeus' found between 1995 to 2017 in 2 datasets (part of name cluster b2c7dcb6-ed76-4e7e-a15c-28a6e14cabf0); Taxon concept 1e382a5a-8375-4933-83a9-c02f108d9683 containing 'Contopus caribaeus' found between 1983 to 1995 in 2 datasets (part of name cluster b2c7dcb6-ed76-4e7e-a15c-28a6e14cabf0)	added -> split -> referenced	added -> split -> referenced	split	aou_6 (1983)	1983	NA	Cuban Pewee	1134	Tyrannidae	Moucherolle tête-fou	Contopus	Passeriformes	species	NA	Contopus caribaeus	NA	NA	NA	NA	NA	NA	Fluvicolinae
d087f6a3-1e70-4af5-8dcf-d4b59b3ffa31	Chlorospingus canigularis	Chlorospingus canigularis	Chlorospingus canigularis	1	Taxon concept 65be8741-27a9-4062-b045-c0fb527c7629 containing 'Chlorospingus canigularis' found between 1983 to 2017 in 3 datasets (part of name cluster d087f6a3-1e70-4af5-8dcf-d4b59b3ffa31)	added -> referenced -> referenced	added -> referenced -> referenced		aou_6 (1983)	1983	Formerly known as Ashy-throated Bush-Tanager.	Ashy-throated Chlorospingus	1940	Emberizidae	Chlorospin à gorge grise	Chlorospingus	Passeriformes	species	NA	Chlorospingus canigularis	NA	NA	NA	NA	*	NA	NA
76da96f7-cee7-4bb2-bef8-3e77917431d0	Oriturus superciliosus	Oriturus superciliosus	Oriturus superciliosus	1	Taxon concept f7adacf8-f433-443b-ae30-7f38688cc4fd containing 'Oriturus superciliosus' found between 1983 to 2017 in 2 datasets (part of name cluster 76da96f7-cee7-4bb2-bef8-3e77917431d0)	added -> referenced	added -> referenced		aou_6 (1983)	1983	NA	Striped Sparrow	1702	Emberizidae	Bruant rayé	Oriturus	Passeriformes	species	NA	Oriturus superciliosus	NA	NA	NA	NA	NA	NA	NA
fc784496-e59a-42af-8520-00a3e1e9e189	Ammodramus caudacutus	Ammodramus caudacutus	Passerherbulus caudacuta; Ammodramus caudacutus; Ammospiza caudacuta; Passerherbulus caudacutus; Ammodramus caudacutus nelsoni	5	Taxon concept 031819b7-5093-4904-91ae-35cdddbc8a09 containing 'Ammodramus caudacutus' and 'Ammodramus caudacutus nelsoni' found between 1886 to 1899 in 2 datasets (part of name cluster fc784496-e59a-42af-8520-00a3e1e9e189); Taxon concept 144a547e-5618-47aa-9dde-65cc2b219fa8 containing 'Ammodramus caudacutus' found between 1995 to 2017 in 3 datasets (part of name cluster fc784496-e59a-42af-8520-00…	added|added -> split -> rename -> lump|rename|split -> referenced -> lump -> rename -> deleted|deleted -> split -> referenced -> referenced	added|added -> split -> referenced -> lump -> deleted|deleted -> split -> referenced -> referenced	split -> lump|rename|split -> lump -> split	aou_1.csv (1886)	1886	NA	Saltmarsh Sparrow	549; 1718; 549a	Emberizidae	Bruant à queue aiguë	Ammodramus	Passeriformes	species	Ammodramus caudacutus; Ammodramus caudacutus nelsoni	Ammodramus caudacutus	NA	NA	NA	NA	NA	NA	NA
e5c76fb4-5dc7-47be-8af1-ca01efed8225	Toxostoma longirostre	Toxostoma longirostre	Toxostoma longirostre; Harporhynchus longirostris	1	Taxon concept c4d50198-a0bd-479d-831e-6d3065e0a394 containing 'Harporhynchus longirostris' and 'Toxostoma longirostre' found between 1886 to 2017 in 8 datasets (part of name cluster e5c76fb4-5dc7-47be-8af1-ca01efed8225)	added -> referenced -> referenced -> rename -> referenced -> referenced -> referenced -> referenced	added -> referenced -> referenced -> referenced -> referenced -> referenced -> referenced		aou_1.csv (1886)	1886	NA	Long-billed Thrasher	1493; 706	Mimidae	Moqueur à long bec	Toxostoma	Passeriformes	species	Toxostoma longirostre; Harporhynchus longirostris	Toxostoma longirostre	NA	NA	NA	NA	NA	NA	NA
47bc2fe9-0bca-40ff-927a-355b97adbe62	Mergus serrator	Mergus serrator	Mergus serrator; Merganser serrator	1	Taxon concept 92624358-b824-4026-bd41-0a1cdb3179b1 containing 'Mergus serrator' and 'Merganser serrator' found between 1886 to 2017 in 4 datasets (part of name cluster 47bc2fe9-0bca-40ff-927a-355b97adbe62)	added -> rename -> referenced -> referenced	added -> referenced -> referenced		aou_1.csv (1886)	1886	Monotypic.	Red-breasted Merganser	73; 130	Anatidae	Harle huppé	Mergus	Anseriformes	species	Mergus serrator; Merganser serrator	Mergus serrator	NA	NA	NA	NA	NA	NA	Anatinae
0d4edff7-e08a-4518-9cea-c90ba6ae81a2	Cypseloides cherriei	Cypseloides cherriei	Cypseloides cherriei	1	Taxon concept 0606cc2a-62d7-4133-a6a2-a9083a883fe5 containing 'Cypseloides cherriei' found between 1983 to 2017 in 2 datasets (part of name cluster 0d4edff7-e08a-4518-9cea-c90ba6ae81a2)	added -> referenced	added -> referenced		aou_6 (1983)	1983	Monotypic.	Spot-fronted Swift	737	Apodidae	Martinet à points blancs	Cypseloides	Apodiformes	species	NA	Cypseloides cherriei	NA	NA	NA	NA	NA	NA	Cypseloidinae
455acc7d-45c5-4b00-bfe6-5deac29ef56b	Buteo jamaicensis	Buteo jamaicensis	Buteo jamaicensis	3	Taxon concept afff9d53-29b5-4482-81bc-514c7b75913e containing 'Buteo jamaicensis' found between 1944 to 1973 in 2 datasets (part of name cluster 455acc7d-45c5-4b00-bfe6-5deac29ef56b); Taxon concept 172f8a3b-77d3-4abd-9e96-46834ac7f39e containing 'Buteo jamaicensis' found between 1944 in 1 datasets (part of name cluster 455acc7d-45c5-4b00-bfe6-5deac29ef56b); Taxon concept f53c58cb-f380-4a4f-9554-4…	lump -> lump -> referenced -> referenced	lump -> lump -> referenced -> referenced	lump -> lump	aou_4_19 (1944)	1944	NA	Red-tailed Hawk	305	Accipitridae	Buse à queue rousse	Buteo	Accipitriformes	species	Buteo jamaicensis	Buteo jamaicensis	NA	NA	NA	NA	NA	NA	NA
c4d50100-49d4-4cee-8ed8-5e2ce680e423	Tringa stagnatilis	Tringa stagnatilis	Tringa stagnatilis	1	Taxon concept 0836b166-79eb-4432-b6ab-a770e1c97ce9 containing 'Tringa stagnatilis' found between January 1982 to 2017 in 3 datasets (part of name cluster c4d50100-49d4-4cee-8ed8-5e2ce680e423)	added -> referenced -> referenced	added -> referenced -> referenced		aou_5_34 (January 1982)	1982	Monotypic.	Marsh Sandpiper	407	Scolopacidae	Chevalier stagnatile	Tringa	Charadriiformes	species	Tringa stagnatilis	Tringa stagnatilis	A	NA	NA	NA	NA	NA	Tringinae
0fb0ce0b-9e23-4fcb-a09d-cf1b2d93f73d	Glyphorynchus spirurus	Glyphorynchus spirurus	Glyphorynchus spirurus	1	Taxon concept 19a8ee6d-2687-4742-904c-d5de8b02f856 containing 'Glyphorynchus spirurus' found between 1983 to 2017 in 3 datasets (part of name cluster 0fb0ce0b-9e23-4fcb-a09d-cf1b2d93f73d)	added -> referenced -> referenced	added -> referenced -> referenced		aou_6 (1983)	1983	NA	Wedge-billed Woodcreeper	1020	Furnariidae	Grimpar bec-en-coin	Glyphorynchus	Passeriformes	species	NA	Glyphorynchus spirurus	NA	NA	NA	NA	NA	NA	Dendrocolaptinae
08882584-e395-4c76-b650-f00964990658	Grallaricula flavirostris	Grallaricula flavirostris	Grallaricula flavirostris	1	Taxon concept 5082d80b-01ce-46c7-9ec5-df511e093496 containing 'Grallaricula flavirostris' found between 1983 to 2017 in 3 datasets (part of name cluster 08882584-e395-4c76-b650-f00964990658)	added -> referenced -> referenced	added -> referenced -> referenced		aou_6 (1983)	1983	NA	Ochre-breasted Antpitta	1997	Grallariidae	Grallaire ocrée	Grallaricula	Passeriformes	species	NA	Grallaricula flavirostris	NA	NA	NA	NA	NA	NA	NA
1ad5b868-15bb-4d8d-888f-fa5367ba56c2	Prunella montanella	Prunella montanella	Prunella montanella	1	Taxon concept aef1c621-fe99-4ff8-8d80-0dc73e0b2658 containing 'Prunella montanella' found between 1931 to 2017 in 4 datasets (part of name cluster 1ad5b868-15bb-4d8d-888f-fa5367ba56c2)	added -> referenced -> referenced -> referenced	added -> referenced -> referenced -> referenced		aou_4 (1931)	1931	NA	Siberian Accentor	1512	Prunellidae	Accenteur montanelle	Prunella	Passeriformes	species	Prunella montanella	Prunella montanella	A	NA	NA	NA	NA	NA	NA
a7d1fd36-5067-423c-825e-bf02ae3faf49	Micromonacha lanceolata	Micromonacha lanceolata	Micromonacha lanceolata	1	Taxon concept 7d677c67-565e-4149-909d-1dcd8e746628 containing 'Micromonacha lanceolata' found between 1983 to 2017 in 2 datasets (part of name cluster a7d1fd36-5067-423c-825e-bf02ae3faf49)	added -> referenced	added -> referenced		aou_6 (1983)	1983	NA	Lanceolated Monklet	922	Bucconidae	Barbacou lancéolé	Micromonacha	Piciformes	species	NA	Micromonacha lanceolata	NA	NA	NA	NA	NA	NA	NA
2712f800-6145-496c-8d3c-b10c4f3d6f40	Hydropsalis cayennensis	Hydropsalis cayennensis	Hydropsalis cayennensis; Caprimulgus cayennensis	1	Taxon concept 926e54a3-d9fc-4704-9bd7-fc47960b6ea6 containing 'Hydropsalis cayennensis' and 'Caprimulgus cayennensis' found between 1983 to 2017 in 3 datasets (part of name cluster 2712f800-6145-496c-8d3c-b10c4f3d6f40)	added -> rename -> referenced	added -> referenced		aou_6 (1983)	1983	NA	White-tailed Nightjar	727	Caprimulgidae	Engoulevent coré	Hydropsalis	Caprimulgiformes	species	NA	Hydropsalis cayennensis	NA	NA	NA	NA	NA	NA	Caprimulginae
e4f1bb25-aedd-40ea-8892-adffb20536f5	Busarellus nigricollis	Busarellus nigricollis	Busarellus nigricollis	1	Taxon concept 8938da7c-bfd4-4190-a06e-122cbaf495cb containing 'Busarellus nigricollis' found between 1983 to 2017 in 3 datasets (part of name cluster e4f1bb25-aedd-40ea-8892-adffb20536f5)	added -> referenced -> referenced	added -> referenced -> referenced		aou_6 (1983)	1983	NA	Black-collared Hawk	273	Accipitridae	Busarelle à tête blanche	Busarellus	Accipitriformes	species	NA	Busarellus nigricollis	NA	NA	NA	NA	NA	NA	NA
43dff7c5-42b8-4f6e-9292-f3edb057c23c	Luscinia calliope	Luscinia calliope	Calliope calliope; Luscinia calliope	1	Taxon concept 04df50fe-636f-4b95-a061-ff00fc98ee2e containing 'Calliope calliope' and 'Luscinia calliope' found between 1912 to 2017 in 9 datasets (part of name cluster 43dff7c5-42b8-4f6e-9292-f3edb057c23c)	added -> referenced -> rename -> referenced -> referenced -> referenced -> referenced -> referenced -> referenced	added -> referenced -> referenced -> referenced -> referenced -> referenced -> referenced -> referenced		aou_3_16 (1912)	1912	Monotypic.	Siberian Rubythroat	1421	Muscicapidae	Rossignol calliope	Luscinia	Passeriformes	species	Luscinia calliope	Luscinia calliope	A	NA	NA	NA	NA	NA	NA
099509d1-8fc5-4533-be29-4a7c223f9dc3	Basileuterus belli	Basileuterus belli	Basileuterus belli	1	Taxon concept e00d9df7-d97e-4acb-930d-42a7a7f581a5 containing 'Basileuterus belli' found between 1886 to 2017 in 4 datasets (part of name cluster 099509d1-8fc5-4533-be29-4a7c223f9dc3)	added -> deleted -> added -> referenced	added -> deleted -> added -> referenced		aou_1.csv (1886)	1886	NA	Golden-browed Warbler	1612; [693]	Parulidae	Paruline à sourcils dorés	Basileuterus	Passeriformes	species	Basileuterus belli	Basileuterus belli	NA	NA	NA	NA	NA	NA	NA
92b8ac45-bee7-4760-b3ef-c07013b074ff	Geothlypis flavovelata	Geothlypis flavovelata	Geothlypis flavovelata	1	Taxon concept 0fb71f36-f0e4-4957-a36e-3ce83cada8c6 containing 'Geothlypis flavovelata' found between 1983 to 2017 in 2 datasets (part of name cluster 92b8ac45-bee7-4760-b3ef-c07013b074ff)	added -> referenced	added -> referenced		aou_6 (1983)	1983	Monotypic.	Altamira Yellowthroat	1589	Parulidae	Paruline à couronne jaune	Geothlypis	Passeriformes	species	NA	Geothlypis flavovelata	NA	NA	NA	NA	NA	NA	NA
e3aeb8e4-c7db-4e65-a1dd-79e64d23d8e5	Arremonops rufivirgatus	Arremonops rufivirgatus	Arremonops rufivirgatus; Arremonops rufivirgata; Embernagra rufivirgata	1	Taxon concept ec7cdd86-e0e8-449d-bb50-d774ec048367 containing 'Arremonops rufivirgata' and 'Embernagra rufivirgata' and 'Arremonops rufivirgatus' found between 1886 to 2017 in 8 datasets (part of name cluster e3aeb8e4-c7db-4e65-a1dd-79e64d23d8e5)	added -> rename -> rename -> rename -> rename -> referenced -> referenced -> referenced	added -> referenced -> referenced -> referenced		aou_1.csv (1886)	1886	NA	Olive Sparrow	586; 1680	Emberizidae	Tohi olive	Arremonops	Passeriformes	species	Arremonops rufivirgatus; Embernagra rufivirgata	Arremonops rufivirgatus	NA	NA	NA	NA	NA	NA	NA
4518735c-337a-4f66-adb9-92f99cfaac5b	Sternula albifrons	Sternula albifrons	Sternula albifrons; Sterna albifrons	3	Taxon concept d9dae1fc-c6fb-4a66-ab93-fe442eb1f3bd containing 'Sterna albifrons' found between 1944 to January 1982 in 2 datasets (part of name cluster 4518735c-337a-4f66-adb9-92f99cfaac5b); Taxon concept dc26acb7-48f9-4265-bf86-d7cfa9130091 containing 'Sterna albifrons' and 'Sternula albifrons' found between January 1982 to 2017 in 4 datasets (part of name cluster 4518735c-337a-4f66-adb9-92f99cf…	lump -> split -> added -> rename -> referenced	lump -> split -> added -> referenced	lump -> split	aou_4_19 (1944)	1944	NA	Little Tern	490	Laridae	Sterne naine	Sternula	Charadriiformes	species	NA	Sternula albifrons	A	NA	H	NA	NA	NA	Sterninae
812f08a3-ddec-4bcd-a109-435d38c04535	Baeolophus inornatus	Baeolophus inornatus	Parus inornatus cineraceus; Baeolophus inornatus; Parus inornatus griseus; Parus inornatus	2	Taxon concept 1721da6a-bbd7-4621-95bc-19afa1c6ed54 containing 'Parus inornatus' and 'Parus inornatus griseus' and 'Parus inornatus cineraceus' and 'Baeolophus inornatus' found between 1886 to 1997 in 5 datasets (part of name cluster 812f08a3-ddec-4bcd-a109-435d38c04535); Taxon concept 0a76ad13-04d2-4db8-8e56-91145774644c containing 'Parus inornatus' and 'Baeolophus inornatus' found between 1997 t…	added|added|added -> rename -> rename -> deleted|deleted -> rename|split -> referenced -> referenced	added|added|added -> deleted|deleted -> referenced -> referenced	rename|split	aou_1.csv (1886)	1886	NA	Oak Titmouse	733b; 733a; 733; 1341	Paridae	Mésange unicolore	Baeolophus	Passeriformes	species	Parus inornatus cineraceus; Parus inornatus griseus; Parus inornatus	Baeolophus inornatus	NA	NA	NA	NA	NA	NA	NA
8ff34127-309c-448a-9a90-ad216e37e6c6	Thalassarche cauta	Thalassarche cauta	Diomedea cauta; Thalassarche cauta	2	Taxon concept cbe98d8f-57e1-4e64-8de3-a57838d1afbf containing 'Thalassarche cauta' found between 2014 to 2017 in 2 datasets (part of name cluster 8ff34127-309c-448a-9a90-ad216e37e6c6); Taxon concept 60f9ba97-a713-4cfd-bfb8-7e7f644db482 containing 'Thalassarche cauta' and 'Diomedea cauta' found between 1953 to 2014 in 6 datasets (part of name cluster 8ff34127-309c-448a-9a90-ad216e37e6c6)	added -> referenced -> referenced -> referenced -> rename -> split -> referenced	added -> referenced -> referenced -> referenced -> split -> referenced	split	aou_4_28 (1953)	1953	NA	White-capped Albatross	143	Diomedeidae	Albatros à cape blanche	Thalassarche	Procellariiformes	species	Diomedea cauta	Thalassarche cauta	A	NA	NA	NA	NA	NA	NA
dc08b81f-b04e-4fe3-b9a0-02919521713e	Larus crassirostris	Larus crassirostris	Larus crassirostris	1	Taxon concept 310a1df2-aec3-4c21-a0a9-a60e377565dc containing 'Larus crassirostris' found between 1956 to 2017 in 4 datasets (part of name cluster dc08b81f-b04e-4fe3-b9a0-02919521713e)	added -> deleted -> added -> referenced	added -> deleted -> added -> referenced		aou_4_31 (1956)	1956	Monotypic.	Black-tailed Gull	463	Laridae	Goéland à queue noire	Larus	Charadriiformes	species	NA	Larus crassirostris	A	NA	NA	NA	NA	NA	Larinae
c13d7ef2-fa27-49df-827d-f23adc9761b5	Plegadis falcinellus	Plegadis falcinellus	Plegadis falcinellus; Plegadis autumnalis	1	Taxon concept b777fc9a-eccc-456c-8a10-784ad26b5f28 containing 'Plegadis falcinellus' and 'Plegadis autumnalis' found between 1886 to 2017 in 7 datasets (part of name cluster c13d7ef2-fa27-49df-827d-f23adc9761b5)	added -> referenced -> rename -> referenced -> referenced -> referenced -> referenced	added -> referenced -> referenced -> referenced -> referenced -> referenced		aou_1.csv (1886)	1886	Formerly three subspecies recognized (Peters 1931), but now recognized as monotypic.	Glossy Ibis	247; 186	Threskiornithidae	Ibis falcinelle	Plegadis	Pelecaniformes	species	Plegadis falcinellus; Plegadis autumnalis	Plegadis falcinellus	NA	NA	NA	NA	NA	NA	Threskiornithinae
df76f58d-069b-4ea0-b276-cce48fa557ef	Alectoris chukar	Alectoris chukar	Alectoris chukar	2	Taxon concept 7fe28cd9-1a8b-4cce-912f-95588dac70d3 containing 'Alectoris chukar' found between 1973 in 1 datasets (part of name cluster df76f58d-069b-4ea0-b276-cce48fa557ef); Taxon concept cefdf079-2782-480a-97c6-53f4b16f1217 containing 'Alectoris chukar' found between 1973 to 2017 in 3 datasets (part of name cluster df76f58d-069b-4ea0-b276-cce48fa557ef)	split -> referenced -> referenced	split -> referenced -> referenced	split	aou_5_32 (1973)	1973	NA	Chukar	87	Phasianidae	Perdrix choukar	Alectoris	Galliformes	species	Alectoris chukar	Alectoris chukar	NA	NA	NA	I	NA	NA	Phasianinae
6b671593-e915-4244-843f-924ecad87229	Lophura leucomelanos	Lophura leucomelanos	Lophura leucomelana; Lophura leucomelanos	1	Taxon concept 860e33d6-f278-421f-8ca6-b56634a069c7 containing 'Lophura leucomelana' and 'Lophura leucomelanos' found between January 1982 to 2017 in 4 datasets (part of name cluster 6b671593-e915-4244-843f-924ecad87229)	added -> referenced -> rename -> referenced	added -> referenced -> referenced		aou_5_34 (January 1982)	1982	NA	Kalij Pheasant	95	Phasianidae	Faisan leucomèle	Lophura	Galliformes	species	Lophura leucomelana	Lophura leucomelanos	NA	NA	H	I	NA	NA	Phasianinae
a3b108a4-875a-4f94-ab06-b1688e94379b	Moho nobilis	Moho nobilis	Moho nobilis	1	Taxon concept 83b847ee-1365-44d8-9947-aa913d8fc16d containing 'Moho nobilis' found between January 1982 to 2017 in 4 datasets (part of name cluster a3b108a4-875a-4f94-ab06-b1688e94379b)	added -> referenced -> referenced -> referenced	added -> referenced -> referenced -> referenced		aou_5_34 (January 1982)	1982	Monotypic.	Hawaii Oo	1227	Mohoidae	Moho d'Hawaï	Moho	Passeriformes	species	Moho nobilis	Moho nobilis	NA	†	H	NA	NA	NA	NA
825530de-8f6a-4dcd-99a6-fbdc2f5d50f6	Perdix perdix	Perdix perdix	Perdix perdix	1	Taxon concept bf6ea68f-fa45-4a51-8e8d-3db55ecc0aa1 containing 'Perdix perdix' found between 1931 to 2017 in 5 datasets (part of name cluster 825530de-8f6a-4dcd-99a6-fbdc2f5d50f6)	added -> referenced -> referenced -> referenced -> referenced	added -> referenced -> referenced -> referenced -> referenced		aou_4 (1931)	1931	NA	Gray Partridge	92	Phasianidae	Perdrix grise	Perdix	Galliformes	species	Perdix perdix	Perdix perdix	NA	NA	NA	I	NA	NA	Phasianinae
947cc9b6-4fba-47b9-99cb-b0a5647c6107	Geothlypis philadelphia	Geothlypis philadelphia	Geothlypis philadelphia; Oporornis philadelphia	1	Taxon concept e1127b5a-e803-416d-9f34-f812fb664158 containing 'Oporornis philadelphia' and 'Geothlypis philadelphia' found between 1886 to 2017 in 9 datasets (part of name cluster 947cc9b6-4fba-47b9-99cb-b0a5647c6107)	added -> rename -> referenced -> referenced -> referenced -> referenced -> referenced -> rename -> referenced	added -> referenced -> referenced -> referenced -> referenced -> referenced -> referenced		aou_1.csv (1886)	1886	Monotypic.	Mourning Warbler	1585; 679	Parulidae	Paruline triste	Geothlypis	Passeriformes	species	Geothlypis philadelphia; Oporornis philadelphia	Geothlypis philadelphia	NA	NA	NA	NA	NA	NA	NA
05881af0-a363-4e3f-82d4-859e6d40ede8	Thalassarche salvini	Thalassarche salvini	Thalassarche salvini	2	Taxon concept a408520b-61d7-45b9-b9e9-ddb9794e0966 containing 'Thalassarche salvini' found between 2014 to 2017 in 2 datasets (part of name cluster 05881af0-a363-4e3f-82d4-859e6d40ede8); Taxon concept c3384b53-2b1e-448d-8965-ff77ff046347 containing 'Thalassarche salvini' found between 2014 in 1 datasets (part of name cluster 05881af0-a363-4e3f-82d4-859e6d40ede8)	split -> referenced	split -> referenced	split	aou_7_55 (2014)	2014	NA	Salvin's Albatross	10861	Diomedeidae	Albatros de Salvin	Thalassarche	Procellariiformes	species	NA	Thalassarche salvini	A	NA	NA	NA	NA	NA	NA
7c5f4778-56b5-4860-8ebb-bbc3aa16e7f0	Calidris fuscicollis	Calidris fuscicollis	Pisobia fuscicollis; Erolia fuscicollis; Tringa fuscicollis; Calidris fuscicollis; Actodromas fuscicollis	1	Taxon concept 34a5b334-d71f-4803-b912-0b61ce9de112 containing 'Erolia fuscicollis' and 'Tringa fuscicollis' and 'Actodromas fuscicollis' and 'Pisobia fuscicollis' and 'Calidris fuscicollis' found between 1886 to 2017 in 7 datasets (part of name cluster 7c5f4778-56b5-4860-8ebb-bbc3aa16e7f0)	added -> rename -> rename -> rename -> rename -> referenced -> referenced	added -> referenced -> referenced		aou_1.csv (1886)	1886	Monotypic.	White-rumped Sandpiper	436; 240	Scolopacidae	Bécasseau à croupion blanc	Calidris	Charadriiformes	species	Tringa fuscicollis; Calidris fuscicollis	Calidris fuscicollis	NA	NA	NA	NA	NA	NA	Arenariinae
21127a7e-72f1-4653-b09d-2b06434ee0cf	Siphonorhis americana	Siphonorhis americana	Siphonorhis americanus; Siphonorhis americana	1	Taxon concept 1693e52b-dcff-44b1-a40e-e8a051abd71a containing 'Siphonorhis americana' and 'Siphonorhis americanus' found between 1983 to 2017 in 5 datasets (part of name cluster 21127a7e-72f1-4653-b09d-2b06434ee0cf)	added -> referenced -> referenced -> rename -> referenced	added -> referenced -> referenced -> referenced		aou_6 (1983)	1983	Monotypic.	Jamaican Pauraque	713	Caprimulgidae	Engoulevent de la Jamaïque	Siphonorhis	Caprimulgiformes	species	NA	Siphonorhis americana	NA	†	NA	NA	NA	NA	Caprimulginae
8e9ecbaa-54b1-4aec-bf26-082297a3608a	Aythya valisineria	Aythya valisineria	Aythya vallisneria; Aythya valisineria; Nyroca valisineria; Marila valisineria; Marila vallisneria	1	Taxon concept f15790c7-3b90-4883-9d9a-5e80449ad43e containing 'Aythya valisineria' and 'Marila vallisneria' and 'Marila valisineria' and 'Aythya vallisneria' and 'Nyroca valisineria' found between 1886 to 2017 in 8 datasets (part of name cluster 8e9ecbaa-54b1-4aec-bf26-082297a3608a)	added -> rename -> rename -> rename -> rename -> referenced -> referenced -> referenced	added -> referenced -> referenced -> referenced		aou_1.csv (1886)	1886	Monotypic.	Canvasback	147; 50	Anatidae	Fuligule à dos blanc	Aythya	Anseriformes	species	Aythya vallisneria; Aythya valisineria	Aythya valisineria	NA	NA	NA	NA	NA	NA	Anatinae
8d10b983-083d-499f-bf65-7aa68fc351d3	Oreothlypis luciae	Oreothlypis luciae	Vermivora luciae; Helminthophila luciae; Oreothlypis luciae	1	Taxon concept 5cc8a274-c364-4086-b537-3b02a08cbc9a containing 'Oreothlypis luciae' and 'Vermivora luciae' and 'Helminthophila luciae' found between 1886 to 2017 in 9 datasets (part of name cluster 8d10b983-083d-499f-bf65-7aa68fc351d3)	added -> rename -> referenced -> referenced -> referenced -> referenced -> referenced -> rename -> referenced	added -> referenced -> referenced -> referenced -> referenced -> referenced -> referenced		aou_1.csv (1886)	1886	Monotypic.	Lucy's Warbler	643; 1540	Parulidae	Paruline de Lucy	Oreothlypis	Passeriformes	species	Vermivora luciae; Helminthophila luciae	Oreothlypis luciae	NA	NA	NA	NA	NA	NA	NA
38569383-f496-41e3-89e1-1d54744f272f	Dulus dominicus	Dulus dominicus	Dulus dominicus	1	Taxon concept e8ce6220-2861-4f83-a01e-b6e2b744e645 containing 'Dulus dominicus' found between 1983 to 2017 in 2 datasets (part of name cluster 38569383-f496-41e3-89e1-1d54744f272f)	added -> referenced	added -> referenced		aou_6 (1983)	1983	Monotypic.	Palmchat	1530	Dulidae	Esclave palmiste	Dulus	Passeriformes	species	NA	Dulus dominicus	NA	NA	NA	NA	NA	NA	NA
e3794baa-42c1-41a9-b7b9-a83fba972918	Hylorchilus sumichrasti	Hylorchilus sumichrasti	Hylorchilus sumichrasti	2	Taxon concept 201ffa32-ec4a-4a57-a239-f11399ee3c4f containing 'Hylorchilus sumichrasti' found between 1997 to 2017 in 2 datasets (part of name cluster e3794baa-42c1-41a9-b7b9-a83fba972918); Taxon concept a551f171-7789-4775-9eb6-c9fc34aadf2d containing 'Hylorchilus sumichrasti' found between 1983 to 1997 in 2 datasets (part of name cluster e3794baa-42c1-41a9-b7b9-a83fba972918)	added -> split -> referenced	added -> split -> referenced	split	aou_6 (1983)	1983	Monotypic.	Sumichrast's Wren	1364	Troglodytidae	Troglodyte à bec fin	Hylorchilus	Passeriformes	species	NA	Hylorchilus sumichrasti	NA	NA	NA	NA	NA	NA	NA
32257ca2-c186-4ec0-937c-d84f4b306bd1	Anabacerthia variegaticeps	Anabacerthia variegaticeps	Anabacerthia variegaticeps	1	Taxon concept 0c87fde1-aa24-4123-b263-1ba7d72d1546 containing 'Anabacerthia variegaticeps' found between 1983 to 2017 in 3 datasets (part of name cluster 32257ca2-c186-4ec0-937c-d84f4b306bd1)	added -> referenced -> referenced	added -> referenced -> referenced		aou_6 (1983)	1983	NA	Scaly-throated Foliage-gleaner	1003	Furnariidae	Anabate à lunettes	Anabacerthia	Passeriformes	species	NA	Anabacerthia variegaticeps	NA	NA	NA	NA	NA	NA	Furnariinae
5110ab5a-561f-4473-9fef-4f6f547ec882	Ramphastos sulfuratus	Ramphastos sulfuratus	Ramphastos sulfuratus	1	Taxon concept ea9ae655-5c9c-4b4e-ae84-e798d9067d12 containing 'Ramphastos sulfuratus' found between 1983 to 2017 in 2 datasets (part of name cluster 5110ab5a-561f-4473-9fef-4f6f547ec882)	added -> referenced	added -> referenced		aou_6 (1983)	1983	NA	Keel-billed Toucan	932	Ramphastidae	Toucan à carène	Ramphastos	Piciformes	species	NA	Ramphastos sulfuratus	NA	NA	NA	NA	NA	NA	Ramphastinae
4e05e32b-9ae3-4206-a97e-4bb46707eac0	Anas formosa	Anas formosa	Nettion formosum; Anas formosa	1	Taxon concept 4b63b681-9fa4-4bd7-8aa9-6b250e27dd62 containing 'Nettion formosum' and 'Anas formosa' found between 1931 to 2017 in 4 datasets (part of name cluster 4e05e32b-9ae3-4206-a97e-4bb46707eac0)	added -> rename -> referenced -> referenced	added -> referenced -> referenced		aou_4 (1931)	1931	Monotypic.	Baikal Teal	48	Anatidae	Sarcelle élégante	Anas	Anseriformes	species	Anas formosa	Anas formosa	A	NA	NA	NA	NA	NA	Anatinae
84873c1b-e436-47c9-95d0-8681ead8961b	Larus glaucescens	Larus glaucescens	Larus glaucescens	1	Taxon concept d0b5efbc-1ae0-4044-990d-27b2f30b872e containing 'Larus glaucescens' found between 1886 to 2017 in 3 datasets (part of name cluster 84873c1b-e436-47c9-95d0-8681ead8961b)	added -> referenced -> referenced	added -> referenced -> referenced		aou_1.csv (1886)	1886	Monotypic.	Glaucous-winged Gull	44; 475	Laridae	Goéland à ailes grises	Larus	Charadriiformes	species	Larus glaucescens	Larus glaucescens	NA	NA	NA	NA	NA	NA	Larinae
db4f5829-dd17-423c-83cb-a4571572cd88	Heliomaster longirostris	Heliomaster longirostris	Heliomaster longirostris	1	Taxon concept 50131407-aace-405a-878e-25c3e0c85bb7 containing 'Heliomaster longirostris' found between 1983 to 2017 in 2 datasets (part of name cluster db4f5829-dd17-423c-83cb-a4571572cd88)	added -> referenced	added -> referenced		aou_6 (1983)	1983	NA	Long-billed Starthroat	854	Trochilidae	Colibri corinne	Heliomaster	Apodiformes	species	NA	Heliomaster longirostris	NA	NA	NA	NA	NA	NA	Trochilinae
7dd0b048-bb3e-4a68-ac6f-649ee2074d13	Eulampis jugularis	Eulampis jugularis	Eulampis jugularis	1	Taxon concept 1c935182-8fd2-4c0a-a16b-7819d7d3f363 containing 'Eulampis jugularis' found between 1983 to 2017 in 2 datasets (part of name cluster 7dd0b048-bb3e-4a68-ac6f-649ee2074d13)	added -> referenced	added -> referenced		aou_6 (1983)	1983	Monotypic.	Purple-throated Carib	783	Trochilidae	Colibri madère	Eulampis	Apodiformes	species	NA	Eulampis jugularis	NA	NA	NA	NA	NA	NA	Trochilinae
c9111d4d-dedf-4fa5-8024-3559ab9c691b	Oceanodroma microsoma	Oceanodroma microsoma	Oceanodroma microsoma; Halocyptena microsoma	1	Taxon concept 763215de-a0d7-43ff-903d-1608fe488b24 containing 'Halocyptena microsoma' and 'Oceanodroma microsoma' found between 1886 to 2017 in 5 datasets (part of name cluster c9111d4d-dedf-4fa5-8024-3559ab9c691b)	added -> referenced -> rename -> referenced -> referenced	added -> referenced -> referenced -> referenced		aou_1.csv (1886)	1886	Monotypic.	Least Storm-Petrel	103; 194	Hydrobatidae	Océanite minute	Oceanodroma	Procellariiformes	species	Oceanodroma microsoma; Halocyptena microsoma	Oceanodroma microsoma	NA	NA	NA	NA	NA	NA	NA
67ba25cd-3bf5-4775-b25b-483b90179b31	Phylloscopus proregulus	Phylloscopus proregulus	Phylloscopus proregulus	1	Taxon concept 543330ec-6815-4102-aa4f-7df9740575a8 containing 'Phylloscopus proregulus' found between 2008 to 2017 in 2 datasets (part of name cluster 67ba25cd-3bf5-4775-b25b-483b90179b31)	added -> referenced	added -> referenced		aou_7_49 (2008)	2008	NA	Pallas's Leaf Warbler	2016	Phylloscopidae	Pouillot de Pallas	Phylloscopus	Passeriformes	species	NA	Phylloscopus proregulus	A	NA	NA	NA	NA	NA	NA
fa04c627-f786-42ab-be5f-19988e2318c2	Mesophoyx intermedia	Mesophoyx intermedia	Mesophoyx intermedia	1	Taxon concept d46459f4-6832-4887-aab1-8a197cdb7e8b containing 'Mesophoyx intermedia' found between 2007 to 2017 in 2 datasets (part of name cluster fa04c627-f786-42ab-be5f-19988e2318c2)	added -> referenced	added -> referenced		aou_7_48 (2007)	2007	NA	Intermediate Egret	228	Ardeidae	Héron intermédiaire	Mesophoyx	Pelecaniformes	species	NA	Mesophoyx intermedia	A	NA	NA	NA	NA	NA	NA
d52e53b5-b48c-498e-aea9-10e3d89eeb5a	Icterus auricapillus	Icterus auricapillus	Icterus auricapillus	1	Taxon concept b9183d79-b08e-429e-8da2-ab64d3c8e044 containing 'Icterus auricapillus' found between 1983 to 2017 in 2 datasets (part of name cluster d52e53b5-b48c-498e-aea9-10e3d89eeb5a)	added -> referenced	added -> referenced		aou_6 (1983)	1983	Monotypic.	Orange-crowned Oriole	1807	Icteridae	Oriole à tête d'or	Icterus	Passeriformes	species	NA	Icterus auricapillus	NA	NA	NA	NA	NA	NA	NA
17a719e7-c9ff-45eb-a7e4-7b27a99e870a	Mionectes oleagineus	Mionectes oleagineus	Mionectes oleagineus	1	Taxon concept 145bee2f-2555-4bbd-a409-8ea932fe1429 containing 'Mionectes oleagineus' found between 1983 to 2017 in 2 datasets (part of name cluster 17a719e7-c9ff-45eb-a7e4-7b27a99e870a)	added -> referenced	added -> referenced		aou_6 (1983)	1983	NA	Ochre-bellied Flycatcher	1089	Tyrannidae	Pipromorphe roussâtre	Mionectes	Passeriformes	species	NA	Mionectes oleagineus	NA	NA	NA	NA	NA	NA	Elaeniinae
98ece31b-f45b-433b-a508-99b1673ebfb5	Sylvia curruca	Sylvia curruca	Sylvia curruca	1	Taxon concept 7d826ca7-0597-4b11-b1eb-94fed1c9e609 containing 'Sylvia curruca' found between 2004 to 2017 in 2 datasets (part of name cluster 98ece31b-f45b-433b-a508-99b1673ebfb5)	added -> referenced	added -> referenced		aou_7_45 (2004)	2004	NA	Lesser Whitethroat	1413	Sylviidae	Fauvette babillarde	Sylvia	Passeriformes	species	NA	Sylvia curruca	A	NA	NA	NA	NA	NA	NA
16fa5440-bb1c-414a-b762-500415b00081	Sarcoramphus papa	Sarcoramphus papa	Sarcorhamphus papa; Sarcoramphus papa	1	Taxon concept 94343888-954d-4156-a3fa-70e29c89739f containing 'Sarcorhamphus papa' and 'Sarcoramphus papa' found between 1908 to 2017 in 7 datasets (part of name cluster 16fa5440-bb1c-414a-b762-500415b00081)	added -> deleted -> added -> rename -> deleted -> added -> referenced	added -> deleted -> added -> deleted -> added -> referenced		aou_2_14 (1908)	1908	Monotypic.	King Vulture	259	Cathartidae	Sarcoramphe roi	Sarcoramphus	Cathartiformes	species	NA	Sarcoramphus papa	NA	NA	NA	NA	NA	NA	NA
f691ad38-356c-46ba-b117-d5a73cbc957a	Picoides albolarvatus	Picoides albolarvatus	Picoides albolarvatus; Xenopicus albolarvatus; Dryobates albolarvatus; Dendrocopos albolarvatus	1	Taxon concept a966dca7-6dee-4a66-84de-8458ea4701b3 containing 'Dendrocopos albolarvatus' and 'Picoides albolarvatus' and 'Xenopicus albolarvatus' and 'Dryobates albolarvatus' found between 1886 to 2017 in 6 datasets (part of name cluster f691ad38-356c-46ba-b117-d5a73cbc957a)	added -> rename -> rename -> rename -> referenced -> referenced	added -> referenced -> referenced		aou_1.csv (1886)	1886	NA	White-headed Woodpecker	399; 968	Picidae	Pic à tête blanche	Picoides	Piciformes	species	Picoides albolarvatus; Xenopicus albolarvatus	Picoides albolarvatus	NA	NA	NA	NA	NA	NA	Picinae
20c980d6-103a-4d99-8de7-e9232450b27e	Tersina viridis	Tersina viridis	Tersina viridis	1	Taxon concept 352683be-bff7-46e6-8055-be5061b5fc73 containing 'Tersina viridis' found between 1983 to 2017 in 2 datasets (part of name cluster 20c980d6-103a-4d99-8de7-e9232450b27e)	added -> referenced	added -> referenced		aou_6 (1983)	1983	NA	Swallow Tanager	1656	Thraupidae	Tersine hirondelle	Tersina	Passeriformes	species	NA	Tersina viridis	NA	NA	NA	NA	NA	NA	Dacninae
80da9ca4-dbb5-4029-aea2-ab2d3acb1920	Todus mexicanus	Todus mexicanus	Todus mexicanus	1	Taxon concept ad37eb6d-6d1c-4767-b45c-634db29b819c containing 'Todus mexicanus' found between 1983 to 2017 in 2 datasets (part of name cluster 80da9ca4-dbb5-4029-aea2-ab2d3acb1920)	added -> referenced	added -> referenced		aou_6 (1983)	1983	Monotypic.	Puerto Rican Tody	902	Todidae	Todier de Porto Rico	Todus	Coraciiformes	species	NA	Todus mexicanus	NA	NA	NA	NA	NA	NA	NA
24a6d231-e0e2-4d26-93ca-2f58b62ed105	Grus grus	Grus grus	Grus grus	1	Taxon concept cf8986cf-ae02-43ce-a4fc-19d4eee154e8 containing 'Grus grus' found between January 1982 to 2017 in 3 datasets (part of name cluster 24a6d231-e0e2-4d26-93ca-2f58b62ed105)	added -> referenced -> referenced	added -> referenced -> referenced		aou_5_34 (January 1982)	1982	NA	Common Crane	366	Gruidae	Grue cendrée	Grus	Gruiformes	species	Grus grus	Grus grus	A	NA	NA	NA	NA	NA	Gruinae
d01022b3-8a82-4d8a-a59f-fe17a151d7bc	Podiceps nigricollis	Podiceps nigricollis	Colymbus nigricollis californicus; Colymbus caspicus; Podiceps nigricollis; Colymbus nigricollis; Podiceps caspicus	1	Taxon concept 08a307ef-0dde-4d8a-9ce4-f8c2b996d75d containing 'Colymbus nigricollis' and 'Colymbus nigricollis californicus' and 'Colymbus caspicus' and 'Podiceps caspicus' and 'Podiceps nigricollis' found between 1886 to 2017 in 8 datasets (part of name cluster d01022b3-8a82-4d8a-a59f-fe17a151d7bc)	added -> referenced -> referenced -> rename -> rename -> rename -> deleted -> referenced	added -> referenced -> referenced -> deleted -> referenced		aou_1.csv (1886)	1886	NA	Eared Grebe	1985; 4	Podicipedidae	Grèbe à cou noir	Podiceps	Podicipediformes	species	Colymbus nigricollis californicus; Podiceps nigricollis	Podiceps nigricollis	NA	NA	NA	NA	NA	NA	NA
38c3e3a5-acdd-40a8-a198-f42a72856072	Empidonax difficilis	Empidonax difficilis	Empidonax difficilis	3	Taxon concept 09d616c6-c868-4881-89d2-d588110d7802 containing 'Empidonax difficilis' found between 1908 to 1989 in 4 datasets (part of name cluster 38c3e3a5-acdd-40a8-a198-f42a72856072); Taxon concept 9780be36-e63a-40c3-85d0-30f56c4b1c64 containing 'Empidonax difficilis' found between 1886 to 1908 in 3 datasets (part of name cluster 38c3e3a5-acdd-40a8-a198-f42a72856072); Taxon concept f9c8001d-3d…	added -> referenced -> lump -> referenced -> referenced -> split -> referenced	added -> referenced -> lump -> referenced -> referenced -> split -> referenced	lump -> split	aou_1.csv (1886)	1886	NA	Pacific-slope Flycatcher	464; 1148	Tyrannidae	Moucherolle côtier	Empidonax	Passeriformes	species	Empidonax difficilis	Empidonax difficilis	NA	NA	NA	NA	NA	NA	Fluvicolinae
9c809fb0-601a-43e8-9524-bbb6dd897e51	Setophaga caerulescens	Setophaga caerulescens	Dendroica caerulescens; Setophaga caerulescens	1	Taxon concept c3fccc1f-b3a5-448e-a6b1-704690eedf5c containing 'Dendroica caerulescens' and 'Setophaga caerulescens' found between 1886 to 2017 in 8 datasets (part of name cluster 9c809fb0-601a-43e8-9524-bbb6dd897e51)	added -> referenced -> referenced -> referenced -> referenced -> referenced -> rename -> referenced	added -> referenced -> referenced -> referenced -> referenced -> referenced -> referenced		aou_1.csv (1886)	1886	NA	Black-throated Blue Warbler	654; 1549	Parulidae	Paruline bleue	Setophaga	Passeriformes	species	Dendroica caerulescens	Setophaga caerulescens	NA	NA	NA	NA	NA	NA	NA
f1ed92c5-cb51-41a2-a58b-081885ce4991	Emberiza variabilis	Emberiza variabilis	Emberiza variabilis	1	Taxon concept 4350b667-9ba6-4094-9741-7eca29fcec75 containing 'Emberiza variabilis' found between January 1982 to 2017 in 3 datasets (part of name cluster f1ed92c5-cb51-41a2-a58b-081885ce4991)	added -> referenced -> referenced	added -> referenced -> referenced		aou_5_34 (January 1982)	1982	NA	Gray Bunting	1741	Emberizidae	Bruant gris	Emberiza	Passeriformes	species	Emberiza variabilis	Emberiza variabilis	A	NA	NA	NA	NA	NA	NA
c7e3b6b7-7fa1-4bcf-b744-3747fc74bd33	Vireo crassirostris	Vireo crassirostris	Vireo crassirostris	1	Taxon concept a5c9acc6-0e7f-4a5e-a231-7dc0612ae5e7 containing 'Vireo crassirostris' found between 1983 to 2017 in 2 datasets (part of name cluster c7e3b6b7-7fa1-4bcf-b744-3747fc74bd33)	added -> referenced	added -> referenced		aou_6 (1983)	1983	NA	Thick-billed Vireo	1234	Vireonidae	Viréo à bec fort	Vireo	Passeriformes	species	NA	Vireo crassirostris	NA	NA	NA	NA	NA	NA	NA
a91e517d-5e74-49b8-947b-fc00d8bde8fa	Glaucidium siju	Glaucidium siju	Glaucidium siju	1	Taxon concept 84c1562c-b638-4147-b7bc-d53cc6e34225 containing 'Glaucidium siju' found between 1983 to 2017 in 2 datasets (part of name cluster a91e517d-5e74-49b8-947b-fc00d8bde8fa)	added -> referenced	added -> referenced		aou_6 (1983)	1983	NA	Cuban Pygmy-Owl	690	Strigidae	Chevêchette de Cuba	Glaucidium	Strigiformes	species	NA	Glaucidium siju	NA	NA	NA	NA	NA	NA	NA
4e872c82-260c-4063-b4b2-81d83edfdbe2	Calamospiza melanocorys	Calamospiza melanocorys	Calamospiza melanocorys	1	Taxon concept a252ee0d-0598-4762-b3c5-692294e19f9a containing 'Calamospiza melanocorys' found between 1886 to 2017 in 4 datasets (part of name cluster 4e872c82-260c-4063-b4b2-81d83edfdbe2)	added -> referenced -> referenced -> referenced	added -> referenced -> referenced -> referenced		aou_1.csv (1886)	1886	Monotypic.	Lark Bunting	605; 1714	Emberizidae	Bruant noir et blanc	Calamospiza	Passeriformes	species	Calamospiza melanocorys	Calamospiza melanocorys	NA	NA	NA	NA	NA	NA	NA
d762985f-5b6c-45ad-8fba-9df2b79a2d20	Oceanodroma tethys	Oceanodroma tethys	Oceanodroma tethys	1	Taxon concept 0a12722e-d2c7-4040-83f5-f0047c428132 containing 'Oceanodroma tethys' found between 1953 to 2017 in 5 datasets (part of name cluster d762985f-5b6c-45ad-8fba-9df2b79a2d20)	added -> referenced -> referenced -> referenced -> referenced	added -> referenced -> referenced -> referenced -> referenced		aou_4_28 (1953)	1953	NA	Wedge-rumped Storm-Petrel	189	Hydrobatidae	Océanite téthys	Oceanodroma	Procellariiformes	species	Oceanodroma tethys	Oceanodroma tethys	NA	NA	NA	NA	NA	N	NA
6f1d4cf1-f5eb-48ae-a6f1-b53741311db5	Buteo solitarius	Buteo solitarius	Buteo solitarius	1	Taxon concept a3d0fc81-888f-4df0-a9f0-64c3aecb6e24 containing 'Buteo solitarius' found between January 1982 to 2017 in 3 datasets (part of name cluster 6f1d4cf1-f5eb-48ae-a6f1-b53741311db5)	added -> referenced -> referenced	added -> referenced -> referenced		aou_5_34 (January 1982)	1982	Monotypic.	Hawaiian Hawk	304	Accipitridae	Buse d'Hawaï	Buteo	Accipitriformes	species	Buteo solitarius	Buteo solitarius	NA	NA	H	NA	NA	NA	NA
19154dd2-a62f-437e-b8e1-b294f01a5448	Anas clypeata	Anas clypeata	Spatula clypeata; Anas clypeata	1	Taxon concept e5d56fbd-3ee7-4b79-b2d7-866e7875ea07 containing 'Spatula clypeata' and 'Anas clypeata' found between 1886 to 2017 in 6 datasets (part of name cluster 19154dd2-a62f-437e-b8e1-b294f01a5448)	added -> referenced -> rename -> referenced -> referenced -> referenced	added -> referenced -> referenced -> referenced -> referenced		aou_1.csv (1886)	1886	Monotypic.	Northern Shoveler	44; 142	Anatidae	Canard souchet	Anas	Anseriformes	species	Spatula clypeata; Anas clypeata	Anas clypeata	NA	NA	NA	NA	NA	NA	Anatinae
cd094118-cb7f-4d75-b54e-723504019591	Uria lomvia	Uria lomvia	Uria lomvia; Uria lomvia arra	1	Taxon concept 8161257a-dac8-492a-b9a9-ab9d888e29e8 containing 'Uria lomvia arra' and 'Uria lomvia' found between 1886 to 2017 in 5 datasets (part of name cluster cd094118-cb7f-4d75-b54e-723504019591)	added|added -> referenced -> referenced -> deleted -> referenced	added|added -> referenced -> referenced -> deleted -> referenced		aou_1.csv (1886)	1886	NA	Thick-billed Murre	31a; 515; 31	Alcidae	Guillemot de Brünnich	Uria	Charadriiformes	species	Uria lomvia; Uria lomvia arra	Uria lomvia	NA	NA	NA	NA	NA	NA	NA
e560d365-6cee-4eee-ac22-82ccf5e074b6	Egretta tricolor	Egretta tricolor	Ardea tricolor; Ardea tricolor ruficollis; Egretta tricolor; Hydranassa tricolor	1	Taxon concept 05312034-3cbb-4dcf-91a9-fbe5c38c102c containing 'Ardea tricolor' and 'Ardea tricolor ruficollis' and 'Hydranassa tricolor' and 'Egretta tricolor' found between 1886 to 2017 in 5 datasets (part of name cluster e560d365-6cee-4eee-ac22-82ccf5e074b6)	added -> rename -> rename -> deleted -> referenced	added -> deleted -> referenced		aou_1.csv (1886)	1886	NA	Tricolored Heron	199; 234	Ardeidae	Aigrette tricolore	Egretta	Pelecaniformes	species	Ardea tricolor ruficollis; Egretta tricolor	Egretta tricolor	NA	NA	NA	NA	NA	NA	NA
56655b1e-ffb6-4dc3-8036-13ddafad6330	Cygnus olor	Cygnus olor	Cygnus olor; Sthenelides olor	1	Taxon concept 09b87c25-b85a-4373-9d22-fbd0ca4674af containing 'Cygnus olor' and 'Sthenelides olor' found between 1931 to 2017 in 4 datasets (part of name cluster 56655b1e-ffb6-4dc3-8036-13ddafad6330)	added -> rename -> referenced -> referenced	added -> referenced -> referenced		aou_4 (1931)	1931	Monotypic.	Mute Swan	24	Anatidae	Cygne tuberculé	Cygnus	Anseriformes	species	Cygnus olor	Cygnus olor	NA	NA	NA	I	NA	NA	Anserinae
fe00b879-eb89-4184-8e63-522ed3efec63	Tringa solitaria	Tringa solitaria	Tringa solitaria; Helodromas solitarius; Totanus solitarius	1	Taxon concept e4c8a3f1-2563-4670-a353-781922003eea containing 'Tringa solitaria' and 'Helodromas solitarius' and 'Totanus solitarius' found between 1886 to 2017 in 5 datasets (part of name cluster fe00b879-eb89-4184-8e63-522ed3efec63)	added -> rename -> rename -> referenced -> referenced	added -> referenced -> referenced		aou_1.csv (1886)	1886	NA	Solitary Sandpiper	399; 256	Scolopacidae	Chevalier solitaire	Tringa	Charadriiformes	species	Tringa solitaria; Totanus solitarius	Tringa solitaria	NA	NA	NA	NA	NA	NA	Tringinae
fa3ff31e-79c0-41f2-9eff-455fe50da2f0	Leucopternis semiplumbeus	Leucopternis semiplumbeus	Leucopternis semiplumbeus; Leucopternis semiplumbea	1	Taxon concept 17497857-165c-47f4-b727-f28b5fc15b94 containing 'Leucopternis semiplumbeus' and 'Leucopternis semiplumbea' found between 1983 to 2017 in 3 datasets (part of name cluster fa3ff31e-79c0-41f2-9eff-455fe50da2f0)	added -> rename -> referenced	added -> referenced		aou_6 (1983)	1983	Monotypic.	Semiplumbeous Hawk	286	Accipitridae	Buse semiplombée	Leucopternis	Accipitriformes	species	NA	Leucopternis semiplumbeus	NA	NA	NA	NA	NA	NA	NA
2b00b0af-a8ea-4351-89c5-632deebff5a2	Euplectes afer	Euplectes afer	Euplectes afer	1	Taxon concept 016e7390-a10e-46e6-a691-ff760f5383dd containing 'Euplectes afer' found between 1983 to 2017 in 2 datasets (part of name cluster 2b00b0af-a8ea-4351-89c5-632deebff5a2)	added -> referenced	added -> referenced		aou_6 (1983)	1983	.	Yellow-crowned Bishop	1911	Ploceidae	Euplecte vorabé	Euplectes	Passeriformes	species	NA	Euplectes afer	NA	NA	NA	I	NA	NA	Ploceinae
5dbe8bff-a7c2-480d-9131-3cd72de25e66	Euphonia anneae	Euphonia anneae	Euphonia anneae	1	Taxon concept a5b056e0-df6f-4c16-9777-aa415419c1b2 containing 'Euphonia anneae' found between 1983 to 2017 in 3 datasets (part of name cluster 5dbe8bff-a7c2-480d-9131-3cd72de25e66)	added -> referenced -> referenced	added -> referenced -> referenced		aou_6 (1983)	1983	NA	Tawny-capped Euphonia	1841	Fringillidae	Organiste à couronne rousse	Euphonia	Passeriformes	species	NA	Euphonia anneae	NA	NA	NA	NA	NA	NA	Euphoniinae
2c387b8b-ae0d-4c1f-9d33-7ef77f841af6	Emberiza schoeniclus	Emberiza schoeniclus	Emberiza schoeniclus	1	Taxon concept 87ef5230-ea52-4bac-9708-026f90d9bf9d containing 'Emberiza schoeniclus' found between January 1982 to 2017 in 4 datasets (part of name cluster 2c387b8b-ae0d-4c1f-9d33-7ef77f841af6)	added -> referenced -> referenced -> referenced	added -> referenced -> referenced -> referenced		aou_5_34 (January 1982)	1982	NA	Reed Bunting	1743	Emberizidae	Bruant des roseaux	Emberiza	Passeriformes	species	Emberiza schoeniclus	Emberiza schoeniclus	A	NA	NA	NA	NA	NA	NA
ecc92956-2f5b-435d-ae70-20f7ce93110c	Elaenia flavogaster	Elaenia flavogaster	Elaenia flavogaster	1	Taxon concept ab92be85-a792-420b-bd41-7619f16135a4 containing 'Elaenia flavogaster' found between 1983 to 2017 in 2 datasets (part of name cluster ecc92956-2f5b-435d-ae70-20f7ce93110c)	added -> referenced	added -> referenced		aou_6 (1983)	1983	NA	Yellow-bellied Elaenia	1083	Tyrannidae	Élénie à ventre jaune	Elaenia	Passeriformes	species	NA	Elaenia flavogaster	NA	NA	NA	NA	NA	NA	Elaeniinae
2fc47a95-c982-4aa2-829c-ac7267a1a450	Oceanodroma socorroensis	Oceanodroma socorroensis	Oceanodroma socorroensis; Oceanodroma soccoroensis	3	Taxon concept bed73b76-421a-4bbc-a2ed-f9b593629502 containing 'Oceanodroma socorroensis' and 'Oceanodroma soccoroensis' found between 1946 to 2016 in 2 datasets (part of name cluster 2fc47a95-c982-4aa2-829c-ac7267a1a450); Taxon concept 14411ffc-fd8c-4cc2-984d-962dac234792 containing 'Oceanodroma socorroensis' found between 2016 to 2017 in 2 datasets (part of name cluster 2fc47a95-c982-4aa2-829c-a…	added -> referenced -> added -> referenced -> rename -> lump -> split -> referenced	added -> referenced -> added -> referenced -> lump -> split -> referenced	lump -> split	aou_2_08 (1897)	1897	Formerly considered conspecific with Oceanodroma leucorhoa and O. cheimomnestes.	Townsend's Storm-Petrel	12151	Hydrobatidae	Océanite de Townsend	Oceanodroma	Procellariiformes	species	NA	Oceanodroma socorroensis	NA	NA	NA	NA	NA	NA	NA
53acd639-6098-4be0-a797-85d856068b7c	Sternula superciliaris	Sternula superciliaris	Sterna superciliaris; Sternula superciliaris	1	Taxon concept 33a55d10-2789-49ac-83e2-fc8696c5ddcf containing 'Sterna superciliaris' and 'Sternula superciliaris' found between 1983 to 2017 in 3 datasets (part of name cluster 53acd639-6098-4be0-a797-85d856068b7c)	added -> rename -> referenced	added -> referenced		aou_6 (1983)	1983	Monotypic.	Yellow-billed Tern	492	Laridae	Sterne argentée	Sternula	Charadriiformes	species	NA	Sternula superciliaris	A	NA	NA	NA	NA	NA	Sterninae
74a83b5c-b5f6-4c74-b9d2-b134645f3b00	Moho bishopi	Moho bishopi	Moho bishopi	1	Taxon concept 44fe4c68-25f7-44b5-a219-a2e856cacf7f containing 'Moho bishopi' found between January 1982 to 2017 in 4 datasets (part of name cluster 74a83b5c-b5f6-4c74-b9d2-b134645f3b00)	added -> referenced -> referenced -> referenced	added -> referenced -> referenced -> referenced		aou_5_34 (January 1982)	1982	Monotypic.	Bishop's Oo	1226	Mohoidae	Moho de Bishop	Moho	Passeriformes	species	Moho bishopi	Moho bishopi	NA	†	H	NA	NA	NA	NA
d0834465-2050-4856-b160-d5b6333360ee	Cacicus uropygialis	Cacicus uropygialis	Cacicus uropygialis	1	Taxon concept 623fc9b2-223f-41d1-8ef9-8ac25659cd05 containing 'Cacicus uropygialis' found between 1983 to 2017 in 2 datasets (part of name cluster d0834465-2050-4856-b160-d5b6333360ee)	added -> referenced	added -> referenced		aou_6 (1983)	1983	NA	Scarlet-rumped Cacique	1821	Icteridae	Cassique à dos rouge	Cacicus	Passeriformes	species	NA	Cacicus uropygialis	NA	NA	NA	NA	NA	NA	NA
f5450192-ef8e-4a2a-84a3-09c3b435488d	Larus schistisagus	Larus schistisagus	Larus schistisagus	1	Taxon concept e171fac4-ef3b-49ad-8faf-d4367fb77bcb containing 'Larus schistisagus' found between 1886 to 2017 in 3 datasets (part of name cluster f5450192-ef8e-4a2a-84a3-09c3b435488d)	added -> referenced -> referenced	added -> referenced -> referenced		aou_1.csv (1886)	1886	Monotypic.	Slaty-backed Gull	48; 472	Laridae	Goéland à manteau ardoisé	Larus	Charadriiformes	species	Larus schistisagus	Larus schistisagus	NA	NA	NA	NA	NA	NA	Larinae
b2ca55ef-3db4-4ed4-a5d0-195e89fa930d	Heliornis fulica	Heliornis fulica	Heliornis fulica	1	Taxon concept af514a31-4715-4c21-b905-d1fa91ca2512 containing 'Heliornis fulica' found between 1983 to 2017 in 2 datasets (part of name cluster b2ca55ef-3db4-4ed4-a5d0-195e89fa930d)	added -> referenced	added -> referenced		aou_6 (1983)	1983	Monotypic.	Sungrebe	362	Heliornithidae	Grébifoulque d'Amérique	Heliornis	Gruiformes	species	NA	Heliornis fulica	NA	NA	NA	NA	NA	NA	NA
66aa6240-fc9c-4086-853f-730259fe3637	Zimmerius vilissimus	Zimmerius vilissimus	Zimmerius vilissimus	1	Taxon concept 1de1cbce-3a56-4dcc-a69f-e1ce8aa1e9dd containing 'Zimmerius vilissimus' found between 1983 to 2017 in 2 datasets (part of name cluster 66aa6240-fc9c-4086-853f-730259fe3637)	added -> referenced	added -> referenced		aou_6 (1983)	1983	NA	Paltry Tyrannulet	1096	Tyrannidae	Tyranneau gobemoucheron	Zimmerius	Passeriformes	species	NA	Zimmerius vilissimus	NA	NA	NA	NA	NA	NA	Elaeniinae
c5a5b586-ebef-446c-84d4-f5f59cf839d8	Hylomanes momotula	Hylomanes momotula	Hylomanes momotula	1	Taxon concept 9058c684-8ee5-414b-b02a-1e122a0af8a7 containing 'Hylomanes momotula' found between 1983 to 2017 in 2 datasets (part of name cluster c5a5b586-ebef-446c-84d4-f5f59cf839d8)	added -> referenced	added -> referenced		aou_6 (1983)	1983	NA	Tody Motmot	903	Momotidae	Motmot nain	Hylomanes	Coraciiformes	species	NA	Hylomanes momotula	NA	NA	NA	NA	NA	NA	NA
5f16ac71-c53c-439e-848c-0f000fd7dbba	Zenaida asiatica	Zenaida asiatica	Melopelia leucoptera; Melopelia asiatica; Zenaida asiatica	1	Taxon concept e7d8ad26-cf89-48f7-9314-b13e5cd8601f containing 'Melopelia leucoptera' and 'Zenaida asiatica' and 'Melopelia asiatica' found between 1886 to 2017 in 5 datasets (part of name cluster 5f16ac71-c53c-439e-848c-0f000fd7dbba)	added -> rename -> rename -> referenced -> referenced	added -> referenced -> referenced		aou_1.csv (1886)	1886	NA	White-winged Dove	553; 319	Columbidae	Tourterelle à ailes blanches	Zenaida	Columbiformes	species	Melopelia leucoptera; Zenaida asiatica	Zenaida asiatica	NA	NA	NA	NA	NA	NA	NA
0cf34f9b-4ebc-4511-a566-178342abd938	Cyanocorax beecheii	Cyanocorax beecheii	Cyanocorax beecheii	1	Taxon concept 2ccbc566-fdda-498f-8296-28e192f39e56 containing 'Cyanocorax beecheii' found between 1983 to 2017 in 2 datasets (part of name cluster 0cf34f9b-4ebc-4511-a566-178342abd938)	added -> referenced	added -> referenced		aou_6 (1983)	1983	Monotypic.	Purplish-backed Jay	1280	Corvidae	Geai à dos violet	Cyanocorax	Passeriformes	species	NA	Cyanocorax beecheii	NA	NA	NA	NA	NA	NA	NA
120679f0-38a2-4776-9b74-8f8de78263fd	Sporophila nigricollis	Sporophila nigricollis	Sporophila nigricollis	1	Taxon concept 2158904c-273a-4601-93d2-cf3445c11351 containing 'Sporophila nigricollis' found between 1983 to 2017 in 2 datasets (part of name cluster 120679f0-38a2-4776-9b74-8f8de78263fd)	added -> referenced	added -> referenced		aou_6 (1983)	1983	NA	Yellow-bellied Seedeater	1661	Thraupidae	Sporophile à ventre jaune	Sporophila	Passeriformes	species	NA	Sporophila nigricollis	NA	NA	NA	NA	*	NA	Sporophilinae
8693a5b9-d4ee-49c5-a03d-99257affa05b	Galbula ruficauda	Galbula ruficauda	Galbula ruficauda	1	Taxon concept 7e3d6ea4-5220-408e-a7b1-6d443c91bfdd containing 'Galbula ruficauda' found between 1983 to 2017 in 2 datasets (part of name cluster 8693a5b9-d4ee-49c5-a03d-99257affa05b)	added -> referenced	added -> referenced		aou_6 (1983)	1983	NA	Rufous-tailed Jacamar	926	Galbulidae	Jacamar à queue rousse	Galbula	Piciformes	species	NA	Galbula ruficauda	NA	NA	NA	NA	NA	NA	NA
c24faa9e-0cf3-42bb-a0de-a27a4434ebea	Lepidopyga coeruleogularis	Lepidopyga coeruleogularis	Lepidopyga coeruleogularis	1	Taxon concept 27718997-8aab-490a-b5e3-7aa648373d48 containing 'Lepidopyga coeruleogularis' found between 1983 to 2017 in 2 datasets (part of name cluster c24faa9e-0cf3-42bb-a0de-a27a4434ebea)	added -> referenced	added -> referenced		aou_6 (1983)	1983	NA	Sapphire-throated Hummingbird	810	Trochilidae	Colibri faux-saphir	Lepidopyga	Apodiformes	species	NA	Lepidopyga coeruleogularis	NA	NA	NA	NA	NA	NA	Trochilinae
3ff4d96c-fadc-400c-86d2-674e3be17739	Myioborus miniatus	Myioborus miniatus	Myioborus miniatus	1	Taxon concept f9ee61e8-6772-47af-b1ae-9f8f1833cc4a containing 'Myioborus miniatus' found between January 1982 to 2017 in 4 datasets (part of name cluster 3ff4d96c-fadc-400c-86d2-674e3be17739)	added -> referenced -> referenced -> referenced	added -> referenced -> referenced -> referenced		aou_5_34 (January 1982)	1982	NA	Slate-throated Redstart	1607	Parulidae	Paruline ardoisée	Myioborus	Passeriformes	species	Myioborus miniatus	Myioborus miniatus	NA	NA	NA	NA	NA	NA	NA
e98c2efc-6462-4d63-bfe3-5d3cc783db4d	Calidris pygmea	Calidris pygmea	Calidris pygmea; Eurynorhynchus pygmeus; Eurynorhynchus pygmeum; Eurynorhynchus pygmaeus	1	Taxon concept e22713ea-f74c-4de5-85fc-eb859a98c52f containing 'Eurynorhynchus pygmeus' and 'Calidris pygmea' and 'Eurynorhynchus pygmaeus' and 'Eurynorhynchus pygmeum' found between 1886 to 2017 in 9 datasets (part of name cluster e98c2efc-6462-4d63-bfe3-5d3cc783db4d)	added -> rename -> rename -> rename -> referenced -> referenced -> referenced -> rename -> referenced	added -> referenced -> referenced -> referenced -> referenced		aou_1.csv (1886)	1886	Formerly placed in the genus Eurynorhynchus. Monotypic.	Spoon-billed Sandpiper	10461; [245]	Scolopacidae	Bécasseau spatule	Calidris	Charadriiformes	species	Eurynorhynchus pygmeus; Eurynorhynchus pygmaeus	Calidris pygmea	A	NA	NA	NA	NA	NA	Arenariinae
87dcf9f9-93c8-4fee-921c-32c66680f54c	Phoebastria immutabilis	Phoebastria immutabilis	Diomedea immutabilis; Phoebastria immutabilis	1	Taxon concept f445520a-d724-4360-b916-366fc04c9265 containing 'Diomedea immutabilis' and 'Phoebastria immutabilis' found between 1899 to 2017 in 4 datasets (part of name cluster 87dcf9f9-93c8-4fee-921c-32c66680f54c)	added -> referenced -> rename -> referenced	added -> referenced -> referenced		aou_2_09 (1899)	1899	Monotypic.	Laysan Albatross	146	Diomedeidae	Albatros de Laysan	Phoebastria	Procellariiformes	species	Diomedea immutabilis	Phoebastria immutabilis	NA	NA	NA	NA	NA	NA	NA
7d4aed69-2368-403b-bf2b-84e724588b2e	Formicarius rufipectus	Formicarius rufipectus	Formicarius rufipectus	1	Taxon concept c184a58e-e298-4d2d-a689-6344d6628b98 containing 'Formicarius rufipectus' found between 1983 to 2017 in 2 datasets (part of name cluster 7d4aed69-2368-403b-bf2b-84e724588b2e)	added -> referenced	added -> referenced		aou_6 (1983)	1983	NA	Rufous-breasted Antthrush	1066	Formicariidae	Tétéma à poitrine rousse	Formicarius	Passeriformes	species	NA	Formicarius rufipectus	NA	NA	NA	NA	NA	NA	NA
9b19146e-f441-4607-94d2-f5c38974823d	Vireo brevipennis	Vireo brevipennis	Vireo brevipennis	1	Taxon concept 2f7de637-9805-49eb-9cfb-c22fd05c71c6 containing 'Vireo brevipennis' found between 1983 to 2017 in 2 datasets (part of name cluster 9b19146e-f441-4607-94d2-f5c38974823d)	added -> referenced	added -> referenced		aou_6 (1983)	1983	NA	Slaty Vireo	1232	Vireonidae	Viréo ardoisé	Vireo	Passeriformes	species	NA	Vireo brevipennis	NA	NA	NA	NA	NA	NA	NA
2c276ddf-475c-4530-90db-b034a2f5b5ff	Geothlypis nelsoni	Geothlypis nelsoni	Geothlypis nelsoni	1	Taxon concept 8ee811c9-72da-4217-99d3-efe5eb218588 containing 'Geothlypis nelsoni' found between 1983 to 2017 in 2 datasets (part of name cluster 2c276ddf-475c-4530-90db-b034a2f5b5ff)	added -> referenced	added -> referenced		aou_6 (1983)	1983	NA	Hooded Yellowthroat	1593	Parulidae	Paruline de Nelson	Geothlypis	Passeriformes	species	NA	Geothlypis nelsoni	NA	NA	NA	NA	NA	NA	NA
6282eea8-dd39-4191-82ab-9f0415350da2	Bonasa umbellus	Bonasa umbellus	Bonasa umbellus togata; Bonasa umbellus; Bonasa umbellus umbelloides; Bonasa umbellus sabini	1	Taxon concept 967e3a30-7dac-4e94-9f61-410983a10af8 containing 'Bonasa umbellus sabini' and 'Bonasa umbellus umbelloides' and 'Bonasa umbellus' and 'Bonasa umbellus togata' found between 1886 to 2017 in 4 datasets (part of name cluster 6282eea8-dd39-4191-82ab-9f0415350da2)	added|added|added|added -> referenced -> deleted|deleted|deleted -> referenced	added|added|added|added -> referenced -> deleted|deleted|deleted -> referenced		aou_1.csv (1886)	1886	NA	Ruffed Grouse	300; 300c; 300b; 300a; 98	Phasianidae	Gélinotte huppée	Bonasa	Galliformes	species	Bonasa umbellus togata; Bonasa umbellus; Bonasa umbellus umbelloides; Bonasa umbellus sabini	Bonasa umbellus	NA	NA	NA	NA	NA	NA	Tetraoninae
770f444e-98c9-4c1e-980f-047f8671aa91	Akialoa obscura	Akialoa obscura	Akialoa obscura; Hemignathus obscurus	2	Taxon concept de1eb7e2-f0a8-4460-ba22-481dcfc1ed21 containing 'Hemignathus obscurus' found between February 1982 to 1997 in 2 datasets (part of name cluster 770f444e-98c9-4c1e-980f-047f8671aa91); Taxon concept 0dff736c-518c-4b01-b6dd-c1d41672b147 containing 'Hemignathus obscurus' and 'Akialoa obscura' found between 1997 to 2017 in 3 datasets (part of name cluster 770f444e-98c9-4c1e-980f-047f8671a…	added -> split -> rename -> referenced	added -> split -> referenced	split	aou_5_34.csv (February 1982)	1982	Monotypic. Formerly placed in the genus Hemignathus.	Lesser Akialoa	11711	Fringillidae	Akialoa d'Hawaï	Akialoa	Passeriformes	species	Hemignathus obscurus	Akialoa obscura	NA	†	H	NA	NA	NA	Carduelinae
a5578e77-cad5-41d9-95a9-0720161bc403	Arremon brunneinucha	Arremon brunneinucha	Buarremon brunneinuchus; Atlapetes brunneinucha; Arremon brunneinucha; Buarremon brunneinucha	1	Taxon concept e3c419de-7835-4ff2-9536-1ee6467b091e containing 'Arremon brunneinucha' and 'Buarremon brunneinuchus' and 'Atlapetes brunneinucha' and 'Buarremon brunneinucha' found between 1983 to 2017 in 6 datasets (part of name cluster a5578e77-cad5-41d9-95a9-0720161bc403)	added -> rename -> rename -> rename -> rename -> referenced	added -> referenced		aou_6 (1983)	1983	NA	Chestnut-capped Brushfinch	2003	Emberizidae	Tohi à nuque brune	Arremon	Passeriformes	species	NA	Arremon brunneinucha	NA	NA	NA	NA	NA	NA	NA
752ea55d-5ad4-417c-b283-0d36c4322f1f	Amazona ventralis	Amazona ventralis	Amazona ventralis	1	Taxon concept a89184fe-44a2-4787-b1a5-6cf711e88aad containing 'Amazona ventralis' found between 1983 to 2017 in 2 datasets (part of name cluster 752ea55d-5ad4-417c-b283-0d36c4322f1f)	added -> referenced	added -> referenced		aou_6 (1983)	1983	Monotypic.	Hispaniolan Parrot	625	Psittacidae	Amazone d'Hispaniola	Amazona	Psittaciformes	species	NA	Amazona ventralis	NA	NA	NA	NA	NA	NA	Arinae
c2cccc38-fed2-4fd8-9286-4714412d661c	Pycnonotus jocosus	Pycnonotus jocosus	Pycnonotus jocosus	1	Taxon concept 7686e58e-0ccd-430b-bfd4-6393eabc92b4 containing 'Pycnonotus jocosus' found between January 1982 to 2017 in 3 datasets (part of name cluster c2cccc38-fed2-4fd8-9286-4714412d661c)	added -> referenced -> referenced	added -> referenced -> referenced		aou_5_34 (January 1982)	1982	NA	Red-whiskered Bulbul	1401	Pycnonotidae	Bulbul orphée	Pycnonotus	Passeriformes	species	Pycnonotus jocosus	Pycnonotus jocosus	NA	NA	H	I	NA	NA	NA
bf752719-d54a-401c-82b5-701edf388fb2	Sterna dougallii	Sterna dougallii	Sterna dougallii; Sterna dougalli	1	Taxon concept 1c964cb1-cd08-4da5-b7ab-71578a57c0c6 containing 'Sterna dougallii' and 'Sterna dougalli' found between 1886 to 2017 in 4 datasets (part of name cluster bf752719-d54a-401c-82b5-701edf388fb2)	added -> rename -> referenced -> referenced	added -> referenced -> referenced		aou_1.csv (1886)	1886	NA	Roseate Tern	500; 72	Laridae	Sterne de Dougall	Sterna	Charadriiformes	species	Sterna dougallii; Sterna dougalli	Sterna dougallii	NA	NA	NA	NA	NA	NA	Sterninae
d6b7e3c8-0496-4875-9acf-860d09cfaa42	Calypte anna	Calypte anna	Calypte anna; Trochilus anna	1	Taxon concept 75bd24ce-9707-4487-9dac-d2278198ae50 containing 'Calypte anna' and 'Trochilus anna' found between 1886 to 2017 in 4 datasets (part of name cluster d6b7e3c8-0496-4875-9acf-860d09cfaa42)	added -> rename -> referenced -> referenced	added -> referenced -> referenced		aou_1.csv (1886)	1886	Monotypic.	Anna's Hummingbird	431; 868	Trochilidae	Colibri d'Anna	Calypte	Apodiformes	species	Calypte anna; Trochilus anna	Calypte anna	NA	NA	NA	NA	NA	NA	Trochilinae
a0d94da9-309e-4924-a272-01de15713b83	Francolinus francolinus	Francolinus francolinus	Francolinus francolinus	1	Taxon concept 3b2fce06-f36e-4108-9508-bfbafcfa1601 containing 'Francolinus francolinus' found between January 1982 to 2017 in 3 datasets (part of name cluster a0d94da9-309e-4924-a272-01de15713b83)	added -> referenced -> referenced	added -> referenced -> referenced		aou_5_34 (January 1982)	1982	NA	Black Francolin	89	Phasianidae	Francolin noir	Francolinus	Galliformes	species	Francolinus francolinus	Francolinus francolinus	NA	NA	H	I	NA	NA	Phasianinae
96d7f904-9160-47c9-969c-df9141405bbb	Anas americana	Anas americana	Mareca americana; Anas americana	1	Taxon concept 8e4027e3-6c14-4141-8b3c-d9e55f0a997f containing 'Anas americana' and 'Mareca americana' found between 1886 to 2017 in 6 datasets (part of name cluster 96d7f904-9160-47c9-969c-df9141405bbb)	added -> rename -> referenced -> rename -> referenced -> referenced	added -> referenced -> referenced -> referenced		aou_1.csv (1886)	1886	Monotypic.	American Wigeon	35; 137	Anatidae	Canard d'Amérique	Anas	Anseriformes	species	Anas americana	Anas americana	NA	NA	NA	NA	NA	NA	Anatinae
6906bde8-d3f7-4aaf-a8db-7841f0778f33	Vireo bairdi	Vireo bairdi	Vireo bairdi	1	Taxon concept e16a67b1-4a18-4ab7-845f-d99568d69f4f containing 'Vireo bairdi' found between 1983 to 2017 in 2 datasets (part of name cluster 6906bde8-d3f7-4aaf-a8db-7841f0778f33)	added -> referenced	added -> referenced		aou_6 (1983)	1983	Monotypic.	Cozumel Vireo	1236	Vireonidae	Viréo de Cozumel	Vireo	Passeriformes	species	NA	Vireo bairdi	NA	NA	NA	NA	NA	NA	NA
27032472-bca3-4684-a095-95722df7796c	Buteo albonotatus	Buteo albonotatus	Buteo albonotatus; Buteo abbreviatus	1	Taxon concept 104e9a45-84ab-4272-b87a-f50e96595f86 containing 'Buteo abbreviatus' and 'Buteo albonotatus' found between 1886 to 2017 in 6 datasets (part of name cluster 27032472-bca3-4684-a095-95722df7796c)	added -> referenced -> referenced -> rename -> referenced -> referenced	added -> referenced -> referenced -> referenced -> referenced		aou_1.csv (1886)	1886	Monotypic.	Zone-tailed Hawk	303; 340	Accipitridae	Buse à queue barrée	Buteo	Accipitriformes	species	Buteo albonotatus; Buteo abbreviatus	Buteo albonotatus	NA	NA	NA	NA	NA	NA	NA
cf3e34c2-ce7b-452c-95be-75f5b0988725	Pterodroma longirostris	Pterodroma longirostris	Pterodroma longirostris	1	Taxon concept 4254cb20-54ee-4415-bf76-ebbead84080e containing 'Pterodroma longirostris' found between 1989 to 2017 in 3 datasets (part of name cluster cf3e34c2-ce7b-452c-95be-75f5b0988725)	added -> referenced -> referenced	added -> referenced -> referenced		aou_6_37 (1989)	1989	Monotypic.	Stejneger's Petrel	162	Procellariidae	Pétrel de Stejneger	Pterodroma	Procellariiformes	species	NA	Pterodroma longirostris	A	NA	NA	NA	NA	NA	NA
c9894e19-33c4-4f70-a2b2-9ccd8aa9debe	Contopus pallidus	Contopus pallidus	Contopus pallidus	2	Taxon concept 155aaf45-3d80-4b42-8a50-df51d2fd9c3c containing 'Contopus pallidus' found between 1995 in 1 datasets (part of name cluster c9894e19-33c4-4f70-a2b2-9ccd8aa9debe); Taxon concept 0d1115b3-c930-4bbe-8353-04cd38d0ee33 containing 'Contopus pallidus' found between 1995 to 2017 in 2 datasets (part of name cluster c9894e19-33c4-4f70-a2b2-9ccd8aa9debe)	split -> referenced	split -> referenced	split	aou_6_40 (1995)	1995	Monotypic.	Jamaican Pewee	1135	Tyrannidae	Moucherolle de la Jamaïque	Contopus	Passeriformes	species	NA	Contopus pallidus	NA	NA	NA	NA	NA	NA	Fluvicolinae
64ecc7e0-6143-4e82-a0c3-b3cc263d29fb	Artemisiospiza belli	Artemisiospiza belli	Amphispiza belli nevadensis; Amphispiza belli; Artemisiospiza belli	3	Taxon concept 9b2ba471-78eb-4be7-995d-ca65ded7ddac containing 'Artemisiospiza belli' found between 2013 to 2017 in 2 datasets (part of name cluster 64ecc7e0-6143-4e82-a0c3-b3cc263d29fb); Taxon concept ead8a389-cee8-4070-9241-702b4f814bc2 containing 'Amphispiza belli' and 'Amphispiza belli nevadensis' found between 1886 to 1944 in 3 datasets (part of name cluster 64ecc7e0-6143-4e82-a0c3-b3cc263d29…	added|added -> referenced -> lump -> referenced -> referenced -> deleted -> rename -> split -> referenced	added|added -> referenced -> lump -> referenced -> referenced -> deleted -> split -> referenced	lump -> split	aou_1.csv (1886)	1886	Formerly called Sage Sparrow.	Bell's Sparrow	574; 574a; 10231	Emberizidae	Bruant de Bell	Artemisiospiza	Passeriformes	species	Amphispiza belli nevadensis; Amphispiza belli	Artemisiospiza belli	NA	NA	NA	NA	NA	NA	NA
6a3eff57-1677-4b67-9f48-31e47c4e0b83	Nesoctites micromegas	Nesoctites micromegas	Nesoctites micromegas	1	Taxon concept f61897be-b86b-451a-9fef-b47838a65157 containing 'Nesoctites micromegas' found between 1983 to 2017 in 2 datasets (part of name cluster 6a3eff57-1677-4b67-9f48-31e47c4e0b83)	added -> referenced	added -> referenced		aou_6 (1983)	1983	NA	Antillean Piculet	936	Picidae	Picumne des Antilles	Nesoctites	Piciformes	species	NA	Nesoctites micromegas	NA	NA	NA	NA	NA	NA	Picumninae
904719ea-04ce-4903-8533-3937119777f0	Setophaga delicata	Setophaga delicata	Dendroica delicata; Setophaga delicata	2	Taxon concept 9ef2cfb4-2924-4dab-acba-ceecc933246e containing 'Setophaga delicata' and 'Dendroica delicata' found between 2000 to 2017 in 3 datasets (part of name cluster 904719ea-04ce-4903-8533-3937119777f0); Taxon concept 91209caf-d050-4872-bfb4-cb4c628f91f5 containing 'Dendroica delicata' found between 2000 in 1 datasets (part of name cluster 904719ea-04ce-4903-8533-3937119777f0)	split -> rename -> referenced	split -> referenced	split	aou_7_42 (2000)	2000	Monotypic.	St. Lucia Warbler	1561	Parulidae	Paruline de Sainte-Lucie	Setophaga	Passeriformes	species	NA	Setophaga delicata	NA	NA	NA	NA	NA	NA	NA
b639d17d-9c58-4cef-9bc8-61f9d9af4861	Tapera naevia	Tapera naevia	Tapera naevia	1	Taxon concept 9744497f-3ba2-4d15-beff-55bdbedd346e containing 'Tapera naevia' found between 1983 to 2017 in 2 datasets (part of name cluster b639d17d-9c58-4cef-9bc8-61f9d9af4861)	added -> referenced	added -> referenced		aou_6 (1983)	1983	NA	Striped Cuckoo	655	Cuculidae	Géocoucou tacheté	Tapera	Cuculiformes	species	NA	Tapera naevia	NA	NA	NA	NA	NA	NA	Neomorphinae
7aaf01dc-bed2-4bf1-9716-fb3bf8861bbb	Loxigilla noctis	Loxigilla noctis	Loxigilla noctis	2	Taxon concept 46429279-2b9c-4978-bdd7-3d4da41460d0 containing 'Loxigilla noctis' found between 2006 to 2017 in 2 datasets (part of name cluster 7aaf01dc-bed2-4bf1-9716-fb3bf8861bbb); Taxon concept b2818ad3-ef55-4390-bf11-963aa8b71c4d containing 'Loxigilla noctis' found between 1983 to 2006 in 2 datasets (part of name cluster 7aaf01dc-bed2-4bf1-9716-fb3bf8861bbb)	added -> split -> referenced	added -> split -> referenced	split	aou_6 (1983)	1983	NA	Lesser Antillean Bullfinch	1971	Thraupidae	Sporophile rougegorge	Loxigilla	Passeriformes	species	NA	Loxigilla noctis	NA	NA	NA	NA	*	NA	Coerebinae
c40aa2cf-626e-4d41-bf1a-95f982443b48	Spizelloides arborea	Spizelloides arborea	Spizella monticola; Spizella monticola ochracea; Spizelloides arborea; Spizella arborea	1	Taxon concept 04abf69f-d4a1-4167-a550-851e44ef84e3 containing 'Spizella monticola' and 'Spizella monticola ochracea' and 'Spizella arborea' and 'Spizelloides arborea' found between 1886 to 2017 in 6 datasets (part of name cluster c40aa2cf-626e-4d41-bf1a-95f982443b48)	added|added -> rename -> referenced -> deleted -> rename -> referenced	added|added -> referenced -> deleted -> referenced		aou_1.csv (1886)	1886	NA	American Tree Sparrow	559a; 559; 1704	Emberizidae	Bruant hudsonien	Spizelloides	Passeriformes	species	Spizella monticola; Spizella monticola ochracea; Spizella arborea	Spizelloides arborea	NA	NA	NA	NA	NA	NA	NA
22ca02c9-0790-4717-8430-157ecd5dbcf0	Doricha eliza	Doricha eliza	Doricha eliza	1	Taxon concept 405ba988-d8db-4d5f-b4c0-4dea6f65101e containing 'Doricha eliza' found between 1983 to 2017 in 2 datasets (part of name cluster 22ca02c9-0790-4717-8430-157ecd5dbcf0)	added -> referenced	added -> referenced		aou_6 (1983)	1983	Monotypic.	Mexican Sheartail	860	Trochilidae	Colibri d’Eliza	Doricha	Apodiformes	species	NA	Doricha eliza	NA	NA	NA	NA	NA	NA	Trochilinae
b9f251f7-4e5d-4a39-a136-b685e98467cc	Apus pacificus	Apus pacificus	Apus pacificus; Micropus pacificus	1	Taxon concept b2874b10-9e55-49e9-a396-be9f13153ee9 containing 'Apus pacificus' and 'Micropus pacificus' found between 1931 to 2017 in 6 datasets (part of name cluster b9f251f7-4e5d-4a39-a136-b685e98467cc)	added -> rename -> referenced -> referenced -> referenced -> referenced	added -> referenced -> referenced -> referenced -> referenced		aou_4 (1931)	1931	NA	Fork-tailed Swift	753	Apodidae	Martinet de Sibérie	Apus	Apodiformes	species	Apus pacificus	Apus pacificus	A	NA	NA	NA	NA	NA	Apodinae
fed1df06-fb64-4186-ace3-b1ec06494e04	Buteo lineatus	Buteo lineatus	Buteo lineatus alleni; Buteo lineatus; Buteo lineatus elegans	1	Taxon concept db1a875d-a501-46cc-8ab7-3dfb7120b312 containing 'Buteo lineatus elegans' and 'Buteo lineatus' and 'Buteo lineatus alleni' found between 1886 to 2017 in 5 datasets (part of name cluster fed1df06-fb64-4186-ace3-b1ec06494e04)	added|added|added -> referenced -> referenced -> deleted|deleted -> referenced	added|added|added -> referenced -> referenced -> deleted|deleted -> referenced		aou_1.csv (1886)	1886	NA	Red-shouldered Hawk	339; 339b; 296; 339a	Accipitridae	Buse à épaulettes	Buteo	Accipitriformes	species	Buteo lineatus alleni; Buteo lineatus; Buteo lineatus elegans	Buteo lineatus	NA	NA	NA	NA	NA	NA	NA
75fea46a-b3be-4807-b0ee-c372a9b2bb26	Rhynchophanes mccownii	Rhynchophanes mccownii	Calcarius mccownii; Rhynchophanes mccownii; Rhynchophanes mccowni	1	Taxon concept dd820a86-0bfc-497c-89c9-cdf8f04392f8 containing 'Rhynchophanes mccownii' and 'Calcarius mccownii' and 'Rhynchophanes mccowni' found between 1886 to 2017 in 8 datasets (part of name cluster 75fea46a-b3be-4807-b0ee-c372a9b2bb26)	added -> rename -> rename -> rename -> referenced -> referenced -> rename -> referenced	added -> referenced -> referenced -> referenced		aou_1.csv (1886)	1886	Monotypic.	McCown's Longspur	1732; 539	Calcariidae	Plectrophane de McCown	Rhynchophanes	Passeriformes	species	Calcarius mccownii; Rhynchophanes mccownii	Rhynchophanes mccownii	NA	NA	NA	NA	NA	NA	NA
db72f728-25ed-494d-a2e4-5c4f644b569b	Ardea cinerea	Ardea cinerea	Ardea cinerea	1	Taxon concept 3f51fbda-6a29-4399-a935-4205729d693c containing 'Ardea cinerea' found between 1886 to 2017 in 6 datasets (part of name cluster db72f728-25ed-494d-a2e4-5c4f644b569b)	added -> referenced -> referenced -> deleted -> added -> referenced	added -> referenced -> referenced -> deleted -> added -> referenced		aou_1.csv (1886)	1886	NA	Gray Heron	[195]; 225	Ardeidae	Héron cendré	Ardea	Pelecaniformes	species	Ardea cinerea	Ardea cinerea	A	NA	NA	NA	NA	NA	NA
db55f1ad-5c49-4d42-9c09-d4f09decbd46	Buteo swainsoni	Buteo swainsoni	Buteo swainsoni	1	Taxon concept 2e42fad6-52fe-48ef-a20a-d574a20476b8 containing 'Buteo swainsoni' found between 1886 to 2017 in 5 datasets (part of name cluster db55f1ad-5c49-4d42-9c09-d4f09decbd46)	added -> referenced -> referenced -> referenced -> referenced	added -> referenced -> referenced -> referenced -> referenced		aou_1.csv (1886)	1886	Monotypic.	Swainson's Hawk	342; 301	Accipitridae	Buse de Swainson	Buteo	Accipitriformes	species	Buteo swainsoni	Buteo swainsoni	NA	NA	NA	NA	NA	NA	NA
99308aba-7709-4d96-813e-fe842838f1e9	Dysithamnus puncticeps	Dysithamnus puncticeps	Dysithamnus puncticeps	1	Taxon concept 2d727d53-a0f9-48b9-a752-f6a30d847aeb containing 'Dysithamnus puncticeps' found between 1983 to 2017 in 3 datasets (part of name cluster 99308aba-7709-4d96-813e-fe842838f1e9)	added -> referenced -> referenced	added -> referenced -> referenced		aou_6 (1983)	1983	NA	Spot-crowned Antvireo	1044	Thamnophilidae	Batara ponctué	Dysithamnus	Passeriformes	species	NA	Dysithamnus puncticeps	NA	NA	NA	NA	NA	NA	NA
7fc720a2-c3e2-48cb-9f92-24b3f7dd7407	Dixiphia pipra	Dixiphia pipra	Dixiphia pipra; Pipra pipra	1	Taxon concept 8851973a-9e7c-4be9-977b-41d8f410160f containing 'Dixiphia pipra' and 'Pipra pipra' found between 1983 to 2017 in 3 datasets (part of name cluster 7fc720a2-c3e2-48cb-9f92-24b3f7dd7407)	added -> rename -> referenced	added -> referenced		aou_6 (1983)	1983	Formerly placed in the genus Pipra.	White-crowned Manakin	10561	Pipridae	Manakin à tête blanche	Dixiphia	Passeriformes	species	NA	Dixiphia pipra	NA	NA	NA	NA	NA	NA	Piprinae
5dcf2047-e041-4267-a831-283eb36ef833	Myiarchus stolidus	Myiarchus stolidus	Myiarchus stolidus	1	Taxon concept def3c0da-1ea8-4882-80bc-c7506af7d627 containing 'Myiarchus stolidus' found between 1983 to 2017 in 2 datasets (part of name cluster 5dcf2047-e041-4267-a831-283eb36ef833)	added -> referenced	added -> referenced		aou_6 (1983)	1983	NA	Stolid Flycatcher	1174	Tyrannidae	Tyran grosse-tête	Myiarchus	Passeriformes	species	NA	Myiarchus stolidus	NA	NA	NA	NA	NA	NA	Tyranninae
e89c07d3-df01-4f76-b8db-e0a16cc43c58	Ramphocaenus melanurus	Ramphocaenus melanurus	Ramphocaenus melanurus	1	Taxon concept d8eb5f1e-e45e-4c75-9ca3-5cef781d9bad containing 'Ramphocaenus melanurus' found between 1983 to 2017 in 4 datasets (part of name cluster e89c07d3-df01-4f76-b8db-e0a16cc43c58)	added -> referenced -> referenced -> referenced	added -> referenced -> referenced -> referenced		aou_6 (1983)	1983	NA	Long-billed Gnatwren	1936	Polioptilidae	Microbate à long bec	Ramphocaenus	Passeriformes	species	NA	Ramphocaenus melanurus	NA	NA	NA	NA	NA	NA	NA
559760b1-9047-4d95-81ae-680f990768a0	Junco hyemalis	Junco hyemalis	Junco hyemalis; Junco hyemalis oregonus	6	Taxon concept 0bbfaca2-7844-4d40-901d-eb1e6462b39a containing 'Junco hyemalis' found between 2014 to 2017 in 2 datasets (part of name cluster 559760b1-9047-4d95-81ae-680f990768a0); Taxon concept ea9c70d7-12f2-4d1d-9d78-44d7a79699b7 containing 'Junco hyemalis' found between 1892 to 1908 in 2 datasets (part of name cluster 559760b1-9047-4d95-81ae-680f990768a0); Taxon concept 18e36e28-c343-4b3c-9197…	added|added -> lump -> lump -> split -> lump -> referenced -> deleted -> split -> referenced	added|added -> lump -> lump -> split -> lump -> referenced -> deleted -> split -> referenced	lump -> lump -> split -> lump -> split	aou_1.csv (1886)	1886	NA	Dark-eyed Junco	567a; 1730; 567	Emberizidae	Junco ardoisé	Junco	Passeriformes	species	Junco hyemalis; Junco hyemalis oregonus	Junco hyemalis	NA	NA	NA	NA	NA	NA	NA
29b7f03d-7f10-4bfb-87b6-b95779e4d022	Carpodacus erythrinus	Carpodacus erythrinus	Carpodacus erythrinus	1	Taxon concept ffd886ae-702a-4bdb-bb94-a38401dafc62 containing 'Carpodacus erythrinus' found between January 1982 to 2017 in 3 datasets (part of name cluster 29b7f03d-7f10-4bfb-87b6-b95779e4d022)	added -> referenced -> referenced	added -> referenced -> referenced		aou_5_34 (January 1982)	1982	NA	Common Rosefinch	1850	Fringillidae	Roselin cramoisi	Carpodacus	Passeriformes	species	Carpodacus erythrinus	Carpodacus erythrinus	NA	NA	NA	NA	NA	N	Carduelinae
1583af4c-847b-4b96-9ee6-33bfa03124ed	Aethia psittacula	Aethia psittacula	Cyclorrhynchus psittacula; Phaleris psittacula; Cyclorrhynchus psittaculus; Aethia psittacula	1	Taxon concept 1cf69877-9fc9-4717-a51c-14760c7d7e46 containing 'Cyclorrhynchus psittaculus' and 'Cyclorrhynchus psittacula' and 'Aethia psittacula' and 'Phaleris psittacula' found between 1886 to 2017 in 7 datasets (part of name cluster 1583af4c-847b-4b96-9ee6-33bfa03124ed)	added -> rename -> rename -> referenced -> referenced -> rename -> referenced	added -> referenced -> referenced -> referenced		aou_1.csv (1886)	1886	Monotypic.	Parakeet Auklet	17; 527	Alcidae	Starique perroquet	Aethia	Charadriiformes	species	Cyclorrhynchus psittacula; Cyclorrhynchus psittaculus	Aethia psittacula	NA	NA	NA	NA	NA	NA	NA
df4a7dd9-6d68-401a-a85b-0a86d79960e2	Rynchops niger	Rynchops niger	Rynchops niger; Rynchops nigra	1	Taxon concept a3f98952-1203-49c1-8b02-eac6a8471c14 containing 'Rynchops niger' and 'Rynchops nigra' found between 1886 to 2017 in 6 datasets (part of name cluster df4a7dd9-6d68-401a-a85b-0a86d79960e2)	added -> referenced -> rename -> referenced -> referenced -> referenced	added -> referenced -> referenced -> referenced -> referenced		aou_1.csv (1886)	1886	NA	Black Skimmer	80; 1937	Laridae	Bec-en-ciseaux noir	Rynchops	Charadriiformes	species	Rynchops niger; Rynchops nigra	Rynchops niger	NA	NA	NA	NA	NA	NA	Rynchopinae
82d7ce6d-bdae-49cb-86e6-9e47c3f62d7b	Tringa totanus	Tringa totanus	Totanus totanus; Tringa totanus	1	Taxon concept aac50471-2515-4c13-801b-920818033d09 containing 'Totanus totanus' and 'Tringa totanus' found between 1912 to 2017 in 7 datasets (part of name cluster 82d7ce6d-bdae-49cb-86e6-9e47c3f62d7b)	added -> referenced -> referenced -> rename -> deleted -> added -> referenced	added -> referenced -> referenced -> deleted -> added -> referenced		aou_3_16 (1912)	1912	NA	Common Redshank	409	Scolopacidae	Chevalier gambette	Tringa	Charadriiformes	species	NA	Tringa totanus	A	NA	NA	NA	NA	NA	Tringinae
d51248b2-d856-4c87-81d6-33adcbfb0490	Saltator maximus	Saltator maximus	Saltator maximus	1	Taxon concept 06629d4b-846d-4232-bba3-57c340f6dc76 containing 'Saltator maximus' found between 1983 to 2017 in 3 datasets (part of name cluster d51248b2-d856-4c87-81d6-33adcbfb0490)	added -> referenced -> referenced	added -> referenced -> referenced		aou_6 (1983)	1983	NA	Buff-throated Saltator	1749	Thraupidae	Saltator des grands-bois	Saltator	Passeriformes	species	NA	Saltator maximus	NA	NA	NA	NA	NA	NA	Saltatorinae
d0fe6203-abd9-48f2-8bf4-9fe60232a618	Rhodacanthis palmeri	Rhodacanthis palmeri	Rhodacanthis palmeri	1	Taxon concept 2c4f9a26-7ce4-4709-9cc0-1eea595a67b7 containing 'Rhodacanthis palmeri' found between January 1982 to 2017 in 3 datasets (part of name cluster d0fe6203-abd9-48f2-8bf4-9fe60232a618)	added -> referenced -> referenced	added -> referenced -> referenced		aou_5_34 (January 1982)	1982	Monotypic.	Greater Koa-Finch	1882	Fringillidae	Psittirostre de Palmer	Rhodacanthis	Passeriformes	species	Rhodacanthis palmeri	Rhodacanthis palmeri	NA	†	H	NA	NA	NA	Carduelinae
929125c7-f4ff-46d2-a302-1c2cbfb7c4b7	Notharchus tectus	Notharchus tectus	Notharchus tectus; Bucco tectus	1	Taxon concept cfffaee7-efc3-4e47-8dcf-2dbe927f691a containing 'Bucco tectus' and 'Notharchus tectus' found between 1983 to 2017 in 3 datasets (part of name cluster 929125c7-f4ff-46d2-a302-1c2cbfb7c4b7)	added -> rename -> referenced	added -> referenced		aou_6 (1983)	1983	NA	Pied Puffbird	920	Bucconidae	Tamatia pie	Notharchus	Piciformes	species	NA	Notharchus tectus	NA	NA	NA	NA	NA	NA	NA
77d682f9-6725-41cd-9b1a-0bf0b5222058	Akialoa ellisiana	Akialoa ellisiana	Akialoa ellisiana; Hemignathus procerus; Hemignathus ellisianus	3	Taxon concept e4bff7fe-96d8-46f7-b631-ccb669de3144 containing 'Hemignathus procerus' and 'Hemignathus ellisianus' and 'Akialoa ellisiana' found between 1997 to 2015 in 3 datasets (part of name cluster 77d682f9-6725-41cd-9b1a-0bf0b5222058); Taxon concept bbce7cd2-9597-4f90-af18-a1ecea53ee8a containing 'Hemignathus procerus' and 'Hemignathus ellisianus' found between February 1982 to 1997 in 2 data…	added -> split|rename -> rename -> split|rename -> referenced	added -> referenced	split|rename -> split|rename	aou_5_34.csv (February 1982)	1982	Formerly placed in the genus Hemignathus, and considered conspecific with Akialoa stejnegeri and A. lanaiensis	Oahu Akialoa	11721	Fringillidae	Akialoa d'Oahu	Akialoa	Passeriformes	species	Hemignathus procerus	Akialoa ellisiana	NA	†	H	NA	NA	NA	Carduelinae
52abc8a3-c0d8-417b-89c2-ba414ad436ab	Streptoprocne semicollaris	Streptoprocne semicollaris	Streptoprocne semicollaris	1	Taxon concept 077c337f-a062-46c0-bbef-5adcae70d716 containing 'Streptoprocne semicollaris' found between 1983 to 2017 in 2 datasets (part of name cluster 52abc8a3-c0d8-417b-89c2-ba414ad436ab)	added -> referenced	added -> referenced		aou_6 (1983)	1983	Monotypic.	White-naped Swift	740	Apodidae	Martinet à nuque blanche	Streptoprocne	Apodiformes	species	NA	Streptoprocne semicollaris	NA	NA	NA	NA	NA	NA	Cypseloidinae
33bf4e90-6972-43b6-b20c-04ed08d8e496	Vireo hypochryseus	Vireo hypochryseus	Vireo hypochryseus	1	Taxon concept 8129de8c-0ef1-497a-aa67-f8058007e276 containing 'Vireo hypochryseus' found between 1983 to 2017 in 2 datasets (part of name cluster 33bf4e90-6972-43b6-b20c-04ed08d8e496)	added -> referenced	added -> referenced		aou_6 (1983)	1983	NA	Golden Vireo	1253	Vireonidae	Viréo doré	Vireo	Passeriformes	species	NA	Vireo hypochryseus	NA	NA	NA	NA	NA	NA	NA
c6fc4381-9521-4cb2-8263-673a453b92f3	Todirostrum cinereum	Todirostrum cinereum	Todirostrum cinereum	1	Taxon concept a07566cb-08c9-4a70-9322-074342d4a4e6 containing 'Todirostrum cinereum' found between 1983 to 2017 in 2 datasets (part of name cluster c6fc4381-9521-4cb2-8263-673a453b92f3)	added -> referenced	added -> referenced		aou_6 (1983)	1983	NA	Common Tody-Flycatcher	1105	Tyrannidae	Todirostre familier	Todirostrum	Passeriformes	species	NA	Todirostrum cinereum	NA	NA	NA	NA	NA	NA	Platyrinchinae
e75e93b3-c536-46a3-affb-fb2475508891	Trogon elegans	Trogon elegans	Trogon elegans	3	Taxon concept 04ffe41e-6f1f-464a-af32-d944e841ca84 containing 'Trogon elegans' found between 1944 to 1947 in 2 datasets (part of name cluster e75e93b3-c536-46a3-affb-fb2475508891); Taxon concept 71e0eccc-2ff3-4ab9-8b65-21e42d570344 containing 'Trogon elegans' found between 1947 to 2017 in 4 datasets (part of name cluster e75e93b3-c536-46a3-affb-fb2475508891); Taxon concept 36b269e2-c4f6-4d54-bfe0…	lump -> lump -> referenced -> referenced -> referenced	lump -> lump -> referenced -> referenced -> referenced	lump -> lump	aou_4_19 (1944)	1944	NA	Elegant Trogon	887	Trogonidae	Trogon élégant	Trogon	Trogoniformes	species	Trogon elegans	Trogon elegans	NA	NA	NA	NA	NA	NA	Trogoninae
649a2f6f-e983-4880-8776-b24f3939af70	Melanerpes pucherani	Melanerpes pucherani	Melanerpes pucherani	1	Taxon concept 51bd6f81-bdd3-4a3e-9339-9169d936c661 containing 'Melanerpes pucherani' found between 1983 to 2017 in 2 datasets (part of name cluster 649a2f6f-e983-4880-8776-b24f3939af70)	added -> referenced	added -> referenced		aou_6 (1983)	1983	Monotypic.	Black-cheeked Woodpecker	943	Picidae	Pic de Pucheran	Melanerpes	Piciformes	species	NA	Melanerpes pucherani	NA	NA	NA	NA	NA	NA	Picinae
3296af24-fb21-4afd-bb96-8dfa5c497a5d	Pachyramphus homochrous	Pachyramphus homochrous	Pachyramphus homochrous	1	Taxon concept e49f961b-7e52-431e-aef1-63f60edcffc1 containing 'Pachyramphus homochrous' found between 1983 to 2017 in 8 datasets (part of name cluster 3296af24-fb21-4afd-bb96-8dfa5c497a5d)	added -> referenced -> referenced -> referenced -> referenced -> referenced -> referenced -> referenced	added -> referenced -> referenced -> referenced -> referenced -> referenced -> referenced -> referenced		aou_6 (1983)	1983	NA	One-colored Becard	2024	Tityridae	Bécarde unicolore	Pachyramphus	Passeriformes	species	NA	Pachyramphus homochrous	NA	NA	NA	NA	NA	NA	NA
e13248d9-8b6e-4c30-a710-80562393f961	Ferminia cerverai	Ferminia cerverai	Ferminia cerverai	1	Taxon concept 0fc5dcf4-2e72-4187-ba59-3fbc0b85f4e9 containing 'Ferminia cerverai' found between 1983 to 2017 in 2 datasets (part of name cluster e13248d9-8b6e-4c30-a710-80562393f961)	added -> referenced	added -> referenced		aou_6 (1983)	1983	Monotypic.	Zapata Wren	1383	Troglodytidae	Troglodyte de Zapata	Ferminia	Passeriformes	species	NA	Ferminia cerverai	NA	NA	NA	NA	NA	NA	NA
7ded1598-c461-4118-ada4-f23da1d35105	Pseudastur albicollis	Pseudastur albicollis	Leucopternis albicollis; Pseudastur albicollis	1	Taxon concept e60a58c6-1a23-4196-aec9-4d4ca4372c34 containing 'Leucopternis albicollis' and 'Pseudastur albicollis' found between 1983 to 2017 in 3 datasets (part of name cluster 7ded1598-c461-4118-ada4-f23da1d35105)	added -> rename -> referenced	added -> referenced		aou_6 (1983)	1983	NA	White Hawk	9701	Accipitridae	Buse blanche	Pseudastur	Accipitriformes	species	NA	Pseudastur albicollis	NA	NA	NA	NA	NA	NA	NA
8d27073d-0f65-41b5-a3cf-f7ec2d752426	Basileuterus ignotus	Basileuterus ignotus	Basileuterus ignotus	1	Taxon concept 7290e56b-e552-47cf-9e2f-877c63a32c2b containing 'Basileuterus ignotus' found between 1983 to 2017 in 2 datasets (part of name cluster 8d27073d-0f65-41b5-a3cf-f7ec2d752426)	added -> referenced	added -> referenced		aou_6 (1983)	1983	Monotypic.	Pirre Warbler	1614	Parulidae	Paruline du Pirré	Basileuterus	Passeriformes	species	NA	Basileuterus ignotus	NA	NA	NA	NA	NA	NA	NA
2b10554c-6461-4c5e-8d8c-faa3ef0a6345	Pterodroma nigripennis	Pterodroma nigripennis	Pterodroma nigripennis	1	Taxon concept 4bb9f355-94b7-4143-a55a-57341f02c19d containing 'Pterodroma nigripennis' found between January 1982 to 2017 in 3 datasets (part of name cluster 2b10554c-6461-4c5e-8d8c-faa3ef0a6345)	added -> referenced -> referenced	added -> referenced -> referenced		aou_5_34 (January 1982)	1982	Monotypic.	Black-winged Petrel	160	Procellariidae	Pétrel à ailes noires	Pterodroma	Procellariiformes	species	Pterodroma nigripennis	Pterodroma nigripennis	A	NA	H	NA	NA	NA	NA
a09e4e80-7af4-4de3-808c-80cc73e7eda5	Contopus sordidulus	Contopus sordidulus	Contopus richardsonii; Myiochanes richardsoni; Myiochanes richardsonii; Contopus sordidulus	1	Taxon concept 49f88db5-5d24-4300-be82-9463d8b8eade containing 'Contopus sordidulus' and 'Contopus richardsonii' and 'Myiochanes richardsoni' and 'Myiochanes richardsonii' found between 1886 to 2017 in 8 datasets (part of name cluster a09e4e80-7af4-4de3-808c-80cc73e7eda5)	added -> rename -> rename -> rename -> rename -> referenced -> referenced -> referenced	added -> referenced -> referenced -> referenced		aou_1.csv (1886)	1886	NA	Western Wood-Pewee	462; 1131	Tyrannidae	Pioui de l'Ouest	Contopus	Passeriformes	species	Contopus richardsonii; Contopus sordidulus	Contopus sordidulus	NA	NA	NA	NA	NA	NA	Fluvicolinae
4b9ee430-5355-4e2c-8342-f490e3f445ab	Crypturellus cinnamomeus	Crypturellus cinnamomeus	Crypturellus cinnamomeus	1	Taxon concept 215a9167-78d1-410a-9ca8-f08d8c97fa67 containing 'Crypturellus cinnamomeus' found between 1983 to 2017 in 2 datasets (part of name cluster 4b9ee430-5355-4e2c-8342-f490e3f445ab)	added -> referenced	added -> referenced		aou_6 (1983)	1983	NA	Thicket Tinamou	4	Tinamidae	Tinamou cannelle	Crypturellus	Tinamiformes	species	NA	Crypturellus cinnamomeus	NA	NA	NA	NA	NA	NA	NA
e9584e2f-4a0f-48b9-82da-3f0574746f4a	Phylloscopus collybita	Phylloscopus collybita	Phylloscopus collybita	1	Taxon concept 01d9bdcb-49a4-4786-838c-0a16959d0ccb containing 'Phylloscopus collybita' found between 2014 to 2017 in 2 datasets (part of name cluster e9584e2f-4a0f-48b9-82da-3f0574746f4a)	added -> referenced	added -> referenced		aou_7_55 (2014)	2014	NA	Common Chiffchaff	11021	Phylloscopidae	Pouillot véloce	Phylloscopus	Passeriformes	species	NA	Phylloscopus collybita	A	NA	NA	NA	NA	NA	NA
8ac075b2-5cf2-4340-ab11-75542f8edf53	Fringilla montifringilla	Fringilla montifringilla	Fringilla montifringilla	1	Taxon concept 6a41741f-6274-4008-b07e-48575e3fb78e containing 'Fringilla montifringilla' found between 1931 to 2017 in 3 datasets (part of name cluster 8ac075b2-5cf2-4340-ab11-75542f8edf53)	added -> referenced -> referenced	added -> referenced -> referenced		aou_4 (1931)	1931	Monotypic.	Brambling	1829	Fringillidae	Pinson du Nord	Fringilla	Passeriformes	species	Fringilla montifringilla	Fringilla montifringilla	NA	NA	NA	NA	NA	NA	Fringillinae
db7f5c4b-4e39-4e0c-b1e4-e4224cca1328	Corvus cryptoleucus	Corvus cryptoleucus	Corvus cryptoleucus	1	Taxon concept c1dd06d8-d6b5-4d13-9d09-1524c8aea175 containing 'Corvus cryptoleucus' found between 1886 to 2017 in 4 datasets (part of name cluster db7f5c4b-4e39-4e0c-b1e4-e4224cca1328)	added -> referenced -> referenced -> referenced	added -> referenced -> referenced -> referenced		aou_1.csv (1886)	1886	Monotypic.	Chihuahuan Raven	487; 1306	Corvidae	Corbeau à cou blanc	Corvus	Passeriformes	species	Corvus cryptoleucus	Corvus cryptoleucus	NA	NA	NA	NA	NA	NA	NA
8e889923-ae05-4801-8937-2d98c1542e3c	Icterus gularis	Icterus gularis	Icterus gularis	1	Taxon concept 7fe4ea65-947b-4c64-9b13-b8e730697af0 containing 'Icterus gularis' found between 1945 to 2017 in 6 datasets (part of name cluster 8e889923-ae05-4801-8937-2d98c1542e3c)	added -> referenced -> referenced -> referenced -> referenced -> referenced	added -> referenced -> referenced -> referenced -> referenced -> referenced		aou_4_20 (1945)	1945	NA	Altamira Oriole	1815	Icteridae	Oriole à gros bec	Icterus	Passeriformes	species	Icterus gularis	Icterus gularis	NA	NA	NA	NA	NA	NA	NA
284798f4-92a5-4932-a5e7-e619db73c227	Egretta garzetta	Egretta garzetta	Egretta garzetta	1	Taxon concept eb8f0057-9253-4d1f-9c21-74b9df6a05ac containing 'Egretta garzetta' found between 1956 to 2017 in 4 datasets (part of name cluster 284798f4-92a5-4932-a5e7-e619db73c227)	added -> referenced -> referenced -> referenced	added -> referenced -> referenced -> referenced		aou_4_31 (1956)	1956	NA	Little Egret	230	Ardeidae	Aigrette garzette	Egretta	Pelecaniformes	species	Egretta garzetta	Egretta garzetta	NA	NA	NA	NA	NA	NA	NA
c9ec899e-a28f-44a6-ad89-e7b6c5e76c35	Emberiza aureola	Emberiza aureola	Emberiza aureola	1	Taxon concept 3e820101-c4e6-4a77-a84b-4bc53fe62ace containing 'Emberiza aureola' found between 1989 to 2017 in 2 datasets (part of name cluster c9ec899e-a28f-44a6-ad89-e7b6c5e76c35)	added -> referenced	added -> referenced		aou_6_37 (1989)	1989	NA	Yellow-breasted Bunting	1740	Emberizidae	Bruant auréole	Emberiza	Passeriformes	species	NA	Emberiza aureola	A	NA	NA	NA	NA	NA	NA
fc553095-58b2-4a47-acc6-f7bba91cb0c3	Myiarchus yucatanensis	Myiarchus yucatanensis	Myiarchus yucatanensis	1	Taxon concept 8694d1a5-9522-4d44-b837-4bb371ea32d2 containing 'Myiarchus yucatanensis' found between 1983 to 2017 in 2 datasets (part of name cluster fc553095-58b2-4a47-acc6-f7bba91cb0c3)	added -> referenced	added -> referenced		aou_6 (1983)	1983	NA	Yucatan Flycatcher	1163	Tyrannidae	Tyran du Yucatan	Myiarchus	Passeriformes	species	NA	Myiarchus yucatanensis	NA	NA	NA	NA	NA	NA	Tyranninae
1a385d62-4d06-47b8-bb16-7047647ec05f	Piranga roseogularis	Piranga roseogularis	Piranga roseogularis	1	Taxon concept 1d47b240-b05a-474a-91c1-3acaf0f2c2dd containing 'Piranga roseogularis' found between 1983 to 2017 in 3 datasets (part of name cluster 1a385d62-4d06-47b8-bb16-7047647ec05f)	added -> referenced -> referenced	added -> referenced -> referenced		aou_6 (1983)	1983	NA	Rose-throated Tanager	1953	Cardinalidae	Piranga à gorge rose	Piranga	Passeriformes	species	NA	Piranga roseogularis	NA	NA	NA	NA	NA	NA	NA
ceb6890d-d888-440f-a1a9-a8281ae2b5aa	Alopochen aegyptiaca	Alopochen aegyptiaca	Alopochen aegyptiaca	1	Taxon concept 84dd0145-e8b4-428b-bd06-7547f7f364c9 containing 'Alopochen aegyptiaca' found between 2015 to 2017 in 2 datasets (part of name cluster ceb6890d-d888-440f-a1a9-a8281ae2b5aa)	added -> referenced	added -> referenced		aou_7_56 (2015)	2015	NA	Egyptian Goose	11241	Anatidae	Ouette d'Égypte	Alopochen	Anseriformes	species	NA	Alopochen aegyptiaca	NA	NA	NA	I	NA	NA	Tadorninae
f9cd708f-dad5-4533-a096-7d90ac6c0fdf	Trogon collaris	Trogon collaris	Trogon collaris	1	Taxon concept 500bad22-0f62-4541-88b4-11975cc7120f containing 'Trogon collaris' found between 1983 to 2017 in 2 datasets (part of name cluster f9cd708f-dad5-4533-a096-7d90ac6c0fdf)	added -> referenced	added -> referenced		aou_6 (1983)	1983	NA	Collared Trogon	888	Trogonidae	Trogon rosalba	Trogon	Trogoniformes	species	NA	Trogon collaris	NA	NA	NA	NA	NA	NA	Trogoninae
3c6437b1-51e9-4e0d-911f-f2e57ba7ae50	Todus subulatus	Todus subulatus	Todus subulatus	1	Taxon concept fc2394b5-3433-4021-90b3-c7ee0a93b456 containing 'Todus subulatus' found between 1983 to 2017 in 2 datasets (part of name cluster 3c6437b1-51e9-4e0d-911f-f2e57ba7ae50)	added -> referenced	added -> referenced		aou_6 (1983)	1983	Monotypic.	Broad-billed Tody	899	Todidae	Todier à bec large	Todus	Coraciiformes	species	NA	Todus subulatus	NA	NA	NA	NA	NA	NA	NA
85371953-5aa3-4202-acd2-ffd378048cd5	Penelopina nigra	Penelopina nigra	Penelopina nigra	1	Taxon concept 168027a9-2577-4363-8a35-edce16a6025c containing 'Penelopina nigra' found between 1983 to 2017 in 2 datasets (part of name cluster 85371953-5aa3-4202-acd2-ffd378048cd5)	added -> referenced	added -> referenced		aou_6 (1983)	1983	Monotypic.	Highland Guan	84	Cracidae	Pénélope pajuil	Penelopina	Galliformes	species	NA	Penelopina nigra	NA	NA	NA	NA	NA	NA	NA
c16f4775-5ab7-49c1-8516-62d1863538b4	Asio stygius	Asio stygius	Asio stygius	1	Taxon concept 2a9f9cc9-6509-4c05-9732-771f0c4b305c containing 'Asio stygius' found between 1983 to 2017 in 2 datasets (part of name cluster c16f4775-5ab7-49c1-8516-62d1863538b4)	added -> referenced	added -> referenced		aou_6 (1983)	1983	NA	Stygian Owl	700	Strigidae	Hibou maître-bois	Asio	Strigiformes	species	NA	Asio stygius	NA	NA	NA	NA	NA	NA	NA
89428051-9928-4f7a-b5b2-848abfe7b092	Catharus mexicanus	Catharus mexicanus	Catharus mexicanus	1	Taxon concept 9b4833d1-c1a1-48c3-8e93-a11e7b39a767 containing 'Catharus mexicanus' found between 1983 to 2017 in 2 datasets (part of name cluster 89428051-9928-4f7a-b5b2-848abfe7b092)	added -> referenced	added -> referenced		aou_6 (1983)	1983	NA	Black-headed Nightingale-Thrush	1448	Turdidae	Grive à tête noire	Catharus	Passeriformes	species	NA	Catharus mexicanus	NA	NA	NA	NA	NA	NA	NA
57fecfa6-c165-41a0-a6af-cf1958c907b4	Quiscalus palustris	Quiscalus palustris	Quiscalus palustris	1	Taxon concept 593b4fa6-00ba-4572-a648-eaf8556f845a containing 'Quiscalus palustris' found between 1983 to 2017 in 2 datasets (part of name cluster 57fecfa6-c165-41a0-a6af-cf1958c907b4)	added -> referenced	added -> referenced		aou_6 (1983)	1983	Monotypic.	Slender-billed Grackle	1789	Icteridae	Quiscale de Mexico	Quiscalus	Passeriformes	species	NA	Quiscalus palustris	NA	†	NA	NA	NA	NA	NA
5f85ecc0-7c6d-4d48-a3bc-be4b3dbbf30b	Coccycua minuta	Coccycua minuta	Piaya minuta; Coccycua minuta	1	Taxon concept 8e95cb4d-eaf9-4543-a72c-31cc54a432b2 containing 'Piaya minuta' and 'Coccycua minuta' found between 1983 to 2017 in 3 datasets (part of name cluster 5f85ecc0-7c6d-4d48-a3bc-be4b3dbbf30b)	added -> rename -> referenced	added -> referenced		aou_6 (1983)	1983	NA	Little Cuckoo	641	Cuculidae	Petit Piaye	Coccycua	Cuculiformes	species	NA	Coccycua minuta	NA	NA	NA	NA	NA	NA	Cuculinae
3ed93166-1ea9-4809-8ca7-9ac3f42b3777	Selasphorus calliope	Selasphorus calliope	Selasphorus calliope; Stellula calliope; Trochilus calliope	1	Taxon concept 067e69cd-409e-4bb7-9f8d-b29675630d50 containing 'Selasphorus calliope' and 'Trochilus calliope' and 'Stellula calliope' found between 1886 to 2017 in 5 datasets (part of name cluster 3ed93166-1ea9-4809-8ca7-9ac3f42b3777)	added -> rename -> referenced -> rename -> referenced	added -> referenced -> referenced		aou_1.csv (1886)	1886	Monotypic.	Calliope Hummingbird	870; 436	Trochilidae	Colibri calliope	Selasphorus	Apodiformes	species	Stellula calliope; Trochilus calliope	Selasphorus calliope	NA	NA	NA	NA	NA	NA	Trochilinae
6de53eb1-9dc7-435f-8e49-91f917dbeea3	Cacicus cela	Cacicus cela	Cacicus cela	1	Taxon concept 9b8b1be6-773c-4e0f-a34f-ada3986936cb containing 'Cacicus cela' found between 1983 to 2017 in 2 datasets (part of name cluster 6de53eb1-9dc7-435f-8e49-91f917dbeea3)	added -> referenced	added -> referenced		aou_6 (1983)	1983	NA	Yellow-rumped Cacique	1822	Icteridae	Cassique cul-jaune	Cacicus	Passeriformes	species	NA	Cacicus cela	NA	NA	NA	NA	NA	NA	NA
b338a730-c28e-4f9a-9756-e7c607661bb0	Turdus nigrescens	Turdus nigrescens	Turdus nigrescens	1	Taxon concept 9125acf2-2d81-4194-bff7-52da5c1d8d87 containing 'Turdus nigrescens' found between 1983 to 2017 in 3 datasets (part of name cluster b338a730-c28e-4f9a-9756-e7c607661bb0)	added -> referenced -> referenced	added -> referenced -> referenced		aou_6 (1983)	1983	Monotypic.	Sooty Thrush	1461	Turdidae	Merle fuligineux	Turdus	Passeriformes	species	NA	Turdus nigrescens	NA	NA	NA	NA	NA	NA	NA
6acb7615-0e67-4f51-a6f7-1b8924888f0f	Chlorostilbon assimilis	Chlorostilbon assimilis	Chlorostilbon assimilis	1	Taxon concept a01b66df-9411-4d64-9645-a8081bbad908 containing 'Chlorostilbon assimilis' found between 1983 to 2017 in 2 datasets (part of name cluster 6acb7615-0e67-4f51-a6f7-1b8924888f0f)	added -> referenced	added -> referenced		aou_6 (1983)	1983	Monotypic.	Garden Emerald	797	Trochilidae	Émeraude du Panama	Chlorostilbon	Apodiformes	species	NA	Chlorostilbon assimilis	NA	NA	NA	NA	NA	NA	Trochilinae
500ca026-5132-4a37-828f-b76d43baba8b	Aimophila rufescens	Aimophila rufescens	Aimophila rufescens	1	Taxon concept 44d8d9cb-c754-4471-867b-5cb6203af9ec containing 'Aimophila rufescens' found between 1983 to 2017 in 3 datasets (part of name cluster 500ca026-5132-4a37-828f-b76d43baba8b)	added -> referenced -> referenced	added -> referenced -> referenced		aou_6 (1983)	1983	NA	Rusty Sparrow	1700	Emberizidae	Tohi roussâtre	Aimophila	Passeriformes	species	NA	Aimophila rufescens	NA	NA	NA	NA	NA	NA	NA
f61165cd-455a-4c63-bed9-5882f7a65abf	Ramphocelus costaricensis	Ramphocelus costaricensis	Ramphocelus costaricensis	2	Taxon concept 93432757-1670-427e-b33f-35bed47ae733 containing 'Ramphocelus costaricensis' found between 1997 in 1 datasets (part of name cluster f61165cd-455a-4c63-bed9-5882f7a65abf); Taxon concept 3e17ee45-48ef-49ed-90cb-45f862bef0a7 containing 'Ramphocelus costaricensis' found between 1997 to 2017 in 3 datasets (part of name cluster f61165cd-455a-4c63-bed9-5882f7a65abf)	split -> referenced -> referenced	split -> referenced -> referenced	split	aou_6_41 (1997)	1997	Monotypic.	Cherrie's Tanager	1636	Thraupidae	Tangara du Costa Rica	Ramphocelus	Passeriformes	species	NA	Ramphocelus costaricensis	NA	NA	NA	NA	NA	NA	Tachyphoninae
c19dcd26-ada1-44c2-9086-f46744dfea51	Molothrus aeneus	Molothrus aeneus	Callothrus robustus; Tangavius aeneus; Molothrus aeneus	1	Taxon concept 11c89105-36e1-44db-8f15-d55fb4dd4682 containing 'Callothrus robustus' and 'Molothrus aeneus' and 'Tangavius aeneus' found between 1886 to 2017 in 10 datasets (part of name cluster c19dcd26-ada1-44c2-9086-f46744dfea51)	added -> rename -> referenced -> rename -> referenced -> rename -> referenced -> referenced -> referenced -> referenced	added -> referenced -> referenced -> referenced -> referenced -> referenced -> referenced		aou_1.csv (1886)	1886	NA	Bronzed Cowbird	496; 1794	Icteridae	Vacher bronzé	Molothrus	Passeriformes	species	Molothrus aeneus	Molothrus aeneus	NA	NA	NA	NA	NA	NA	NA
84d1cb73-ed92-478b-9327-e794443ffb98	Motacilla citreola	Motacilla citreola	Motacilla citreola	1	Taxon concept d09e8181-20e3-4804-b65f-07a6acb2bafe containing 'Motacilla citreola' found between 1995 to 2017 in 2 datasets (part of name cluster 84d1cb73-ed92-478b-9327-e794443ffb98)	added -> referenced	added -> referenced		aou_6_40 (1995)	1995	NA	Citrine Wagtail	1514	Motacillidae	Bergeronnette citrine	Motacilla	Passeriformes	species	NA	Motacilla citreola	A	NA	NA	NA	NA	NA	NA
f4d54892-3c9d-473e-8e28-9fc1509a3aef	Arremon aurantiirostris	Arremon aurantiirostris	Arremon aurantiirostris	1	Taxon concept fa8a67a9-d545-4a79-b0eb-4b55307d82ca containing 'Arremon aurantiirostris' found between 1983 to 2017 in 2 datasets (part of name cluster f4d54892-3c9d-473e-8e28-9fc1509a3aef)	added -> referenced	added -> referenced		aou_6 (1983)	1983	NA	Orange-billed Sparrow	1679	Emberizidae	Tohi à bec orange	Arremon	Passeriformes	species	NA	Arremon aurantiirostris	NA	NA	NA	NA	NA	NA	NA
6d2d6480-bfa2-4f37-9fad-2c43ce53c445	Thryorchilus browni	Thryorchilus browni	Thryorchilus browni	1	Taxon concept 6bd66725-5d30-4173-8b2e-d06ca49fab1a containing 'Thryorchilus browni' found between 1983 to 2017 in 2 datasets (part of name cluster 6d2d6480-bfa2-4f37-9fad-2c43ce53c445)	added -> referenced	added -> referenced		aou_6 (1983)	1983	Monotypic.	Timberline Wren	1393	Troglodytidae	Troglodyte des volcans	Thryorchilus	Passeriformes	species	NA	Thryorchilus browni	NA	NA	NA	NA	NA	NA	NA
fce9e97f-54f5-4fc0-8baa-33c0738cc949	Pluvialis squatarola	Pluvialis squatarola	Charadrius squatarola; Pluvialis squatarola; Squatarola squatarola	1	Taxon concept 1fe86d69-5c61-4db1-b8d4-e4b886a26aa2 containing 'Charadrius squatarola' and 'Pluvialis squatarola' and 'Squatarola squatarola' found between 1886 to 2017 in 5 datasets (part of name cluster fce9e97f-54f5-4fc0-8baa-33c0738cc949)	added -> rename -> rename -> referenced -> referenced	added -> referenced -> referenced		aou_1.csv (1886)	1886	Monotypic.	Black-bellied Plover	270; 371	Charadriidae	Pluvier argenté	Pluvialis	Charadriiformes	species	Charadrius squatarola; Pluvialis squatarola	Pluvialis squatarola	NA	NA	NA	NA	NA	NA	Charadriinae
93edf1bb-9eb7-4fcb-8d77-1d103d2b144b	Odontophorus gujanensis	Odontophorus gujanensis	Odontophorus gujanensis	1	Taxon concept 6dafe8e2-4cb0-452f-8972-1d6e97dc617a containing 'Odontophorus gujanensis' found between 1983 to 2017 in 3 datasets (part of name cluster 93edf1bb-9eb7-4fcb-8d77-1d103d2b144b)	added -> referenced -> referenced	added -> referenced -> referenced		aou_6 (1983)	1983	NA	Marbled Wood-Quail	125	Odontophoridae	Tocro de Guyane	Odontophorus	Galliformes	species	NA	Odontophorus gujanensis	NA	NA	NA	NA	NA	NA	NA
539e5085-d945-43c3-a8f0-9f6dd145de77	Starnoenas cyanocephala	Starnoenas cyanocephala	Starnoenas cyanocephala	1	Taxon concept e6ac7fb1-d9d3-4456-b819-5eeff0bb6951 containing 'Starnoenas cyanocephala' found between 1886 to 2017 in 4 datasets (part of name cluster 539e5085-d945-43c3-a8f0-9f6dd145de77)	added -> deleted -> added -> referenced	added -> deleted -> added -> referenced		aou_1.csv (1886)	1886	Monotypic.	Blue-headed Quail-Dove	584; [323]	Columbidae	Colombe à tête bleue	Starnoenas	Columbiformes	species	Starnoenas cyanocephala	Starnoenas cyanocephala	NA	NA	NA	NA	NA	NA	NA
f94bca91-7fa0-4480-8118-a8de0b5ce421	Oreomystis bairdi	Oreomystis bairdi	Oreomystis bairdi	1	Taxon concept 787cd426-86c4-41f6-b0e7-fa0f6f6294f4 containing 'Oreomystis bairdi' found between January 1982 to 2017 in 4 datasets (part of name cluster f94bca91-7fa0-4480-8118-a8de0b5ce421)	added -> referenced -> referenced -> referenced	added -> referenced -> referenced -> referenced		aou_5_34 (January 1982)	1982	Monotypic.	Akikiki	1893	Fringillidae	Akikiki de Kauai	Oreomystis	Passeriformes	species	Oreomystis bairdi	Oreomystis bairdi	NA	NA	H	NA	NA	NA	Carduelinae
4081f910-8a6e-485d-a1ac-4ebd43328f90	Buteogallus anthracinus	Buteogallus anthracinus	Buteogallus anthracinus; Urubitinga anthracina	2	Taxon concept 0b30a705-c1b5-4a5c-8bfd-4e9e2e2a8b0d containing 'Buteogallus anthracinus' and 'Urubitinga anthracina' found between 1886 to 2008 in 9 datasets (part of name cluster 4081f910-8a6e-485d-a1ac-4ebd43328f90); Taxon concept 6de31e24-cc5b-4c14-b34d-b74df28f1d89 containing 'Buteogallus anthracinus' found between 2008 to 2017 in 2 datasets (part of name cluster 4081f910-8a6e-485d-a1ac-4ebd43…	added -> referenced -> referenced -> rename -> referenced -> referenced -> referenced -> added|deleted -> lump -> referenced	added -> referenced -> referenced -> referenced -> referenced -> referenced -> added|deleted -> lump -> referenced	lump	aou_1.csv (1886)	1886	NA	Common Black Hawk	288; 345	Accipitridae	Buse noire	Buteogallus	Accipitriformes	species	Buteogallus anthracinus; Urubitinga anthracina	Buteogallus anthracinus	NA	NA	NA	NA	NA	NA	NA
2cb81924-6f40-43e7-af13-e802cbc64045	Aechmophorus occidentalis	Aechmophorus occidentalis	Aechmophorus occidentalis	2	Taxon concept 3b71dc80-b096-4648-85cc-7aefd56e33a2 containing 'Aechmophorus occidentalis' found between 1985 to 2017 in 2 datasets (part of name cluster 2cb81924-6f40-43e7-af13-e802cbc64045); Taxon concept f83678c8-5a73-4aea-98b9-daec0cf44f44 containing 'Aechmophorus occidentalis' found between 1886 to 1985 in 5 datasets (part of name cluster 2cb81924-6f40-43e7-af13-e802cbc64045)	added -> referenced -> referenced -> referenced -> split -> referenced	added -> referenced -> referenced -> referenced -> split -> referenced	split	aou_1.csv (1886)	1886	NA	Western Grebe	1; 140	Podicipedidae	Grèbe élégant	Aechmophorus	Podicipediformes	species	Aechmophorus occidentalis	Aechmophorus occidentalis	NA	NA	NA	NA	NA	NA	NA
2080199f-38cc-476c-a04e-76efb8417594	Sitta canadensis	Sitta canadensis	Sitta canadensis	1	Taxon concept d7ee6c7a-1016-4fa2-854c-da2739feba17 containing 'Sitta canadensis' found between 1886 to 2017 in 4 datasets (part of name cluster 2080199f-38cc-476c-a04e-76efb8417594)	added -> referenced -> referenced -> referenced	added -> referenced -> referenced -> referenced		aou_1.csv (1886)	1886	Monotypic.	Red-breasted Nuthatch	1347; 728	Sittidae	Sittelle à poitrine rousse	Sitta	Passeriformes	species	Sitta canadensis	Sitta canadensis	NA	NA	NA	NA	NA	NA	Sittinae
1103f2c4-775b-4201-9c88-9c62db867aa6	Vireo solitarius	Vireo solitarius	Vireo solitarius plumbeus; Vireo solitarius; Lanivireo solitarius; Vireo solitarius cassinii	2	Taxon concept 7b78d04a-6651-44c3-963f-2a5405237863 containing 'Vireo solitarius' found between 1997 to 2017 in 2 datasets (part of name cluster 1103f2c4-775b-4201-9c88-9c62db867aa6); Taxon concept 8822981c-1637-4933-9133-844659cfb4e2 containing 'Vireo solitarius' and 'Vireo solitarius plumbeus' and 'Vireo solitarius cassinii' and 'Lanivireo solitarius' found between 1886 to 1997 in 6 datasets (pa…	added|added|added -> rename -> rename -> referenced -> deleted|deleted -> split -> referenced	added|added|added -> referenced -> deleted|deleted -> split -> referenced	split	aou_1.csv (1886)	1886	NA	Blue-headed Vireo	1250; 629b; 629; 629a	Vireonidae	Viréo à tête bleue	Vireo	Passeriformes	species	Vireo solitarius plumbeus; Vireo solitarius; Vireo solitarius cassinii	Vireo solitarius	NA	NA	NA	NA	NA	NA	NA
9f1c5d17-21e9-464a-a4c7-489437c37279	Gavia immer	Gavia immer	Urinator imber; Gavia immer; Gavia imber	1	Taxon concept e41dad74-02e4-4a8c-a0c2-f2f47256f99f containing 'Urinator imber' and 'Gavia immer' and 'Gavia imber' found between 1886 to 2017 in 6 datasets (part of name cluster 9f1c5d17-21e9-464a-a4c7-489437c37279)	added -> rename -> rename -> referenced -> referenced -> referenced	added -> referenced -> referenced -> referenced		aou_1.csv (1886)	1886	Monotypic.	Common Loon	136; 7	Gaviidae	Plongeon huard	Gavia	Gaviiformes	species	Urinator imber; Gavia immer	Gavia immer	NA	NA	NA	NA	NA	NA	NA
1a66e9a7-c193-41cf-8776-4f9d625aabcf	Gallinula galeata	Gallinula galeata	Gallinula galeata	3	Taxon concept 55daee3e-0592-4ce5-a04b-bdff154e5717 containing 'Gallinula galeata' found between 1886 to 1923 in 5 datasets (part of name cluster 1a66e9a7-c193-41cf-8776-4f9d625aabcf); Taxon concept a3e4f5d8-81fc-4dea-8dcf-093ccb166e6a containing 'Gallinula galeata' found between 2011 to 2017 in 2 datasets (part of name cluster 1a66e9a7-c193-41cf-8776-4f9d625aabcf); Taxon concept 35dbdce2-d762-47c…	added -> referenced -> referenced -> referenced -> lump -> split -> referenced	added -> referenced -> referenced -> referenced -> lump -> split -> referenced	lump -> split	aou_1.csv (1886)	1886	NA	Common Gallinule	357; 219	Rallidae	Gallinule d'Amérique	Gallinula	Gruiformes	species	Gallinula galeata	Gallinula galeata	NA	NA	NA	NA	NA	NA	NA
58b81632-4986-4164-9859-6bfa58292699	Pterodroma hasitata	Pterodroma hasitata	Aestrelata hasitata; Pterodroma hasitata	1	Taxon concept 4dd5e8fb-9422-423c-aba4-0a5b31ac95c9 containing 'Aestrelata hasitata' and 'Pterodroma hasitata' found between 1886 to 2017 in 6 datasets (part of name cluster 58b81632-4986-4164-9859-6bfa58292699)	added -> rename -> referenced -> referenced -> referenced -> referenced	added -> referenced -> referenced -> referenced -> referenced		aou_1.csv (1886)	1886	NA	Black-capped Petrel	1981; [98]	Procellariidae	Pétrel diablotin	Pterodroma	Procellariiformes	species	Aestrelata hasitata; Pterodroma hasitata	Pterodroma hasitata	NA	NA	NA	NA	NA	NA	NA
2dde7da8-7b18-4838-ac3d-acbcedbdc98c	Polioptila nigriceps	Polioptila nigriceps	Polioptila nigriceps	1	Taxon concept 62d68fa6-9bb4-454b-be3c-cb7a0c9ceddf containing 'Polioptila nigriceps' found between January 1982 to 2017 in 5 datasets (part of name cluster 2dde7da8-7b18-4838-ac3d-acbcedbdc98c)	added -> referenced -> referenced -> referenced -> referenced	added -> referenced -> referenced -> referenced -> referenced		aou_5_34 (January 1982)	1982	NA	Black-capped Gnatcatcher	2034	Polioptilidae	Gobemoucheron à coiffe noire	Polioptila	Passeriformes	species	Polioptila nigriceps	Polioptila nigriceps	NA	NA	NA	NA	NA	NA	NA
13a7e44b-cec6-4396-8f05-62a0af891cf3	Zosterops japonicus	Zosterops japonicus	Zosterops japonicus	1	Taxon concept 32e49872-f65e-470f-a1f5-b7d37f8b822d containing 'Zosterops japonicus' found between January 1982 to 2017 in 3 datasets (part of name cluster 13a7e44b-cec6-4396-8f05-62a0af891cf3)	added -> referenced -> referenced	added -> referenced -> referenced		aou_5_34 (January 1982)	1982	NA	Japanese White-eye	1484	Zosteropidae	Zostérops du Japon	Zosterops	Passeriformes	species	Zosterops japonicus	Zosterops japonicus	NA	NA	H	I	NA	NA	NA
eb67bd73-c573-4826-bfc7-8e11daced4d1	Aramides albiventris	Aramides albiventris	Aramides albiventris	2	Taxon concept 9e56dc98-2249-4c6d-a5e0-0ad05aaf332e containing 'Aramides albiventris' found between 2016 in 1 datasets (part of name cluster eb67bd73-c573-4826-bfc7-8e11daced4d1); Taxon concept 7c2f2c7c-5e67-4cdd-8e0c-73a2933d1c3b containing 'Aramides albiventris' found between 2016 to 2017 in 2 datasets (part of name cluster eb67bd73-c573-4826-bfc7-8e11daced4d1)	split -> referenced	split -> referenced	split	aou_7_57 (2016)	2016	Formerly included in Aramides cajaneus.	Russet-naped Wood-Rail	11991	Rallidae	Râle à ventre blanc	Aramides	Gruiformes	species	NA	Aramides albiventris	NA	NA	NA	NA	NA	NA	NA
cd07cedf-ae2c-4707-b103-7faf927bd8c3	Glaucis aeneus	Glaucis aeneus	Glaucis aeneus; Glaucis aenea	1	Taxon concept c7fc6855-5494-4808-92a1-0cc53333d7de containing 'Glaucis aeneus' and 'Glaucis aenea' found between 1983 to 2017 in 3 datasets (part of name cluster cd07cedf-ae2c-4707-b103-7faf927bd8c3)	added -> rename -> referenced	added -> referenced		aou_6 (1983)	1983	Monotypic.	Bronzy Hermit	759	Trochilidae	Ermite bronzé	Glaucis	Apodiformes	species	NA	Glaucis aeneus	NA	NA	NA	NA	NA	NA	Phaethornithinae
df87ba1d-2e5d-4f0f-a285-88f4feb991e9	Coereba flaveola	Coereba flaveola	Coereba flaveola	2	Taxon concept e5ebb433-6e4a-4601-a033-b4696f0cbedc containing 'Coereba flaveola' found between 1973 to 2017 in 6 datasets (part of name cluster df87ba1d-2e5d-4f0f-a285-88f4feb991e9); Taxon concept 23469e88-8e26-458d-a963-0a0d88cc02f6 containing 'Coereba flaveola' found between 1973 in 1 datasets (part of name cluster df87ba1d-2e5d-4f0f-a285-88f4feb991e9)	lump -> referenced -> referenced -> referenced -> referenced -> referenced	lump -> referenced -> referenced -> referenced -> referenced -> referenced	lump	aou_5_32 (1973)	1973	NA	Bananaquit	1999	Thraupidae	Sucrier à ventre jaune	Coereba	Passeriformes	species	Coereba flaveola	Coereba flaveola	NA	NA	NA	NA	*	NA	Coerebinae
f13572b1-dec3-4a3d-b5ef-ad6d833a31f9	Selasphorus flammula	Selasphorus flammula	Selasphorus flammula	1	Taxon concept ff48f1b8-821b-4f73-9690-efde03dffc4e containing 'Selasphorus flammula' found between 1983 to 2017 in 2 datasets (part of name cluster f13572b1-dec3-4a3d-b5ef-ad6d833a31f9)	added -> referenced	added -> referenced		aou_6 (1983)	1983	NA	Volcano Hummingbird	876	Trochilidae	Colibri flammule	Selasphorus	Apodiformes	species	NA	Selasphorus flammula	NA	NA	NA	NA	NA	NA	Trochilinae
39f1cb8c-fbb6-4ea7-9ff6-853975fa460d	Calcarius ornatus	Calcarius ornatus	Calcarius ornatus	1	Taxon concept ea22e60f-f2d9-40c5-9054-eed887b8db67 containing 'Calcarius ornatus' found between 1886 to 2017 in 5 datasets (part of name cluster 39f1cb8c-fbb6-4ea7-9ff6-853975fa460d)	added -> referenced -> referenced -> referenced -> referenced	added -> referenced -> referenced -> referenced -> referenced		aou_1.csv (1886)	1886	Monotypic.	Chestnut-collared Longspur	538; 1735	Calcariidae	Plectrophane à ventre noir	Calcarius	Passeriformes	species	Calcarius ornatus	Calcarius ornatus	NA	NA	NA	NA	NA	NA	NA
661081de-4e9c-43f3-ba75-4cfbc746d2a5	Turdus fumigatus	Turdus fumigatus	Turdus fumigatus	1	Taxon concept 77d2d6df-7808-4660-97d4-21ba18c20081 containing 'Turdus fumigatus' found between 1983 to 2017 in 2 datasets (part of name cluster 661081de-4e9c-43f3-ba75-4cfbc746d2a5)	added -> referenced	added -> referenced		aou_6 (1983)	1983	NA	Cocoa Thrush	1464	Turdidae	Merle cacao	Turdus	Passeriformes	species	NA	Turdus fumigatus	NA	NA	NA	NA	NA	NA	NA
86df434c-c14c-44d3-884b-6f362d32689d	Numenius arquata	Numenius arquata	Numenius arquatus; Numenius arquata	1	Taxon concept f78b2cb9-95a9-4934-a3bc-5a8d4767473d containing 'Numenius arquata' and 'Numenius arquatus' found between 1931 to 2017 in 5 datasets (part of name cluster 86df434c-c14c-44d3-884b-6f362d32689d)	added -> rename -> referenced -> referenced -> referenced	added -> referenced -> referenced -> referenced		aou_4 (1931)	1931	NA	Eurasian Curlew	417	Scolopacidae	Courlis cendré	Numenius	Charadriiformes	species	Numenius arquata	Numenius arquata	A	NA	NA	NA	NA	NA	Numeniinae
609af68d-80e9-4a16-99c8-20fe2b1da614	Theristicus caudatus	Theristicus caudatus	Theristicus caudatus	1	Taxon concept b3011e8c-6f93-430e-9e7a-27ed7c61f799 containing 'Theristicus caudatus' found between 1983 to 2017 in 2 datasets (part of name cluster 609af68d-80e9-4a16-99c8-20fe2b1da614)	added -> referenced	added -> referenced		aou_6 (1983)	1983	NA	Buff-necked Ibis	250	Threskiornithidae	Ibis mandore	Theristicus	Pelecaniformes	species	NA	Theristicus caudatus	A	NA	NA	NA	NA	NA	Threskiornithinae
60299080-f883-4e33-8a09-eeed36cf1335	Larus dominicanus	Larus dominicanus	Larus dominicanus	1	Taxon concept 3c70b4c3-f698-494f-96ec-c86ec7b3f118 containing 'Larus dominicanus' found between 2002 to 2017 in 2 datasets (part of name cluster 60299080-f883-4e33-8a09-eeed36cf1335)	added -> referenced	added -> referenced		aou_7_43 (2002)	2002	Monotypic.	Kelp Gull	478	Laridae	Goéland dominicain	Larus	Charadriiformes	species	NA	Larus dominicanus	NA	NA	NA	NA	NA	NA	Larinae
9eef55e3-3704-455e-a7db-59efde0045e9	Puffinus bryani	Puffinus bryani	Puffinus bryani	1	Taxon concept 8ae314f3-6100-4663-9166-fc6ba928bf09 containing 'Puffinus bryani' found between 2012 to 2017 in 2 datasets (part of name cluster 9eef55e3-3704-455e-a7db-59efde0045e9)	added -> referenced	added -> referenced		aou_7_53 (2012)	2012	NA	Bryan's Shearwater	9631	Procellariidae	Puffin de Bryan	Puffinus	Procellariiformes	species	NA	Puffinus bryani	A	NA	H	NA	NA	NA	NA
997a687a-3893-420a-993e-5babff82825f	Polioptila plumbea	Polioptila plumbea	Polioptila plumbea	1	Taxon concept 3635f773-cf55-466e-8791-5dd6d3f7918f containing 'Polioptila plumbea' found between 1886 to 2017 in 5 datasets (part of name cluster 997a687a-3893-420a-993e-5babff82825f)	added -> referenced -> added -> referenced -> referenced	added -> referenced -> added -> referenced -> referenced		aou_1.csv (1886)	1886	NA	Tropical Gnatcatcher	752; 2012	Polioptilidae	Gobemoucheron tropical	Polioptila	Passeriformes	species	Polioptila plumbea	Polioptila plumbea	NA	NA	NA	NA	NA	NA	NA
fc12167f-1fe1-48c1-9a5c-8a8f0d4cf910	Cygnus buccinator	Cygnus buccinator	Cygnus buccinator; Olor buccinator	1	Taxon concept 04387d8d-5bba-4b7b-af8b-845882575f9e containing 'Olor buccinator' and 'Cygnus buccinator' found between 1886 to 2017 in 6 datasets (part of name cluster fc12167f-1fe1-48c1-9a5c-8a8f0d4cf910)	added -> rename -> rename -> rename -> referenced -> referenced	added -> referenced -> referenced		aou_1.csv (1886)	1886	Monotypic.	Trumpeter Swan	25; 181	Anatidae	Cygne trompette	Cygnus	Anseriformes	species	Cygnus buccinator; Olor buccinator	Cygnus buccinator	NA	NA	NA	NA	NA	NA	Anserinae
fe53bb50-45e9-4c2c-8472-4e801309ba9b	Tyto alba	Tyto alba	Tyto alba	2	Taxon concept b622604a-ac2e-4e1f-8cce-97948f48c893 containing 'Tyto alba' found between 1923 to 2017 in 7 datasets (part of name cluster fe53bb50-45e9-4c2c-8472-4e801309ba9b); Taxon concept 9e276295-3b30-4308-9726-39e8e2b98500 containing 'Tyto alba' found between 1923 in 1 datasets (part of name cluster fe53bb50-45e9-4c2c-8472-4e801309ba9b)	lump -> referenced -> referenced -> referenced -> referenced -> referenced -> referenced	lump -> referenced -> referenced -> referenced -> referenced -> referenced -> referenced	lump	aou_3_18 (1923)	1923	NA	Barn Owl	664	Tytonidae	Effraie des clochers	Tyto	Strigiformes	species	Tyto alba	Tyto alba	NA	NA	NA	NA	NA	NA	NA
1f4789eb-ac9b-48e8-bcda-526bea5e3684	Emberiza chrysophrys	Emberiza chrysophrys	Emberiza chrysophrys	1	Taxon concept cae21cfa-a9b2-4f61-822d-e5dc99b05aa6 containing 'Emberiza chrysophrys' found between 2009 to 2017 in 2 datasets (part of name cluster 1f4789eb-ac9b-48e8-bcda-526bea5e3684)	added -> referenced	added -> referenced		aou_7_50 (2009)	2009	NA	Yellow-browed Bunting	2055	Emberizidae	Bruant à sourcils jaunes	Emberiza	Passeriformes	species	NA	Emberiza chrysophrys	A	NA	NA	NA	NA	NA	NA
a9403777-0f56-4fb3-a1a9-42ab6e43321a	Amazona imperialis	Amazona imperialis	Amazona imperialis	1	Taxon concept 5a9a7cd6-3b36-407c-9e15-621760c173d1 containing 'Amazona imperialis' found between 1983 to 2017 in 2 datasets (part of name cluster a9403777-0f56-4fb3-a1a9-42ab6e43321a)	added -> referenced	added -> referenced		aou_6 (1983)	1983	Monotypic.	Imperial Parrot	638	Psittacidae	Amazone impériale	Amazona	Psittaciformes	species	NA	Amazona imperialis	NA	NA	NA	NA	NA	NA	Arinae
277ac420-6705-429c-9b5c-c5cdb13608a7	Mergus merganser	Mergus merganser	Mergus merganser	2	Taxon concept 649ad601-2fd4-4c2b-8586-76c6e4b39616 containing 'Mergus merganser' found between 1931 in 1 datasets (part of name cluster 277ac420-6705-429c-9b5c-c5cdb13608a7); Taxon concept f05ec28c-6b59-43b3-9e37-8db83d101456 containing 'Mergus merganser' found between 1931 to 2017 in 4 datasets (part of name cluster 277ac420-6705-429c-9b5c-c5cdb13608a7)	lump -> referenced -> referenced -> referenced	lump -> referenced -> referenced -> referenced	lump	aou_4 (1931)	1931	NA	Common Merganser	72	Anatidae	Grand Harle	Mergus	Anseriformes	species	Mergus merganser	Mergus merganser	NA	NA	NA	NA	NA	NA	Anatinae
086d6d5e-3b80-49a6-94a3-552bab933fb7	Microcerculus marginatus	Microcerculus marginatus	Microcerculus marginatus	2	Taxon concept abf2f592-f49f-4c0b-92e2-2ac403bb98f3 containing 'Microcerculus marginatus' found between 1983 to 1985 in 2 datasets (part of name cluster 086d6d5e-3b80-49a6-94a3-552bab933fb7); Taxon concept 259076a3-45b3-4f3d-bb6e-ad79efc41e6a containing 'Microcerculus marginatus' found between 1985 to 2017 in 3 datasets (part of name cluster 086d6d5e-3b80-49a6-94a3-552bab933fb7)	added -> split -> referenced -> referenced	added -> split -> referenced -> referenced	split	aou_6 (1983)	1983	NA	Scaly-breasted Wren	1397	Troglodytidae	Troglodyte siffleur	Microcerculus	Passeriformes	species	NA	Microcerculus marginatus	NA	NA	NA	NA	NA	NA	NA
cbedf5f9-7389-44d7-9725-fc8123883319	Lampornis hemileucus	Lampornis hemileucus	Lampornis hemileucus	1	Taxon concept f41c4ad4-0198-4a01-8e41-6c72a7cf40fe containing 'Lampornis hemileucus' found between 1983 to 2017 in 2 datasets (part of name cluster cbedf5f9-7389-44d7-9725-fc8123883319)	added -> referenced	added -> referenced		aou_6 (1983)	1983	Monotypic.	White-bellied Mountain-gem	846	Trochilidae	Colibri à gorge lilas	Lampornis	Apodiformes	species	NA	Lampornis hemileucus	NA	NA	NA	NA	NA	NA	Trochilinae
23d10a2e-0c0a-423f-ac1a-959c9510990d	Ortalis wagleri	Ortalis wagleri	Ortalis wagleri	2	Taxon concept dcb4e789-3cc5-4c20-af61-8ca01e1f07af containing 'Ortalis wagleri' found between 1991 in 1 datasets (part of name cluster 23d10a2e-0c0a-423f-ac1a-959c9510990d); Taxon concept 1cc07447-76a1-4cff-863e-9c874f2c37b6 containing 'Ortalis wagleri' found between 1991 to 2017 in 2 datasets (part of name cluster 23d10a2e-0c0a-423f-ac1a-959c9510990d)	split -> referenced	split -> referenced	split	aou_6_38 (1991)	1991	Monotypic.	Rufous-bellied Chachalaca	79	Cracidae	Ortalide à ventre marron	Ortalis	Galliformes	species	NA	Ortalis wagleri	NA	NA	NA	NA	NA	NA	NA
bc70049e-914b-41d5-823a-744ea5f41cdb	Egretta eulophotes	Egretta eulophotes	Egretta eulophotes	1	Taxon concept 186ab958-44cb-4337-8ecf-3ac17bf835bd containing 'Egretta eulophotes' found between January 1982 to 2017 in 3 datasets (part of name cluster bc70049e-914b-41d5-823a-744ea5f41cdb)	added -> referenced -> referenced	added -> referenced -> referenced		aou_5_34 (January 1982)	1982	Monotypic.	Chinese Egret	229	Ardeidae	Aigrette de Chine	Egretta	Pelecaniformes	species	Egretta eulophotes	Egretta eulophotes	A	NA	NA	NA	NA	NA	NA
6214069a-4a71-4bd2-9f81-20a0f3415d00	Troglodytes hiemalis	Troglodytes hiemalis	Troglodytes hiemalis pacificus; Anorthura hiemalis; Olbiorchilus hiemalis; Nannus hiemalis; Troglodytes hiemalis	4	Taxon concept e5db9602-fb2f-4c9a-875e-08e465c9286e containing 'Troglodytes hiemalis' found between 2010 to 2017 in 2 datasets (part of name cluster 6214069a-4a71-4bd2-9f81-20a0f3415d00); Taxon concept 61334363-8139-4c58-8813-8b26bc9a340f containing 'Nannus hiemalis' found between 1931 to 1944 in 2 datasets (part of name cluster 6214069a-4a71-4bd2-9f81-20a0f3415d00); Taxon concept 611d91b7-a0e7-45…	added|added -> rename -> rename -> rename -> lump -> lump -> split -> referenced	added|added -> lump -> lump -> split -> referenced	lump -> lump -> split	aou_1.csv (1886)	1886	NA	Winter Wren	722a; 722; 2066	Troglodytidae	Troglodyte des forêts	Troglodytes	Passeriformes	species	Troglodytes hiemalis pacificus; Troglodytes hiemalis	Troglodytes hiemalis	NA	NA	NA	NA	NA	NA	NA
48c54205-7408-4fa8-99cf-f125b9801eab	Streptopelia chinensis	Streptopelia chinensis	Spilopelia chinensis; Streptopelia chinensis	1	Taxon concept cb530845-9e96-4d29-bd6c-b418c10db294 containing 'Streptopelia chinensis' and 'Spilopelia chinensis' found between 1931 to 2017 in 5 datasets (part of name cluster 48c54205-7408-4fa8-99cf-f125b9801eab)	added -> rename -> referenced -> referenced -> referenced	added -> referenced -> referenced -> referenced		aou_4 (1931)	1931	NA	Spotted Dove	551	Columbidae	Tourterelle tigrine	Streptopelia	Columbiformes	species	Streptopelia chinensis	Streptopelia chinensis	NA	NA	NA	I	NA	NA	NA
64c5ad69-e776-4065-bad8-e0c7ed7234aa	Numenius phaeopus	Numenius phaeopus	Phaeopus phaeopus; Numenius phaeopus	2	Taxon concept 8a09536b-4e84-4856-908c-c2baa1f17457 containing 'Phaeopus phaeopus' and 'Numenius phaeopus' found between 1886 to 1944 in 3 datasets (part of name cluster 64c5ad69-e776-4065-bad8-e0c7ed7234aa); Taxon concept eb127743-e3a3-4d64-98f0-29bee68902c5 containing 'Phaeopus phaeopus' and 'Numenius phaeopus' found between 1944 to 2017 in 3 datasets (part of name cluster 64c5ad69-e776-4065-bad…	added -> rename -> lump|rename -> referenced -> referenced	added -> referenced -> referenced	lump|rename	aou_1.csv (1886)	1886	NA	Whimbrel	413; [267]	Scolopacidae	Courlis corlieu	Numenius	Charadriiformes	species	Numenius phaeopus	Numenius phaeopus	NA	NA	NA	NA	NA	NA	Numeniinae
6c685868-30bd-452e-8ce7-42c447d4b844	Cantorchilus leucotis	Cantorchilus leucotis	Cantorchilus leucotis; Thryothorus leucotis	1	Taxon concept b4ae00f7-acde-43d6-9a05-add722735775 containing 'Cantorchilus leucotis' and 'Thryothorus leucotis' found between 1983 to 2017 in 3 datasets (part of name cluster 6c685868-30bd-452e-8ce7-42c447d4b844)	added -> rename -> referenced	added -> referenced		aou_6 (1983)	1983	NA	Buff-breasted Wren	10311	Troglodytidae	Troglodyte à face pâle	Cantorchilus	Passeriformes	species	NA	Cantorchilus leucotis	NA	NA	NA	NA	NA	NA	NA
3f06f572-7645-42ff-b255-87aa577484e6	Chasiempis sclateri	Chasiempis sclateri	Chasiempis sclateri	2	Taxon concept 3e409edb-ab8e-4eb7-b165-ee867d9d996e containing 'Chasiempis sclateri' found between 2010 in 1 datasets (part of name cluster 3f06f572-7645-42ff-b255-87aa577484e6); Taxon concept 6950f101-a761-46f9-9046-ba5419892e53 containing 'Chasiempis sclateri' found between 2010 to 2017 in 2 datasets (part of name cluster 3f06f572-7645-42ff-b255-87aa577484e6)	split -> referenced	split -> referenced	split	aou_7_51 (2010)	2010	Monotypic.	Kauai Elepaio	2063	Monarchidae	Monarque de Kauai	Chasiempis	Passeriformes	species	NA	Chasiempis sclateri	NA	NA	H	NA	NA	NA	NA
5bf4d774-4c80-4bfe-b3ba-966581bd64fe	Acrocephalus schoenobaenus	Acrocephalus schoenobaenus	Acrocephalus schoenobaenus	1	Taxon concept 576c49f8-2412-4bee-a43d-6f8ffe57f20f containing 'Acrocephalus schoenobaenus' found between 2009 to 2017 in 3 datasets (part of name cluster 5bf4d774-4c80-4bfe-b3ba-966581bd64fe)	added -> referenced -> referenced	added -> referenced -> referenced		aou_7_50 (2009)	2009	NA	Sedge Warbler	2054	Acrocephalidae	Phragmite des joncs	Acrocephalus	Passeriformes	species	NA	Acrocephalus schoenobaenus	A	NA	NA	NA	NA	NA	NA
891345e4-6c91-44d4-a6e3-d6b36ac42256	Baeolophus bicolor	Baeolophus bicolor	Baeolophus bicolor; Parus bicolor	3	Taxon concept e4e158cf-a027-4b93-88a7-b82a9cb2feac containing 'Baeolophus bicolor' and 'Parus bicolor' found between 1886 to 1976 in 4 datasets (part of name cluster 891345e4-6c91-44d4-a6e3-d6b36ac42256); Taxon concept 3c6f1f5d-6878-4cf1-8db2-62f0cdcfd892 containing 'Baeolophus bicolor' found between 2002 to 2017 in 2 datasets (part of name cluster 891345e4-6c91-44d4-a6e3-d6b36ac42256); Taxon con…	added -> rename -> rename -> lump -> referenced -> rename -> split -> referenced	added -> lump -> referenced -> split -> referenced	lump -> split	aou_1.csv (1886)	1886	NA	Tufted Titmouse	731; 1343	Paridae	Mésange bicolore	Baeolophus	Passeriformes	species	Parus bicolor	Baeolophus bicolor	NA	NA	NA	NA	NA	NA	NA
439c67fc-3a6c-454f-8213-bb3c30e299db	Archilochus colubris	Archilochus colubris	Trochilus colubris; Archilochus colubris	1	Taxon concept fa77c4d3-b7a1-40b8-9c93-b0afed23865f containing 'Trochilus colubris' and 'Archilochus colubris' found between 1886 to 2017 in 4 datasets (part of name cluster 439c67fc-3a6c-454f-8213-bb3c30e299db)	added -> rename -> referenced -> referenced	added -> referenced -> referenced		aou_1.csv (1886)	1886	Monotypic.	Ruby-throated Hummingbird	864; 428	Trochilidae	Colibri à gorge rubis	Archilochus	Apodiformes	species	Trochilus colubris; Archilochus colubris	Archilochus colubris	NA	NA	NA	NA	NA	NA	Trochilinae
96d0c970-11eb-4ad5-936f-e3d8c847521a	Dryocopus pileatus	Dryocopus pileatus	Phloeotomus pileatus; Hylatomus pileatus; Dryocopus pileatus; Ceophloeus pileatus	1	Taxon concept ff37678a-b4b4-42d7-ad6a-ae826fc21087 containing 'Phloeotomus pileatus' and 'Hylatomus pileatus' and 'Dryocopus pileatus' and 'Ceophloeus pileatus' found between 1886 to 2017 in 7 datasets (part of name cluster 96d0c970-11eb-4ad5-936f-e3d8c847521a)	added -> rename -> rename -> rename -> rename -> referenced -> referenced	added -> referenced -> referenced		aou_1.csv (1886)	1886	NA	Pileated Woodpecker	985; 405	Picidae	Grand Pic	Dryocopus	Piciformes	species	Dryocopus pileatus; Ceophloeus pileatus	Dryocopus pileatus	NA	NA	NA	NA	NA	NA	Picinae
93085249-6aae-4c5b-a458-c8f4288928cf	Milvus migrans	Milvus migrans	Milvus migrans	1	Taxon concept c053a428-0046-4251-a58a-d75c991d2a63 containing 'Milvus migrans' found between 2000 to 2017 in 2 datasets (part of name cluster 93085249-6aae-4c5b-a458-c8f4288928cf)	added -> referenced	added -> referenced		aou_7_42 (2000)	2000	NA	Black Kite	269	Accipitridae	Milan noir	Milvus	Accipitriformes	species	NA	Milvus migrans	A	NA	H	NA	NA	NA	NA
f5e0c64e-45e4-4eb8-b051-2bcc39c0baa2	Myadestes unicolor	Myadestes unicolor	Myadestes unicolor	1	Taxon concept 7ebcd263-cc8e-4a66-b58a-e179fa463cc2 containing 'Myadestes unicolor' found between 1983 to 2017 in 2 datasets (part of name cluster f5e0c64e-45e4-4eb8-b051-2bcc39c0baa2)	added -> referenced	added -> referenced		aou_6 (1983)	1983	NA	Slate-colored Solitaire	1437	Turdidae	Solitaire ardoisé	Myadestes	Passeriformes	species	NA	Myadestes unicolor	NA	NA	NA	NA	NA	NA	NA
61583350-7523-4b86-bceb-7f54422e75b0	Gymnocichla nudiceps	Gymnocichla nudiceps	Gymnocichla nudiceps	1	Taxon concept a9107b68-368c-4dfb-8817-62f3c7644258 containing 'Gymnocichla nudiceps' found between 1983 to 2017 in 3 datasets (part of name cluster 61583350-7523-4b86-bceb-7f54422e75b0)	added -> referenced -> referenced	added -> referenced -> referenced		aou_6 (1983)	1983	NA	Bare-crowned Antbird	1055	Thamnophilidae	Alapi à tête nue	Gymnocichla	Passeriformes	species	NA	Gymnocichla nudiceps	NA	NA	NA	NA	NA	NA	NA
a3761564-d032-424c-8555-0b8d2cc8dd62	Polioptila lembeyei	Polioptila lembeyei	Polioptila lembeyei	1	Taxon concept c1b1c9b0-d4d8-42b1-9812-350aba768a4c containing 'Polioptila lembeyei' found between 1983 to 2017 in 3 datasets (part of name cluster a3761564-d032-424c-8555-0b8d2cc8dd62)	added -> referenced -> referenced	added -> referenced -> referenced		aou_6 (1983)	1983	Monotypic.	Cuban Gnatcatcher	2009	Polioptilidae	Gobemoucheron de Cuba	Polioptila	Passeriformes	species	NA	Polioptila lembeyei	NA	NA	NA	NA	NA	NA	NA
2a57db2c-4bf1-415e-98a8-e9917fd1f508	Calidris alba	Calidris alba	Calidris arenaria; Calidris leucophaea; Calidris alba; Crocethia alba	1	Taxon concept 90ab00db-22c8-4f55-90c8-cc140e202443 containing 'Calidris arenaria' and 'Calidris leucophaea' and 'Crocethia alba' and 'Calidris alba' found between 1886 to 2017 in 6 datasets (part of name cluster 2a57db2c-4bf1-415e-98a8-e9917fd1f508)	added -> rename -> rename -> rename -> referenced -> referenced	added -> referenced -> referenced		aou_1.csv (1886)	1886	Recognized as monotypic by del Hoyo et al. (1992) and Clements (2000) and BNA. Howard and Moore recognized 2 subspecies: <i></> C.a. alba and C.a. rubida.</>	Sanderling	248; 428	Scolopacidae	Bécasseau sanderling	Calidris	Charadriiformes	species	Calidris arenaria; Calidris alba	Calidris alba	NA	NA	NA	NA	NA	NA	Arenariinae
540c3d66-ac2e-4c72-a8e0-d2713cfd9e3c	Fluvicola pica	Fluvicola pica	Fluvicola pica	1	Taxon concept dc14a9a7-25d4-40a1-a696-f6cc0b26de7d containing 'Fluvicola pica' found between 1983 to 2017 in 2 datasets (part of name cluster 540c3d66-ac2e-4c72-a8e0-d2713cfd9e3c)	added -> referenced	added -> referenced		aou_6 (1983)	1983	NA	Pied Water-Tyrant	1157	Tyrannidae	Moucherolle pie	Fluvicola	Passeriformes	species	NA	Fluvicola pica	NA	NA	NA	NA	NA	NA	Fluvicolinae
075d5004-8a7a-4370-8f9b-1c093fad0373	Troglodytes tanneri	Troglodytes tanneri	Troglodytes tanneri	1	Taxon concept 307bd579-30f4-49bd-b270-6ce16bd59233 containing 'Troglodytes tanneri' found between 1983 to 2017 in 2 datasets (part of name cluster 075d5004-8a7a-4370-8f9b-1c093fad0373)	added -> referenced	added -> referenced		aou_6 (1983)	1983	Monotypic.	Clarion Wren	1386	Troglodytidae	Troglodyte de Clarion	Troglodytes	Passeriformes	species	NA	Troglodytes tanneri	NA	NA	NA	NA	NA	NA	NA
2af0bfc2-84cf-49ea-a701-b431ab2217bb	Euplectes franciscanus	Euplectes franciscanus	Euplectes franciscanus	2	Taxon concept 53887520-a564-42e3-babb-c26d2f856264 containing 'Euplectes franciscanus' found between 1997 to 2017 in 2 datasets (part of name cluster 2af0bfc2-84cf-49ea-a701-b431ab2217bb); Taxon concept 8a809c5a-92db-42a1-8313-43100c4a0944 containing 'Euplectes franciscanus' found between 1997 in 1 datasets (part of name cluster 2af0bfc2-84cf-49ea-a701-b431ab2217bb)	split -> referenced	split -> referenced	split	aou_6_41 (1997)	1997	NA	Northern Red Bishop	1910	Ploceidae	Euplecte franciscain	Euplectes	Passeriformes	species	NA	Euplectes franciscanus	NA	NA	NA	I	NA	NA	Ploceinae
c981e180-11f4-4f38-a3aa-d836e5bda4d5	Aythya affinis	Aythya affinis	Nyroca affinis; Marila affinis; Aythya affinis	1	Taxon concept cec44a38-049e-41f8-ae25-c804eed745c1 containing 'Nyroca affinis' and 'Aythya affinis' and 'Marila affinis' found between 1886 to 2017 in 7 datasets (part of name cluster c981e180-11f4-4f38-a3aa-d836e5bda4d5)	added -> rename -> rename -> rename -> referenced -> referenced -> referenced	added -> referenced -> referenced -> referenced		aou_1.csv (1886)	1886	Monotypic.	Lesser Scaup	56; 149	Anatidae	Petit Fuligule	Aythya	Anseriformes	species	Aythya affinis	Aythya affinis	NA	NA	NA	NA	NA	NA	Anatinae
a979c9ea-ba1f-4ccd-81dd-01fadf9197ae	Myrmotherula pacifica	Myrmotherula pacifica	Myrmotherula pacifica	2	Taxon concept 0d681a5d-b3bd-4e4f-9713-d13cf04cae33 containing 'Myrmotherula pacifica' found between 2000 in 1 datasets (part of name cluster a979c9ea-ba1f-4ccd-81dd-01fadf9197ae); Taxon concept 560c0d92-fe86-4785-85a4-5a6c95eaa88a containing 'Myrmotherula pacifica' found between 2000 to 2017 in 2 datasets (part of name cluster a979c9ea-ba1f-4ccd-81dd-01fadf9197ae)	split -> referenced	split -> referenced	split	aou_7_42 (2000)	2000	Monotypic.	Pacific Antwren	1046	Thamnophilidae	Myrmidon du Pacifique	Myrmotherula	Passeriformes	species	NA	Myrmotherula pacifica	NA	NA	NA	NA	NA	NA	NA
469e9ceb-010d-47f7-8d67-6bb36c06e09f	Nyctiphrynus ocellatus	Nyctiphrynus ocellatus	Nyctiphrynus ocellatus	1	Taxon concept 6f35ba0e-6474-44c2-a371-4ec2a919f45c containing 'Nyctiphrynus ocellatus' found between 1983 to 2017 in 2 datasets (part of name cluster 469e9ceb-010d-47f7-8d67-6bb36c06e09f)	added -> referenced	added -> referenced		aou_6 (1983)	1983	NA	Ocellated Poorwill	717	Caprimulgidae	Engoulevent ocellé	Nyctiphrynus	Caprimulgiformes	species	NA	Nyctiphrynus ocellatus	NA	NA	NA	NA	NA	NA	Caprimulginae
f1d4e187-3722-4f7e-8196-78c17e67480d	Patagioenas squamosa	Patagioenas squamosa	Patagioenas squamosa; Columba squamosa	1	Taxon concept e03ef85f-02cb-432f-a14a-da252c28d3bd containing 'Patagioenas squamosa' and 'Columba squamosa' found between 1901 to 2017 in 5 datasets (part of name cluster f1d4e187-3722-4f7e-8196-78c17e67480d)	added -> referenced -> referenced -> rename -> referenced	added -> referenced -> referenced -> referenced		aou_2_10 (1901)	1901	Monotypic.	Scaly-naped Pigeon	539	Columbidae	Pigeon à cou rouge	Patagioenas	Columbiformes	species	Columba squamosa	Patagioenas squamosa	NA	NA	NA	NA	NA	NA	NA
8fe44910-2306-453b-a6fd-57334e2fe801	Glaucidium brasilianum	Glaucidium brasilianum	Glaucidium brasilianum	2	Taxon concept 23f1fd32-c74f-46a4-9834-761c0c7d33c8 containing 'Glaucidium brasilianum' found between 1931 in 1 datasets (part of name cluster 8fe44910-2306-453b-a6fd-57334e2fe801); Taxon concept 8cb7b01a-149a-4ec7-bc18-eb161e583a53 containing 'Glaucidium brasilianum' found between 1931 to 2017 in 5 datasets (part of name cluster 8fe44910-2306-453b-a6fd-57334e2fe801)	lump -> referenced -> referenced -> referenced -> referenced	lump -> referenced -> referenced -> referenced -> referenced	lump	aou_4 (1931)	1931	NA	Ferruginous Pygmy-Owl	689	Strigidae	Chevêchette brune	Glaucidium	Strigiformes	species	Glaucidium brasilianum	Glaucidium brasilianum	NA	NA	NA	NA	NA	NA	NA
d31b3af4-ab7b-439c-9ff9-23a41973e74d	Aphelocoma insularis	Aphelocoma insularis	Aphelocoma insularis	3	Taxon concept f95a445a-e92e-4bf4-a01c-701dcd4d7aa1 containing 'Aphelocoma insularis' found between 1889 to 1944 in 3 datasets (part of name cluster d31b3af4-ab7b-439c-9ff9-23a41973e74d); Taxon concept a5f83147-690e-4477-9a56-3dab1372a1ac containing 'Aphelocoma insularis' found between 1944 to 1995 in 2 datasets (part of name cluster d31b3af4-ab7b-439c-9ff9-23a41973e74d); Taxon concept 9bec3be9-2e…	added -> referenced -> lump -> split -> referenced	added -> referenced -> lump -> split -> referenced	lump -> split	aou_1_01 (1889)	1889	Monotypic.	Island Scrub-Jay	1287	Corvidae	Geai de Santa Cruz	Aphelocoma	Passeriformes	species	NA	Aphelocoma insularis	NA	NA	NA	NA	NA	NA	NA
3aa463be-962d-40fe-99f7-3aa1fe60ba0a	Thraupis palmarum	Thraupis palmarum	Thraupis palmarum	1	Taxon concept 98e82344-9504-4e7c-a3fb-996aa731ac11 containing 'Thraupis palmarum' found between 1983 to 2017 in 2 datasets (part of name cluster 3aa463be-962d-40fe-99f7-3aa1fe60ba0a)	added -> referenced	added -> referenced		aou_6 (1983)	1983	NA	Palm Tanager	1640	Thraupidae	Tangara des palmiers	Thraupis	Passeriformes	species	NA	Thraupis palmarum	NA	NA	NA	NA	NA	NA	Thraupinae
ffcba5e8-1300-4f22-8b4a-4f6edce97d8d	Myiodynastes maculatus	Myiodynastes maculatus	Myiodynastes maculatus	1	Taxon concept 3c8730a2-0aab-4728-8b06-906950ab9c03 containing 'Myiodynastes maculatus' found between 1983 to 2017 in 2 datasets (part of name cluster ffcba5e8-1300-4f22-8b4a-4f6edce97d8d)	added -> referenced	added -> referenced		aou_6 (1983)	1983	NA	Streaked Flycatcher	1187	Tyrannidae	Tyran audacieux	Myiodynastes	Passeriformes	species	NA	Myiodynastes maculatus	NA	NA	NA	NA	NA	NA	Tyranninae
57b67e46-5c2a-414e-996e-c305b6421b26	Ridgwayia pinicola	Ridgwayia pinicola	Ridgwayia pinicola	1	Taxon concept e64ae983-d455-4603-97d2-d3bc9fbd80ac containing 'Ridgwayia pinicola' found between January 1982 to 2017 in 4 datasets (part of name cluster 57b67e46-5c2a-414e-996e-c305b6421b26)	added -> referenced -> referenced -> referenced	added -> referenced -> referenced -> referenced		aou_5_34 (January 1982)	1982	NA	Aztec Thrush	1479	Turdidae	Grive aztèque	Ridgwayia	Passeriformes	species	Ridgwayia pinicola	Ridgwayia pinicola	NA	NA	NA	NA	NA	NA	NA
b8e19e2e-a53a-4ebc-9742-27abbc57102d	Poecile atricapillus	Poecile atricapillus	Parus atricapillus; Poecile atricapillus; Parus atricapillus occidentalis; Poecile atricapilla; Parus atricapillus septentrionalis; Penthestes atricapillus	1	Taxon concept 73a4461f-8a67-4927-a41d-a4435eeb7949 containing 'Poecile atricapillus' and 5 other names between 1886 to 2017 in 9 datasets (part of name cluster b8e19e2e-a53a-4ebc-9742-27abbc57102d)	added|added|added -> rename -> referenced -> rename -> deleted|deleted -> rename -> rename -> rename -> referenced	added|added|added -> referenced -> deleted|deleted -> referenced		aou_1.csv (1886)	1886	NA	Black-capped Chickadee	735b; 735a; 1334; 735	Paridae	Mésange à tête noire	Poecile	Passeriformes	species	Parus atricapillus; Parus atricapillus occidentalis; Parus atricapillus septentrionalis	Poecile atricapillus	NA	NA	NA	NA	NA	NA	NA
dd7e9136-d64a-4880-aafb-94660b820b83	Psarocolius guatimozinus	Psarocolius guatimozinus	Psarocolius guatimozinus	1	Taxon concept 84a45108-0a63-4295-aba0-d526bd6b6a13 containing 'Psarocolius guatimozinus' found between 1983 to 2017 in 2 datasets (part of name cluster dd7e9136-d64a-4880-aafb-94660b820b83)	added -> referenced	added -> referenced		aou_6 (1983)	1983	Monotypic.	Black Oropendola	1827	Icteridae	Cassique noir	Psarocolius	Passeriformes	species	NA	Psarocolius guatimozinus	NA	NA	NA	NA	NA	NA	NA
[truncated: 1,468 more rows]
