# Supplementary material for: The tempo and mode of the taxonomic correction process: How taxonomists have corrected and recorrected North American bird species over the last 127 years
Source: PLoS One. 2018 Apr 19;13(4):e0195736. doi: 10.1371/journal.pone.0195736 (PMC5909608; doi:10.1371/journal.pone.0195736)
Supplement: S1 Code — This code is also available online at http://github.com/gaurav/aou_checklists and has been archived in Zenodo under DOI http://doi.org/10.5281/zenodo.1214826. (ZIP) [file pone.0195736.s007.zip › gaurav-aou_checklists-5955902/05 - analysis_by_year/counts_per_name_model.stan]

data {
    int<lower=1> nobs;          # Number of obs per species.
    int<lower=1> norder;        # Number of orders.
    int<lower=1> nfamily;       # Number of families.
    int<lower=1> ngenus;        # Number of genera.

    int y[nobs];
    int order[nobs];
    int family[nobs];
    int genus[nobs];
    vector[nobs] offset;
}

parameters {
    real lambda_0;
    vector[norder] pi_iR;
    vector[nfamily] tau_jR;
    vector[ngenus] rho_kR;
    real<lower=0> sigma_i;
    real<lower=0> sigma_j;
    real<lower=0> sigma_k;
}

transformed parameters {
    vector[nobs] log_lambda;

    vector[norder] pi_i;
    vector[nfamily] tau_j;
    vector[ngenus] rho_k;

    pi_i = pi_iR * sigma_i;
    tau_j = tau_jR * sigma_j;
    rho_k = rho_kR * sigma_k;
    
    log_lambda = lambda_0 + pi_i[order] + tau_j[family] + rho_k[genus] + offset;
}

model {
    lambda_0 ~ normal(0, 1);
    sigma_i ~ normal(0, 1);
    sigma_j ~ normal(0, 1);
    sigma_k ~ normal(0, 1);

    pi_iR ~ normal(0, 1);
    tau_jR ~ normal(0, 1);
    rho_kR ~ normal(0, 1);
    
    y ~ poisson_log(log_lambda);
}
