# Supplementary material for: The tempo and mode of the taxonomic correction process: How taxonomists have corrected and recorrected North American bird species over the last 127 years
Source: PLoS One. 2018 Apr 19;13(4):e0195736. doi: 10.1371/journal.pone.0195736 (PMC5909608; doi:10.1371/journal.pone.0195736)
Supplement: S1 Code — This code is also available online at http://github.com/gaurav/aou_checklists and has been archived in Zenodo under DOI http://doi.org/10.5281/zenodo.1214826. (ZIP) [file pone.0195736.s007.zip › gaurav-aou_checklists-5955902/05 - analysis_by_year/graphs/perfect_reversions_summary.csv]

	Var1	Freq
1		0
2	lump (1923) -> split (1945) [starting with change id c158f0f5-0b43-468c-8d9f-d482816b6653]	2
3	lump (1923) -> split (2011) [starting with change id 6da9f4ed-6ad9-4512-aed7-b0e5a0b90441]	2
4	lump (1931) -> split (1973) [starting with change id 77f97df4-391a-49f3-b9b2-c638c7df7e0e]	2
5	lump (1931) -> split (1985) [starting with change id 0edd0a28-fcc0-4864-a0bd-d6b7374f2580]	2
6	lump (1931) -> split (1989) [starting with change id 00fd30aa-b9aa-48f0-9992-daf4e544ff5f]	2
7	lump (1931) -> split (1989) [starting with change id c5e30166-5eb6-48cd-bff4-4fb0de88f51c]	1
8	lump (1931) -> split (1989) [starting with change id d321b185-c238-443f-8b59-eace299f059c]	2
9	lump (1944) -> split (1949) -> lump (1982) [starting with change id b0b4a67e-cf23-4214-b9bc-d473ffb683d3]	1
10	lump (1944) -> split (1949) [starting with change id b0b4a67e-cf23-4214-b9bc-d473ffb683d3]	1
11	lump (1944) -> split (1951) -> lump (1976) [starting with change id 5dc431d9-7f50-4b2f-bd02-016eada07678]	1
12	lump (1944) -> split (1951) [starting with change id 5dc431d9-7f50-4b2f-bd02-016eada07678]	1
13	lump (1944) -> split (1956) [starting with change id 4bb9ac6b-9f01-49aa-8b24-a56226a81cdf]	2
14	lump (1944) -> split (1956) [starting with change id c3537b8a-b06b-4841-9eea-98d959d8759f]	2
15	lump (1944) -> split (1982) [starting with change id cfaec1a9-8585-4f78-92c2-3bb2b47e72fe]	2
16	lump (1944) -> split (2006) [starting with change id 59a51ade-9b25-441c-a3a1-2207008b5772]	1
17	lump (1944) -> split (2011) [starting with change id 0d6cf467-3312-4747-85f6-c64287b2fd82]	2
18	lump (1945) -> split (2002) [starting with change id f832cc73-6b49-4482-aa9a-1929a9931959]	2
19	lump (1954) -> split (1995) [starting with change id 5b3c3ece-7b72-4031-82fd-3b2afad769d9]	2
20	lump (1976) -> split (1993) [starting with change id 158fe958-681a-41ab-b6bd-23edcca38bca]	2
21	lump (1982) -> split (1993) [starting with change id f0075671-eb14-4fab-8b0b-daae480d3ac4]	2
22	lump (1982) -> split (2000) [starting with change id b01f82ab-5818-4c72-82dd-da174bfdb65b]	2
23	split (1901) -> lump (1931) [starting with change id c7f08699-a4d2-4f75-827e-385505bf4bd7]	2
24	split (1908) -> lump (1931) -> split (1989) [starting with change id 920f9ea6-5686-471c-af48-500c29e22339]	1
25	split (1908) -> lump (1931) [starting with change id 920f9ea6-5686-471c-af48-500c29e22339]	1
26	split (1931) -> lump (1944) -> split (2006) [starting with change id 2f328af0-c5ba-49c5-baea-4072b13aea40]	1
27	split (1931) -> lump (1944) [starting with change id 2f328af0-c5ba-49c5-baea-4072b13aea40]	1
28	split (1931) -> lump (1973) [starting with change id f405326d-3d81-4b70-9b1d-fdb76da8d7e5]	2
29	split (1944) -> lump (1948) [starting with change id cc7e0503-d84c-464a-bd53-4e57742c0c7a]	2
30	split (1949) -> lump (1982) [starting with change id 967aa905-9538-4241-8a48-6c342d2b1db5]	1
31	split (1951) -> lump (1976) [starting with change id 0e6f7760-0deb-4273-a981-3cf825aea031]	1
