# Supplementary material for: The tempo and mode of the taxonomic correction process: How taxonomists have corrected and recorrected North American bird species over the last 127 years
Source: PLoS One. 2018 Apr 19;13(4):e0195736. doi: 10.1371/journal.pone.0195736 (PMC5909608; doi:10.1371/journal.pone.0195736)
Supplement: S1 Code — This code is also available online at http://github.com/gaurav/aou_checklists and has been archived in Zenodo under DOI http://doi.org/10.5281/zenodo.1214826. (ZIP) [file pone.0195736.s007.zip › gaurav-aou_checklists-5955902/05 - analysis_by_year/tables/perfect_reversions_summary.csv]

	Var1	Freq
1		0
2	lump (1891) -> split (1944) [starting with change id a881ac6d-9e2f-404f-8af8-bdb6f939b121]	2
3	lump (1923) -> split (1945) [starting with change id de9be977-3002-474f-9f69-c0b8c15c2813]	2
4	lump (1923) -> split (2011) [starting with change id f8690343-16ba-4a22-a4b5-70d6fc4f50c4]	2
5	lump (1931) -> split (1973) [starting with change id 9825edea-bc73-44af-a4b8-3e79457cc266]	2
6	lump (1931) -> split (1985) [starting with change id d7593c46-166a-42ff-b3a8-8192adb29824]	2
7	lump (1931) -> split (1989) [starting with change id 5f1395f0-2d60-4f94-a0a2-50a0167efd9e]	2
8	lump (1931) -> split (1989) [starting with change id b75a28c2-de26-44ab-84e2-5fcae7835eee]	2
9	lump (1931) -> split (1989) [starting with change id f68c89d9-3732-4622-a6aa-983ca7c95db3]	1
10	lump (1944) -> split (1949) -> lump (1982) [starting with change id dc4e9f27-f1cc-41e3-bc7c-44ca58f2e5e7]	1
11	lump (1944) -> split (1949) [starting with change id dc4e9f27-f1cc-41e3-bc7c-44ca58f2e5e7]	1
12	lump (1944) -> split (1951) -> lump (1976) [starting with change id 2f1fbdfd-20a5-4c1c-9ad0-5a07a15baf77]	1
13	lump (1944) -> split (1951) [starting with change id 2f1fbdfd-20a5-4c1c-9ad0-5a07a15baf77]	1
14	lump (1944) -> split (1956) [starting with change id ee5011e1-40c8-4f32-aec3-c8bea8a91b5d]	2
15	lump (1944) -> split (1956) [starting with change id fdff0f15-e0f2-469c-9a14-f84fdb858980]	2
16	lump (1944) -> split (1982) [starting with change id 3195e0c3-0e6a-4095-97e0-ec18140d0a71]	2
17	lump (1944) -> split (2006) [starting with change id 07dbe145-9613-4c32-ae04-e9af460dbede]	1
18	lump (1944) -> split (2011) [starting with change id 13a3b0d3-4db7-4cce-8756-3eabdc3f4749]	2
19	lump (1945) -> split (2002) [starting with change id 4265ed26-5672-46b1-b7eb-8dbfee2acb23]	2
20	lump (1953) -> split (1982) [starting with change id d1c87604-89ff-40d8-97c2-7de7f6df17e7]	2
21	lump (1954) -> split (1995) [starting with change id 0a569e95-a614-4f3d-8819-17f82711da16]	2
22	lump (1976) -> split (1993) [starting with change id d695ea70-341c-42ff-bed8-9dba46cf0d14]	2
23	lump (1982) -> split (1993) [starting with change id f35ccedd-bbe3-42e1-87fe-c65578d9d4a5]	2
24	lump (1982) -> split (1993) [starting with change id fec11727-0313-4ed2-8d4b-f1a23d4d75a6]	2
25	lump (1982) -> split (2000) [starting with change id 77fee11c-2780-48ff-877a-1ebb001b4cc7]	2
26	split (1901) -> lump (1931) [starting with change id 487bbc6e-a670-4ace-9cdc-387708ef8277]	2
27	split (1908) -> lump (1931) -> split (1989) [starting with change id 551f265a-e020-4132-b4e0-6c5da4c14449]	1
28	split (1908) -> lump (1931) [starting with change id 551f265a-e020-4132-b4e0-6c5da4c14449]	1
29	split (1931) -> lump (1944) -> split (2006) [starting with change id 54489b97-06fa-4e49-9607-f236c3d0f030]	1
30	split (1931) -> lump (1944) [starting with change id 54489b97-06fa-4e49-9607-f236c3d0f030]	1
31	split (1931) -> lump (1973) [starting with change id 86bf54ca-d89c-4d36-b97c-b11cc77665f8]	2
32	split (1944) -> lump (1948) [starting with change id eb6f8735-c576-4043-93ad-955142044380]	2
33	split (1949) -> lump (1982) [starting with change id fd7a59b0-5647-4c38-b521-95dcb9bc46c5]	1
34	split (1951) -> lump (1976) [starting with change id ec76b862-ef7b-4c55-94ff-56e58991d871]	1
