# Supplementary material for: The tempo and mode of the taxonomic correction process: How taxonomists have corrected and recorrected North American bird species over the last 127 years
Source: PLoS One. 2018 Apr 19;13(4):e0195736. doi: 10.1371/journal.pone.0195736 (PMC5909608; doi:10.1371/journal.pone.0195736)
Supplement: S1 Code — This code is also available online at http://github.com/gaurav/aou_checklists and has been archived in Zenodo under DOI http://doi.org/10.5281/zenodo.1214826. (ZIP) [file pone.0195736.s007.zip › gaurav-aou_checklists-5955902/06 - name_clusters/list-all.csv]

name	cluster	cluster_count	datasets	dates	recognized_in_first_dataset	recognized_in_last_dataset
Numenius americanus	Numenius americanus, Numenius longirostris	2	Checklist aou_1.csv (1886); Dataset aou_2_14 (1908); Checklist aou_5_34.csv (February 1982); Checklist NACC_list_species_aou_7_57.csv (2017)	1886; 1908; February 1982; 2017	yes	yes
Cardinalis sinuatus	Cardinalis sinuatus, Pyrrhuloxia sinuata	2	Checklist aou_1.csv (1886); Dataset aou_2 (1895); Dataset aou_3 (1910); Dataset aou_5 (1957); Dataset aou_5_33 (1976); Dataset aou_5_34 (January 1982); Checklist aou_5_34.csv (February 1982); Dataset aou_6 (1983); Checklist NACC_list_species_aou_7_57.csv (2017)	1886; 1895; 1910; 1957; 1976; January 1982; February 1982; 1983; 2017	yes	yes
Eucometis penicillata	Eucometis penicillata	1	Dataset aou_6 (1983); Checklist NACC_list_species_aou_7_57.csv (2017)	1983; 2017	no	yes
Turdus nudigenis	Turdus nudigenis	1	Dataset aou_6 (1983); Dataset aou_6_35 (1985); Dataset aou_7_49 (2008); Dataset aou_7_52 (2011); Checklist NACC_list_species_aou_7_57.csv (2017)	1983; 1985; 2008; 2011; 2017	no	yes
Geranospiza caerulescens	Geranospiza caerulescens	1	Dataset aou_6 (1983); Checklist NACC_list_species_aou_7_57.csv (2017)	1983; 2017	no	yes
Anas laysanensis	Anas laysanensis	1	Dataset aou_5_34 (January 1982); Checklist aou_5_34.csv (February 1982); Checklist NACC_list_species_aou_7_57.csv (2017)	January 1982; February 1982; 2017	no	yes
Pterodroma cervicalis	Pterodroma cervicalis	1	Dataset aou_6_38 (1991); Checklist NACC_list_species_aou_7_57.csv (2017)	1991; 2017	no	yes
Synthliboramphus antiquus	Synthliboramphus antiquus, Synthliboramphus antiquum	2	Checklist aou_1.csv (1886); Dataset aou_5 (1957); Dataset aou_5_32 (1973); Checklist aou_5_34.csv (February 1982); Checklist NACC_list_species_aou_7_57.csv (2017)	1886; 1957; 1973; February 1982; 2017	yes	yes
Delichon urbicum	Delichon urbica, Chelidonaria urbica, Delichon urbicum	3	Dataset aou_2_14 (1908); Dataset aou_3 (1910); Dataset aou_4_19 (1944); Dataset aou_5 (1957); Dataset aou_5_34 (January 1982); Checklist aou_5_34.csv (February 1982); Dataset aou_7_45 (2004); Checklist NACC_list_species_aou_7_57.csv (2017)	1908; 1910; 1944; 1957; January 1982; February 1982; 2004; 2017	no	yes
Anthus pratensis	Anthus pratensis	1	Checklist aou_1.csv (1886); Dataset aou_5_34 (January 1982)	1886; January 1982	yes	no
Margarornis bellulus	Margarornis bellulus	1	Dataset aou_6 (1983); Checklist NACC_list_species_aou_7_57.csv (2017)	1983; 2017	no	yes
Ceratopipra erythrocephala	Ceratopipra erythrocephala	1	Dataset aou_7_54 (2013); Checklist NACC_list_species_aou_7_57.csv (2017)	2013; 2017	no	yes
Passerina amoena	Cyanospiza amoena, Passerina amoena	2	Checklist aou_1.csv (1886); Dataset aou_2_09 (1899); Dataset aou_2_14 (1908); Dataset aou_5_34 (January 1982); Checklist aou_5_34.csv (February 1982); Dataset aou_6 (1983); Checklist NACC_list_species_aou_7_57.csv (2017)	1886; 1899; 1908; January 1982; February 1982; 1983; 2017	yes	yes
Turdus obsoletus	Turdus obsoletus	1	Dataset aou_6 (1983); Checklist NACC_list_species_aou_7_57.csv (2017)	1983; 2017	no	yes
Xenotriccus callizonus	Xenotriccus callizonus	1	Dataset aou_6 (1983); Checklist NACC_list_species_aou_7_57.csv (2017)	1983; 2017	no	yes
Emberiza rustica	Emberiza rustica	1	Dataset aou_3_16 (1912); Dataset aou_5_34 (January 1982); Checklist aou_5_34.csv (February 1982); Checklist NACC_list_species_aou_7_57.csv (2017)	1912; January 1982; February 1982; 2017	no	yes
Xenus cinereus	Xenus cinereus	1	Dataset aou_5_34 (January 1982); Checklist aou_5_34.csv (February 1982); Checklist NACC_list_species_aou_7_57.csv (2017)	January 1982; February 1982; 2017	no	yes
Troglodytes hiemalis	Troglodytes hiemalis pacificus, Nannus hiemalis, Troglodytes hiemalis, Olbiorchilus hiemalis, Anorthura hiemalis	5	Checklist aou_1.csv (1886); Dataset aou_2_09 (1899); Dataset aou_2_11 (1902); Dataset aou_2_14 (1908); Dataset aou_4 (1931); Dataset aou_4_19 (1944); Dataset aou_7_51 (2010); Checklist NACC_list_species_aou_7_57.csv (2017)	1886; 1899; 1902; 1908; 1931; 1944; 2010; 2017	yes	yes
Trochilus heloisa	Trochilus heloisa	1	Checklist aou_1.csv (1886); Dataset aou_1_03 (1891)	1886; 1891	yes	no
Fregata aquila	Fregata aquila	1	Checklist aou_1.csv (1886); Dataset aou_2_15 (1909); Dataset aou_4 (1931)	1886; 1909; 1931	yes	no
Basileuterus belli	Basileuterus belli	1	Checklist aou_1.csv (1886); Dataset aou_2_14 (1908); Dataset aou_6 (1983); Checklist NACC_list_species_aou_7_57.csv (2017)	1886; 1908; 1983; 2017	yes	yes
Pygochelidon cyanoleuca	Pygochelidon cyanoleuca	1	Dataset aou_6 (1983); Checklist NACC_list_species_aou_7_57.csv (2017)	1983; 2017	no	yes
Legatus leucophaius	Legatus leucophaius	1	Dataset aou_6 (1983); Checklist NACC_list_species_aou_7_57.csv (2017)	1983; 2017	no	yes
Luscinia calliope	Calliope calliope, Luscinia calliope	2	Dataset aou_3_16 (1912); Dataset aou_4 (1931); Dataset aou_4_25 (1950); Dataset aou_5 (1957); Dataset aou_5_34 (January 1982); Checklist aou_5_34.csv (February 1982); Dataset aou_6 (1983); Dataset aou_7_52 (2011); Checklist NACC_list_species_aou_7_57.csv (2017)	1912; 1931; 1950; 1957; January 1982; February 1982; 1983; 2011; 2017	no	yes
Phainoptila melanoxantha	Phainoptila melanoxantha	1	Dataset aou_6 (1983); Checklist NACC_list_species_aou_7_57.csv (2017)	1983; 2017	no	yes
Tangara lavinia	Tangara lavinia	1	Dataset aou_6 (1983); Checklist NACC_list_species_aou_7_57.csv (2017)	1983; 2017	no	yes
Leucosticte tephrocotis	Leucosticte tephrocotis littoralis, Leucosticte tephrocotis	2	Checklist aou_1.csv (1886); Dataset aou_2_15 (1909); Dataset aou_5_34 (January 1982); Dataset aou_6_39 (1993); Checklist NACC_list_species_aou_7_57.csv (2017)	1886; 1909; January 1982; 1993; 2017	yes	yes
Melozone biarcuata	Melozone biarcuata, Melozone biarcuatum	2	Dataset aou_6 (1983); Dataset aou_7_45 (2004); Checklist NACC_list_species_aou_7_57.csv (2017)	1983; 2004; 2017	no	yes
Pelecanus californicus	Pelecanus californicus	1	Checklist aou_1.csv (1886); Dataset aou_4 (1931)	1886; 1931	yes	no
Cyanocorax sanblasianus	Cyanocorax sanblasianus	1	Dataset aou_6 (1983); Checklist NACC_list_species_aou_7_57.csv (2017)	1983; 2017	no	yes
Ortalis vetula	Ortalis vetula maccalli, Ortalis vetula	2	Checklist aou_1.csv (1886); Dataset aou_5_34 (January 1982); Checklist aou_5_34.csv (February 1982); Dataset aou_6_35 (1985); Checklist NACC_list_species_aou_7_57.csv (2017)	1886; January 1982; February 1982; 1985; 2017	yes	yes
Aethia psittacula	Cyclorrhynchus psittacula, Cyclorrhynchus psittaculus, Aethia psittacula, Phaleris psittacula	4	Checklist aou_1.csv (1886); Dataset aou_2_14 (1908); Dataset aou_4 (1931); Dataset aou_5 (1957); Checklist aou_5_34.csv (February 1982); Dataset aou_6_41 (1997); Checklist NACC_list_species_aou_7_57.csv (2017)	1886; 1908; 1931; 1957; February 1982; 1997; 2017	yes	yes
Drepanis pacifica	Drepanis pacifica	1	Dataset aou_5_34 (January 1982); Checklist aou_5_34.csv (February 1982); Checklist NACC_list_species_aou_7_57.csv (2017)	January 1982; February 1982; 2017	no	yes
Empidonomus varius	Empidonomus varius	1	Dataset aou_5_34 (January 1982); Checklist aou_5_34.csv (February 1982); Checklist NACC_list_species_aou_7_57.csv (2017)	January 1982; February 1982; 2017	no	yes
Petrochelidon fulva	Petrochelidon fulva, Hirundo fulva	2	Dataset aou_1_03 (1891); Dataset aou_5 (1957); Dataset aou_5_34 (January 1982); Checklist aou_5_34.csv (February 1982); Dataset aou_6_41 (1997); Dataset aou_7 (1998); Checklist NACC_list_species_aou_7_57.csv (2017)	1891; 1957; January 1982; February 1982; 1997; 1998; 2017	no	yes
Spinus dominicensis	Carduelis dominicensis, Spinus dominicensis	2	Dataset aou_6 (1983); Dataset aou_7_50 (2009); Checklist NACC_list_species_aou_7_57.csv (2017)	1983; 2009; 2017	no	yes
Aethia cristatella	Aethia cristatella, Simorhynchus cristatellus	2	Checklist aou_1.csv (1886); Dataset aou_2_14 (1908); Checklist aou_5_34.csv (February 1982); Checklist NACC_list_species_aou_7_57.csv (2017)	1886; 1908; February 1982; 2017	yes	yes
Myiophobus fasciatus	Myiophobus fasciatus	1	Dataset aou_6 (1983); Checklist NACC_list_species_aou_7_57.csv (2017)	1983; 2017	no	yes
Toxostoma redivivum	Harporhynchus redivivus, Toxostoma redivivum	2	Checklist aou_1.csv (1886); Dataset aou_2_11 (1902); Dataset aou_3 (1910); Checklist aou_5_34.csv (February 1982); Checklist NACC_list_species_aou_7_57.csv (2017)	1886; 1902; 1910; February 1982; 2017	yes	yes
Tangara icterocephala	Tangara icterocephala	1	Dataset aou_6 (1983); Checklist NACC_list_species_aou_7_57.csv (2017)	1983; 2017	no	yes
Buteo nitidus	Asturina nitida, Buteo nitidus, Buteo nitida, Asturina plagiata	4	Checklist aou_1.csv (1886); Dataset aou_2_15 (1909); Dataset aou_3_18 (1923); Dataset aou_4_19 (1944); Dataset aou_4_25 (1950); Dataset aou_5 (1957); Checklist aou_5_34.csv (February 1982); Dataset aou_6_41 (1997); Dataset aou_7_47 (2006); Dataset aou_7_53 (2012); Checklist NACC_list_species_aou_7_57.csv (2017)	1886; 1909; 1923; 1944; 1950; 1957; February 1982; 1997; 2006; 2012; 2017	yes	yes
Tringa incana	Heteractitis incanus, Heteroscelus incanus, Heteroscelus incanum, Tringa incana	4	Checklist aou_1.csv (1886); Dataset aou_3 (1910); Dataset aou_3_17 (1920); Dataset aou_4 (1931); Dataset aou_5 (1957); Dataset aou_5_32 (1973); Checklist aou_5_34.csv (February 1982); Dataset aou_7_47 (2006); Checklist NACC_list_species_aou_7_57.csv (2017)	1886; 1910; 1920; 1931; 1957; 1973; February 1982; 2006; 2017	yes	yes
Spizelloides arborea	Spizella monticola, Spizella monticola ochracea, Spizelloides arborea, Spizella arborea	4	Checklist aou_1.csv (1886); Dataset aou_4 (1931); Dataset aou_5_34 (January 1982); Checklist aou_5_34.csv (February 1982); Dataset aou_7_56 (2015); Checklist NACC_list_species_aou_7_57.csv (2017)	1886; 1931; January 1982; February 1982; 2015; 2017	yes	yes
Pterodroma madeira	Pterodroma madeira	1	Dataset aou_7_56 (2015); Checklist NACC_list_species_aou_7_57.csv (2017)	2015; 2017	no	yes
Melanitta americana	Melanitta americana	1	Dataset aou_7_51 (2010); Checklist NACC_list_species_aou_7_57.csv (2017)	2010; 2017	no	yes
Notharchus tectus	Bucco tectus, Notharchus tectus	2	Dataset aou_6 (1983); Dataset aou_6_39 (1993); Checklist NACC_list_species_aou_7_57.csv (2017)	1983; 1993; 2017	no	yes
Habia fuscicauda	Habia fuscicauda	1	Dataset aou_6 (1983); Dataset aou_7_50 (2009); Checklist NACC_list_species_aou_7_57.csv (2017)	1983; 2009; 2017	no	yes
Melopsittacus undulatus	Melopsittacus undulatus	1	Dataset aou_5_34 (January 1982); Checklist aou_5_34.csv (February 1982); Checklist NACC_list_species_aou_7_57.csv (2017)	January 1982; February 1982; 2017	no	yes
Falco columbarius	Falco columbarius suckleyi, Falco columbarius	2	Checklist aou_1.csv (1886); Dataset aou_2_14 (1908); Dataset aou_4_21 (1946); Dataset aou_5_34 (January 1982); Checklist aou_5_34.csv (February 1982); Checklist NACC_list_species_aou_7_57.csv (2017)	1886; 1908; 1946; January 1982; February 1982; 2017	yes	yes
Jacana spinosa	Jacana spinosa, Jacana gymnostoma	2	Checklist aou_1.csv (1886); Dataset aou_1_01 (1889); Dataset aou_2 (1895); Dataset aou_5 (1957); Dataset aou_5_34 (January 1982); Checklist aou_5_34.csv (February 1982); Checklist NACC_list_species_aou_7_57.csv (2017)	1886; 1889; 1895; 1957; January 1982; February 1982; 2017	yes	yes
Calidris falcinellus	Limicola falcinellus, Calidris falcinellus	2	Dataset aou_5_34 (January 1982); Checklist aou_5_34.csv (February 1982); Dataset aou_7_54 (2013); Checklist NACC_list_species_aou_7_57.csv (2017)	January 1982; February 1982; 2013; 2017	no	yes
Geotrygon martinica	Geotrygon martinica	1	Checklist aou_1.csv (1886); Dataset aou_2_08 (1897)	1886; 1897	yes	no
Strix nebulosa	Scotiaptex nebulosa, Ulula cinerea, Scotiaptex cinerea, Ulula cinerea lapponica, Strix nebulosa	5	Checklist aou_1.csv (1886); Dataset aou_1_01 (1889); Dataset aou_2_12 (1903); Dataset aou_2_14 (1908); Dataset aou_4_19 (1944); Checklist aou_5_34.csv (February 1982); Checklist NACC_list_species_aou_7_57.csv (2017)	1886; 1889; 1903; 1908; 1944; February 1982; 2017	yes	yes
Myrmotherula pacifica	Myrmotherula pacifica	1	Dataset aou_7_42 (2000); Checklist NACC_list_species_aou_7_57.csv (2017)	2000; 2017	no	yes
Eupherusa eximia	Eupherusa eximia	1	Dataset aou_6 (1983); Checklist NACC_list_species_aou_7_57.csv (2017)	1983; 2017	no	yes
Plegadis falcinellus	Plegadis falcinellus, Plegadis autumnalis	2	Checklist aou_1.csv (1886); Dataset aou_3_17 (1920); Dataset aou_3_18 (1923); Dataset aou_4 (1931); Dataset aou_5 (1957); Checklist aou_5_34.csv (February 1982); Checklist NACC_list_species_aou_7_57.csv (2017)	1886; 1920; 1923; 1931; 1957; February 1982; 2017	yes	yes
Phoenicopterus ruber	Phoenicopterus ruber	1	Checklist aou_1.csv (1886); Dataset aou_4 (1931); Dataset aou_5 (1957); Dataset aou_5_34 (January 1982); Checklist aou_5_34.csv (February 1982); Dataset aou_7_49 (2008); Checklist NACC_list_species_aou_7_57.csv (2017)	1886; 1931; 1957; January 1982; February 1982; 2008; 2017	yes	yes
Tachycineta euchrysea	Tachycineta euchrysea	1	Dataset aou_6 (1983); Checklist NACC_list_species_aou_7_57.csv (2017)	1983; 2017	no	yes
Aphelocoma sordida	Aphelocoma sieberi, Aphelocoma sieberii, Aphelocoma sordida, Aphelocoma sieberii arizonae	4	Checklist aou_1.csv (1886); Dataset aou_3 (1910); Dataset aou_4_19 (1944); Dataset aou_4_22 (1947)	1886; 1910; 1944; 1947	yes	no
Phalaropus tricolor	Phalaropus tricolor, Steganopus tricolor	2	Checklist aou_1.csv (1886); Dataset aou_2_08 (1897); Dataset aou_4 (1931); Dataset aou_5_34 (January 1982); Checklist aou_5_34.csv (February 1982); Checklist NACC_list_species_aou_7_57.csv (2017)	1886; 1897; 1931; January 1982; February 1982; 2017	yes	yes
Hylorchilus navai	Hylorchilus navai	1	Dataset aou_6_41 (1997); Checklist NACC_list_species_aou_7_57.csv (2017)	1997; 2017	no	yes
Setophaga adelaidae	Setophaga adelaidae, Dendroica adelaidae	2	Dataset aou_6 (1983); Dataset aou_7_42 (2000); Dataset aou_7_52 (2011); Checklist NACC_list_species_aou_7_57.csv (2017)	1983; 2000; 2011; 2017	no	yes
Herpsilochmus rufimarginatus	Herpsilochmus rufimarginatus	1	Dataset aou_6 (1983); Dataset aou_6_41 (1997); Checklist NACC_list_species_aou_7_57.csv (2017)	1983; 1997; 2017	no	yes
Pterodroma fisheri	Aestrelata fisheri, Pterodroma fisheri	2	Checklist aou_1.csv (1886); Dataset aou_3_17 (1920); Dataset aou_3_18 (1923); Dataset aou_4 (1931)	1886; 1920; 1923; 1931	yes	no
Philortyx fasciatus	Philortyx fasciatus	1	Dataset aou_6 (1983); Dataset aou_6_41 (1997); Checklist NACC_list_species_aou_7_57.csv (2017)	1983; 1997; 2017	no	yes
Carpodectes antoniae	Carpodectes antoniae	1	Dataset aou_6 (1983); Checklist NACC_list_species_aou_7_57.csv (2017)	1983; 2017	no	yes
Dixiphia pipra	Dixiphia pipra, Pipra pipra	2	Dataset aou_6 (1983); Dataset aou_7_54 (2013); Checklist NACC_list_species_aou_7_57.csv (2017)	1983; 2013; 2017	no	yes
Casmerodius alba	Casmerodius alba	1	Dataset aou_4 (1931)	1931	no	no
Columbina passerina	Chaemepelia passerina, Chaemepellia passerina, Columbigallina passerina, Columbina passerina	4	Checklist aou_1.csv (1886); Dataset aou_2_15 (1909); Dataset aou_3 (1910); Dataset aou_4 (1931); Dataset aou_5_32 (1973); Dataset aou_5_34 (January 1982); Checklist aou_5_34.csv (February 1982); Checklist NACC_list_species_aou_7_57.csv (2017)	1886; 1909; 1910; 1931; 1973; January 1982; February 1982; 2017	yes	yes
Thalassarche cauta	Thalassarche cauta, Diomedea cauta	2	Dataset aou_4_28 (1953); Dataset aou_5 (1957); Dataset aou_5_34 (January 1982); Checklist aou_5_34.csv (February 1982); Dataset aou_6_41 (1997); Dataset aou_7_55 (2014); Checklist NACC_list_species_aou_7_57.csv (2017)	1953; 1957; January 1982; February 1982; 1997; 2014; 2017	no	yes
Ramphocelus flammigerus	Ramphocelus flammigerus	1	Dataset aou_6 (1983); Checklist NACC_list_species_aou_7_57.csv (2017)	1983; 2017	no	yes
Damophila julie	Damophila julie	1	Dataset aou_6 (1983); Checklist NACC_list_species_aou_7_57.csv (2017)	1983; 2017	no	yes
Glaucidium phaloenoides	Glaucidium phalaenoides, Glaucidium phaloenoides	2	Checklist aou_1.csv (1886); Dataset aou_2_14 (1908); Dataset aou_3 (1910); Dataset aou_4 (1931)	1886; 1908; 1910; 1931	yes	no
Myiobius villosus	Myiobius villosus	1	Dataset aou_6 (1983); Checklist NACC_list_species_aou_7_57.csv (2017)	1983; 2017	no	yes
Xanthoura luxuosa	Xanthoura luxuosa	1	Checklist aou_1.csv (1886); Dataset aou_4_19 (1944)	1886; 1944	yes	no
Cercomacroides tyrannina	Cercomacra tyrannina, Cercomacroides tyrannina	2	Dataset aou_6 (1983); Dataset aou_6_41 (1997); Dataset aou_7_57 (2016); Checklist NACC_list_species_aou_7_57.csv (2017)	1983; 1997; 2016; 2017	no	yes
Columbina inca	Scardafella inca, Columbina inca	2	Checklist aou_1.csv (1886); Dataset aou_5_34 (January 1982); Checklist aou_5_34.csv (February 1982); Checklist NACC_list_species_aou_7_57.csv (2017)	1886; January 1982; February 1982; 2017	yes	yes
Somateria mollissima	Somateria mollissima	1	Checklist aou_1.csv (1886); Dataset aou_1_01 (1889); Dataset aou_1_02 (1890); Dataset aou_2 (1895); Dataset aou_4 (1931); Dataset aou_4_19 (1944); Dataset aou_5 (1957); Checklist aou_5_34.csv (February 1982); Checklist NACC_list_species_aou_7_57.csv (2017)	1886; 1889; 1890; 1895; 1931; 1944; 1957; February 1982; 2017	yes	yes
Mimus graysoni	Mimus graysoni, Mimodes graysoni	2	Dataset aou_6 (1983); Dataset aou_7_46 (2005); Checklist NACC_list_species_aou_7_57.csv (2017)	1983; 2005; 2017	no	yes
Anas americana	Anas americana, Mareca americana	2	Checklist aou_1.csv (1886); Dataset aou_2_09 (1899); Dataset aou_5 (1957); Dataset aou_5_32 (1973); Checklist aou_5_34.csv (February 1982); Checklist NACC_list_species_aou_7_57.csv (2017)	1886; 1899; 1957; 1973; February 1982; 2017	yes	yes
Puffinus baroli	Puffinus baroli	1	Dataset aou_7_54 (2013); Checklist NACC_list_species_aou_7_57.csv (2017)	2013; 2017	no	yes
Phaethon aethereus	Phaethon aethereus	1	Checklist aou_1.csv (1886); Dataset aou_2_15 (1909); Dataset aou_4 (1931); Dataset aou_5 (1957); Dataset aou_5_34 (January 1982); Checklist aou_5_34.csv (February 1982); Checklist NACC_list_species_aou_7_57.csv (2017)	1886; 1909; 1931; 1957; January 1982; February 1982; 2017	yes	yes
Ortalis wagleri	Ortalis wagleri	1	Dataset aou_6_38 (1991); Checklist NACC_list_species_aou_7_57.csv (2017)	1991; 2017	no	yes
Amphispiza bilineata	Amphispiza bilineata	1	Checklist aou_1.csv (1886); Dataset aou_5_34 (January 1982); Checklist aou_5_34.csv (February 1982); Checklist NACC_list_species_aou_7_57.csv (2017)	1886; January 1982; February 1982; 2017	yes	yes
Trochilus violajugulum	Trochilus violajugulum	1	Dataset aou_1_01 (1889); Dataset aou_2_10 (1901)	1889; 1901	no	no
Psilorhinus morio	Cyanocorax morio, Psilorhinus morio	2	Dataset aou_5_34 (January 1982); Checklist aou_5_34.csv (February 1982); Dataset aou_7_51 (2010); Checklist NACC_list_species_aou_7_57.csv (2017)	January 1982; February 1982; 2010; 2017	no	yes
Gymnorhinus cyanocephalus	Gymnorhinus cyanocephalus, Cyanocephalus cyanocephalus, Gymnorhinus cyanocephala	3	Checklist aou_1.csv (1886); Dataset aou_4_22 (1947); Dataset aou_5 (1957); Dataset aou_5_32 (1973); Checklist aou_5_34.csv (February 1982); Dataset aou_6 (1983); Checklist NACC_list_species_aou_7_57.csv (2017)	1886; 1947; 1957; 1973; February 1982; 1983; 2017	yes	yes
Bucephala albeola	Charitonetta albeola, Bucephala albeola, Glaucionetta albeola	3	Checklist aou_1.csv (1886); Dataset aou_4_20 (1945); Dataset aou_4_23 (1948); Dataset aou_5 (1957); Checklist aou_5_34.csv (February 1982); Checklist NACC_list_species_aou_7_57.csv (2017)	1886; 1945; 1948; 1957; February 1982; 2017	yes	yes
Fulmarus rodgersi	Fulmarus rodgersi	1	Dataset aou_2_10 (1901); Dataset aou_3_18 (1923); Dataset aou_4 (1931)	1901; 1923; 1931	no	no
Thamnophilus punctatus	Thamnophilus punctatus	1	Dataset aou_6 (1983); Dataset aou_6_41 (1997)	1983; 1997	no	no
Vermivora chrysoptera	Helminthophila chrysoptera, Vermivora chrysoptera	2	Checklist aou_1.csv (1886); Dataset aou_2_15 (1909); Dataset aou_3_17 (1920); Dataset aou_5 (1957); Dataset aou_5_34 (January 1982); Checklist aou_5_34.csv (February 1982); Dataset aou_6 (1983); Checklist NACC_list_species_aou_7_57.csv (2017)	1886; 1909; 1920; 1957; January 1982; February 1982; 1983; 2017	yes	yes
Philydor rufum	Philydor rufum, Philydor rufus	2	Dataset aou_6 (1983); Dataset aou_7_45 (2004); Checklist NACC_list_species_aou_7_57.csv (2017)	1983; 2004; 2017	no	yes
Pseudoscops clamator	Pseudoscops clamator, Asio clamator, Pseudocops clamator	3	Dataset aou_6 (1983); Dataset aou_6_41 (1997); Dataset aou_7 (1998); Checklist NACC_list_species_aou_7_57.csv (2017)	1983; 1997; 1998; 2017	no	yes
Peucaea cassinii	Peucaea cassinii, Aimophila cassini, Peucaea cassini, Aimophila cassinii	4	Checklist aou_1.csv (1886); Dataset aou_4 (1931); Dataset aou_4_19 (1944); Dataset aou_5_34 (January 1982); Checklist aou_5_34.csv (February 1982); Dataset aou_7_51 (2010); Checklist NACC_list_species_aou_7_57.csv (2017)	1886; 1931; 1944; January 1982; February 1982; 2010; 2017	yes	yes
Rhynchocyclus olivaceus	Rhynchocyclus olivaceus	1	Dataset aou_6 (1983); Checklist NACC_list_species_aou_7_57.csv (2017)	1983; 2017	no	yes
Nannus meliger	Nannus meliger, Anorthura meligera, Nannus meligerus, Olbiorchilus meligerus	4	Dataset aou_2_10 (1901); Dataset aou_2_11 (1902); Dataset aou_2_14 (1908); Dataset aou_3 (1910); Dataset aou_4 (1931)	1901; 1902; 1908; 1910; 1931	no	no
Akialoa stejnegeri	Akialoa stejnegeri	1	Dataset aou_7_56 (2015); Checklist NACC_list_species_aou_7_57.csv (2017)	2015; 2017	no	yes
Thalasseus elegans	Thalasseus elegans, Sterna elegans	2	Checklist aou_1.csv (1886); Dataset aou_4 (1931); Dataset aou_5_33 (1976); Checklist aou_5_34.csv (February 1982); Dataset aou_7_47 (2006); Checklist NACC_list_species_aou_7_57.csv (2017)	1886; 1931; 1976; February 1982; 2006; 2017	yes	yes
Phaethon lepturus	Phaethon lepturus	1	Dataset aou_4 (1931); Dataset aou_5 (1957); Dataset aou_5_34 (January 1982); Checklist aou_5_34.csv (February 1982); Checklist NACC_list_species_aou_7_57.csv (2017)	1931; 1957; January 1982; February 1982; 2017	no	yes
Passer domesticus	Passer domesticus	1	Dataset aou_4 (1931); Dataset aou_5 (1957); Dataset aou_5_34 (January 1982); Checklist aou_5_34.csv (February 1982); Checklist NACC_list_species_aou_7_57.csv (2017)	1931; 1957; January 1982; February 1982; 2017	no	yes
Thamnophilus nigriceps	Thamnophilus nigriceps	1	Dataset aou_6 (1983); Dataset aou_6_41 (1997); Checklist NACC_list_species_aou_7_57.csv (2017)	1983; 1997; 2017	no	yes
Butorides striata	Butorides striatus, Butorides striata	2	Dataset aou_5_33 (1976); Dataset aou_5_34 (January 1982); Checklist aou_5_34.csv (February 1982); Dataset aou_6_39 (1993); Dataset aou_7_44 (2003); Dataset aou_7_45 (2004); Checklist NACC_list_species_aou_7_57.csv (2017)	1976; January 1982; February 1982; 1993; 2003; 2004; 2017	no	yes
Elanus leucurus	Elanus leucurus	1	Checklist aou_1.csv (1886); Dataset aou_2_15 (1909); Dataset aou_3_18 (1923); Dataset aou_5_34 (January 1982); Dataset aou_6_39 (1993); Checklist NACC_list_species_aou_7_57.csv (2017)	1886; 1909; 1923; January 1982; 1993; 2017	yes	yes
Gavia immer	Urinator imber, Gavia immer, Gavia imber	3	Checklist aou_1.csv (1886); Dataset aou_2_09 (1899); Dataset aou_2_14 (1908); Dataset aou_4 (1931); Checklist aou_5_34.csv (February 1982); Checklist NACC_list_species_aou_7_57.csv (2017)	1886; 1899; 1908; 1931; February 1982; 2017	yes	yes
Chasiempis sandwichensis	Chasiempis sandwichensis	1	Dataset aou_5_34 (January 1982); Checklist aou_5_34.csv (February 1982); Dataset aou_6 (1983); Dataset aou_7_51 (2010); Checklist NACC_list_species_aou_7_57.csv (2017)	January 1982; February 1982; 1983; 2010; 2017	no	yes
Vireo flavifrons	Vireo flavifrons, Lanivireo flavifrons	2	Checklist aou_1.csv (1886); Dataset aou_2_14 (1908); Dataset aou_4 (1931); Checklist aou_5_34.csv (February 1982); Checklist NACC_list_species_aou_7_57.csv (2017)	1886; 1908; 1931; February 1982; 2017	yes	yes
Rhodinocichla rosea	Rhodinocichla rosea	1	Dataset aou_6 (1983); Checklist NACC_list_species_aou_7_57.csv (2017)	1983; 2017	no	yes
Motacilla ocularis	Motacilla ocularis	1	Checklist aou_1.csv (1886); Dataset aou_4 (1931)	1886; 1931	yes	no
Todus todus	Todus todus	1	Dataset aou_6 (1983); Checklist NACC_list_species_aou_7_57.csv (2017)	1983; 2017	no	yes
Cyanolyca nana	Cyanolyca nana	1	Dataset aou_6 (1983); Checklist NACC_list_species_aou_7_57.csv (2017)	1983; 2017	no	yes
Heterospingus rubrifrons	Heterospingus rubrifrons	1	Dataset aou_6 (1983); Checklist NACC_list_species_aou_7_57.csv (2017)	1983; 2017	no	yes
Empidonax traillii	Empidonax pusillus, Empidonax trailli, Empidonax pusillus traillii, Empidonax traillii	4	Checklist aou_1.csv (1886); Dataset aou_2 (1895); Dataset aou_3 (1910); Dataset aou_4 (1931); Dataset aou_4_19 (1944); Dataset aou_5 (1957); Dataset aou_5_32 (1973); Checklist aou_5_34.csv (February 1982); Checklist NACC_list_species_aou_7_57.csv (2017)	1886; 1895; 1910; 1931; 1944; 1957; 1973; February 1982; 2017	yes	yes
Euodice cantans	Euodice cantans, Lonchura cantans	2	Dataset aou_7_42 (2000); Dataset aou_7_55 (2014); Checklist NACC_list_species_aou_7_57.csv (2017)	2000; 2014; 2017	no	yes
Arremonops chloronotus	Arremonops chloronotus	1	Dataset aou_6 (1983); Checklist NACC_list_species_aou_7_57.csv (2017)	1983; 2017	no	yes
Aythya collaris	Nyroca collaris, Marila collaris, Aythya collaris	3	Checklist aou_1.csv (1886); Dataset aou_2_14 (1908); Dataset aou_4 (1931); Dataset aou_4_20 (1945); Checklist aou_5_34.csv (February 1982); Checklist NACC_list_species_aou_7_57.csv (2017)	1886; 1908; 1931; 1945; February 1982; 2017	yes	yes
Branta sandvicensis	Nesochen sandvicensis, Branta sandvicensis	2	Dataset aou_5_34 (January 1982); Checklist aou_5_34.csv (February 1982); Dataset aou_6_39 (1993); Checklist NACC_list_species_aou_7_57.csv (2017)	January 1982; February 1982; 1993; 2017	no	yes
Glaucidium sanchezi	Glaucidium sanchezi	1	Dataset aou_6_41 (1997); Checklist NACC_list_species_aou_7_57.csv (2017)	1997; 2017	no	yes
Tachycineta bicolor	Tachycineta bicolor, Iridoprocne bicolor	2	Checklist aou_1.csv (1886); Dataset aou_2_12 (1903); Dataset aou_5_34 (January 1982); Checklist aou_5_34.csv (February 1982); Checklist NACC_list_species_aou_7_57.csv (2017)	1886; 1903; January 1982; February 1982; 2017	yes	yes
Turdus rufopalliatus	Turdus rufopalliatus	1	Dataset aou_5_34 (January 1982); Checklist aou_5_34.csv (February 1982); Dataset aou_6 (1983); Checklist NACC_list_species_aou_7_57.csv (2017)	January 1982; February 1982; 1983; 2017	no	yes
Bucephala clangula	Bucephala clangula, Glaucionetta clangula americana, Glaucionetta clangula, Clangula clangula	4	Checklist aou_1.csv (1886); Dataset aou_2_08 (1897); Dataset aou_3 (1910); Dataset aou_3_17 (1920); Dataset aou_4 (1931); Dataset aou_4_23 (1948); Dataset aou_5 (1957); Checklist aou_5_34.csv (February 1982); Checklist NACC_list_species_aou_7_57.csv (2017)	1886; 1897; 1910; 1920; 1931; 1948; 1957; February 1982; 2017	yes	yes
Sporophila schistacea	Sporophila schistacea	1	Dataset aou_6 (1983); Checklist NACC_list_species_aou_7_57.csv (2017)	1983; 2017	no	yes
Sitta carolinensis	Sitta carolinensis, Sitta carolinensis aculeata	2	Checklist aou_1.csv (1886); Dataset aou_3 (1910); Checklist aou_5_34.csv (February 1982); Checklist NACC_list_species_aou_7_57.csv (2017)	1886; 1910; February 1982; 2017	yes	yes
Calidris minutilla	Calidris minutilla, Tringa minutilla, Actodromas minutilla, Pisobia minutilla, Erolia minutilla	5	Checklist aou_1.csv (1886); Dataset aou_2_12 (1903); Dataset aou_2_14 (1908); Dataset aou_4_19 (1944); Dataset aou_5_32 (1973); Checklist aou_5_34.csv (February 1982); Checklist NACC_list_species_aou_7_57.csv (2017)	1886; 1903; 1908; 1944; 1973; February 1982; 2017	yes	yes
Margarobyas lawrencii	Margarobyas lawrencii, Gymnoglaux lawrencii, Otus lawrencii	3	Dataset aou_6 (1983); Dataset aou_7 (1998); Dataset aou_7_44 (2003); Dataset aou_7_54 (2013); Checklist NACC_list_species_aou_7_57.csv (2017)	1983; 1998; 2003; 2013; 2017	no	yes
Piranga leucoptera	Piranga leucoptera	1	Dataset aou_6 (1983); Dataset aou_7_50 (2009); Checklist NACC_list_species_aou_7_57.csv (2017)	1983; 2009; 2017	no	yes
Melanitta deglandi	Oidemia deglandi, Melanitta deglandi	2	Checklist aou_1.csv (1886); Dataset aou_4 (1931); Dataset aou_4_19 (1944); Dataset aou_4_24 (1949); Dataset aou_5 (1957); Dataset aou_5_34 (January 1982)	1886; 1931; 1944; 1949; 1957; January 1982	yes	no
Helmitheros vermivorum	Helmitheros vermivorum, Helmitherus vermivorus, Helmitheros vermivorus	3	Checklist aou_1.csv (1886); Dataset aou_2_12 (1903); Dataset aou_3_17 (1920); Dataset aou_5 (1957); Dataset aou_5_34 (January 1982); Checklist aou_5_34.csv (February 1982); Dataset aou_6 (1983); Dataset aou_7_45 (2004); Checklist NACC_list_species_aou_7_57.csv (2017)	1886; 1903; 1920; 1957; January 1982; February 1982; 1983; 2004; 2017	yes	yes
Forpus cyanopygius	Forpus cyanopygius	1	Dataset aou_6 (1983); Dataset aou_6_39 (1993); Checklist NACC_list_species_aou_7_57.csv (2017)	1983; 1993; 2017	no	yes
Perisoreus canadensis	Perisoreus canadensis capitalis, Perisoreus canadensis, Perisoreus canadensis fumifrons, Perisoreus canadensis nigricapillus	4	Checklist aou_1.csv (1886); Dataset aou_4_19 (1944); Dataset aou_5 (1957); Checklist aou_5_34.csv (February 1982); Checklist NACC_list_species_aou_7_57.csv (2017)	1886; 1944; 1957; February 1982; 2017	yes	yes
Aimophila rufescens	Aimophila rufescens	1	Dataset aou_6 (1983); Dataset aou_7_51 (2010); Checklist NACC_list_species_aou_7_57.csv (2017)	1983; 2010; 2017	no	yes
Priotelus roseigaster	Priotelus roseigaster	1	Dataset aou_6 (1983); Checklist NACC_list_species_aou_7_57.csv (2017)	1983; 2017	no	yes
Zonotrichia gambeli	Zonotrichia gambeli	1	Checklist aou_1.csv (1886); Dataset aou_1_02 (1890)	1886; 1890	yes	no
Ara chloropterus	Ara chloropterus, Ara chloroptera	2	Dataset aou_6 (1983); Dataset aou_7 (1998); Dataset aou_7_46 (2005); Checklist NACC_list_species_aou_7_57.csv (2017)	1983; 1998; 2005; 2017	no	yes
Antrostomus badius	Caprimulgus badius, Antrostomus badius	2	Dataset aou_6_40 (1995); Dataset aou_7_53 (2012); Checklist NACC_list_species_aou_7_57.csv (2017)	1995; 2012; 2017	no	yes
Akialoa lanaiensis	Akialoa lanaiensis	1	Dataset aou_7_56 (2015); Checklist NACC_list_species_aou_7_57.csv (2017)	2015; 2017	no	yes
Pipra erythrocephala	Pipra erythrocephala	1	Dataset aou_6 (1983)	1983	no	no
Dendrortyx macroura	Dendrortyx macroura	1	Dataset aou_6 (1983); Dataset aou_6_41 (1997); Checklist NACC_list_species_aou_7_57.csv (2017)	1983; 1997; 2017	no	yes
Callipepla douglasii	Callipepla douglasii	1	Dataset aou_5_34 (January 1982); Checklist aou_5_34.csv (February 1982); Dataset aou_6_41 (1997); Checklist NACC_list_species_aou_7_57.csv (2017)	January 1982; February 1982; 1997; 2017	no	yes
Pharomachrus mocinno	Pharomachrus mocinno	1	Dataset aou_6 (1983); Checklist NACC_list_species_aou_7_57.csv (2017)	1983; 2017	no	yes
Agelaius humeralis	Agelaius humeralis	1	Dataset aou_4_20 (1945); Dataset aou_5_34 (January 1982); Checklist aou_5_34.csv (February 1982); Dataset aou_6 (1983); Checklist NACC_list_species_aou_7_57.csv (2017)	1945; January 1982; February 1982; 1983; 2017	no	yes
Calypte anna	Calypte anna, Trochilus anna	2	Checklist aou_1.csv (1886); Dataset aou_1_05 (1893); Checklist aou_5_34.csv (February 1982); Checklist NACC_list_species_aou_7_57.csv (2017)	1886; 1893; February 1982; 2017	yes	yes
Hirundo erythrogaster	Hirundo erythrogastra, Hirundo erythrogaster, Chelidon erythrogaster	3	Checklist aou_1.csv (1886); Dataset aou_2 (1895); Dataset aou_2_09 (1899); Dataset aou_3 (1910); Dataset aou_4 (1931); Dataset aou_4_19 (1944)	1886; 1895; 1899; 1910; 1931; 1944	yes	no
Eurypyga helias	Eurypyga helias	1	Dataset aou_6 (1983); Checklist NACC_list_species_aou_7_57.csv (2017)	1983; 2017	no	yes
Falco femoralis	Falco fusco-coerulescens, Falco fusco-caerulescens, Falco femoralis	3	Checklist aou_1.csv (1886); Dataset aou_3 (1910); Dataset aou_4 (1931); Dataset aou_4_23 (1948); Checklist aou_5_34.csv (February 1982); Checklist NACC_list_species_aou_7_57.csv (2017)	1886; 1910; 1931; 1948; February 1982; 2017	yes	yes
Troglodytes brunneicollis	Troglodytes brunneicollis	1	Dataset aou_4_25 (1950); Dataset aou_5_34 (January 1982)	1950; January 1982	no	no
Sterna paradisaea	Sterna paradisaea	1	Checklist aou_1.csv (1886); Checklist aou_5_34.csv (February 1982); Checklist NACC_list_species_aou_7_57.csv (2017)	1886; February 1982; 2017	yes	yes
Buteo borealis	Buteo borealis kriderii, Buteo borealis, Buteo borealis lucasanus, Buteo borealis calurus	4	Checklist aou_1.csv (1886); Dataset aou_1_03 (1891); Dataset aou_2_15 (1909); Dataset aou_3_18 (1923); Dataset aou_4_19 (1944)	1886; 1891; 1909; 1923; 1944	yes	no
Oreothlypis luciae	Oreothlypis luciae, Vermivora luciae, Helminthophila luciae	3	Checklist aou_1.csv (1886); Dataset aou_2_15 (1909); Dataset aou_3_17 (1920); Dataset aou_5 (1957); Dataset aou_5_34 (January 1982); Checklist aou_5_34.csv (February 1982); Dataset aou_6 (1983); Dataset aou_7_51 (2010); Checklist NACC_list_species_aou_7_57.csv (2017)	1886; 1909; 1920; 1957; January 1982; February 1982; 1983; 2010; 2017	yes	yes
Pachyramphus niger	Pachyramphus niger	1	Dataset aou_6 (1983); Dataset aou_6_35 (1985); Dataset aou_6_41 (1997); Dataset aou_7 (1998); Dataset aou_7_44 (2003); Dataset aou_7_45 (2004); Dataset aou_7_52 (2011); Checklist NACC_list_species_aou_7_57.csv (2017)	1983; 1985; 1997; 1998; 2003; 2004; 2011; 2017	no	yes
Chlorostilbon canivetii	Chlorostilbon canivetii	1	Dataset aou_6 (1983); Dataset aou_6_40 (1995); Dataset aou_7 (1998); Checklist NACC_list_species_aou_7_57.csv (2017)	1983; 1995; 1998; 2017	no	yes
Coccyzus melacoryphus	Coccyzus melacoryphus	1	Dataset aou_6_35 (1985); Checklist NACC_list_species_aou_7_57.csv (2017)	1985; 2017	no	yes
Anhinga anhinga	Anhinga anhinga	1	Checklist aou_1.csv (1886); Dataset aou_2_15 (1909); Dataset aou_5 (1957); Checklist aou_5_34.csv (February 1982); Checklist NACC_list_species_aou_7_57.csv (2017)	1886; 1909; 1957; February 1982; 2017	yes	yes
Melozone albicollis	Pipilo albicollis, Melozone albicollis	2	Dataset aou_6 (1983); Dataset aou_7_51 (2010); Checklist NACC_list_species_aou_7_57.csv (2017)	1983; 2010; 2017	no	yes
Vireo altiloquus	Vireo calidris, Vireo altiloquus, Vireosylva calidris, Vireo altiloquus barbatulus	4	Checklist aou_1.csv (1886); Dataset aou_2 (1895); Dataset aou_2_14 (1908); Dataset aou_4 (1931); Dataset aou_4_19 (1944); Checklist aou_5_34.csv (February 1982); Checklist NACC_list_species_aou_7_57.csv (2017)	1886; 1895; 1908; 1931; 1944; February 1982; 2017	yes	yes
Picoides dorsalis	Picoides dorsalis	1	Dataset aou_7_44 (2003); Checklist NACC_list_species_aou_7_57.csv (2017)	2003; 2017	no	yes
Garrulax canorus	Garrulax canorus	1	Dataset aou_5_34 (January 1982); Checklist aou_5_34.csv (February 1982); Dataset aou_6 (1983); Dataset aou_7 (1998); Checklist NACC_list_species_aou_7_57.csv (2017)	January 1982; February 1982; 1983; 1998; 2017	no	yes
Loxia megaplaga	Loxia megaplaga	1	Dataset aou_7_44 (2003); Checklist NACC_list_species_aou_7_57.csv (2017)	2003; 2017	no	yes
Aphanotriccus audax	Aphanotriccus audax	1	Dataset aou_6 (1983); Checklist NACC_list_species_aou_7_57.csv (2017)	1983; 2017	no	yes
Arremonops rufivirgatus	Arremonops rufivirgata, Embernagra rufivirgata, Arremonops rufivirgatus	3	Checklist aou_1.csv (1886); Dataset aou_2_08 (1897); Dataset aou_3 (1910); Dataset aou_5 (1957); Dataset aou_5_32 (1973); Dataset aou_5_34 (January 1982); Checklist aou_5_34.csv (February 1982); Checklist NACC_list_species_aou_7_57.csv (2017)	1886; 1897; 1910; 1957; 1973; January 1982; February 1982; 2017	yes	yes
Amazilia beryllina	Amazilia beryllina	1	Dataset aou_5_34 (January 1982); Checklist aou_5_34.csv (February 1982); Checklist NACC_list_species_aou_7_57.csv (2017)	January 1982; February 1982; 2017	no	yes
Saltator grossus	Saltator grossus, Pitylus grossus	2	Dataset aou_6 (1983); Dataset aou_6_40 (1995); Dataset aou_7_50 (2009); Checklist NACC_list_species_aou_7_57.csv (2017)	1983; 1995; 2009; 2017	no	yes
Psaltriparus plumbeus	Psaltriparus plumbeus	1	Checklist aou_1.csv (1886); Dataset aou_4 (1931)	1886; 1931	yes	no
Passerina rositae	Passerina rositae	1	Dataset aou_6 (1983); Checklist NACC_list_species_aou_7_57.csv (2017)	1983; 2017	no	yes
Baeolophus atricristatus	Parus atricristatus, Baeolophus atricristatus	2	Checklist aou_1.csv (1886); Dataset aou_2_12 (1903); Dataset aou_4_19 (1944); Dataset aou_5_33 (1976); Dataset aou_7_43 (2002); Checklist NACC_list_species_aou_7_57.csv (2017)	1886; 1903; 1944; 1976; 2002; 2017	yes	yes
Myadestes occidentalis	Myadestes occidentalis	1	Dataset aou_6 (1983); Checklist NACC_list_species_aou_7_57.csv (2017)	1983; 2017	no	yes
Colinus graysoni	Colinus graysoni	1	Checklist aou_1.csv (1886); Dataset aou_1_01 (1889)	1886; 1889	yes	no
Pterodroma cahow	Pterodroma cahow	1	Dataset aou_3_18 (1923); Dataset aou_4 (1931); Dataset aou_5_34 (January 1982); Dataset aou_6 (1983); Checklist NACC_list_species_aou_7_57.csv (2017)	1923; 1931; January 1982; 1983; 2017	no	yes
Lagopus leucura	Lagopus leucura, Lagopus leucurus	2	Checklist aou_1.csv (1886); Dataset aou_5_34 (January 1982); Checklist aou_5_34.csv (February 1982); Dataset aou_7_45 (2004); Checklist NACC_list_species_aou_7_57.csv (2017)	1886; January 1982; February 1982; 2004; 2017	yes	yes
Limosa limosa	Limosa limosa	1	Checklist aou_1.csv (1886); Checklist aou_5_34.csv (February 1982); Checklist NACC_list_species_aou_7_57.csv (2017)	1886; February 1982; 2017	yes	yes
Picoides fumigatus	Veniliornis fumigatus, Picoides fumigatus	2	Dataset aou_6 (1983); Dataset aou_7_53 (2012); Checklist NACC_list_species_aou_7_57.csv (2017)	1983; 2012; 2017	no	yes
Vireo atricapilla	Vireo atricapilla, Vireo atricapillus	2	Checklist aou_1.csv (1886); Dataset aou_5 (1957); Dataset aou_5_34 (January 1982); Checklist aou_5_34.csv (February 1982); Dataset aou_7_44 (2003); Checklist NACC_list_species_aou_7_57.csv (2017)	1886; 1957; January 1982; February 1982; 2003; 2017	yes	yes
Setophaga virens	Setophaga virens, Dendroica virens	2	Checklist aou_1.csv (1886); Dataset aou_3_17 (1920); Dataset aou_5 (1957); Dataset aou_5_34 (January 1982); Checklist aou_5_34.csv (February 1982); Dataset aou_6 (1983); Dataset aou_7_52 (2011); Checklist NACC_list_species_aou_7_57.csv (2017)	1886; 1920; 1957; January 1982; February 1982; 1983; 2011; 2017	yes	yes
Contopus pallidus	Contopus pallidus	1	Dataset aou_6_40 (1995); Checklist NACC_list_species_aou_7_57.csv (2017)	1995; 2017	no	yes
Pterodroma phaeopygia	Pterodroma phaeopygia	1	Dataset aou_5_34 (January 1982); Checklist aou_5_34.csv (February 1982); Dataset aou_7_43 (2002); Checklist NACC_list_species_aou_7_57.csv (2017)	January 1982; February 1982; 2002; 2017	no	yes
Pachyramphus rufus	Pachyramphus rufus	1	Dataset aou_6 (1983); Dataset aou_6_35 (1985); Dataset aou_6_41 (1997); Dataset aou_7 (1998); Dataset aou_7_44 (2003); Dataset aou_7_45 (2004); Dataset aou_7_52 (2011); Checklist NACC_list_species_aou_7_57.csv (2017)	1983; 1985; 1997; 1998; 2003; 2004; 2011; 2017	no	yes
Calidris canutus	Calidris canutus, Tringa canutus	2	Checklist aou_1.csv (1886); Dataset aou_3_18 (1923); Dataset aou_4 (1931); Dataset aou_5 (1957); Dataset aou_5_34 (January 1982); Checklist aou_5_34.csv (February 1982); Checklist NACC_list_species_aou_7_57.csv (2017)	1886; 1923; 1931; 1957; January 1982; February 1982; 2017	yes	yes
Fulmarus glacialoides	Priocella antarctica, Priocella glacialoides, Fulmarus glacialoides	3	Checklist aou_1.csv (1886); Dataset aou_2_09 (1899); Dataset aou_3_18 (1923); Dataset aou_4 (1931); Dataset aou_6 (1983); Dataset aou_6_37 (1989)	1886; 1899; 1923; 1931; 1983; 1989	yes	no
Piranga rubra	Piranga rubra, Piranga rubra cooperi	2	Checklist aou_1.csv (1886); Dataset aou_2_14 (1908); Dataset aou_4 (1931); Dataset aou_5_34 (January 1982); Checklist aou_5_34.csv (February 1982); Dataset aou_6 (1983); Dataset aou_7_50 (2009); Checklist NACC_list_species_aou_7_57.csv (2017)	1886; 1908; 1931; January 1982; February 1982; 1983; 2009; 2017	yes	yes
Myrmotherula surinamensis	Myrmotherula surinamensis	1	Dataset aou_6 (1983); Dataset aou_6_41 (1997); Dataset aou_7_42 (2000)	1983; 1997; 2000	no	no
Glaucis hirsutus	Glaucis hirsuta, Glaucis hirsutus	2	Dataset aou_6 (1983); Dataset aou_7_45 (2004); Checklist NACC_list_species_aou_7_57.csv (2017)	1983; 2004; 2017	no	yes
Chlorophanes spiza	Chlorophanes spiza	1	Dataset aou_6 (1983); Checklist NACC_list_species_aou_7_57.csv (2017)	1983; 2017	no	yes
Megascops cooperi	Megascops cooperi, Otus cooperi	2	Dataset aou_6 (1983); Dataset aou_7_44 (2003); Checklist NACC_list_species_aou_7_57.csv (2017)	1983; 2003; 2017	no	yes
Microrhopias quixensis	Microrhopias quixensis	1	Dataset aou_6 (1983); Dataset aou_6_41 (1997); Checklist NACC_list_species_aou_7_57.csv (2017)	1983; 1997; 2017	no	yes
Anthracothorax viridis	Anthracothorax viridis	1	Dataset aou_6 (1983); Checklist NACC_list_species_aou_7_57.csv (2017)	1983; 2017	no	yes
Lophotriccus pileatus	Lophotriccus pileatus	1	Dataset aou_6 (1983); Checklist NACC_list_species_aou_7_57.csv (2017)	1983; 2017	no	yes
Buteo ridgwayi	Buteo ridgwayi	1	Dataset aou_6 (1983); Checklist NACC_list_species_aou_7_57.csv (2017)	1983; 2017	no	yes
Peucaea mexicana	Peucaea mexicana	1	Checklist aou_1.csv (1886); Dataset aou_2_11 (1902)	1886; 1902	yes	no
Ictinia plumbea	Ictinia plumbea	1	Dataset aou_6 (1983); Checklist NACC_list_species_aou_7_57.csv (2017)	1983; 2017	no	yes
Oceanodroma microsoma	Oceanodroma microsoma, Halocyptena microsoma	2	Checklist aou_1.csv (1886); Dataset aou_3_18 (1923); Dataset aou_5_34 (January 1982); Checklist aou_5_34.csv (February 1982); Checklist NACC_list_species_aou_7_57.csv (2017)	1886; 1923; January 1982; February 1982; 2017	yes	yes
Amazilia cyanura	Amazilia cyanura	1	Dataset aou_6 (1983); Checklist NACC_list_species_aou_7_57.csv (2017)	1983; 2017	no	yes
Calliphlox evelynae	Calliphlox evelynae	1	Dataset aou_5_34 (January 1982); Checklist aou_5_34.csv (February 1982); Dataset aou_7_56 (2015); Checklist NACC_list_species_aou_7_57.csv (2017)	January 1982; February 1982; 2015; 2017	no	yes
Eupsittula pertinax	Eupsittula pertinax, Aratinga pertinax	2	Dataset aou_6 (1983); Dataset aou_7_55 (2014); Checklist NACC_list_species_aou_7_57.csv (2017)	1983; 2014; 2017	no	yes
Oceanodroma melania	Oceanodroma melania, Loomelania melania	2	Checklist aou_1.csv (1886); Dataset aou_3_18 (1923); Dataset aou_4_19 (1944); Dataset aou_5_32 (1973); Dataset aou_5_34 (January 1982); Checklist aou_5_34.csv (February 1982); Checklist NACC_list_species_aou_7_57.csv (2017)	1886; 1923; 1944; 1973; January 1982; February 1982; 2017	yes	yes
Calyptophilus tertius	Calyptophilus tertius	1	Dataset aou_6_41 (1997); Checklist NACC_list_species_aou_7_57.csv (2017)	1997; 2017	no	yes
Cygnus olor	Cygnus olor, Sthenelides olor	2	Dataset aou_4 (1931); Dataset aou_4_20 (1945); Checklist aou_5_34.csv (February 1982); Checklist NACC_list_species_aou_7_57.csv (2017)	1931; 1945; February 1982; 2017	no	yes
Tilmatura dupontii	Tilmatura dupontii	1	Dataset aou_6 (1983); Checklist NACC_list_species_aou_7_57.csv (2017)	1983; 2017	no	yes
Spinus xanthogastrus	Carduelis xanthogastra, Spinus xanthogastrus	2	Dataset aou_6 (1983); Dataset aou_7_50 (2009); Checklist NACC_list_species_aou_7_57.csv (2017)	1983; 2009; 2017	no	yes
Anas bahamensis	Anas bahamensis, Dafila bahamensis	2	Dataset aou_4 (1931); Dataset aou_4_19 (1944); Dataset aou_5 (1957); Dataset aou_5_34 (January 1982); Checklist aou_5_34.csv (February 1982); Checklist NACC_list_species_aou_7_57.csv (2017)	1931; 1944; 1957; January 1982; February 1982; 2017	no	yes
Contopus cooperi	Contopus borealis, Nuttallornis mesoleucus, Nuttallornis borealis, Contopus cooperi	4	Checklist aou_1.csv (1886); Dataset aou_2_12 (1903); Dataset aou_4 (1931); Dataset aou_4_20 (1945); Dataset aou_5_34 (January 1982); Checklist aou_5_34.csv (February 1982); Dataset aou_6_41 (1997); Checklist NACC_list_species_aou_7_57.csv (2017)	1886; 1903; 1931; 1945; January 1982; February 1982; 1997; 2017	yes	yes
Leucosticte atrata	Leucosticte atrata	1	Checklist aou_1.csv (1886); Dataset aou_2_15 (1909); Dataset aou_5_34 (January 1982); Checklist aou_5_34.csv (February 1982); Dataset aou_6_39 (1993); Checklist NACC_list_species_aou_7_57.csv (2017)	1886; 1909; January 1982; February 1982; 1993; 2017	yes	yes
Streptopelia turtur	Streptopelia turtur	1	Dataset aou_6_39 (1993); Checklist NACC_list_species_aou_7_57.csv (2017)	1993; 2017	no	yes
Sula leucogaster	Sula leucogaster, Sula leucogastra	2	Dataset aou_2_14 (1908); Dataset aou_4 (1931); Dataset aou_4_19 (1944); Dataset aou_5 (1957); Checklist aou_5_34.csv (February 1982); Checklist NACC_list_species_aou_7_57.csv (2017)	1908; 1931; 1944; 1957; February 1982; 2017	no	yes
Sturnella militaris	Sturnella militaris	1	Dataset aou_6 (1983); Dataset aou_6_41 (1997); Checklist NACC_list_species_aou_7_57.csv (2017)	1983; 1997; 2017	no	yes
Psittacara mitratus	Psittacara mitratus, Aratinga mitrata	2	Dataset aou_7_43 (2002); Dataset aou_7_55 (2014); Checklist NACC_list_species_aou_7_57.csv (2017)	2002; 2014; 2017	no	yes
Xenoligea montana	Xenoligea montana	1	Dataset aou_6 (1983); Checklist NACC_list_species_aou_7_57.csv (2017)	1983; 2017	no	yes
Melanerpes pygmaeus	Melanerpes pygmaeus	1	Dataset aou_6 (1983); Dataset aou_7_45 (2004); Checklist NACC_list_species_aou_7_57.csv (2017)	1983; 2004; 2017	no	yes
Haliaeetus albicilla	Haliaeetus albicilla	1	Checklist aou_1.csv (1886); Dataset aou_2_15 (1909); Dataset aou_3_18 (1923); Dataset aou_5_34 (January 1982); Checklist aou_5_34.csv (February 1982); Checklist NACC_list_species_aou_7_57.csv (2017)	1886; 1909; 1923; January 1982; February 1982; 2017	yes	yes
Elaenia flavogaster	Elaenia flavogaster	1	Dataset aou_6 (1983); Checklist NACC_list_species_aou_7_57.csv (2017)	1983; 2017	no	yes
Pandion haliaetus	Pandion haliaetus carolinensis, Pandion haliaetus	2	Checklist aou_1.csv (1886); Dataset aou_2_15 (1909); Dataset aou_3 (1910); Dataset aou_4 (1931); Dataset aou_4_19 (1944); Checklist aou_5_34.csv (February 1982); Dataset aou_6 (1983); Dataset aou_7_51 (2010); Checklist NACC_list_species_aou_7_57.csv (2017)	1886; 1909; 1910; 1931; 1944; February 1982; 1983; 2010; 2017	yes	yes
Chlorostilbon assimilis	Chlorostilbon assimilis	1	Dataset aou_6 (1983); Checklist NACC_list_species_aou_7_57.csv (2017)	1983; 2017	no	yes
Deconychura longicauda	Deconychura longicauda	1	Dataset aou_6 (1983); Dataset aou_7_47 (2006); Checklist NACC_list_species_aou_7_57.csv (2017)	1983; 2006; 2017	no	yes
Amazilia edward	Amazilia edward	1	Dataset aou_6 (1983); Checklist NACC_list_species_aou_7_57.csv (2017)	1983; 2017	no	yes
Piranga flava	Piranga flava	1	Dataset aou_4 (1931); Dataset aou_5_34 (January 1982); Checklist aou_5_34.csv (February 1982); Dataset aou_6 (1983); Dataset aou_7_50 (2009); Checklist NACC_list_species_aou_7_57.csv (2017)	1931; January 1982; February 1982; 1983; 2009; 2017	no	yes
Tympanuchus americanus	Tympanuchus americanus	1	Checklist aou_1.csv (1886); Dataset aou_2_15 (1909); Dataset aou_4 (1931)	1886; 1909; 1931	yes	no
Puffinus borealis	Puffinus borealis	1	Checklist aou_1.csv (1886); Dataset aou_3_18 (1923); Dataset aou_4 (1931)	1886; 1923; 1931	yes	no
Myiarchus barbirostris	Myiarchus barbirostris	1	Dataset aou_6 (1983); Checklist NACC_list_species_aou_7_57.csv (2017)	1983; 2017	no	yes
Chaetura martinica	Chaetura martinica	1	Dataset aou_6 (1983); Checklist NACC_list_species_aou_7_57.csv (2017)	1983; 2017	no	yes
Campylorhynchus chiapensis	Campylorhynchus chiapensis	1	Dataset aou_6 (1983); Checklist NACC_list_species_aou_7_57.csv (2017)	1983; 2017	no	yes
Puffinus lherminieri	Puffinus lherminieri, Puffinus auduboni	2	Checklist aou_1.csv (1886); Dataset aou_2_11 (1902); Dataset aou_3_18 (1923); Dataset aou_4 (1931); Checklist aou_5_34.csv (February 1982); Dataset aou_7_53 (2012); Checklist NACC_list_species_aou_7_57.csv (2017)	1886; 1902; 1923; 1931; February 1982; 2012; 2017	yes	yes
Tachyphonus delatrii	Tachyphonus delatrii	1	Dataset aou_6 (1983); Checklist NACC_list_species_aou_7_57.csv (2017)	1983; 2017	no	yes
Ninox scutulata	Ninox scutulata	1	Dataset aou_7_50 (2009); Dataset aou_7_55 (2014)	2009; 2014	no	no
Icterus melanopsis	Icterus melanopsis	1	Dataset aou_7_51 (2010); Checklist NACC_list_species_aou_7_57.csv (2017)	2010; 2017	no	yes
Zentrygon carrikeri	Geotrygon carrikeri, Zentrygon carrikeri	2	Dataset aou_6_41 (1997); Dataset aou_7_55 (2014); Checklist NACC_list_species_aou_7_57.csv (2017)	1997; 2014; 2017	no	yes
Tangara cabanisi	Tangara cabanisi	1	Dataset aou_6 (1983); Checklist NACC_list_species_aou_7_57.csv (2017)	1983; 2017	no	yes
Pipilo chlorurus	Pipilo chlorurus, Oreospiza chlorura, Oberholseria chlorura, Chlorura chlorura	4	Checklist aou_1.csv (1886); Dataset aou_2_08 (1897); Dataset aou_3_17 (1920); Dataset aou_4_22 (1947); Dataset aou_5_33 (1976); Dataset aou_5_34 (January 1982); Checklist aou_5_34.csv (February 1982); Checklist NACC_list_species_aou_7_57.csv (2017)	1886; 1897; 1920; 1947; 1976; January 1982; February 1982; 2017	yes	yes
Hylopezus dives	Hylopezus dives	1	Dataset aou_6_41 (1997); Dataset aou_7_46 (2005); Dataset aou_7_49 (2008); Checklist NACC_list_species_aou_7_57.csv (2017)	1997; 2005; 2008; 2017	no	yes
Leptotila rufaxilla	Leptotila rufaxilla	1	Dataset aou_6 (1983); Dataset aou_6_40 (1995); Dataset aou_7 (1998); Dataset aou_7_46 (2005)	1983; 1995; 1998; 2005	no	no
Myiarchus cinerascens	Myiarchus cinerascens	1	Checklist aou_1.csv (1886); Dataset aou_5 (1957); Checklist aou_5_34.csv (February 1982); Checklist NACC_list_species_aou_7_57.csv (2017)	1886; 1957; February 1982; 2017	yes	yes
Accipiter striatus	Accipiter striatus, Accipiter velox	2	Checklist aou_1.csv (1886); Dataset aou_2_15 (1909); Dataset aou_3_18 (1923); Dataset aou_4_19 (1944); Checklist aou_5_34.csv (February 1982); Checklist NACC_list_species_aou_7_57.csv (2017)	1886; 1909; 1923; 1944; February 1982; 2017	yes	yes
Calyptophilus frugivorus	Calyptophilus frugivorus	1	Dataset aou_6 (1983); Dataset aou_6_41 (1997); Checklist NACC_list_species_aou_7_57.csv (2017)	1983; 1997; 2017	no	yes
Porphyrio martinicus	Porphyrio martinicus, Ionornis martinicus, Porphyrio martinica, Porphyrula martinica, Ionornis martinica	5	Checklist aou_1.csv (1886); Dataset aou_3 (1910); Dataset aou_4 (1931); Dataset aou_4_19 (1944); Checklist aou_5_34.csv (February 1982); Dataset aou_7_43 (2002); Dataset aou_7_53 (2012); Checklist NACC_list_species_aou_7_57.csv (2017)	1886; 1910; 1931; 1944; February 1982; 2002; 2012; 2017	yes	yes
Lampornis viridipallens	Lampornis viridipallens	1	Dataset aou_6 (1983); Checklist NACC_list_species_aou_7_57.csv (2017)	1983; 2017	no	yes
Anthracothorax veraguensis	Anthracothorax veraguensis	1	Dataset aou_6_40 (1995); Dataset aou_7_49 (2008); Checklist NACC_list_species_aou_7_57.csv (2017)	1995; 2008; 2017	no	yes
Zonotrichia intermedia	Zonotrichia intermedia	1	Checklist aou_1.csv (1886); Dataset aou_1_02 (1890)	1886; 1890	yes	no
Thryomanes leucophrys	Thryomanes leucophrys, Thryothorus leucophrys	2	Dataset aou_1_07 (1895); Dataset aou_2_09 (1899); Dataset aou_4 (1931)	1895; 1899; 1931	no	no
Chaetura meridionalis	Chaetura meridionalis	1	Dataset aou_7_52 (2011); Checklist NACC_list_species_aou_7_57.csv (2017)	2011; 2017	no	yes
Melamprosops phaeosoma	Melamprosops phaeosoma	1	Dataset aou_5_34 (January 1982); Checklist aou_5_34.csv (February 1982); Checklist NACC_list_species_aou_7_57.csv (2017)	January 1982; February 1982; 2017	no	yes
Phaenicophilus poliocephalus	Phaenicophilus poliocephalus	1	Dataset aou_6 (1983); Checklist NACC_list_species_aou_7_57.csv (2017)	1983; 2017	no	yes
Acrocephalus schoenobaenus	Acrocephalus schoenobaenus	1	Dataset aou_7_50 (2009); Dataset aou_7_51 (2010); Checklist NACC_list_species_aou_7_57.csv (2017)	2009; 2010; 2017	no	yes
Catharus gracilirostris	Catharus gracilirostris	1	Dataset aou_6 (1983); Checklist NACC_list_species_aou_7_57.csv (2017)	1983; 2017	no	yes
Hirundo rustica	Hirundo rustica	1	Dataset aou_2_14 (1908); Dataset aou_3 (1910); Dataset aou_4_19 (1944); Checklist aou_5_34.csv (February 1982); Checklist NACC_list_species_aou_7_57.csv (2017)	1908; 1910; 1944; February 1982; 2017	no	yes
Atlapetes atricapillus	Atlapetes atricapillus	1	Dataset aou_6 (1983); Dataset aou_6_41 (1997)	1983; 1997	no	no
Arremon virenticeps	Atlapetes virenticeps, Arremon virenticeps, Buarremon virenticeps	3	Dataset aou_6 (1983); Dataset aou_6_41 (1997); Dataset aou_7_49 (2008); Checklist NACC_list_species_aou_7_57.csv (2017)	1983; 1997; 2008; 2017	no	yes
Falco vespertinus	Falco vespertinus	1	Dataset aou_7_48 (2007); Checklist NACC_list_species_aou_7_57.csv (2017)	2007; 2017	no	yes
Premnoplex brunnescens	Premnoplex brunnescens	1	Dataset aou_6 (1983); Checklist NACC_list_species_aou_7_57.csv (2017)	1983; 2017	no	yes
Gymnogyps californianus	Pseudogryphus californianus, Gymnogyps californianus	2	Checklist aou_1.csv (1886); Dataset aou_2_10 (1901); Dataset aou_4 (1931); Checklist aou_5_34.csv (February 1982); Checklist NACC_list_species_aou_7_57.csv (2017)	1886; 1901; 1931; February 1982; 2017	yes	yes
Stercorarius pomarinus	Stercorarius pomarinus	1	Checklist aou_1.csv (1886); Dataset aou_5_34 (January 1982); Checklist aou_5_34.csv (February 1982); Dataset aou_7_47 (2006); Checklist NACC_list_species_aou_7_57.csv (2017)	1886; January 1982; February 1982; 2006; 2017	yes	yes
Colibri thalassinus	Colibri thalassinus	1	Dataset aou_5_34 (January 1982); Checklist aou_5_34.csv (February 1982); Dataset aou_7_49 (2008); Dataset aou_7_57 (2016); Checklist NACC_list_species_aou_7_57.csv (2017)	January 1982; February 1982; 2008; 2016; 2017	no	yes
Phalaenoptilus nuttallii	Phalaenoptilus nuttalli, Phalaenoptilus nuttallii	2	Checklist aou_1.csv (1886); Dataset aou_1_01 (1889); Dataset aou_2 (1895); Dataset aou_3 (1910); Dataset aou_4_21 (1946); Dataset aou_5_34 (January 1982); Checklist aou_5_34.csv (February 1982); Checklist NACC_list_species_aou_7_57.csv (2017)	1886; 1889; 1895; 1910; 1946; January 1982; February 1982; 2017	yes	yes
Charadrius melodus	Aegialitis meloda circumcincta, Charadrius melodus, Aegialitis meloda	3	Checklist aou_1.csv (1886); Dataset aou_3_17 (1920); Checklist aou_5_34.csv (February 1982); Checklist NACC_list_species_aou_7_57.csv (2017)	1886; 1920; February 1982; 2017	yes	yes
Tachornis phoenicobia	Tachornis phoenicobia	1	Dataset aou_5_34 (January 1982); Checklist aou_5_34.csv (February 1982); Dataset aou_7 (1998); Checklist NACC_list_species_aou_7_57.csv (2017)	January 1982; February 1982; 1998; 2017	no	yes
Lepidocolaptes leucogaster	Lepidocolaptes leucogaster	1	Dataset aou_6 (1983); Dataset aou_7_47 (2006); Checklist NACC_list_species_aou_7_57.csv (2017)	1983; 2006; 2017	no	yes
Vireo cassinii	Vireo cassinii	1	Dataset aou_6_41 (1997); Checklist NACC_list_species_aou_7_57.csv (2017)	1997; 2017	no	yes
Aramides axillaris	Aramides axillaris	1	Dataset aou_6 (1983); Checklist NACC_list_species_aou_7_57.csv (2017)	1983; 2017	no	yes
Odontophorus erythrops	Odontophorus erythrops	1	Dataset aou_6 (1983); Dataset aou_6_39 (1993)	1983; 1993	no	no
Penelope purpurascens	Penelope purpurascens	1	Dataset aou_6 (1983); Checklist NACC_list_species_aou_7_57.csv (2017)	1983; 2017	no	yes
Pheugopedius rutilus	Pheugopedius rutilus, Thryothorus rutilus	2	Dataset aou_6 (1983); Dataset aou_7_53 (2012); Checklist NACC_list_species_aou_7_57.csv (2017)	1983; 2012; 2017	no	yes
Piranga roseogularis	Piranga roseogularis	1	Dataset aou_6 (1983); Dataset aou_7_50 (2009); Checklist NACC_list_species_aou_7_57.csv (2017)	1983; 2009; 2017	no	yes
Myrmeciza longipes	Myrmeciza longipes	1	Dataset aou_6 (1983); Dataset aou_6_41 (1997); Checklist NACC_list_species_aou_7_57.csv (2017)	1983; 1997; 2017	no	yes
Somateria dresseri	Somateria dresseri	1	Checklist aou_1.csv (1886); Dataset aou_3 (1910); Dataset aou_3_18 (1923)	1886; 1910; 1923	yes	no
Amazilia rutila	Amazilia rutila	1	Dataset aou_6 (1983); Checklist NACC_list_species_aou_7_57.csv (2017)	1983; 2017	no	yes
Androdon aequatorialis	Androdon aequatorialis	1	Dataset aou_6 (1983); Checklist NACC_list_species_aou_7_57.csv (2017)	1983; 2017	no	yes
Aspatha gularis	Aspatha gularis	1	Dataset aou_6 (1983); Checklist NACC_list_species_aou_7_57.csv (2017)	1983; 2017	no	yes
Calothorax pulcher	Calothorax pulcher	1	Dataset aou_6 (1983); Checklist NACC_list_species_aou_7_57.csv (2017)	1983; 2017	no	yes
Turdus ravidus	Turdus ravidus	1	Dataset aou_6 (1983); Checklist NACC_list_species_aou_7_57.csv (2017)	1983; 2017	no	yes
Oncostoma cinereigulare	Oncostoma cinereigulare	1	Dataset aou_6 (1983); Checklist NACC_list_species_aou_7_57.csv (2017)	1983; 2017	no	yes
Somateria v-nigra	Somateria v-nigra	1	Checklist aou_1.csv (1886); Dataset aou_4_19 (1944)	1886; 1944	yes	no
Calliphlox bryantae	Calliphlox bryantae	1	Dataset aou_6 (1983); Checklist NACC_list_species_aou_7_57.csv (2017)	1983; 2017	no	yes
Casmerodius egretta	Herodias egretta, Ardea egretta, Casmerodius egretta	3	Checklist aou_1.csv (1886); Dataset aou_2_12 (1903); Dataset aou_3 (1910); Dataset aou_3_17 (1920); Dataset aou_4 (1931)	1886; 1903; 1910; 1920; 1931	yes	no
Amphispiza quinquestriata	Amphispiza quinquestriata, Aimophila quinquestriata	2	Dataset aou_5_34 (January 1982); Checklist aou_5_34.csv (February 1982); Dataset aou_6_41 (1997); Dataset aou_7_51 (2010); Checklist NACC_list_species_aou_7_57.csv (2017)	January 1982; February 1982; 1997; 2010; 2017	no	yes
Dendrocincla anabatina	Dendrocincla anabatina	1	Dataset aou_6 (1983); Dataset aou_7_47 (2006); Checklist NACC_list_species_aou_7_57.csv (2017)	1983; 2006; 2017	no	yes
Cyanolyca pumilo	Cyanolyca pumilo	1	Dataset aou_6 (1983); Checklist NACC_list_species_aou_7_57.csv (2017)	1983; 2017	no	yes
Colaptes rubiginosus	Colaptes rubiginosus, Piculus rubiginosus	2	Dataset aou_6 (1983); Dataset aou_7_49 (2008); Checklist NACC_list_species_aou_7_57.csv (2017)	1983; 2008; 2017	no	yes
Cercomacra nigricans	Cercomacra nigricans	1	Dataset aou_6 (1983); Dataset aou_6_41 (1997); Checklist NACC_list_species_aou_7_57.csv (2017)	1983; 1997; 2017	no	yes
Amazona collaria	Amazona collaria	1	Dataset aou_6 (1983); Checklist NACC_list_species_aou_7_57.csv (2017)	1983; 2017	no	yes
Strix fulvescens	Strix fulvescens	1	Dataset aou_6 (1983); Checklist NACC_list_species_aou_7_57.csv (2017)	1983; 2017	no	yes
Creciscus coturniculus	Crescicus coturniculus, Creciscus coturniculus, Porzana coturniculus	3	Dataset aou_1_05 (1893); Dataset aou_1_06 (1894); Dataset aou_1_07 (1895); Dataset aou_2 (1895); Dataset aou_2_14 (1908); Dataset aou_3 (1910); Dataset aou_4 (1931)	1893; 1894; 1895; 1908; 1910; 1931	no	no
Ixobrychus minutus	Ixobrychus minutus	1	Dataset aou_7_51 (2010); Checklist NACC_list_species_aou_7_57.csv (2017)	2010; 2017	no	yes
Myioborus miniatus	Myioborus miniatus	1	Dataset aou_5_34 (January 1982); Checklist aou_5_34.csv (February 1982); Dataset aou_6 (1983); Checklist NACC_list_species_aou_7_57.csv (2017)	January 1982; February 1982; 1983; 2017	no	yes
Terenotriccus erythrurus	Terenotriccus erythrurus	1	Dataset aou_6 (1983); Checklist NACC_list_species_aou_7_57.csv (2017)	1983; 2017	no	yes
Colaptes auricularis	Piculus auricularis, Colaptes auricularis	2	Dataset aou_6 (1983); Dataset aou_7_49 (2008); Checklist NACC_list_species_aou_7_57.csv (2017)	1983; 2008; 2017	no	yes
Onychoprion fuscatus	Sterna fuliginosa, Onychoprion fuscatus, Sterna fuscata	3	Checklist aou_1.csv (1886); Dataset aou_2_14 (1908); Checklist aou_5_34.csv (February 1982); Dataset aou_7_47 (2006); Checklist NACC_list_species_aou_7_57.csv (2017)	1886; 1908; February 1982; 2006; 2017	yes	yes
Charadrius nivosus	Aegialitis nivosa, Charadrius nivosus	2	Checklist aou_1.csv (1886); Dataset aou_3_17 (1920); Dataset aou_4_19 (1944); Dataset aou_7_52 (2011); Checklist NACC_list_species_aou_7_57.csv (2017)	1886; 1920; 1944; 2011; 2017	yes	yes
Motacilla lugens	Motacilla lugens	1	Dataset aou_5_34 (January 1982); Checklist aou_5_34.csv (February 1982); Dataset aou_7_46 (2005)	January 1982; February 1982; 2005	no	no
Volatinia jacarina	Volatinia jacarina	1	Dataset aou_6 (1983); Checklist NACC_list_species_aou_7_57.csv (2017)	1983; 2017	no	yes
Haplophaedia aureliae	Haplophaedia aureliae	1	Dataset aou_6 (1983); Checklist NACC_list_species_aou_7_57.csv (2017)	1983; 2017	no	yes
Dendroica aestiva	Dendroica aestiva	1	Checklist aou_1.csv (1886); Dataset aou_3_17 (1920); Dataset aou_4_20 (1945)	1886; 1920; 1945	yes	no
Ficedula mugimaki	Ficedula mugimaki	1	Dataset aou_6_41 (1997); Checklist NACC_list_species_aou_7_57.csv (2017)	1997; 2017	no	yes
Deltarhynchus flammulatus	Deltarhynchus flammulatus	1	Dataset aou_6 (1983); Checklist NACC_list_species_aou_7_57.csv (2017)	1983; 2017	no	yes
Calidris subruficollis	Calidris subruficollis, Tryngites subruficollis	2	Checklist aou_1.csv (1886); Checklist aou_5_34.csv (February 1982); Dataset aou_7_54 (2013); Checklist NACC_list_species_aou_7_57.csv (2017)	1886; February 1982; 2013; 2017	yes	yes
Psittacula krameri	Psittacula krameri	1	Dataset aou_5_34 (January 1982); Checklist aou_5_34.csv (February 1982); Checklist NACC_list_species_aou_7_57.csv (2017)	January 1982; February 1982; 2017	no	yes
Garrulax pectoralis	Garrulax pectoralis	1	Dataset aou_5_34 (January 1982); Checklist aou_5_34.csv (February 1982); Dataset aou_6 (1983); Dataset aou_7 (1998); Checklist NACC_list_species_aou_7_57.csv (2017)	January 1982; February 1982; 1983; 1998; 2017	no	yes
Xenerpestes minlosi	Xenerpestes minlosi	1	Dataset aou_6 (1983); Checklist NACC_list_species_aou_7_57.csv (2017)	1983; 2017	no	yes
Ixobrychus sinensis	Ixobrychus sinensis	1	Dataset aou_6_38 (1991); Checklist NACC_list_species_aou_7_57.csv (2017)	1991; 2017	no	yes
Myiopagis gaimardii	Myiopagis gaimardii	1	Dataset aou_6 (1983); Checklist NACC_list_species_aou_7_57.csv (2017)	1983; 2017	no	yes
Lampornis sybillae	Lampornis sybillae	1	Dataset aou_6 (1983); Checklist NACC_list_species_aou_7_57.csv (2017)	1983; 2017	no	yes
Gavia pacifica	Gavia pacifica, Gavia pacificus, Urinator pacificus	3	Checklist aou_1.csv (1886); Dataset aou_2_09 (1899); Dataset aou_3 (1910); Dataset aou_4 (1931); Dataset aou_6_35 (1985); Checklist NACC_list_species_aou_7_57.csv (2017)	1886; 1899; 1910; 1931; 1985; 2017	yes	yes
Phylloscopus sibilatrix	Phylloscopus sibilatrix	1	Dataset aou_5_34 (January 1982); Checklist aou_5_34.csv (February 1982); Dataset aou_6 (1983); Checklist NACC_list_species_aou_7_57.csv (2017)	January 1982; February 1982; 1983; 2017	no	yes
Ptiliogonys cinereus	Ptiliogonys cinereus, Ptilogonys cinereus	2	Dataset aou_6 (1983); Dataset aou_7_54 (2013); Checklist NACC_list_species_aou_7_57.csv (2017)	1983; 2013; 2017	no	yes
Puffinus auricularis	Puffinus auricularis	1	Dataset aou_2_09 (1899); Dataset aou_3_18 (1923); Dataset aou_4 (1931); Checklist aou_5_34.csv (February 1982); Dataset aou_7_56 (2015); Checklist NACC_list_species_aou_7_57.csv (2017)	1899; 1923; 1931; February 1982; 2015; 2017	no	yes
Calidris pygmea	Eurynorhynchus pygmeus, Calidris pygmea, Eurynorhynchus pygmeum, Eurynorhynchus pygmaeus	4	Checklist aou_1.csv (1886); Dataset aou_3 (1910); Dataset aou_5 (1957); Dataset aou_5_32 (1973); Dataset aou_5_34 (January 1982); Checklist aou_5_34.csv (February 1982); Dataset aou_7_45 (2004); Dataset aou_7_54 (2013); Checklist NACC_list_species_aou_7_57.csv (2017)	1886; 1910; 1957; 1973; January 1982; February 1982; 2004; 2013; 2017	yes	yes
Falco rusticolus	Falco rusticolus candicans, Falco rusticolus gyrfalco, Falco rusticolus, Falco rusticolus obsoletus	4	Checklist aou_1.csv (1886); Dataset aou_4 (1931); Checklist aou_5_34.csv (February 1982); Checklist NACC_list_species_aou_7_57.csv (2017)	1886; 1931; February 1982; 2017	yes	yes
Dendrocygna arborea	Dendrocygna arborea	1	Dataset aou_5 (1957); Dataset aou_5_33 (1976); Dataset aou_5_34 (January 1982); Dataset aou_6 (1983); Checklist NACC_list_species_aou_7_57.csv (2017)	1957; 1976; January 1982; 1983; 2017	no	yes
Oceanodroma macrodactyla	Oceanodroma macrodactyla	1	Dataset aou_1_01 (1889); Dataset aou_2 (1895); Dataset aou_3_18 (1923); Dataset aou_5_34 (January 1982); Checklist aou_5_34.csv (February 1982); Checklist NACC_list_species_aou_7_57.csv (2017)	1889; 1895; 1923; January 1982; February 1982; 2017	no	yes
Catherpes mexicanus	Catherpes mexicanus	1	Checklist aou_1.csv (1886); Dataset aou_5 (1957); Checklist aou_5_34.csv (February 1982); Dataset aou_6 (1983); Checklist NACC_list_species_aou_7_57.csv (2017)	1886; 1957; February 1982; 1983; 2017	yes	yes
Centrocercus minimus	Centrocercus minimus	1	Dataset aou_7_42 (2000); Checklist NACC_list_species_aou_7_57.csv (2017)	2000; 2017	no	yes
Molothrus oryzivorus	Molothrus oryzivorus, Scaphidura oryzivora	2	Dataset aou_6 (1983); Dataset aou_7_42 (2000); Checklist NACC_list_species_aou_7_57.csv (2017)	1983; 2000; 2017	no	yes
Campylorhynchus zonatus	Campylorhynchus zonatus	1	Dataset aou_6 (1983); Checklist NACC_list_species_aou_7_57.csv (2017)	1983; 2017	no	yes
Caprimulgus indicus	Caprimulgus indicus	1	Dataset aou_5_34 (January 1982); Checklist aou_5_34.csv (February 1982); Dataset aou_7_45 (2004); Checklist NACC_list_species_aou_7_57.csv (2017)	January 1982; February 1982; 2004; 2017	no	yes
Colaptes fernandinae	Colaptes fernandinae	1	Dataset aou_6 (1983); Dataset aou_6_35 (1985); Checklist NACC_list_species_aou_7_57.csv (2017)	1983; 1985; 2017	no	yes
Hylocharis eliciae	Hylocharis eliciae	1	Dataset aou_6 (1983); Checklist NACC_list_species_aou_7_57.csv (2017)	1983; 2017	no	yes
Charadrius alexandrinus	Charadrius alexandrinus	1	Dataset aou_4_19 (1944); Checklist aou_5_34.csv (February 1982); Dataset aou_7_46 (2005); Dataset aou_7_52 (2011)	1944; February 1982; 2005; 2011	no	no
Coccyzus americanus	Coccyzus americanus	1	Checklist aou_1.csv (1886); Checklist aou_5_34.csv (February 1982); Checklist NACC_list_species_aou_7_57.csv (2017)	1886; February 1982; 2017	yes	yes
Junco townsendi	Junco townsendi	1	Dataset aou_1_02 (1890); Dataset aou_2_14 (1908)	1890; 1908	no	no
Anas zonorhyncha	Anas zonorhyncha	1	Dataset aou_7_49 (2008); Checklist NACC_list_species_aou_7_57.csv (2017)	2008; 2017	no	yes
Puffinus gavia	Puffinus gavia	1	Checklist aou_1.csv (1886); Dataset aou_2_08 (1897)	1886; 1897	yes	no
Limosa lapponica	Limosa lapponica, Limosa lapponica baueri	2	Checklist aou_1.csv (1886); Dataset aou_4 (1931); Checklist aou_5_34.csv (February 1982); Checklist NACC_list_species_aou_7_57.csv (2017)	1886; 1931; February 1982; 2017	yes	yes
Plectrophenax nivalis	Passerina nivalis, Plectrophenax nivalis	2	Checklist aou_1.csv (1886); Dataset aou_2_09 (1899); Dataset aou_2_14 (1908); Dataset aou_2_15 (1909); Dataset aou_5_34 (January 1982); Checklist aou_5_34.csv (February 1982); Dataset aou_7_51 (2010); Checklist NACC_list_species_aou_7_57.csv (2017)	1886; 1899; 1908; 1909; January 1982; February 1982; 2010; 2017	yes	yes
Dendragapus obscurus	Dendragapus obscurus, Dendragapus obscurus richardsonii, Dendragapus obscurus fuliginosus	3	Checklist aou_1.csv (1886); Dataset aou_4 (1931); Dataset aou_4_19 (1944); Dataset aou_5 (1957); Dataset aou_5_34 (January 1982); Checklist aou_5_34.csv (February 1982); Dataset aou_7_47 (2006); Checklist NACC_list_species_aou_7_57.csv (2017)	1886; 1931; 1944; 1957; January 1982; February 1982; 2006; 2017	yes	yes
Hylophilus flavipes	Hylophilus flavipes	1	Dataset aou_6 (1983); Checklist NACC_list_species_aou_7_57.csv (2017)	1983; 2017	no	yes
Geotrygon chrysia	Oreopeleia chrysia, Geotrygon chrysia	2	Dataset aou_2_08 (1897); Dataset aou_3_18 (1923); Dataset aou_4_26 (1951); Checklist aou_5_34.csv (February 1982); Checklist NACC_list_species_aou_7_57.csv (2017)	1897; 1923; 1951; February 1982; 2017	no	yes
Junco hyemalis	Junco hyemalis oregonus, Junco hyemalis	2	Checklist aou_1.csv (1886); Dataset aou_1_04 (1892); Dataset aou_2_14 (1908); Dataset aou_4 (1931); Dataset aou_5_32 (1973); Dataset aou_5_34 (January 1982); Checklist aou_5_34.csv (February 1982); Dataset aou_7_55 (2014); Checklist NACC_list_species_aou_7_57.csv (2017)	1886; 1892; 1908; 1931; 1973; January 1982; February 1982; 2014; 2017	yes	yes
Campylorhynchus griseus	Campylorhynchus griseus	1	Dataset aou_7_56 (2015); Checklist NACC_list_species_aou_7_57.csv (2017)	2015; 2017	no	yes
Trogon massena	Trogon massena	1	Dataset aou_6 (1983); Checklist NACC_list_species_aou_7_57.csv (2017)	1983; 2017	no	yes
Tachyphonus rufus	Tachyphonus rufus	1	Dataset aou_6 (1983); Checklist NACC_list_species_aou_7_57.csv (2017)	1983; 2017	no	yes
Phoebetria palpebrata	Phoebetria palpebrata, Phoebetria fuliginosa	2	Checklist aou_1.csv (1886); Dataset aou_2_14 (1908); Dataset aou_4 (1931); Dataset aou_6_41 (1997); Checklist NACC_list_species_aou_7_57.csv (2017)	1886; 1908; 1931; 1997; 2017	yes	yes
Aethia pygmaea	Simorhynchus pygmaeus, Aethia pygmaea	2	Checklist aou_1.csv (1886); Dataset aou_2_14 (1908); Checklist aou_5_34.csv (February 1982); Checklist NACC_list_species_aou_7_57.csv (2017)	1886; 1908; February 1982; 2017	yes	yes
Antrostomus cubanensis	Caprimulgus cubanensis, Antrostomus cubanensis	2	Dataset aou_6 (1983); Dataset aou_7_53 (2012); Checklist NACC_list_species_aou_7_57.csv (2017)	1983; 2012; 2017	no	yes
Tringa stagnatilis	Tringa stagnatilis	1	Dataset aou_5_34 (January 1982); Checklist aou_5_34.csv (February 1982); Checklist NACC_list_species_aou_7_57.csv (2017)	January 1982; February 1982; 2017	no	yes
Buteo albonotatus	Buteo albonotatus, Buteo abbreviatus	2	Checklist aou_1.csv (1886); Dataset aou_2_15 (1909); Dataset aou_3_18 (1923); Dataset aou_4 (1931); Checklist aou_5_34.csv (February 1982); Checklist NACC_list_species_aou_7_57.csv (2017)	1886; 1909; 1923; 1931; February 1982; 2017	yes	yes
Elvira chionura	Elvira chionura	1	Dataset aou_6 (1983); Checklist NACC_list_species_aou_7_57.csv (2017)	1983; 2017	no	yes
Sarcoramphus papa	Sarcorhamphus papa, Sarcoramphus papa	2	Dataset aou_2_14 (1908); Dataset aou_3 (1910); Dataset aou_4_20 (1945); Dataset aou_5 (1957); Dataset aou_5_34 (January 1982); Dataset aou_6 (1983); Checklist NACC_list_species_aou_7_57.csv (2017)	1908; 1910; 1945; 1957; January 1982; 1983; 2017	no	yes
Bangsia arcaei	Bangsia arcaei, Buthraupis arcaei	2	Dataset aou_6 (1983); Dataset aou_6_39 (1993); Checklist NACC_list_species_aou_7_57.csv (2017)	1983; 1993; 2017	no	yes
Mesophoyx intermedia	Mesophoyx intermedia	1	Dataset aou_7_48 (2007); Checklist NACC_list_species_aou_7_57.csv (2017)	2007; 2017	no	yes
Myiarchus tuberculifer	Myiarchus tuberculifer	1	Dataset aou_4 (1931); Dataset aou_5_34 (January 1982); Checklist aou_5_34.csv (February 1982); Checklist NACC_list_species_aou_7_57.csv (2017)	1931; January 1982; February 1982; 2017	no	yes
Anthus rubescens	Anthus rubescens, Anthus pensilvanicus	2	Checklist aou_1.csv (1886); Dataset aou_2_14 (1908); Dataset aou_3 (1910); Dataset aou_4 (1931); Dataset aou_6_37 (1989); Checklist NACC_list_species_aou_7_57.csv (2017)	1886; 1908; 1910; 1931; 1989; 2017	yes	yes
Lampornis amethystinus	Lampornis amethystinus	1	Dataset aou_6 (1983); Checklist NACC_list_species_aou_7_57.csv (2017)	1983; 2017	no	yes
Chiroxiphia linearis	Chiroxiphia linearis	1	Dataset aou_6 (1983); Checklist NACC_list_species_aou_7_57.csv (2017)	1983; 2017	no	yes
Chrysothlypis chrysomelas	Chrysothlypis chrysomelas, Chrysothlypis chrysomelaena	2	Dataset aou_6 (1983); Dataset aou_7_44 (2003); Checklist NACC_list_species_aou_7_57.csv (2017)	1983; 2003; 2017	no	yes
Myiopsitta monachus	Myiopsitta monachus	1	Dataset aou_5_34 (January 1982); Checklist aou_5_34.csv (February 1982); Checklist NACC_list_species_aou_7_57.csv (2017)	January 1982; February 1982; 2017	no	yes
Tringa solitaria	Tringa solitaria, Helodromas solitarius, Totanus solitarius	3	Checklist aou_1.csv (1886); Dataset aou_2_09 (1899); Dataset aou_3_17 (1920); Checklist aou_5_34.csv (February 1982); Checklist NACC_list_species_aou_7_57.csv (2017)	1886; 1899; 1920; February 1982; 2017	yes	yes
Corvus monedula	Corvus monedula	1	Dataset aou_6_35 (1985); Dataset aou_7 (1998); Checklist NACC_list_species_aou_7_57.csv (2017)	1985; 1998; 2017	no	yes
Ramphocinclus brachyurus	Ramphocinclus brachyurus	1	Dataset aou_6 (1983); Checklist NACC_list_species_aou_7_57.csv (2017)	1983; 2017	no	yes
Prunella montanella	Prunella montanella	1	Dataset aou_4 (1931); Dataset aou_5_34 (January 1982); Checklist aou_5_34.csv (February 1982); Checklist NACC_list_species_aou_7_57.csv (2017)	1931; January 1982; February 1982; 2017	no	yes
Dives atroviolaceus	Dives atroviolaceus, Dives atroviolacea	2	Dataset aou_6 (1983); Dataset aou_7_45 (2004); Checklist NACC_list_species_aou_7_57.csv (2017)	1983; 2004; 2017	no	yes
Porphyrio porphyrio	Porphyrio porphyrio	1	Dataset aou_7_57 (2016); Checklist NACC_list_species_aou_7_57.csv (2017)	2016; 2017	no	yes
Corvus nasicus	Corvus nasicus	1	Dataset aou_6 (1983); Checklist NACC_list_species_aou_7_57.csv (2017)	1983; 2017	no	yes
Uria lomvia	Uria lomvia arra, Uria lomvia	2	Checklist aou_1.csv (1886); Dataset aou_4 (1931); Dataset aou_5 (1957); Checklist aou_5_34.csv (February 1982); Checklist NACC_list_species_aou_7_57.csv (2017)	1886; 1931; 1957; February 1982; 2017	yes	yes
Ammodramus maritimus	Ammodramus maritimus, Ammospiza maritima, Passerherbulus maritimus	3	Checklist aou_1.csv (1886); Dataset aou_2_15 (1909); Dataset aou_4 (1931); Dataset aou_5_32 (1973); Dataset aou_5_34 (January 1982); Checklist aou_5_34.csv (February 1982); Checklist NACC_list_species_aou_7_57.csv (2017)	1886; 1909; 1931; 1973; January 1982; February 1982; 2017	yes	yes
Campylopterus curvipennis	Campylopterus curvipennis	1	Dataset aou_6 (1983); Dataset aou_7_43 (2002); Checklist NACC_list_species_aou_7_57.csv (2017)	1983; 2002; 2017	no	yes
Microcerculus philomela	Microcerculus philomela	1	Dataset aou_6_35 (1985); Checklist NACC_list_species_aou_7_57.csv (2017)	1985; 2017	no	yes
Tyrannus forficatus	Muscivora forficatus, Tyrannus forficatus, Milvulus forficatus, Muscivora forficata	4	Checklist aou_1.csv (1886); Dataset aou_2_11 (1902); Dataset aou_3 (1910); Dataset aou_5_34 (January 1982); Checklist aou_5_34.csv (February 1982); Checklist NACC_list_species_aou_7_57.csv (2017)	1886; 1902; 1910; January 1982; February 1982; 2017	yes	yes
Icterus gularis	Icterus gularis	1	Dataset aou_4_20 (1945); Dataset aou_5 (1957); Dataset aou_5_34 (January 1982); Checklist aou_5_34.csv (February 1982); Dataset aou_6 (1983); Checklist NACC_list_species_aou_7_57.csv (2017)	1945; 1957; January 1982; February 1982; 1983; 2017	no	yes
Quiscalus versicolor	Quiscalus versicolor	1	Dataset aou_4_19 (1944); Dataset aou_4_23 (1948)	1944; 1948	no	no
Empidonax alnorum	Empidonax alnorum	1	Dataset aou_5_32 (1973); Checklist aou_5_34.csv (February 1982); Checklist NACC_list_species_aou_7_57.csv (2017)	1973; February 1982; 2017	no	yes
Leucophaeus pipixcan	Larus franklinii, Larus pipixcan, Larus franklini, Leucophaeus pipixcan	4	Checklist aou_1.csv (1886); Dataset aou_3 (1910); Dataset aou_4 (1931); Checklist aou_5_34.csv (February 1982); Dataset aou_7_49 (2008); Checklist NACC_list_species_aou_7_57.csv (2017)	1886; 1910; 1931; February 1982; 2008; 2017	yes	yes
Tolmomyias assimilis	Tolmomyias assimilis	1	Dataset aou_6 (1983); Checklist NACC_list_species_aou_7_57.csv (2017)	1983; 2017	no	yes
Ceratopipra mentalis	Ceratopipra mentalis, Pipra mentalis	2	Dataset aou_6 (1983); Dataset aou_7_54 (2013); Checklist NACC_list_species_aou_7_57.csv (2017)	1983; 2013; 2017	no	yes
Grus mexicana	Grus mexicana	1	Checklist aou_1.csv (1886); Dataset aou_4 (1931)	1886; 1931	yes	no
Thryomanes bewickii	Thryothorus bewickii, Thryothorus bewickii spilurus, Thryomanes bewickii, Thryomanes bewicki, Thryothorus bewickii bairdi	5	Checklist aou_1.csv (1886); Dataset aou_2_09 (1899); Dataset aou_3 (1910); Dataset aou_4 (1931); Dataset aou_4_19 (1944); Dataset aou_4_20 (1945); Checklist aou_5_34.csv (February 1982); Dataset aou_6 (1983); Checklist NACC_list_species_aou_7_57.csv (2017)	1886; 1899; 1910; 1931; 1944; 1945; February 1982; 1983; 2017	yes	yes
Psarocolius wagleri	Psarocolius wagleri	1	Dataset aou_6 (1983); Checklist NACC_list_species_aou_7_57.csv (2017)	1983; 2017	no	yes
Calidris minuta	Calidris minuta	1	Dataset aou_5_34 (January 1982); Checklist aou_5_34.csv (February 1982); Checklist NACC_list_species_aou_7_57.csv (2017)	January 1982; February 1982; 2017	no	yes
Chlorostilbon auriceps	Chlorostilbon auriceps	1	Dataset aou_6_40 (1995); Checklist NACC_list_species_aou_7_57.csv (2017)	1995; 2017	no	yes
Rhodacanthis flaviceps	Rhodacanthis flaviceps	1	Dataset aou_5_34 (January 1982); Checklist aou_5_34.csv (February 1982); Checklist NACC_list_species_aou_7_57.csv (2017)	January 1982; February 1982; 2017	no	yes
Poecile cinctus	Parus cinctus obtectus, Parus cinctus, Poecile cincta, Poecile cinctus, Penthestes cinctus	5	Checklist aou_1.csv (1886); Dataset aou_2_14 (1908); Dataset aou_3 (1910); Dataset aou_4_19 (1944); Dataset aou_5 (1957); Dataset aou_5_34 (January 1982); Checklist aou_5_34.csv (February 1982); Dataset aou_6_41 (1997); Dataset aou_7 (1998); Dataset aou_7_42 (2000); Dataset aou_7_50 (2009); Checklist NACC_list_species_aou_7_57.csv (2017)	1886; 1908; 1910; 1944; 1957; January 1982; February 1982; 1997; 1998; 2000; 2009; 2017	yes	yes
Melospiza cinerea	Melospiza cinerea	1	Checklist aou_1.csv (1886); Dataset aou_2_12 (1903); Dataset aou_2_13 (1904); Dataset aou_2_14 (1908)	1886; 1903; 1904; 1908	yes	no
Geotrygon caniceps	Geotrygon caniceps	1	Dataset aou_6 (1983); Dataset aou_7_45 (2004); Checklist NACC_list_species_aou_7_57.csv (2017)	1983; 2004; 2017	no	yes
Arremon torquatus	Buarremon torquatus, Arremon torquatus	2	Dataset aou_6_41 (1997); Dataset aou_7_49 (2008); Dataset aou_7_53 (2012)	1997; 2008; 2012	no	no
Baeolophus ridgwayi	Baeolophus griseus, Baeolophus ridgwayi	2	Dataset aou_6_41 (1997); Dataset aou_7 (1998); Dataset aou_7_42 (2000); Dataset aou_7_49 (2008); Checklist NACC_list_species_aou_7_57.csv (2017)	1997; 1998; 2000; 2008; 2017	no	yes
Cantorchilus leucotis	Cantorchilus leucotis, Thryothorus leucotis	2	Dataset aou_6 (1983); Dataset aou_7_53 (2012); Checklist NACC_list_species_aou_7_57.csv (2017)	1983; 2012; 2017	no	yes
Ramphocaenus melanurus	Ramphocaenus melanurus	1	Dataset aou_6 (1983); Dataset aou_7_46 (2005); Dataset aou_7_51 (2010); Checklist NACC_list_species_aou_7_57.csv (2017)	1983; 2005; 2010; 2017	no	yes
Peucaea ruficauda	Peucaea ruficauda, Aimophila ruficauda	2	Dataset aou_6 (1983); Dataset aou_7_51 (2010); Checklist NACC_list_species_aou_7_57.csv (2017)	1983; 2010; 2017	no	yes
Melanotis caerulescens	Melanotis caerulescens	1	Dataset aou_6 (1983); Checklist NACC_list_species_aou_7_57.csv (2017)	1983; 2017	no	yes
Psarocolius montezuma	Psarocolius montezuma	1	Dataset aou_6 (1983); Checklist NACC_list_species_aou_7_57.csv (2017)	1983; 2017	no	yes
Uropsila leucogastra	Uropsila leucogastra	1	Dataset aou_6 (1983); Checklist NACC_list_species_aou_7_57.csv (2017)	1983; 2017	no	yes
Colinus cristatus	Colinus cristatus	1	Dataset aou_6 (1983); Dataset aou_6_41 (1997); Checklist NACC_list_species_aou_7_57.csv (2017)	1983; 1997; 2017	no	yes
Gymnocichla nudiceps	Gymnocichla nudiceps	1	Dataset aou_6 (1983); Dataset aou_6_41 (1997); Checklist NACC_list_species_aou_7_57.csv (2017)	1983; 1997; 2017	no	yes
Phalacrocorax carbo	Phalacrocorax carbo	1	Checklist aou_1.csv (1886); Dataset aou_4 (1931); Dataset aou_5 (1957); Checklist aou_5_34.csv (February 1982); Checklist NACC_list_species_aou_7_57.csv (2017)	1886; 1931; 1957; February 1982; 2017	yes	yes
Turdus plebejus	Turdus plebejus	1	Dataset aou_6 (1983); Dataset aou_7_49 (2008); Checklist NACC_list_species_aou_7_57.csv (2017)	1983; 2008; 2017	no	yes
Icterus spurius	Icterus spurius	1	Checklist aou_1.csv (1886); Dataset aou_5_34 (January 1982); Checklist aou_5_34.csv (February 1982); Dataset aou_6 (1983); Checklist NACC_list_species_aou_7_57.csv (2017)	1886; January 1982; February 1982; 1983; 2017	yes	yes
Myiarchus crinitus	Myiarchus crinitus	1	Checklist aou_1.csv (1886); Dataset aou_5 (1957); Checklist aou_5_34.csv (February 1982); Checklist NACC_list_species_aou_7_57.csv (2017)	1886; 1957; February 1982; 2017	yes	yes
Cartherpes mexicanus	Cartherpes mexicanus, Cartherpes mexicanus conspersus	2	Checklist aou_1.csv (1886)	1886	yes	no
Setophaga kirtlandii	Setophaga kirtlandii, Dendroica kirtlandi, Dendroica kirtlandii	3	Checklist aou_1.csv (1886); Dataset aou_3_17 (1920); Dataset aou_4_19 (1944); Dataset aou_5 (1957); Dataset aou_5_34 (January 1982); Checklist aou_5_34.csv (February 1982); Dataset aou_6 (1983); Dataset aou_7_52 (2011); Checklist NACC_list_species_aou_7_57.csv (2017)	1886; 1920; 1944; 1957; January 1982; February 1982; 1983; 2011; 2017	yes	yes
Veniliornis kirkii	Veniliornis kirkii	1	Dataset aou_6 (1983); Checklist NACC_list_species_aou_7_57.csv (2017)	1983; 2017	no	yes
Sporophila funerea	Sporophila funerea, Oryzoborus funereus	2	Dataset aou_6 (1983); Dataset aou_7_55 (2014); Checklist NACC_list_species_aou_7_57.csv (2017)	1983; 2014; 2017	no	yes
Pardirallus maculatus	Pardirallus maculatus	1	Dataset aou_5_34 (January 1982); Checklist aou_5_34.csv (February 1982); Checklist NACC_list_species_aou_7_57.csv (2017)	January 1982; February 1982; 2017	no	yes
Dendrocincla fuliginosa	Dendrocincla fuliginosa	1	Dataset aou_6 (1983); Dataset aou_7_47 (2006); Dataset aou_7_54 (2013); Checklist NACC_list_species_aou_7_57.csv (2017)	1983; 2006; 2013; 2017	no	yes
Habia rubica	Habia rubica	1	Dataset aou_6 (1983); Dataset aou_7_50 (2009); Checklist NACC_list_species_aou_7_57.csv (2017)	1983; 2009; 2017	no	yes
Poecile hudsonicus	Poecile hudsonica, Poecile hudsonicus, Parus hudsonicus, Penthestes hudsonicus	4	Checklist aou_1.csv (1886); Dataset aou_2_14 (1908); Dataset aou_4_19 (1944); Dataset aou_5 (1957); Checklist aou_5_34.csv (February 1982); Dataset aou_6_41 (1997); Dataset aou_7_42 (2000); Dataset aou_7_50 (2009); Checklist NACC_list_species_aou_7_57.csv (2017)	1886; 1908; 1944; 1957; February 1982; 1997; 2000; 2009; 2017	yes	yes
Pseudocolaptes lawrencii	Pseudocolaptes lawrencii	1	Dataset aou_6 (1983); Checklist NACC_list_species_aou_7_57.csv (2017)	1983; 2017	no	yes
Sporophila minuta	Sporophila minuta	1	Dataset aou_6 (1983); Dataset aou_6_41 (1997); Checklist NACC_list_species_aou_7_57.csv (2017)	1983; 1997; 2017	no	yes
Icterus wagleri	Icterus wagleri	1	Dataset aou_5_34 (January 1982); Checklist aou_5_34.csv (February 1982); Dataset aou_6 (1983); Checklist NACC_list_species_aou_7_57.csv (2017)	January 1982; February 1982; 1983; 2017	no	yes
Cistothorus platensis	Cistothorus platensis, Cistothorus stellaris	2	Checklist aou_1.csv (1886); Dataset aou_5 (1957); Dataset aou_5_34 (January 1982); Checklist aou_5_34.csv (February 1982); Checklist NACC_list_species_aou_7_57.csv (2017)	1886; 1957; January 1982; February 1982; 2017	yes	yes
Dysithamnus striaticeps	Dysithamnus striaticeps	1	Dataset aou_6 (1983); Dataset aou_6_41 (1997); Checklist NACC_list_species_aou_7_57.csv (2017)	1983; 1997; 2017	no	yes
Haematopus bachmani	Haematopus bachmani	1	Checklist aou_1.csv (1886); Dataset aou_5 (1957); Dataset aou_5_34 (January 1982); Checklist aou_5_34.csv (February 1982); Dataset aou_6_35 (1985); Checklist NACC_list_species_aou_7_57.csv (2017)	1886; 1957; January 1982; February 1982; 1985; 2017	yes	yes
Cathartes aura	Cathartes aura	1	Checklist aou_1.csv (1886); Checklist aou_5_34.csv (February 1982); Checklist NACC_list_species_aou_7_57.csv (2017)	1886; February 1982; 2017	yes	yes
Vanellus vanellus	Vanellus vanellus	1	Checklist aou_1.csv (1886); Dataset aou_5_34 (January 1982); Checklist aou_5_34.csv (February 1982); Checklist NACC_list_species_aou_7_57.csv (2017)	1886; January 1982; February 1982; 2017	yes	yes
Tinamus major	Tinamus major	1	Dataset aou_6 (1983); Checklist NACC_list_species_aou_7_57.csv (2017)	1983; 2017	no	yes
Sphyrapicus thyroideus	Sphyrapicus thyroideus	1	Checklist aou_1.csv (1886); Checklist aou_5_34.csv (February 1982); Checklist NACC_list_species_aou_7_57.csv (2017)	1886; February 1982; 2017	yes	yes
Laterallus ruber	Laterallus ruber	1	Dataset aou_6 (1983); Checklist NACC_list_species_aou_7_57.csv (2017)	1983; 2017	no	yes
Empidonax fulvifrons	Empidonax fulvifrons pygmaeus, Empidonax fulvifrons	2	Checklist aou_1.csv (1886); Dataset aou_3 (1910); Checklist aou_5_34.csv (February 1982); Checklist NACC_list_species_aou_7_57.csv (2017)	1886; 1910; February 1982; 2017	yes	yes
Porzana sandwichensis	Porzana sandwichensis	1	Dataset aou_5_34 (January 1982); Checklist aou_5_34.csv (February 1982)	January 1982; February 1982	no	no
Poecile rufescens	Penthestes rufescens, Parus rufescens, Poecile rufescens, Parus rufescens neglectus	4	Checklist aou_1.csv (1886); Dataset aou_2_14 (1908); Dataset aou_4_19 (1944); Checklist aou_5_34.csv (February 1982); Dataset aou_6_41 (1997); Checklist NACC_list_species_aou_7_57.csv (2017)	1886; 1908; 1944; February 1982; 1997; 2017	yes	yes
Heliomaster longirostris	Heliomaster longirostris	1	Dataset aou_6 (1983); Checklist NACC_list_species_aou_7_57.csv (2017)	1983; 2017	no	yes
Rallus longirostris	Rallus longirostris, Rallus longirostris saturatus, Rallus longirostris crepitans	3	Checklist aou_1.csv (1886); Dataset aou_1_02 (1890); Dataset aou_2_11 (1902); Dataset aou_2_12 (1903); Dataset aou_2_13 (1904); Dataset aou_2_14 (1908); Dataset aou_2_15 (1909); Dataset aou_3 (1910); Dataset aou_4 (1931); Dataset aou_4_19 (1944); Checklist aou_5_34.csv (February 1982); Dataset aou_7_55 (2014)	1886; 1890; 1902; 1903; 1904; 1908; 1909; 1910; 1931; 1944; February 1982; 2014	yes	no
Cissilopha sanblasiana	Cissilopha san-blasiana, Cissilopha sanblasiana	2	Dataset aou_4_26 (1951); Dataset aou_5_32 (1973); Dataset aou_5_34 (January 1982)	1951; 1973; January 1982	no	no
Uraeginthus bengalus	Uraeginthus bengalus	1	Dataset aou_5_34 (January 1982); Checklist aou_5_34.csv (February 1982); Checklist NACC_list_species_aou_7_57.csv (2017)	January 1982; February 1982; 2017	no	yes
Fregata minor	Fregata minor	1	Dataset aou_5_34 (January 1982); Checklist aou_5_34.csv (February 1982); Checklist NACC_list_species_aou_7_57.csv (2017)	January 1982; February 1982; 2017	no	yes
Anas platyrhynchos	Anas platyrhynchos, Anas boschas	2	Checklist aou_1.csv (1886); Dataset aou_2_14 (1908); Checklist aou_5_34.csv (February 1982); Checklist NACC_list_species_aou_7_57.csv (2017)	1886; 1908; February 1982; 2017	yes	yes
Ara militaris	Ara militaris	1	Dataset aou_6 (1983); Checklist NACC_list_species_aou_7_57.csv (2017)	1983; 2017	no	yes
Myiodynastes hemichrysus	Myiodynastes hemichrysus	1	Dataset aou_6 (1983); Checklist NACC_list_species_aou_7_57.csv (2017)	1983; 2017	no	yes
Empidonax cineritius	Empidonax cineritius	1	Dataset aou_1_01 (1889); Dataset aou_2_14 (1908)	1889; 1908	no	no
Myiarchus magister	Myiarchus magister	1	Dataset aou_2_14 (1908); Dataset aou_3 (1910); Dataset aou_4 (1931)	1908; 1910; 1931	no	no
Sitta pusilla	Sitta pusilla	1	Checklist aou_1.csv (1886); Dataset aou_3 (1910); Checklist aou_5_34.csv (February 1982); Checklist NACC_list_species_aou_7_57.csv (2017)	1886; 1910; February 1982; 2017	yes	yes
Paroaria coronata	Paroaria coronata	1	Dataset aou_5_34 (January 1982); Checklist aou_5_34.csv (February 1982); Dataset aou_7_53 (2012); Checklist NACC_list_species_aou_7_57.csv (2017)	January 1982; February 1982; 2012; 2017	no	yes
Patagioenas goodsoni	Patagioenas goodsoni	1	Dataset aou_7_56 (2015); Checklist NACC_list_species_aou_7_57.csv (2017)	2015; 2017	no	yes
Cyanophaia bicolor	Cyanophaia bicolor	1	Dataset aou_6 (1983); Checklist NACC_list_species_aou_7_57.csv (2017)	1983; 2017	no	yes
Sturnus vulgaris	Sturnus vulgaris	1	Checklist aou_1.csv (1886); Dataset aou_5_34 (January 1982); Checklist aou_5_34.csv (February 1982); Checklist NACC_list_species_aou_7_57.csv (2017)	1886; January 1982; February 1982; 2017	yes	yes
Basileuterus ignotus	Basileuterus ignotus	1	Dataset aou_6 (1983); Checklist NACC_list_species_aou_7_57.csv (2017)	1983; 2017	no	yes
Setophaga tigrina	Setophaga tigrina, Dendroica tigrina	2	Checklist aou_1.csv (1886); Dataset aou_3_17 (1920); Dataset aou_5 (1957); Dataset aou_5_34 (January 1982); Checklist aou_5_34.csv (February 1982); Dataset aou_6 (1983); Dataset aou_7_52 (2011); Checklist NACC_list_species_aou_7_57.csv (2017)	1886; 1920; 1957; January 1982; February 1982; 1983; 2011; 2017	yes	yes
Micropygia schomburgkii	Micropygia schomburgkii	1	Dataset aou_6 (1983); Checklist NACC_list_species_aou_7_57.csv (2017)	1983; 2017	no	yes
Scolopax minor	Scolopax minor, Rubicola minor, Philohela minor	3	Checklist aou_1.csv (1886); Dataset aou_3 (1910); Dataset aou_3_18 (1923); Dataset aou_4 (1931); Dataset aou_5_34 (January 1982); Checklist aou_5_34.csv (February 1982); Checklist NACC_list_species_aou_7_57.csv (2017)	1886; 1910; 1923; 1931; January 1982; February 1982; 2017	yes	yes
Charadrius wilsonia	Ochthodromus wilsonius, Aegialitis wilsonia, Pagolla wilsonia, Charadrius wilsonia	4	Checklist aou_1.csv (1886); Dataset aou_2_12 (1903); Dataset aou_3_18 (1923); Dataset aou_4_19 (1944); Checklist aou_5_34.csv (February 1982); Checklist NACC_list_species_aou_7_57.csv (2017)	1886; 1903; 1923; 1944; February 1982; 2017	yes	yes
Cyanocorax yucatanicus	Cyanocorax yucatanicus	1	Dataset aou_6 (1983); Checklist NACC_list_species_aou_7_57.csv (2017)	1983; 2017	no	yes
Picoides americanus	Picoides americanus dorsalis, Picoides americanus alascensis, Picoides americanus	3	Checklist aou_1.csv (1886); Dataset aou_3 (1910); Dataset aou_4 (1931)	1886; 1910; 1931	yes	no
Tachycineta stolzmanni	Tachycineta stolzmanni	1	Dataset aou_6_41 (1997)	1997	no	no
Laterallus albigularis	Laterallus albigularis	1	Dataset aou_6 (1983); Checklist NACC_list_species_aou_7_57.csv (2017)	1983; 2017	no	yes
Myadestes obscurus	Phaeornis obscurus, Myadestes obscurus	2	Dataset aou_5_34 (January 1982); Checklist aou_5_34.csv (February 1982); Dataset aou_6 (1983); Dataset aou_6_35 (1985); Checklist NACC_list_species_aou_7_57.csv (2017)	January 1982; February 1982; 1983; 1985; 2017	no	yes
Notharchus macrorhynchos	Bucco macrorhynchos, Notharchus macrorhynchos	2	Dataset aou_6 (1983); Dataset aou_6_39 (1993); Dataset aou_7_50 (2009)	1983; 1993; 2009	no	no
Phoenicopterus roseus	Phoenicopterus roseus	1	Dataset aou_7_49 (2008)	2008	no	no
Selasphorus ardens	Selasphorus ardens	1	Dataset aou_6 (1983); Checklist NACC_list_species_aou_7_57.csv (2017)	1983; 2017	no	yes
Turdus swalesi	Turdus swalesi	1	Dataset aou_6 (1983); Checklist NACC_list_species_aou_7_57.csv (2017)	1983; 2017	no	yes
Piculus leucolaemus	Piculus leucolaemus	1	Dataset aou_6 (1983); Dataset aou_6_39 (1993)	1983; 1993	no	no
Rallus scottii	Rallus scottii	1	Dataset aou_1_02 (1890); Dataset aou_2_08 (1897); Dataset aou_2_11 (1902)	1890; 1897; 1902	no	no
Leucosticte arctoa	Leucosticte arctoa	1	Dataset aou_5_34 (January 1982); Dataset aou_6_39 (1993); Dataset aou_7_54 (2013); Checklist NACC_list_species_aou_7_57.csv (2017)	January 1982; 1993; 2013; 2017	no	yes
Schiffornis stenorhyncha	Schiffornis stenorhyncha	1	Dataset aou_7_54 (2013); Checklist NACC_list_species_aou_7_57.csv (2017)	2013; 2017	no	yes
Myiarchus validus	Myiarchus validus	1	Dataset aou_6 (1983); Checklist NACC_list_species_aou_7_57.csv (2017)	1983; 2017	no	yes
Chlorospingus tacarcunae	Chlorospingus tacarcunae	1	Dataset aou_6 (1983); Dataset aou_7_52 (2011); Checklist NACC_list_species_aou_7_57.csv (2017)	1983; 2011; 2017	no	yes
Carpodacus amplus	Carpodacus amplus	1	Checklist aou_1.csv (1886); Dataset aou_5_32 (1973)	1886; 1973	yes	no
Peucaea arizonae	Peucaea arizonae	1	Checklist aou_1.csv (1886); Dataset aou_2_11 (1902)	1886; 1902	yes	no
Vireo nelsoni	Vireo nelsoni	1	Dataset aou_6 (1983); Checklist NACC_list_species_aou_7_57.csv (2017)	1983; 2017	no	yes
Atthis ellioti	Atthis ellioti	1	Dataset aou_6 (1983); Checklist NACC_list_species_aou_7_57.csv (2017)	1983; 2017	no	yes
Plegadis chihi	Plegadis mexicana, Plegadis chihi, Plegadis guarauna	3	Checklist aou_1.csv (1886); Dataset aou_3_17 (1920); Dataset aou_4_20 (1945); Dataset aou_4_31 (1956); Dataset aou_5 (1957); Checklist aou_5_34.csv (February 1982); Checklist NACC_list_species_aou_7_57.csv (2017)	1886; 1920; 1945; 1956; 1957; February 1982; 2017	yes	yes
Megascops kennicottii	Megascops kennicottii, Otus kennicottii	2	Dataset aou_5_34 (January 1982); Checklist aou_5_34.csv (February 1982); Dataset aou_7_44 (2003); Checklist NACC_list_species_aou_7_57.csv (2017)	January 1982; February 1982; 2003; 2017	no	yes
Chordeiles gundlachii	Chordeiles gundlachii	1	Dataset aou_5_34 (January 1982); Checklist aou_5_34.csv (February 1982); Checklist NACC_list_species_aou_7_57.csv (2017)	January 1982; February 1982; 2017	no	yes
Thamnophilus atrinucha	Thamnophilus atrinucha	1	Dataset aou_6_41 (1997); Dataset aou_7 (1998); Checklist NACC_list_species_aou_7_57.csv (2017)	1997; 1998; 2017	no	yes
Thamnistes anabatinus	Thamnistes anabatinus	1	Dataset aou_6 (1983); Dataset aou_6_41 (1997); Checklist NACC_list_species_aou_7_57.csv (2017)	1983; 1997; 2017	no	yes
Emberiza aureola	Emberiza aureola	1	Dataset aou_6_37 (1989); Checklist NACC_list_species_aou_7_57.csv (2017)	1989; 2017	no	yes
Laniocera rufescens	Laniocera rufescens	1	Dataset aou_6 (1983); Dataset aou_6_41 (1997); Dataset aou_7 (1998); Dataset aou_7_44 (2003); Dataset aou_7_45 (2004); Dataset aou_7_52 (2011); Checklist NACC_list_species_aou_7_57.csv (2017)	1983; 1997; 1998; 2003; 2004; 2011; 2017	no	yes
Cyrtonyx montezumae	Cyrtonyx montezumae	1	Checklist aou_1.csv (1886); Dataset aou_2_12 (1903); Dataset aou_2_15 (1909); Dataset aou_3 (1910); Dataset aou_4 (1931); Dataset aou_4_19 (1944); Dataset aou_5 (1957); Dataset aou_5_34 (January 1982); Checklist aou_5_34.csv (February 1982); Dataset aou_6_41 (1997); Checklist NACC_list_species_aou_7_57.csv (2017)	1886; 1903; 1909; 1910; 1931; 1944; 1957; January 1982; February 1982; 1997; 2017	yes	yes
Grallaricula flavirostris	Grallaricula flavirostris	1	Dataset aou_6 (1983); Dataset aou_7_49 (2008); Checklist NACC_list_species_aou_7_57.csv (2017)	1983; 2008; 2017	no	yes
Rhodostethia rosea	Rhodostethia rosea	1	Checklist aou_1.csv (1886); Dataset aou_5 (1957); Checklist aou_5_34.csv (February 1982); Dataset aou_7 (1998); Checklist NACC_list_species_aou_7_57.csv (2017)	1886; 1957; February 1982; 1998; 2017	yes	yes
Oceanites oceanicus	Oceanites oceanicus	1	Checklist aou_1.csv (1886); Dataset aou_3_18 (1923); Dataset aou_5_34 (January 1982); Checklist aou_5_34.csv (February 1982); Checklist NACC_list_species_aou_7_57.csv (2017)	1886; 1923; January 1982; February 1982; 2017	yes	yes
Myiozetetes similis	Myiozetetes similis	1	Dataset aou_2_11 (1902); Dataset aou_3 (1910); Dataset aou_6 (1983); Checklist NACC_list_species_aou_7_57.csv (2017)	1902; 1910; 1983; 2017	no	yes
Micrastur mirandollei	Micrastur mirandollei	1	Dataset aou_6 (1983); Checklist NACC_list_species_aou_7_57.csv (2017)	1983; 2017	no	yes
Corvus cryptoleucus	Corvus cryptoleucus	1	Checklist aou_1.csv (1886); Dataset aou_5_34 (January 1982); Checklist aou_5_34.csv (February 1982); Checklist NACC_list_species_aou_7_57.csv (2017)	1886; January 1982; February 1982; 2017	yes	yes
Pterodroma rostrata	Pterodroma rostrata	1	Dataset aou_7_52 (2011); Checklist NACC_list_species_aou_7_57.csv (2017)	2011; 2017	no	yes
Odontophorus guttatus	Odontophorus guttatus	1	Dataset aou_6 (1983); Dataset aou_6_41 (1997); Checklist NACC_list_species_aou_7_57.csv (2017)	1983; 1997; 2017	no	yes
Tunchiornis ochraceiceps	Hylophilus ochraceiceps, Tunchiornis ochraceiceps	2	Dataset aou_6 (1983); Dataset aou_7_57 (2016); Checklist NACC_list_species_aou_7_57.csv (2017)	1983; 2016; 2017	no	yes
Gymnopithys leucaspis	Gymnopithys leucaspis	1	Dataset aou_6 (1983); Dataset aou_6_41 (1997); Dataset aou_7_55 (2014)	1983; 1997; 2014	no	no
Pachyramphus polychopterus	Pachyramphus polychopterus	1	Dataset aou_6 (1983); Dataset aou_6_35 (1985); Dataset aou_6_41 (1997); Dataset aou_7 (1998); Dataset aou_7_44 (2003); Dataset aou_7_45 (2004); Dataset aou_7_52 (2011); Checklist NACC_list_species_aou_7_57.csv (2017)	1983; 1985; 1997; 1998; 2003; 2004; 2011; 2017	no	yes
Drepanis funerea	Drepanis funerea	1	Dataset aou_5_34 (January 1982); Checklist aou_5_34.csv (February 1982); Checklist NACC_list_species_aou_7_57.csv (2017)	January 1982; February 1982; 2017	no	yes
Chlidonias leucopterus	Hydrochelidon leucoptera, Chlidonias leucoptera, Chlidonias leucopterus	3	Checklist aou_1.csv (1886); Dataset aou_3_17 (1920); Dataset aou_4 (1931); Dataset aou_4_23 (1948); Dataset aou_5 (1957); Dataset aou_5_34 (January 1982); Checklist aou_5_34.csv (February 1982); Checklist NACC_list_species_aou_7_57.csv (2017)	1886; 1920; 1931; 1948; 1957; January 1982; February 1982; 2017	yes	yes
Spizella passerina	Spizella socialis arizonae, Spizella socialis, Spizella passerina	3	Checklist aou_1.csv (1886); Dataset aou_2_14 (1908); Dataset aou_5_34 (January 1982); Checklist aou_5_34.csv (February 1982); Checklist NACC_list_species_aou_7_57.csv (2017)	1886; 1908; January 1982; February 1982; 2017	yes	yes
Trogon violaceus	Trogon violaceus	1	Dataset aou_6 (1983); Dataset aou_7_51 (2010)	1983; 2010	no	no
Buteo plagiatus	Buteo plagiatus	1	Dataset aou_7_53 (2012); Checklist NACC_list_species_aou_7_57.csv (2017)	2012; 2017	no	yes
Psittacara euops	Psittacara euops, Aratinga euops	2	Dataset aou_6 (1983); Dataset aou_7_55 (2014); Checklist NACC_list_species_aou_7_57.csv (2017)	1983; 2014; 2017	no	yes
Cyanocorax melanocyaneus	Cyanocorax melanocyaneus	1	Dataset aou_6 (1983); Checklist NACC_list_species_aou_7_57.csv (2017)	1983; 2017	no	yes
Automolus subulatus	Hyloctistes subulatus, Automolus subulatus	2	Dataset aou_6 (1983); Dataset aou_7_55 (2014); Checklist NACC_list_species_aou_7_57.csv (2017)	1983; 2014; 2017	no	yes
Elaenia fallax	Elaenia fallax	1	Dataset aou_6 (1983); Checklist NACC_list_species_aou_7_57.csv (2017)	1983; 2017	no	yes
Formicarius analis	Formicarius analis	1	Dataset aou_6 (1983); Checklist NACC_list_species_aou_7_57.csv (2017)	1983; 2017	no	yes
Geotrygon violacea	Geotrygon violacea	1	Dataset aou_6 (1983); Checklist NACC_list_species_aou_7_57.csv (2017)	1983; 2017	no	yes
Actitis macularius	Actitis macularia, Actitis macularius	2	Checklist aou_1.csv (1886); Checklist aou_5_34.csv (February 1982); Dataset aou_7_45 (2004); Checklist NACC_list_species_aou_7_57.csv (2017)	1886; February 1982; 2004; 2017	yes	yes
Dendrocygna bicolor	Dendrocygna bicolor, Dendrocygna fulva	2	Checklist aou_1.csv (1886); Dataset aou_2_14 (1908); Dataset aou_5 (1957); Dataset aou_5_33 (1976); Checklist aou_5_34.csv (February 1982); Checklist NACC_list_species_aou_7_57.csv (2017)	1886; 1908; 1957; 1976; February 1982; 2017	yes	yes
Scytalopus chocoensis	Scytalopus chocoensis	1	Dataset aou_7 (1998); Checklist NACC_list_species_aou_7_57.csv (2017)	1998; 2017	no	yes
Nannus alascensis	Nannus alascensis, Anorthura alascensis, Troglodytes alascensis, Olbiorchilus alascensis	4	Checklist aou_1.csv (1886); Dataset aou_2_09 (1899); Dataset aou_2_11 (1902); Dataset aou_2_14 (1908); Dataset aou_3 (1910); Dataset aou_4 (1931)	1886; 1899; 1902; 1908; 1910; 1931	yes	no
Amazilia boucardi	Amazilia boucardi	1	Dataset aou_6 (1983); Checklist NACC_list_species_aou_7_57.csv (2017)	1983; 2017	no	yes
Saltator coerulescens	Saltator coerulescens	1	Dataset aou_6 (1983); Dataset aou_7_50 (2009); Checklist NACC_list_species_aou_7_57.csv (2017)	1983; 2009; 2017	no	yes
Leptotrygon veraguensis	Geotrygon veraguensis, Leptotrygon veraguensis	2	Dataset aou_6 (1983); Dataset aou_7_49 (2008); Dataset aou_7_55 (2014); Checklist NACC_list_species_aou_7_57.csv (2017)	1983; 2008; 2014; 2017	no	yes
Campylorhynchus jocosus	Campylorhynchus jocosus	1	Dataset aou_6 (1983); Checklist NACC_list_species_aou_7_57.csv (2017)	1983; 2017	no	yes
Podilymbus gigas	Podilymbus gigas	1	Dataset aou_6 (1983); Checklist NACC_list_species_aou_7_57.csv (2017)	1983; 2017	no	yes
Myiozetetes texensis	Myiozetetes texensis	1	Checklist aou_1.csv (1886); Dataset aou_2_11 (1902)	1886; 1902	yes	no
Vireo crassirostris	Vireo crassirostris	1	Dataset aou_6 (1983); Checklist NACC_list_species_aou_7_57.csv (2017)	1983; 2017	no	yes
Campylorhynchus albobrunneus	Campylorhynchus albobrunneus	1	Dataset aou_6 (1983); Checklist NACC_list_species_aou_7_57.csv (2017)	1983; 2017	no	yes
Phaenostictus mcleannani	Phaenostictus mcleannani	1	Dataset aou_6 (1983); Dataset aou_6_41 (1997); Checklist NACC_list_species_aou_7_57.csv (2017)	1983; 1997; 2017	no	yes
Picoides arcticus	Picoides arcticus	1	Checklist aou_1.csv (1886); Dataset aou_5 (1957); Dataset aou_5_34 (January 1982); Checklist aou_5_34.csv (February 1982); Checklist NACC_list_species_aou_7_57.csv (2017)	1886; 1957; January 1982; February 1982; 2017	yes	yes
Notharchus pectoralis	Bucco pectoralis, Notharchus pectoralis	2	Dataset aou_6 (1983); Dataset aou_6_39 (1993); Checklist NACC_list_species_aou_7_57.csv (2017)	1983; 1993; 2017	no	yes
Conirostrum leucogenys	Conirostrum leucogenys	1	Dataset aou_6 (1983); Checklist NACC_list_species_aou_7_57.csv (2017)	1983; 2017	no	yes
Melospiza lincolnii	Melospiza lincolnii, Melospiza lincolni	2	Checklist aou_1.csv (1886); Dataset aou_2 (1895); Dataset aou_3 (1910); Dataset aou_4_19 (1944); Dataset aou_5_34 (January 1982); Checklist aou_5_34.csv (February 1982); Checklist NACC_list_species_aou_7_57.csv (2017)	1886; 1895; 1910; 1944; January 1982; February 1982; 2017	yes	yes
Taraba major	Taraba major	1	Dataset aou_6 (1983); Dataset aou_6_41 (1997); Checklist NACC_list_species_aou_7_57.csv (2017)	1983; 1997; 2017	no	yes
Aegolius ridgwayi	Aegolius ridgwayi	1	Dataset aou_6 (1983); Checklist NACC_list_species_aou_7_57.csv (2017)	1983; 2017	no	yes
Ardea cocoi	Ardea cocoi	1	Dataset aou_6 (1983); Dataset aou_6_39 (1993); Checklist NACC_list_species_aou_7_57.csv (2017)	1983; 1993; 2017	no	yes
Spinus atriceps	Spinus atriceps, Carduelis atriceps	2	Dataset aou_6 (1983); Dataset aou_7_50 (2009); Checklist NACC_list_species_aou_7_57.csv (2017)	1983; 2009; 2017	no	yes
Sitta canadensis	Sitta canadensis	1	Checklist aou_1.csv (1886); Dataset aou_3 (1910); Checklist aou_5_34.csv (February 1982); Checklist NACC_list_species_aou_7_57.csv (2017)	1886; 1910; February 1982; 2017	yes	yes
Charadrius montanus	Aegialitis montana, Podasocys montana, Charadrius montanus, Podasocys montanus, Eupoda montana	5	Checklist aou_1.csv (1886); Dataset aou_2_12 (1903); Dataset aou_3 (1910); Dataset aou_4 (1931); Dataset aou_5_32 (1973); Checklist aou_5_34.csv (February 1982); Checklist NACC_list_species_aou_7_57.csv (2017)	1886; 1903; 1910; 1931; 1973; February 1982; 2017	yes	yes
Brotogeris versicolurus	Brotogeris versicolurus	1	Dataset aou_5_34 (January 1982); Checklist aou_5_34.csv (February 1982); Dataset aou_7 (1998); Checklist NACC_list_species_aou_7_57.csv (2017)	January 1982; February 1982; 1998; 2017	no	yes
Stercorarius maccormicki	Catharacta maccormicki, Stercorarius maccormicki	2	Dataset aou_5_34 (January 1982); Checklist aou_5_34.csv (February 1982); Dataset aou_7_42 (2000); Dataset aou_7_47 (2006); Checklist NACC_list_species_aou_7_57.csv (2017)	January 1982; February 1982; 2000; 2006; 2017	no	yes
Vireo modestus	Vireo modestus	1	Dataset aou_6 (1983); Checklist NACC_list_species_aou_7_57.csv (2017)	1983; 2017	no	yes
Porphyrio flavirostris	Porphyrio flavirostris, Porphyrula flavirostris	2	Dataset aou_6_38 (1991); Dataset aou_7_43 (2002); Checklist NACC_list_species_aou_7_57.csv (2017)	1991; 2002; 2017	no	yes
Rhynchopsitta terrisi	Rhynchopsitta terrisi	1	Dataset aou_6 (1983); Checklist NACC_list_species_aou_7_57.csv (2017)	1983; 2017	no	yes
Pterodroma hypoleuca	Pterodroma hypoleuca	1	Dataset aou_5_34 (January 1982); Checklist aou_5_34.csv (February 1982); Checklist NACC_list_species_aou_7_57.csv (2017)	January 1982; February 1982; 2017	no	yes
Sturnella superciliaris	Sturnella superciliaris	1	Dataset aou_6_41 (1997)	1997	no	no
Oreothlypis peregrina	Oreothlypis peregrina, Vermivora peregrina, Helminthophila peregrina	3	Checklist aou_1.csv (1886); Dataset aou_2_15 (1909); Dataset aou_3_17 (1920); Dataset aou_5 (1957); Dataset aou_5_34 (January 1982); Checklist aou_5_34.csv (February 1982); Dataset aou_6 (1983); Dataset aou_7_51 (2010); Checklist NACC_list_species_aou_7_57.csv (2017)	1886; 1909; 1920; 1957; January 1982; February 1982; 1983; 2010; 2017	yes	yes
Ammodramus savannarum	Ammodramus savannarum perpallidus, Ammodramus savannarum passerinus, Ammodramus savannarum, Coturniculus savannarum	4	Checklist aou_1.csv (1886); Dataset aou_2_12 (1903); Dataset aou_2_15 (1909); Dataset aou_5_34 (January 1982); Checklist aou_5_34.csv (February 1982); Checklist NACC_list_species_aou_7_57.csv (2017)	1886; 1903; 1909; January 1982; February 1982; 2017	yes	yes
Phylloscopus trochilus	Phylloscopus trochilus	1	Dataset aou_4_23 (1948); Dataset aou_5_34 (January 1982); Dataset aou_7_45 (2004); Checklist NACC_list_species_aou_7_57.csv (2017)	1948; January 1982; 2004; 2017	no	yes
Fregata ariel	Fregata ariel	1	Dataset aou_5_34 (January 1982); Checklist aou_5_34.csv (February 1982); Checklist NACC_list_species_aou_7_57.csv (2017)	January 1982; February 1982; 2017	no	yes
Dendroica nigrifrons	Dendroica nigrifrons	1	Dataset aou_2_10 (1901); Dataset aou_2_12 (1903)	1901; 1903	no	no
Zeledonia coronata	Zeledonia coronata	1	Dataset aou_6 (1983); Checklist NACC_list_species_aou_7_57.csv (2017)	1983; 2017	no	yes
Emberizoides herbicola	Emberizoides herbicola	1	Dataset aou_6 (1983); Checklist NACC_list_species_aou_7_57.csv (2017)	1983; 2017	no	yes
Goldmania violiceps	Goldmania violiceps	1	Dataset aou_6 (1983); Checklist NACC_list_species_aou_7_57.csv (2017)	1983; 2017	no	yes
Numenius arquata	Numenius arquata, Numenius arquatus	2	Dataset aou_4 (1931); Dataset aou_4_19 (1944); Dataset aou_5 (1957); Checklist aou_5_34.csv (February 1982); Checklist NACC_list_species_aou_7_57.csv (2017)	1931; 1944; 1957; February 1982; 2017	no	yes
Polioptila melanura	Polioptila melanura	1	Dataset aou_4 (1931); Dataset aou_5_34 (January 1982); Checklist aou_5_34.csv (February 1982); Dataset aou_6 (1983); Dataset aou_6_37 (1989); Dataset aou_7_51 (2010); Checklist NACC_list_species_aou_7_57.csv (2017)	1931; January 1982; February 1982; 1983; 1989; 2010; 2017	no	yes
Netta rufina	Netta rufina	1	Checklist aou_1.csv (1886); Dataset aou_4_30 (1955)	1886; 1955	yes	no
Parabuteo unicinctus	Parabuteo unicinctus, Parabuteo unicinctus harrisi	2	Checklist aou_1.csv (1886); Dataset aou_2_15 (1909); Dataset aou_3_18 (1923); Dataset aou_5 (1957); Checklist aou_5_34.csv (February 1982); Dataset aou_7 (1998); Checklist NACC_list_species_aou_7_57.csv (2017)	1886; 1909; 1923; 1957; February 1982; 1998; 2017	yes	yes
Crypturellus cinnamomeus	Crypturellus cinnamomeus	1	Dataset aou_6 (1983); Checklist NACC_list_species_aou_7_57.csv (2017)	1983; 2017	no	yes
Lophodytes cucullatus	Lophodytes cucullatus	1	Checklist aou_1.csv (1886); Checklist aou_5_34.csv (February 1982); Checklist NACC_list_species_aou_7_57.csv (2017)	1886; February 1982; 2017	yes	yes
Pachyramphus versicolor	Pachyramphus versicolor	1	Dataset aou_6 (1983); Dataset aou_6_35 (1985); Dataset aou_6_41 (1997); Dataset aou_7 (1998); Dataset aou_7_44 (2003); Dataset aou_7_45 (2004); Dataset aou_7_52 (2011); Checklist NACC_list_species_aou_7_57.csv (2017)	1983; 1985; 1997; 1998; 2003; 2004; 2011; 2017	no	yes
Vireo griseus	Vireo griseus, Vireo noveboracensis	2	Checklist aou_1.csv (1886); Dataset aou_2_14 (1908); Checklist aou_5_34.csv (February 1982); Checklist NACC_list_species_aou_7_57.csv (2017)	1886; 1908; February 1982; 2017	yes	yes
Pheugopedius spadix	Pheugopedius spadix, Thryothorus spadix	2	Dataset aou_6 (1983); Dataset aou_7_53 (2012); Checklist NACC_list_species_aou_7_57.csv (2017)	1983; 2012; 2017	no	yes
Tangara fucosa	Tangara fucosa	1	Dataset aou_6 (1983); Checklist NACC_list_species_aou_7_57.csv (2017)	1983; 2017	no	yes
Haplospiza rustica	Haplospiza rustica	1	Dataset aou_6 (1983); Checklist NACC_list_species_aou_7_57.csv (2017)	1983; 2017	no	yes
Amazilia amabilis	Amazilia amabilis	1	Dataset aou_6 (1983); Checklist NACC_list_species_aou_7_57.csv (2017)	1983; 2017	no	yes
Ectopistes migratorius	Ectopistes migratorius	1	Checklist aou_1.csv (1886); Checklist aou_5_34.csv (February 1982); Checklist NACC_list_species_aou_7_57.csv (2017)	1886; February 1982; 2017	yes	yes
Contopus virens	Contopus virens, Myiochanes virens	2	Checklist aou_1.csv (1886); Dataset aou_2_14 (1908); Dataset aou_4 (1931); Dataset aou_4_22 (1947); Dataset aou_5_34 (January 1982); Checklist aou_5_34.csv (February 1982); Checklist NACC_list_species_aou_7_57.csv (2017)	1886; 1908; 1931; 1947; January 1982; February 1982; 2017	yes	yes
Xiphorhynchus guttatus	Xiphorhynchus guttatus	1	Dataset aou_6 (1983); Dataset aou_6_41 (1997)	1983; 1997	no	no
Ixobrychus neoxenus	Ixobrychus neoxenus, Ardetta neoxena, Botaurus neoxenus	3	Dataset aou_1_01 (1889); Dataset aou_1_05 (1893); Dataset aou_2_14 (1908); Dataset aou_3_18 (1923)	1889; 1893; 1908; 1923	no	no
Cantorchilus leucopogon	Thryothorus leucopogon, Cantorchilus leucopogon	2	Dataset aou_6 (1983); Dataset aou_7_53 (2012); Checklist NACC_list_species_aou_7_57.csv (2017)	1983; 2012; 2017	no	yes
Melanerpes aurifrons	Melanerpes aurifrons, Centurus aurifrons	2	Checklist aou_1.csv (1886); Dataset aou_2_12 (1903); Dataset aou_5_33 (1976); Checklist aou_5_34.csv (February 1982); Checklist NACC_list_species_aou_7_57.csv (2017)	1886; 1903; 1976; February 1982; 2017	yes	yes
Momotus mexicanus	Momotus mexicanus	1	Dataset aou_6 (1983); Checklist NACC_list_species_aou_7_57.csv (2017)	1983; 2017	no	yes
Coragyps atratus	Coragyps atratus, Coragyps urubu, Catharista urubu, Catharista atrata	4	Checklist aou_1.csv (1886); Dataset aou_2_09 (1899); Dataset aou_3_17 (1920); Dataset aou_4 (1931); Checklist aou_5_34.csv (February 1982); Checklist NACC_list_species_aou_7_57.csv (2017)	1886; 1899; 1920; 1931; February 1982; 2017	yes	yes
Patagioenas squamosa	Patagioenas squamosa, Columba squamosa	2	Dataset aou_2_10 (1901); Dataset aou_5 (1957); Checklist aou_5_34.csv (February 1982); Dataset aou_7_44 (2003); Checklist NACC_list_species_aou_7_57.csv (2017)	1901; 1957; February 1982; 2003; 2017	no	yes
Myrmotherula schisticolor	Myrmotherula schisticolor	1	Dataset aou_6 (1983); Dataset aou_6_41 (1997); Checklist NACC_list_species_aou_7_57.csv (2017)	1983; 1997; 2017	no	yes
Leucosticte griseonucha	Leucosticte griseonucha	1	Checklist aou_1.csv (1886); Dataset aou_2_15 (1909); Dataset aou_4_19 (1944)	1886; 1909; 1944	yes	no
Pachysylvia aurantiifrons	Hylophilus aurantiifrons, Pachysylvia aurantiifrons	2	Dataset aou_6 (1983); Dataset aou_7_57 (2016); Checklist NACC_list_species_aou_7_57.csv (2017)	1983; 2016; 2017	no	yes
Cyanolyca mirabilis	Cyanolyca mirabilis	1	Dataset aou_6 (1983); Checklist NACC_list_species_aou_7_57.csv (2017)	1983; 2017	no	yes
Onychoprion anaethetus	Sterna anaethetus, Sterna anaetheta, Onychoprion anaethetus	3	Checklist aou_1.csv (1886); Dataset aou_3 (1910); Dataset aou_4 (1931); Checklist aou_5_34.csv (February 1982); Dataset aou_7_47 (2006); Checklist NACC_list_species_aou_7_57.csv (2017)	1886; 1910; 1931; February 1982; 2006; 2017	yes	yes
Lampornis hemileucus	Lampornis hemileucus	1	Dataset aou_6 (1983); Checklist NACC_list_species_aou_7_57.csv (2017)	1983; 2017	no	yes
Platyrinchus mystaceus	Platyrinchus mystaceus	1	Dataset aou_6 (1983); Checklist NACC_list_species_aou_7_57.csv (2017)	1983; 2017	no	yes
Claravis mondetoura	Claravis mondetoura	1	Dataset aou_6 (1983); Checklist NACC_list_species_aou_7_57.csv (2017)	1983; 2017	no	yes
Atticora pileata	Notiochelidon pileata, Atticora pileata	2	Dataset aou_6 (1983); Dataset aou_7_57 (2016); Checklist NACC_list_species_aou_7_57.csv (2017)	1983; 2016; 2017	no	yes
Dendrortyx barbatus	Dendrortyx barbatus	1	Dataset aou_6 (1983); Dataset aou_6_41 (1997); Checklist NACC_list_species_aou_7_57.csv (2017)	1983; 1997; 2017	no	yes
Grus americana	Grus americana	1	Checklist aou_1.csv (1886); Checklist aou_5_34.csv (February 1982); Checklist NACC_list_species_aou_7_57.csv (2017)	1886; February 1982; 2017	yes	yes
Calcarius ornatus	Calcarius ornatus	1	Checklist aou_1.csv (1886); Dataset aou_5_34 (January 1982); Checklist aou_5_34.csv (February 1982); Dataset aou_7_51 (2010); Checklist NACC_list_species_aou_7_57.csv (2017)	1886; January 1982; February 1982; 2010; 2017	yes	yes
Contopus latirostris	Contopus latirostris	1	Dataset aou_6 (1983); Checklist NACC_list_species_aou_7_57.csv (2017)	1983; 2017	no	yes
Megascops clarkii	Otus clarkii, Megascops clarkii	2	Dataset aou_6 (1983); Dataset aou_7_44 (2003); Checklist NACC_list_species_aou_7_57.csv (2017)	1983; 2003; 2017	no	yes
Xenotriccus mexicanus	Xenotriccus mexicanus	1	Dataset aou_6 (1983); Checklist NACC_list_species_aou_7_57.csv (2017)	1983; 2017	no	yes
Pitangus derbianus	Pitangus derbianus	1	Checklist aou_1.csv (1886); Dataset aou_2_14 (1908)	1886; 1908	yes	no
Mellisuga helenae	Mellisuga helenae	1	Dataset aou_6 (1983); Checklist NACC_list_species_aou_7_57.csv (2017)	1983; 2017	no	yes
Amaurolimnas concolor	Amaurolimnas concolor	1	Dataset aou_6 (1983); Checklist NACC_list_species_aou_7_57.csv (2017)	1983; 2017	no	yes
Sclerurus mexicanus	Sclerurus mexicanus	1	Dataset aou_6 (1983); Checklist NACC_list_species_aou_7_57.csv (2017)	1983; 2017	no	yes
Amazona guildingii	Amazona guildingii	1	Dataset aou_6 (1983); Checklist NACC_list_species_aou_7_57.csv (2017)	1983; 2017	no	yes
Procelsterna cerulea	Procelsterna cerulea	1	Dataset aou_5_34 (January 1982); Checklist aou_5_34.csv (February 1982); Checklist NACC_list_species_aou_7_57.csv (2017)	January 1982; February 1982; 2017	no	yes
Cettia diphone	Cettia diphone	1	Dataset aou_5_34 (January 1982); Checklist aou_5_34.csv (February 1982); Dataset aou_6 (1983); Dataset aou_7_51 (2010); Checklist NACC_list_species_aou_7_57.csv (2017)	January 1982; February 1982; 1983; 2010; 2017	no	yes
Molothrus bonariensis	Molothrus bonariensis	1	Dataset aou_6 (1983); Checklist NACC_list_species_aou_7_57.csv (2017)	1983; 2017	no	yes
Myrmeciza zeledoni	Myrmeciza zeledoni	1	Dataset aou_7_54 (2013); Checklist NACC_list_species_aou_7_57.csv (2017)	2013; 2017	no	yes
Lanio leucothorax	Lanio leucothorax	1	Dataset aou_6 (1983); Checklist NACC_list_species_aou_7_57.csv (2017)	1983; 2017	no	yes
Icterus pectoralis	Icterus pectoralis	1	Dataset aou_4_31 (1956); Dataset aou_5 (1957); Dataset aou_5_34 (January 1982); Checklist aou_5_34.csv (February 1982); Dataset aou_6 (1983); Checklist NACC_list_species_aou_7_57.csv (2017)	1956; 1957; January 1982; February 1982; 1983; 2017	no	yes
Larus atlanticus	Larus atlanticus	1	Dataset aou_6_41 (1997)	1997	no	no
Jacana jacana	Jacana jacana	1	Dataset aou_6 (1983); Checklist NACC_list_species_aou_7_57.csv (2017)	1983; 2017	no	yes
Aphelocoma unicolor	Aphelocoma unicolor	1	Dataset aou_6 (1983); Checklist NACC_list_species_aou_7_57.csv (2017)	1983; 2017	no	yes
Buteo platypterus	Buteo latissimus, Buteo platypterus	2	Checklist aou_1.csv (1886); Dataset aou_2_10 (1901); Dataset aou_2_15 (1909); Dataset aou_3_18 (1923); Checklist aou_5_34.csv (February 1982); Checklist NACC_list_species_aou_7_57.csv (2017)	1886; 1901; 1909; 1923; February 1982; 2017	yes	yes
Certhia americana	Certhia americana	1	Checklist aou_5_34.csv (February 1982); Checklist NACC_list_species_aou_7_57.csv (2017)	February 1982; 2017	no	yes
Pycnonotus cafer	Pycnonotus cafer	1	Dataset aou_5_34 (January 1982); Checklist aou_5_34.csv (February 1982); Checklist NACC_list_species_aou_7_57.csv (2017)	January 1982; February 1982; 2017	no	yes
Piranga ludoviciana	Piranga ludoviciana	1	Checklist aou_1.csv (1886); Dataset aou_2_14 (1908); Dataset aou_2_15 (1909); Dataset aou_4 (1931); Dataset aou_5_34 (January 1982); Checklist aou_5_34.csv (February 1982); Dataset aou_6 (1983); Dataset aou_7_50 (2009); Checklist NACC_list_species_aou_7_57.csv (2017)	1886; 1908; 1909; 1931; January 1982; February 1982; 1983; 2009; 2017	yes	yes
Loxigilla violacea	Loxigilla violacea	1	Dataset aou_6 (1983); Checklist NACC_list_species_aou_7_57.csv (2017)	1983; 2017	no	yes
Ardea wardi	Ardea wardi	1	Checklist aou_1.csv (1886); Dataset aou_2_12 (1903)	1886; 1903	yes	no
Amazilia candida	Amazilia candida	1	Dataset aou_6 (1983); Checklist NACC_list_species_aou_7_57.csv (2017)	1983; 2017	no	yes
Helicolestes hamatus	Rostrhamus hamatus, Helicolestes hamatus	2	Dataset aou_6 (1983); Dataset aou_7_49 (2008); Checklist NACC_list_species_aou_7_57.csv (2017)	1983; 2008; 2017	no	yes
Melanospiza richardsoni	Melanospiza richardsoni	1	Dataset aou_6 (1983); Checklist NACC_list_species_aou_7_57.csv (2017)	1983; 2017	no	yes
Muscicapa sibirica	Muscicapa sibirica	1	Dataset aou_5_34 (January 1982); Checklist aou_5_34.csv (February 1982); Dataset aou_7_45 (2004); Checklist NACC_list_species_aou_7_57.csv (2017)	January 1982; February 1982; 2004; 2017	no	yes
Hylocichla mustelina	Turdus mustelinus, Hylocichla mustelina	2	Checklist aou_1.csv (1886); Dataset aou_2_09 (1899); Dataset aou_5_34 (January 1982); Checklist aou_5_34.csv (February 1982); Dataset aou_6 (1983); Checklist NACC_list_species_aou_7_57.csv (2017)	1886; 1899; January 1982; February 1982; 1983; 2017	yes	yes
Amaurospiza concolor	Amaurospiza concolor	1	Dataset aou_6 (1983); Dataset aou_7_50 (2009); Checklist NACC_list_species_aou_7_57.csv (2017)	1983; 2009; 2017	no	yes
Anas strepera	Chaulelasmus streperus, Anas strepera	2	Checklist aou_1.csv (1886); Dataset aou_2_09 (1899); Dataset aou_4_21 (1946); Checklist aou_5_34.csv (February 1982); Checklist NACC_list_species_aou_7_57.csv (2017)	1886; 1899; 1946; February 1982; 2017	yes	yes
Junco bairdi	Junco bairdi	1	Checklist aou_1.csv (1886); Dataset aou_5_32 (1973)	1886; 1973	yes	no
Chlorodrepanis virens	Hemignathus virens, Chlorodrepanis virens	2	Dataset aou_5_34 (January 1982); Checklist aou_5_34.csv (February 1982); Dataset aou_6_40 (1995); Dataset aou_7_56 (2015); Checklist NACC_list_species_aou_7_57.csv (2017)	January 1982; February 1982; 1995; 2015; 2017	no	yes
Baeolophus inornatus	Parus inornatus, Parus inornatus griseus, Parus inornatus cineraceus, Baeolophus inornatus	4	Checklist aou_1.csv (1886); Dataset aou_2_12 (1903); Dataset aou_4_19 (1944); Checklist aou_5_34.csv (February 1982); Dataset aou_6_41 (1997); Dataset aou_7 (1998); Checklist NACC_list_species_aou_7_57.csv (2017)	1886; 1903; 1944; February 1982; 1997; 1998; 2017	yes	yes
Leptotila verreauxi	Leptotila verreauxi, Leptotila fulviventris	2	Dataset aou_1_07 (1895); Dataset aou_2 (1895); Dataset aou_4_19 (1944); Dataset aou_5_34 (January 1982); Checklist aou_5_34.csv (February 1982); Checklist NACC_list_species_aou_7_57.csv (2017)	1895; 1944; January 1982; February 1982; 2017	no	yes
Anthus spinoletta	Anthus spinoletta	1	Dataset aou_4 (1931); Dataset aou_5 (1957); Checklist aou_5_34.csv (February 1982); Dataset aou_6_37 (1989)	1931; 1957; February 1982; 1989	no	no
Oceanodroma cheimomnestes	Oceanodroma cheimomnestes	1	Dataset aou_7_57 (2016); Checklist NACC_list_species_aou_7_57.csv (2017)	2016; 2017	no	yes
Colaptes punctigula	Colaptes punctigula	1	Dataset aou_6 (1983); Checklist NACC_list_species_aou_7_57.csv (2017)	1983; 2017	no	yes
Glaucidium jardinii	Glaucidium jardinii	1	Dataset aou_6 (1983); Dataset aou_7_42 (2000)	1983; 2000	no	no
Accipiter superciliosus	Accipiter superciliosus	1	Dataset aou_6 (1983); Checklist NACC_list_species_aou_7_57.csv (2017)	1983; 2017	no	yes
Chondestes grammacus	Chondestes grammacus strigatus, Chondestes grammacus	2	Checklist aou_1.csv (1886); Dataset aou_5_34 (January 1982); Checklist aou_5_34.csv (February 1982); Checklist NACC_list_species_aou_7_57.csv (2017)	1886; January 1982; February 1982; 2017	yes	yes
Botaurus lentiginosus	Botaurus lentiginosus	1	Checklist aou_1.csv (1886); Dataset aou_3 (1910); Dataset aou_4 (1931); Checklist aou_5_34.csv (February 1982); Checklist NACC_list_species_aou_7_57.csv (2017)	1886; 1910; 1931; February 1982; 2017	yes	yes
Margarornis rubiginosus	Margarornis rubiginosus	1	Dataset aou_6 (1983); Checklist NACC_list_species_aou_7_57.csv (2017)	1983; 2017	no	yes
Myiobius sulphureipygius	Myiobius sulphureipygius	1	Dataset aou_6 (1983); Checklist NACC_list_species_aou_7_57.csv (2017)	1983; 2017	no	yes
Claravis pretiosa	Claravis pretiosa	1	Dataset aou_6 (1983); Checklist NACC_list_species_aou_7_57.csv (2017)	1983; 2017	no	yes
Todirostrum cinereum	Todirostrum cinereum	1	Dataset aou_6 (1983); Checklist NACC_list_species_aou_7_57.csv (2017)	1983; 2017	no	yes
Loxioides bailleui	Loxioides bailleui	1	Dataset aou_5_34 (January 1982); Checklist aou_5_34.csv (February 1982); Checklist NACC_list_species_aou_7_57.csv (2017)	January 1982; February 1982; 2017	no	yes
Circus hudsonius	Circus hudsonius	1	Checklist aou_1.csv (1886); Dataset aou_2_15 (1909); Dataset aou_3_18 (1923); Dataset aou_4_19 (1944)	1886; 1909; 1923; 1944	yes	no
Lepidopyga coeruleogularis	Lepidopyga coeruleogularis	1	Dataset aou_6 (1983); Checklist NACC_list_species_aou_7_57.csv (2017)	1983; 2017	no	yes
Amazilia cyanifrons	Amazilia cyanifrons	1	Dataset aou_6 (1983); Dataset aou_7_43 (2002)	1983; 2002	no	no
Ninox japonica	Ninox japonica	1	Dataset aou_7_55 (2014); Checklist NACC_list_species_aou_7_57.csv (2017)	2014; 2017	no	yes
Fratercula cirrhata	Lunda cirrhata, Fratercula cirrhata	2	Checklist aou_1.csv (1886); Dataset aou_5_34 (January 1982); Checklist aou_5_34.csv (February 1982); Checklist NACC_list_species_aou_7_57.csv (2017)	1886; January 1982; February 1982; 2017	yes	yes
Rhynchortyx cinctus	Rhynchortyx cinctus	1	Dataset aou_6 (1983); Dataset aou_6_41 (1997); Checklist NACC_list_species_aou_7_57.csv (2017)	1983; 1997; 2017	no	yes
Euphonia imitans	Euphonia imitans	1	Dataset aou_6 (1983); Dataset aou_7_44 (2003); Checklist NACC_list_species_aou_7_57.csv (2017)	1983; 2003; 2017	no	yes
Dives dives	Dives dives	1	Dataset aou_6 (1983); Checklist NACC_list_species_aou_7_57.csv (2017)	1983; 2017	no	yes
Coccyzus ferrugineus	Coccyzus ferrugineus	1	Dataset aou_6 (1983); Checklist NACC_list_species_aou_7_57.csv (2017)	1983; 2017	no	yes
Tringa melanoleuca	Tringa melanoleuca, Totanus melanoleucus	2	Checklist aou_1.csv (1886); Dataset aou_5 (1957); Dataset aou_5_32 (1973); Checklist aou_5_34.csv (February 1982); Checklist NACC_list_species_aou_7_57.csv (2017)	1886; 1957; 1973; February 1982; 2017	yes	yes
Megarynchus pitangua	Megarynchus pitangua	1	Dataset aou_6 (1983); Checklist NACC_list_species_aou_7_57.csv (2017)	1983; 2017	no	yes
Strix varia	Syrnium nebulosum, Syrnium varium, Strix varia, Syrnium nebulosum alleni	4	Checklist aou_1.csv (1886); Dataset aou_2_12 (1903); Dataset aou_2_14 (1908); Checklist aou_5_34.csv (February 1982); Checklist NACC_list_species_aou_7_57.csv (2017)	1886; 1903; 1908; February 1982; 2017	yes	yes
Chroicocephalus cirrocephalus	Chroicocephalus cirrocephalus, Larus cirrocephalus	2	Dataset aou_7_43 (2002); Dataset aou_7_49 (2008); Checklist NACC_list_species_aou_7_57.csv (2017)	2002; 2008; 2017	no	yes
Francolinus erckelii	Francolinus erckelii	1	Dataset aou_5_34 (January 1982); Checklist aou_5_34.csv (February 1982); Checklist NACC_list_species_aou_7_57.csv (2017)	January 1982; February 1982; 2017	no	yes
Priotelus temnurus	Priotelus temnurus	1	Dataset aou_6 (1983); Checklist NACC_list_species_aou_7_57.csv (2017)	1983; 2017	no	yes
Lanio aurantius	Lanio aurantius	1	Dataset aou_6 (1983); Checklist NACC_list_species_aou_7_57.csv (2017)	1983; 2017	no	yes
Hylocharis humboldtii	Hylocharis humboldtii	1	Dataset aou_7_46 (2005); Checklist NACC_list_species_aou_7_57.csv (2017)	2005; 2017	no	yes
Ardenna gravis	Ardenna gravis, Puffinus gravis, Puffinus major	3	Checklist aou_1.csv (1886); Dataset aou_2_08 (1897); Dataset aou_3_18 (1923); Dataset aou_4 (1931); Checklist aou_5_34.csv (February 1982); Dataset aou_7_51 (2010); Dataset aou_7_57 (2016); Checklist NACC_list_species_aou_7_57.csv (2017)	1886; 1897; 1923; 1931; February 1982; 2010; 2016; 2017	yes	yes
Stelgidopteryx serripennis	Stelgidopteryx serripennis	1	Checklist aou_1.csv (1886); Dataset aou_4 (1931); Dataset aou_5_34 (January 1982); Checklist aou_5_34.csv (February 1982); Checklist NACC_list_species_aou_7_57.csv (2017)	1886; 1931; January 1982; February 1982; 2017	yes	yes
Vireo bellii	Vireo belli, Vireo bellii, Vireo bellii pusillus	3	Checklist aou_1.csv (1886); Dataset aou_2_11 (1902); Dataset aou_3 (1910); Dataset aou_4_19 (1944); Checklist aou_5_34.csv (February 1982); Checklist NACC_list_species_aou_7_57.csv (2017)	1886; 1902; 1910; 1944; February 1982; 2017	yes	yes
Peucaea mystacalis	Peucaea mystacalis, Aimophila mystacalis	2	Dataset aou_6 (1983); Dataset aou_7_51 (2010); Checklist NACC_list_species_aou_7_57.csv (2017)	1983; 2010; 2017	no	yes
Corvus ossifragus	Corvus ossifragus	1	Checklist aou_1.csv (1886); Checklist aou_5_34.csv (February 1982); Checklist NACC_list_species_aou_7_57.csv (2017)	1886; February 1982; 2017	yes	yes
Brachyramphus marmoratus	Brachyramphus marmoratus, Brachyramphus marmoratum	2	Checklist aou_1.csv (1886); Dataset aou_5 (1957); Dataset aou_5_32 (1973); Checklist aou_5_34.csv (February 1982); Dataset aou_6_41 (1997); Checklist NACC_list_species_aou_7_57.csv (2017)	1886; 1957; 1973; February 1982; 1997; 2017	yes	yes
Myiodynastes maculatus	Myiodynastes maculatus	1	Dataset aou_6 (1983); Checklist NACC_list_species_aou_7_57.csv (2017)	1983; 2017	no	yes
Rallus levipes	Rallus levipes	1	Dataset aou_2_14 (1908); Dataset aou_4 (1931)	1908; 1931	no	no
Formicarius nigricapillus	Formicarius nigricapillus	1	Dataset aou_6 (1983); Checklist NACC_list_species_aou_7_57.csv (2017)	1983; 2017	no	yes
Eulampis jugularis	Eulampis jugularis	1	Dataset aou_6 (1983); Checklist NACC_list_species_aou_7_57.csv (2017)	1983; 2017	no	yes
Rissa brevirostris	Rissa brevirostris	1	Checklist aou_1.csv (1886); Checklist aou_5_34.csv (February 1982); Checklist NACC_list_species_aou_7_57.csv (2017)	1886; February 1982; 2017	yes	yes
Phylloscartes superciliaris	Phylloscartes superciliaris	1	Dataset aou_6 (1983); Checklist NACC_list_species_aou_7_57.csv (2017)	1983; 2017	no	yes
Oceanodroma tristrami	Oceanodroma tristrami	1	Dataset aou_5_34 (January 1982); Checklist aou_5_34.csv (February 1982); Dataset aou_6_37 (1989); Checklist NACC_list_species_aou_7_57.csv (2017)	January 1982; February 1982; 1989; 2017	no	yes
Icterus jamacaii	Icterus jamacaii	1	Dataset aou_7_49 (2008)	2008	no	no
Pyrrhula cassini	Pyrrhula cassini	1	Checklist aou_1.csv (1886); Dataset aou_4 (1931)	1886; 1931	yes	no
Sporophila nigricollis	Sporophila nigricollis	1	Dataset aou_6 (1983); Checklist NACC_list_species_aou_7_57.csv (2017)	1983; 2017	no	yes
Odontophorus gujanensis	Odontophorus gujanensis	1	Dataset aou_6 (1983); Dataset aou_6_41 (1997); Checklist NACC_list_species_aou_7_57.csv (2017)	1983; 1997; 2017	no	yes
Larus cachinnans	Larus cachinnans	1	Checklist aou_1.csv (1886); Dataset aou_6_39 (1993); Dataset aou_7 (1998); Dataset aou_7_48 (2007)	1886; 1993; 1998; 2007	yes	no
Crax rubra	Crax rubra	1	Dataset aou_6 (1983); Checklist NACC_list_species_aou_7_57.csv (2017)	1983; 2017	no	yes
Anas rubripes	Anas rubripes, Anas obscura	2	Checklist aou_1.csv (1886); Dataset aou_2_14 (1908); Dataset aou_5_34 (January 1982); Checklist aou_5_34.csv (February 1982); Checklist NACC_list_species_aou_7_57.csv (2017)	1886; 1908; January 1982; February 1982; 2017	yes	yes
Pterodroma cookii	Pterodroma cookii	1	Dataset aou_4_20 (1945); Checklist aou_5_34.csv (February 1982); Checklist NACC_list_species_aou_7_57.csv (2017)	1945; February 1982; 2017	no	yes
Chlorospingus canigularis	Chlorospingus canigularis	1	Dataset aou_6 (1983); Dataset aou_7_52 (2011); Checklist NACC_list_species_aou_7_57.csv (2017)	1983; 2011; 2017	no	yes
Buteogallus anthracinus	Buteogallus anthracinus, Urubitinga anthracina	2	Checklist aou_1.csv (1886); Dataset aou_2_15 (1909); Dataset aou_3_18 (1923); Dataset aou_4_19 (1944); Dataset aou_5 (1957); Dataset aou_5_34 (January 1982); Checklist aou_5_34.csv (February 1982); Dataset aou_7_48 (2007); Dataset aou_7_49 (2008); Checklist NACC_list_species_aou_7_57.csv (2017)	1886; 1909; 1923; 1944; 1957; January 1982; February 1982; 2007; 2008; 2017	yes	yes
Phaethornis longirostris	Phaethornis longirostris	1	Dataset aou_7_43 (2002); Dataset aou_7_56 (2015); Checklist NACC_list_species_aou_7_57.csv (2017)	2002; 2015; 2017	no	yes
Falco sparverius	Cerchneis sparveria, Falco sparverius	2	Checklist aou_1.csv (1886); Dataset aou_3 (1910); Dataset aou_3_18 (1923); Dataset aou_4 (1931); Dataset aou_5_34 (January 1982); Checklist aou_5_34.csv (February 1982); Checklist NACC_list_species_aou_7_57.csv (2017)	1886; 1910; 1923; 1931; January 1982; February 1982; 2017	yes	yes
Phoebastria immutabilis	Phoebastria immutabilis, Diomedea immutabilis	2	Dataset aou_2_09 (1899); Checklist aou_5_34.csv (February 1982); Dataset aou_6_41 (1997); Checklist NACC_list_species_aou_7_57.csv (2017)	1899; February 1982; 1997; 2017	no	yes
Machetornis rixosa	Machetornis rixosa, Machetornis rixosus	2	Dataset aou_6_40 (1995); Dataset aou_7_45 (2004); Checklist NACC_list_species_aou_7_57.csv (2017)	1995; 2004; 2017	no	yes
Podiceps nigricollis	Colymbus nigricollis, Colymbus nigricollis californicus, Colymbus caspicus, Podiceps caspicus, Podiceps nigricollis	5	Checklist aou_1.csv (1886); Dataset aou_2_14 (1908); Dataset aou_3 (1910); Dataset aou_4_24 (1949); Dataset aou_5 (1957); Dataset aou_5_32 (1973); Checklist aou_5_34.csv (February 1982); Checklist NACC_list_species_aou_7_57.csv (2017)	1886; 1908; 1910; 1949; 1957; 1973; February 1982; 2017	yes	yes
Sporophila hypoxantha	Sporophila hypoxantha	1	Dataset aou_6_41 (1997)	1997	no	no
Philydor fuscipenne	Philydor fuscipenne, Philydor fuscipennis	2	Dataset aou_6_41 (1997); Dataset aou_7_45 (2004); Checklist NACC_list_species_aou_7_57.csv (2017)	1997; 2004; 2017	no	yes
Oceanodroma markhami	Oceanodroma markhami	1	Dataset aou_6 (1983); Checklist NACC_list_species_aou_7_57.csv (2017)	1983; 2017	no	yes
Pelecanus erythrorhynchos	Pelecanus erythrorhynchos	1	Checklist aou_1.csv (1886); Dataset aou_3 (1910); Dataset aou_5_34 (January 1982); Checklist aou_5_34.csv (February 1982); Checklist NACC_list_species_aou_7_57.csv (2017)	1886; 1910; January 1982; February 1982; 2017	yes	yes
Nomonyx dominicus	Erismatura dominica, Nomonyx dominicus, Oxyura dominica	3	Checklist aou_1.csv (1886); Dataset aou_4_20 (1945); Dataset aou_4_22 (1947); Checklist aou_5_34.csv (February 1982); Dataset aou_6_41 (1997); Checklist NACC_list_species_aou_7_57.csv (2017)	1886; 1945; 1947; February 1982; 1997; 2017	yes	yes
Myiobius atricaudus	Myiobius atricaudus	1	Dataset aou_6 (1983); Checklist NACC_list_species_aou_7_57.csv (2017)	1983; 2017	no	yes
Icteria virens	Icteria virens, Icteria virens longicauda	2	Checklist aou_1.csv (1886); Dataset aou_3_17 (1920); Dataset aou_5 (1957); Dataset aou_5_34 (January 1982); Checklist aou_5_34.csv (February 1982); Dataset aou_6 (1983); Checklist NACC_list_species_aou_7_57.csv (2017)	1886; 1920; 1957; January 1982; February 1982; 1983; 2017	yes	yes
Thryophilus rufalbus	Thryothorus rufalbus, Thryophilus rufalbus	2	Dataset aou_6 (1983); Dataset aou_7_53 (2012); Checklist NACC_list_species_aou_7_57.csv (2017)	1983; 2012; 2017	no	yes
Tiaris olivaceus	Tiaris olivaceus, Tiaris olivacea	2	Dataset aou_5_34 (January 1982); Checklist aou_5_34.csv (February 1982); Dataset aou_7_45 (2004); Checklist NACC_list_species_aou_7_57.csv (2017)	January 1982; February 1982; 2004; 2017	no	yes
Calocitta colliei	Calocitta colliei	1	Dataset aou_5_34 (January 1982); Checklist aou_5_34.csv (February 1982); Checklist NACC_list_species_aou_7_57.csv (2017)	January 1982; February 1982; 2017	no	yes
Polioptila albiloris	Polioptila albiloris	1	Dataset aou_6 (1983); Dataset aou_7_51 (2010); Checklist NACC_list_species_aou_7_57.csv (2017)	1983; 2010; 2017	no	yes
Campylopterus excellens	Campylopterus excellens	1	Dataset aou_6 (1983); Checklist NACC_list_species_aou_7_57.csv (2017)	1983; 2017	no	yes
Aramides cajaneus	Aramides cajaneus, Aramides cajanea	2	Dataset aou_6 (1983); Dataset aou_7_53 (2012); Dataset aou_7_57 (2016); Checklist NACC_list_species_aou_7_57.csv (2017)	1983; 2012; 2016; 2017	no	yes
Charadrius mongolus	Charadrius mongolus, Aegialitis mongola	2	Checklist aou_1.csv (1886); Dataset aou_3_17 (1920); Checklist aou_5_34.csv (February 1982); Dataset aou_7_45 (2004); Checklist NACC_list_species_aou_7_57.csv (2017)	1886; 1920; February 1982; 2004; 2017	yes	yes
Alectoris graeca	Alectoris graeca	1	Dataset aou_4_28 (1953); Dataset aou_5 (1957); Dataset aou_5_32 (1973)	1953; 1957; 1973	no	no
Larus belcheri	Larus belcheri	1	Dataset aou_5_34 (January 1982); Checklist aou_5_34.csv (February 1982); Dataset aou_6_41 (1997); Dataset aou_7_44 (2003); Checklist NACC_list_species_aou_7_57.csv (2017)	January 1982; February 1982; 1997; 2003; 2017	no	yes
Trochilus polytmus	Trochilus polytmus	1	Dataset aou_6 (1983); Checklist NACC_list_species_aou_7_57.csv (2017)	1983; 2017	no	yes
Passerculus beldingi	Passerculus beldingi, Ammodramus beldingi	2	Checklist aou_1.csv (1886); Dataset aou_2_12 (1903); Dataset aou_2_15 (1909); Dataset aou_4_19 (1944)	1886; 1903; 1909; 1944	yes	no
Numenius tahitiensis	Numenius tahitiensis, Phaeopus tahitiensis	2	Checklist aou_1.csv (1886); Dataset aou_4 (1931); Dataset aou_4_19 (1944); Checklist aou_5_34.csv (February 1982); Checklist NACC_list_species_aou_7_57.csv (2017)	1886; 1931; 1944; February 1982; 2017	yes	yes
Porzana carolina	Porzana carolina	1	Checklist aou_1.csv (1886); Checklist aou_5_34.csv (February 1982); Checklist NACC_list_species_aou_7_57.csv (2017)	1886; February 1982; 2017	yes	yes
Buteo buteo	Buteo buteo	1	Checklist aou_1.csv (1886); Dataset aou_2_14 (1908); Dataset aou_3 (1910); Dataset aou_3_18 (1923); Dataset aou_4 (1931)	1886; 1908; 1910; 1923; 1931	yes	no
Icterus pustulatus	Icterus pustulatus	1	Dataset aou_4_20 (1945); Dataset aou_5_34 (January 1982); Checklist aou_5_34.csv (February 1982); Dataset aou_6 (1983); Checklist NACC_list_species_aou_7_57.csv (2017)	1945; January 1982; February 1982; 1983; 2017	no	yes
Pulsatrix perspicillata	Pulsatrix perspicillata	1	Dataset aou_6 (1983); Checklist NACC_list_species_aou_7_57.csv (2017)	1983; 2017	no	yes
Callipepla californica	Lophortyx californica, Callipepla californica, Lophortyx californicus, Callipepla californica vallicola	4	Checklist aou_1.csv (1886); Dataset aou_2_09 (1899); Dataset aou_2_15 (1909); Dataset aou_3 (1910); Dataset aou_4 (1931); Dataset aou_4_19 (1944); Dataset aou_5 (1957); Dataset aou_5_34 (January 1982); Checklist aou_5_34.csv (February 1982); Dataset aou_6_41 (1997); Checklist NACC_list_species_aou_7_57.csv (2017)	1886; 1899; 1909; 1910; 1931; 1944; 1957; January 1982; February 1982; 1997; 2017	yes	yes
Corapipo leucorrhoa	Corapipo leucorrhoa	1	Dataset aou_6 (1983); Dataset aou_6_40 (1995); Dataset aou_6_41 (1997)	1983; 1995; 1997	no	no
Amazona agilis	Amazona agilis	1	Dataset aou_6 (1983); Checklist NACC_list_species_aou_7_57.csv (2017)	1983; 2017	no	yes
Camptostoma obsoletum	Camptostoma obsoletum	1	Dataset aou_6 (1983); Checklist NACC_list_species_aou_7_57.csv (2017)	1983; 2017	no	yes
Larus marinus	Larus marinus	1	Checklist aou_1.csv (1886); Checklist aou_5_34.csv (February 1982); Checklist NACC_list_species_aou_7_57.csv (2017)	1886; February 1982; 2017	yes	yes
Amazona ochrocephala	Amazona ochrocephala	1	Dataset aou_6 (1983); Checklist NACC_list_species_aou_7_57.csv (2017)	1983; 2017	no	yes
Icterus croconotus	Icterus croconotus	1	Dataset aou_7_49 (2008)	2008	no	no
Sturnella magna	Sturnella magna, Sturnella magna neglecta, Sturnella magna mexicana	3	Checklist aou_1.csv (1886); Dataset aou_2_14 (1908); Dataset aou_4 (1931); Dataset aou_5_34 (January 1982); Checklist aou_5_34.csv (February 1982); Dataset aou_6 (1983); Checklist NACC_list_species_aou_7_57.csv (2017)	1886; 1908; 1931; January 1982; February 1982; 1983; 2017	yes	yes
Pachyramphus major	Pachyramphus major	1	Dataset aou_6 (1983); Dataset aou_6_35 (1985); Dataset aou_6_41 (1997); Dataset aou_7 (1998); Dataset aou_7_44 (2003); Dataset aou_7_45 (2004); Dataset aou_7_52 (2011); Checklist NACC_list_species_aou_7_57.csv (2017)	1983; 1985; 1997; 1998; 2003; 2004; 2011; 2017	no	yes
Leptodon cayanensis	Leptodon cayanensis	1	Dataset aou_6 (1983); Checklist NACC_list_species_aou_7_57.csv (2017)	1983; 2017	no	yes
Zenaida asiatica	Zenaida asiatica, Melopelia leucoptera, Melopelia asiatica	3	Checklist aou_1.csv (1886); Dataset aou_2_14 (1908); Dataset aou_4_19 (1944); Checklist aou_5_34.csv (February 1982); Checklist NACC_list_species_aou_7_57.csv (2017)	1886; 1908; 1944; February 1982; 2017	yes	yes
Toxostoma rufum	Toxostoma rufum, Harporhynchus rufus	2	Checklist aou_1.csv (1886); Dataset aou_2_11 (1902); Dataset aou_3 (1910); Checklist aou_5_34.csv (February 1982); Checklist NACC_list_species_aou_7_57.csv (2017)	1886; 1902; 1910; February 1982; 2017	yes	yes
Pheugopedius felix	Thryothorus felix, Pheugopedius felix	2	Dataset aou_6 (1983); Dataset aou_7_53 (2012); Checklist NACC_list_species_aou_7_57.csv (2017)	1983; 2012; 2017	no	yes
Eupsittula nana	Aratinga nana, Eupsittula nana	2	Dataset aou_6 (1983); Dataset aou_7_49 (2008); Dataset aou_7_55 (2014); Checklist NACC_list_species_aou_7_57.csv (2017)	1983; 2008; 2014; 2017	no	yes
Passerina leclancherii	Passerina leclancherii	1	Dataset aou_6 (1983); Checklist NACC_list_species_aou_7_57.csv (2017)	1983; 2017	no	yes
Gallinago delicata	Gallinago delicata, Capella delicata	2	Checklist aou_1.csv (1886); Dataset aou_4 (1931); Dataset aou_4_20 (1945); Dataset aou_7_43 (2002); Checklist NACC_list_species_aou_7_57.csv (2017)	1886; 1931; 1945; 2002; 2017	yes	yes
Leiothrix lutea	Leiothrix lutea	1	Dataset aou_5_34 (January 1982); Checklist aou_5_34.csv (February 1982); Dataset aou_6 (1983); Checklist NACC_list_species_aou_7_57.csv (2017)	January 1982; February 1982; 1983; 2017	no	yes
Copsychus malabaricus	Copsychus malabaricus	1	Dataset aou_5_34 (January 1982); Checklist aou_5_34.csv (February 1982); Dataset aou_6 (1983); Dataset aou_7_52 (2011); Checklist NACC_list_species_aou_7_57.csv (2017)	January 1982; February 1982; 1983; 2011; 2017	no	yes
Chamaepetes unicolor	Chamaepetes unicolor	1	Dataset aou_6 (1983); Checklist NACC_list_species_aou_7_57.csv (2017)	1983; 2017	no	yes
Piranga olivacea	Piranga erythromelas, Piranga olivacea	2	Checklist aou_1.csv (1886); Dataset aou_2_14 (1908); Dataset aou_4 (1931); Dataset aou_4_19 (1944); Dataset aou_5_34 (January 1982); Checklist aou_5_34.csv (February 1982); Dataset aou_6 (1983); Dataset aou_7_50 (2009); Checklist NACC_list_species_aou_7_57.csv (2017)	1886; 1908; 1931; 1944; January 1982; February 1982; 1983; 2009; 2017	yes	yes
Pteroglossus frantzii	Pteroglossus frantzii	1	Dataset aou_6 (1983); Checklist NACC_list_species_aou_7_57.csv (2017)	1983; 2017	no	yes
Anthus cervinus	Anthus cervinus	1	Checklist aou_1.csv (1886); Checklist aou_5_34.csv (February 1982); Checklist NACC_list_species_aou_7_57.csv (2017)	1886; February 1982; 2017	yes	yes
Anas diazi	Anas diazi	1	Dataset aou_4 (1931); Dataset aou_5 (1957); Dataset aou_5_34 (January 1982)	1931; 1957; January 1982	no	no
Gampsonyx swainsonii	Gampsonyx swainsonii	1	Dataset aou_6 (1983); Checklist NACC_list_species_aou_7_57.csv (2017)	1983; 2017	no	yes
Myadestes myadestinus	Myadestes myadestinus	1	Dataset aou_6_35 (1985); Checklist NACC_list_species_aou_7_57.csv (2017)	1985; 2017	no	yes
Sporophila torqueola	Sporophila torqueola, Sporophila morelleti	2	Checklist aou_1.csv (1886); Dataset aou_1_01 (1889); Dataset aou_2_12 (1903); Dataset aou_3 (1910); Dataset aou_4_19 (1944); Dataset aou_5 (1957); Dataset aou_5_34 (January 1982); Checklist aou_5_34.csv (February 1982); Checklist NACC_list_species_aou_7_57.csv (2017)	1886; 1889; 1903; 1910; 1944; 1957; January 1982; February 1982; 2017	yes	yes
Anas poecilorhyncha	Anas poecilorhyncha	1	Dataset aou_5_34 (January 1982); Checklist aou_5_34.csv (February 1982); Dataset aou_7_49 (2008)	January 1982; February 1982; 2008	no	no
Peucedramus taeniatus	Peucedramus taeniatus, Peucedramus olivaceus, Dendroica olivacea	3	Checklist aou_1.csv (1886); Dataset aou_2_14 (1908); Dataset aou_3_17 (1920); Dataset aou_4_24 (1949); Dataset aou_5 (1957); Dataset aou_5_34 (January 1982); Checklist aou_5_34.csv (February 1982); Dataset aou_6 (1983); Dataset aou_6_35 (1985); Dataset aou_6_41 (1997); Checklist NACC_list_species_aou_7_57.csv (2017)	1886; 1908; 1920; 1949; 1957; January 1982; February 1982; 1983; 1985; 1997; 2017	yes	yes
Nonnula frontalis	Nonnula frontalis	1	Dataset aou_7_49 (2008); Checklist NACC_list_species_aou_7_57.csv (2017)	2008; 2017	no	yes
Peucaea humeralis	Peucaea humeralis, Aimophila humeralis	2	Dataset aou_6 (1983); Dataset aou_7_51 (2010); Checklist NACC_list_species_aou_7_57.csv (2017)	1983; 2010; 2017	no	yes
Pheugopedius fasciatoventris	Pheugopedius fasciatoventris, Thryothorus fasciatoventris	2	Dataset aou_6 (1983); Dataset aou_7_53 (2012); Checklist NACC_list_species_aou_7_57.csv (2017)	1983; 2012; 2017	no	yes
Melanerpes rubricapillus	Melanerpes rubricapillus	1	Dataset aou_6 (1983); Checklist NACC_list_species_aou_7_57.csv (2017)	1983; 2017	no	yes
Dryocopus pileatus	Hylatomus pileatus, Phloeotomus pileatus, Dryocopus pileatus, Ceophloeus pileatus	4	Checklist aou_1.csv (1886); Dataset aou_2_14 (1908); Dataset aou_4 (1931); Dataset aou_4_22 (1947); Dataset aou_4_24 (1949); Checklist aou_5_34.csv (February 1982); Checklist NACC_list_species_aou_7_57.csv (2017)	1886; 1908; 1931; 1947; 1949; February 1982; 2017	yes	yes
Junco montanus	Junco montanus	1	Dataset aou_2_09 (1899); Dataset aou_2_14 (1908)	1899; 1908	no	no
Dendrocolaptes certhia	Dendrocolaptes certhia	1	Dataset aou_6 (1983); Dataset aou_6_41 (1997)	1983; 1997	no	no
Molothrus aeneus	Callothrus robustus, Molothrus aeneus, Tangavius aeneus	3	Checklist aou_1.csv (1886); Dataset aou_1_01 (1889); Dataset aou_2 (1895); Dataset aou_2_14 (1908); Dataset aou_5 (1957); Dataset aou_5_33 (1976); Dataset aou_5_34 (January 1982); Checklist aou_5_34.csv (February 1982); Dataset aou_6 (1983); Checklist NACC_list_species_aou_7_57.csv (2017)	1886; 1889; 1895; 1908; 1957; 1976; January 1982; February 1982; 1983; 2017	yes	yes
Henicorhina leucophrys	Henicorhina leucophrys	1	Dataset aou_6 (1983); Checklist NACC_list_species_aou_7_57.csv (2017)	1983; 2017	no	yes
Phoenicurus phoenicurus	Phoenicurus phoenicurus	1	Dataset aou_7_56 (2015); Checklist NACC_list_species_aou_7_57.csv (2017)	2015; 2017	no	yes
Phalacrocorax urile	Phalacrocorax urile	1	Checklist aou_1.csv (1886); Checklist aou_5_34.csv (February 1982); Checklist NACC_list_species_aou_7_57.csv (2017)	1886; February 1982; 2017	yes	yes
Amazona oratrix	Amazona oratrix	1	Dataset aou_6 (1983); Checklist NACC_list_species_aou_7_57.csv (2017)	1983; 2017	no	yes
Vireolanius melitophrys	Vireolanius melitophrys	1	Dataset aou_6 (1983); Checklist NACC_list_species_aou_7_57.csv (2017)	1983; 2017	no	yes
Accipiter poliogaster	Accipiter poliogaster	1	Dataset aou_7_52 (2011); Checklist NACC_list_species_aou_7_57.csv (2017)	2011; 2017	no	yes
Dendrocolaptes sanctithomae	Dendrocolaptes sanctithomae	1	Dataset aou_6_41 (1997); Dataset aou_7 (1998); Dataset aou_7_47 (2006); Checklist NACC_list_species_aou_7_57.csv (2017)	1997; 1998; 2006; 2017	no	yes
Procellaria parkinsoni	Procellaria parkinsoni	1	Dataset aou_6 (1983); Dataset aou_6_39 (1993); Checklist NACC_list_species_aou_7_57.csv (2017)	1983; 1993; 2017	no	yes
Larus kumlieni	Larus kumlieni	1	Checklist aou_1.csv (1886); Dataset aou_4 (1931)	1886; 1931	yes	no
Polioptila lembeyei	Polioptila lembeyei	1	Dataset aou_6 (1983); Dataset aou_7_51 (2010); Checklist NACC_list_species_aou_7_57.csv (2017)	1983; 2010; 2017	no	yes
Poecilotriccus sylvia	Todirostrum sylvia, Poecilotriccus sylvia	2	Dataset aou_6 (1983); Dataset aou_6_41 (1997); Checklist NACC_list_species_aou_7_57.csv (2017)	1983; 1997; 2017	no	yes
Progne chalybea	Progne chalybea	1	Dataset aou_2_14 (1908); Checklist aou_5_34.csv (February 1982); Checklist NACC_list_species_aou_7_57.csv (2017)	1908; February 1982; 2017	no	yes
Basileuterus rufifrons	Basileuterus rufifrons	1	Dataset aou_5_34 (January 1982); Checklist aou_5_34.csv (February 1982); Dataset aou_6 (1983); Checklist NACC_list_species_aou_7_57.csv (2017)	January 1982; February 1982; 1983; 2017	no	yes
Micromonacha lanceolata	Micromonacha lanceolata	1	Dataset aou_6 (1983); Checklist NACC_list_species_aou_7_57.csv (2017)	1983; 2017	no	yes
Myiarchus antillarum	Myiarchus antillarum	1	Dataset aou_6 (1983); Checklist NACC_list_species_aou_7_57.csv (2017)	1983; 2017	no	yes
Micrastur ruficollis	Micrastur ruficollis	1	Dataset aou_6 (1983); Checklist NACC_list_species_aou_7_57.csv (2017)	1983; 2017	no	yes
Larus hyperboreus	Larus hyperboreus, Larus glaucus	2	Checklist aou_1.csv (1886); Dataset aou_2_14 (1908); Checklist aou_5_34.csv (February 1982); Checklist NACC_list_species_aou_7_57.csv (2017)	1886; 1908; February 1982; 2017	yes	yes
Corvus palmarum	Corvus palmarum	1	Dataset aou_6 (1983); Checklist NACC_list_species_aou_7_57.csv (2017)	1983; 2017	no	yes
Melanerpes uropygialis	Melanerpes uropygialis, Centurus uropygialis	2	Checklist aou_1.csv (1886); Dataset aou_2_12 (1903); Dataset aou_5_33 (1976); Checklist aou_5_34.csv (February 1982); Checklist NACC_list_species_aou_7_57.csv (2017)	1886; 1903; 1976; February 1982; 2017	yes	yes
Elaenia frantzii	Elaenia frantzii	1	Dataset aou_6 (1983); Checklist NACC_list_species_aou_7_57.csv (2017)	1983; 2017	no	yes
Crypturellus soui	Crypturellus soui	1	Dataset aou_6 (1983); Checklist NACC_list_species_aou_7_57.csv (2017)	1983; 2017	no	yes
Sublegatus modestus	Sublegatus modestus	1	Dataset aou_6 (1983); Dataset aou_7 (1998)	1983; 1998	no	no
Chen caerulescens	Chen caerulescens	1	Dataset aou_1_01 (1889); Dataset aou_5_32 (1973); Checklist aou_5_34.csv (February 1982); Checklist NACC_list_species_aou_7_57.csv (2017)	1889; 1973; February 1982; 2017	no	yes
Rhynchocyclus pacificus	Rhynchocyclus pacificus	1	Dataset aou_6_41 (1997)	1997	no	no
Chamaea fasciata	Chamaea fasciata, Chamaea fasciata henshawi	2	Checklist aou_1.csv (1886); Dataset aou_3 (1910); Dataset aou_5 (1957); Dataset aou_5_34 (January 1982); Checklist aou_5_34.csv (February 1982); Dataset aou_6 (1983); Dataset aou_7_51 (2010); Checklist NACC_list_species_aou_7_57.csv (2017)	1886; 1910; 1957; January 1982; February 1982; 1983; 2010; 2017	yes	yes
Gallus gallus	Gallus gallus	1	Dataset aou_5_34 (January 1982); Checklist aou_5_34.csv (February 1982); Checklist NACC_list_species_aou_7_57.csv (2017)	January 1982; February 1982; 2017	no	yes
Tiaris canorus	Tiaris canora, Euetheia canora, Tiaris canorus	3	Dataset aou_1_01 (1889); Dataset aou_2_11 (1902); Dataset aou_3 (1910); Dataset aou_4 (1931); Dataset aou_5 (1957); Dataset aou_5_34 (January 1982); Dataset aou_6 (1983); Dataset aou_7_45 (2004); Checklist NACC_list_species_aou_7_57.csv (2017)	1889; 1902; 1910; 1931; 1957; January 1982; 1983; 2004; 2017	no	yes
Pseudastur albicollis	Leucopternis albicollis, Pseudastur albicollis	2	Dataset aou_6 (1983); Dataset aou_7_53 (2012); Checklist NACC_list_species_aou_7_57.csv (2017)	1983; 2012; 2017	no	yes
Glaucidium gnoma	Glaucidium gnoma	1	Checklist aou_1.csv (1886); Dataset aou_2_14 (1908); Dataset aou_4 (1931); Dataset aou_5_34 (January 1982); Checklist aou_5_34.csv (February 1982); Dataset aou_7_46 (2005); Checklist NACC_list_species_aou_7_57.csv (2017)	1886; 1908; 1931; January 1982; February 1982; 2005; 2017	yes	yes
Thalasseus bergii	Sterna bergii, Thalasseus bergii	2	Dataset aou_6_38 (1991); Dataset aou_7 (1998); Dataset aou_7_47 (2006); Checklist NACC_list_species_aou_7_57.csv (2017)	1991; 1998; 2006; 2017	no	yes
Tringa glareola	Rhyacophilus glareola, Tringa glareola	2	Dataset aou_2_14 (1908); Dataset aou_4_26 (1951); Checklist aou_5_34.csv (February 1982); Checklist NACC_list_species_aou_7_57.csv (2017)	1908; 1951; February 1982; 2017	no	yes
Hylocharis xantusii	Hylocharis xantusii, Basilinna xantusi, Hylocharis xantusi	3	Checklist aou_1.csv (1886); Dataset aou_4 (1931); Dataset aou_4_21 (1946); Dataset aou_5 (1957); Dataset aou_5_34 (January 1982); Dataset aou_6 (1983); Dataset aou_7 (1998); Checklist NACC_list_species_aou_7_57.csv (2017)	1886; 1931; 1946; 1957; January 1982; 1983; 1998; 2017	yes	yes
Forpus passerinus	Forpus passerinus	1	Dataset aou_6 (1983); Checklist NACC_list_species_aou_7_57.csv (2017)	1983; 2017	no	yes
Dendrocincla homochroa	Dendrocincla homochroa	1	Dataset aou_6 (1983); Dataset aou_7_47 (2006); Checklist NACC_list_species_aou_7_57.csv (2017)	1983; 2006; 2017	no	yes
Mionectes oleagineus	Mionectes oleagineus	1	Dataset aou_6 (1983); Checklist NACC_list_species_aou_7_57.csv (2017)	1983; 2017	no	yes
Colaptes rufipileus	Colaptes rufipileus	1	Checklist aou_1.csv (1886); Dataset aou_4 (1931)	1886; 1931	yes	no
Formicivora grisea	Formicivora grisea	1	Dataset aou_6 (1983); Dataset aou_6_41 (1997); Checklist NACC_list_species_aou_7_57.csv (2017)	1983; 1997; 2017	no	yes
Picoides villosus	Dendrocopos villosus, Dryobates villosus leucomelas, Picoides villosus, Dryobates villosus, Dryobates villosus audubonii, Dryobates villosus harrisii	6	Checklist aou_1.csv (1886); Dataset aou_4_22 (1947); Dataset aou_5_33 (1976); Checklist aou_5_34.csv (February 1982); Checklist NACC_list_species_aou_7_57.csv (2017)	1886; 1947; 1976; February 1982; 2017	yes	yes
Sylvia curruca	Sylvia curruca	1	Dataset aou_7_45 (2004); Checklist NACC_list_species_aou_7_57.csv (2017)	2004; 2017	no	yes
Myrmornis torquata	Myrmornis torquata	1	Dataset aou_6 (1983); Dataset aou_6_41 (1997); Checklist NACC_list_species_aou_7_57.csv (2017)	1983; 1997; 2017	no	yes
Jynx torquilla	Jynx torquilla	1	Dataset aou_4_24 (1949); Dataset aou_5 (1957); Dataset aou_5_34 (January 1982); Checklist aou_5_34.csv (February 1982); Checklist NACC_list_species_aou_7_57.csv (2017)	1949; 1957; January 1982; February 1982; 2017	no	yes
Limosa fedoa	Limosa fedoa	1	Checklist aou_1.csv (1886); Checklist aou_5_34.csv (February 1982); Checklist NACC_list_species_aou_7_57.csv (2017)	1886; February 1982; 2017	yes	yes
Colaptes auratus	Colaptes auratus	1	Checklist aou_1.csv (1886); Dataset aou_5 (1957); Dataset aou_5_32 (1973); Dataset aou_5_34 (January 1982); Checklist aou_5_34.csv (February 1982); Dataset aou_7 (1998); Checklist NACC_list_species_aou_7_57.csv (2017)	1886; 1957; 1973; January 1982; February 1982; 1998; 2017	yes	yes
Bubulcus ibis	Bubulcus ibis, Bubulbus ibis	2	Dataset aou_4_29 (1954); Dataset aou_5 (1957); Checklist aou_5_34.csv (February 1982); Checklist NACC_list_species_aou_7_57.csv (2017)	1954; 1957; February 1982; 2017	no	yes
Telmatodytes marianae	Cistothorus marianae, Telmatodytes marianae	2	Dataset aou_1_01 (1889); Dataset aou_2_12 (1903); Dataset aou_2_13 (1904)	1889; 1903; 1904	no	no
Todus angustirostris	Todus angustirostris	1	Dataset aou_6 (1983); Checklist NACC_list_species_aou_7_57.csv (2017)	1983; 2017	no	yes
Ciconia maguari	Ciconia maguari	1	Dataset aou_7_55 (2014); Checklist NACC_list_species_aou_7_57.csv (2017)	2014; 2017	no	yes
Sporophila lineola	Sporophila lineola	1	Dataset aou_7_55 (2014); Checklist NACC_list_species_aou_7_57.csv (2017)	2014; 2017	no	yes
Anas acuta	Dafila acuta, Anas acuta	2	Checklist aou_1.csv (1886); Dataset aou_4 (1931); Dataset aou_4_19 (1944); Dataset aou_4_29 (1954); Dataset aou_5_34 (January 1982); Checklist aou_5_34.csv (February 1982); Dataset aou_6_41 (1997); Dataset aou_7 (1998); Checklist NACC_list_species_aou_7_57.csv (2017)	1886; 1931; 1944; 1954; January 1982; February 1982; 1997; 1998; 2017	yes	yes
Pterodroma solandri	Pterodroma solandri	1	Dataset aou_7_54 (2013); Checklist NACC_list_species_aou_7_57.csv (2017)	2013; 2017	no	yes
Xiphorhynchus susurrans	Xiphorhynchus susurrans	1	Dataset aou_6_41 (1997); Dataset aou_7_47 (2006); Checklist NACC_list_species_aou_7_57.csv (2017)	1997; 2006; 2017	no	yes
Motacilla alba	Motacilla alba	1	Checklist aou_1.csv (1886); Dataset aou_4 (1931); Checklist aou_5_34.csv (February 1982); Dataset aou_7_46 (2005); Checklist NACC_list_species_aou_7_57.csv (2017)	1886; 1931; February 1982; 2005; 2017	yes	yes
Aphelocoma coerulescens	Aphelocoma cyanea, Aphelocoma floridana, Aphelocoma coerulescens	3	Checklist aou_1.csv (1886); Dataset aou_3 (1910); Dataset aou_4 (1931); Dataset aou_4_19 (1944); Dataset aou_5 (1957); Checklist aou_5_34.csv (February 1982); Dataset aou_6_40 (1995); Checklist NACC_list_species_aou_7_57.csv (2017)	1886; 1910; 1931; 1944; 1957; February 1982; 1995; 2017	yes	yes
Melanitta perspicillata	Melanitta perspicillata, Oidemia perspicillata	2	Checklist aou_1.csv (1886); Dataset aou_4 (1931); Checklist aou_5_34.csv (February 1982); Checklist NACC_list_species_aou_7_57.csv (2017)	1886; 1931; February 1982; 2017	yes	yes
Colibri cyanotus	Colibri cyanotus	1	Dataset aou_7_57 (2016); Checklist NACC_list_species_aou_7_57.csv (2017)	2016; 2017	no	yes
Geothlypis tolmiei	Geothlypis macgillivrayi, Geothlypis tolmiei, Oporornis tolmiei	3	Checklist aou_1.csv (1886); Dataset aou_2_09 (1899); Dataset aou_2_14 (1908); Dataset aou_3_17 (1920); Dataset aou_5 (1957); Dataset aou_5_34 (January 1982); Checklist aou_5_34.csv (February 1982); Dataset aou_6 (1983); Dataset aou_7_52 (2011); Checklist NACC_list_species_aou_7_57.csv (2017)	1886; 1899; 1908; 1920; 1957; January 1982; February 1982; 1983; 2011; 2017	yes	yes
Bubo scandiacus	Nyctea nyctea, Nyctea scandiaca, Bubo scandiacus	3	Checklist aou_1.csv (1886); Dataset aou_2_14 (1908); Dataset aou_4_19 (1944); Checklist aou_5_34.csv (February 1982); Dataset aou_7_44 (2003); Checklist NACC_list_species_aou_7_57.csv (2017)	1886; 1908; 1944; February 1982; 2003; 2017	yes	yes
Ibycter americanus	Ibycter americanus, Daptrius americanus	2	Dataset aou_6 (1983); Dataset aou_7_42 (2000); Checklist NACC_list_species_aou_7_57.csv (2017)	1983; 2000; 2017	no	yes
Pterodroma arminjoniana	Pterodroma arminjoniana	1	Dataset aou_4_20 (1945); Dataset aou_5_34 (January 1982); Checklist aou_5_34.csv (February 1982); Dataset aou_7_56 (2015); Checklist NACC_list_species_aou_7_57.csv (2017)	1945; January 1982; February 1982; 2015; 2017	no	yes
Empidonax affinis	Empidonax affinis	1	Dataset aou_6 (1983); Checklist NACC_list_species_aou_7_57.csv (2017)	1983; 2017	no	yes
Ardenna bulleri	Puffinus bulleri, Ardenna bulleri, Thyellodroma bulleri	3	Dataset aou_2_12 (1903); Dataset aou_3_18 (1923); Dataset aou_4 (1931); Dataset aou_4_19 (1944); Dataset aou_5_34 (January 1982); Checklist aou_5_34.csv (February 1982); Dataset aou_7_57 (2016); Checklist NACC_list_species_aou_7_57.csv (2017)	1903; 1923; 1931; 1944; January 1982; February 1982; 2016; 2017	no	yes
Phaethon americanus	Phaethon flavirostris, Phaethon americanus	2	Checklist aou_1.csv (1886); Dataset aou_2_09 (1899); Dataset aou_2_15 (1909); Dataset aou_4 (1931)	1886; 1899; 1909; 1931	yes	no
Chasiempis ibidis	Chasiempis ibidis	1	Dataset aou_7_51 (2010); Checklist NACC_list_species_aou_7_57.csv (2017)	2010; 2017	no	yes
Acridotheres tristis	Acridotheres tristis	1	Dataset aou_5_34 (January 1982); Checklist aou_5_34.csv (February 1982); Checklist NACC_list_species_aou_7_57.csv (2017)	January 1982; February 1982; 2017	no	yes
Apus pacificus	Apus pacificus, Micropus pacificus	2	Dataset aou_4 (1931); Dataset aou_4_23 (1948); Dataset aou_5 (1957); Dataset aou_5_34 (January 1982); Checklist aou_5_34.csv (February 1982); Checklist NACC_list_species_aou_7_57.csv (2017)	1931; 1948; 1957; January 1982; February 1982; 2017	no	yes
Himatione sanguinea	Himatione sanguinea	1	Dataset aou_5_34 (January 1982); Checklist aou_5_34.csv (February 1982); Dataset aou_7_56 (2015); Checklist NACC_list_species_aou_7_57.csv (2017)	January 1982; February 1982; 2015; 2017	no	yes
Oreothlypis superciliosa	Oreothlypis superciliosa, Parula superciliosa	2	Dataset aou_6 (1983); Dataset aou_7_51 (2010); Checklist NACC_list_species_aou_7_57.csv (2017)	1983; 2010; 2017	no	yes
Compsothlypis nigrilora	Compsothlypis nigrilora	1	Checklist aou_1.csv (1886); Dataset aou_2_13 (1904)	1886; 1904	yes	no
Basileuterus tacarcunae	Basileuterus tacarcunae	1	Dataset aou_7_57 (2016); Checklist NACC_list_species_aou_7_57.csv (2017)	2016; 2017	no	yes
Falcipennis canadensis	Dendragapus canadensis, Canachites canadensis, Falcipennis canadensis	3	Checklist aou_1.csv (1886); Dataset aou_2_09 (1899); Dataset aou_2_11 (1902); Dataset aou_2_15 (1909); Dataset aou_3 (1910); Dataset aou_4 (1931); Dataset aou_4_30 (1955); Dataset aou_5_34 (January 1982); Checklist aou_5_34.csv (February 1982); Dataset aou_6_41 (1997); Checklist NACC_list_species_aou_7_57.csv (2017)	1886; 1899; 1902; 1909; 1910; 1931; 1955; January 1982; February 1982; 1997; 2017	yes	yes
Sturnella neglecta	Sturnella neglecta	1	Dataset aou_2_14 (1908); Dataset aou_5_34 (January 1982); Checklist aou_5_34.csv (February 1982); Dataset aou_6 (1983); Checklist NACC_list_species_aou_7_57.csv (2017)	1908; January 1982; February 1982; 1983; 2017	no	yes
Vireo nanus	Vireo nanus	1	Dataset aou_6 (1983); Checklist NACC_list_species_aou_7_57.csv (2017)	1983; 2017	no	yes
Himatione fraithii	Himatione fraithii	1	Dataset aou_7_56 (2015); Checklist NACC_list_species_aou_7_57.csv (2017)	2015; 2017	no	yes
Junco aikeni	Junco aikeni	1	Checklist aou_1.csv (1886); Dataset aou_2_08 (1897); Dataset aou_5_32 (1973)	1886; 1897; 1973	yes	no
Lonchura punctulata	Lonchura punctulata	1	Dataset aou_5_34 (January 1982); Checklist aou_5_34.csv (February 1982); Checklist NACC_list_species_aou_7_57.csv (2017)	January 1982; February 1982; 2017	no	yes
Uria aalge	Uria aalge, Uria troile, Uria troile californica, Uria troille	4	Checklist aou_1.csv (1886); Dataset aou_3 (1910); Dataset aou_4 (1931); Dataset aou_5 (1957); Checklist aou_5_34.csv (February 1982); Checklist NACC_list_species_aou_7_57.csv (2017)	1886; 1910; 1931; 1957; February 1982; 2017	yes	yes
Cuculus canorus	Cuculus canorus	1	Dataset aou_1_07 (1895); Dataset aou_2 (1895); Dataset aou_4 (1931); Dataset aou_4_27 (1952); Dataset aou_5_34 (January 1982); Checklist aou_5_34.csv (February 1982); Checklist NACC_list_species_aou_7_57.csv (2017)	1895; 1931; 1952; January 1982; February 1982; 2017	no	yes
Turdus aurantius	Turdus aurantius	1	Dataset aou_6 (1983); Checklist NACC_list_species_aou_7_57.csv (2017)	1983; 2017	no	yes
Geotrygon mystacea	Geotrygon mystacea	1	Dataset aou_6 (1983); Checklist NACC_list_species_aou_7_57.csv (2017)	1983; 2017	no	yes
Ornithion semiflavum	Ornithion semiflavum	1	Dataset aou_6 (1983); Checklist NACC_list_species_aou_7_57.csv (2017)	1983; 2017	no	yes
Hemignathus hanapepe	Hemignathus hanapepe	1	Dataset aou_7_56 (2015); Checklist NACC_list_species_aou_7_57.csv (2017)	2015; 2017	no	yes
Setophaga discolor	Dendroica discolor, Setophaga discolor	2	Checklist aou_1.csv (1886); Dataset aou_3_17 (1920); Dataset aou_5 (1957); Dataset aou_5_34 (January 1982); Checklist aou_5_34.csv (February 1982); Dataset aou_6 (1983); Dataset aou_7_52 (2011); Checklist NACC_list_species_aou_7_57.csv (2017)	1886; 1920; 1957; January 1982; February 1982; 1983; 2011; 2017	yes	yes
Laterallus exilis	Laterallus exilis	1	Dataset aou_6 (1983); Checklist NACC_list_species_aou_7_57.csv (2017)	1983; 2017	no	yes
Myiozetetes cayanensis	Myiozetetes cayanensis	1	Dataset aou_6 (1983); Checklist NACC_list_species_aou_7_57.csv (2017)	1983; 2017	no	yes
Brachyramphus perdix	Brachyramphus perdix	1	Dataset aou_6_41 (1997); Checklist NACC_list_species_aou_7_57.csv (2017)	1997; 2017	no	yes
Troglodytes pacificus	Troglodytes pacificus	1	Dataset aou_7_51 (2010); Checklist NACC_list_species_aou_7_57.csv (2017)	2010; 2017	no	yes
Cantorchilus modestus	Cantorchilus modestus, Thryothorus modestus	2	Dataset aou_6 (1983); Dataset aou_7_53 (2012); Dataset aou_7_57 (2016); Checklist NACC_list_species_aou_7_57.csv (2017)	1983; 2012; 2016; 2017	no	yes
Branta leucopsis	Branta leucopsis	1	Checklist aou_1.csv (1886); Checklist aou_5_34.csv (February 1982); Checklist NACC_list_species_aou_7_57.csv (2017)	1886; February 1982; 2017	yes	yes
Anthus spragueii	Anthus spragueii, Anthus spraguei	2	Checklist aou_1.csv (1886); Dataset aou_3 (1910); Dataset aou_4_19 (1944); Checklist aou_5_34.csv (February 1982); Checklist NACC_list_species_aou_7_57.csv (2017)	1886; 1910; 1944; February 1982; 2017	yes	yes
Manacus aurantiacus	Manacus aurantiacus	1	Dataset aou_6_41 (1997); Checklist NACC_list_species_aou_7_57.csv (2017)	1997; 2017	no	yes
Sternula superciliaris	Sterna superciliaris, Sternula superciliaris	2	Dataset aou_6 (1983); Dataset aou_7_47 (2006); Checklist NACC_list_species_aou_7_57.csv (2017)	1983; 2006; 2017	no	yes
Dumetella carolinensis	Dumetella carolinensis, Galeoscoptes carolinensis	2	Checklist aou_1.csv (1886); Dataset aou_2_14 (1908); Dataset aou_3 (1910); Dataset aou_5_34 (January 1982); Checklist aou_5_34.csv (February 1982); Checklist NACC_list_species_aou_7_57.csv (2017)	1886; 1908; 1910; January 1982; February 1982; 2017	yes	yes
Tyrannus vociferans	Tyrannus vociferans	1	Checklist aou_1.csv (1886); Checklist aou_5_34.csv (February 1982); Checklist NACC_list_species_aou_7_57.csv (2017)	1886; February 1982; 2017	yes	yes
Spindalis zena	Spindalis zena	1	Dataset aou_5_34 (January 1982); Checklist aou_5_34.csv (February 1982); Dataset aou_6 (1983); Dataset aou_7_42 (2000); Dataset aou_7_47 (2006); Checklist NACC_list_species_aou_7_57.csv (2017)	January 1982; February 1982; 1983; 2000; 2006; 2017	no	yes
Lanius excubitor	Lanius excubitor	1	Dataset aou_4_19 (1944); Checklist aou_5_34.csv (February 1982); Checklist NACC_list_species_aou_7_57.csv (2017)	1944; February 1982; 2017	no	yes
Touit dilectissimus	Touit dilectissimus, Touit dilectissima	2	Dataset aou_6 (1983); Dataset aou_7_45 (2004); Checklist NACC_list_species_aou_7_57.csv (2017)	1983; 2004; 2017	no	yes
Phalaropus fulicarius	Phalaropus fulicarius, Phalaropus fulicaria, Crymophilus fulicarius	3	Checklist aou_1.csv (1886); Dataset aou_2_14 (1908); Dataset aou_4 (1931); Dataset aou_5_34 (January 1982); Checklist aou_5_34.csv (February 1982); Dataset aou_7_43 (2002); Checklist NACC_list_species_aou_7_57.csv (2017)	1886; 1908; 1931; January 1982; February 1982; 2002; 2017	yes	yes
Corvus corone	Corvus corone	1	Dataset aou_5_33 (1976); Dataset aou_5_34 (January 1982)	1976; January 1982	no	no
Clibanornis rubiginosus	Clibanornis rubiginosus, Automolus rubiginosus	2	Dataset aou_6 (1983); Dataset aou_7_54 (2013); Dataset aou_7_55 (2014); Checklist NACC_list_species_aou_7_57.csv (2017)	1983; 2013; 2014; 2017	no	yes
Momotus lessonii	Momotus lessonii	1	Dataset aou_7_57 (2016); Checklist NACC_list_species_aou_7_57.csv (2017)	2016; 2017	no	yes
Calidris subminuta	Tringa damacensis, Actodromas damacensis, Pisobia damacensis, Calidris subminuta, Erolia subminuta, Pisobia subminuta	6	Dataset aou_1_01 (1889); Dataset aou_2_12 (1903); Dataset aou_2_14 (1908); Dataset aou_4 (1931); Dataset aou_4_19 (1944); Dataset aou_5_32 (1973); Checklist aou_5_34.csv (February 1982); Checklist NACC_list_species_aou_7_57.csv (2017)	1889; 1903; 1908; 1931; 1944; 1973; February 1982; 2017	no	yes
Sterna forsteri	Sterna forsteri	1	Checklist aou_1.csv (1886); Checklist aou_5_34.csv (February 1982); Checklist NACC_list_species_aou_7_57.csv (2017)	1886; February 1982; 2017	yes	yes
Oreortyx pictus	Oreortyx pictus plumiferus, Oreortyx picta, Oreortyx pictus	3	Checklist aou_1.csv (1886); Dataset aou_2_15 (1909); Dataset aou_3 (1910); Dataset aou_4 (1931); Dataset aou_4_19 (1944); Dataset aou_5 (1957); Checklist aou_5_34.csv (February 1982); Dataset aou_6_41 (1997); Checklist NACC_list_species_aou_7_57.csv (2017)	1886; 1909; 1910; 1931; 1944; 1957; February 1982; 1997; 2017	yes	yes
Trogon ambiguus	Trogon ambiguus	1	Checklist aou_1.csv (1886); Dataset aou_4_19 (1944); Dataset aou_4_22 (1947)	1886; 1944; 1947	yes	no
Xiphocolaptes promeropirhynchus	Xiphocolaptes promeropirhynchus	1	Dataset aou_6 (1983); Dataset aou_7_47 (2006); Checklist NACC_list_species_aou_7_57.csv (2017)	1983; 2006; 2017	no	yes
Scytalopus panamensis	Scytalopus panamensis	1	Dataset aou_6 (1983); Dataset aou_7 (1998); Checklist NACC_list_species_aou_7_57.csv (2017)	1983; 1998; 2017	no	yes
Phyllomyias griseiceps	Phyllomyias griseiceps	1	Dataset aou_6 (1983); Checklist NACC_list_species_aou_7_57.csv (2017)	1983; 2017	no	yes
Platalea ajaja	Ajaia ajaja, Ajaja ajaja, Platalea ajaja	3	Checklist aou_1.csv (1886); Dataset aou_2_10 (1901); Dataset aou_4 (1931); Checklist aou_5_34.csv (February 1982); Dataset aou_7_43 (2002); Checklist NACC_list_species_aou_7_57.csv (2017)	1886; 1901; 1931; February 1982; 2002; 2017	yes	yes
Galbula ruficauda	Galbula ruficauda	1	Dataset aou_6 (1983); Checklist NACC_list_species_aou_7_57.csv (2017)	1983; 2017	no	yes
Corvus corax	Corvus corax, Corvus corax sinuatus	2	Checklist aou_1.csv (1886); Dataset aou_2_15 (1909); Dataset aou_3 (1910); Dataset aou_5 (1957); Checklist aou_5_34.csv (February 1982); Checklist NACC_list_species_aou_7_57.csv (2017)	1886; 1909; 1910; 1957; February 1982; 2017	yes	yes
Momotus subrufescens	Momotus subrufescens	1	Dataset aou_7_57 (2016); Checklist NACC_list_species_aou_7_57.csv (2017)	2016; 2017	no	yes
Otus sunia	Otus sunia	1	Dataset aou_5_34 (January 1982); Checklist aou_5_34.csv (February 1982); Checklist NACC_list_species_aou_7_57.csv (2017)	January 1982; February 1982; 2017	no	yes
Ramphocelus dimidiatus	Ramphocelus dimidiatus	1	Dataset aou_6 (1983); Checklist NACC_list_species_aou_7_57.csv (2017)	1983; 2017	no	yes
Oenanthe oenanthe	Oenanthe oenanthe, Saxicola oenanthe	2	Checklist aou_1.csv (1886); Dataset aou_3_17 (1920); Dataset aou_5_34 (January 1982); Checklist aou_5_34.csv (February 1982); Dataset aou_6 (1983); Dataset aou_7_52 (2011); Checklist NACC_list_species_aou_7_57.csv (2017)	1886; 1920; January 1982; February 1982; 1983; 2011; 2017	yes	yes
Buteo swainsoni	Buteo swainsoni	1	Checklist aou_1.csv (1886); Dataset aou_2_15 (1909); Dataset aou_3_18 (1923); Checklist aou_5_34.csv (February 1982); Checklist NACC_list_species_aou_7_57.csv (2017)	1886; 1909; 1923; February 1982; 2017	yes	yes
Moho nobilis	Moho nobilis	1	Dataset aou_5_34 (January 1982); Checklist aou_5_34.csv (February 1982); Dataset aou_7_50 (2009); Checklist NACC_list_species_aou_7_57.csv (2017)	January 1982; February 1982; 2009; 2017	no	yes
Patagioenas inornata	Columba inornata, Patagioenas inornata	2	Dataset aou_6 (1983); Dataset aou_7_44 (2003); Checklist NACC_list_species_aou_7_57.csv (2017)	1983; 2003; 2017	no	yes
Magumma parva	Hemignathus parvus, Magumma parva	2	Dataset aou_5_34 (January 1982); Checklist aou_5_34.csv (February 1982); Dataset aou_7_49 (2008); Checklist NACC_list_species_aou_7_57.csv (2017)	January 1982; February 1982; 2008; 2017	no	yes
Passerina cyanea	Cyanospiza cyanea, Passerina cyanea	2	Checklist aou_1.csv (1886); Dataset aou_2_09 (1899); Dataset aou_2_14 (1908); Dataset aou_5_34 (January 1982); Checklist aou_5_34.csv (February 1982); Dataset aou_6 (1983); Checklist NACC_list_species_aou_7_57.csv (2017)	1886; 1899; 1908; January 1982; February 1982; 1983; 2017	yes	yes
Dolichonyx oryzivorus	Dolichonyx oryzivorus albinucha, Dolichonyx oryzivorus	2	Checklist aou_1.csv (1886); Dataset aou_5_34 (January 1982); Checklist aou_5_34.csv (February 1982); Dataset aou_6 (1983); Checklist NACC_list_species_aou_7_57.csv (2017)	1886; January 1982; February 1982; 1983; 2017	yes	yes
Columba livia	Columba livia	1	Dataset aou_4 (1931); Checklist aou_5_34.csv (February 1982); Dataset aou_7_44 (2003); Checklist NACC_list_species_aou_7_57.csv (2017)	1931; February 1982; 2003; 2017	no	yes
Sporophila americana	Sporophila americana	1	Dataset aou_6_41 (1997); Dataset aou_7_46 (2005); Dataset aou_7_55 (2014)	1997; 2005; 2014	no	no
Empidonax albigularis	Empidonax albigularis	1	Dataset aou_6 (1983); Checklist NACC_list_species_aou_7_57.csv (2017)	1983; 2017	no	yes
Cantorchilus nigricapillus	Cantorchilus nigricapillus, Thryothorus nigricapillus	2	Dataset aou_6 (1983); Dataset aou_7_53 (2012); Checklist NACC_list_species_aou_7_57.csv (2017)	1983; 2012; 2017	no	yes
Pipilo maculatus	Pipilo maculatus oregonus, Pipilo maculatus arcticus, Pipilo maculatus megalonyx, Pipilo maculatus	4	Checklist aou_1.csv (1886); Dataset aou_4_29 (1954); Dataset aou_6_40 (1995); Dataset aou_7 (1998); Checklist NACC_list_species_aou_7_57.csv (2017)	1886; 1954; 1995; 1998; 2017	yes	yes
Nyctiphrynus yucatanicus	Nyctiphrynus yucatanicus	1	Dataset aou_6 (1983); Checklist NACC_list_species_aou_7_57.csv (2017)	1983; 2017	no	yes
Icterus bullockii	Icterus bullockii, Icterus bullocki	2	Checklist aou_1.csv (1886); Dataset aou_4_19 (1944); Dataset aou_5_32 (1973); Dataset aou_6_40 (1995); Checklist NACC_list_species_aou_7_57.csv (2017)	1886; 1944; 1973; 1995; 2017	yes	yes
Dulus dominicus	Dulus dominicus	1	Dataset aou_6 (1983); Checklist NACC_list_species_aou_7_57.csv (2017)	1983; 2017	no	yes
Glaucidium siju	Glaucidium siju	1	Dataset aou_6 (1983); Checklist NACC_list_species_aou_7_57.csv (2017)	1983; 2017	no	yes
Cyanolyca argentigula	Cyanolyca argentigula	1	Dataset aou_6 (1983); Checklist NACC_list_species_aou_7_57.csv (2017)	1983; 2017	no	yes
Coccycua minuta	Coccycua minuta, Piaya minuta	2	Dataset aou_6 (1983); Dataset aou_7_47 (2006); Checklist NACC_list_species_aou_7_57.csv (2017)	1983; 2006; 2017	no	yes
Larus occidentalis	Larus occidentalis	1	Checklist aou_1.csv (1886); Checklist aou_5_34.csv (February 1982); Dataset aou_6 (1983); Checklist NACC_list_species_aou_7_57.csv (2017)	1886; February 1982; 1983; 2017	yes	yes
Lanius borealis	Lanius borealis	1	Checklist aou_1.csv (1886); Dataset aou_4_19 (1944)	1886; 1944	yes	no
Sirystes albogriseus	Sirystes albogriseus	1	Dataset aou_7_57 (2016); Checklist NACC_list_species_aou_7_57.csv (2017)	2016; 2017	no	yes
Turdus lherminieri	Turdus lherminieri, Cichlherminia lherminieri	2	Dataset aou_6 (1983); Dataset aou_7_50 (2009); Checklist NACC_list_species_aou_7_57.csv (2017)	1983; 2009; 2017	no	yes
Icterus oberi	Icterus oberi	1	Dataset aou_6 (1983); Checklist NACC_list_species_aou_7_57.csv (2017)	1983; 2017	no	yes
Catharus occidentalis	Catharus occidentalis	1	Dataset aou_6 (1983); Checklist NACC_list_species_aou_7_57.csv (2017)	1983; 2017	no	yes
Empidonax flavescens	Empidonax flavescens	1	Dataset aou_6 (1983); Checklist NACC_list_species_aou_7_57.csv (2017)	1983; 2017	no	yes
Trogon rufus	Trogon rufus	1	Dataset aou_6 (1983); Checklist NACC_list_species_aou_7_57.csv (2017)	1983; 2017	no	yes
Cryptoleucopteryx plumbea	Leucopternis plumbea, Cryptoleucopteryx plumbea, Leucopternis plumbeus	3	Dataset aou_6 (1983); Dataset aou_7_45 (2004); Dataset aou_7_53 (2012); Checklist NACC_list_species_aou_7_57.csv (2017)	1983; 2004; 2012; 2017	no	yes
Neochen jubata	Neochen jubata	1	Dataset aou_6_41 (1997); Checklist NACC_list_species_aou_7_57.csv (2017)	1997; 2017	no	yes
Granatellus venustus	Granatellus venustus	1	Dataset aou_6 (1983); Dataset aou_7_50 (2009); Checklist NACC_list_species_aou_7_57.csv (2017)	1983; 2009; 2017	no	yes
Picoides nuttallii	Dryobates nuttallii, Dendrocopos nuttalii, Dendrocopos nuttallii, Dryobates nuttalli, Picoides nuttallii	5	Checklist aou_1.csv (1886); Dataset aou_3 (1910); Dataset aou_4_22 (1947); Dataset aou_5 (1957); Dataset aou_5_33 (1976); Checklist aou_5_34.csv (February 1982); Checklist NACC_list_species_aou_7_57.csv (2017)	1886; 1910; 1947; 1957; 1976; February 1982; 2017	yes	yes
Saxicola torquatus	Saxicola torquata, Saxicola torquatus	2	Dataset aou_6_36 (1987); Dataset aou_6_37 (1989); Dataset aou_7 (1998); Dataset aou_7_45 (2004); Dataset aou_7_52 (2011); Checklist NACC_list_species_aou_7_57.csv (2017)	1987; 1989; 1998; 2004; 2011; 2017	no	yes
Sterna hirundo	Sterna hirundo	1	Checklist aou_1.csv (1886); Checklist aou_5_34.csv (February 1982); Checklist NACC_list_species_aou_7_57.csv (2017)	1886; February 1982; 2017	yes	yes
Icterus maculialatus	Icterus maculialatus	1	Dataset aou_6 (1983); Checklist NACC_list_species_aou_7_57.csv (2017)	1983; 2017	no	yes
Glottis nebularia	Glottis nebularia, Totanus nebularius	2	Checklist aou_1.csv (1886); Dataset aou_3 (1910); Dataset aou_4 (1931)	1886; 1910; 1931	yes	no
Archilochus colubris	Trochilus colubris, Archilochus colubris	2	Checklist aou_1.csv (1886); Dataset aou_2_15 (1909); Checklist aou_5_34.csv (February 1982); Checklist NACC_list_species_aou_7_57.csv (2017)	1886; 1909; February 1982; 2017	yes	yes
Nyctibius griseus	Nyctibius griseus	1	Dataset aou_6 (1983); Dataset aou_6_40 (1995); Checklist NACC_list_species_aou_7_57.csv (2017)	1983; 1995; 2017	no	yes
Setophaga pitiayumi	Parula pitiayumi, Setophaga pitiayumi, Compsothlypis pitiayumi	3	Dataset aou_2_13 (1904); Dataset aou_3_17 (1920); Dataset aou_4_22 (1947); Dataset aou_5 (1957); Dataset aou_5_32 (1973); Dataset aou_5_34 (January 1982); Checklist aou_5_34.csv (February 1982); Dataset aou_6 (1983); Dataset aou_7_52 (2011); Checklist NACC_list_species_aou_7_57.csv (2017)	1904; 1920; 1947; 1957; 1973; January 1982; February 1982; 1983; 2011; 2017	no	yes
Trogon melanurus	Trogon melanurus	1	Dataset aou_6 (1983); Dataset aou_7_51 (2010); Checklist NACC_list_species_aou_7_57.csv (2017)	1983; 2010; 2017	no	yes
Catharus dryas	Catharus dryas	1	Dataset aou_6 (1983); Checklist NACC_list_species_aou_7_57.csv (2017)	1983; 2017	no	yes
Tympanuchus pallidicinctus	Tympanuchus pallidicinctus	1	Checklist aou_1.csv (1886); Dataset aou_3 (1910); Dataset aou_4 (1931); Dataset aou_5_34 (January 1982); Checklist aou_5_34.csv (February 1982); Checklist NACC_list_species_aou_7_57.csv (2017)	1886; 1910; 1931; January 1982; February 1982; 2017	yes	yes
Neocrex erythrops	Neocrex erythrops	1	Dataset aou_5_34 (January 1982); Checklist aou_5_34.csv (February 1982); Checklist NACC_list_species_aou_7_57.csv (2017)	January 1982; February 1982; 2017	no	yes
Calothorax lucifer	Trochilus lucifer, Calothorax lucifer	2	Checklist aou_1.csv (1886); Dataset aou_1_05 (1893); Checklist aou_5_34.csv (February 1982); Checklist NACC_list_species_aou_7_57.csv (2017)	1886; 1893; February 1982; 2017	yes	yes
Thraupis palmarum	Thraupis palmarum	1	Dataset aou_6 (1983); Checklist NACC_list_species_aou_7_57.csv (2017)	1983; 2017	no	yes
Tympanuchus cupido	Tympanuchus cupido	1	Checklist aou_1.csv (1886); Dataset aou_4 (1931); Dataset aou_5_34 (January 1982); Checklist aou_5_34.csv (February 1982); Checklist NACC_list_species_aou_7_57.csv (2017)	1886; 1931; January 1982; February 1982; 2017	yes	yes
Cypseloides cherriei	Cypseloides cherriei	1	Dataset aou_6 (1983); Checklist NACC_list_species_aou_7_57.csv (2017)	1983; 2017	no	yes
Larus glaucoides	Larus glaucoides, Larus leucopterus	2	Checklist aou_1.csv (1886); Dataset aou_4_29 (1954); Checklist aou_5_34.csv (February 1982); Checklist NACC_list_species_aou_7_57.csv (2017)	1886; 1954; February 1982; 2017	yes	yes
Trogon clathratus	Trogon clathratus	1	Dataset aou_6 (1983); Checklist NACC_list_species_aou_7_57.csv (2017)	1983; 2017	no	yes
Branta hutchinsii	Branta hutchinsii	1	Dataset aou_7_45 (2004); Checklist NACC_list_species_aou_7_57.csv (2017)	2004; 2017	no	yes
Phoebastria irrorata	Phoebastria irrorata	1	Dataset aou_7_56 (2015); Checklist NACC_list_species_aou_7_57.csv (2017)	2015; 2017	no	yes
Hirundapus caudacutus	Hirundapus caudacutus	1	Dataset aou_5_34 (January 1982); Checklist aou_5_34.csv (February 1982); Checklist NACC_list_species_aou_7_57.csv (2017)	January 1982; February 1982; 2017	no	yes
Psiloscops flammeolus	Psiloscops flammeolus, Otus flammeola, Otus flammeolus, Megascops flammeolus, Megascops flammeola	5	Checklist aou_1.csv (1886); Dataset aou_2 (1895); Dataset aou_2_14 (1908); Dataset aou_3 (1910); Dataset aou_5 (1957); Checklist aou_5_34.csv (February 1982); Dataset aou_7_54 (2013); Checklist NACC_list_species_aou_7_57.csv (2017)	1886; 1895; 1908; 1910; 1957; February 1982; 2013; 2017	yes	yes
Melanitta nigra	Oidemia nigra, Melanitta nigra	2	Dataset aou_4_19 (1944); Dataset aou_4_20 (1945); Dataset aou_4_23 (1948); Dataset aou_5 (1957); Dataset aou_5_32 (1973); Checklist aou_5_34.csv (February 1982); Dataset aou_7_51 (2010)	1944; 1945; 1948; 1957; 1973; February 1982; 2010	no	no
Setophaga striata	Setophaga striata, Dendroica striata	2	Checklist aou_1.csv (1886); Dataset aou_3_17 (1920); Dataset aou_5 (1957); Dataset aou_5_34 (January 1982); Checklist aou_5_34.csv (February 1982); Dataset aou_6 (1983); Dataset aou_7_52 (2011); Checklist NACC_list_species_aou_7_57.csv (2017)	1886; 1920; 1957; January 1982; February 1982; 1983; 2011; 2017	yes	yes
Anthus hodgsoni	Anthus hodgsoni	1	Dataset aou_5_34 (January 1982); Checklist aou_5_34.csv (February 1982); Dataset aou_6_40 (1995); Checklist NACC_list_species_aou_7_57.csv (2017)	January 1982; February 1982; 1995; 2017	no	yes
Tyto alba	Tyto alba	1	Dataset aou_3_18 (1923); Dataset aou_4 (1931); Dataset aou_5_34 (January 1982); Checklist aou_5_34.csv (February 1982); Dataset aou_6_37 (1989); Dataset aou_7 (1998); Checklist NACC_list_species_aou_7_57.csv (2017)	1923; 1931; January 1982; February 1982; 1989; 1998; 2017	no	yes
Heterospingus xanthopygius	Heterospingus xanthopygius	1	Dataset aou_6 (1983); Checklist NACC_list_species_aou_7_57.csv (2017)	1983; 2017	no	yes
Empidonax wrightii	Empidonax obscurus, Empidonax wrightii, Empidonax wrighti	3	Checklist aou_1.csv (1886); Dataset aou_1_02 (1890); Dataset aou_3 (1910); Dataset aou_4_20 (1945); Dataset aou_4_28 (1953); Dataset aou_5_34 (January 1982); Checklist aou_5_34.csv (February 1982); Checklist NACC_list_species_aou_7_57.csv (2017)	1886; 1890; 1910; 1945; 1953; January 1982; February 1982; 2017	yes	yes
Junco insularis	Junco insularis	1	Checklist aou_1.csv (1886); Dataset aou_5_32 (1973); Dataset aou_7_55 (2014); Checklist NACC_list_species_aou_7_57.csv (2017)	1886; 1973; 2014; 2017	yes	yes
Bulweria bulweri	Bulweria bulweri	1	Checklist aou_1.csv (1886); Dataset aou_3_18 (1923); Dataset aou_4 (1931); Dataset aou_4_22 (1947)	1886; 1923; 1931; 1947	yes	no
Hydropsalis maculicaudus	Caprimulgus maculicaudus, Hydropsalis maculicaudus	2	Dataset aou_6 (1983); Dataset aou_7_53 (2012); Checklist NACC_list_species_aou_7_57.csv (2017)	1983; 2012; 2017	no	yes
Calidris pugnax	Philomachus pugnax, Calidris pugnax, Pavoncella pugnax, Machetes pugnax	4	Checklist aou_1.csv (1886); Dataset aou_2_15 (1909); Dataset aou_3_18 (1923); Checklist aou_5_34.csv (February 1982); Dataset aou_7_54 (2013); Checklist NACC_list_species_aou_7_57.csv (2017)	1886; 1909; 1923; February 1982; 2013; 2017	yes	yes
Piranga rubriceps	Piranga rubriceps	1	Dataset aou_1_01 (1889); Dataset aou_2_12 (1903)	1889; 1903	no	no
Rallus crepitans	Rallus crepitans	1	Dataset aou_1_02 (1890); Dataset aou_2_11 (1902); Dataset aou_4 (1931); Dataset aou_7_55 (2014); Checklist NACC_list_species_aou_7_57.csv (2017)	1890; 1902; 1931; 2014; 2017	no	yes
Chloroceryle inda	Chloroceryle inda	1	Dataset aou_6 (1983); Checklist NACC_list_species_aou_7_57.csv (2017)	1983; 2017	no	yes
Upapa epops	Upapa epops	1	Checklist aou_5_34.csv (February 1982)	February 1982	no	no
Hemignathus lucidus	Hemignathus lucidus	1	Dataset aou_5_34 (January 1982); Checklist aou_5_34.csv (February 1982); Dataset aou_7_56 (2015); Checklist NACC_list_species_aou_7_57.csv (2017)	January 1982; February 1982; 2015; 2017	no	yes
Zimmerius vilissimus	Zimmerius vilissimus	1	Dataset aou_6 (1983); Checklist NACC_list_species_aou_7_57.csv (2017)	1983; 2017	no	yes
Aythya fuligula	Nyroca fuligula, Aythya fuligula	2	Dataset aou_4 (1931); Dataset aou_4_20 (1945); Checklist aou_5_34.csv (February 1982); Checklist NACC_list_species_aou_7_57.csv (2017)	1931; 1945; February 1982; 2017	no	yes
Odontophorus dialeucos	Odontophorus dialeucos	1	Dataset aou_6 (1983); Dataset aou_6_41 (1997); Checklist NACC_list_species_aou_7_57.csv (2017)	1983; 1997; 2017	no	yes
Auriparus flaviceps	Auriparus flaviceps	1	Checklist aou_1.csv (1886); Dataset aou_5_34 (January 1982); Checklist aou_5_34.csv (February 1982); Checklist NACC_list_species_aou_7_57.csv (2017)	1886; January 1982; February 1982; 2017	yes	yes
Phaethornis mexicanus	Phaethornis mexicanus	1	Dataset aou_7_56 (2015); Checklist NACC_list_species_aou_7_57.csv (2017)	2015; 2017	no	yes
Buteo jamaicensis	Buteo jamaicensis	1	Dataset aou_4_19 (1944); Dataset aou_5_32 (1973); Checklist aou_5_34.csv (February 1982); Checklist NACC_list_species_aou_7_57.csv (2017)	1944; 1973; February 1982; 2017	no	yes
Zentrygon goldmani	Zentrygon goldmani, Geotrygon goldmani	2	Dataset aou_6 (1983); Dataset aou_7_55 (2014); Checklist NACC_list_species_aou_7_57.csv (2017)	1983; 2014; 2017	no	yes
Ramphocelus costaricensis	Ramphocelus costaricensis	1	Dataset aou_6_41 (1997); Dataset aou_7_46 (2005); Checklist NACC_list_species_aou_7_57.csv (2017)	1997; 2005; 2017	no	yes
Falco islandus	Falco islandus	1	Checklist aou_1.csv (1886); Dataset aou_4 (1931)	1886; 1931	yes	no
Chlidonias niger	Chlidonias niger, Hydrochelidon nigra surinamensis, Hydrochelidon nigra, Chlidonias nigra	4	Checklist aou_1.csv (1886); Dataset aou_3_17 (1920); Dataset aou_4_23 (1948); Checklist aou_5_34.csv (February 1982); Checklist NACC_list_species_aou_7_57.csv (2017)	1886; 1920; 1948; February 1982; 2017	yes	yes
Toxostoma guttatum	Toxostoma guttatum	1	Dataset aou_6 (1983); Checklist NACC_list_species_aou_7_57.csv (2017)	1983; 2017	no	yes
Turdus migratorius	Merula migratoria propinqua, Turdus migratorius, Merula migratoria, Planesticus migratorius	4	Checklist aou_1.csv (1886); Dataset aou_2_14 (1908); Dataset aou_3 (1910); Dataset aou_4 (1931); Dataset aou_5_32 (1973); Dataset aou_5_34 (January 1982); Checklist aou_5_34.csv (February 1982); Dataset aou_6 (1983); Checklist NACC_list_species_aou_7_57.csv (2017)	1886; 1908; 1910; 1931; 1973; January 1982; February 1982; 1983; 2017	yes	yes
Otus xantusi	Megascops xantusi, Otus xantusi	2	Dataset aou_2_12 (1903); Dataset aou_2_14 (1908); Dataset aou_3 (1910); Dataset aou_3_18 (1923)	1903; 1908; 1910; 1923	no	no
Callipepla squamata	Callipepla squamata castanogastris, Callipepla squamata	2	Checklist aou_1.csv (1886); Dataset aou_2_15 (1909); Dataset aou_4 (1931); Dataset aou_4_19 (1944); Checklist aou_5_34.csv (February 1982); Dataset aou_6_41 (1997); Checklist NACC_list_species_aou_7_57.csv (2017)	1886; 1909; 1931; 1944; February 1982; 1997; 2017	yes	yes
Circus cyaneus	Circus cyaneus	1	Dataset aou_4_19 (1944); Dataset aou_5_34 (January 1982); Checklist aou_5_34.csv (February 1982); Checklist NACC_list_species_aou_7_57.csv (2017)	1944; January 1982; February 1982; 2017	no	yes
Glaucidium minutissimum	Glaucidium minutissimum	1	Dataset aou_6 (1983); Dataset aou_6_41 (1997)	1983; 1997	no	no
Celeus castaneus	Celeus castaneus	1	Dataset aou_6 (1983); Checklist NACC_list_species_aou_7_57.csv (2017)	1983; 2017	no	yes
Aphelocoma cyanotis	Aphelocoma cyanotis	1	Dataset aou_1_07 (1895); Dataset aou_4 (1931)	1895; 1931	no	no
Empidonax oberholseri	Empidonax oberholseri, Empidonax oberholserii	2	Dataset aou_4_28 (1953); Dataset aou_5 (1957); Dataset aou_5_34 (January 1982); Checklist aou_5_34.csv (February 1982); Checklist NACC_list_species_aou_7_57.csv (2017)	1953; 1957; January 1982; February 1982; 2017	no	yes
Dendrocincla turdina	Dendrocincla turdina	1	Dataset aou_7_54 (2013)	2013	no	no
Psarocolius guatimozinus	Psarocolius guatimozinus	1	Dataset aou_6 (1983); Checklist NACC_list_species_aou_7_57.csv (2017)	1983; 2017	no	yes
Chlorostilbon forficatus	Chlorostilbon forficatus	1	Dataset aou_6_40 (1995); Checklist NACC_list_species_aou_7_57.csv (2017)	1995; 2017	no	yes
Rupornis magnirostris	Rupornis magnirostris, Buteo magnirostris	2	Dataset aou_5_34 (January 1982); Dataset aou_7_56 (2015); Checklist NACC_list_species_aou_7_57.csv (2017)	January 1982; 2015; 2017	no	yes
Procellaria aequinoctialis	Procellaria aequinoctialis	1	Dataset aou_7_52 (2011); Checklist NACC_list_species_aou_7_57.csv (2017)	2011; 2017	no	yes
Chlorophonia flavirostris	Chlorophonia flavirostris	1	Dataset aou_6_36 (1987); Dataset aou_7_44 (2003); Checklist NACC_list_species_aou_7_57.csv (2017)	1987; 2003; 2017	no	yes
Cygnus buccinator	Olor buccinator, Cygnus buccinator	2	Checklist aou_1.csv (1886); Dataset aou_3_18 (1923); Dataset aou_4_27 (1952); Dataset aou_5_34 (January 1982); Checklist aou_5_34.csv (February 1982); Checklist NACC_list_species_aou_7_57.csv (2017)	1886; 1923; 1952; January 1982; February 1982; 2017	yes	yes
Streptoprocne zonaris	Streptoprocne zonaris	1	Dataset aou_5_34 (January 1982); Checklist aou_5_34.csv (February 1982); Checklist NACC_list_species_aou_7_57.csv (2017)	January 1982; February 1982; 2017	no	yes
Circus aeruginosus	Circus aeruginosus	1	Dataset aou_7_46 (2005); Checklist NACC_list_species_aou_7_57.csv (2017)	2005; 2017	no	yes
Asio stygius	Asio stygius	1	Dataset aou_6 (1983); Checklist NACC_list_species_aou_7_57.csv (2017)	1983; 2017	no	yes
Turdus grayi	Turdus grayi	1	Dataset aou_5_34 (January 1982); Checklist aou_5_34.csv (February 1982); Dataset aou_6 (1983); Dataset aou_7_49 (2008); Checklist NACC_list_species_aou_7_57.csv (2017)	January 1982; February 1982; 1983; 2008; 2017	no	yes
Muscicapa griseisticta	Muscicapa griseisticta	1	Dataset aou_5_34 (January 1982); Checklist aou_5_34.csv (February 1982); Dataset aou_7_45 (2004); Checklist NACC_list_species_aou_7_57.csv (2017)	January 1982; February 1982; 2004; 2017	no	yes
Catharus aurantiirostris	Catharus aurantiirostris	1	Dataset aou_6 (1983); Checklist NACC_list_species_aou_7_57.csv (2017)	1983; 2017	no	yes
Brotogeris jugularis	Brotogeris jugularis	1	Dataset aou_6 (1983); Checklist NACC_list_species_aou_7_57.csv (2017)	1983; 2017	no	yes
Emberiza elegans	Emberiza elegans	1	Dataset aou_7_42 (2000); Checklist NACC_list_species_aou_7_57.csv (2017)	2000; 2017	no	yes
Phylloscopus borealis	Phyllopseustes borealis, Acanthopneuste borealis, Phylloscopus borealis	3	Checklist aou_1.csv (1886); Dataset aou_2_13 (1904); Dataset aou_4_25 (1950); Dataset aou_5 (1957); Dataset aou_5_34 (January 1982); Checklist aou_5_34.csv (February 1982); Dataset aou_6 (1983); Dataset aou_7_55 (2014); Checklist NACC_list_species_aou_7_57.csv (2017)	1886; 1904; 1950; 1957; January 1982; February 1982; 1983; 2014; 2017	yes	yes
Pluvialis dominica	Charadrius dominicus, Pluvialis dominica, Pluvialis dominicus, Charadrius dominicus fulvus	4	Checklist aou_1.csv (1886); Dataset aou_3 (1910); Dataset aou_3_17 (1920); Dataset aou_4 (1931); Dataset aou_5_34 (January 1982); Checklist aou_5_34.csv (February 1982); Dataset aou_6_39 (1993); Dataset aou_6_40 (1995); Dataset aou_6_41 (1997); Checklist NACC_list_species_aou_7_57.csv (2017)	1886; 1910; 1920; 1931; January 1982; February 1982; 1993; 1995; 1997; 2017	yes	yes
Lophornis adorabilis	Lophornis adorabilis	1	Dataset aou_6 (1983); Checklist NACC_list_species_aou_7_57.csv (2017)	1983; 2017	no	yes
Pipilo ocai	Pipilo ocai	1	Dataset aou_6 (1983); Checklist NACC_list_species_aou_7_57.csv (2017)	1983; 2017	no	yes
Ploceus cucullatus	Ploceus cucullatus	1	Dataset aou_6 (1983); Checklist NACC_list_species_aou_7_57.csv (2017)	1983; 2017	no	yes
Hylophylax naevioides	Hylophylax naevioides	1	Dataset aou_6 (1983); Dataset aou_6_41 (1997); Checklist NACC_list_species_aou_7_57.csv (2017)	1983; 1997; 2017	no	yes
Eumomota superciliosa	Eumomota superciliosa	1	Dataset aou_6 (1983); Checklist NACC_list_species_aou_7_57.csv (2017)	1983; 2017	no	yes
Florisuga mellivora	Florisuga mellivora	1	Dataset aou_6 (1983); Checklist NACC_list_species_aou_7_57.csv (2017)	1983; 2017	no	yes
Corvus leucognaphalus	Corvus leucognaphalus	1	Dataset aou_6 (1983); Checklist NACC_list_species_aou_7_57.csv (2017)	1983; 2017	no	yes
Agapornis roseicollis	Agapornis roseicollis	1	Dataset aou_7_54 (2013); Checklist NACC_list_species_aou_7_57.csv (2017)	2013; 2017	no	yes
Passer montanus	Passer montanus	1	Dataset aou_4 (1931); Dataset aou_5_34 (January 1982); Checklist aou_5_34.csv (February 1982); Checklist NACC_list_species_aou_7_57.csv (2017)	1931; January 1982; February 1982; 2017	no	yes
Emberiza variabilis	Emberiza variabilis	1	Dataset aou_5_34 (January 1982); Checklist aou_5_34.csv (February 1982); Checklist NACC_list_species_aou_7_57.csv (2017)	January 1982; February 1982; 2017	no	yes
Manacus candei	Manacus candei	1	Dataset aou_6 (1983); Dataset aou_7 (1998); Checklist NACC_list_species_aou_7_57.csv (2017)	1983; 1998; 2017	no	yes
Sapayoa aenigma	Sapayoa aenigma	1	Dataset aou_6 (1983); Dataset aou_6_35 (1985); Dataset aou_6_41 (1997); Dataset aou_7 (1998); Dataset aou_7_44 (2003); Dataset aou_7_45 (2004); Dataset aou_7_49 (2008); Dataset aou_7_52 (2011); Checklist NACC_list_species_aou_7_57.csv (2017)	1983; 1985; 1997; 1998; 2003; 2004; 2008; 2011; 2017	no	yes
Pica pica	Pica pica hudsonica, Pica pica	2	Checklist aou_1.csv (1886); Dataset aou_3 (1910); Dataset aou_4 (1931); Dataset aou_5 (1957); Checklist aou_5_34.csv (February 1982); Dataset aou_7 (1998); Dataset aou_7_42 (2000)	1886; 1910; 1931; 1957; February 1982; 1998; 2000	yes	no
Megaceryle alcyon	Ceryle alcyon, Megaceryle alcyon	2	Checklist aou_1.csv (1886); Dataset aou_2_09 (1899); Dataset aou_3 (1910); Dataset aou_4 (1931); Dataset aou_5_34 (January 1982); Checklist aou_5_34.csv (February 1982); Dataset aou_7_48 (2007); Checklist NACC_list_species_aou_7_57.csv (2017)	1886; 1899; 1910; 1931; January 1982; February 1982; 2007; 2017	yes	yes
Aeronautes saxatalis	Micropus melanoleucus, Aeronautes melanoleucus, Aeronautes saxatalis	3	Checklist aou_1.csv (1886); Dataset aou_1_05 (1893); Dataset aou_4 (1931); Dataset aou_5 (1957); Checklist aou_5_34.csv (February 1982); Checklist NACC_list_species_aou_7_57.csv (2017)	1886; 1893; 1931; 1957; February 1982; 2017	yes	yes
Recurvirostra americana	Recurvirostra americana	1	Checklist aou_1.csv (1886); Dataset aou_3 (1910); Dataset aou_5 (1957); Checklist aou_5_34.csv (February 1982); Checklist NACC_list_species_aou_7_57.csv (2017)	1886; 1910; 1957; February 1982; 2017	yes	yes
Cuculus lepidus	Cuculus lepidus	1	Dataset aou_7_47 (2006)	2006	no	no
Grallaria guatimalensis	Grallaria guatimalensis	1	Dataset aou_6 (1983); Dataset aou_7_49 (2008); Checklist NACC_list_species_aou_7_57.csv (2017)	1983; 2008; 2017	no	yes
Calonectris leucomelas	Calonectris leucomelas	1	Dataset aou_5_34 (January 1982); Checklist aou_5_34.csv (February 1982); Checklist NACC_list_species_aou_7_57.csv (2017)	January 1982; February 1982; 2017	no	yes
Accipiter bicolor	Accipiter bicolor	1	Dataset aou_6 (1983); Dataset aou_7 (1998); Checklist NACC_list_species_aou_7_57.csv (2017)	1983; 1998; 2017	no	yes
Ficedula narcissina	Ficedula narcissina	1	Dataset aou_6_38 (1991); Checklist NACC_list_species_aou_7_57.csv (2017)	1991; 2017	no	yes
Leptopogon amaurocephalus	Leptopogon amaurocephalus	1	Dataset aou_6 (1983); Checklist NACC_list_species_aou_7_57.csv (2017)	1983; 2017	no	yes
Myiarchus nuttingi	Myiarchus nuttingi	1	Dataset aou_4_20 (1945); Dataset aou_5 (1957); Checklist aou_5_34.csv (February 1982); Checklist NACC_list_species_aou_7_57.csv (2017)	1945; 1957; February 1982; 2017	no	yes
Amazona imperialis	Amazona imperialis	1	Dataset aou_6 (1983); Checklist NACC_list_species_aou_7_57.csv (2017)	1983; 2017	no	yes
Columbina minuta	Columbina minuta	1	Dataset aou_6 (1983); Checklist NACC_list_species_aou_7_57.csv (2017)	1983; 2017	no	yes
Icterus galbula	Icterus galbula	1	Checklist aou_1.csv (1886); Dataset aou_5_32 (1973); Dataset aou_5_34 (January 1982); Checklist aou_5_34.csv (February 1982); Dataset aou_6 (1983); Dataset aou_6_40 (1995); Checklist NACC_list_species_aou_7_57.csv (2017)	1886; 1973; January 1982; February 1982; 1983; 1995; 2017	yes	yes
Aechmophorus clarkii	Aechmophorus clarkii	1	Dataset aou_6_35 (1985); Checklist NACC_list_species_aou_7_57.csv (2017)	1985; 2017	no	yes
Melanoptila glabrirostris	Melanoptila glabrirostris	1	Dataset aou_6 (1983); Checklist NACC_list_species_aou_7_57.csv (2017)	1983; 2017	no	yes
Starnoenas cyanocephala	Starnoenas cyanocephala	1	Checklist aou_1.csv (1886); Dataset aou_4 (1931); Dataset aou_6 (1983); Checklist NACC_list_species_aou_7_57.csv (2017)	1886; 1931; 1983; 2017	yes	yes
Peucaea sumichrasti	Aimophila sumichrasti, Peucaea sumichrasti	2	Dataset aou_6 (1983); Dataset aou_7_51 (2010); Checklist NACC_list_species_aou_7_57.csv (2017)	1983; 2010; 2017	no	yes
Crotophaga ani	Crotophaga ani	1	Checklist aou_1.csv (1886); Dataset aou_4 (1931); Checklist aou_5_34.csv (February 1982); Checklist NACC_list_species_aou_7_57.csv (2017)	1886; 1931; February 1982; 2017	yes	yes
Ardea purpurea	Ardea purpurea	1	Dataset aou_7_51 (2010); Checklist NACC_list_species_aou_7_57.csv (2017)	2010; 2017	no	yes
Calliphlox mitchellii	Calliphlox mitchellii	1	Dataset aou_6_36 (1987); Checklist NACC_list_species_aou_7_57.csv (2017)	1987; 2017	no	yes
Pterodroma ultima	Pterodroma ultima	1	Dataset aou_5_34 (January 1982); Checklist aou_5_34.csv (February 1982); Checklist NACC_list_species_aou_7_57.csv (2017)	January 1982; February 1982; 2017	no	yes
Spinus lawrencei	Astragalinus lawrencei, Carduelis lawrencei, Spinus lawrencei	3	Checklist aou_1.csv (1886); Dataset aou_2_09 (1899); Dataset aou_4 (1931); Dataset aou_5_33 (1976); Checklist aou_5_34.csv (February 1982); Dataset aou_7_50 (2009); Checklist NACC_list_species_aou_7_57.csv (2017)	1886; 1899; 1931; 1976; February 1982; 2009; 2017	yes	yes
Streptopelia roseogrisea	Streptopelia risoria, Streptopelia roseogrisea	2	Dataset aou_4 (1931); Dataset aou_5_34 (January 1982); Checklist aou_5_34.csv (February 1982); Dataset aou_7_47 (2006); Checklist NACC_list_species_aou_7_57.csv (2017)	1931; January 1982; February 1982; 2006; 2017	no	yes
Crex crex	Crex crex	1	Checklist aou_1.csv (1886); Checklist aou_5_34.csv (February 1982); Checklist NACC_list_species_aou_7_57.csv (2017)	1886; February 1982; 2017	yes	yes
Icterus graduacauda	Icterus audubonii, Icterus graduacauda, Icterus melanocephalus	3	Checklist aou_1.csv (1886); Dataset aou_2_13 (1904); Dataset aou_4_19 (1944); Dataset aou_5 (1957); Dataset aou_5_34 (January 1982); Checklist aou_5_34.csv (February 1982); Dataset aou_6 (1983); Checklist NACC_list_species_aou_7_57.csv (2017)	1886; 1904; 1944; 1957; January 1982; February 1982; 1983; 2017	yes	yes
Mycteria americana	Mycteria americana, Tantalus loculator	2	Checklist aou_1.csv (1886); Dataset aou_2_14 (1908); Dataset aou_5_34 (January 1982); Checklist aou_5_34.csv (February 1982); Checklist NACC_list_species_aou_7_57.csv (2017)	1886; 1908; January 1982; February 1982; 2017	yes	yes
Tangara dowii	Tangara dowii	1	Dataset aou_6 (1983); Checklist NACC_list_species_aou_7_57.csv (2017)	1983; 2017	no	yes
Pheugopedius maculipectus	Pheugopedius maculipectus, Thryothorus maculipectus	2	Dataset aou_6 (1983); Dataset aou_7_53 (2012); Checklist NACC_list_species_aou_7_57.csv (2017)	1983; 2012; 2017	no	yes
Pezopetes capitalis	Pezopetes capitalis	1	Dataset aou_6 (1983); Checklist NACC_list_species_aou_7_57.csv (2017)	1983; 2017	no	yes
Sporophila crassirostris	Sporophila crassirostris, Oryzoborus crassirostris	2	Dataset aou_7_52 (2011); Dataset aou_7_55 (2014); Checklist NACC_list_species_aou_7_57.csv (2017)	2011; 2014; 2017	no	yes
Icterus northropi	Icterus northropi	1	Dataset aou_7_51 (2010); Checklist NACC_list_species_aou_7_57.csv (2017)	2010; 2017	no	yes
Zenaida macroura	Zenaida macroura, Zenaidura macroura	2	Checklist aou_1.csv (1886); Dataset aou_5_32 (1973); Checklist aou_5_34.csv (February 1982); Checklist NACC_list_species_aou_7_57.csv (2017)	1886; 1973; February 1982; 2017	yes	yes
Automolus ochrolaemus	Automolus ochrolaemus	1	Dataset aou_6 (1983); Checklist NACC_list_species_aou_7_57.csv (2017)	1983; 2017	no	yes
Phaetusa simplex	Phaetusa simplex	1	Dataset aou_6 (1983); Checklist NACC_list_species_aou_7_57.csv (2017)	1983; 2017	no	yes
Zonotrichia leucophrys	Zonotrichia leucophrys	1	Checklist aou_1.csv (1886); Dataset aou_5_34 (January 1982); Checklist aou_5_34.csv (February 1982); Checklist NACC_list_species_aou_7_57.csv (2017)	1886; January 1982; February 1982; 2017	yes	yes
Diomedea exulans	Diomedea exulans	1	Dataset aou_5_34 (January 1982); Checklist aou_5_34.csv (February 1982); Checklist NACC_list_species_aou_7_57.csv (2017)	January 1982; February 1982; 2017	no	yes
Basileuterus melanogenys	Basileuterus melanogenys	1	Dataset aou_6 (1983); Checklist NACC_list_species_aou_7_57.csv (2017)	1983; 2017	no	yes
Ara severus	Ara severus, Ara severa	2	Dataset aou_6 (1983); Dataset aou_7_45 (2004); Checklist NACC_list_species_aou_7_57.csv (2017)	1983; 2004; 2017	no	yes
Monasa morphoeus	Monasa morphoeus	1	Dataset aou_6 (1983); Checklist NACC_list_species_aou_7_57.csv (2017)	1983; 2017	no	yes
Patagioenas fasciata	Columba fasciata, Patagioenas fasciata	2	Checklist aou_1.csv (1886); Checklist aou_5_34.csv (February 1982); Dataset aou_7_44 (2003); Checklist NACC_list_species_aou_7_57.csv (2017)	1886; February 1982; 2003; 2017	yes	yes
Oidemia americana	Oidemia americana	1	Checklist aou_1.csv (1886); Dataset aou_3 (1910); Dataset aou_4 (1931); Dataset aou_4_19 (1944); Dataset aou_4_20 (1945); Dataset aou_4_23 (1948)	1886; 1910; 1931; 1944; 1945; 1948	yes	no
Molothrus ater	Molothrus ater obscurus, Molothrus ater	2	Checklist aou_1.csv (1886); Dataset aou_5 (1957); Dataset aou_5_34 (January 1982); Checklist aou_5_34.csv (February 1982); Dataset aou_6 (1983); Checklist NACC_list_species_aou_7_57.csv (2017)	1886; 1957; January 1982; February 1982; 1983; 2017	yes	yes
Cryptopipo holochlora	Chloropipo holochlora, Cryptopipo holochlora, Xenopipo holochlora	3	Dataset aou_6 (1983); Dataset aou_7_54 (2013); Dataset aou_7_56 (2015); Checklist NACC_list_species_aou_7_57.csv (2017)	1983; 2013; 2015; 2017	no	yes
Euphagus cyanocephalus	Scolecophagus cyanocephalus, Euphagus cyanocephalus	2	Checklist aou_1.csv (1886); Dataset aou_2_13 (1904); Dataset aou_5_34 (January 1982); Checklist aou_5_34.csv (February 1982); Dataset aou_6 (1983); Checklist NACC_list_species_aou_7_57.csv (2017)	1886; 1904; January 1982; February 1982; 1983; 2017	yes	yes
Selasphorus sasin	Selasphorus alleni, Trochilus alleni, Selasphorus sasin	3	Checklist aou_1.csv (1886); Dataset aou_1_05 (1893); Dataset aou_4_19 (1944); Checklist aou_5_34.csv (February 1982); Checklist NACC_list_species_aou_7_57.csv (2017)	1886; 1893; 1944; February 1982; 2017	yes	yes
Ardenna carneipes	Puffinus carneipes, Ardenna carneipes	2	Dataset aou_3_16 (1912); Dataset aou_3_18 (1923); Dataset aou_4 (1931); Dataset aou_5_34 (January 1982); Checklist aou_5_34.csv (February 1982); Dataset aou_7_57 (2016); Checklist NACC_list_species_aou_7_57.csv (2017)	1912; 1923; 1931; January 1982; February 1982; 2016; 2017	no	yes
Euphonia luteicapilla	Euphonia luteicapilla	1	Dataset aou_6 (1983); Dataset aou_7_44 (2003); Checklist NACC_list_species_aou_7_57.csv (2017)	1983; 2003; 2017	no	yes
Larus canus	Larus canus	1	Checklist aou_1.csv (1886); Dataset aou_2_14 (1908); Dataset aou_3 (1910); Dataset aou_4 (1931); Dataset aou_5 (1957); Checklist aou_5_34.csv (February 1982); Checklist NACC_list_species_aou_7_57.csv (2017)	1886; 1908; 1910; 1931; 1957; February 1982; 2017	yes	yes
Estrilda astrild	Estrilda astrild	1	Dataset aou_6 (1983); Checklist NACC_list_species_aou_7_57.csv (2017)	1983; 2017	no	yes
Pionus senilis	Pionus senilis	1	Dataset aou_6 (1983); Checklist NACC_list_species_aou_7_57.csv (2017)	1983; 2017	no	yes
Regulus obscurus	Regulus obscurus	1	Checklist aou_1.csv (1886); Dataset aou_2_13 (1904)	1886; 1904	yes	no
Acanthis hornemanni	Acanthis hornemannii exilipes, Acanthis hornemanni, Carduelis hornemanni, Acanthis hornemannii	4	Checklist aou_1.csv (1886); Dataset aou_3 (1910); Dataset aou_4 (1931); Dataset aou_5_33 (1976); Checklist aou_5_34.csv (February 1982); Dataset aou_7_50 (2009); Checklist NACC_list_species_aou_7_57.csv (2017)	1886; 1910; 1931; 1976; February 1982; 2009; 2017	yes	yes
Ara ambiguus	Ara ambiguus, Ara ambigua	2	Dataset aou_6 (1983); Dataset aou_7_45 (2004); Checklist NACC_list_species_aou_7_57.csv (2017)	1983; 2004; 2017	no	yes
Charadrius vociferus	Charadrius vociferus, Aegialitis vocifera, Oxyechus vociferus	3	Checklist aou_1.csv (1886); Dataset aou_2_12 (1903); Dataset aou_4_19 (1944); Checklist aou_5_34.csv (February 1982); Checklist NACC_list_species_aou_7_57.csv (2017)	1886; 1903; 1944; February 1982; 2017	yes	yes
Synthliboramphus craveri	Endomychura craveri, Brachyramphus craverii, Endomychura craverii, Brachyramphus craveri, Synthliboramphus craveri	5	Checklist aou_1.csv (1886); Dataset aou_3 (1910); Dataset aou_4 (1931); Dataset aou_4_19 (1944); Dataset aou_4_21 (1946); Dataset aou_5_34 (January 1982); Checklist aou_5_34.csv (February 1982); Checklist NACC_list_species_aou_7_57.csv (2017)	1886; 1910; 1931; 1944; 1946; January 1982; February 1982; 2017	yes	yes
Saltator albicollis	Saltator albicollis	1	Dataset aou_6 (1983); Dataset aou_6_40 (1995); Dataset aou_7 (1998); Dataset aou_7_50 (2009); Checklist NACC_list_species_aou_7_57.csv (2017)	1983; 1995; 1998; 2009; 2017	no	yes
Dactylortyx thoracicus	Dactylortyx thoracicus	1	Dataset aou_6 (1983); Dataset aou_6_41 (1997); Checklist NACC_list_species_aou_7_57.csv (2017)	1983; 1997; 2017	no	yes
Dendroica auduboni	Dendroica auduboni	1	Checklist aou_1.csv (1886); Dataset aou_3_17 (1920); Dataset aou_5 (1957); Dataset aou_5_32 (1973)	1886; 1920; 1957; 1973	yes	no
Pittasoma michleri	Pittasoma michleri	1	Dataset aou_6 (1983); Dataset aou_7_49 (2008); Checklist NACC_list_species_aou_7_57.csv (2017)	1983; 2008; 2017	no	yes
Passerculus princeps	Ammodramus princeps, Passerculus princeps	2	Checklist aou_1.csv (1886); Dataset aou_2_12 (1903); Dataset aou_5_32 (1973)	1886; 1903; 1973	yes	no
Euphonia fulvicrissa	Euphonia fulvicrissa	1	Dataset aou_6 (1983); Dataset aou_7_44 (2003); Checklist NACC_list_species_aou_7_57.csv (2017)	1983; 2003; 2017	no	yes
Myiarchus nugator	Myiarchus nugator	1	Dataset aou_6 (1983); Checklist NACC_list_species_aou_7_57.csv (2017)	1983; 2017	no	yes
Puffinus puffinus	Puffinus puffinus	1	Checklist aou_1.csv (1886); Dataset aou_3_18 (1923); Dataset aou_4 (1931); Dataset aou_4_25 (1950); Dataset aou_5 (1957); Checklist aou_5_34.csv (February 1982); Checklist NACC_list_species_aou_7_57.csv (2017)	1886; 1923; 1931; 1950; 1957; February 1982; 2017	yes	yes
Larus livens	Larus livens	1	Dataset aou_5_34 (January 1982); Checklist aou_5_34.csv (February 1982); Checklist NACC_list_species_aou_7_57.csv (2017)	January 1982; February 1982; 2017	no	yes
Carpodectes hopkei	Carpodectes hopkei	1	Dataset aou_6 (1983); Checklist NACC_list_species_aou_7_57.csv (2017)	1983; 2017	no	yes
Tyrannus cubensis	Tyrannus cubensis	1	Dataset aou_6 (1983); Checklist NACC_list_species_aou_7_57.csv (2017)	1983; 2017	no	yes
Tachycineta cyaneoviridis	Tachycineta cyaneoviridis, Callichelidon cyaneoviridis	2	Dataset aou_1_03 (1891); Dataset aou_3 (1910); Dataset aou_5_34 (January 1982); Checklist aou_5_34.csv (February 1982); Checklist NACC_list_species_aou_7_57.csv (2017)	1891; 1910; January 1982; February 1982; 2017	no	yes
Fratercula arctica	Fratercula arctica, Fratercula arctica glacialis	2	Checklist aou_1.csv (1886); Dataset aou_4 (1931); Dataset aou_5_34 (January 1982); Checklist aou_5_34.csv (February 1982); Checklist NACC_list_species_aou_7_57.csv (2017)	1886; 1931; January 1982; February 1982; 2017	yes	yes
Accipiter soloensis	Accipiter soloensis	1	Dataset aou_6_41 (1997); Dataset aou_7_53 (2012); Checklist NACC_list_species_aou_7_57.csv (2017)	1997; 2012; 2017	no	yes
Glaucidium costaricanum	Glaucidium costaricanum	1	Dataset aou_7_42 (2000); Checklist NACC_list_species_aou_7_57.csv (2017)	2000; 2017	no	yes
Chlorodrepanis flava	Hemignathus flavus, Chlorodrepanis flava, Hemignathus chloris	3	Dataset aou_6_40 (1995); Dataset aou_7 (1998); Dataset aou_7_46 (2005); Dataset aou_7_56 (2015); Checklist NACC_list_species_aou_7_57.csv (2017)	1995; 1998; 2005; 2015; 2017	no	yes
Emberiza pusilla	Emberiza pusilla	1	Dataset aou_5_34 (January 1982); Checklist aou_5_34.csv (February 1982); Checklist NACC_list_species_aou_7_57.csv (2017)	January 1982; February 1982; 2017	no	yes
Thalurania ridgwayi	Thalurania ridgwayi	1	Dataset aou_6_39 (1993); Checklist NACC_list_species_aou_7_57.csv (2017)	1993; 2017	no	yes
Myiarchus oberi	Myiarchus oberi	1	Dataset aou_6 (1983); Checklist NACC_list_species_aou_7_57.csv (2017)	1983; 2017	no	yes
Calidris bairdii	Calidris bairdii, Pisobia bairdii, Pisobia bairdi, Erolia bairdii, Tringa bairdii, Actodromas bairdii	6	Checklist aou_1.csv (1886); Dataset aou_2_12 (1903); Dataset aou_2_14 (1908); Dataset aou_3 (1910); Dataset aou_4_19 (1944); Dataset aou_5_32 (1973); Checklist aou_5_34.csv (February 1982); Checklist NACC_list_species_aou_7_57.csv (2017)	1886; 1903; 1908; 1910; 1944; 1973; February 1982; 2017	yes	yes
Pterodroma longirostris	Pterodroma longirostris	1	Dataset aou_6_37 (1989); Dataset aou_7 (1998); Checklist NACC_list_species_aou_7_57.csv (2017)	1989; 1998; 2017	no	yes
Pterodroma externa	Pterodroma externa	1	Dataset aou_5_34 (January 1982); Checklist aou_5_34.csv (February 1982); Dataset aou_6_38 (1991); Checklist NACC_list_species_aou_7_57.csv (2017)	January 1982; February 1982; 1991; 2017	no	yes
Larus argentatus	Larus argentatus smithsonianus, Larus argentatus	2	Checklist aou_1.csv (1886); Dataset aou_4 (1931); Checklist aou_5_34.csv (February 1982); Dataset aou_6_39 (1993); Checklist NACC_list_species_aou_7_57.csv (2017)	1886; 1931; February 1982; 1993; 2017	yes	yes
Anas falcata	Anas falcata, Eunetta falcata	2	Dataset aou_4 (1931); Dataset aou_4_19 (1944); Checklist aou_5_34.csv (February 1982); Dataset aou_6_41 (1997); Checklist NACC_list_species_aou_7_57.csv (2017)	1931; 1944; February 1982; 1997; 2017	no	yes
Xiphorhynchus erythropygius	Xiphorhynchus erythropygius	1	Dataset aou_6 (1983); Dataset aou_7_47 (2006); Checklist NACC_list_species_aou_7_57.csv (2017)	1983; 2006; 2017	no	yes
Myiopagis viridicata	Myiopagis viridicata	1	Dataset aou_6 (1983); Checklist NACC_list_species_aou_7_57.csv (2017)	1983; 2017	no	yes
Lamprolaima rhami	Lamprolaima rhami	1	Dataset aou_6 (1983); Checklist NACC_list_species_aou_7_57.csv (2017)	1983; 2017	no	yes
Caryothraustes poliogaster	Caryothraustes poliogaster	1	Dataset aou_6 (1983); Checklist NACC_list_species_aou_7_57.csv (2017)	1983; 2017	no	yes
Troglodytes ochraceus	Troglodytes ochraceus	1	Dataset aou_6 (1983); Checklist NACC_list_species_aou_7_57.csv (2017)	1983; 2017	no	yes
Trogon citreolus	Trogon citreolus	1	Dataset aou_6 (1983); Checklist NACC_list_species_aou_7_57.csv (2017)	1983; 2017	no	yes
Emberiza pallasi	Emberiza pallasi	1	Dataset aou_5_34 (January 1982); Checklist aou_5_34.csv (February 1982); Dataset aou_6_40 (1995); Dataset aou_7 (1998); Checklist NACC_list_species_aou_7_57.csv (2017)	January 1982; February 1982; 1995; 1998; 2017	no	yes
Calidris pusilla	Calidris pusillus, Calidris pusilla, Ereunetes pusillus	3	Checklist aou_1.csv (1886); Dataset aou_5_32 (1973); Dataset aou_5_34 (January 1982); Checklist aou_5_34.csv (February 1982); Checklist NACC_list_species_aou_7_57.csv (2017)	1886; 1973; January 1982; February 1982; 2017	yes	yes
Larus glaucescens	Larus glaucescens	1	Checklist aou_1.csv (1886); Checklist aou_5_34.csv (February 1982); Checklist NACC_list_species_aou_7_57.csv (2017)	1886; February 1982; 2017	yes	yes
Empidonax virescens	Empidonax acadicus, Empidonax virescens	2	Checklist aou_1.csv (1886); Dataset aou_2 (1895); Dataset aou_2_15 (1909); Checklist aou_5_34.csv (February 1982); Checklist NACC_list_species_aou_7_57.csv (2017)	1886; 1895; 1909; February 1982; 2017	yes	yes
Trogon mexicanus	Trogon mexicanus	1	Dataset aou_6 (1983); Checklist NACC_list_species_aou_7_57.csv (2017)	1983; 2017	no	yes
Steatornis caripensis	Steatornis caripensis	1	Dataset aou_6 (1983); Checklist NACC_list_species_aou_7_57.csv (2017)	1983; 2017	no	yes
Apus melba	Apus melba	1	Dataset aou_6 (1983); Checklist NACC_list_species_aou_7_57.csv (2017)	1983; 2017	no	yes
Pterodroma macroptera	Pterodroma macroptera	1	Dataset aou_7_45 (2004); Checklist NACC_list_species_aou_7_57.csv (2017)	2004; 2017	no	yes
Himantopus himantopus	Himantopus himantopus	1	Dataset aou_6_35 (1985); Dataset aou_7 (1998); Checklist NACC_list_species_aou_7_57.csv (2017)	1985; 1998; 2017	no	yes
Saltator striatipectus	Saltator striatipectus	1	Dataset aou_6_40 (1995); Dataset aou_7_50 (2009); Checklist NACC_list_species_aou_7_57.csv (2017)	1995; 2009; 2017	no	yes
Amazona viridigenalis	Amazona viridigenalis	1	Dataset aou_5_34 (January 1982); Checklist aou_5_34.csv (February 1982); Checklist NACC_list_species_aou_7_57.csv (2017)	January 1982; February 1982; 2017	no	yes
Calidris alba	Calidris arenaria, Calidris leucophaea, Calidris alba, Crocethia alba	4	Checklist aou_1.csv (1886); Dataset aou_2_14 (1908); Dataset aou_3_17 (1920); Dataset aou_5_32 (1973); Checklist aou_5_34.csv (February 1982); Checklist NACC_list_species_aou_7_57.csv (2017)	1886; 1908; 1920; 1973; February 1982; 2017	yes	yes
Turdus rufitorques	Turdus rufitorques	1	Dataset aou_6 (1983); Checklist NACC_list_species_aou_7_57.csv (2017)	1983; 2017	no	yes
Thrasaetus harpyia	Thrasaetos harpyia, Thrasaetus harpyia	2	Checklist aou_1.csv (1886); Dataset aou_2 (1895); Dataset aou_2_15 (1909); Dataset aou_3 (1910); Dataset aou_5_34 (January 1982); Checklist aou_5_34.csv (February 1982)	1886; 1895; 1909; 1910; January 1982; February 1982	yes	no
Dacnis cayana	Dacnis cayana	1	Dataset aou_6 (1983); Checklist NACC_list_species_aou_7_57.csv (2017)	1983; 2017	no	yes
Thamnophilus doliatus	Thamnophilus doliatus	1	Dataset aou_6 (1983); Dataset aou_6_41 (1997); Checklist NACC_list_species_aou_7_57.csv (2017)	1983; 1997; 2017	no	yes
Patagioenas plumbea	Patagioenas plumbea	1	Dataset aou_7_50 (2009); Checklist NACC_list_species_aou_7_57.csv (2017)	2009; 2017	no	yes
Turdus jamaicensis	Turdus jamaicensis	1	Dataset aou_6 (1983); Checklist NACC_list_species_aou_7_57.csv (2017)	1983; 2017	no	yes
Ammospiza nigrescens	Ammodramus nigrescens, Ammospiza nigrescens, Passerherbulus nigrescens	3	Checklist aou_1.csv (1886); Dataset aou_2_15 (1909); Dataset aou_4 (1931); Dataset aou_5_32 (1973)	1886; 1909; 1931; 1973	yes	no
Catharopeza bishopi	Catharopeza bishopi	1	Dataset aou_6 (1983); Checklist NACC_list_species_aou_7_57.csv (2017)	1983; 2017	no	yes
Carpodacus frontalis	Carpodacus frontalis rhodocolpus, Carpodacus frontalis	2	Checklist aou_1.csv (1886); Dataset aou_1_01 (1889)	1886; 1889	yes	no
Thalassarche chlororhynchos	Diomedea chlororhynchos, Thalassogeron culminatus, Thalassogeron chlororhynchos, Thalassarche chlororhynchos, Thalassarche chlororhynchus	5	Checklist aou_1.csv (1886); Dataset aou_4 (1931); Dataset aou_4_19 (1944); Checklist aou_5_34.csv (February 1982); Dataset aou_6_41 (1997); Dataset aou_7 (1998); Checklist NACC_list_species_aou_7_57.csv (2017)	1886; 1931; 1944; February 1982; 1997; 1998; 2017	yes	yes
Calidris maritima	Tringa maritima, Arquatella maritima, Calidris maritima, Erolia maritima	4	Checklist aou_1.csv (1886); Dataset aou_2_12 (1903); Dataset aou_2_14 (1908); Dataset aou_4 (1931); Dataset aou_4_21 (1946); Dataset aou_5_32 (1973); Checklist aou_5_34.csv (February 1982); Checklist NACC_list_species_aou_7_57.csv (2017)	1886; 1903; 1908; 1931; 1946; 1973; February 1982; 2017	yes	yes
Amazona farinosa	Amazona farinosa	1	Dataset aou_6 (1983); Checklist NACC_list_species_aou_7_57.csv (2017)	1983; 2017	no	yes
Ara tricolor	Ara tricolor	1	Dataset aou_6 (1983); Dataset aou_6_37 (1989); Dataset aou_6_41 (1997); Dataset aou_7 (1998); Dataset aou_7_46 (2005); Checklist NACC_list_species_aou_7_57.csv (2017)	1983; 1989; 1997; 1998; 2005; 2017	no	yes
Pluvialis fulva	Pluvialis fulva	1	Dataset aou_6_39 (1993); Checklist NACC_list_species_aou_7_57.csv (2017)	1993; 2017	no	yes
Glaucidium griseiceps	Glaucidium griseiceps	1	Dataset aou_6_41 (1997); Checklist NACC_list_species_aou_7_57.csv (2017)	1997; 2017	no	yes
Colaptes cafer	Colaptes cafer, Colaptes cafer saturatior	2	Checklist aou_1.csv (1886); Dataset aou_4 (1931); Dataset aou_5_32 (1973)	1886; 1931; 1973	yes	no
Pelecanus thagus	Pelecanus thagus	1	Dataset aou_7_49 (2008)	2008	no	no
Artemisiospiza nevadensis	Artemisiospiza nevadensis	1	Dataset aou_7_54 (2013); Checklist NACC_list_species_aou_7_57.csv (2017)	2013; 2017	no	yes
Catharus guttatus	Catharus guttatus, Hylocichla aonalaschkae, Hylocichla guttata, Turdus aonalaschkae auduboni, Turdus aonalaschkae pallasii, Turdus aonalaschkae	6	Checklist aou_1.csv (1886); Dataset aou_2_09 (1899); Dataset aou_2_11 (1902); Dataset aou_3 (1910); Dataset aou_5 (1957); Dataset aou_5_32 (1973); Dataset aou_5_34 (January 1982); Checklist aou_5_34.csv (February 1982); Dataset aou_6 (1983); Checklist NACC_list_species_aou_7_57.csv (2017)	1886; 1899; 1902; 1910; 1957; 1973; January 1982; February 1982; 1983; 2017	yes	yes
Pica hudsonia	Pica hudsonia	1	Dataset aou_7_42 (2000); Checklist NACC_list_species_aou_7_57.csv (2017)	2000; 2017	no	yes
Numenius tenuirostris	Numenius tenuirostris	1	Dataset aou_5_34 (January 1982); Checklist aou_5_34.csv (February 1982); Checklist NACC_list_species_aou_7_57.csv (2017)	January 1982; February 1982; 2017	no	yes
Neocrex colombiana	Neocrex columbianus, Neocrex colombianus, Neocrex colombiana	3	Dataset aou_6 (1983); Dataset aou_6_38 (1991); Dataset aou_7_44 (2003); Checklist NACC_list_species_aou_7_57.csv (2017)	1983; 1991; 2003; 2017	no	yes
Dacnis venusta	Dacnis venusta	1	Dataset aou_6 (1983); Checklist NACC_list_species_aou_7_57.csv (2017)	1983; 2017	no	yes
Momotus momota	Momotus momota	1	Dataset aou_6 (1983); Dataset aou_7_46 (2005); Dataset aou_7_57 (2016)	1983; 2005; 2016	no	no
Spinus notatus	Carduelis notata, Spinus notatus	2	Checklist aou_1.csv (1886); Dataset aou_4 (1931); Dataset aou_6 (1983); Dataset aou_7_50 (2009); Checklist NACC_list_species_aou_7_57.csv (2017)	1886; 1931; 1983; 2009; 2017	yes	yes
Mniotilta varia	Mniotilta varia	1	Checklist aou_1.csv (1886); Dataset aou_3_17 (1920); Dataset aou_5 (1957); Dataset aou_5_34 (January 1982); Checklist aou_5_34.csv (February 1982); Dataset aou_6 (1983); Checklist NACC_list_species_aou_7_57.csv (2017)	1886; 1920; 1957; January 1982; February 1982; 1983; 2017	yes	yes
Vireo vicinior	Vireo vicinior	1	Checklist aou_1.csv (1886); Checklist aou_5_34.csv (February 1982); Checklist NACC_list_species_aou_7_57.csv (2017)	1886; February 1982; 2017	yes	yes
Cymbilaimus lineatus	Cymbilaimus lineatus	1	Dataset aou_6 (1983); Dataset aou_6_41 (1997); Checklist NACC_list_species_aou_7_57.csv (2017)	1983; 1997; 2017	no	yes
Geotrygon leucometopia	Geotrygon leucometopia	1	Dataset aou_7_45 (2004); Checklist NACC_list_species_aou_7_57.csv (2017)	2004; 2017	no	yes
Asio flammeus	Asio flammeus, Asio accipitrinus	2	Checklist aou_1.csv (1886); Dataset aou_2_14 (1908); Checklist aou_5_34.csv (February 1982); Checklist NACC_list_species_aou_7_57.csv (2017)	1886; 1908; February 1982; 2017	yes	yes
Xiphorhynchus flavigaster	Xiphorhynchus flavigaster	1	Dataset aou_6 (1983); Dataset aou_7_47 (2006); Checklist NACC_list_species_aou_7_57.csv (2017)	1983; 2006; 2017	no	yes
Francolinus francolinus	Francolinus francolinus	1	Dataset aou_5_34 (January 1982); Checklist aou_5_34.csv (February 1982); Checklist NACC_list_species_aou_7_57.csv (2017)	January 1982; February 1982; 2017	no	yes
Baryphthengus martii	Baryphthengus martii	1	Dataset aou_6_41 (1997); Checklist NACC_list_species_aou_7_57.csv (2017)	1997; 2017	no	yes
Campephilus principalis	Campephilus principalis	1	Checklist aou_1.csv (1886); Dataset aou_5_33 (1976); Checklist aou_5_34.csv (February 1982); Checklist NACC_list_species_aou_7_57.csv (2017)	1886; 1976; February 1982; 2017	yes	yes
Butorides virescens	Butorides virescens, Ardea virescens	2	Checklist aou_1.csv (1886); Dataset aou_2_12 (1903); Dataset aou_5_33 (1976); Dataset aou_6_39 (1993); Checklist NACC_list_species_aou_7_57.csv (2017)	1886; 1903; 1976; 1993; 2017	yes	yes
Surnia ulula	Surnia ulula caparoch, Surnia ulula	2	Checklist aou_1.csv (1886); Dataset aou_2_14 (1908); Dataset aou_3 (1910); Dataset aou_4 (1931); Dataset aou_5 (1957); Dataset aou_5_34 (January 1982); Checklist aou_5_34.csv (February 1982); Dataset aou_6_37 (1989); Checklist NACC_list_species_aou_7_57.csv (2017)	1886; 1908; 1910; 1931; 1957; January 1982; February 1982; 1989; 2017	yes	yes
Mergellus albellus	Mergellus albellus, Mergus albellus	2	Dataset aou_2_08 (1897); Dataset aou_2_14 (1908); Dataset aou_4 (1931); Dataset aou_5_34 (January 1982); Checklist aou_5_34.csv (February 1982); Checklist NACC_list_species_aou_7_57.csv (2017)	1897; 1908; 1931; January 1982; February 1982; 2017	no	yes
Antrostomus carolinensis	Antrostomus carolinensis, Caprimulgus carolinensis	2	Checklist aou_1.csv (1886); Dataset aou_4 (1931); Dataset aou_4_19 (1944); Dataset aou_5 (1957); Checklist aou_5_34.csv (February 1982); Dataset aou_7_53 (2012); Checklist NACC_list_species_aou_7_57.csv (2017)	1886; 1931; 1944; 1957; February 1982; 2012; 2017	yes	yes
Morococcyx erythropygus	Morococcyx erythropygus	1	Dataset aou_6 (1983); Checklist NACC_list_species_aou_7_57.csv (2017)	1983; 2017	no	yes
Calypte costae	Calypte costae, Trochilus costae	2	Checklist aou_1.csv (1886); Dataset aou_1_05 (1893); Checklist aou_5_34.csv (February 1982); Checklist NACC_list_species_aou_7_57.csv (2017)	1886; 1893; February 1982; 2017	yes	yes
Cardellina canadensis	Cardellina canadensis, Sylvania canadensis, Wilsonia canadensis	3	Checklist aou_1.csv (1886); Dataset aou_2_09 (1899); Dataset aou_3 (1910); Dataset aou_3_17 (1920); Dataset aou_5 (1957); Dataset aou_5_34 (January 1982); Checklist aou_5_34.csv (February 1982); Dataset aou_6 (1983); Dataset aou_7_52 (2011); Checklist NACC_list_species_aou_7_57.csv (2017)	1886; 1899; 1910; 1920; 1957; January 1982; February 1982; 1983; 2011; 2017	yes	yes
Loxops mana	Oreomystis mana, Loxops mana	2	Dataset aou_5_34 (January 1982); Checklist aou_5_34.csv (February 1982); Dataset aou_7_54 (2013); Checklist NACC_list_species_aou_7_57.csv (2017)	January 1982; February 1982; 2013; 2017	no	yes
Sayornis saya	Sayornis saya, Sayornis sayus	2	Checklist aou_1.csv (1886); Dataset aou_3 (1910); Dataset aou_4 (1931); Checklist aou_5_34.csv (February 1982); Checklist NACC_list_species_aou_7_57.csv (2017)	1886; 1910; 1931; February 1982; 2017	yes	yes
Chrysolampis mosquitus	Chrysolampis mosquitus	1	Dataset aou_6_37 (1989); Checklist NACC_list_species_aou_7_57.csv (2017)	1989; 2017	no	yes
Spizella pallida	Spizella pallida	1	Checklist aou_1.csv (1886); Dataset aou_5_34 (January 1982); Checklist aou_5_34.csv (February 1982); Checklist NACC_list_species_aou_7_57.csv (2017)	1886; January 1982; February 1982; 2017	yes	yes
Coturnicops noveboracensis	Coturnicops noveboracensis, Porzana noveboracensis	2	Checklist aou_1.csv (1886); Dataset aou_2_14 (1908); Checklist aou_5_34.csv (February 1982); Checklist NACC_list_species_aou_7_57.csv (2017)	1886; 1908; February 1982; 2017	yes	yes
Chlorospingus pileatus	Chlorospingus pileatus	1	Dataset aou_6 (1983); Dataset aou_7_52 (2011); Checklist NACC_list_species_aou_7_57.csv (2017)	1983; 2011; 2017	no	yes
Upupa epops	Upupa epops	1	Dataset aou_5_34 (January 1982); Dataset aou_7 (1998); Checklist NACC_list_species_aou_7_57.csv (2017)	January 1982; 1998; 2017	no	yes
Setophaga coronata	Setophaga coronata, Dendroica coronata	2	Checklist aou_1.csv (1886); Dataset aou_3_17 (1920); Dataset aou_5 (1957); Dataset aou_5_32 (1973); Dataset aou_5_34 (January 1982); Checklist aou_5_34.csv (February 1982); Dataset aou_6 (1983); Dataset aou_7_52 (2011); Checklist NACC_list_species_aou_7_57.csv (2017)	1886; 1920; 1957; 1973; January 1982; February 1982; 1983; 2011; 2017	yes	yes
Myiarchus stolidus	Myiarchus stolidus	1	Dataset aou_6 (1983); Checklist NACC_list_species_aou_7_57.csv (2017)	1983; 2017	no	yes
Strix occidentalis	Syrnium occidentale, Strix occidentalis	2	Checklist aou_1.csv (1886); Dataset aou_2_14 (1908); Checklist aou_5_34.csv (February 1982); Checklist NACC_list_species_aou_7_57.csv (2017)	1886; 1908; February 1982; 2017	yes	yes
Cyanocitta cristata	Cyanocitta cristata, Cyanocitta cristata florincola	2	Checklist aou_1.csv (1886); Checklist aou_5_34.csv (February 1982); Checklist NACC_list_species_aou_7_57.csv (2017)	1886; February 1982; 2017	yes	yes
Phalacrocorax mexicanus	Phalacrocorax mexicanus	1	Checklist aou_1.csv (1886); Dataset aou_2_14 (1908)	1886; 1908	yes	no
Myadestes palmeri	Myadestes palmeri, Phaeornis palmeri	2	Dataset aou_5_34 (January 1982); Checklist aou_5_34.csv (February 1982); Dataset aou_6 (1983); Dataset aou_6_35 (1985); Checklist NACC_list_species_aou_7_57.csv (2017)	January 1982; February 1982; 1983; 1985; 2017	no	yes
Tigrisoma lineatum	Tigrisoma lineatum	1	Dataset aou_6 (1983); Checklist NACC_list_species_aou_7_57.csv (2017)	1983; 2017	no	yes
Pitangus sulphuratus	Pitangus sulphuratus	1	Dataset aou_2_14 (1908); Dataset aou_5 (1957); Dataset aou_5_34 (January 1982); Checklist aou_5_34.csv (February 1982); Checklist NACC_list_species_aou_7_57.csv (2017)	1908; 1957; January 1982; February 1982; 2017	no	yes
Chloris sinica	Chloris sinica, Carduelis sinica	2	Dataset aou_5_34 (January 1982); Checklist aou_5_34.csv (February 1982); Dataset aou_7_50 (2009); Checklist NACC_list_species_aou_7_57.csv (2017)	January 1982; February 1982; 2009; 2017	no	yes
Sula variegata	Sula variegata	1	Dataset aou_6_36 (1987); Checklist NACC_list_species_aou_7_57.csv (2017)	1987; 2017	no	yes
Geranoaetus albicaudatus	Geranoaetus albicaudatus, Buteo albicaudatus	2	Checklist aou_1.csv (1886); Dataset aou_1_06 (1894); Dataset aou_2_15 (1909); Dataset aou_3_18 (1923); Dataset aou_4 (1931); Dataset aou_5 (1957); Checklist aou_5_34.csv (February 1982); Dataset aou_7_56 (2015); Checklist NACC_list_species_aou_7_57.csv (2017)	1886; 1894; 1909; 1923; 1931; 1957; February 1982; 2015; 2017	yes	yes
Microchera albocoronata	Microchera albocoronata	1	Dataset aou_6 (1983); Checklist NACC_list_species_aou_7_57.csv (2017)	1983; 2017	no	yes
Atlapetes gutturalis	Atlapetes gutturalis	1	Dataset aou_6 (1983); Dataset aou_6_41 (1997)	1983; 1997	no	no
Cantorchilus thoracicus	Thryothorus thoracicus, Cantorchilus thoracicus	2	Dataset aou_6 (1983); Dataset aou_7_53 (2012); Checklist NACC_list_species_aou_7_57.csv (2017)	1983; 2012; 2017	no	yes
Lagopus rupestris	Lagopus rupestris, Lagopus rupestris reinhardti, Lagopus rupestris atkhensis, Lagopus rupestris nelsoni	4	Checklist aou_1.csv (1886); Dataset aou_4 (1931); Dataset aou_4_19 (1944)	1886; 1931; 1944	yes	no
Setophaga citrina	Wilsonia citrina, Sylvania mitrata, Setophaga citrina, Wilsonia mitrata	4	Checklist aou_1.csv (1886); Dataset aou_2_09 (1899); Dataset aou_2_14 (1908); Dataset aou_3_17 (1920); Dataset aou_5 (1957); Dataset aou_5_34 (January 1982); Checklist aou_5_34.csv (February 1982); Dataset aou_6 (1983); Dataset aou_7_52 (2011); Checklist NACC_list_species_aou_7_57.csv (2017)	1886; 1899; 1908; 1920; 1957; January 1982; February 1982; 1983; 2011; 2017	yes	yes
Ciccaba virgata	Ciccaba virgata	1	Dataset aou_6 (1983); Checklist NACC_list_species_aou_7_57.csv (2017)	1983; 2017	no	yes
Branta canadensis	Branta canadensis occidentalis, Branta canadensis, Branta canadensis hutchinsii, Branta canadensis minima	4	Checklist aou_1.csv (1886); Checklist aou_5_34.csv (February 1982); Dataset aou_7_45 (2004); Checklist NACC_list_species_aou_7_57.csv (2017)	1886; February 1982; 2004; 2017	yes	yes
Patagioenas subvinacea	Patagioenas subvinacea, Columba subvinacea	2	Dataset aou_6 (1983); Dataset aou_7_44 (2003); Checklist NACC_list_species_aou_7_57.csv (2017)	1983; 2003; 2017	no	yes
Puffinus subalaris	Puffinus subalaris	1	Dataset aou_7_53 (2012); Checklist NACC_list_species_aou_7_57.csv (2017)	2012; 2017	no	yes
Spizella pusilla	Spizella pusilla	1	Checklist aou_1.csv (1886); Dataset aou_5_34 (January 1982); Checklist aou_5_34.csv (February 1982); Checklist NACC_list_species_aou_7_57.csv (2017)	1886; January 1982; February 1982; 2017	yes	yes
Setophaga dominica	Setophaga dominica, Dendroica dominica, Dendroica dominica albilora	3	Checklist aou_1.csv (1886); Dataset aou_3_17 (1920); Dataset aou_5 (1957); Dataset aou_5_34 (January 1982); Checklist aou_5_34.csv (February 1982); Dataset aou_6 (1983); Dataset aou_7_52 (2011); Checklist NACC_list_species_aou_7_57.csv (2017)	1886; 1920; 1957; January 1982; February 1982; 1983; 2011; 2017	yes	yes
Hylopezus fulviventris	Hylopezus fulviventris	1	Dataset aou_6 (1983); Dataset aou_6_41 (1997)	1983; 1997	no	no
Poecile carolinensis	Parus carolinensis, Poecile carolinensis, Penthestes carolinensis	3	Checklist aou_1.csv (1886); Dataset aou_2_14 (1908); Dataset aou_4_19 (1944); Checklist aou_5_34.csv (February 1982); Dataset aou_6_41 (1997); Checklist NACC_list_species_aou_7_57.csv (2017)	1886; 1908; 1944; February 1982; 1997; 2017	yes	yes
Rallus obsoletus	Rallus obsoletus	1	Checklist aou_1.csv (1886); Dataset aou_2_11 (1902); Dataset aou_2_12 (1903); Dataset aou_2_13 (1904); Dataset aou_2_14 (1908); Dataset aou_2_15 (1909); Dataset aou_3 (1910); Dataset aou_4 (1931); Dataset aou_4_19 (1944); Dataset aou_7_55 (2014); Checklist NACC_list_species_aou_7_57.csv (2017)	1886; 1902; 1903; 1904; 1908; 1909; 1910; 1931; 1944; 2014; 2017	yes	yes
Tangara inornata	Tangara inornata	1	Dataset aou_6 (1983); Checklist NACC_list_species_aou_7_57.csv (2017)	1983; 2017	no	yes
Heliothryx barroti	Heliothryx barroti	1	Dataset aou_6 (1983); Checklist NACC_list_species_aou_7_57.csv (2017)	1983; 2017	no	yes
Semnornis frantzii	Semnornis frantzii	1	Dataset aou_6 (1983); Dataset aou_7_51 (2010); Checklist NACC_list_species_aou_7_57.csv (2017)	1983; 2010; 2017	no	yes
Astur atricapillus	Accipiter atricapillus, Accipiter atricapillus striatulus, Astur atricapillus	3	Checklist aou_1.csv (1886); Dataset aou_2_14 (1908); Dataset aou_2_15 (1909); Dataset aou_3 (1910); Dataset aou_3_18 (1923); Dataset aou_4 (1931); Dataset aou_4_19 (1944)	1886; 1908; 1909; 1910; 1923; 1931; 1944	yes	no
Catharus fuscescens	Hylocichla fuscescens, Catharus fuscescens, Turdus fuscescens salicicolus, Turdus fuscescens	4	Checklist aou_1.csv (1886); Dataset aou_2_09 (1899); Dataset aou_2_15 (1909); Dataset aou_5_32 (1973); Dataset aou_5_34 (January 1982); Checklist aou_5_34.csv (February 1982); Dataset aou_6 (1983); Checklist NACC_list_species_aou_7_57.csv (2017)	1886; 1899; 1909; 1973; January 1982; February 1982; 1983; 2017	yes	yes
Sporophila nuttingi	Sporophila nuttingi, Oryzoborus nuttingi	2	Dataset aou_6_36 (1987); Dataset aou_7_55 (2014); Checklist NACC_list_species_aou_7_57.csv (2017)	1987; 2014; 2017	no	yes
Myrmeciza nigricauda	Myrmeciza nigricauda	1	Dataset aou_6_41 (1997); Dataset aou_7 (1998)	1997; 1998	no	no
Gymnopithys bicolor	Gymnopithys bicolor	1	Dataset aou_7_55 (2014); Checklist NACC_list_species_aou_7_57.csv (2017)	2014; 2017	no	yes
Calidris tenuirostris	Calidris tenuirostris	1	Dataset aou_4 (1931); Dataset aou_5 (1957); Checklist aou_5_34.csv (February 1982); Checklist NACC_list_species_aou_7_57.csv (2017)	1931; 1957; February 1982; 2017	no	yes
Campephilus haematogaster	Campephilus haematogaster	1	Dataset aou_6 (1983); Checklist NACC_list_species_aou_7_57.csv (2017)	1983; 2017	no	yes
Patagioenas cayennensis	Columba cayennensis, Patagioenas cayennensis	2	Dataset aou_6 (1983); Dataset aou_7_44 (2003); Checklist NACC_list_species_aou_7_57.csv (2017)	1983; 2003; 2017	no	yes
Histrionicus histrionicus	Histrionicus histrionicus	1	Checklist aou_1.csv (1886); Checklist aou_5_34.csv (February 1982); Checklist NACC_list_species_aou_7_57.csv (2017)	1886; February 1982; 2017	yes	yes
Carpodectes nitidus	Carpodectes nitidus	1	Dataset aou_6 (1983); Checklist NACC_list_species_aou_7_57.csv (2017)	1983; 2017	no	yes
Saltator atriceps	Saltator atriceps	1	Dataset aou_6 (1983); Dataset aou_7_50 (2009); Checklist NACC_list_species_aou_7_57.csv (2017)	1983; 2009; 2017	no	yes
Phaethornis striigularis	Phaethornis striigularis	1	Dataset aou_7_43 (2002); Checklist NACC_list_species_aou_7_57.csv (2017)	2002; 2017	no	yes
Setophaga angelae	Dendroica angelae, Setophaga angelae	2	Dataset aou_6 (1983); Dataset aou_7 (1998); Dataset aou_7_52 (2011); Checklist NACC_list_species_aou_7_57.csv (2017)	1983; 1998; 2011; 2017	no	yes
Vireo pallens	Vireo pallens	1	Dataset aou_6 (1983); Checklist NACC_list_species_aou_7_57.csv (2017)	1983; 2017	no	yes
Ortalis ruficauda	Ortalis ruficauda	1	Dataset aou_6 (1983); Checklist NACC_list_species_aou_7_57.csv (2017)	1983; 2017	no	yes
Pteroglossus torquatus	Pteroglossus torquatus	1	Dataset aou_6 (1983); Checklist NACC_list_species_aou_7_57.csv (2017)	1983; 2017	no	yes
Elaenia chiriquensis	Elaenia chiriquensis	1	Dataset aou_6 (1983); Checklist NACC_list_species_aou_7_57.csv (2017)	1983; 2017	no	yes
Ara cubensis	Ara cubensis	1	Dataset aou_6_37 (1989); Dataset aou_6_41 (1997)	1989; 1997	no	no
Buteogallus gundlachii	Buteogallus gundlachii	1	Dataset aou_7_48 (2007); Checklist NACC_list_species_aou_7_57.csv (2017)	2007; 2017	no	yes
Parula graysoni	Parula graysoni, Compsothlypis graysoni	2	Dataset aou_4 (1931); Dataset aou_4_22 (1947); Dataset aou_5 (1957); Dataset aou_5_32 (1973)	1931; 1947; 1957; 1973	no	no
Selasphorus scintilla	Selasphorus scintilla	1	Dataset aou_6 (1983); Checklist NACC_list_species_aou_7_57.csv (2017)	1983; 2017	no	yes
Thryophilus sinaloa	Thryothorus sinaloa, Thryophilus sinaloa	2	Dataset aou_6 (1983); Dataset aou_7_53 (2012); Checklist NACC_list_species_aou_7_57.csv (2017)	1983; 2012; 2017	no	yes
Ferminia cerverai	Ferminia cerverai	1	Dataset aou_6 (1983); Checklist NACC_list_species_aou_7_57.csv (2017)	1983; 2017	no	yes
Hydrocoloeus minutus	Hydrocoloeus minutus, Larus minutus	2	Dataset aou_1_01 (1889); Checklist aou_5_34.csv (February 1982); Dataset aou_7_49 (2008); Checklist NACC_list_species_aou_7_57.csv (2017)	1889; February 1982; 2008; 2017	no	yes
Cepphus columba	Cepphus columba	1	Checklist aou_1.csv (1886); Checklist aou_5_34.csv (February 1982); Checklist NACC_list_species_aou_7_57.csv (2017)	1886; February 1982; 2017	yes	yes
Oceanodroma leucorhoa	Oceanodroma leucorhoa	1	Checklist aou_1.csv (1886); Dataset aou_2_09 (1899); Dataset aou_2_10 (1901); Dataset aou_3_18 (1923); Dataset aou_4_21 (1946); Dataset aou_5_34 (January 1982); Checklist aou_5_34.csv (February 1982); Dataset aou_7_57 (2016); Checklist NACC_list_species_aou_7_57.csv (2017)	1886; 1899; 1901; 1923; 1946; January 1982; February 1982; 2016; 2017	yes	yes
Anthracothorax nigricollis	Anthracothorax nigricollis	1	Dataset aou_6 (1983); Checklist NACC_list_species_aou_7_57.csv (2017)	1983; 2017	no	yes
Amazona albifrons	Amazona albifrons	1	Dataset aou_6 (1983); Checklist NACC_list_species_aou_7_57.csv (2017)	1983; 2017	no	yes
Charadrius leschenaultii	Charadrius leschenaultii	1	Dataset aou_7_45 (2004); Checklist NACC_list_species_aou_7_57.csv (2017)	2004; 2017	no	yes
Anser brachyrhynchus	Anser brachyrhynchus	1	Dataset aou_2_14 (1908); Dataset aou_4_27 (1952); Dataset aou_5_34 (January 1982); Checklist aou_5_34.csv (February 1982); Checklist NACC_list_species_aou_7_57.csv (2017)	1908; 1952; January 1982; February 1982; 2017	no	yes
Coccyzus vieilloti	Saurothera vieilloti, Coccyzus vieilloti	2	Dataset aou_6 (1983); Dataset aou_7_47 (2006); Checklist NACC_list_species_aou_7_57.csv (2017)	1983; 2006; 2017	no	yes
Luscinia cyane	Luscinia cyane	1	Dataset aou_6_36 (1987); Dataset aou_7_52 (2011); Checklist NACC_list_species_aou_7_57.csv (2017)	1987; 2011; 2017	no	yes
Calonectris diomedea	Puffinus diomedea, Calonectris diomedea	2	Dataset aou_4 (1931); Dataset aou_5_34 (January 1982); Checklist aou_5_34.csv (February 1982); Dataset aou_7_47 (2006); Checklist NACC_list_species_aou_7_57.csv (2017)	1931; January 1982; February 1982; 2006; 2017	no	yes
Buteogallus urubitinga	Buteogallus urubitinga	1	Dataset aou_6 (1983); Checklist NACC_list_species_aou_7_57.csv (2017)	1983; 2017	no	yes
Syrigma sibilatrix	Syrigma sibilatrix	1	Dataset aou_7_56 (2015); Checklist NACC_list_species_aou_7_57.csv (2017)	2015; 2017	no	yes
Antrostomus noctitherus	Antrostomus noctitherus, Caprimulgus noctitherus	2	Dataset aou_6 (1983); Dataset aou_7_53 (2012); Checklist NACC_list_species_aou_7_57.csv (2017)	1983; 2012; 2017	no	yes
Tangara larvata	Tangara larvata	1	Dataset aou_6 (1983); Dataset aou_6_41 (1997); Checklist NACC_list_species_aou_7_57.csv (2017)	1983; 1997; 2017	no	yes
Psittirostra psittacea	Psittirostra psittacea	1	Dataset aou_5_34 (January 1982); Checklist aou_5_34.csv (February 1982); Checklist NACC_list_species_aou_7_57.csv (2017)	January 1982; February 1982; 2017	no	yes
Vireo huttoni	Vireo huttoni, Vireo huttoni stephensi	2	Checklist aou_1.csv (1886); Checklist aou_5_34.csv (February 1982); Checklist NACC_list_species_aou_7_57.csv (2017)	1886; February 1982; 2017	yes	yes
Dysithamnus mentalis	Dysithamnus mentalis	1	Dataset aou_6 (1983); Dataset aou_6_41 (1997); Checklist NACC_list_species_aou_7_57.csv (2017)	1983; 1997; 2017	no	yes
Catharus frantzii	Catharus frantzii	1	Dataset aou_6 (1983); Checklist NACC_list_species_aou_7_57.csv (2017)	1983; 2017	no	yes
Geothlypis trichas	Geothlypis trichas occidentalis, Geothlypis trichas	2	Checklist aou_1.csv (1886); Dataset aou_3_17 (1920); Dataset aou_5 (1957); Dataset aou_5_34 (January 1982); Checklist aou_5_34.csv (February 1982); Dataset aou_6 (1983); Checklist NACC_list_species_aou_7_57.csv (2017)	1886; 1920; 1957; January 1982; February 1982; 1983; 2017	yes	yes
Ardenna grisea	Puffinus griseus, Ardenna grisea	2	Checklist aou_1.csv (1886); Dataset aou_2_15 (1909); Dataset aou_3 (1910); Dataset aou_3_18 (1923); Dataset aou_4 (1931); Checklist aou_5_34.csv (February 1982); Dataset aou_7_57 (2016); Checklist NACC_list_species_aou_7_57.csv (2017)	1886; 1909; 1910; 1923; 1931; February 1982; 2016; 2017	yes	yes
Podiceps grisegena	Colymbus grisegena, Podiceps grisegena	2	Dataset aou_4 (1931); Dataset aou_5 (1957); Checklist aou_5_34.csv (February 1982); Checklist NACC_list_species_aou_7_57.csv (2017)	1931; 1957; February 1982; 2017	no	yes
Chen rossii	Chen rossii, Chen rossi	2	Checklist aou_1.csv (1886); Dataset aou_2_15 (1909); Dataset aou_3 (1910); Dataset aou_4_25 (1950); Dataset aou_5 (1957); Checklist aou_5_34.csv (February 1982); Dataset aou_7 (1998); Checklist NACC_list_species_aou_7_57.csv (2017)	1886; 1909; 1910; 1950; 1957; February 1982; 1998; 2017	yes	yes
Empidonax griseus	Empidonax canescens, Empidonax griseus	2	Dataset aou_1_02 (1890); Dataset aou_2_13 (1904); Dataset aou_2_14 (1908); Dataset aou_4_28 (1953)	1890; 1904; 1908; 1953	no	no
Ramphastos swainsonii	Ramphastos swainsonii	1	Dataset aou_6 (1983); Dataset aou_7_52 (2011)	1983; 2011	no	no
Centrocercus urophasianus	Centrocercus urophasianus	1	Checklist aou_1.csv (1886); Dataset aou_2_15 (1909); Dataset aou_5 (1957); Dataset aou_5_34 (January 1982); Checklist aou_5_34.csv (February 1982); Dataset aou_7 (1998); Dataset aou_7_42 (2000); Checklist NACC_list_species_aou_7_57.csv (2017)	1886; 1909; 1957; January 1982; February 1982; 1998; 2000; 2017	yes	yes
Piculus simplex	Piculus simplex	1	Dataset aou_6_39 (1993); Dataset aou_6_40 (1995); Checklist NACC_list_species_aou_7_57.csv (2017)	1993; 1995; 2017	no	yes
Nyctiphrynus ocellatus	Nyctiphrynus ocellatus	1	Dataset aou_6 (1983); Checklist NACC_list_species_aou_7_57.csv (2017)	1983; 2017	no	yes
Milvus migrans	Milvus migrans	1	Dataset aou_7_42 (2000); Checklist NACC_list_species_aou_7_57.csv (2017)	2000; 2017	no	yes
Pterodroma hasitata	Aestrelata hasitata, Pterodroma hasitata	2	Checklist aou_1.csv (1886); Dataset aou_3_17 (1920); Dataset aou_3_18 (1923); Dataset aou_4 (1931); Checklist aou_5_34.csv (February 1982); Checklist NACC_list_species_aou_7_57.csv (2017)	1886; 1920; 1923; 1931; February 1982; 2017	yes	yes
Cyanocitta stelleri	Cyanocitta stelleri, Cyanocitta stelleri frontalis, Cyanocitta stelleri macrolopha	3	Checklist aou_1.csv (1886); Checklist aou_5_34.csv (February 1982); Checklist NACC_list_species_aou_7_57.csv (2017)	1886; February 1982; 2017	yes	yes
Acridotheres cristatellus	Acridotheres cristatellus, Aethiopsar cristatellus	2	Dataset aou_4 (1931); Dataset aou_4_19 (1944); Dataset aou_5 (1957); Checklist aou_5_34.csv (February 1982); Dataset aou_7_46 (2005)	1931; 1944; 1957; February 1982; 2005	no	no
Turdus naumanni	Turdus naumanni	1	Dataset aou_5_34 (January 1982); Checklist aou_5_34.csv (February 1982); Dataset aou_6 (1983); Dataset aou_7_46 (2005); Checklist NACC_list_species_aou_7_57.csv (2017)	January 1982; February 1982; 1983; 2005; 2017	no	yes
Heleodytes affinis	Heleodytes affinis, Campylorhynchus affinis	2	Checklist aou_1.csv (1886); Dataset aou_1_06 (1894); Dataset aou_2 (1895); Dataset aou_2_08 (1897)	1886; 1894; 1895; 1897	yes	no
Cranioleuca dissita	Cranioleuca dissita	1	Dataset aou_7_56 (2015); Checklist NACC_list_species_aou_7_57.csv (2017)	2015; 2017	no	yes
Cyanocorax beecheii	Cyanocorax beecheii	1	Dataset aou_6 (1983); Checklist NACC_list_species_aou_7_57.csv (2017)	1983; 2017	no	yes
Aythya ferina	Nyroca ferina, Aythya ferina	2	Dataset aou_4 (1931); Dataset aou_4_20 (1945); Dataset aou_5 (1957); Checklist aou_5_34.csv (February 1982); Checklist NACC_list_species_aou_7_57.csv (2017)	1931; 1945; 1957; February 1982; 2017	no	yes
Glaucidium hoskinsi	Glaucidium hoskinsi, Glaucidium hoskinsii	2	Dataset aou_1_01 (1889); Dataset aou_2 (1895); Dataset aou_2_14 (1908); Dataset aou_3 (1910); Dataset aou_4 (1931)	1889; 1895; 1908; 1910; 1931	no	no
Phoebastria albatrus	Diomedea albatrus, Phoebastria albatrus	2	Checklist aou_1.csv (1886); Checklist aou_5_34.csv (February 1982); Dataset aou_6_41 (1997); Checklist NACC_list_species_aou_7_57.csv (2017)	1886; February 1982; 1997; 2017	yes	yes
Colinus virginianus	Colinus virginianus floridanus, Colinus virginianus, Colinus virginianus texanus	3	Checklist aou_1.csv (1886); Dataset aou_2_15 (1909); Dataset aou_4 (1931); Dataset aou_4_19 (1944); Dataset aou_5 (1957); Dataset aou_5_34 (January 1982); Checklist aou_5_34.csv (February 1982); Dataset aou_6_41 (1997); Checklist NACC_list_species_aou_7_57.csv (2017)	1886; 1909; 1931; 1944; 1957; January 1982; February 1982; 1997; 2017	yes	yes
Larus barrovianus	Larus barrovianus	1	Dataset aou_1_01 (1889); Dataset aou_2_14 (1908)	1889; 1908	no	no
Pitangus lictor	Pitangus lictor	1	Dataset aou_6 (1983); Checklist NACC_list_species_aou_7_57.csv (2017)	1983; 2017	no	yes
Leucophaeus modestus	Leucophaeus modestus, Larus modestus	2	Dataset aou_6 (1983); Dataset aou_7_49 (2008); Checklist NACC_list_species_aou_7_57.csv (2017)	1983; 2008; 2017	no	yes
Cyrtonyx ocellatus	Cyrtonyx ocellatus	1	Dataset aou_6 (1983); Dataset aou_6_41 (1997); Checklist NACC_list_species_aou_7_57.csv (2017)	1983; 1997; 2017	no	yes
Glaucidium brasilianum	Glaucidium brasilianum	1	Dataset aou_4 (1931); Dataset aou_5 (1957); Dataset aou_5_34 (January 1982); Checklist aou_5_34.csv (February 1982); Checklist NACC_list_species_aou_7_57.csv (2017)	1931; 1957; January 1982; February 1982; 2017	no	yes
Chroicocephalus ridibundus	Chroicocephalus ridibundus, Larus ridibundus	2	Dataset aou_4 (1931); Dataset aou_5_34 (January 1982); Checklist aou_5_34.csv (February 1982); Dataset aou_6_40 (1995); Dataset aou_7_49 (2008); Checklist NACC_list_species_aou_7_57.csv (2017)	1931; January 1982; February 1982; 1995; 2008; 2017	no	yes
Larosterna inca	Larosterna inca	1	Dataset aou_6_36 (1987); Checklist NACC_list_species_aou_7_57.csv (2017)	1987; 2017	no	yes
Coccothraustes coccothraustes	Coccothraustes coccothraustes	1	Dataset aou_4 (1931); Dataset aou_5 (1957); Checklist aou_5_34.csv (February 1982); Checklist NACC_list_species_aou_7_57.csv (2017)	1931; 1957; February 1982; 2017	no	yes
Setophaga flavescens	Setophaga flavescens	1	Dataset aou_7_52 (2011); Checklist NACC_list_species_aou_7_57.csv (2017)	2011; 2017	no	yes
Chlorospingus flavopectus	Chlorospingus ophthalmicus, Chlorospingus flavopectus	2	Dataset aou_6 (1983); Dataset aou_7_52 (2011); Dataset aou_7_54 (2013); Checklist NACC_list_species_aou_7_57.csv (2017)	1983; 2011; 2013; 2017	no	yes
Telespiza ultima	Telespiza ultima	1	Dataset aou_5_34 (January 1982); Checklist NACC_list_species_aou_7_57.csv (2017)	January 1982; 2017	no	yes
Falco richardsonii	Falco richardsonii	1	Checklist aou_1.csv (1886); Dataset aou_2_14 (1908)	1886; 1908	yes	no
Dendrocopos major	Dendrocopos major	1	Dataset aou_6_36 (1987); Dataset aou_7 (1998); Checklist NACC_list_species_aou_7_57.csv (2017)	1987; 1998; 2017	no	yes
Rissa tridactyla	Rissa tridactyla, Rissa tridactyla pollicaris	2	Checklist aou_1.csv (1886); Dataset aou_5 (1957); Checklist aou_5_34.csv (February 1982); Checklist NACC_list_species_aou_7_57.csv (2017)	1886; 1957; February 1982; 2017	yes	yes
Telespyza cantans	Telespyza cantans	1	Dataset aou_5_34 (January 1982); Checklist aou_5_34.csv (February 1982)	January 1982; February 1982	no	no
Falco sparveroides	Falco sparveroides, Cerchneis sparveroides, Falco sparverioides, Falco dominicensis	4	Checklist aou_1.csv (1886); Dataset aou_1_03 (1891); Dataset aou_3 (1910); Dataset aou_3_18 (1923); Dataset aou_4 (1931)	1886; 1891; 1910; 1923; 1931	yes	no
Vireo bairdi	Vireo bairdi	1	Dataset aou_6 (1983); Checklist NACC_list_species_aou_7_57.csv (2017)	1983; 2017	no	yes
Cyanerpes lucidus	Cyanerpes lucidus	1	Dataset aou_6 (1983); Checklist NACC_list_species_aou_7_57.csv (2017)	1983; 2017	no	yes
Anas penelope	Anas penelope, Mareca penelope	2	Checklist aou_1.csv (1886); Dataset aou_2_09 (1899); Dataset aou_2_15 (1909); Dataset aou_5_32 (1973); Dataset aou_5_34 (January 1982); Checklist aou_5_34.csv (February 1982); Checklist NACC_list_species_aou_7_57.csv (2017)	1886; 1899; 1909; 1973; January 1982; February 1982; 2017	yes	yes
Oceanodroma tethys	Oceanodroma tethys	1	Dataset aou_4_28 (1953); Dataset aou_5 (1957); Dataset aou_5_34 (January 1982); Checklist aou_5_34.csv (February 1982); Checklist NACC_list_species_aou_7_57.csv (2017)	1953; 1957; January 1982; February 1982; 2017	no	yes
Ciridops anna	Ciridops anna	1	Dataset aou_5_34 (January 1982); Checklist aou_5_34.csv (February 1982); Checklist NACC_list_species_aou_7_57.csv (2017)	January 1982; February 1982; 2017	no	yes
Calcarius lapponicus	Calcarius lapponicus	1	Checklist aou_1.csv (1886); Dataset aou_5_34 (January 1982); Checklist aou_5_34.csv (February 1982); Dataset aou_7_51 (2010); Checklist NACC_list_species_aou_7_57.csv (2017)	1886; January 1982; February 1982; 2010; 2017	yes	yes
Mergus americanus	Merganser americanus, Mergus americanus	2	Checklist aou_1.csv (1886); Dataset aou_2_14 (1908); Dataset aou_3 (1910); Dataset aou_4 (1931)	1886; 1908; 1910; 1931	yes	no
Synthliboramphus hypoleucus	Synthliboramphus hypoleucus, Endomychura hypoleucus, Brachyramphus hypoleucus, Endomychura hypoleuca	4	Checklist aou_1.csv (1886); Dataset aou_4 (1931); Dataset aou_4_19 (1944); Dataset aou_4_21 (1946); Dataset aou_5 (1957); Dataset aou_5_34 (January 1982); Checklist aou_5_34.csv (February 1982); Dataset aou_7 (1998); Dataset aou_7_53 (2012); Checklist NACC_list_species_aou_7_57.csv (2017)	1886; 1931; 1944; 1946; 1957; January 1982; February 1982; 1998; 2012; 2017	yes	yes
Turdus fumigatus	Turdus fumigatus	1	Dataset aou_6 (1983); Checklist NACC_list_species_aou_7_57.csv (2017)	1983; 2017	no	yes
Bartramia longicauda	Bartramia longicauda	1	Checklist aou_1.csv (1886); Dataset aou_2_15 (1909); Dataset aou_5_34 (January 1982); Checklist aou_5_34.csv (February 1982); Checklist NACC_list_species_aou_7_57.csv (2017)	1886; 1909; January 1982; February 1982; 2017	yes	yes
Picoides pubescens	Dryobates pubescens, Dryobates pubescens gairdnerii, Dendrocopos pubescens, Picoides pubescens	4	Checklist aou_1.csv (1886); Dataset aou_3 (1910); Dataset aou_4 (1931); Dataset aou_4_22 (1947); Dataset aou_5_33 (1976); Checklist aou_5_34.csv (February 1982); Checklist NACC_list_species_aou_7_57.csv (2017)	1886; 1910; 1931; 1947; 1976; February 1982; 2017	yes	yes
Euphonia gouldi	Euphonia gouldi	1	Dataset aou_6 (1983); Dataset aou_7_44 (2003); Checklist NACC_list_species_aou_7_57.csv (2017)	1983; 2003; 2017	no	yes
Geothlypis poliocephala	Chamaethlypis poliocephala, Geothlypis poliocephala	2	Dataset aou_1_04 (1892); Dataset aou_2 (1895); Dataset aou_2_14 (1908); Dataset aou_3_17 (1920); Dataset aou_5 (1957); Dataset aou_5_32 (1973); Dataset aou_5_34 (January 1982); Checklist aou_5_34.csv (February 1982); Dataset aou_6 (1983); Checklist NACC_list_species_aou_7_57.csv (2017)	1892; 1895; 1908; 1920; 1957; 1973; January 1982; February 1982; 1983; 2017	no	yes
Chordeiles acutipennis	Chordeiles acutipennis	1	Dataset aou_1_07 (1895); Dataset aou_2 (1895); Dataset aou_3 (1910); Dataset aou_5 (1957); Checklist aou_5_34.csv (February 1982); Checklist NACC_list_species_aou_7_57.csv (2017)	1895; 1910; 1957; February 1982; 2017	no	yes
Calonectris edwardsii	Calonectris edwardsii	1	Dataset aou_7_47 (2006); Checklist NACC_list_species_aou_7_57.csv (2017)	2006; 2017	no	yes
Setophaga pharetra	Dendroica pharetra, Setophaga pharetra	2	Dataset aou_6 (1983); Dataset aou_7 (1998); Dataset aou_7_52 (2011); Checklist NACC_list_species_aou_7_57.csv (2017)	1983; 1998; 2011; 2017	no	yes
Stercorarius parasiticus	Stercorarius parasiticus	1	Checklist aou_1.csv (1886); Dataset aou_5_34 (January 1982); Checklist aou_5_34.csv (February 1982); Dataset aou_7_47 (2006); Checklist NACC_list_species_aou_7_57.csv (2017)	1886; January 1982; February 1982; 2006; 2017	yes	yes
Trogon collaris	Trogon collaris	1	Dataset aou_6 (1983); Checklist NACC_list_species_aou_7_57.csv (2017)	1983; 2017	no	yes
Myioborus torquatus	Myioborus torquatus	1	Dataset aou_6 (1983); Checklist NACC_list_species_aou_7_57.csv (2017)	1983; 2017	no	yes
Myrmotherula ignota	Myrmotherula ignota	1	Dataset aou_7_45 (2004); Checklist NACC_list_species_aou_7_57.csv (2017)	2004; 2017	no	yes
Ammodramus caudacutus	Passerherbulus caudacuta, Ammodramus caudacutus, Ammodramus caudacutus nelsoni, Passerherbulus caudacutus, Ammospiza caudacuta	5	Checklist aou_1.csv (1886); Dataset aou_2_09 (1899); Dataset aou_2_15 (1909); Dataset aou_4 (1931); Dataset aou_5 (1957); Dataset aou_5_32 (1973); Dataset aou_5_34 (January 1982); Checklist aou_5_34.csv (February 1982); Dataset aou_6_40 (1995); Dataset aou_7_50 (2009); Checklist NACC_list_species_aou_7_57.csv (2017)	1886; 1899; 1909; 1931; 1957; 1973; January 1982; February 1982; 1995; 2009; 2017	yes	yes
Ammodramus bairdii	Ammodramus bairdii, Ammodramus bairdi, Coturniculus bairdii	3	Checklist aou_1.csv (1886); Dataset aou_2_12 (1903); Dataset aou_2_15 (1909); Dataset aou_3 (1910); Dataset aou_4_19 (1944); Dataset aou_5_34 (January 1982); Checklist aou_5_34.csv (February 1982); Checklist NACC_list_species_aou_7_57.csv (2017)	1886; 1903; 1909; 1910; 1944; January 1982; February 1982; 2017	yes	yes
Oreomystis bairdi	Oreomystis bairdi	1	Dataset aou_5_34 (January 1982); Checklist aou_5_34.csv (February 1982); Dataset aou_6 (1983); Checklist NACC_list_species_aou_7_57.csv (2017)	January 1982; February 1982; 1983; 2017	no	yes
Agelaius xanthomus	Agelaius xanthomus	1	Dataset aou_6 (1983); Checklist NACC_list_species_aou_7_57.csv (2017)	1983; 2017	no	yes
Amazona vittata	Amazona vittata	1	Dataset aou_6 (1983); Checklist NACC_list_species_aou_7_57.csv (2017)	1983; 2017	no	yes
Rallus limicola	Rallus virginianus, Rallus limicola	2	Checklist aou_1.csv (1886); Dataset aou_4 (1931); Checklist aou_5_34.csv (February 1982); Checklist NACC_list_species_aou_7_57.csv (2017)	1886; 1931; February 1982; 2017	yes	yes
Pelecanus occidentalis	Pelecanus occidentalis, Pelecanus fuscus	2	Checklist aou_1.csv (1886); Dataset aou_2_10 (1901); Dataset aou_4 (1931); Checklist aou_5_34.csv (February 1982); Dataset aou_7_49 (2008); Checklist NACC_list_species_aou_7_57.csv (2017)	1886; 1901; 1931; February 1982; 2008; 2017	yes	yes
Colibri delphinae	Colibri delphinae	1	Dataset aou_6 (1983); Dataset aou_7_49 (2008); Checklist NACC_list_species_aou_7_57.csv (2017)	1983; 2008; 2017	no	yes
Microligea palustris	Microligea palustris	1	Dataset aou_6 (1983); Dataset aou_7 (1998); Checklist NACC_list_species_aou_7_57.csv (2017)	1983; 1998; 2017	no	yes
Oncostoma olivaceum	Oncostoma olivaceum	1	Dataset aou_6 (1983); Checklist NACC_list_species_aou_7_57.csv (2017)	1983; 2017	no	yes
Amazona leucocephala	Amazona leucocephala	1	Dataset aou_6 (1983); Checklist NACC_list_species_aou_7_57.csv (2017)	1983; 2017	no	yes
Anas formosa	Nettion formosum, Anas formosa	2	Dataset aou_4 (1931); Dataset aou_4_19 (1944); Checklist aou_5_34.csv (February 1982); Checklist NACC_list_species_aou_7_57.csv (2017)	1931; 1944; February 1982; 2017	no	yes
Egretta garzetta	Egretta garzetta	1	Dataset aou_4_31 (1956); Dataset aou_5 (1957); Checklist aou_5_34.csv (February 1982); Checklist NACC_list_species_aou_7_57.csv (2017)	1956; 1957; February 1982; 2017	no	yes
Vireo flavoviridis	Vireosylva flavoviridis, Vireo flavoviridis	2	Checklist aou_1.csv (1886); Dataset aou_2_14 (1908); Dataset aou_4 (1931); Dataset aou_5_34 (January 1982); Dataset aou_6_36 (1987); Checklist NACC_list_species_aou_7_57.csv (2017)	1886; 1908; 1931; January 1982; 1987; 2017	yes	yes
Corapipo altera	Corapipo altera	1	Dataset aou_6_41 (1997); Checklist NACC_list_species_aou_7_57.csv (2017)	1997; 2017	no	yes
Cnipodectes subbrunneus	Cnipodectes subbrunneus	1	Dataset aou_6 (1983); Dataset aou_7_49 (2008); Checklist NACC_list_species_aou_7_57.csv (2017)	1983; 2008; 2017	no	yes
Zonotrichia querula	Zonotrichia querula	1	Checklist aou_1.csv (1886); Dataset aou_5 (1957); Dataset aou_5_34 (January 1982); Checklist aou_5_34.csv (February 1982); Dataset aou_7 (1998); Checklist NACC_list_species_aou_7_57.csv (2017)	1886; 1957; January 1982; February 1982; 1998; 2017	yes	yes
Icterus laudabilis	Icterus laudabilis	1	Dataset aou_6 (1983); Checklist NACC_list_species_aou_7_57.csv (2017)	1983; 2017	no	yes
Dacnis viguieri	Dacnis viguieri	1	Dataset aou_6 (1983); Checklist NACC_list_species_aou_7_57.csv (2017)	1983; 2017	no	yes
Nycticorax nycticorax	Nycticorax nycticorax naevius, Nycticorax nycticorax	2	Checklist aou_1.csv (1886); Dataset aou_5_34 (January 1982); Checklist aou_5_34.csv (February 1982); Checklist NACC_list_species_aou_7_57.csv (2017)	1886; January 1982; February 1982; 2017	yes	yes
Myiarchus lawrencei	Myiarchus lawrenceii, Myiarchus lawrencei, Myiarchus lawrencei olivascens	3	Checklist aou_1.csv (1886); Dataset aou_1_01 (1889); Dataset aou_1_02 (1890); Dataset aou_1_03 (1891); Dataset aou_1_04 (1892); Dataset aou_1_05 (1893); Dataset aou_1_06 (1894); Dataset aou_1_07 (1895); Dataset aou_2 (1895); Dataset aou_2_09 (1899); Dataset aou_2_12 (1903); Dataset aou_2_14 (1908); Dataset aou_3 (1910); Dataset aou_4 (1931)	1886; 1889; 1890; 1891; 1892; 1893; 1894; 1895; 1899; 1903; 1908; 1910; 1931	yes	no
Sialia mexicana	Sialia mexicana	1	Checklist aou_1.csv (1886); Dataset aou_1_07 (1895); Dataset aou_5_34 (January 1982); Checklist aou_5_34.csv (February 1982); Dataset aou_6 (1983); Checklist NACC_list_species_aou_7_57.csv (2017)	1886; 1895; January 1982; February 1982; 1983; 2017	yes	yes
Aphelocoma wollweberi	Aphelocoma wollweberi	1	Dataset aou_7_52 (2011); Checklist NACC_list_species_aou_7_57.csv (2017)	2011; 2017	no	yes
Ramphocelus passerinii	Ramphocelus passerinii	1	Dataset aou_6 (1983); Dataset aou_6_41 (1997); Checklist NACC_list_species_aou_7_57.csv (2017)	1983; 1997; 2017	no	yes
Empidonax hammondii	Empidonax hammondii, Empidonax hammondi	2	Checklist aou_1.csv (1886); Dataset aou_4_20 (1945); Checklist aou_5_34.csv (February 1982); Checklist NACC_list_species_aou_7_57.csv (2017)	1886; 1945; February 1982; 2017	yes	yes
Notharchus hyperrhynchus	Notharchus hyperrhynchus	1	Dataset aou_7_50 (2009); Checklist NACC_list_species_aou_7_57.csv (2017)	2009; 2017	no	yes
Xiphorhynchus picus	Xiphorhynchus picus, Dendropex picus	2	Dataset aou_6 (1983); Dataset aou_7_47 (2006); Dataset aou_7_53 (2012)	1983; 2006; 2012	no	no
Morphnus guianensis	Morphnus guianensis	1	Dataset aou_6 (1983); Checklist NACC_list_species_aou_7_57.csv (2017)	1983; 2017	no	yes
Scytalopus argentifrons	Scytalopus argentifrons	1	Dataset aou_6 (1983); Checklist NACC_list_species_aou_7_57.csv (2017)	1983; 2017	no	yes
Quiscalus mexicanus	Quiscalus mexicanus, Cassidix mexicanus	2	Dataset aou_4 (1931); Dataset aou_5_32 (1973); Dataset aou_5_33 (1976); Dataset aou_5_34 (January 1982); Checklist aou_5_34.csv (February 1982); Dataset aou_6 (1983); Checklist NACC_list_species_aou_7_57.csv (2017)	1931; 1973; 1976; January 1982; February 1982; 1983; 2017	no	yes
Oxyruncus cristatus	Oxyruncus cristatus	1	Dataset aou_6 (1983); Checklist NACC_list_species_aou_7_57.csv (2017)	1983; 2017	no	yes
Muscicapa striata	Muscicapa striata	1	Dataset aou_7_45 (2004); Checklist NACC_list_species_aou_7_57.csv (2017)	2004; 2017	no	yes
Theristicus caudatus	Theristicus caudatus	1	Dataset aou_6 (1983); Checklist NACC_list_species_aou_7_57.csv (2017)	1983; 2017	no	yes
Oreothlypis ruficapilla	Vermivora rubricapilla, Helminthophila ruficapilla, Helminthophila ruficapilla gutturalis, Vermivora ruficapilla, Helminthophila rubricapilla, Oreothlypis ruficapilla	6	Checklist aou_1.csv (1886); Dataset aou_2_08 (1897); Dataset aou_2_15 (1909); Dataset aou_3_17 (1920); Dataset aou_5 (1957); Dataset aou_5_34 (January 1982); Checklist aou_5_34.csv (February 1982); Dataset aou_6 (1983); Dataset aou_7_51 (2010); Checklist NACC_list_species_aou_7_57.csv (2017)	1886; 1897; 1909; 1920; 1957; January 1982; February 1982; 1983; 2010; 2017	yes	yes
Serinus canaria	Serinus canaria	1	Dataset aou_5_34 (January 1982); Checklist aou_5_34.csv (February 1982); Dataset aou_7_53 (2012); Checklist NACC_list_species_aou_7_57.csv (2017)	January 1982; February 1982; 2012; 2017	no	yes
Dryocopus lineatus	Dryocopus lineatus	1	Dataset aou_6 (1983); Checklist NACC_list_species_aou_7_57.csv (2017)	1983; 2017	no	yes
Pheucticus tibialis	Pheucticus tibialis	1	Dataset aou_6 (1983); Checklist NACC_list_species_aou_7_57.csv (2017)	1983; 2017	no	yes
Eremophila alpestris	Otocoris alpestris giraudi, Eremophila alpestris, Otocoris alpestris rubea, Otocoris alpestris arenicola, Otocoris alpestris chrysolaema, Otocoris alpestris strigata, Otocoris alpestris, Otocoris alpestris leucolaema, Otocoris alpestris praticola	9	Checklist aou_1.csv (1886); Dataset aou_4_22 (1947); Checklist aou_5_34.csv (February 1982); Checklist NACC_list_species_aou_7_57.csv (2017)	1886; 1947; February 1982; 2017	yes	yes
Calidris himantopus	Micropalama himantopus, Calidris himantopus	2	Checklist aou_1.csv (1886); Dataset aou_5_34 (January 1982); Checklist aou_5_34.csv (February 1982); Checklist NACC_list_species_aou_7_57.csv (2017)	1886; January 1982; February 1982; 2017	yes	yes
Cyanocorax dickeyi	Cyanocorax dickeyi	1	Dataset aou_6 (1983); Checklist NACC_list_species_aou_7_57.csv (2017)	1983; 2017	no	yes
Setophaga chrysoparia	Setophaga chrysoparia, Dendroica chrysoparia	2	Checklist aou_1.csv (1886); Dataset aou_3_17 (1920); Dataset aou_5 (1957); Dataset aou_5_34 (January 1982); Checklist aou_5_34.csv (February 1982); Dataset aou_6 (1983); Dataset aou_7_52 (2011); Checklist NACC_list_species_aou_7_57.csv (2017)	1886; 1920; 1957; January 1982; February 1982; 1983; 2011; 2017	yes	yes
Rallus tenuirostris	Rallus tenuirostris	1	Dataset aou_7_55 (2014); Checklist NACC_list_species_aou_7_57.csv (2017)	2014; 2017	no	yes
Trogon viridis	Trogon viridis	1	Dataset aou_6 (1983); Dataset aou_7_51 (2010)	1983; 2010	no	no
Leptotila wellsi	Leptotila wellsi	1	Dataset aou_6_40 (1995); Checklist NACC_list_species_aou_7_57.csv (2017)	1995; 2017	no	yes
Cinclocerthia gutturalis	Cinclocerthia gutturalis	1	Dataset aou_6_38 (1991); Checklist NACC_list_species_aou_7_57.csv (2017)	1991; 2017	no	yes
Dysmorodrepanis munroi	Dysmorodrepanis munroi	1	Dataset aou_6_38 (1991); Checklist NACC_list_species_aou_7_57.csv (2017)	1991; 2017	no	yes
Lophornis delattrei	Lophornis delattrei	1	Dataset aou_6 (1983); Dataset aou_6_37 (1989); Checklist NACC_list_species_aou_7_57.csv (2017)	1983; 1989; 2017	no	yes
Rhytipterna holerythra	Rhytipterna holerythra	1	Dataset aou_6 (1983); Dataset aou_7_44 (2003); Checklist NACC_list_species_aou_7_57.csv (2017)	1983; 2003; 2017	no	yes
Laterallus jamaicensis	Porzana jamaicensis, Crescicus jamaicensis, Porzana jamaicensis coturniculus, Laterallus jamaicensis, Creciscus jamaicensis	5	Checklist aou_1.csv (1886); Dataset aou_1_05 (1893); Dataset aou_1_06 (1894); Dataset aou_1_07 (1895); Dataset aou_2 (1895); Dataset aou_2_14 (1908); Dataset aou_3 (1910); Dataset aou_4 (1931); Dataset aou_4_19 (1944); Checklist aou_5_34.csv (February 1982); Checklist NACC_list_species_aou_7_57.csv (2017)	1886; 1893; 1894; 1895; 1908; 1910; 1931; 1944; February 1982; 2017	yes	yes
Camptorhynchus labradorius	Camptorhynchus labradorium, Camptolaimus labradorius, Camptorhynchus labradorius	3	Checklist aou_1.csv (1886); Dataset aou_2_14 (1908); Dataset aou_5 (1957); Dataset aou_5_32 (1973); Checklist aou_5_34.csv (February 1982); Checklist NACC_list_species_aou_7_57.csv (2017)	1886; 1908; 1957; 1973; February 1982; 2017	yes	yes
Sula piscator	Sula piscator	1	Checklist aou_1.csv (1886); Dataset aou_4_19 (1944)	1886; 1944	yes	no
Euplectes orix	Euplectes orix	1	Dataset aou_6 (1983); Dataset aou_6_41 (1997)	1983; 1997	no	no
Pyrrhura amazonum	Pyrrhura amazonum	1	Dataset aou_7_55 (2014)	2014	no	no
Callipepla gambelii	Callipepla gambeli, Lophortyx gambeli, Callipepla gambelii, Lophortyx gambelii	4	Checklist aou_1.csv (1886); Dataset aou_2 (1895); Dataset aou_2_09 (1899); Dataset aou_2_15 (1909); Dataset aou_3 (1910); Dataset aou_4 (1931); Dataset aou_4_19 (1944); Dataset aou_5_34 (January 1982); Checklist aou_5_34.csv (February 1982); Dataset aou_6_41 (1997); Checklist NACC_list_species_aou_7_57.csv (2017)	1886; 1895; 1899; 1909; 1910; 1931; 1944; January 1982; February 1982; 1997; 2017	yes	yes
Pycnonotus jocosus	Pycnonotus jocosus	1	Dataset aou_5_34 (January 1982); Checklist aou_5_34.csv (February 1982); Checklist NACC_list_species_aou_7_57.csv (2017)	January 1982; February 1982; 2017	no	yes
Puffinus fuliginosus	Puffinus stricklandi, Puffinus fuliginosus	2	Checklist aou_1.csv (1886); Dataset aou_2_09 (1899); Dataset aou_2_14 (1908)	1886; 1899; 1908	yes	no
Zapornia palmeri	Zapornia palmeri	1	Checklist NACC_list_species_aou_7_57.csv (2017)	2017	no	yes
Amazilia viridifrons	Amazilia viridifrons	1	Dataset aou_6 (1983); Checklist NACC_list_species_aou_7_57.csv (2017)	1983; 2017	no	yes
Dendroica erithachorides	Dendroica erithachorides, Dendroica bryanti castaneiceps, Dendroica bryanti	3	Checklist aou_1.csv (1886); Dataset aou_3_17 (1920); Dataset aou_4 (1931); Dataset aou_4_19 (1944)	1886; 1920; 1931; 1944	yes	no
Cygnus columbianus	Olor columbianus, Cygnus columbianus	2	Checklist aou_1.csv (1886); Dataset aou_3_18 (1923); Dataset aou_4_27 (1952); Dataset aou_5_34 (January 1982); Checklist aou_5_34.csv (February 1982); Checklist NACC_list_species_aou_7_57.csv (2017)	1886; 1923; 1952; January 1982; February 1982; 2017	yes	yes
Nyctanassa violacea	Nyctanassa violacea, Nyctanassa violaceus, Nycticorax violaceus	3	Checklist aou_1.csv (1886); Dataset aou_2 (1895); Dataset aou_2_12 (1903); Dataset aou_5_34 (January 1982); Checklist aou_5_34.csv (February 1982); Dataset aou_6_37 (1989); Checklist NACC_list_species_aou_7_57.csv (2017)	1886; 1895; 1903; January 1982; February 1982; 1989; 2017	yes	yes
Egretta gularis	Egretta gularis	1	Dataset aou_6_35 (1985); Checklist NACC_list_species_aou_7_57.csv (2017)	1985; 2017	no	yes
Archilochus alexandri	Trochilus alexandri, Archilochus alexandri	2	Checklist aou_1.csv (1886); Dataset aou_2_15 (1909); Checklist aou_5_34.csv (February 1982); Checklist NACC_list_species_aou_7_57.csv (2017)	1886; 1909; February 1982; 2017	yes	yes
Phylloscopus proregulus	Phylloscopus proregulus	1	Dataset aou_7_49 (2008); Checklist NACC_list_species_aou_7_57.csv (2017)	2008; 2017	no	yes
Euneornis campestris	Euneornis campestris	1	Dataset aou_6 (1983); Checklist NACC_list_species_aou_7_57.csv (2017)	1983; 2017	no	yes
Diglossa plumbea	Diglossa plumbea	1	Dataset aou_6 (1983); Checklist NACC_list_species_aou_7_57.csv (2017)	1983; 2017	no	yes
Emberiza schoeniclus	Emberiza schoeniclus	1	Dataset aou_5_34 (January 1982); Checklist aou_5_34.csv (February 1982); Dataset aou_6_40 (1995); Checklist NACC_list_species_aou_7_57.csv (2017)	January 1982; February 1982; 1995; 2017	no	yes
Chalybura urochrysia	Chalybura urochrysia	1	Dataset aou_6 (1983); Checklist NACC_list_species_aou_7_57.csv (2017)	1983; 2017	no	yes
Pachysylvia decurtata	Pachysylvia decurtata, Hylophilus decurtatus	2	Dataset aou_6 (1983); Dataset aou_7_57 (2016); Checklist NACC_list_species_aou_7_57.csv (2017)	1983; 2016; 2017	no	yes
Psaltriparus santaritae	Psaltriparus santaritae	1	Dataset aou_1_01 (1889); Dataset aou_2_13 (1904)	1889; 1904	no	no
Selasphorus rufus	Trochilus rufus, Selasphorus rufus	2	Checklist aou_1.csv (1886); Dataset aou_1_05 (1893); Checklist aou_5_34.csv (February 1982); Checklist NACC_list_species_aou_7_57.csv (2017)	1886; 1893; February 1982; 2017	yes	yes
Pionus menstruus	Pionus menstruus	1	Dataset aou_6 (1983); Checklist NACC_list_species_aou_7_57.csv (2017)	1983; 2017	no	yes
Streptopelia orientalis	Streptopelia orientalis	1	Dataset aou_6_38 (1991); Checklist NACC_list_species_aou_7_57.csv (2017)	1991; 2017	no	yes
Icterus auricapillus	Icterus auricapillus	1	Dataset aou_6 (1983); Checklist NACC_list_species_aou_7_57.csv (2017)	1983; 2017	no	yes
Chroicocephalus philadelphia	Larus philadelphia, Chroicocephalus philadelphia	2	Checklist aou_1.csv (1886); Checklist aou_5_34.csv (February 1982); Dataset aou_7_49 (2008); Checklist NACC_list_species_aou_7_57.csv (2017)	1886; February 1982; 2008; 2017	yes	yes
Siphonorhis brewsteri	Siphonorhis brewsteri	1	Dataset aou_6 (1983); Dataset aou_6_37 (1989); Dataset aou_7 (1998); Checklist NACC_list_species_aou_7_57.csv (2017)	1983; 1989; 1998; 2017	no	yes
Jacamerops aureus	Jacamerops aurea, Jacamerops aureus	2	Dataset aou_6 (1983); Dataset aou_7_42 (2000); Checklist NACC_list_species_aou_7_57.csv (2017)	1983; 2000; 2017	no	yes
Euodice malabarica	Euodice malabarica, Lonchura malabarica	2	Dataset aou_5_34 (January 1982); Checklist aou_5_34.csv (February 1982); Dataset aou_7_42 (2000); Dataset aou_7_55 (2014); Checklist NACC_list_species_aou_7_57.csv (2017)	January 1982; February 1982; 2000; 2014; 2017	no	yes
Ardea occidentalis	Ardea occidentalis	1	Checklist aou_1.csv (1886); Dataset aou_5_32 (1973)	1886; 1973	yes	no
Sclerurus albigularis	Sclerurus albigularis	1	Dataset aou_6 (1983); Checklist NACC_list_species_aou_7_57.csv (2017)	1983; 2017	no	yes
Anthracothorax dominicus	Anthracothorax dominicus	1	Dataset aou_6 (1983); Checklist NACC_list_species_aou_7_57.csv (2017)	1983; 2017	no	yes
Pyrrhura picta	Pyrrhura picta	1	Dataset aou_6 (1983); Dataset aou_7_55 (2014); Checklist NACC_list_species_aou_7_57.csv (2017)	1983; 2014; 2017	no	yes
Melospiza georgiana	Melospiza georgiana	1	Checklist aou_1.csv (1886); Dataset aou_5_34 (January 1982); Checklist aou_5_34.csv (February 1982); Checklist NACC_list_species_aou_7_57.csv (2017)	1886; January 1982; February 1982; 2017	yes	yes
Rostrhamus sociabilis	Rostrhamus sociabilis	1	Checklist aou_1.csv (1886); Dataset aou_2_15 (1909); Dataset aou_3_18 (1923); Dataset aou_5_34 (January 1982); Checklist aou_5_34.csv (February 1982); Checklist NACC_list_species_aou_7_57.csv (2017)	1886; 1909; 1923; January 1982; February 1982; 2017	yes	yes
Chiroxiphia lanceolata	Chiroxiphia lanceolata	1	Dataset aou_6 (1983); Checklist NACC_list_species_aou_7_57.csv (2017)	1983; 2017	no	yes
Fulica atra	Fulica atra	1	Checklist aou_1.csv (1886); Dataset aou_5_34 (January 1982); Checklist aou_5_34.csv (February 1982); Checklist NACC_list_species_aou_7_57.csv (2017)	1886; January 1982; February 1982; 2017	yes	yes
Pyrilia haematotis	Pyrilia haematotis, Pionopsitta haematotis	2	Dataset aou_6 (1983); Dataset aou_7_49 (2008); Checklist NACC_list_species_aou_7_57.csv (2017)	1983; 2008; 2017	no	yes
Tachycineta thalassina	Tachycineta thalassina	1	Checklist aou_1.csv (1886); Dataset aou_3 (1910); Dataset aou_4 (1931); Checklist aou_5_34.csv (February 1982); Checklist NACC_list_species_aou_7_57.csv (2017)	1886; 1910; 1931; February 1982; 2017	yes	yes
Amblycercus holosericeus	Amblycercus holosericeus	1	Dataset aou_6 (1983); Checklist NACC_list_species_aou_7_57.csv (2017)	1983; 2017	no	yes
Pachyramphus cinnamomeus	Pachyramphus cinnamomeus	1	Dataset aou_6 (1983); Dataset aou_6_35 (1985); Dataset aou_6_41 (1997); Dataset aou_7 (1998); Dataset aou_7_44 (2003); Dataset aou_7_45 (2004); Dataset aou_7_52 (2011); Checklist NACC_list_species_aou_7_57.csv (2017)	1983; 1985; 1997; 1998; 2003; 2004; 2011; 2017	no	yes
Gavia arctica	Urinator arcticus, Gavia arcticus, Gavia arctica	3	Checklist aou_1.csv (1886); Dataset aou_2_09 (1899); Dataset aou_3 (1910); Dataset aou_4 (1931); Checklist aou_5_34.csv (February 1982); Dataset aou_6_35 (1985); Checklist NACC_list_species_aou_7_57.csv (2017)	1886; 1899; 1910; 1931; February 1982; 1985; 2017	yes	yes
Nystalus radiatus	Bucco radiatus, Nystalus radiatus	2	Dataset aou_6 (1983); Dataset aou_6_39 (1993); Checklist NACC_list_species_aou_7_57.csv (2017)	1983; 1993; 2017	no	yes
Porzana porzana	Porzana porzana	1	Checklist aou_1.csv (1886); Dataset aou_5_34 (January 1982); Dataset aou_6 (1983); Checklist NACC_list_species_aou_7_57.csv (2017)	1886; January 1982; 1983; 2017	yes	yes
Amazona ventralis	Amazona ventralis	1	Dataset aou_6 (1983); Checklist NACC_list_species_aou_7_57.csv (2017)	1983; 2017	no	yes
Phaethornis guy	Phaethornis guy	1	Dataset aou_6 (1983); Checklist NACC_list_species_aou_7_57.csv (2017)	1983; 2017	no	yes
Fulica americana	Fulica americana	1	Checklist aou_1.csv (1886); Dataset aou_3 (1910); Dataset aou_4 (1931); Checklist aou_5_34.csv (February 1982); Dataset aou_7_57 (2016); Checklist NACC_list_species_aou_7_57.csv (2017)	1886; 1910; 1931; February 1982; 2016; 2017	yes	yes
Thamnophilus bridgesi	Thamnophilus bridgesi	1	Dataset aou_6 (1983); Dataset aou_6_41 (1997); Checklist NACC_list_species_aou_7_57.csv (2017)	1983; 1997; 2017	no	yes
Aythya affinis	Nyroca affinis, Aythya affinis, Marila affinis	3	Checklist aou_1.csv (1886); Dataset aou_2_14 (1908); Dataset aou_4 (1931); Dataset aou_4_20 (1945); Dataset aou_5 (1957); Checklist aou_5_34.csv (February 1982); Checklist NACC_list_species_aou_7_57.csv (2017)	1886; 1908; 1931; 1945; 1957; February 1982; 2017	yes	yes
Nothocercus bonapartei	Nothocercus bonapartei	1	Dataset aou_6 (1983); Checklist NACC_list_species_aou_7_57.csv (2017)	1983; 2017	no	yes
Telespyza ultima	Telespyza ultima	1	Dataset aou_5_34 (January 1982); Checklist aou_5_34.csv (February 1982)	January 1982; February 1982	no	no
Bubo virginianus	Bubo virginianus arcticus, Bubo virginianus saturatus, Bubo virginianus, Bubo virginianus subarcticus	4	Checklist aou_1.csv (1886); Dataset aou_2_14 (1908); Checklist aou_5_34.csv (February 1982); Checklist NACC_list_species_aou_7_57.csv (2017)	1886; 1908; February 1982; 2017	yes	yes
Platyrinchus coronatus	Platyrinchus coronatus	1	Dataset aou_6 (1983); Checklist NACC_list_species_aou_7_57.csv (2017)	1983; 2017	no	yes
Nyctibius jamaicensis	Nyctibius jamaicensis	1	Dataset aou_6_40 (1995); Checklist NACC_list_species_aou_7_57.csv (2017)	1995; 2017	no	yes
Geothlypis philadelphia	Oporornis philadelphia, Geothlypis philadelphia	2	Checklist aou_1.csv (1886); Dataset aou_2_14 (1908); Dataset aou_3_17 (1920); Dataset aou_5 (1957); Dataset aou_5_34 (January 1982); Checklist aou_5_34.csv (February 1982); Dataset aou_6 (1983); Dataset aou_7_52 (2011); Checklist NACC_list_species_aou_7_57.csv (2017)	1886; 1908; 1920; 1957; January 1982; February 1982; 1983; 2011; 2017	yes	yes
Allenia fusca	Margarops fuscus, Allenia fusca	2	Dataset aou_6 (1983); Dataset aou_7_43 (2002); Checklist NACC_list_species_aou_7_57.csv (2017)	1983; 2002; 2017	no	yes
Bucephala islandica	Glaucionetta islandica, Bucephala islandica, Clangula islandica	3	Checklist aou_1.csv (1886); Dataset aou_2_08 (1897); Dataset aou_3_17 (1920); Dataset aou_4_23 (1948); Dataset aou_5 (1957); Checklist aou_5_34.csv (February 1982); Checklist NACC_list_species_aou_7_57.csv (2017)	1886; 1897; 1920; 1948; 1957; February 1982; 2017	yes	yes
Spindalis nigricephala	Spindalis nigricephala	1	Dataset aou_7_42 (2000); Dataset aou_7_46 (2005); Checklist NACC_list_species_aou_7_57.csv (2017)	2000; 2005; 2017	no	yes
Odontophorus leucolaemus	Odontophorus leucolaemus	1	Dataset aou_6 (1983); Dataset aou_6_41 (1997); Checklist NACC_list_species_aou_7_57.csv (2017)	1983; 1997; 2017	no	yes
Circus buffoni	Circus buffoni	1	Dataset aou_7_52 (2011); Checklist NACC_list_species_aou_7_57.csv (2017)	2011; 2017	no	yes
Lathrotriccus euleri	Empidonax euleri, Lathrotriccus euleri	2	Dataset aou_6 (1983); Dataset aou_6_36 (1987); Checklist NACC_list_species_aou_7_57.csv (2017)	1983; 1987; 2017	no	yes
Syndactyla subalaris	Syndactyla subalaris	1	Dataset aou_6 (1983); Checklist NACC_list_species_aou_7_57.csv (2017)	1983; 2017	no	yes
Setophaga townsendi	Dendroica townsendi, Setophaga townsendi	2	Checklist aou_1.csv (1886); Dataset aou_3_17 (1920); Dataset aou_5 (1957); Dataset aou_5_34 (January 1982); Checklist aou_5_34.csv (February 1982); Dataset aou_6 (1983); Dataset aou_7_52 (2011); Checklist NACC_list_species_aou_7_57.csv (2017)	1886; 1920; 1957; January 1982; February 1982; 1983; 2011; 2017	yes	yes
Phaethornis longuemareus	Phaethornis longuemareus	1	Dataset aou_6 (1983); Dataset aou_7_43 (2002)	1983; 2002	no	no
Glareola pratincola	Glareola pratincola	1	Dataset aou_7_51 (2010); Checklist NACC_list_species_aou_7_57.csv (2017)	2010; 2017	no	yes
Eugenes fulgens	Eugenes fulgens	1	Checklist aou_1.csv (1886); Dataset aou_3 (1910); Dataset aou_5_34 (January 1982); Checklist aou_5_34.csv (February 1982); Checklist NACC_list_species_aou_7_57.csv (2017)	1886; 1910; January 1982; February 1982; 2017	yes	yes
Alca torda	Alca torda	1	Checklist aou_1.csv (1886); Dataset aou_5 (1957); Checklist aou_5_34.csv (February 1982); Checklist NACC_list_species_aou_7_57.csv (2017)	1886; 1957; February 1982; 2017	yes	yes
Myadestes lanaiensis	Myadestes lanaiensis	1	Dataset aou_6_35 (1985); Checklist NACC_list_species_aou_7_57.csv (2017)	1985; 2017	no	yes
Morphnarchus princeps	Morphnarchus princeps, Leucopternis princeps	2	Dataset aou_6 (1983); Dataset aou_7_53 (2012); Checklist NACC_list_species_aou_7_57.csv (2017)	1983; 2012; 2017	no	yes
Sitta pygmaea	Sitta pygmaea	1	Checklist aou_1.csv (1886); Dataset aou_3 (1910); Dataset aou_5 (1957); Checklist aou_5_34.csv (February 1982); Dataset aou_6 (1983); Checklist NACC_list_species_aou_7_57.csv (2017)	1886; 1910; 1957; February 1982; 1983; 2017	yes	yes
Ardeola bacchus	Ardeola bacchus	1	Dataset aou_7_42 (2000); Checklist NACC_list_species_aou_7_57.csv (2017)	2000; 2017	no	yes
Oryzoborus maximiliani	Oryzoborus maximiliani	1	Dataset aou_6 (1983); Dataset aou_6_36 (1987)	1983; 1987	no	no
Ardenna tenuirostris	Puffinus tenuirostris, Ardenna tenuirostris	2	Checklist aou_1.csv (1886); Dataset aou_3_18 (1923); Dataset aou_4 (1931); Dataset aou_5_34 (January 1982); Checklist aou_5_34.csv (February 1982); Dataset aou_7_57 (2016); Checklist NACC_list_species_aou_7_57.csv (2017)	1886; 1923; 1931; January 1982; February 1982; 2016; 2017	yes	yes
Chaetura chapmani	Chaetura chapmani	1	Dataset aou_6 (1983); Checklist NACC_list_species_aou_7_57.csv (2017)	1983; 2017	no	yes
Atthis morcomi	Atthis morcomi	1	Dataset aou_3 (1910); Dataset aou_3_18 (1923)	1910; 1923	no	no
Chen canagica	Philacte canagica, Chen canagica	2	Checklist aou_1.csv (1886); Dataset aou_5_34 (January 1982); Checklist aou_5_34.csv (February 1982); Checklist NACC_list_species_aou_7_57.csv (2017)	1886; January 1982; February 1982; 2017	yes	yes
Donacobius atricapilla	Donacobius atricapilla, Donacobius atricapillus	2	Dataset aou_6 (1983); Dataset aou_7_43 (2002); Dataset aou_7_46 (2005); Dataset aou_7_51 (2010); Checklist NACC_list_species_aou_7_57.csv (2017)	1983; 2002; 2005; 2010; 2017	no	yes
Chloridops kona	Chloridops kona	1	Dataset aou_5_34 (January 1982); Checklist aou_5_34.csv (February 1982); Dataset aou_6 (1983); Checklist NACC_list_species_aou_7_57.csv (2017)	January 1982; February 1982; 1983; 2017	no	yes
Rallus beldingi	Rallus beldingi	1	Checklist aou_1.csv (1886); Dataset aou_4 (1931)	1886; 1931	yes	no
Ammodramus henslowii	Ammodramus henslowii, Passerherbulus henslowi, Passerherbulus henslowii	3	Checklist aou_1.csv (1886); Dataset aou_2_15 (1909); Dataset aou_3 (1910); Dataset aou_4_19 (1944); Dataset aou_5_32 (1973); Dataset aou_5_34 (January 1982); Checklist aou_5_34.csv (February 1982); Checklist NACC_list_species_aou_7_57.csv (2017)	1886; 1909; 1910; 1944; 1973; January 1982; February 1982; 2017	yes	yes
Campylopterus rufus	Campylopterus rufus	1	Dataset aou_6 (1983); Checklist NACC_list_species_aou_7_57.csv (2017)	1983; 2017	no	yes
Basileuterus tristriatus	Basileuterus tristriatus	1	Dataset aou_6 (1983); Dataset aou_7_57 (2016)	1983; 2016	no	no
Egretta thula	Leucophoyx thula, Egretta thula, Egretta candidissima, Ardea candidissima	4	Checklist aou_1.csv (1886); Dataset aou_2_12 (1903); Dataset aou_2_15 (1909); Dataset aou_4 (1931); Dataset aou_5 (1957); Dataset aou_5_32 (1973); Checklist aou_5_34.csv (February 1982); Checklist NACC_list_species_aou_7_57.csv (2017)	1886; 1903; 1909; 1931; 1957; 1973; February 1982; 2017	yes	yes
Toxostoma cinereum	Toxostoma cinereum, Harporhynchus cinereus	2	Checklist aou_1.csv (1886); Dataset aou_2_11 (1902); Dataset aou_3 (1910); Dataset aou_5 (1957); Dataset aou_5_34 (January 1982); Dataset aou_6 (1983); Checklist NACC_list_species_aou_7_57.csv (2017)	1886; 1902; 1910; 1957; January 1982; 1983; 2017	yes	yes
Lanius ludovicianus	Lanius ludovicianus, Lanius ludovicianus excubitorides	2	Checklist aou_1.csv (1886); Checklist aou_5_34.csv (February 1982); Checklist NACC_list_species_aou_7_57.csv (2017)	1886; February 1982; 2017	yes	yes
Athene cunicularia	Speotyto cunicularia hypogaea, Speotyto cunicularia floridana, Athene cunicularia, Speotyto cunicularia	4	Checklist aou_1.csv (1886); Dataset aou_2_14 (1908); Dataset aou_5_33 (1976); Checklist aou_5_34.csv (February 1982); Dataset aou_6_38 (1991); Dataset aou_6_41 (1997); Checklist NACC_list_species_aou_7_57.csv (2017)	1886; 1908; 1976; February 1982; 1991; 1997; 2017	yes	yes
Calidris virgata	Aphriza virgata, Calidris virgata	2	Checklist aou_1.csv (1886); Dataset aou_2_15 (1909); Dataset aou_4 (1931); Dataset aou_5 (1957); Checklist aou_5_34.csv (February 1982); Dataset aou_7_54 (2013); Checklist NACC_list_species_aou_7_57.csv (2017)	1886; 1909; 1931; 1957; February 1982; 2013; 2017	yes	yes
Dysithamnus puncticeps	Dysithamnus puncticeps	1	Dataset aou_6 (1983); Dataset aou_6_41 (1997); Checklist NACC_list_species_aou_7_57.csv (2017)	1983; 1997; 2017	no	yes
Cantorchilus zeledoni	Cantorchilus zeledoni	1	Dataset aou_7_57 (2016); Checklist NACC_list_species_aou_7_57.csv (2017)	2016; 2017	no	yes
Phylloscopus examinandus	Phylloscopus examinandus	1	Dataset aou_7_55 (2014); Checklist NACC_list_species_aou_7_57.csv (2017)	2014; 2017	no	yes
Limnodromus griseus	Limnodromus griseus, Macrorhamphus griseus	2	Checklist aou_1.csv (1886); Dataset aou_3 (1910); Dataset aou_3_17 (1920); Dataset aou_4_29 (1954); Dataset aou_5 (1957); Checklist aou_5_34.csv (February 1982); Checklist NACC_list_species_aou_7_57.csv (2017)	1886; 1910; 1920; 1954; 1957; February 1982; 2017	yes	yes
Mitrospingus cassinii	Mitrospingus cassinii	1	Dataset aou_6 (1983); Checklist NACC_list_species_aou_7_57.csv (2017)	1983; 2017	no	yes
Cotinga nattererii	Cotinga nattererii	1	Dataset aou_6 (1983); Checklist NACC_list_species_aou_7_57.csv (2017)	1983; 2017	no	yes
Motacilla tschutschensis	Motacilla tschutschensis	1	Dataset aou_7_45 (2004); Checklist NACC_list_species_aou_7_57.csv (2017)	2004; 2017	no	yes
Euphonia anneae	Euphonia anneae	1	Dataset aou_6 (1983); Dataset aou_7_44 (2003); Checklist NACC_list_species_aou_7_57.csv (2017)	1983; 2003; 2017	no	yes
Synthliboramphus scrippsi	Synthliboramphus scrippsi	1	Dataset aou_7_53 (2012); Checklist NACC_list_species_aou_7_57.csv (2017)	2012; 2017	no	yes
Larus californicus	Larus californicus	1	Checklist aou_1.csv (1886); Checklist aou_5_34.csv (February 1982); Checklist NACC_list_species_aou_7_57.csv (2017)	1886; February 1982; 2017	yes	yes
Hemignathus wilsoni	Hemignathus wilsoni, Hemignathus munroi	2	Dataset aou_5_34 (January 1982); Checklist aou_5_34.csv (February 1982); Dataset aou_7_56 (2015); Checklist NACC_list_species_aou_7_57.csv (2017)	January 1982; February 1982; 2015; 2017	no	yes
Seiurus aurocapilla	Seiurus aurocapillus, Seiurus aurocapilla	2	Checklist aou_1.csv (1886); Dataset aou_3_17 (1920); Dataset aou_5 (1957); Dataset aou_5_34 (January 1982); Checklist aou_5_34.csv (February 1982); Dataset aou_6 (1983); Dataset aou_7_44 (2003); Checklist NACC_list_species_aou_7_57.csv (2017)	1886; 1920; 1957; January 1982; February 1982; 1983; 2003; 2017	yes	yes
Progne elegans	Progne elegans	1	Dataset aou_5_34 (January 1982); Checklist aou_5_34.csv (February 1982); Checklist NACC_list_species_aou_7_57.csv (2017)	January 1982; February 1982; 2017	no	yes
Pachyramphus aglaiae	Platypsaris albiventris, Pachyramphus aglaiae, Platypsaris aglaiae	3	Dataset aou_1_02 (1890); Dataset aou_2 (1895); Dataset aou_2_14 (1908); Dataset aou_5 (1957); Dataset aou_5_34 (January 1982); Checklist aou_5_34.csv (February 1982); Dataset aou_6 (1983); Dataset aou_6_35 (1985); Dataset aou_6_41 (1997); Dataset aou_7 (1998); Dataset aou_7_44 (2003); Dataset aou_7_45 (2004); Dataset aou_7_52 (2011); Checklist NACC_list_species_aou_7_57.csv (2017)	1890; 1895; 1908; 1957; January 1982; February 1982; 1983; 1985; 1997; 1998; 2003; 2004; 2011; 2017	no	yes
Thalassarche eremita	Thalassarche eremita	1	Dataset aou_7_55 (2014)	2014	no	no
Tityra semifasciata	Tityra semifasciata	1	Dataset aou_6 (1983); Dataset aou_6_35 (1985); Dataset aou_6_41 (1997); Dataset aou_7 (1998); Dataset aou_7_44 (2003); Dataset aou_7_45 (2004); Dataset aou_7_52 (2011); Checklist NACC_list_species_aou_7_57.csv (2017)	1983; 1985; 1997; 1998; 2003; 2004; 2011; 2017	no	yes
Podilymbus podiceps	Podilymbus podiceps	1	Checklist aou_1.csv (1886); Dataset aou_2_14 (1908); Dataset aou_5 (1957); Checklist aou_5_34.csv (February 1982); Checklist NACC_list_species_aou_7_57.csv (2017)	1886; 1908; 1957; February 1982; 2017	yes	yes
Pyrrhura hoffmanni	Pyrrhura hoffmanni	1	Dataset aou_6 (1983); Checklist NACC_list_species_aou_7_57.csv (2017)	1983; 2017	no	yes
Baryphthengus ruficapillus	Baryphthengus ruficapillus	1	Dataset aou_6 (1983); Dataset aou_6_41 (1997)	1983; 1997	no	no
Junco vulcani	Junco vulcani	1	Dataset aou_6 (1983); Checklist NACC_list_species_aou_7_57.csv (2017)	1983; 2017	no	yes
Melanotis hypoleucus	Melanotis hypoleucus	1	Dataset aou_6 (1983); Checklist NACC_list_species_aou_7_57.csv (2017)	1983; 2017	no	yes
Procnias tricarunculatus	Procnias tricarunculatus, Procnias tricarunculata	2	Dataset aou_6 (1983); Dataset aou_7_45 (2004); Checklist NACC_list_species_aou_7_57.csv (2017)	1983; 2004; 2017	no	yes
Harpagus bidentatus	Harpagus bidentatus	1	Dataset aou_6 (1983); Dataset aou_7_54 (2013); Checklist NACC_list_species_aou_7_57.csv (2017)	1983; 2013; 2017	no	yes
Calidris alpina	Erolia alpina, Tringa alpina pacifica, Calidris alpina, Pelidna alpina, Tringa alpina	5	Checklist aou_1.csv (1886); Dataset aou_2_12 (1903); Dataset aou_4_19 (1944); Dataset aou_5_32 (1973); Checklist aou_5_34.csv (February 1982); Checklist NACC_list_species_aou_7_57.csv (2017)	1886; 1903; 1944; 1973; February 1982; 2017	yes	yes
Asio otus	Asio otus	1	Dataset aou_4_19 (1944); Checklist aou_5_34.csv (February 1982); Checklist NACC_list_species_aou_7_57.csv (2017)	1944; February 1982; 2017	no	yes
Picumnus olivaceus	Picumnus olivaceus	1	Dataset aou_6 (1983); Checklist NACC_list_species_aou_7_57.csv (2017)	1983; 2017	no	yes
Anas carolinensis	Nettion carolinense, Anas carolinensis, Nettion carolinensis	3	Checklist aou_1.csv (1886); Dataset aou_2_09 (1899); Dataset aou_3 (1910); Dataset aou_4_19 (1944); Dataset aou_5_32 (1973)	1886; 1899; 1910; 1944; 1973	yes	no
Pluvialis apricaria	Charadrius apricarius, Pluvialis apricaria	2	Checklist aou_1.csv (1886); Dataset aou_3 (1910); Dataset aou_3_17 (1920); Dataset aou_5 (1957); Dataset aou_5_34 (January 1982); Checklist aou_5_34.csv (February 1982); Dataset aou_6_40 (1995); Checklist NACC_list_species_aou_7_57.csv (2017)	1886; 1910; 1920; 1957; January 1982; February 1982; 1995; 2017	yes	yes
Trogon caligatus	Trogon caligatus	1	Dataset aou_7_51 (2010); Checklist NACC_list_species_aou_7_57.csv (2017)	2010; 2017	no	yes
Larus schistisagus	Larus schistisagus	1	Checklist aou_1.csv (1886); Checklist aou_5_34.csv (February 1982); Checklist NACC_list_species_aou_7_57.csv (2017)	1886; February 1982; 2017	yes	yes
Cacicus uropygialis	Cacicus uropygialis	1	Dataset aou_6 (1983); Checklist NACC_list_species_aou_7_57.csv (2017)	1983; 2017	no	yes
Cochlearius cochlearius	Cochlearius cochlearius	1	Dataset aou_6 (1983); Checklist NACC_list_species_aou_7_57.csv (2017)	1983; 2017	no	yes
Myiopagis caniceps	Myiopagis caniceps	1	Dataset aou_6 (1983); Checklist NACC_list_species_aou_7_57.csv (2017)	1983; 2017	no	yes
Coccyzus pluvialis	Hyetornis pluvialis, Coccyzus pluvialis	2	Dataset aou_6 (1983); Dataset aou_7_47 (2006); Dataset aou_7_49 (2008); Checklist NACC_list_species_aou_7_57.csv (2017)	1983; 2006; 2008; 2017	no	yes
Bulweria fallax	Bulweria fallax	1	Dataset aou_5_34 (January 1982); Checklist aou_5_34.csv (February 1982); Checklist NACC_list_species_aou_7_57.csv (2017)	January 1982; February 1982; 2017	no	yes
Sphyrapicus ruber	Sphyrapicus ruber	1	Checklist aou_1.csv (1886); Dataset aou_4 (1931); Dataset aou_5_34 (January 1982); Checklist aou_5_34.csv (February 1982); Checklist NACC_list_species_aou_7_57.csv (2017)	1886; 1931; January 1982; February 1982; 2017	yes	yes
Ardea cinerea	Ardea cinerea	1	Checklist aou_1.csv (1886); Dataset aou_2_15 (1909); Dataset aou_5 (1957); Dataset aou_5_34 (January 1982); Dataset aou_6 (1983); Checklist NACC_list_species_aou_7_57.csv (2017)	1886; 1909; 1957; January 1982; 1983; 2017	yes	yes
Cyanocorax yncas	Xanthoura yncas, Cyanocorax yncas	2	Dataset aou_4_19 (1944); Dataset aou_4_30 (1955); Checklist aou_5_34.csv (February 1982); Dataset aou_7_46 (2005); Checklist NACC_list_species_aou_7_57.csv (2017)	1944; 1955; February 1982; 2005; 2017	no	yes
Ptychoramphus aleuticus	Ptychoramphus aleutica, Ptychoramphus aleuticus	2	Checklist aou_1.csv (1886); Dataset aou_2 (1895); Dataset aou_3 (1910); Dataset aou_5 (1957); Dataset aou_5_32 (1973); Checklist aou_5_34.csv (February 1982); Checklist NACC_list_species_aou_7_57.csv (2017)	1886; 1895; 1910; 1957; 1973; February 1982; 2017	yes	yes
Euphonia laniirostris	Euphonia laniirostris	1	Dataset aou_7 (1998); Dataset aou_7_44 (2003); Checklist NACC_list_species_aou_7_57.csv (2017)	1998; 2003; 2017	no	yes
Selenidera spectabilis	Selenidera spectabilis	1	Dataset aou_6 (1983); Checklist NACC_list_species_aou_7_57.csv (2017)	1983; 2017	no	yes
Artemisiospiza belli	Artemisiospiza belli, Amphispiza belli, Amphispiza belli nevadensis	3	Checklist aou_1.csv (1886); Dataset aou_3 (1910); Dataset aou_4_19 (1944); Dataset aou_5 (1957); Dataset aou_5_34 (January 1982); Checklist aou_5_34.csv (February 1982); Dataset aou_7_53 (2012); Dataset aou_7_54 (2013); Checklist NACC_list_species_aou_7_57.csv (2017)	1886; 1910; 1944; 1957; January 1982; February 1982; 2012; 2013; 2017	yes	yes
Crotophaga sulcirostris	Crotophaga sulcirostris	1	Checklist aou_1.csv (1886); Checklist aou_5_34.csv (February 1982); Checklist NACC_list_species_aou_7_57.csv (2017)	1886; February 1982; 2017	yes	yes
Setophaga plumbea	Setophaga plumbea, Dendroica plumbea	2	Dataset aou_6 (1983); Dataset aou_7_52 (2011); Checklist NACC_list_species_aou_7_57.csv (2017)	1983; 2011; 2017	no	yes
Empidonax occidentalis	Empidonax occidentalis	1	Dataset aou_6_37 (1989); Checklist NACC_list_species_aou_7_57.csv (2017)	1989; 2017	no	yes
Campylopterus hemileucurus	Campylopterus hemileucurus	1	Dataset aou_6 (1983); Checklist NACC_list_species_aou_7_57.csv (2017)	1983; 2017	no	yes
Myrmotherula brachyura	Myrmotherula brachyura	1	Dataset aou_6 (1983); Dataset aou_6_41 (1997); Dataset aou_7_45 (2004)	1983; 1997; 2004	no	no
Bonasa umbellus	Bonasa umbellus sabini, Bonasa umbellus umbelloides, Bonasa umbellus, Bonasa umbellus togata	4	Checklist aou_1.csv (1886); Dataset aou_5_34 (January 1982); Checklist aou_5_34.csv (February 1982); Checklist NACC_list_species_aou_7_57.csv (2017)	1886; January 1982; February 1982; 2017	yes	yes
Vireo gilvus	Vireo gilvus, Vireosylva gilva	2	Checklist aou_1.csv (1886); Dataset aou_2_14 (1908); Dataset aou_4 (1931); Checklist aou_5_34.csv (February 1982); Checklist NACC_list_species_aou_7_57.csv (2017)	1886; 1908; 1931; February 1982; 2017	yes	yes
Pyrilia pyrilia	Pionopsitta pyrilia, Pyrilia pyrilia	2	Dataset aou_6 (1983); Dataset aou_7_49 (2008); Checklist NACC_list_species_aou_7_57.csv (2017)	1983; 2008; 2017	no	yes
Quiscalus nicaraguensis	Quiscalus nicaraguensis	1	Dataset aou_6 (1983); Checklist NACC_list_species_aou_7_57.csv (2017)	1983; 2017	no	yes
Gallinago gallinago	Capella gallinago, Gallinago gallinago	2	Checklist aou_1.csv (1886); Dataset aou_4 (1931); Dataset aou_4_20 (1945); Dataset aou_5 (1957); Dataset aou_5_34 (January 1982); Checklist aou_5_34.csv (February 1982); Dataset aou_7_43 (2002); Checklist NACC_list_species_aou_7_57.csv (2017)	1886; 1931; 1945; 1957; January 1982; February 1982; 2002; 2017	yes	yes
Carpodacus erythrinus	Carpodacus erythrinus	1	Dataset aou_5_34 (January 1982); Checklist aou_5_34.csv (February 1982); Checklist NACC_list_species_aou_7_57.csv (2017)	January 1982; February 1982; 2017	no	yes
Zonotrichia atricapilla	Zonotrichia atricapilla, Zonotrichia coronata	2	Checklist aou_1.csv (1886); Dataset aou_4_27 (1952); Dataset aou_5_34 (January 1982); Checklist aou_5_34.csv (February 1982); Checklist NACC_list_species_aou_7_57.csv (2017)	1886; 1952; January 1982; February 1982; 2017	yes	yes
Bulweria bulwerii	Bulweria bulwerii	1	Dataset aou_5_34 (January 1982); Checklist NACC_list_species_aou_7_57.csv (2017)	January 1982; 2017	no	yes
Xema sabini	Xema sabinii, Xema sabini	2	Checklist aou_1.csv (1886); Dataset aou_3 (1910); Checklist aou_5_34.csv (February 1982); Checklist NACC_list_species_aou_7_57.csv (2017)	1886; 1910; February 1982; 2017	yes	yes
Oceanodroma hornbyi	Oceanodroma hornbyi	1	Dataset aou_7_48 (2007); Checklist NACC_list_species_aou_7_57.csv (2017)	2007; 2017	no	yes
Sublegatus arenarum	Sublegatus arenarum	1	Dataset aou_7 (1998); Checklist NACC_list_species_aou_7_57.csv (2017)	1998; 2017	no	yes
Haliaeetus pelagicus	Thallasoaetus pelagicus, Haliaeetus pelagicus	2	Dataset aou_4 (1931); Dataset aou_4_25 (1950); Dataset aou_5_34 (January 1982); Checklist aou_5_34.csv (February 1982); Checklist NACC_list_species_aou_7_57.csv (2017)	1931; 1950; January 1982; February 1982; 2017	no	yes
Chlorospingus flavigularis	Chlorospingus flavigularis	1	Dataset aou_6 (1983); Dataset aou_7_52 (2011); Checklist NACC_list_species_aou_7_57.csv (2017)	1983; 2011; 2017	no	yes
Junco carolinensis	Junco carolinensis	1	Dataset aou_1_01 (1889); Dataset aou_1_04 (1892)	1889; 1892	no	no
Acrocephalus familiaris	Acrocephalus familiaris	1	Dataset aou_5_34 (January 1982); Checklist aou_5_34.csv (February 1982); Dataset aou_6 (1983); Dataset aou_7_51 (2010); Checklist NACC_list_species_aou_7_57.csv (2017)	January 1982; February 1982; 1983; 2010; 2017	no	yes
Capito maculicoronatus	Capito maculicoronatus	1	Dataset aou_6 (1983); Dataset aou_7_51 (2010); Checklist NACC_list_species_aou_7_57.csv (2017)	1983; 2010; 2017	no	yes
Spizaetus tyrannus	Spizaetus tyrannus	1	Dataset aou_6 (1983); Checklist NACC_list_species_aou_7_57.csv (2017)	1983; 2017	no	yes
Sterna dougallii	Sterna dougallii, Sterna dougalli	2	Checklist aou_1.csv (1886); Dataset aou_4_19 (1944); Checklist aou_5_34.csv (February 1982); Checklist NACC_list_species_aou_7_57.csv (2017)	1886; 1944; February 1982; 2017	yes	yes
Aratinga nenday	Aratinga nenday, Nandayus nenday	2	Dataset aou_7_54 (2013); Dataset aou_7_55 (2014); Checklist NACC_list_species_aou_7_57.csv (2017)	2013; 2014; 2017	no	yes
Xenops minutus	Xenops minutus	1	Dataset aou_6 (1983); Checklist NACC_list_species_aou_7_57.csv (2017)	1983; 2017	no	yes
Contopus ochraceus	Contopus ochraceus	1	Dataset aou_6 (1983); Checklist NACC_list_species_aou_7_57.csv (2017)	1983; 2017	no	yes
Tyrannus verticalis	Tyrannus verticalis	1	Checklist aou_1.csv (1886); Dataset aou_5 (1957); Checklist aou_5_34.csv (February 1982); Checklist NACC_list_species_aou_7_57.csv (2017)	1886; 1957; February 1982; 2017	yes	yes
Megascops asio	Megascops asio maxwelliae, Otus asio, Megascops asio bendirei, Megascops asio mccallii, Megascops asio trichopsis, Megascops asio, Megascops asio floridanus, Megascops asio kennicottii	8	Checklist aou_1.csv (1886); Dataset aou_2_14 (1908); Dataset aou_3 (1910); Checklist aou_5_34.csv (February 1982); Dataset aou_7_44 (2003); Checklist NACC_list_species_aou_7_57.csv (2017)	1886; 1908; 1910; February 1982; 2003; 2017	yes	yes
Phalacrocorax penicillatus	Phalacrocorax penicillatus	1	Checklist aou_1.csv (1886); Checklist aou_5_34.csv (February 1982); Checklist NACC_list_species_aou_7_57.csv (2017)	1886; February 1982; 2017	yes	yes
Myadestes melanops	Myadestes melanops	1	Dataset aou_6 (1983); Checklist NACC_list_species_aou_7_57.csv (2017)	1983; 2017	no	yes
Tyrannus tyrannus	Tyrannus tyrannus	1	Checklist aou_1.csv (1886); Dataset aou_4 (1931); Checklist aou_5_34.csv (February 1982); Checklist NACC_list_species_aou_7_57.csv (2017)	1886; 1931; February 1982; 2017	yes	yes
Leucophaeus atricilla	Larus atricilla, Leucophaeus atricilla	2	Checklist aou_1.csv (1886); Checklist aou_5_34.csv (February 1982); Dataset aou_7_49 (2008); Checklist NACC_list_species_aou_7_57.csv (2017)	1886; February 1982; 2008; 2017	yes	yes
Formicarius rufipectus	Formicarius rufipectus	1	Dataset aou_6 (1983); Checklist NACC_list_species_aou_7_57.csv (2017)	1983; 2017	no	yes
Anabacerthia variegaticeps	Anabacerthia variegaticeps	1	Dataset aou_6 (1983); Dataset aou_6_41 (1997); Checklist NACC_list_species_aou_7_57.csv (2017)	1983; 1997; 2017	no	yes
Fratercula corniculata	Fratercula corniculata	1	Checklist aou_1.csv (1886); Checklist aou_5_34.csv (February 1982); Checklist NACC_list_species_aou_7_57.csv (2017)	1886; February 1982; 2017	yes	yes
Ramphocelus sanguinolentus	Ramphocelus sanguinolentus	1	Dataset aou_6 (1983); Checklist NACC_list_species_aou_7_57.csv (2017)	1983; 2017	no	yes
Campylorhynchus gularis	Campylorhynchus gularis	1	Dataset aou_6 (1983); Checklist NACC_list_species_aou_7_57.csv (2017)	1983; 2017	no	yes
Creagrus furcatus	Creagrus furcatus	1	Dataset aou_7_49 (2008); Checklist NACC_list_species_aou_7_57.csv (2017)	2008; 2017	no	yes
Orthorhyncus cristatus	Orthorhyncus cristatus, Orthorhynchus cristatus	2	Dataset aou_6 (1983); Dataset aou_6_36 (1987); Checklist NACC_list_species_aou_7_57.csv (2017)	1983; 1987; 2017	no	yes
Hylopezus perspicillatus	Hylopezus perspicillatus	1	Dataset aou_6 (1983); Dataset aou_6_41 (1997); Dataset aou_7_49 (2008); Checklist NACC_list_species_aou_7_57.csv (2017)	1983; 1997; 2008; 2017	no	yes
Cyanolyca cucullata	Cyanolyca cucullata	1	Dataset aou_6 (1983); Checklist NACC_list_species_aou_7_57.csv (2017)	1983; 2017	no	yes
Spindalis dominicensis	Spindalis dominicensis	1	Dataset aou_7_42 (2000); Checklist NACC_list_species_aou_7_57.csv (2017)	2000; 2017	no	yes
Jabiru mycteria	Jabiru mycteria	1	Dataset aou_2_14 (1908); Dataset aou_4 (1931); Dataset aou_5_34 (January 1982); Checklist aou_5_34.csv (February 1982); Checklist NACC_list_species_aou_7_57.csv (2017)	1908; 1931; January 1982; February 1982; 2017	no	yes
Catharus minimus	Catharus minimus, Hylocichla aliciae, Turdus aliciae, Hylocichla minima, Turdus aliciae bicknelli	5	Checklist aou_1.csv (1886); Dataset aou_2_09 (1899); Dataset aou_4 (1931); Dataset aou_5_32 (1973); Dataset aou_5_34 (January 1982); Checklist aou_5_34.csv (February 1982); Dataset aou_6 (1983); Dataset aou_6_40 (1995); Checklist NACC_list_species_aou_7_57.csv (2017)	1886; 1899; 1931; 1973; January 1982; February 1982; 1983; 1995; 2017	yes	yes
Conuropsis carolinensis	Conuropsis carolinensis, Conurus carolinensis	2	Checklist aou_1.csv (1886); Dataset aou_2_14 (1908); Dataset aou_5 (1957); Checklist aou_5_34.csv (February 1982); Checklist NACC_list_species_aou_7_57.csv (2017)	1886; 1908; 1957; February 1982; 2017	yes	yes
Haematopus ostralegus	Haematopus ostralegus	1	Checklist aou_1.csv (1886); Dataset aou_3 (1910); Dataset aou_5 (1957); Dataset aou_5_34 (January 1982); Dataset aou_6_41 (1997); Checklist NACC_list_species_aou_7_57.csv (2017)	1886; 1910; 1957; January 1982; 1997; 2017	yes	yes
Cyanocompsa cyanoides	Cyanocompsa cyanoides	1	Dataset aou_6 (1983); Checklist NACC_list_species_aou_7_57.csv (2017)	1983; 2017	no	yes
Synallaxis erythrothorax	Synallaxis erythrothorax	1	Dataset aou_6 (1983); Checklist NACC_list_species_aou_7_57.csv (2017)	1983; 2017	no	yes
Icterus mesomelas	Icterus mesomelas	1	Dataset aou_6 (1983); Checklist NACC_list_species_aou_7_57.csv (2017)	1983; 2017	no	yes
Herpetotheres cachinnans	Herpetotheres cachinnans	1	Dataset aou_6 (1983); Checklist NACC_list_species_aou_7_57.csv (2017)	1983; 2017	no	yes
Stercorarius longicaudus	Stercorarius longicaudus	1	Checklist aou_1.csv (1886); Dataset aou_5_34 (January 1982); Checklist aou_5_34.csv (February 1982); Dataset aou_7_47 (2006); Checklist NACC_list_species_aou_7_57.csv (2017)	1886; January 1982; February 1982; 2006; 2017	yes	yes
Heliodoxa jacula	Heliodoxa jacula	1	Dataset aou_6 (1983); Checklist NACC_list_species_aou_7_57.csv (2017)	1983; 2017	no	yes
Antrostomus arizonae	Antrostomus arizonae, Caprimulgus arizonae	2	Dataset aou_7_51 (2010); Dataset aou_7_53 (2012); Checklist NACC_list_species_aou_7_57.csv (2017)	2010; 2012; 2017	no	yes
Capella media	Capella media, Gallinago media, Gallinago major	3	Dataset aou_2_09 (1899); Dataset aou_2_14 (1908); Dataset aou_2_15 (1909); Dataset aou_4 (1931); Dataset aou_5 (1957)	1899; 1908; 1909; 1931; 1957	no	no
Myrmeciza immaculata	Myrmeciza immaculata	1	Dataset aou_6 (1983); Dataset aou_6_41 (1997); Dataset aou_7_54 (2013)	1983; 1997; 2013	no	no
Micrathene whitneyi	Micrathene whitneyi, Micropallas whitneyi	2	Checklist aou_1.csv (1886); Dataset aou_1_01 (1889); Dataset aou_2_14 (1908); Dataset aou_4_22 (1947); Checklist aou_5_34.csv (February 1982); Checklist NACC_list_species_aou_7_57.csv (2017)	1886; 1889; 1908; 1947; February 1982; 2017	yes	yes
Atticora tibialis	Atticora tibialis, Neochelidon tibialis	2	Dataset aou_6 (1983); Dataset aou_7_57 (2016); Checklist NACC_list_species_aou_7_57.csv (2017)	1983; 2016; 2017	no	yes
Anser erythropus	Anser erythropus	1	Dataset aou_5_34 (January 1982); Checklist aou_5_34.csv (February 1982); Dataset aou_6_39 (1993); Dataset aou_6_40 (1995); Checklist NACC_list_species_aou_7_57.csv (2017)	January 1982; February 1982; 1993; 1995; 2017	no	yes
Quiscalus palustris	Quiscalus palustris	1	Dataset aou_6 (1983); Checklist NACC_list_species_aou_7_57.csv (2017)	1983; 2017	no	yes
Panterpe insignis	Panterpe insignis	1	Dataset aou_6 (1983); Checklist NACC_list_species_aou_7_57.csv (2017)	1983; 2017	no	yes
Calidris ruficollis	Erolia ruficollis, Calidris ruficollis, Pisobia ruficollis	3	Dataset aou_4 (1931); Dataset aou_4_19 (1944); Dataset aou_5_32 (1973); Dataset aou_5_34 (January 1982); Checklist aou_5_34.csv (February 1982); Dataset aou_6_40 (1995); Checklist NACC_list_species_aou_7_57.csv (2017)	1931; 1944; 1973; January 1982; February 1982; 1995; 2017	no	yes
Phaethon rubricauda	Phaethon rubricaudus, Phaethon rubricauda	2	Dataset aou_2_09 (1899); Dataset aou_4 (1931); Dataset aou_4_19 (1944); Dataset aou_5 (1957); Dataset aou_5_34 (January 1982); Checklist aou_5_34.csv (February 1982); Checklist NACC_list_species_aou_7_57.csv (2017)	1899; 1931; 1944; 1957; January 1982; February 1982; 2017	no	yes
Progne subis	Progne subis	1	Checklist aou_1.csv (1886); Dataset aou_4_19 (1944); Dataset aou_4_31 (1956); Checklist aou_5_34.csv (February 1982); Checklist NACC_list_species_aou_7_57.csv (2017)	1886; 1944; 1956; February 1982; 2017	yes	yes
Asio wilsonianus	Asio wilsonianus	1	Checklist aou_1.csv (1886); Dataset aou_2_14 (1908); Dataset aou_3 (1910); Dataset aou_4_19 (1944)	1886; 1908; 1910; 1944	yes	no
Scytalopus vicinior	Scytalopus vicinior	1	Dataset aou_6 (1983); Dataset aou_7 (1998)	1983; 1998	no	no
Aechmophorus occidentalis	Aechmophorus occidentalis	1	Checklist aou_1.csv (1886); Dataset aou_2_14 (1908); Dataset aou_5 (1957); Checklist aou_5_34.csv (February 1982); Dataset aou_6_35 (1985); Checklist NACC_list_species_aou_7_57.csv (2017)	1886; 1908; 1957; February 1982; 1985; 2017	yes	yes
Larus dominicanus	Larus dominicanus	1	Dataset aou_7_43 (2002); Checklist NACC_list_species_aou_7_57.csv (2017)	2002; 2017	no	yes
Selasphorus platycercus	Selasphorus platycercus, Trochilus platycercus	2	Checklist aou_1.csv (1886); Dataset aou_1_05 (1893); Checklist aou_5_34.csv (February 1982); Checklist NACC_list_species_aou_7_57.csv (2017)	1886; 1893; February 1982; 2017	yes	yes
Telespiza cantans	Telespiza cantans	1	Dataset aou_5_34 (January 1982); Checklist NACC_list_species_aou_7_57.csv (2017)	January 1982; 2017	no	yes
Setophaga pinus	Setophaga pinus, Dendroica vigorsii, Dendroica vigorsi, Dendroica pinus	4	Checklist aou_1.csv (1886); Dataset aou_3 (1910); Dataset aou_3_17 (1920); Dataset aou_4 (1931); Dataset aou_5 (1957); Dataset aou_5_34 (January 1982); Checklist aou_5_34.csv (February 1982); Dataset aou_6 (1983); Dataset aou_7_52 (2011); Checklist NACC_list_species_aou_7_57.csv (2017)	1886; 1910; 1920; 1931; 1957; January 1982; February 1982; 1983; 2011; 2017	yes	yes
Paroreomyza flammea	Paroreomyza flammea	1	Dataset aou_5_34 (January 1982); Checklist aou_5_34.csv (February 1982); Dataset aou_6_39 (1993); Checklist NACC_list_species_aou_7_57.csv (2017)	January 1982; February 1982; 1993; 2017	no	yes
Synallaxis albescens	Synallaxis albescens	1	Dataset aou_6 (1983); Checklist NACC_list_species_aou_7_57.csv (2017)	1983; 2017	no	yes
Pheugopedius atrogularis	Pheugopedius atrogularis, Thryothorus atrogularis	2	Dataset aou_6 (1983); Dataset aou_7_53 (2012); Checklist NACC_list_species_aou_7_57.csv (2017)	1983; 2012; 2017	no	yes
Cassiculus melanicterus	Cassiculus melanicterus, Cacicus melanicterus	2	Dataset aou_6 (1983); Dataset aou_7_55 (2014); Checklist NACC_list_species_aou_7_57.csv (2017)	1983; 2014; 2017	no	yes
Chen hyperborea	Chen hyperboreus, Chen hyperborea, Chen hyperborea nivalis	3	Checklist aou_1.csv (1886); Dataset aou_2_15 (1909); Dataset aou_3 (1910); Dataset aou_4 (1931); Dataset aou_5_32 (1973)	1886; 1909; 1910; 1931; 1973	yes	no
Abeillia abeillei	Abeillia abeillei	1	Dataset aou_6 (1983); Checklist NACC_list_species_aou_7_57.csv (2017)	1983; 2017	no	yes
Granatellus sallaei	Granatellus sallaei	1	Dataset aou_6 (1983); Dataset aou_7_50 (2009); Checklist NACC_list_species_aou_7_57.csv (2017)	1983; 2009; 2017	no	yes
Myiarchus panamensis	Myiarchus panamensis	1	Dataset aou_6 (1983); Checklist NACC_list_species_aou_7_57.csv (2017)	1983; 2017	no	yes
Falco deiroleucus	Falco deiroleucus	1	Dataset aou_6 (1983); Checklist NACC_list_species_aou_7_57.csv (2017)	1983; 2017	no	yes
Hemithraupis flavicollis	Hemithraupis flavicollis	1	Dataset aou_6 (1983); Checklist NACC_list_species_aou_7_57.csv (2017)	1983; 2017	no	yes
Cranioleuca vulpina	Cranioleuca vulpina	1	Dataset aou_6 (1983); Dataset aou_7_56 (2015)	1983; 2015	no	no
Morus bassanus	Morus bassanus, Sula bassanus, Moris bassana, Sula bassana	4	Checklist aou_1.csv (1886); Dataset aou_3_17 (1920); Dataset aou_4_22 (1947); Dataset aou_5_34 (January 1982); Checklist aou_5_34.csv (February 1982); Dataset aou_6_37 (1989); Checklist NACC_list_species_aou_7_57.csv (2017)	1886; 1920; 1947; January 1982; February 1982; 1989; 2017	yes	yes
Gallinula galeata	Gallinula galeata	1	Checklist aou_1.csv (1886); Dataset aou_2_14 (1908); Dataset aou_3 (1910); Dataset aou_3_16 (1912); Dataset aou_3_18 (1923); Dataset aou_7_52 (2011); Checklist NACC_list_species_aou_7_57.csv (2017)	1886; 1908; 1910; 1912; 1923; 2011; 2017	yes	yes
Leptotila cassinii	Leptotila cassinii, Leptotila cassini	2	Dataset aou_6 (1983); Dataset aou_6_37 (1989); Dataset aou_7_56 (2015); Checklist NACC_list_species_aou_7_57.csv (2017)	1983; 1989; 2015; 2017	no	yes
Pagophila eburnea	Gavia alba, Pagophila alba, Pagophila eburnea	3	Checklist aou_1.csv (1886); Dataset aou_2_09 (1899); Dataset aou_4_19 (1944); Checklist aou_5_34.csv (February 1982); Checklist NACC_list_species_aou_7_57.csv (2017)	1886; 1899; 1944; February 1982; 2017	yes	yes
Empidonax insulicola	Empidonax insulicola	1	Dataset aou_2_10 (1901); Dataset aou_2_14 (1908)	1901; 1908	no	no
Lonchura malacca	Lonchura malacca	1	Dataset aou_5_34 (January 1982); Checklist aou_5_34.csv (February 1982); Dataset aou_7_42 (2000); Checklist NACC_list_species_aou_7_57.csv (2017)	January 1982; February 1982; 2000; 2017	no	yes
Dromococcyx phasianellus	Dromococcyx phasianellus	1	Dataset aou_6 (1983); Checklist NACC_list_species_aou_7_57.csv (2017)	1983; 2017	no	yes
Doricha eliza	Doricha eliza	1	Dataset aou_6 (1983); Checklist NACC_list_species_aou_7_57.csv (2017)	1983; 2017	no	yes
Melanitta fusca	Oidemia fusca, Melanitta fusca	2	Checklist aou_1.csv (1886); Dataset aou_4 (1931); Dataset aou_4_19 (1944); Dataset aou_4_24 (1949); Dataset aou_5_34 (January 1982); Checklist aou_5_34.csv (February 1982); Checklist NACC_list_species_aou_7_57.csv (2017)	1886; 1931; 1944; 1949; January 1982; February 1982; 2017	yes	yes
Xiphorhynchus lachrymosus	Xiphorhynchus lachrymosus	1	Dataset aou_6 (1983); Dataset aou_7_47 (2006); Checklist NACC_list_species_aou_7_57.csv (2017)	1983; 2006; 2017	no	yes
Clangula hyemalis	Clangula hyemalis, Harelda hyemalis	2	Checklist aou_1.csv (1886); Dataset aou_2_08 (1897); Dataset aou_3_17 (1920); Dataset aou_5 (1957); Checklist aou_5_34.csv (February 1982); Dataset aou_7_42 (2000); Checklist NACC_list_species_aou_7_57.csv (2017)	1886; 1897; 1920; 1957; February 1982; 2000; 2017	yes	yes
Phaethornis superciliosus	Phaethornis superciliosus	1	Dataset aou_6 (1983); Dataset aou_7_43 (2002)	1983; 2002	no	no
Tolmomyias sulphurescens	Tolmomyias sulphurescens	1	Dataset aou_6 (1983); Checklist NACC_list_species_aou_7_57.csv (2017)	1983; 2017	no	yes
Haliaeetus leucocephalus	Haliaeetus leucocephalus	1	Checklist aou_1.csv (1886); Dataset aou_2_15 (1909); Dataset aou_3_18 (1923); Checklist aou_5_34.csv (February 1982); Checklist NACC_list_species_aou_7_57.csv (2017)	1886; 1909; 1923; February 1982; 2017	yes	yes
Tympanuchus phasianellus	Pediocaetes phasianellus columbianus, Pedioecetes phasianellus, Pediocaetes phasianellus campestris, Tympanuchus phasianellus, Pediocaetes phasianellus	5	Checklist aou_1.csv (1886); Dataset aou_2_09 (1899); Dataset aou_5_34 (January 1982); Checklist aou_5_34.csv (February 1982); Checklist NACC_list_species_aou_7_57.csv (2017)	1886; 1899; January 1982; February 1982; 2017	yes	yes
Spizaetus melanoleucus	Spizaetus melanoleucus, Spizastur melanoleucus	2	Dataset aou_6 (1983); Dataset aou_7_48 (2007); Checklist NACC_list_species_aou_7_57.csv (2017)	1983; 2007; 2017	no	yes
Spinus pinus	Spinus pinus, Carduelis pinus	2	Checklist aou_1.csv (1886); Dataset aou_5_33 (1976); Checklist aou_5_34.csv (February 1982); Dataset aou_7_50 (2009); Checklist NACC_list_species_aou_7_57.csv (2017)	1886; 1976; February 1982; 2009; 2017	yes	yes
Xenospiza baileyi	Xenospiza baileyi	1	Dataset aou_6 (1983); Checklist NACC_list_species_aou_7_57.csv (2017)	1983; 2017	no	yes
Dendrortyx leucophrys	Dendrortyx leucophrys	1	Dataset aou_6 (1983); Dataset aou_6_41 (1997); Checklist NACC_list_species_aou_7_57.csv (2017)	1983; 1997; 2017	no	yes
Larus michahellis	Larus michahellis	1	Dataset aou_7_48 (2007); Checklist NACC_list_species_aou_7_57.csv (2017)	2007; 2017	no	yes
Ixoreus naevius	Hesperocichla naevia, Ixoreus naevius	2	Checklist aou_1.csv (1886); Dataset aou_2_11 (1902); Dataset aou_5_34 (January 1982); Checklist aou_5_34.csv (February 1982); Dataset aou_6 (1983); Checklist NACC_list_species_aou_7_57.csv (2017)	1886; 1902; January 1982; February 1982; 1983; 2017	yes	yes
Geothlypis nelsoni	Geothlypis nelsoni	1	Dataset aou_6 (1983); Checklist NACC_list_species_aou_7_57.csv (2017)	1983; 2017	no	yes
Geothlypis aequinoctialis	Geothlypis aequinoctialis	1	Dataset aou_6 (1983); Checklist NACC_list_species_aou_7_57.csv (2017)	1983; 2017	no	yes
Tarsiger cyanurus	Tarsiger cyanurus	1	Dataset aou_6_35 (1985); Dataset aou_7_52 (2011); Checklist NACC_list_species_aou_7_57.csv (2017)	1985; 2011; 2017	no	yes
Rynchops niger	Rynchops niger, Rynchops nigra	2	Checklist aou_1.csv (1886); Dataset aou_4 (1931); Dataset aou_5_32 (1973); Dataset aou_5_34 (January 1982); Checklist aou_5_34.csv (February 1982); Checklist NACC_list_species_aou_7_57.csv (2017)	1886; 1931; 1973; January 1982; February 1982; 2017	yes	yes
Trogon aurantiiventris	Trogon aurantiiventris	1	Dataset aou_6 (1983); Checklist NACC_list_species_aou_7_57.csv (2017)	1983; 2017	no	yes
Thryorchilus browni	Thryorchilus browni	1	Dataset aou_6 (1983); Checklist NACC_list_species_aou_7_57.csv (2017)	1983; 2017	no	yes
Estrilda melpoda	Estrilda melpoda	1	Dataset aou_5_34 (January 1982); Checklist aou_5_34.csv (February 1982); Checklist NACC_list_species_aou_7_57.csv (2017)	January 1982; February 1982; 2017	no	yes
Calliphlox lyrura	Calliphlox lyrura	1	Dataset aou_7_56 (2015); Checklist NACC_list_species_aou_7_57.csv (2017)	2015; 2017	no	yes
Coereba bahamensis	Certhiola bahamensis, Coereba bahamensis	2	Checklist aou_1.csv (1886); Dataset aou_1_01 (1889); Dataset aou_4_31 (1956); Dataset aou_5 (1957); Dataset aou_5_32 (1973)	1886; 1889; 1956; 1957; 1973	yes	no
Euphonia hirundinacea	Euphonia hirundinacea	1	Dataset aou_6 (1983); Dataset aou_7_44 (2003); Checklist NACC_list_species_aou_7_57.csv (2017)	1983; 2003; 2017	no	yes
Pterodroma nigripennis	Pterodroma nigripennis	1	Dataset aou_5_34 (January 1982); Checklist aou_5_34.csv (February 1982); Checklist NACC_list_species_aou_7_57.csv (2017)	January 1982; February 1982; 2017	no	yes
Geothlypis flavovelata	Geothlypis flavovelata	1	Dataset aou_6 (1983); Checklist NACC_list_species_aou_7_57.csv (2017)	1983; 2017	no	yes
Pselliophorus luteoviridis	Pselliophorus luteoviridis	1	Dataset aou_6 (1983); Checklist NACC_list_species_aou_7_57.csv (2017)	1983; 2017	no	yes
Oceanodroma homochroa	Oceanodroma homochroa	1	Checklist aou_1.csv (1886); Dataset aou_3_18 (1923); Dataset aou_5_34 (January 1982); Checklist aou_5_34.csv (February 1982); Checklist NACC_list_species_aou_7_57.csv (2017)	1886; 1923; January 1982; February 1982; 2017	yes	yes
Zentrygon costaricensis	Geotrygon costaricensis, Zentrygon costaricensis	2	Dataset aou_6 (1983); Dataset aou_7_55 (2014); Checklist NACC_list_species_aou_7_57.csv (2017)	1983; 2014; 2017	no	yes
Locustella ochotensis	Locustella ochotensis	1	Dataset aou_4 (1931); Dataset aou_5 (1957); Dataset aou_5_34 (January 1982); Checklist aou_5_34.csv (February 1982); Dataset aou_6 (1983); Dataset aou_7_51 (2010); Checklist NACC_list_species_aou_7_57.csv (2017)	1931; 1957; January 1982; February 1982; 1983; 2010; 2017	no	yes
Atthis heloisa	Atthis heloisa	1	Dataset aou_3_18 (1923); Dataset aou_4 (1931); Dataset aou_5_34 (January 1982); Checklist aou_5_34.csv (February 1982); Checklist NACC_list_species_aou_7_57.csv (2017)	1923; 1931; January 1982; February 1982; 2017	no	yes
Polioptila schistaceigula	Polioptila schistaceigula	1	Dataset aou_6 (1983); Dataset aou_7_51 (2010); Checklist NACC_list_species_aou_7_57.csv (2017)	1983; 2010; 2017	no	yes
Amazona autumnalis	Amazona autumnalis	1	Dataset aou_6 (1983); Checklist NACC_list_species_aou_7_57.csv (2017)	1983; 2017	no	yes
Cacicus cela	Cacicus cela	1	Dataset aou_6 (1983); Checklist NACC_list_species_aou_7_57.csv (2017)	1983; 2017	no	yes
Egretta tricolor	Ardea tricolor, Ardea tricolor ruficollis, Egretta tricolor, Hydranassa tricolor	4	Checklist aou_1.csv (1886); Dataset aou_2_12 (1903); Dataset aou_5_34 (January 1982); Checklist aou_5_34.csv (February 1982); Checklist NACC_list_species_aou_7_57.csv (2017)	1886; 1903; January 1982; February 1982; 2017	yes	yes
Cinclus mexicanus	Cinclus mexicanus	1	Checklist aou_1.csv (1886); Dataset aou_3 (1910); Dataset aou_5_34 (January 1982); Checklist aou_5_34.csv (February 1982); Checklist NACC_list_species_aou_7_57.csv (2017)	1886; 1910; January 1982; February 1982; 2017	yes	yes
Amazona xantholora	Amazona xantholora	1	Dataset aou_6 (1983); Checklist NACC_list_species_aou_7_57.csv (2017)	1983; 2017	no	yes
Coccyzus rufigularis	Coccyzus rufigularis, Hyetornis rufigularis	2	Dataset aou_6 (1983); Dataset aou_7_47 (2006); Dataset aou_7_49 (2008); Checklist NACC_list_species_aou_7_57.csv (2017)	1983; 2006; 2008; 2017	no	yes
Lymnocryptes minimus	Lymnocryptes minimus, Lymnocryptes minima	2	Dataset aou_4 (1931); Dataset aou_4_19 (1944); Dataset aou_4_23 (1948); Dataset aou_5 (1957); Dataset aou_5_34 (January 1982); Checklist aou_5_34.csv (February 1982); Checklist NACC_list_species_aou_7_57.csv (2017)	1931; 1944; 1948; 1957; January 1982; February 1982; 2017	no	yes
Limnothlypis swainsonii	Helinaia swainsoni, Limnothlypis swainsonii, Helinaia swainsonii	3	Checklist aou_1.csv (1886); Dataset aou_3 (1910); Dataset aou_3_17 (1920); Dataset aou_5 (1957); Dataset aou_5_34 (January 1982); Checklist aou_5_34.csv (February 1982); Dataset aou_6 (1983); Checklist NACC_list_species_aou_7_57.csv (2017)	1886; 1910; 1920; 1957; January 1982; February 1982; 1983; 2017	yes	yes
Alle alle	Alle alle, Plautus alle	2	Checklist aou_1.csv (1886); Dataset aou_4_19 (1944); Dataset aou_5_32 (1973); Checklist aou_5_34.csv (February 1982); Checklist NACC_list_species_aou_7_57.csv (2017)	1886; 1944; 1973; February 1982; 2017	yes	yes
Anthus trivialis	Anthus trivialis	1	Dataset aou_5_34 (January 1982); Checklist aou_5_34.csv (February 1982); Dataset aou_6_40 (1995); Checklist NACC_list_species_aou_7_57.csv (2017)	January 1982; February 1982; 1995; 2017	no	yes
Aimophila ruficeps	Peucaea ruficeps eremoeca, Aimophila ruficeps, Peucaea ruficeps, Peucaea ruficeps boucardi	4	Checklist aou_1.csv (1886); Dataset aou_2_09 (1899); Dataset aou_5_34 (January 1982); Checklist aou_5_34.csv (February 1982); Dataset aou_7_51 (2010); Checklist NACC_list_species_aou_7_57.csv (2017)	1886; 1899; January 1982; February 1982; 2010; 2017	yes	yes
Pterodroma heraldica	Pterodroma heraldica	1	Dataset aou_7_56 (2015); Checklist NACC_list_species_aou_7_57.csv (2017)	2015; 2017	no	yes
Melanerpes formicivorus	Balanosphyra formicivora, Melanerpes formicivorus angustifrons, Melanerpes formicivorus bairdi, Melanerpes formicivorus	4	Checklist aou_1.csv (1886); Dataset aou_2_08 (1897); Dataset aou_4 (1931); Dataset aou_4_26 (1951); Dataset aou_5 (1957); Checklist aou_5_34.csv (February 1982); Checklist NACC_list_species_aou_7_57.csv (2017)	1886; 1897; 1931; 1951; 1957; February 1982; 2017	yes	yes
Melanerpes chrysogenys	Melanerpes chrysogenys	1	Dataset aou_6 (1983); Checklist NACC_list_species_aou_7_57.csv (2017)	1983; 2017	no	yes
Coturnix japonica	Coturnix japonica	1	Dataset aou_5_34 (January 1982); Checklist aou_5_34.csv (February 1982); Checklist NACC_list_species_aou_7_57.csv (2017)	January 1982; February 1982; 2017	no	yes
Lochmias nematura	Lochmias nematura	1	Dataset aou_6 (1983); Dataset aou_6_37 (1989); Checklist NACC_list_species_aou_7_57.csv (2017)	1983; 1989; 2017	no	yes
Aythya americana	Marila americana, Aythya americana, Nyroca americana	3	Checklist aou_1.csv (1886); Dataset aou_2_14 (1908); Dataset aou_4 (1931); Dataset aou_4_20 (1945); Checklist aou_5_34.csv (February 1982); Checklist NACC_list_species_aou_7_57.csv (2017)	1886; 1908; 1931; 1945; February 1982; 2017	yes	yes
Cyphorhinus phaeocephalus	Cyphorhinus phaeocephalus	1	Dataset aou_6 (1983); Checklist NACC_list_species_aou_7_57.csv (2017)	1983; 2017	no	yes
Euphonia elegantissima	Euphonia elegantissima	1	Checklist aou_1.csv (1886); Dataset aou_2_14 (1908); Dataset aou_6 (1983); Dataset aou_6_41 (1997); Dataset aou_7_44 (2003); Checklist NACC_list_species_aou_7_57.csv (2017)	1886; 1908; 1983; 1997; 2003; 2017	yes	yes
Contopus lugubris	Contopus lugubris	1	Dataset aou_6 (1983); Checklist NACC_list_species_aou_7_57.csv (2017)	1983; 2017	no	yes
Haematopus palliatus	Haematopus palliatus	1	Checklist aou_1.csv (1886); Dataset aou_3 (1910); Dataset aou_4 (1931); Dataset aou_5 (1957); Checklist aou_5_34.csv (February 1982); Checklist NACC_list_species_aou_7_57.csv (2017)	1886; 1910; 1931; 1957; February 1982; 2017	yes	yes
Phylloscopus xanthodryas	Phylloscopus xanthodryas	1	Dataset aou_7_55 (2014)	2014	no	no
Branta nigricans	Branta nigricans	1	Checklist aou_1.csv (1886); Dataset aou_4_19 (1944); Dataset aou_4_26 (1951); Dataset aou_5_33 (1976)	1886; 1944; 1951; 1976	yes	no
Parkesia noveboracensis	Parkesia noveboracensis, Seiurus noveboracensis, Seiurus noveboracensis notabilis	3	Checklist aou_1.csv (1886); Dataset aou_3_17 (1920); Dataset aou_4 (1931); Dataset aou_5 (1957); Dataset aou_5_34 (January 1982); Checklist aou_5_34.csv (February 1982); Dataset aou_6 (1983); Dataset aou_7_51 (2010); Checklist NACC_list_species_aou_7_57.csv (2017)	1886; 1920; 1931; 1957; January 1982; February 1982; 1983; 2010; 2017	yes	yes
Pachyramphus homochrous	Pachyramphus homochrous	1	Dataset aou_6 (1983); Dataset aou_6_35 (1985); Dataset aou_6_41 (1997); Dataset aou_7 (1998); Dataset aou_7_44 (2003); Dataset aou_7_45 (2004); Dataset aou_7_52 (2011); Checklist NACC_list_species_aou_7_57.csv (2017)	1983; 1985; 1997; 1998; 2003; 2004; 2011; 2017	no	yes
Brachyramphus brevirostris	Brachyramphus brevirostre, Brachyramphus brevirostris, Brachyramphus kittlitzii	3	Checklist aou_1.csv (1886); Dataset aou_2_14 (1908); Dataset aou_5 (1957); Dataset aou_5_32 (1973); Checklist aou_5_34.csv (February 1982); Checklist NACC_list_species_aou_7_57.csv (2017)	1886; 1908; 1957; 1973; February 1982; 2017	yes	yes
Sclerurus guatemalensis	Sclerurus guatemalensis	1	Dataset aou_6 (1983); Checklist NACC_list_species_aou_7_57.csv (2017)	1983; 2017	no	yes
Caracara cheriway	Caracara cheriway, Polyborus cheriway	2	Checklist aou_1.csv (1886); Dataset aou_4_25 (1950); Dataset aou_5 (1957); Dataset aou_5_34 (January 1982); Dataset aou_7_42 (2000); Checklist NACC_list_species_aou_7_57.csv (2017)	1886; 1950; 1957; January 1982; 2000; 2017	yes	yes
Pavo cristatus	Pavo cristatus	1	Dataset aou_5_34 (January 1982); Checklist aou_5_34.csv (February 1982); Dataset aou_7_53 (2012); Checklist NACC_list_species_aou_7_57.csv (2017)	January 1982; February 1982; 2012; 2017	no	yes
Lampornis clemenciae	Cyanolaemus clemenciae, Coeligena clemenciae, Lampornis clemenciae	3	Checklist aou_1.csv (1886); Dataset aou_2_14 (1908); Dataset aou_4 (1931); Checklist aou_5_34.csv (February 1982); Checklist NACC_list_species_aou_7_57.csv (2017)	1886; 1908; 1931; February 1982; 2017	yes	yes
Buteogallus meridionalis	Buteogallus meridionalis	1	Dataset aou_6 (1983); Checklist NACC_list_species_aou_7_57.csv (2017)	1983; 2017	no	yes
Moho braccatus	Moho braccatus	1	Dataset aou_5_34 (January 1982); Checklist aou_5_34.csv (February 1982); Dataset aou_7_50 (2009); Checklist NACC_list_species_aou_7_57.csv (2017)	January 1982; February 1982; 2009; 2017	no	yes
Lepidothrix coronata	Lepidothrix coronata, Pipra coronata	2	Dataset aou_6 (1983); Dataset aou_7_53 (2012); Checklist NACC_list_species_aou_7_57.csv (2017)	1983; 2012; 2017	no	yes
Loxops caeruleirostris	Loxops caeruleirostris	1	Dataset aou_6_38 (1991); Checklist NACC_list_species_aou_7_57.csv (2017)	1991; 2017	no	yes
Troglodytes sissonii	Thryomanes sissonii, Troglodytes sissonii	2	Dataset aou_6 (1983); Dataset aou_7_47 (2006); Checklist NACC_list_species_aou_7_57.csv (2017)	1983; 2006; 2017	no	yes
Junco phaeonotus	Junco cinereus, Junco cinereus palliatus, Junco cinereus dorsalis, Junco phaeonotus	4	Checklist aou_1.csv (1886); Dataset aou_2 (1895); Dataset aou_5 (1957); Dataset aou_5_32 (1973); Dataset aou_5_34 (January 1982); Checklist aou_5_34.csv (February 1982); Checklist NACC_list_species_aou_7_57.csv (2017)	1886; 1895; 1957; 1973; January 1982; February 1982; 2017	yes	yes
Bulwaria bulwerii	Bulwaria bulwerii	1	Checklist aou_5_34.csv (February 1982)	February 1982	no	no
Spinus cucullatus	Spinus cucullatus, Carduelis cucullata	2	Dataset aou_6 (1983); Dataset aou_7_50 (2009); Checklist NACC_list_species_aou_7_57.csv (2017)	1983; 2009; 2017	no	yes
Vireolanius eximius	Vireolanius eximius	1	Dataset aou_6 (1983); Checklist NACC_list_species_aou_7_57.csv (2017)	1983; 2017	no	yes
Selasphorus flammula	Selasphorus flammula	1	Dataset aou_6 (1983); Checklist NACC_list_species_aou_7_57.csv (2017)	1983; 2017	no	yes
Accipiter gentilis	Accipiter gentilis	1	Dataset aou_4_19 (1944); Dataset aou_5 (1957); Dataset aou_5_34 (January 1982); Checklist aou_5_34.csv (February 1982); Checklist NACC_list_species_aou_7_57.csv (2017)	1944; 1957; January 1982; February 1982; 2017	no	yes
Canachites franklinii	Canachites franklinii, Dendragapus franklinii, Canachites franklini	3	Checklist aou_1.csv (1886); Dataset aou_2_09 (1899); Dataset aou_4_23 (1948); Dataset aou_4_30 (1955)	1886; 1899; 1948; 1955	yes	no
Sphyrapicus nuchalis	Sphyrapicus nuchalis	1	Dataset aou_6_35 (1985); Checklist NACC_list_species_aou_7_57.csv (2017)	1985; 2017	no	yes
Falco peregrinus	Falco peregrinus pealei, Falco peregrinus, Falco peregrinus anatum	3	Checklist aou_1.csv (1886); Dataset aou_3 (1910); Checklist aou_5_34.csv (February 1982); Checklist NACC_list_species_aou_7_57.csv (2017)	1886; 1910; February 1982; 2017	yes	yes
Tringa nebularia	Tringa nebularia	1	Dataset aou_5_34 (January 1982); Checklist aou_5_34.csv (February 1982); Checklist NACC_list_species_aou_7_57.csv (2017)	January 1982; February 1982; 2017	no	yes
Lagopus evermanni	Lagopus evermanni	1	Dataset aou_2_08 (1897); Dataset aou_4 (1931)	1897; 1931	no	no
Ardea alba	Casmerodius albus, Ardea alba	2	Dataset aou_5 (1957); Dataset aou_5_34 (January 1982); Checklist aou_5_34.csv (February 1982); Dataset aou_6_40 (1995); Checklist NACC_list_species_aou_7_57.csv (2017)	1957; January 1982; February 1982; 1995; 2017	no	yes
Spizella atrogularis	Spizella atrigularis, Spizella atrogularis	2	Checklist aou_1.csv (1886); Dataset aou_2_11 (1902); Dataset aou_5_34 (January 1982); Checklist aou_5_34.csv (February 1982); Checklist NACC_list_species_aou_7_57.csv (2017)	1886; 1902; January 1982; February 1982; 2017	yes	yes
Crypturellus boucardi	Crypturellus boucardi	1	Dataset aou_6 (1983); Checklist NACC_list_species_aou_7_57.csv (2017)	1983; 2017	no	yes
Oxyura jamaicensis	Erismatura jamaicensis, Erismatura rubida, Oxyura jamaicensis	3	Checklist aou_1.csv (1886); Dataset aou_2_08 (1897); Dataset aou_4_22 (1947); Checklist aou_5_34.csv (February 1982); Dataset aou_6_41 (1997); Checklist NACC_list_species_aou_7_57.csv (2017)	1886; 1897; 1947; February 1982; 1997; 2017	yes	yes
Plectrophenax hyperboreus	Passerina hyperborea, Plectrophenax hyperboreus	2	Checklist aou_1.csv (1886); Dataset aou_2_09 (1899); Dataset aou_2_14 (1908); Dataset aou_2_15 (1909); Dataset aou_5 (1957); Dataset aou_5_34 (January 1982); Checklist aou_5_34.csv (February 1982); Dataset aou_7_51 (2010); Checklist NACC_list_species_aou_7_57.csv (2017)	1886; 1899; 1908; 1909; 1957; January 1982; February 1982; 2010; 2017	yes	yes
Colonia colonus	Colonia colonus	1	Dataset aou_6 (1983); Checklist NACC_list_species_aou_7_57.csv (2017)	1983; 2017	no	yes
Melanerpes pulcher	Melanerpes pulcher	1	Dataset aou_7_46 (2005)	2005	no	no
Peucaea carpalis	Peucaea carpalis, Aimophila carpalis	2	Checklist aou_1.csv (1886); Dataset aou_2_09 (1899); Dataset aou_5_34 (January 1982); Checklist aou_5_34.csv (February 1982); Dataset aou_7_51 (2010); Checklist NACC_list_species_aou_7_57.csv (2017)	1886; 1899; January 1982; February 1982; 2010; 2017	yes	yes
Campephilus guatemalensis	Campephilus guatemalensis	1	Dataset aou_6 (1983); Checklist NACC_list_species_aou_7_57.csv (2017)	1983; 2017	no	yes
Cypseloides niger	Nephoecetes niger, Cypseloides niger	2	Checklist aou_1.csv (1886); Dataset aou_4 (1931); Dataset aou_4_27 (1952); Dataset aou_5 (1957); Checklist aou_5_34.csv (February 1982); Checklist NACC_list_species_aou_7_57.csv (2017)	1886; 1931; 1952; 1957; February 1982; 2017	yes	yes
Charadrius hiaticula	Charadrius hiaticulus, Aegialitis hiaticula, Charadrius hiaticula	3	Checklist aou_1.csv (1886); Dataset aou_2_15 (1909); Dataset aou_3_17 (1920); Dataset aou_4 (1931); Dataset aou_4_19 (1944); Dataset aou_4_29 (1954); Dataset aou_4_31 (1956); Dataset aou_5_34 (January 1982); Checklist aou_5_34.csv (February 1982); Checklist NACC_list_species_aou_7_57.csv (2017)	1886; 1909; 1920; 1931; 1944; 1954; 1956; January 1982; February 1982; 2017	yes	yes
Aix sponsa	Aix sponsa	1	Checklist aou_1.csv (1886); Checklist aou_5_34.csv (February 1982); Checklist NACC_list_species_aou_7_57.csv (2017)	1886; February 1982; 2017	yes	yes
Geotrygon montana	Geotrygon montana, Oreopeleia montana	2	Dataset aou_1_02 (1890); Dataset aou_3_18 (1923); Dataset aou_4_26 (1951); Checklist aou_5_34.csv (February 1982); Checklist NACC_list_species_aou_7_57.csv (2017)	1890; 1923; 1951; February 1982; 2017	no	yes
Engyptila albifrons	Engyptila albifrons	1	Checklist aou_1.csv (1886); Dataset aou_1_07 (1895); Dataset aou_2 (1895)	1886; 1895	yes	no
Salpinctes obsoletus	Salpinctes obsoletus	1	Checklist aou_1.csv (1886); Dataset aou_4 (1931); Checklist aou_5_34.csv (February 1982); Checklist NACC_list_species_aou_7_57.csv (2017)	1886; 1931; February 1982; 2017	yes	yes
Picoides stricklandi	Picoides stricklandi, Dryobates stricklandi	2	Checklist aou_1.csv (1886); Dataset aou_1_01 (1889); Dataset aou_5_34 (January 1982); Checklist aou_5_34.csv (February 1982); Dataset aou_7_42 (2000); Checklist NACC_list_species_aou_7_57.csv (2017)	1886; 1889; January 1982; February 1982; 2000; 2017	yes	yes
Fregetta tropica	Cymodroma grallaria, Fregetta tropica, Fregetta grallaria	3	Checklist aou_1.csv (1886); Dataset aou_2_09 (1899); Dataset aou_3_18 (1923); Dataset aou_4 (1931); Dataset aou_4_20 (1945); Dataset aou_5_34 (January 1982); Dataset aou_7_47 (2006); Checklist NACC_list_species_aou_7_57.csv (2017)	1886; 1899; 1923; 1931; 1945; January 1982; 2006; 2017	yes	yes
Ortalis leucogastra	Ortalis leucogastra	1	Dataset aou_6_35 (1985); Checklist NACC_list_species_aou_7_57.csv (2017)	1985; 2017	no	yes
Certhia familiaris	Certhia familiaris americana, Certhia familiaris, Certhia familiaris mexicana	3	Checklist aou_1.csv (1886); Dataset aou_5_34 (January 1982)	1886; January 1982	yes	no
Troglodytes troglodytes	Troglodytes troglodytes	1	Dataset aou_4_19 (1944); Checklist aou_5_34.csv (February 1982); Dataset aou_7_51 (2010)	1944; February 1982; 2010	no	no
Calidris temminckii	Calidris temminckii	1	Dataset aou_5_34 (January 1982); Checklist aou_5_34.csv (February 1982); Checklist NACC_list_species_aou_7_57.csv (2017)	January 1982; February 1982; 2017	no	yes
Leucopeza semperi	Leucopeza semperi	1	Dataset aou_6 (1983); Checklist NACC_list_species_aou_7_57.csv (2017)	1983; 2017	no	yes
Icterus chrysater	Icterus chrysater	1	Dataset aou_6 (1983); Checklist NACC_list_species_aou_7_57.csv (2017)	1983; 2017	no	yes
Todus mexicanus	Todus mexicanus	1	Dataset aou_6 (1983); Checklist NACC_list_species_aou_7_57.csv (2017)	1983; 2017	no	yes
Limnodromus scolopaceus	Limnodromus scolopaceus	1	Dataset aou_4_29 (1954); Checklist aou_5_34.csv (February 1982); Checklist NACC_list_species_aou_7_57.csv (2017)	1954; February 1982; 2017	no	yes
Ridgwayia pinicola	Ridgwayia pinicola	1	Dataset aou_5_34 (January 1982); Checklist aou_5_34.csv (February 1982); Dataset aou_6 (1983); Checklist NACC_list_species_aou_7_57.csv (2017)	January 1982; February 1982; 1983; 2017	no	yes
Eupherusa nigriventris	Eupherusa nigriventris	1	Dataset aou_6 (1983); Checklist NACC_list_species_aou_7_57.csv (2017)	1983; 2017	no	yes
Elanoides forficatus	Elanoides forficatus	1	Checklist aou_1.csv (1886); Dataset aou_2_15 (1909); Dataset aou_3_18 (1923); Dataset aou_5_34 (January 1982); Checklist aou_5_34.csv (February 1982); Dataset aou_6_40 (1995); Checklist NACC_list_species_aou_7_57.csv (2017)	1886; 1909; 1923; January 1982; February 1982; 1995; 2017	yes	yes
Nonnula ruficapilla	Nonnula ruficapilla	1	Dataset aou_6 (1983); Dataset aou_7_49 (2008)	1983; 2008	no	no
Amazilia yucatanensis	Amazilia yucatanensis, Amazilia cerviniventris, Amazilis cerviniventris	3	Checklist aou_1.csv (1886); Dataset aou_2_10 (1901); Dataset aou_3_18 (1923); Checklist aou_5_34.csv (February 1982); Checklist NACC_list_species_aou_7_57.csv (2017)	1886; 1901; 1923; February 1982; 2017	yes	yes
Dendrocygna autumnalis	Dendrocygna autumnalis	1	Checklist aou_1.csv (1886); Dataset aou_5 (1957); Dataset aou_5_33 (1976); Checklist aou_5_34.csv (February 1982); Checklist NACC_list_species_aou_7_57.csv (2017)	1886; 1957; 1976; February 1982; 2017	yes	yes
Sternula antillarum	Sternula antillarum, Sterna antillarum	2	Checklist aou_1.csv (1886); Dataset aou_4_19 (1944); Dataset aou_5_34 (January 1982); Checklist aou_5_34.csv (February 1982); Dataset aou_7_47 (2006); Checklist NACC_list_species_aou_7_57.csv (2017)	1886; 1944; January 1982; February 1982; 2006; 2017	yes	yes
Tyrannus crassirostris	Tyrannus crassirostris	1	Dataset aou_5_34 (January 1982); Checklist aou_5_34.csv (February 1982); Checklist NACC_list_species_aou_7_57.csv (2017)	January 1982; February 1982; 2017	no	yes
Icterus leucopteryx	Icterus leucopteryx	1	Dataset aou_6 (1983); Checklist NACC_list_species_aou_7_57.csv (2017)	1983; 2017	no	yes
Contopus sordidulus	Contopus sordidulus, Contopus richardsonii, Myiochanes richardsoni, Myiochanes richardsonii	4	Checklist aou_1.csv (1886); Dataset aou_2_14 (1908); Dataset aou_3 (1910); Dataset aou_4_22 (1947); Dataset aou_4_31 (1956); Dataset aou_5_34 (January 1982); Checklist aou_5_34.csv (February 1982); Checklist NACC_list_species_aou_7_57.csv (2017)	1886; 1908; 1910; 1947; 1956; January 1982; February 1982; 2017	yes	yes
Cyanerpes caeruleus	Cyanerpes caeruleus	1	Dataset aou_6 (1983); Checklist NACC_list_species_aou_7_57.csv (2017)	1983; 2017	no	yes
Cotinga amabilis	Cotinga amabilis	1	Dataset aou_6 (1983); Checklist NACC_list_species_aou_7_57.csv (2017)	1983; 2017	no	yes
Mimus gundlachii	Mimus gundlachii	1	Dataset aou_5_34 (January 1982); Checklist aou_5_34.csv (February 1982); Checklist NACC_list_species_aou_7_57.csv (2017)	January 1982; February 1982; 2017	no	yes
Loxigilla barbadensis	Loxigilla barbadensis	1	Dataset aou_7_47 (2006); Checklist NACC_list_species_aou_7_57.csv (2017)	2006; 2017	no	yes
Rallus elegans	Rallus elegans	1	Checklist aou_1.csv (1886); Checklist aou_5_34.csv (February 1982); Dataset aou_7_55 (2014); Checklist NACC_list_species_aou_7_57.csv (2017)	1886; February 1982; 2014; 2017	yes	yes
Cynanthus sordidus	Cynanthus sordidus	1	Dataset aou_6 (1983); Checklist NACC_list_species_aou_7_57.csv (2017)	1983; 2017	no	yes
Aphelocoma ultramarina	Aphelocoma ultramarina	1	Dataset aou_4_22 (1947); Dataset aou_5 (1957); Dataset aou_5_34 (January 1982); Checklist aou_5_34.csv (February 1982); Dataset aou_6_40 (1995); Dataset aou_7_52 (2011); Checklist NACC_list_species_aou_7_57.csv (2017)	1947; 1957; January 1982; February 1982; 1995; 2011; 2017	no	yes
Panyptila cayennensis	Panyptila cayennensis	1	Dataset aou_6 (1983); Checklist NACC_list_species_aou_7_57.csv (2017)	1983; 2017	no	yes
Branta bernicla	Branta bernicla	1	Checklist aou_1.csv (1886); Dataset aou_2 (1895); Dataset aou_2_15 (1909); Dataset aou_4 (1931); Dataset aou_4_19 (1944); Dataset aou_4_26 (1951); Dataset aou_5 (1957); Dataset aou_5_33 (1976); Checklist aou_5_34.csv (February 1982); Checklist NACC_list_species_aou_7_57.csv (2017)	1886; 1895; 1909; 1931; 1944; 1951; 1957; 1976; February 1982; 2017	yes	yes
Pinguinus impennis	Plautus impennis, Pinguinus impennis	2	Checklist aou_1.csv (1886); Dataset aou_4_19 (1944); Checklist aou_5_34.csv (February 1982); Checklist NACC_list_species_aou_7_57.csv (2017)	1886; 1944; February 1982; 2017	yes	yes
Glareola maldivarum	Glareola maldivarum	1	Dataset aou_6_36 (1987); Checklist NACC_list_species_aou_7_57.csv (2017)	1987; 2017	no	yes
Cairina moschata	Cairina moschata	1	Dataset aou_6 (1983); Checklist NACC_list_species_aou_7_57.csv (2017)	1983; 2017	no	yes
Icterus prosthemelas	Icterus prosthemelas	1	Dataset aou_7_42 (2000); Checklist NACC_list_species_aou_7_57.csv (2017)	2000; 2017	no	yes
Cypseloides storeri	Cypseloides storeri	1	Dataset aou_6_39 (1993); Checklist NACC_list_species_aou_7_57.csv (2017)	1993; 2017	no	yes
Gallinula chloropus	Gallinula chloropus	1	Dataset aou_3_18 (1923); Dataset aou_5 (1957); Dataset aou_5_34 (January 1982); Checklist aou_5_34.csv (February 1982); Dataset aou_7_52 (2011); Dataset aou_7_54 (2013); Checklist NACC_list_species_aou_7_57.csv (2017)	1923; 1957; January 1982; February 1982; 2011; 2013; 2017	no	yes
Vidua macroura	Vidua macroura	1	Dataset aou_6 (1983); Dataset aou_7_51 (2010); Checklist NACC_list_species_aou_7_57.csv (2017)	1983; 2010; 2017	no	yes
Myiothlypis fulvicauda	Myiothlypis fulvicauda, Phaeothlypis fulvicauda	2	Dataset aou_6 (1983); Dataset aou_7_52 (2011); Checklist NACC_list_species_aou_7_57.csv (2017)	1983; 2011; 2017	no	yes
Hydrobates pelagicus	Hydrobates pelagicus, Hydrobates pelagica, Procellaria pelagica, Thalassidroma pelagica	4	Checklist aou_1.csv (1886); Dataset aou_2_14 (1908); Dataset aou_2_15 (1909); Dataset aou_3 (1910); Dataset aou_3_16 (1912); Dataset aou_3_17 (1920); Dataset aou_3_18 (1923); Dataset aou_4 (1931); Dataset aou_4_30 (1955); Dataset aou_5_34 (January 1982); Checklist aou_5_34.csv (February 1982); Dataset aou_6 (1983); Checklist NACC_list_species_aou_7_57.csv (2017)	1886; 1908; 1909; 1910; 1912; 1920; 1923; 1931; 1955; January 1982; February 1982; 1983; 2017	yes	yes
Peucaea botterii	Peucaea botterii, Aimophila botterii	2	Dataset aou_2_11 (1902); Dataset aou_3 (1910); Dataset aou_4 (1931); Dataset aou_5_34 (January 1982); Checklist aou_5_34.csv (February 1982); Dataset aou_7_51 (2010); Checklist NACC_list_species_aou_7_57.csv (2017)	1902; 1910; 1931; January 1982; February 1982; 2010; 2017	no	yes
Oreothlypis virginiae	Helminthophila virginiae, Oreothlypis virginiae, Vermivora virginiae	3	Checklist aou_1.csv (1886); Dataset aou_2_15 (1909); Dataset aou_3_17 (1920); Dataset aou_5 (1957); Dataset aou_5_34 (January 1982); Checklist aou_5_34.csv (February 1982); Dataset aou_6 (1983); Dataset aou_7_51 (2010); Checklist NACC_list_species_aou_7_57.csv (2017)	1886; 1909; 1920; 1957; January 1982; February 1982; 1983; 2010; 2017	yes	yes
Egretta caerulea	Egretta caerulea, Ardea caerulea, Florida caerulea, Ardea coerulea	4	Checklist aou_1.csv (1886); Dataset aou_2 (1895); Dataset aou_2_12 (1903); Dataset aou_5_34 (January 1982); Checklist aou_5_34.csv (February 1982); Checklist NACC_list_species_aou_7_57.csv (2017)	1886; 1895; 1903; January 1982; February 1982; 2017	yes	yes
Platalea leucorodia	Platalea leucorodia	1	Dataset aou_4_22 (1947); Dataset aou_5 (1957); Dataset aou_5_34 (January 1982); Dataset aou_7_51 (2010); Checklist NACC_list_species_aou_7_57.csv (2017)	1947; 1957; January 1982; 2010; 2017	no	yes
Fluvicola pica	Fluvicola pica	1	Dataset aou_6 (1983); Checklist NACC_list_species_aou_7_57.csv (2017)	1983; 2017	no	yes
Zenaida aurita	Zenaida aurita, Zenaida zenaida	2	Checklist aou_1.csv (1886); Dataset aou_4_19 (1944); Checklist aou_5_34.csv (February 1982); Checklist NACC_list_species_aou_7_57.csv (2017)	1886; 1944; February 1982; 2017	yes	yes
Pterodroma sandwichensis	Pterodroma sandwichensis	1	Dataset aou_7_43 (2002); Checklist NACC_list_species_aou_7_57.csv (2017)	2002; 2017	no	yes
Icterus abeillei	Icterus abeillei	1	Dataset aou_6_40 (1995); Checklist NACC_list_species_aou_7_57.csv (2017)	1995; 2017	no	yes
Aquila chrysaetos	Aquila chrysaetos	1	Checklist aou_1.csv (1886); Dataset aou_2_15 (1909); Dataset aou_3_18 (1923); Dataset aou_4 (1931); Checklist aou_5_34.csv (February 1982); Checklist NACC_list_species_aou_7_57.csv (2017)	1886; 1909; 1923; 1931; February 1982; 2017	yes	yes
Malacoptila panamensis	Malacoptila panamensis	1	Dataset aou_6 (1983); Checklist NACC_list_species_aou_7_57.csv (2017)	1983; 2017	no	yes
Ficedula parva	Ficedula parva	1	Dataset aou_5_34 (January 1982); Checklist aou_5_34.csv (February 1982); Dataset aou_7_47 (2006)	January 1982; February 1982; 2006	no	no
Contopus hispaniolensis	Contopus hispaniolensis	1	Dataset aou_6_40 (1995); Checklist NACC_list_species_aou_7_57.csv (2017)	1995; 2017	no	yes
Hylorchilus sumichrasti	Hylorchilus sumichrasti	1	Dataset aou_6 (1983); Dataset aou_6_41 (1997); Checklist NACC_list_species_aou_7_57.csv (2017)	1983; 1997; 2017	no	yes
Sicalis luteiventris	Sicalis luteiventris	1	Dataset aou_6_41 (1997)	1997	no	no
Doricha enicura	Doricha enicura	1	Dataset aou_6 (1983); Checklist NACC_list_species_aou_7_57.csv (2017)	1983; 2017	no	yes
Acanthidops bairdi	Acanthidops bairdi, Acanthidops bairdii	2	Dataset aou_6 (1983); Dataset aou_7_51 (2010); Checklist NACC_list_species_aou_7_57.csv (2017)	1983; 2010; 2017	no	yes
Setophaga caerulescens	Dendroica caerulescens, Setophaga caerulescens	2	Checklist aou_1.csv (1886); Dataset aou_3_17 (1920); Dataset aou_5 (1957); Dataset aou_5_34 (January 1982); Checklist aou_5_34.csv (February 1982); Dataset aou_6 (1983); Dataset aou_7_52 (2011); Checklist NACC_list_species_aou_7_57.csv (2017)	1886; 1920; 1957; January 1982; February 1982; 1983; 2011; 2017	yes	yes
Melospiza insignis	Melospiza insignis	1	Dataset aou_2 (1895); Dataset aou_2_12 (1903)	1895; 1903	no	no
Glyphorynchus spirurus	Glyphorynchus spirurus	1	Dataset aou_6 (1983); Dataset aou_7_47 (2006); Checklist NACC_list_species_aou_7_57.csv (2017)	1983; 2006; 2017	no	yes
Colinus nigrogularis	Colinus nigrogularis	1	Dataset aou_6 (1983); Dataset aou_6_41 (1997); Checklist NACC_list_species_aou_7_57.csv (2017)	1983; 1997; 2017	no	yes
Glaucis aeneus	Glaucis aeneus, Glaucis aenea	2	Dataset aou_6 (1983); Dataset aou_7_45 (2004); Checklist NACC_list_species_aou_7_57.csv (2017)	1983; 2004; 2017	no	yes
Chalybura buffonii	Chalybura buffonii	1	Dataset aou_6 (1983); Checklist NACC_list_species_aou_7_57.csv (2017)	1983; 2017	no	yes
Megascops guatemalae	Otus guatemalae, Megascops guatemalae	2	Dataset aou_6 (1983); Dataset aou_7_44 (2003); Dataset aou_7_46 (2005); Checklist NACC_list_species_aou_7_57.csv (2017)	1983; 2003; 2005; 2017	no	yes
Melozone kieneri	Melozone kieneri	1	Dataset aou_6 (1983); Checklist NACC_list_species_aou_7_57.csv (2017)	1983; 2017	no	yes
Schiffornis veraepacis	Schiffornis veraepacis	1	Dataset aou_7_54 (2013); Checklist NACC_list_species_aou_7_57.csv (2017)	2013; 2017	no	yes
Toxostoma ocellatum	Toxostoma ocellatum	1	Dataset aou_6 (1983); Checklist NACC_list_species_aou_7_57.csv (2017)	1983; 2017	no	yes
Picoides borealis	Dendrocopos borealis, Dryobates borealis, Picoides borealis	3	Checklist aou_1.csv (1886); Dataset aou_4_22 (1947); Dataset aou_5_33 (1976); Checklist aou_5_34.csv (February 1982); Checklist NACC_list_species_aou_7_57.csv (2017)	1886; 1947; 1976; February 1982; 2017	yes	yes
Setophaga miniata	Setophaga miniata	1	Checklist aou_1.csv (1886); Dataset aou_2_14 (1908)	1886; 1908	yes	no
Schiffornis turdina	Schiffornis turdinus, Schiffornis turdina	2	Dataset aou_6 (1983); Dataset aou_6_35 (1985); Dataset aou_6_41 (1997); Dataset aou_7 (1998); Dataset aou_7_44 (2003); Dataset aou_7_45 (2004); Dataset aou_7_52 (2011); Dataset aou_7_54 (2013)	1983; 1985; 1997; 1998; 2003; 2004; 2011; 2013	no	no
Toxostoma longirostre	Harporhynchus longirostris, Toxostoma longirostre	2	Checklist aou_1.csv (1886); Dataset aou_1_01 (1889); Dataset aou_2 (1895); Dataset aou_2_11 (1902); Dataset aou_3 (1910); Dataset aou_5 (1957); Checklist aou_5_34.csv (February 1982); Checklist NACC_list_species_aou_7_57.csv (2017)	1886; 1889; 1895; 1902; 1910; 1957; February 1982; 2017	yes	yes
Pelagodroma marina	Pelagodroma marina	1	Checklist aou_1.csv (1886); Dataset aou_3_18 (1923); Dataset aou_5_34 (January 1982); Checklist aou_5_34.csv (February 1982); Checklist NACC_list_species_aou_7_57.csv (2017)	1886; 1923; January 1982; February 1982; 2017	yes	yes
Lepidocolaptes lacrymiger	Lepidocolaptes lacrymiger	1	Dataset aou_7_50 (2009)	2009	no	no
Puffinus newelli	Puffinus newelli	1	Dataset aou_7_56 (2015); Checklist NACC_list_species_aou_7_57.csv (2017)	2015; 2017	no	yes
Cyclarhis gujanensis	Cyclarhis gujanensis	1	Dataset aou_6 (1983); Checklist NACC_list_species_aou_7_57.csv (2017)	1983; 2017	no	yes
Touit costaricensis	Touit costaricensis	1	Dataset aou_6 (1983); Checklist NACC_list_species_aou_7_57.csv (2017)	1983; 2017	no	yes
Melanerpes hypopolius	Melanerpes hypopolius	1	Dataset aou_6 (1983); Checklist NACC_list_species_aou_7_57.csv (2017)	1983; 2017	no	yes
Myiarchus yucatanensis	Myiarchus yucatanensis	1	Dataset aou_6 (1983); Checklist NACC_list_species_aou_7_57.csv (2017)	1983; 2017	no	yes
Psittacara strenuus	Aratinga strenua, Psittacara strenuus	2	Dataset aou_6 (1983); Dataset aou_7_55 (2014); Checklist NACC_list_species_aou_7_57.csv (2017)	1983; 2014; 2017	no	yes
Campephilus melanoleucos	Campephilus melanoleucos	1	Dataset aou_6 (1983); Checklist NACC_list_species_aou_7_57.csv (2017)	1983; 2017	no	yes
Sialia sialis	Sialia sialis azurea, Sialia sialis	2	Checklist aou_1.csv (1886); Dataset aou_5 (1957); Dataset aou_5_34 (January 1982); Checklist aou_5_34.csv (February 1982); Dataset aou_6 (1983); Checklist NACC_list_species_aou_7_57.csv (2017)	1886; 1957; January 1982; February 1982; 1983; 2017	yes	yes
Setophaga cerulea	Dendroica cerulea, Setophaga cerulea, Dendroica rara, Dendroica caerulea	4	Checklist aou_1.csv (1886); Dataset aou_2_08 (1897); Dataset aou_2_13 (1904); Dataset aou_3_17 (1920); Dataset aou_5 (1957); Dataset aou_5_34 (January 1982); Checklist aou_5_34.csv (February 1982); Dataset aou_6 (1983); Dataset aou_7_52 (2011); Checklist NACC_list_species_aou_7_57.csv (2017)	1886; 1897; 1904; 1920; 1957; January 1982; February 1982; 1983; 2011; 2017	yes	yes
Eudocimus ruber	Eudocimus ruber, Guara rubra	2	Checklist aou_1.csv (1886); Dataset aou_3_17 (1920); Dataset aou_4_27 (1952); Checklist aou_5_34.csv (February 1982); Checklist NACC_list_species_aou_7_57.csv (2017)	1886; 1920; 1952; February 1982; 2017	yes	yes
Palmeria dolei	Palmeria dolei	1	Dataset aou_5_34 (January 1982); Checklist aou_5_34.csv (February 1982); Dataset aou_7 (1998); Checklist NACC_list_species_aou_7_57.csv (2017)	January 1982; February 1982; 1998; 2017	no	yes
Icterus dominicensis	Icterus dominicensis	1	Dataset aou_6 (1983); Dataset aou_7_42 (2000); Dataset aou_7_51 (2010); Checklist NACC_list_species_aou_7_57.csv (2017)	1983; 2000; 2010; 2017	no	yes
Pilherodius pileatus	Pilherodius pileatus	1	Dataset aou_6 (1983); Checklist NACC_list_species_aou_7_57.csv (2017)	1983; 2017	no	yes
Chordeiles minor	Chordeiles minor, Chordeiles virginianus henryi, Chordeiles virginianus minor, Chordeiles virginianus	4	Checklist aou_1.csv (1886); Dataset aou_4 (1931); Dataset aou_5 (1957); Checklist aou_5_34.csv (February 1982); Checklist NACC_list_species_aou_7_57.csv (2017)	1886; 1931; 1957; February 1982; 2017	yes	yes
Larus nelsoni	Larus nelsoni	1	Checklist aou_1.csv (1886); Dataset aou_4 (1931)	1886; 1931	yes	no
Tringa erythropus	Tringa erythropus	1	Dataset aou_5_34 (January 1982); Checklist aou_5_34.csv (February 1982); Checklist NACC_list_species_aou_7_57.csv (2017)	January 1982; February 1982; 2017	no	yes
Catharus bicknelli	Catharus bicknelli	1	Dataset aou_6_40 (1995); Checklist NACC_list_species_aou_7_57.csv (2017)	1995; 2017	no	yes
Calocitta formosa	Calocitta formosa	1	Dataset aou_6 (1983); Checklist NACC_list_species_aou_7_57.csv (2017)	1983; 2017	no	yes
Chlorodrepanis stejnegeri	Chlorodrepanis stejnegeri, Hemignathus kauaiensis	2	Dataset aou_6_40 (1995); Dataset aou_7_56 (2015); Checklist NACC_list_species_aou_7_57.csv (2017)	1995; 2015; 2017	no	yes
Turdus merula	Turdus merula	1	Dataset aou_4 (1931); Dataset aou_5 (1957); Dataset aou_5_34 (January 1982); Checklist aou_5_34.csv (February 1982); Dataset aou_6 (1983); Checklist NACC_list_species_aou_7_57.csv (2017)	1931; 1957; January 1982; February 1982; 1983; 2017	no	yes
Chlorostilbon swainsonii	Chlorostilbon swainsonii	1	Dataset aou_6 (1983); Checklist NACC_list_species_aou_7_57.csv (2017)	1983; 2017	no	yes
Macrorhamphus scolopaceus	Macrorhamphus scolopaceus	1	Checklist aou_1.csv (1886); Dataset aou_3 (1910)	1886; 1910	yes	no
Loxigilla noctis	Loxigilla noctis	1	Dataset aou_6 (1983); Dataset aou_7_47 (2006); Checklist NACC_list_species_aou_7_57.csv (2017)	1983; 2006; 2017	no	yes
Lampornis castaneoventris	Lampornis castaneoventris	1	Dataset aou_6 (1983); Checklist NACC_list_species_aou_7_57.csv (2017)	1983; 2017	no	yes
Phylloscopus inornatus	Phylloscopus inornatus	1	Dataset aou_7_43 (2002); Checklist NACC_list_species_aou_7_57.csv (2017)	2002; 2017	no	yes
Habia atrimaxillaris	Habia atrimaxillaris	1	Dataset aou_6 (1983); Dataset aou_7_50 (2009); Checklist NACC_list_species_aou_7_57.csv (2017)	1983; 2009; 2017	no	yes
Chlorospingus inornatus	Chlorospingus inornatus	1	Dataset aou_6 (1983); Dataset aou_7_52 (2011); Checklist NACC_list_species_aou_7_57.csv (2017)	1983; 2011; 2017	no	yes
Pyrrhura lucianii	Pyrrhura lucianii	1	Dataset aou_7_55 (2014)	2014	no	no
Melanerpes hoffmannii	Melanerpes hoffmannii	1	Dataset aou_6 (1983); Checklist NACC_list_species_aou_7_57.csv (2017)	1983; 2017	no	yes
Myiodynastes luteiventris	Myiodynastes luteiventris	1	Checklist aou_1.csv (1886); Checklist aou_5_34.csv (February 1982); Checklist NACC_list_species_aou_7_57.csv (2017)	1886; February 1982; 2017	yes	yes
Pterodroma feae	Pterodroma feae	1	Dataset aou_7_54 (2013); Checklist NACC_list_species_aou_7_57.csv (2017)	2013; 2017	no	yes
Euplectes franciscanus	Euplectes franciscanus	1	Dataset aou_6_41 (1997); Checklist NACC_list_species_aou_7_57.csv (2017)	1997; 2017	no	yes
Vireo olivaceus	Vireosylva olivacea, Vireo olivaceus	2	Checklist aou_1.csv (1886); Dataset aou_2_14 (1908); Dataset aou_4 (1931); Checklist aou_5_34.csv (February 1982); Dataset aou_6_36 (1987); Checklist NACC_list_species_aou_7_57.csv (2017)	1886; 1908; 1931; February 1982; 1987; 2017	yes	yes
Paroreomyza maculata	Paroreomyza maculata	1	Dataset aou_5_34 (January 1982); Checklist aou_5_34.csv (February 1982); Dataset aou_6_39 (1993); Checklist NACC_list_species_aou_7_57.csv (2017)	January 1982; February 1982; 1993; 2017	no	yes
Cantorchilus elutus	Cantorchilus elutus	1	Dataset aou_7_57 (2016); Checklist NACC_list_species_aou_7_57.csv (2017)	2016; 2017	no	yes
Junco caniceps	Junco caniceps	1	Checklist aou_1.csv (1886); Dataset aou_2_14 (1908); Dataset aou_5_34 (January 1982)	1886; 1908; January 1982	yes	no
Tringa flavipes	Totanus flavipes, Tringa flavipes	2	Checklist aou_1.csv (1886); Dataset aou_4 (1931); Dataset aou_5 (1957); Dataset aou_5_32 (1973); Checklist aou_5_34.csv (February 1982); Checklist NACC_list_species_aou_7_57.csv (2017)	1886; 1931; 1957; 1973; February 1982; 2017	yes	yes
Ammospiza mirabilis	Ammospiza mirabilis	1	Dataset aou_4 (1931); Dataset aou_5 (1957); Dataset aou_5_32 (1973)	1931; 1957; 1973	no	no
Setophaga castanea	Dendroica castanea, Setophaga castanea	2	Checklist aou_1.csv (1886); Dataset aou_3_17 (1920); Dataset aou_5 (1957); Dataset aou_5_34 (January 1982); Checklist aou_5_34.csv (February 1982); Dataset aou_6 (1983); Dataset aou_7_52 (2011); Checklist NACC_list_species_aou_7_57.csv (2017)	1886; 1920; 1957; January 1982; February 1982; 1983; 2011; 2017	yes	yes
Viridonia sagittirostris	Hemignathus sagittirostris, Viridonia sagittirostris	2	Dataset aou_5_34 (January 1982); Checklist aou_5_34.csv (February 1982); Dataset aou_7_56 (2015); Checklist NACC_list_species_aou_7_57.csv (2017)	January 1982; February 1982; 2015; 2017	no	yes
Petrochelidon melanogastra	Petrochelidon melanogastra	1	Dataset aou_2_11 (1902); Dataset aou_2_13 (1904)	1902; 1904	no	no
Sittasomus griseicapillus	Sittasomus griseicapillus	1	Dataset aou_6 (1983); Dataset aou_7_47 (2006); Checklist NACC_list_species_aou_7_57.csv (2017)	1983; 2006; 2017	no	yes
Anas crecca	Nettion crecca, Anas crecca	2	Checklist aou_1.csv (1886); Dataset aou_2_09 (1899); Dataset aou_4_19 (1944); Dataset aou_5 (1957); Dataset aou_5_32 (1973); Checklist aou_5_34.csv (February 1982); Checklist NACC_list_species_aou_7_57.csv (2017)	1886; 1899; 1944; 1957; 1973; February 1982; 2017	yes	yes
Coccyzus merlini	Coccyzus merlini, Saurothera merlini	2	Dataset aou_6 (1983); Dataset aou_7_47 (2006); Checklist NACC_list_species_aou_7_57.csv (2017)	1983; 2006; 2017	no	yes
Zonotrichia capensis	Zonotrichia capensis	1	Dataset aou_6 (1983); Checklist NACC_list_species_aou_7_57.csv (2017)	1983; 2017	no	yes
Cantorchilus semibadius	Cantorchilus semibadius, Thryothorus semibadius	2	Dataset aou_6 (1983); Dataset aou_7_53 (2012); Checklist NACC_list_species_aou_7_57.csv (2017)	1983; 2012; 2017	no	yes
Dendrocygna viduata	Dendrocygna viduata	1	Dataset aou_4 (1931); Dataset aou_4_31 (1956); Dataset aou_5 (1957); Dataset aou_5_33 (1976); Dataset aou_5_34 (January 1982); Dataset aou_6 (1983); Checklist NACC_list_species_aou_7_57.csv (2017)	1931; 1956; 1957; 1976; January 1982; 1983; 2017	no	yes
Oreothlypis crissalis	Vermivora crissalis, Oreothlypis crissalis	2	Dataset aou_4 (1931); Dataset aou_5 (1957); Dataset aou_5_34 (January 1982); Checklist aou_5_34.csv (February 1982); Dataset aou_6 (1983); Dataset aou_7_51 (2010); Checklist NACC_list_species_aou_7_57.csv (2017)	1931; 1957; January 1982; February 1982; 1983; 2010; 2017	no	yes
Onychoprion aleuticus	Onychoprion aleuticus, Sterna aleutica	2	Checklist aou_1.csv (1886); Checklist aou_5_34.csv (February 1982); Dataset aou_7_47 (2006); Checklist NACC_list_species_aou_7_57.csv (2017)	1886; February 1982; 2006; 2017	yes	yes
Cranioleuca erythrops	Cranioleuca erythrops	1	Dataset aou_6 (1983); Checklist NACC_list_species_aou_7_57.csv (2017)	1983; 2017	no	yes
Patagioenas speciosa	Patagioenas speciosa, Columba speciosa	2	Dataset aou_6 (1983); Dataset aou_7_44 (2003); Checklist NACC_list_species_aou_7_57.csv (2017)	1983; 2003; 2017	no	yes
Euphonia minuta	Euphonia minuta	1	Dataset aou_6 (1983); Dataset aou_7_44 (2003); Checklist NACC_list_species_aou_7_57.csv (2017)	1983; 2003; 2017	no	yes
Corvus cornix	Corvus cornix	1	Dataset aou_2_14 (1908); Dataset aou_5_33 (1976)	1908; 1976	no	no
Oriturus superciliosus	Oriturus superciliosus	1	Dataset aou_6 (1983); Checklist NACC_list_species_aou_7_57.csv (2017)	1983; 2017	no	yes
Baeolophus bicolor	Baeolophus bicolor, Parus bicolor	2	Checklist aou_1.csv (1886); Dataset aou_2_12 (1903); Dataset aou_4_19 (1944); Dataset aou_5_33 (1976); Checklist aou_5_34.csv (February 1982); Dataset aou_6_41 (1997); Dataset aou_7_43 (2002); Checklist NACC_list_species_aou_7_57.csv (2017)	1886; 1903; 1944; 1976; February 1982; 1997; 2002; 2017	yes	yes
Euptilotis neoxenus	Euptilotis neoxenus, Euptilotus neoxenus	2	Dataset aou_5_34 (January 1982); Checklist aou_5_34.csv (February 1982); Dataset aou_6 (1983); Dataset aou_7_43 (2002); Checklist NACC_list_species_aou_7_57.csv (2017)	January 1982; February 1982; 1983; 2002; 2017	no	yes
Amandava amandava	Amandava amandava	1	Dataset aou_5_34 (January 1982); Checklist aou_5_34.csv (February 1982); Checklist NACC_list_species_aou_7_57.csv (2017)	January 1982; February 1982; 2017	no	yes
Pheucticus melanocephalus	Zamelodia melanocephala, Habia melanocephala, Hedymeles melanocephalus, Pheutictus melanocephalus, Pheucticus melanocephalus	5	Checklist aou_1.csv (1886); Dataset aou_2_08 (1897); Dataset aou_3_18 (1923); Dataset aou_4_21 (1946); Dataset aou_5 (1957); Dataset aou_5_34 (January 1982); Checklist aou_5_34.csv (February 1982); Dataset aou_6 (1983); Checklist NACC_list_species_aou_7_57.csv (2017)	1886; 1897; 1923; 1946; 1957; January 1982; February 1982; 1983; 2017	yes	yes
Moho bishopi	Moho bishopi	1	Dataset aou_5_34 (January 1982); Checklist aou_5_34.csv (February 1982); Dataset aou_7_50 (2009); Checklist NACC_list_species_aou_7_57.csv (2017)	January 1982; February 1982; 2009; 2017	no	yes
Falco mexicanus	Falco mexicanus	1	Checklist aou_1.csv (1886); Checklist aou_5_34.csv (February 1982); Checklist NACC_list_species_aou_7_57.csv (2017)	1886; February 1982; 2017	yes	yes
Ciccaba nigrolineata	Ciccaba nigrolineata	1	Dataset aou_6 (1983); Checklist NACC_list_species_aou_7_57.csv (2017)	1983; 2017	no	yes
Thalasseus maximus	Sterna maxima, Thalasseus maximus	2	Checklist aou_1.csv (1886); Dataset aou_4 (1931); Dataset aou_5_33 (1976); Checklist aou_5_34.csv (February 1982); Dataset aou_7_47 (2006); Checklist NACC_list_species_aou_7_57.csv (2017)	1886; 1931; 1976; February 1982; 2006; 2017	yes	yes
Patagioenas leucocephala	Columba leucocephala, Patagioenas leucocephala	2	Checklist aou_1.csv (1886); Checklist aou_5_34.csv (February 1982); Dataset aou_7_44 (2003); Checklist NACC_list_species_aou_7_57.csv (2017)	1886; February 1982; 2003; 2017	yes	yes
Progne sinaloae	Progne sinaloae	1	Dataset aou_6 (1983); Checklist NACC_list_species_aou_7_57.csv (2017)	1983; 2017	no	yes
Aerodramus bartschi	Aerodramus bartschi, Collocalia bartschi	2	Dataset aou_6_40 (1995); Dataset aou_6_41 (1997); Dataset aou_7_43 (2002); Checklist NACC_list_species_aou_7_57.csv (2017)	1995; 1997; 2002; 2017	no	yes
Arremon crassirostris	Arremon crassirostris, Lysurus crassirostris	2	Dataset aou_6 (1983); Dataset aou_7_49 (2008); Checklist NACC_list_species_aou_7_57.csv (2017)	1983; 2008; 2017	no	yes
Agelaius phoeniceus	Agelaius phoeniceus	1	Checklist aou_1.csv (1886); Dataset aou_4 (1931); Dataset aou_5 (1957); Dataset aou_5_34 (January 1982); Checklist aou_5_34.csv (February 1982); Dataset aou_6 (1983); Dataset aou_6_41 (1997); Checklist NACC_list_species_aou_7_57.csv (2017)	1886; 1931; 1957; January 1982; February 1982; 1983; 1997; 2017	yes	yes
Buteo lineatus	Buteo lineatus elegans, Buteo lineatus, Buteo lineatus alleni	3	Checklist aou_1.csv (1886); Dataset aou_2_15 (1909); Dataset aou_3_18 (1923); Checklist aou_5_34.csv (February 1982); Checklist NACC_list_species_aou_7_57.csv (2017)	1886; 1909; 1923; February 1982; 2017	yes	yes
Accipiter gundlachi	Accipiter gundlachi	1	Dataset aou_6 (1983); Checklist NACC_list_species_aou_7_57.csv (2017)	1983; 2017	no	yes
Puffinus bryani	Puffinus bryani	1	Dataset aou_7_53 (2012); Checklist NACC_list_species_aou_7_57.csv (2017)	2012; 2017	no	yes
Trogon chionurus	Trogon chionurus	1	Dataset aou_7_51 (2010); Checklist NACC_list_species_aou_7_57.csv (2017)	2010; 2017	no	yes
Myadestes unicolor	Myadestes unicolor	1	Dataset aou_6 (1983); Checklist NACC_list_species_aou_7_57.csv (2017)	1983; 2017	no	yes
Anas clypeata	Spatula clypeata, Anas clypeata	2	Checklist aou_1.csv (1886); Dataset aou_5 (1957); Dataset aou_5_32 (1973); Dataset aou_5_34 (January 1982); Checklist aou_5_34.csv (February 1982); Checklist NACC_list_species_aou_7_57.csv (2017)	1886; 1957; 1973; January 1982; February 1982; 2017	yes	yes
Geococcyx velox	Geococcyx velox	1	Dataset aou_6 (1983); Checklist NACC_list_species_aou_7_57.csv (2017)	1983; 2017	no	yes
Pselliophorus tibialis	Pselliophorus tibialis	1	Dataset aou_6 (1983); Checklist NACC_list_species_aou_7_57.csv (2017)	1983; 2017	no	yes
Psittacara holochlorus	Psittacara holochlorus, Aratinga holochlora	2	Dataset aou_6 (1983); Dataset aou_7_55 (2014); Checklist NACC_list_species_aou_7_57.csv (2017)	1983; 2014; 2017	no	yes
Icterus cucullatus	Icterus cucullatus, Icterus cucullatus nelsoni	2	Checklist aou_1.csv (1886); Dataset aou_3 (1910); Dataset aou_4 (1931); Dataset aou_5_34 (January 1982); Checklist aou_5_34.csv (February 1982); Dataset aou_6 (1983); Checklist NACC_list_species_aou_7_57.csv (2017)	1886; 1910; 1931; January 1982; February 1982; 1983; 2017	yes	yes
Perisoreus obscurus	Perisoreus obscurus	1	Checklist aou_1.csv (1886); Dataset aou_4_19 (1944)	1886; 1944	yes	no
Catharacta chilensis	Catharacta chilensis	1	Dataset aou_4 (1931); Dataset aou_4_19 (1944)	1931; 1944	no	no
Oreothlypis gutturalis	Parula gutturalis, Oreothlypis gutturalis	2	Dataset aou_6 (1983); Dataset aou_7_51 (2010); Checklist NACC_list_species_aou_7_57.csv (2017)	1983; 2010; 2017	no	yes
Antrostomus vociferus	Caprimulgus vociferus, Antrostomus vociferus, Antrostomus vociferus arizonae	3	Checklist aou_1.csv (1886); Dataset aou_4_19 (1944); Checklist aou_5_34.csv (February 1982); Dataset aou_7_51 (2010); Dataset aou_7_53 (2012); Checklist NACC_list_species_aou_7_57.csv (2017)	1886; 1944; February 1982; 2010; 2012; 2017	yes	yes
Cistothorus palustris	Cistothorus palustris, Telmatodytes palustris	2	Checklist aou_1.csv (1886); Dataset aou_2_12 (1903); Dataset aou_5_33 (1976); Dataset aou_5_34 (January 1982); Checklist aou_5_34.csv (February 1982); Checklist NACC_list_species_aou_7_57.csv (2017)	1886; 1903; 1976; January 1982; February 1982; 2017	yes	yes
Phalacrocorax brasilianus	Phalacrocorax brasilianus, Phalacrocorax vigua, Phalacrocorax olivaceus	3	Dataset aou_2_14 (1908); Dataset aou_4 (1931); Dataset aou_5 (1957); Checklist aou_5_34.csv (February 1982); Dataset aou_6_38 (1991); Checklist NACC_list_species_aou_7_57.csv (2017)	1908; 1931; 1957; February 1982; 1991; 2017	no	yes
Sula sula	Sula sula	1	Checklist aou_1.csv (1886); Dataset aou_2_14 (1908); Dataset aou_4_19 (1944); Checklist aou_5_34.csv (February 1982); Checklist NACC_list_species_aou_7_57.csv (2017)	1886; 1908; 1944; February 1982; 2017	yes	yes
Pinicola enucleator	Pinicola enucleator	1	Checklist aou_1.csv (1886); Checklist aou_5_34.csv (February 1982); Checklist NACC_list_species_aou_7_57.csv (2017)	1886; February 1982; 2017	yes	yes
Chlorostilbon maugaeus	Chlorostilbon maugaeus	1	Dataset aou_6 (1983); Checklist NACC_list_species_aou_7_57.csv (2017)	1983; 2017	no	yes
Chaetura brachyura	Chaetura brachyura	1	Dataset aou_6 (1983); Checklist NACC_list_species_aou_7_57.csv (2017)	1983; 2017	no	yes
Corvus brachyrhynchos	Corvus brachyrhynchos, Corvus americanus floridanus, Corvus americanus	3	Checklist aou_1.csv (1886); Dataset aou_2_13 (1904); Dataset aou_3 (1910); Dataset aou_3_18 (1923); Dataset aou_4_20 (1945); Dataset aou_5 (1957); Dataset aou_5_34 (January 1982); Checklist aou_5_34.csv (February 1982); Checklist NACC_list_species_aou_7_57.csv (2017)	1886; 1904; 1910; 1923; 1945; 1957; January 1982; February 1982; 2017	yes	yes
Anthracothorax prevostii	Anthracothorax prevostii	1	Dataset aou_6 (1983); Dataset aou_6_40 (1995); Checklist NACC_list_species_aou_7_57.csv (2017)	1983; 1995; 2017	no	yes
Oceanodroma socorroensis	Oceanodroma socorroensis, Oceanodroma soccoroensis	2	Dataset aou_2_08 (1897); Dataset aou_2_09 (1899); Dataset aou_2_10 (1901); Dataset aou_3_18 (1923); Dataset aou_4 (1931); Dataset aou_4_21 (1946); Dataset aou_7_57 (2016); Checklist NACC_list_species_aou_7_57.csv (2017)	1897; 1899; 1901; 1923; 1931; 1946; 2016; 2017	no	yes
Larus thayeri	Larus thayeri	1	Dataset aou_3_18 (1923); Dataset aou_4 (1931); Dataset aou_5_32 (1973); Checklist aou_5_34.csv (February 1982); Checklist NACC_list_species_aou_7_57.csv (2017)	1923; 1931; 1973; February 1982; 2017	no	yes
Brachygalba salmoni	Brachygalba salmoni	1	Dataset aou_6 (1983); Checklist NACC_list_species_aou_7_57.csv (2017)	1983; 2017	no	yes
Actitis hypoleucos	Actitis hypoleucos	1	Dataset aou_5_34 (January 1982); Checklist aou_5_34.csv (February 1982); Checklist NACC_list_species_aou_7_57.csv (2017)	January 1982; February 1982; 2017	no	yes
Estrilda troglodytes	Estrilda troglodytes	1	Dataset aou_5_34 (January 1982); Checklist aou_5_34.csv (February 1982); Checklist NACC_list_species_aou_7_57.csv (2017)	January 1982; February 1982; 2017	no	yes
Arremon costaricensis	Arremon costaricensis	1	Dataset aou_7_53 (2012); Checklist NACC_list_species_aou_7_57.csv (2017)	2012; 2017	no	yes
Pterodroma neglecta	Pterodroma neglecta	1	Dataset aou_5_34 (January 1982); Checklist aou_5_34.csv (February 1982); Dataset aou_7_46 (2005); Checklist NACC_list_species_aou_7_57.csv (2017)	January 1982; February 1982; 2005; 2017	no	yes
Gracula religiosa	Gracula religiosa	1	Dataset aou_6 (1983); Checklist NACC_list_species_aou_7_57.csv (2017)	1983; 2017	no	yes
Arquatella couesi	Tringa couesi, Arquatella couesi	2	Checklist aou_1.csv (1886); Dataset aou_2_12 (1903); Dataset aou_2_14 (1908)	1886; 1903; 1908	yes	no
Cardinalis cardinalis	Cardinalis cardinalis, Richmondena cardinalis, Cardinalis cardinalis superbus, Cardinalis cardinalis igneus	4	Checklist aou_1.csv (1886); Dataset aou_4 (1931); Dataset aou_5_32 (1973); Dataset aou_5_34 (January 1982); Checklist aou_5_34.csv (February 1982); Dataset aou_6 (1983); Checklist NACC_list_species_aou_7_57.csv (2017)	1886; 1931; 1973; January 1982; February 1982; 1983; 2017	yes	yes
Burhinus bistriatus	Burhinus bistriatus	1	Dataset aou_5_34 (January 1982); Checklist aou_5_34.csv (February 1982); Checklist NACC_list_species_aou_7_57.csv (2017)	January 1982; February 1982; 2017	no	yes
Phainopepla nitens	Phainopepla nitens	1	Checklist aou_1.csv (1886); Dataset aou_2_14 (1908); Dataset aou_3 (1910); Checklist aou_5_34.csv (February 1982); Checklist NACC_list_species_aou_7_57.csv (2017)	1886; 1908; 1910; February 1982; 2017	yes	yes
Lepidocolaptes souleyetii	Lepidocolaptes souleyetii	1	Dataset aou_6 (1983); Dataset aou_7_47 (2006); Checklist NACC_list_species_aou_7_57.csv (2017)	1983; 2006; 2017	no	yes
Agelaius assimilis	Agelaius assimilis	1	Dataset aou_6_41 (1997); Checklist NACC_list_species_aou_7_57.csv (2017)	1997; 2017	no	yes
Caracara plancus	Polyborus plancus, Caracara plancus	2	Dataset aou_5_34 (January 1982); Checklist aou_5_34.csv (February 1982); Dataset aou_6_39 (1993); Dataset aou_7_42 (2000)	January 1982; February 1982; 1993; 2000	no	no
Polioptila californica	Polioptila californica	1	Checklist aou_1.csv (1886); Dataset aou_4 (1931); Dataset aou_6_37 (1989); Dataset aou_7_51 (2010); Checklist NACC_list_species_aou_7_57.csv (2017)	1886; 1931; 1989; 2010; 2017	yes	yes
Polioptila nigriceps	Polioptila nigriceps	1	Dataset aou_5_34 (January 1982); Checklist aou_5_34.csv (February 1982); Dataset aou_6 (1983); Dataset aou_7_51 (2010); Checklist NACC_list_species_aou_7_57.csv (2017)	January 1982; February 1982; 1983; 2010; 2017	no	yes
Icterus parisorum	Icterus parisorum	1	Checklist aou_1.csv (1886); Dataset aou_5_34 (January 1982); Checklist aou_5_34.csv (February 1982); Dataset aou_6 (1983); Checklist NACC_list_species_aou_7_57.csv (2017)	1886; January 1982; February 1982; 1983; 2017	yes	yes
Bombycilla cedrorum	Bombycilla cedrorum, Ampelis cedrorum	2	Checklist aou_1.csv (1886); Dataset aou_2_14 (1908); Checklist aou_5_34.csv (February 1982); Checklist NACC_list_species_aou_7_57.csv (2017)	1886; 1908; February 1982; 2017	yes	yes
Melanerpes erythrocephalus	Melanerpes erythrocephalus	1	Checklist aou_1.csv (1886); Checklist aou_5_34.csv (February 1982); Checklist NACC_list_species_aou_7_57.csv (2017)	1886; February 1982; 2017	yes	yes
Tadorna tadorna	Tadorna tadorna	1	Dataset aou_4 (1931); Dataset aou_5_34 (January 1982)	1931; January 1982	no	no
Setophaga ruticilla	Setophaga ruticilla	1	Checklist aou_1.csv (1886); Dataset aou_3 (1910); Dataset aou_3_17 (1920); Dataset aou_4 (1931); Dataset aou_5 (1957); Dataset aou_5_34 (January 1982); Checklist aou_5_34.csv (February 1982); Dataset aou_6 (1983); Checklist NACC_list_species_aou_7_57.csv (2017)	1886; 1910; 1920; 1931; 1957; January 1982; February 1982; 1983; 2017	yes	yes
Akialoa ellisiana	Hemignathus procerus, Hemignathus ellisianus, Akialoa ellisiana	3	Checklist aou_5_34.csv (February 1982); Dataset aou_6_41 (1997); Dataset aou_7 (1998); Dataset aou_7_56 (2015); Checklist NACC_list_species_aou_7_57.csv (2017)	February 1982; 1997; 1998; 2015; 2017	no	yes
Penelopina nigra	Penelopina nigra	1	Dataset aou_6 (1983); Checklist NACC_list_species_aou_7_57.csv (2017)	1983; 2017	no	yes
Anas fulvigula	Anas fulvigula	1	Checklist aou_1.csv (1886); Dataset aou_5 (1957); Checklist aou_5_34.csv (February 1982); Checklist NACC_list_species_aou_7_57.csv (2017)	1886; 1957; February 1982; 2017	yes	yes
Chaetura spinicaudus	Chaetura spinicauda, Chaetura spinicaudus	2	Dataset aou_6 (1983); Dataset aou_7_43 (2002); Dataset aou_7_44 (2003); Checklist NACC_list_species_aou_7_57.csv (2017)	1983; 2002; 2003; 2017	no	yes
Thripadectes rufobrunneus	Thripadectes rufobrunneus	1	Dataset aou_6 (1983); Checklist NACC_list_species_aou_7_57.csv (2017)	1983; 2017	no	yes
Tetraogallus himalayensis	Tetraogallus himalayensis	1	Dataset aou_6_39 (1993); Checklist NACC_list_species_aou_7_57.csv (2017)	1993; 2017	no	yes
Pyrrhula pyrrhula	Pyrrhula pyrrhula	1	Dataset aou_4 (1931); Dataset aou_5 (1957); Dataset aou_5_34 (January 1982); Checklist aou_5_34.csv (February 1982); Checklist NACC_list_species_aou_7_57.csv (2017)	1931; 1957; January 1982; February 1982; 2017	no	yes
Calidris fuscicollis	Erolia fuscicollis, Tringa fuscicollis, Actodromas fuscicollis, Pisobia fuscicollis, Calidris fuscicollis	5	Checklist aou_1.csv (1886); Dataset aou_2_12 (1903); Dataset aou_2_14 (1908); Dataset aou_4_19 (1944); Dataset aou_5_32 (1973); Checklist aou_5_34.csv (February 1982); Checklist NACC_list_species_aou_7_57.csv (2017)	1886; 1903; 1908; 1944; 1973; February 1982; 2017	yes	yes
Vireo solitarius	Vireo solitarius, Vireo solitarius plumbeus, Vireo solitarius cassinii, Lanivireo solitarius	4	Checklist aou_1.csv (1886); Dataset aou_2_14 (1908); Dataset aou_4 (1931); Dataset aou_5 (1957); Checklist aou_5_34.csv (February 1982); Dataset aou_6_41 (1997); Checklist NACC_list_species_aou_7_57.csv (2017)	1886; 1908; 1931; 1957; February 1982; 1997; 2017	yes	yes
Parus varius	Parus varius	1	Dataset aou_5_34 (January 1982); Checklist aou_5_34.csv (February 1982); Dataset aou_6_41 (1997)	January 1982; February 1982; 1997	no	no
Picoides albolarvatus	Dendrocopos albolarvatus, Picoides albolarvatus, Xenopicus albolarvatus, Dryobates albolarvatus	4	Checklist aou_1.csv (1886); Dataset aou_4 (1931); Dataset aou_4_22 (1947); Dataset aou_5_33 (1976); Checklist aou_5_34.csv (February 1982); Checklist NACC_list_species_aou_7_57.csv (2017)	1886; 1931; 1947; 1976; February 1982; 2017	yes	yes
Empidonax minimus	Empidonax minimus	1	Checklist aou_1.csv (1886); Checklist aou_5_34.csv (February 1982); Checklist NACC_list_species_aou_7_57.csv (2017)	1886; February 1982; 2017	yes	yes
Zenaida auriculata	Zenaida auriculata	1	Dataset aou_6 (1983); Checklist NACC_list_species_aou_7_57.csv (2017)	1983; 2017	no	yes
Phalacrocorax pelagicus	Phalacrocorax pelagicus robustus, Phalacrocorax pelagicus resplendens, Phalacrocorax pelagicus	3	Checklist aou_1.csv (1886); Checklist aou_5_34.csv (February 1982); Checklist NACC_list_species_aou_7_57.csv (2017)	1886; February 1982; 2017	yes	yes
Cyanocompsa parellina	Cyanocompsa parellina	1	Dataset aou_5_34 (January 1982); Checklist aou_5_34.csv (February 1982); Dataset aou_6 (1983); Checklist NACC_list_species_aou_7_57.csv (2017)	January 1982; February 1982; 1983; 2017	no	yes
Numenius minutus	Numenius minutus	1	Dataset aou_6_36 (1987); Checklist NACC_list_species_aou_7_57.csv (2017)	1987; 2017	no	yes
Teretistris fornsi	Teretistris fornsi	1	Dataset aou_6 (1983); Checklist NACC_list_species_aou_7_57.csv (2017)	1983; 2017	no	yes
Anser albifrons	Anser albifrons, Anser albifrons gambeli	2	Checklist aou_1.csv (1886); Dataset aou_3 (1910); Dataset aou_4 (1931); Dataset aou_5_34 (January 1982); Checklist aou_5_34.csv (February 1982); Checklist NACC_list_species_aou_7_57.csv (2017)	1886; 1910; 1931; January 1982; February 1982; 2017	yes	yes
Chlorostilbon ricordii	Chlorostilbon ricordii	1	Dataset aou_6 (1983); Checklist NACC_list_species_aou_7_57.csv (2017)	1983; 2017	no	yes
Campylorhynchus megalopterus	Campylorhynchus megalopterus	1	Dataset aou_6 (1983); Checklist NACC_list_species_aou_7_57.csv (2017)	1983; 2017	no	yes
Ammodramus sanctorum	Ammodramus sanctorum	1	Dataset aou_2_08 (1897); Dataset aou_2_11 (1902)	1897; 1902	no	no
Arremon atricapillus	Arremon atricapillus	1	Dataset aou_7_53 (2012); Checklist NACC_list_species_aou_7_57.csv (2017)	2012; 2017	no	yes
Eudocimus albus	Eudocimus albus, Guara alba	2	Checklist aou_1.csv (1886); Dataset aou_3_17 (1920); Dataset aou_4_27 (1952); Checklist aou_5_34.csv (February 1982); Checklist NACC_list_species_aou_7_57.csv (2017)	1886; 1920; 1952; February 1982; 2017	yes	yes
Agamia agami	Agamia agami	1	Dataset aou_6 (1983); Dataset aou_6_39 (1993); Checklist NACC_list_species_aou_7_57.csv (2017)	1983; 1993; 2017	no	yes
Lurocalis semitorquatus	Lurocalis semitorquatus	1	Dataset aou_6 (1983); Dataset aou_6_41 (1997); Checklist NACC_list_species_aou_7_57.csv (2017)	1983; 1997; 2017	no	yes
Icterus portoricensis	Icterus portoricensis	1	Dataset aou_7_51 (2010); Checklist NACC_list_species_aou_7_57.csv (2017)	2010; 2017	no	yes
Electron carinatum	Electron carinatum	1	Dataset aou_6 (1983); Checklist NACC_list_species_aou_7_57.csv (2017)	1983; 2017	no	yes
Tigrisoma fasciatum	Tigrisoma fasciatum	1	Dataset aou_6 (1983); Checklist NACC_list_species_aou_7_57.csv (2017)	1983; 2017	no	yes
Microbates cinereiventris	Microbates cinereiventris	1	Dataset aou_6 (1983); Dataset aou_7_51 (2010); Checklist NACC_list_species_aou_7_57.csv (2017)	1983; 2010; 2017	no	yes
Piranga hepatica	Piranga hepatica	1	Checklist aou_1.csv (1886); Dataset aou_2_14 (1908); Dataset aou_4 (1931)	1886; 1908; 1931	yes	no
Ptiliogonys caudatus	Ptilogonys caudatus, Ptiliogonys caudatus	2	Dataset aou_6 (1983); Dataset aou_7_54 (2013); Checklist NACC_list_species_aou_7_57.csv (2017)	1983; 2013; 2017	no	yes
Buteo regalis	Buteo regalis, Archibuteo ferrugineus	2	Checklist aou_1.csv (1886); Dataset aou_2_15 (1909); Dataset aou_3_18 (1923); Dataset aou_4 (1931); Dataset aou_5 (1957); Checklist aou_5_34.csv (February 1982); Checklist NACC_list_species_aou_7_57.csv (2017)	1886; 1909; 1923; 1931; 1957; February 1982; 2017	yes	yes
Aythya valisineria	Aythya valisineria, Marila vallisneria, Marila valisineria, Aythya vallisneria, Nyroca valisineria	5	Checklist aou_1.csv (1886); Dataset aou_2_14 (1908); Dataset aou_3 (1910); Dataset aou_4 (1931); Dataset aou_4_20 (1945); Dataset aou_5 (1957); Checklist aou_5_34.csv (February 1982); Checklist NACC_list_species_aou_7_57.csv (2017)	1886; 1908; 1910; 1931; 1945; 1957; February 1982; 2017	yes	yes
Lonchura atricapilla	Lonchura atricapilla	1	Dataset aou_7_42 (2000); Checklist NACC_list_species_aou_7_57.csv (2017)	2000; 2017	no	yes
Hylomanes momotula	Hylomanes momotula	1	Dataset aou_6 (1983); Checklist NACC_list_species_aou_7_57.csv (2017)	1983; 2017	no	yes
Streptoprocne rutila	Cypseloides rutilus, Streptoprocne rutila	2	Dataset aou_6 (1983); Dataset aou_6_39 (1993); Checklist NACC_list_species_aou_7_57.csv (2017)	1983; 1993; 2017	no	yes
Cepphus grylle	Cepphus grylle	1	Checklist aou_1.csv (1886); Dataset aou_4 (1931); Checklist aou_5_34.csv (February 1982); Checklist NACC_list_species_aou_7_57.csv (2017)	1886; 1931; February 1982; 2017	yes	yes
Spinus psaltria	Spinus psaltria, Astragalinus psaltria, Carduelis psaltria, Spinus psaltria arizonae, Spinus psaltria mexicanus	5	Checklist aou_1.csv (1886); Dataset aou_2_09 (1899); Dataset aou_4 (1931); Dataset aou_5 (1957); Dataset aou_5_33 (1976); Checklist aou_5_34.csv (February 1982); Dataset aou_7_50 (2009); Checklist NACC_list_species_aou_7_57.csv (2017)	1886; 1899; 1931; 1957; 1976; February 1982; 2009; 2017	yes	yes
Emberiza leucocephalos	Emberiza leucocephalos	1	Dataset aou_6_40 (1995); Checklist NACC_list_species_aou_7_57.csv (2017)	1995; 2017	no	yes
Nesotriccus ridgwayi	Nesotriccus ridgwayi	1	Dataset aou_6 (1983); Checklist NACC_list_species_aou_7_57.csv (2017)	1983; 2017	no	yes
Amazilia cyanocephala	Amazilia cyanocephala	1	Dataset aou_6 (1983); Checklist NACC_list_species_aou_7_57.csv (2017)	1983; 2017	no	yes
Onychorhynchus coronatus	Onychorhynchus coronatus	1	Dataset aou_6 (1983); Checklist NACC_list_species_aou_7_57.csv (2017)	1983; 2017	no	yes
Tigrisoma mexicanum	Tigrisoma mexicanum	1	Dataset aou_6 (1983); Checklist NACC_list_species_aou_7_57.csv (2017)	1983; 2017	no	yes
Oceanodroma monorhis	Oceanodroma monorhis	1	Dataset aou_7_51 (2010); Checklist NACC_list_species_aou_7_57.csv (2017)	2010; 2017	no	yes
Turdus iliacus	Turdus iliacus, Turdus musicus, Arceuthornis musicus	3	Checklist aou_1.csv (1886); Dataset aou_2_14 (1908); Dataset aou_4 (1931); Dataset aou_4_19 (1944); Dataset aou_5 (1957); Dataset aou_5_33 (1976); Dataset aou_5_34 (January 1982); Checklist aou_5_34.csv (February 1982); Dataset aou_6 (1983); Checklist NACC_list_species_aou_7_57.csv (2017)	1886; 1908; 1931; 1944; 1957; 1976; January 1982; February 1982; 1983; 2017	yes	yes
Pachyramphus albogriseus	Pachyramphus albogriseus	1	Dataset aou_6 (1983); Dataset aou_6_35 (1985); Dataset aou_6_41 (1997); Dataset aou_7 (1998); Dataset aou_7_44 (2003); Dataset aou_7_45 (2004); Dataset aou_7_52 (2011); Checklist NACC_list_species_aou_7_57.csv (2017)	1983; 1985; 1997; 1998; 2003; 2004; 2011; 2017	no	yes
Charadrius dubius	Charadrius dubius, Aegialitis dubia	2	Checklist aou_1.csv (1886); Dataset aou_2_15 (1909); Dataset aou_3_17 (1920); Dataset aou_4_30 (1955); Dataset aou_5_34 (January 1982); Checklist aou_5_34.csv (February 1982); Checklist NACC_list_species_aou_7_57.csv (2017)	1886; 1909; 1920; 1955; January 1982; February 1982; 2017	yes	yes
Chlorophonia callophrys	Chlorophonia callophrys	1	Dataset aou_6 (1983); Dataset aou_7_44 (2003); Checklist NACC_list_species_aou_7_57.csv (2017)	1983; 2003; 2017	no	yes
Electron platyrhynchum	Electron platyrhynchum	1	Dataset aou_6 (1983); Checklist NACC_list_species_aou_7_57.csv (2017)	1983; 2017	no	yes
Petrochelidon rufocollaris	Petrochelidon rufocollaris	1	Dataset aou_6_41 (1997)	1997	no	no
Geothlypis semiflava	Geothlypis semiflava	1	Dataset aou_6 (1983); Checklist NACC_list_species_aou_7_57.csv (2017)	1983; 2017	no	yes
Eulampis holosericeus	Eulampis holosericeus	1	Dataset aou_6 (1983); Checklist NACC_list_species_aou_7_57.csv (2017)	1983; 2017	no	yes
Turdus plumbeus	Turdus plumbeus	1	Dataset aou_6 (1983); Checklist NACC_list_species_aou_7_57.csv (2017)	1983; 2017	no	yes
Campylorhynchus yucatanicus	Campylorhynchus yucatanicus	1	Dataset aou_6 (1983); Checklist NACC_list_species_aou_7_57.csv (2017)	1983; 2017	no	yes
Ictinia mississippiensis	Ictinia mississippiensis, Ictinia misisippiensis	2	Checklist aou_1.csv (1886); Dataset aou_2_15 (1909); Dataset aou_3_18 (1923); Dataset aou_4 (1931); Dataset aou_5_33 (1976); Checklist aou_5_34.csv (February 1982); Checklist NACC_list_species_aou_7_57.csv (2017)	1886; 1909; 1923; 1931; 1976; February 1982; 2017	yes	yes
Vireo caribaeus	Vireo caribaeus	1	Dataset aou_6 (1983); Dataset aou_7_46 (2005); Dataset aou_7_50 (2009); Checklist NACC_list_species_aou_7_57.csv (2017)	1983; 2005; 2009; 2017	no	yes
Poecile sclateri	Parus meridionalis, Poecile sclateri, Penthestes sclateri, Parus sclateri	4	Checklist aou_1.csv (1886); Dataset aou_2_09 (1899); Dataset aou_2_14 (1908); Dataset aou_4_19 (1944); Checklist aou_5_34.csv (February 1982); Dataset aou_6_41 (1997); Checklist NACC_list_species_aou_7_57.csv (2017)	1886; 1899; 1908; 1944; February 1982; 1997; 2017	yes	yes
Emberiza chrysophrys	Emberiza chrysophrys	1	Dataset aou_7_50 (2009); Checklist NACC_list_species_aou_7_57.csv (2017)	2009; 2017	no	yes
Fringilla montifringilla	Fringilla montifringilla	1	Dataset aou_4 (1931); Checklist aou_5_34.csv (February 1982); Checklist NACC_list_species_aou_7_57.csv (2017)	1931; February 1982; 2017	no	yes
Vermivora cyanoptera	Vermivora pinus, Vermivora cyanoptera, Helminthophila pinus	3	Checklist aou_1.csv (1886); Dataset aou_2_15 (1909); Dataset aou_3_17 (1920); Dataset aou_5 (1957); Dataset aou_5_34 (January 1982); Checklist aou_5_34.csv (February 1982); Dataset aou_6 (1983); Dataset aou_7_51 (2010); Checklist NACC_list_species_aou_7_57.csv (2017)	1886; 1909; 1920; 1957; January 1982; February 1982; 1983; 2010; 2017	yes	yes
Polysticta stelleri	Polysticta stelleri, Eniconetta stelleri	2	Checklist aou_1.csv (1886); Dataset aou_2_13 (1904); Dataset aou_2_15 (1909); Checklist aou_5_34.csv (February 1982); Checklist NACC_list_species_aou_7_57.csv (2017)	1886; 1904; 1909; February 1982; 2017	yes	yes
Setophaga palmarum	Setophaga palmarum, Dendroica palmarum hypochrysea, Dendroica palmarum	3	Checklist aou_1.csv (1886); Dataset aou_3_17 (1920); Dataset aou_5 (1957); Dataset aou_5_34 (January 1982); Checklist aou_5_34.csv (February 1982); Dataset aou_6 (1983); Dataset aou_7_52 (2011); Checklist NACC_list_species_aou_7_57.csv (2017)	1886; 1920; 1957; January 1982; February 1982; 1983; 2011; 2017	yes	yes
Lepidocolaptes affinis	Lepidocolaptes affinis	1	Dataset aou_6 (1983); Dataset aou_7_47 (2006); Dataset aou_7_50 (2009); Checklist NACC_list_species_aou_7_57.csv (2017)	1983; 2006; 2009; 2017	no	yes
Loxipasser anoxanthus	Loxipasser anoxanthus	1	Dataset aou_6 (1983); Checklist NACC_list_species_aou_7_57.csv (2017)	1983; 2017	no	yes
Melanerpes pucherani	Melanerpes pucherani	1	Dataset aou_6 (1983); Checklist NACC_list_species_aou_7_57.csv (2017)	1983; 2017	no	yes
Threnetes ruckeri	Threnetes ruckeri	1	Dataset aou_6 (1983); Dataset aou_7_49 (2008); Checklist NACC_list_species_aou_7_57.csv (2017)	1983; 2008; 2017	no	yes
Anas wyvilliana	Anas wyvilliana	1	Dataset aou_5_34 (January 1982); Checklist aou_5_34.csv (February 1982); Checklist NACC_list_species_aou_7_57.csv (2017)	January 1982; February 1982; 2017	no	yes
Gavia stellata	Urinator lumme, Gavia stellata, Gavia lumme	3	Checklist aou_1.csv (1886); Dataset aou_2_09 (1899); Dataset aou_2_14 (1908); Checklist aou_5_34.csv (February 1982); Checklist NACC_list_species_aou_7_57.csv (2017)	1886; 1899; 1908; February 1982; 2017	yes	yes
Gygis alba	Gygis alba	1	Dataset aou_5_34 (January 1982); Checklist aou_5_34.csv (February 1982); Dataset aou_7 (1998); Dataset aou_7_42 (2000); Checklist NACC_list_species_aou_7_57.csv (2017)	January 1982; February 1982; 1998; 2000; 2017	no	yes
Cinclocerthia ruficauda	Cinclocerthia ruficauda	1	Dataset aou_6 (1983); Dataset aou_6_38 (1991); Checklist NACC_list_species_aou_7_57.csv (2017)	1983; 1991; 2017	no	yes
Synallaxis brachyura	Synallaxis brachyura	1	Dataset aou_6 (1983); Checklist NACC_list_species_aou_7_57.csv (2017)	1983; 2017	no	yes
Passerella iliaca	Passerella iliaca schistacea, Passerella iliaca, Passerella iliaca unalaschcensis, Passerella iliaca megarhyncha	4	Checklist aou_1.csv (1886); Dataset aou_5_34 (January 1982); Checklist aou_5_34.csv (February 1982); Checklist NACC_list_species_aou_7_57.csv (2017)	1886; January 1982; February 1982; 2017	yes	yes
Paroaria capitata	Paroaria capitata	1	Dataset aou_5_34 (January 1982); Checklist aou_5_34.csv (February 1982); Dataset aou_7_53 (2012); Checklist NACC_list_species_aou_7_57.csv (2017)	January 1982; February 1982; 2012; 2017	no	yes
Cathartes burrovianus	Cathartes burrovianus	1	Dataset aou_6 (1983); Checklist NACC_list_species_aou_7_57.csv (2017)	1983; 2017	no	yes
Mesembrinibis cayennensis	Mesembrinibis cayennensis	1	Dataset aou_6 (1983); Checklist NACC_list_species_aou_7_57.csv (2017)	1983; 2017	no	yes
Heliomaster constantii	Heliomaster constantii	1	Dataset aou_5_34 (January 1982); Checklist aou_5_34.csv (February 1982); Checklist NACC_list_species_aou_7_57.csv (2017)	January 1982; February 1982; 2017	no	yes
Lurocalis rufiventris	Lurocalis rufiventris	1	Dataset aou_6_41 (1997)	1997	no	no
Passerina ciris	Passerina ciris, Cyanospiza ciris	2	Checklist aou_1.csv (1886); Dataset aou_2_09 (1899); Dataset aou_2_14 (1908); Dataset aou_5_34 (January 1982); Checklist aou_5_34.csv (February 1982); Dataset aou_6 (1983); Checklist NACC_list_species_aou_7_57.csv (2017)	1886; 1899; 1908; January 1982; February 1982; 1983; 2017	yes	yes
Streptopelia decaocto	Streptopelia decaocto	1	Dataset aou_6_37 (1989); Checklist NACC_list_species_aou_7_57.csv (2017)	1989; 2017	no	yes
Thraupis abbas	Thraupis abbas	1	Dataset aou_6 (1983); Checklist NACC_list_species_aou_7_57.csv (2017)	1983; 2017	no	yes
Phaethornis anthophilus	Phaethornis anthophilus	1	Dataset aou_6 (1983); Checklist NACC_list_species_aou_7_57.csv (2017)	1983; 2017	no	yes
Sphyrapicus varius	Sphyrapicus varius nuchalis, Sphyrapicus varius	2	Checklist aou_1.csv (1886); Dataset aou_4 (1931); Checklist aou_5_34.csv (February 1982); Dataset aou_6_35 (1985); Checklist NACC_list_species_aou_7_57.csv (2017)	1886; 1931; February 1982; 1985; 2017	yes	yes
Ardenna creatopus	Puffinus creatopus, Ardenna creatopus	2	Checklist aou_1.csv (1886); Dataset aou_3_18 (1923); Dataset aou_4 (1931); Checklist aou_5_34.csv (February 1982); Dataset aou_7_57 (2016); Checklist NACC_list_species_aou_7_57.csv (2017)	1886; 1923; 1931; February 1982; 2016; 2017	yes	yes
Chrysomus icterocephalus	Chrysomus icterocephalus	1	Dataset aou_7_51 (2010); Checklist NACC_list_species_aou_7_57.csv (2017)	2010; 2017	no	yes
Tangara gyrola	Tangara gyrola	1	Dataset aou_6 (1983); Checklist NACC_list_species_aou_7_57.csv (2017)	1983; 2017	no	yes
Basileuterus culicivorus	Basileuterus culicivorus	1	Checklist aou_1.csv (1886); Dataset aou_3 (1910); Dataset aou_5_34 (January 1982); Checklist aou_5_34.csv (February 1982); Dataset aou_6 (1983); Dataset aou_7_53 (2012); Checklist NACC_list_species_aou_7_57.csv (2017)	1886; 1910; January 1982; February 1982; 1983; 2012; 2017	yes	yes
Zenaida graysoni	Zenaida graysoni	1	Dataset aou_6 (1983); Checklist NACC_list_species_aou_7_57.csv (2017)	1983; 2017	no	yes
Bombycilla garrulus	Bombycilla garrulus, Ampelis garrulus, Bombycilla garrula	3	Checklist aou_1.csv (1886); Dataset aou_2_14 (1908); Dataset aou_3 (1910); Dataset aou_4_21 (1946); Dataset aou_5 (1957); Dataset aou_5_32 (1973); Checklist aou_5_34.csv (February 1982); Checklist NACC_list_species_aou_7_57.csv (2017)	1886; 1908; 1910; 1946; 1957; 1973; February 1982; 2017	yes	yes
Pluvialis squatarola	Charadrius squatarola, Pluvialis squatarola, Squatarola squatarola	3	Checklist aou_1.csv (1886); Dataset aou_2_08 (1897); Dataset aou_5_32 (1973); Checklist aou_5_34.csv (February 1982); Checklist NACC_list_species_aou_7_57.csv (2017)	1886; 1897; 1973; February 1982; 2017	yes	yes
Amazilia tzacatl	Amazilis tzacatl, Amazilia fuscicaudata, Amazilia tzacatl, Amazilis fuscicaudata	4	Checklist aou_1.csv (1886); Dataset aou_1_01 (1889); Dataset aou_1_02 (1890); Dataset aou_2 (1895); Dataset aou_2_10 (1901); Dataset aou_3 (1910); Dataset aou_3_18 (1923); Dataset aou_5_34 (January 1982); Checklist aou_5_34.csv (February 1982); Checklist NACC_list_species_aou_7_57.csv (2017)	1886; 1889; 1890; 1895; 1901; 1910; 1923; January 1982; February 1982; 2017	yes	yes
Agelaius gubernator	Agelaius gubernator	1	Checklist aou_1.csv (1886); Dataset aou_2_15 (1909); Dataset aou_4 (1931)	1886; 1909; 1931	yes	no
Amazona auropalliata	Amazona auropalliata	1	Dataset aou_6 (1983); Checklist NACC_list_species_aou_7_57.csv (2017)	1983; 2017	no	yes
Haemorhous cassinii	Haemorhous cassinii, Carpodacus cassinii, Carpodacus cassini	3	Checklist aou_1.csv (1886); Dataset aou_4_19 (1944); Dataset aou_5 (1957); Checklist aou_5_34.csv (February 1982); Dataset aou_7_53 (2012); Checklist NACC_list_species_aou_7_57.csv (2017)	1886; 1944; 1957; February 1982; 2012; 2017	yes	yes
Spizella breweri	Spizella breweri	1	Checklist aou_1.csv (1886); Dataset aou_5_34 (January 1982); Checklist aou_5_34.csv (February 1982); Checklist NACC_list_species_aou_7_57.csv (2017)	1886; January 1982; February 1982; 2017	yes	yes
Coereba flaveola	Coereba flaveola	1	Dataset aou_5_32 (1973); Dataset aou_5_34 (January 1982); Checklist aou_5_34.csv (February 1982); Dataset aou_6 (1983); Dataset aou_7_46 (2005); Checklist NACC_list_species_aou_7_57.csv (2017)	1973; January 1982; February 1982; 1983; 2005; 2017	no	yes
Atlapetes albinucha	Atlapetes albinucha	1	Dataset aou_6 (1983); Dataset aou_6_41 (1997); Checklist NACC_list_species_aou_7_57.csv (2017)	1983; 1997; 2017	no	yes
Chloroceryle aenea	Chloroceryle aenea	1	Dataset aou_6 (1983); Checklist NACC_list_species_aou_7_57.csv (2017)	1983; 2017	no	yes
Aethia pusilla	Aethia pusilla, Simorhynchus pusillus	2	Checklist aou_1.csv (1886); Dataset aou_2_14 (1908); Checklist aou_5_34.csv (February 1982); Checklist NACC_list_species_aou_7_57.csv (2017)	1886; 1908; February 1982; 2017	yes	yes
Ara macao	Ara macao	1	Dataset aou_6 (1983); Checklist NACC_list_species_aou_7_57.csv (2017)	1983; 2017	no	yes
Harpia harpyja	Harpia harpyja	1	Dataset aou_6 (1983); Checklist NACC_list_species_aou_7_57.csv (2017)	1983; 2017	no	yes
Loxigilla portoricensis	Loxigilla portoricensis	1	Dataset aou_6 (1983); Checklist NACC_list_species_aou_7_57.csv (2017)	1983; 2017	no	yes
Coccyzus minor	Coccyzus minor	1	Checklist aou_1.csv (1886); Dataset aou_4 (1931); Dataset aou_5 (1957); Checklist aou_5_34.csv (February 1982); Checklist NACC_list_species_aou_7_57.csv (2017)	1886; 1931; 1957; February 1982; 2017	yes	yes
Cuculus optatus	Cuculus optatus	1	Dataset aou_4 (1931); Dataset aou_4_19 (1944); Dataset aou_7_47 (2006); Checklist NACC_list_species_aou_7_57.csv (2017)	1931; 1944; 2006; 2017	no	yes
Tringa brevipes	Tringa brevipes, Heteroscelus brevipes, Heteractitis brevipes	3	Dataset aou_4 (1931); Dataset aou_5 (1957); Dataset aou_5_34 (January 1982); Checklist aou_5_34.csv (February 1982); Dataset aou_7_47 (2006); Checklist NACC_list_species_aou_7_57.csv (2017)	1931; 1957; January 1982; February 1982; 2006; 2017	no	yes
Aphelocoma texana	Aphelocoma texana	1	Dataset aou_2_11 (1902); Dataset aou_3 (1910); Dataset aou_4 (1931)	1902; 1910; 1931	no	no
Troglodytes aedon	Troglodytes aedon, Troglodytes aedon parkmanii	2	Checklist aou_1.csv (1886); Dataset aou_4 (1931); Checklist aou_5_34.csv (February 1982); Dataset aou_7_54 (2013); Checklist NACC_list_species_aou_7_57.csv (2017)	1886; 1931; February 1982; 2013; 2017	yes	yes
Myrmotherula axillaris	Myrmotherula axillaris	1	Dataset aou_6 (1983); Dataset aou_6_41 (1997); Checklist NACC_list_species_aou_7_57.csv (2017)	1983; 1997; 2017	no	yes
Pyrocephalus rubinus	Pyrocephalus rubinus, Pyrocephalus rubineus, Pyrocephalus rubineus mexicanus	3	Checklist aou_1.csv (1886); Dataset aou_3 (1910); Checklist aou_5_34.csv (February 1982); Checklist NACC_list_species_aou_7_57.csv (2017)	1886; 1910; February 1982; 2017	yes	yes
Goethalsia bella	Goethalsia bella	1	Dataset aou_6 (1983); Dataset aou_7_49 (2008); Checklist NACC_list_species_aou_7_57.csv (2017)	1983; 2008; 2017	no	yes
Porzana palmeri	Porzana palmeri	1	Dataset aou_5_34 (January 1982); Checklist aou_5_34.csv (February 1982)	January 1982; February 1982	no	no
Lanius cristatus	Lanius cristatus	1	Dataset aou_5_34 (January 1982); Checklist aou_5_34.csv (February 1982); Checklist NACC_list_species_aou_7_57.csv (2017)	January 1982; February 1982; 2017	no	yes
Melanerpes radiolatus	Melanerpes radiolatus	1	Dataset aou_6 (1983); Checklist NACC_list_species_aou_7_57.csv (2017)	1983; 2017	no	yes
Pterocles exustus	Pterocles exustus	1	Dataset aou_5_34 (January 1982); Checklist aou_5_34.csv (February 1982); Dataset aou_7_53 (2012); Checklist NACC_list_species_aou_7_57.csv (2017)	January 1982; February 1982; 2012; 2017	no	yes
Aegolius funereus	Glaux funerea, Cryptoglaux funerea, Nyctala tengmalmi, Aegolius funerea, Nyctala tengmalmi richardsoni, Aegolius funereus, Cryptoglaux tengmalmi	7	Checklist aou_1.csv (1886); Dataset aou_2_13 (1904); Dataset aou_2_14 (1908); Dataset aou_2_15 (1909); Dataset aou_4_22 (1947); Dataset aou_5 (1957); Checklist aou_5_34.csv (February 1982); Checklist NACC_list_species_aou_7_57.csv (2017)	1886; 1904; 1908; 1909; 1947; 1957; February 1982; 2017	yes	yes
Motacilla cinerea	Motacilla cinerea	1	Dataset aou_5_34 (January 1982); Checklist aou_5_34.csv (February 1982); Checklist NACC_list_species_aou_7_57.csv (2017)	January 1982; February 1982; 2017	no	yes
Geococcyx californianus	Geococcyx californianus	1	Checklist aou_1.csv (1886); Dataset aou_5 (1957); Dataset aou_5_34 (January 1982); Checklist aou_5_34.csv (February 1982); Checklist NACC_list_species_aou_7_57.csv (2017)	1886; 1957; January 1982; February 1982; 2017	yes	yes
Amazona versicolor	Amazona versicolor	1	Dataset aou_6 (1983); Checklist NACC_list_species_aou_7_57.csv (2017)	1983; 2017	no	yes
Eupherusa cyanophrys	Eupherusa cyanophrys	1	Dataset aou_6 (1983); Checklist NACC_list_species_aou_7_57.csv (2017)	1983; 2017	no	yes
Sarkidiornis melanotos	Sarkidiornis melanotos	1	Dataset aou_6 (1983); Checklist NACC_list_species_aou_7_57.csv (2017)	1983; 2017	no	yes
Pooecetes gramineus	Pooecetes gramineus, Poocaetes gramineus, Poocaetes gramineus confinis	3	Checklist aou_1.csv (1886); Dataset aou_2_09 (1899); Dataset aou_5_34 (January 1982); Checklist aou_5_34.csv (February 1982); Checklist NACC_list_species_aou_7_57.csv (2017)	1886; 1899; January 1982; February 1982; 2017	yes	yes
Tringa totanus	Totanus totanus, Tringa totanus	2	Dataset aou_3_16 (1912); Dataset aou_4 (1931); Dataset aou_5 (1957); Dataset aou_5_32 (1973); Dataset aou_5_34 (January 1982); Dataset aou_6_41 (1997); Checklist NACC_list_species_aou_7_57.csv (2017)	1912; 1931; 1957; 1973; January 1982; 1997; 2017	no	yes
Turdus pilaris	Turdus pilaris	1	Dataset aou_4_20 (1945); Dataset aou_5_34 (January 1982); Checklist aou_5_34.csv (February 1982); Dataset aou_6 (1983); Checklist NACC_list_species_aou_7_57.csv (2017)	1945; January 1982; February 1982; 1983; 2017	no	yes
Campylorhynchus brunneicapillus	Campylorhynchus brunneicapillum, Heleodytes brunneicapillus, Campylorhynchus brunneicapillus	3	Checklist aou_1.csv (1886); Dataset aou_1_06 (1894); Dataset aou_2 (1895); Dataset aou_4_22 (1947); Dataset aou_5 (1957); Dataset aou_5_32 (1973); Checklist aou_5_34.csv (February 1982); Checklist NACC_list_species_aou_7_57.csv (2017)	1886; 1894; 1895; 1947; 1957; 1973; February 1982; 2017	yes	yes
Oporornis agilis	Oporornis agilis, Geothlypis agilis	2	Checklist aou_1.csv (1886); Dataset aou_2_14 (1908); Dataset aou_3_17 (1920); Dataset aou_5 (1957); Dataset aou_5_34 (January 1982); Checklist aou_5_34.csv (February 1982); Dataset aou_6 (1983); Checklist NACC_list_species_aou_7_57.csv (2017)	1886; 1908; 1920; 1957; January 1982; February 1982; 1983; 2017	yes	yes
Fulmarus glacialis	Fulmarus glacialis rodgersii, Fulmarus glacialis glupischa, Fulmarus glacialis, Fulmarus glacialis minor	4	Checklist aou_1.csv (1886); Dataset aou_2_10 (1901); Dataset aou_3_18 (1923); Dataset aou_4 (1931); Dataset aou_5_34 (January 1982); Checklist aou_5_34.csv (February 1982); Checklist NACC_list_species_aou_7_57.csv (2017)	1886; 1901; 1923; 1931; January 1982; February 1982; 2017	yes	yes
Mimus gilvus	Mimus gilvus	1	Dataset aou_6 (1983); Checklist NACC_list_species_aou_7_57.csv (2017)	1983; 2017	no	yes
Melospiza melodia	Melospiza fasciata guttata, Melospiza fasciata, Melospiza fasciata fallax, Melospiza melodia, Melospiza fasciata rufina, Melospiza fasciata montana, Melospiza fasciata heermanni, Melospiza fasciata samuelis	8	Checklist aou_1.csv (1886); Dataset aou_2_10 (1901); Dataset aou_2_12 (1903); Dataset aou_2_14 (1908); Dataset aou_5_34 (January 1982); Checklist aou_5_34.csv (February 1982); Checklist NACC_list_species_aou_7_57.csv (2017)	1886; 1901; 1903; 1908; January 1982; February 1982; 2017	yes	yes
Spinus spinus	Spinus spinus, Carduelis spinus	2	Dataset aou_6_40 (1995); Dataset aou_7_50 (2009); Checklist NACC_list_species_aou_7_57.csv (2017)	1995; 2009; 2017	no	yes
Chaetura andrei	Chaetura andrei	1	Dataset aou_6 (1983); Dataset aou_7_52 (2011)	1983; 2011	no	no
Catharus mexicanus	Catharus mexicanus	1	Dataset aou_6 (1983); Checklist NACC_list_species_aou_7_57.csv (2017)	1983; 2017	no	yes
Melanerpes portoricensis	Melanerpes portoricensis	1	Dataset aou_6 (1983); Checklist NACC_list_species_aou_7_57.csv (2017)	1983; 2017	no	yes
Euphonia xanthogaster	Euphonia xanthogaster	1	Dataset aou_6 (1983); Dataset aou_7_44 (2003); Checklist NACC_list_species_aou_7_57.csv (2017)	1983; 2003; 2017	no	yes
Falco tinnunculus	Cerchneis tinnunculus, Falco tinnunculus	2	Dataset aou_1_01 (1889); Dataset aou_2_15 (1909); Dataset aou_3 (1910); Dataset aou_3_18 (1923); Dataset aou_4 (1931); Dataset aou_5_34 (January 1982); Checklist aou_5_34.csv (February 1982); Checklist NACC_list_species_aou_7_57.csv (2017)	1889; 1909; 1910; 1923; 1931; January 1982; February 1982; 2017	no	yes
Calcarius pictus	Calcarius pictus	1	Checklist aou_1.csv (1886); Dataset aou_5_34 (January 1982); Checklist aou_5_34.csv (February 1982); Dataset aou_7_51 (2010); Checklist NACC_list_species_aou_7_57.csv (2017)	1886; January 1982; February 1982; 2010; 2017	yes	yes
Heleodytes bunneicapillus	Heleodytes bunneicapillus	1	Dataset aou_2_08 (1897)	1897	no	no
Grus grus	Grus grus	1	Dataset aou_5_34 (January 1982); Checklist aou_5_34.csv (February 1982); Checklist NACC_list_species_aou_7_57.csv (2017)	January 1982; February 1982; 2017	no	yes
Gallinago solitaria	Gallinago solitaria	1	Dataset aou_7_52 (2011); Checklist NACC_list_species_aou_7_57.csv (2017)	2011; 2017	no	yes
Crotophaga major	Crotophaga major	1	Dataset aou_6 (1983); Checklist NACC_list_species_aou_7_57.csv (2017)	1983; 2017	no	yes
Melozone leucotis	Melozone leucotis	1	Dataset aou_6 (1983); Checklist NACC_list_species_aou_7_57.csv (2017)	1983; 2017	no	yes
Neomorphus geoffroyi	Neomorphus geoffroyi	1	Dataset aou_6 (1983); Checklist NACC_list_species_aou_7_57.csv (2017)	1983; 2017	no	yes
Nyctiphrynus mcleodii	Nyctiphrynus mcleodii	1	Dataset aou_6 (1983); Checklist NACC_list_species_aou_7_57.csv (2017)	1983; 2017	no	yes
Corvus sinaloae	Corvus sinaloae	1	Dataset aou_6_38 (1991); Checklist NACC_list_species_aou_7_57.csv (2017)	1991; 2017	no	yes
Falco subbuteo	Falco subbuteo	1	Dataset aou_6_35 (1985); Dataset aou_6_40 (1995); Checklist NACC_list_species_aou_7_57.csv (2017)	1985; 1995; 2017	no	yes
Moho apicalis	Moho apicalis	1	Dataset aou_5_34 (January 1982); Checklist aou_5_34.csv (February 1982); Dataset aou_7_50 (2009); Checklist NACC_list_species_aou_7_57.csv (2017)	January 1982; February 1982; 2009; 2017	no	yes
Vireo gundlachii	Vireo gundlachii	1	Dataset aou_6 (1983); Checklist NACC_list_species_aou_7_57.csv (2017)	1983; 2017	no	yes
Paroreomyza montana	Paroreomyza montana	1	Dataset aou_5_34 (January 1982); Checklist aou_5_34.csv (February 1982); Dataset aou_6_39 (1993); Checklist NACC_list_species_aou_7_57.csv (2017)	January 1982; February 1982; 1993; 2017	no	yes
Myioborus pictus	Setophaga picta, Myioborus pictus	2	Checklist aou_1.csv (1886); Dataset aou_3_17 (1920); Dataset aou_5 (1957); Dataset aou_5_33 (1976); Dataset aou_5_34 (January 1982); Checklist aou_5_34.csv (February 1982); Dataset aou_6 (1983); Checklist NACC_list_species_aou_7_57.csv (2017)	1886; 1920; 1957; 1976; January 1982; February 1982; 1983; 2017	yes	yes
Busarellus nigricollis	Busarellus nigricollis	1	Dataset aou_6 (1983); Dataset aou_7_46 (2005); Checklist NACC_list_species_aou_7_57.csv (2017)	1983; 2005; 2017	no	yes
Spindalis portoricensis	Spindalis portoricensis	1	Dataset aou_7_42 (2000); Dataset aou_7_46 (2005); Checklist NACC_list_species_aou_7_57.csv (2017)	2000; 2005; 2017	no	yes
Capsiempis flaveola	Capsiempis flaveola	1	Dataset aou_6 (1983); Checklist NACC_list_species_aou_7_57.csv (2017)	1983; 2017	no	yes
Xenops rutilans	Xenops rutilans	1	Dataset aou_6 (1983); Checklist NACC_list_species_aou_7_57.csv (2017)	1983; 2017	no	yes
Poecile gambeli	Parus gambeli, Penthestes gambeli, Poecile gambeli	3	Checklist aou_1.csv (1886); Dataset aou_2_14 (1908); Dataset aou_4_19 (1944); Checklist aou_5_34.csv (February 1982); Dataset aou_6_41 (1997); Checklist NACC_list_species_aou_7_57.csv (2017)	1886; 1908; 1944; February 1982; 1997; 2017	yes	yes
Troglodytes cobbi	Troglodytes cobbi	1	Dataset aou_7_54 (2013)	2013	no	no
Agelaius tricolor	Agelaius tricolor	1	Checklist aou_1.csv (1886); Dataset aou_2_15 (1909); Dataset aou_5 (1957); Dataset aou_5_34 (January 1982); Checklist aou_5_34.csv (February 1982); Dataset aou_6 (1983); Checklist NACC_list_species_aou_7_57.csv (2017)	1886; 1909; 1957; January 1982; February 1982; 1983; 2017	yes	yes
Gavia adamsii	Gavia adamsi, Gavia adamsii, Urinator adamsii	3	Checklist aou_1.csv (1886); Dataset aou_2_09 (1899); Dataset aou_3 (1910); Dataset aou_5 (1957); Checklist aou_5_34.csv (February 1982); Checklist NACC_list_species_aou_7_57.csv (2017)	1886; 1899; 1910; 1957; February 1982; 2017	yes	yes
Larus fuscus	Larus fuscus	1	Dataset aou_4 (1931); Dataset aou_4_19 (1944); Dataset aou_4_24 (1949); Checklist aou_5_34.csv (February 1982); Checklist NACC_list_species_aou_7_57.csv (2017)	1931; 1944; 1949; February 1982; 2017	no	yes
Amazona finschi	Amazona finschi	1	Dataset aou_6 (1983); Checklist NACC_list_species_aou_7_57.csv (2017)	1983; 2017	no	yes
Geothlypis speciosa	Geothlypis speciosa	1	Dataset aou_6 (1983); Checklist NACC_list_species_aou_7_57.csv (2017)	1983; 2017	no	yes
Picoides tridactylus	Picoides tridactylus	1	Dataset aou_4 (1931); Dataset aou_5 (1957); Dataset aou_5_34 (January 1982); Checklist aou_5_34.csv (February 1982); Dataset aou_7_44 (2003)	1931; 1957; January 1982; February 1982; 2003	no	no
Ficedula albicilla	Ficedula albicilla	1	Dataset aou_7_47 (2006); Checklist NACC_list_species_aou_7_57.csv (2017)	2006; 2017	no	yes
Pipilo erythrophthalmus	Pipilo erythrophthalmus alleni, Pipilo erythrophthalmus	2	Checklist aou_1.csv (1886); Dataset aou_4_29 (1954); Dataset aou_5 (1957); Dataset aou_5_34 (January 1982); Checklist aou_5_34.csv (February 1982); Dataset aou_6_40 (1995); Checklist NACC_list_species_aou_7_57.csv (2017)	1886; 1954; 1957; January 1982; February 1982; 1995; 2017	yes	yes
Passerculus sandwichensis	Passerculus sandwichensis, Ammodramus sandwichensis, Ammodramus sandwichensis savanna, Ammodramus sandwichensis alaudinus, Ammodramus sandwichensis bryanti	5	Checklist aou_1.csv (1886); Dataset aou_2_11 (1902); Dataset aou_2_12 (1903); Dataset aou_2_15 (1909); Dataset aou_3 (1910); Dataset aou_3_16 (1912); Dataset aou_4_19 (1944); Dataset aou_5 (1957); Dataset aou_5_34 (January 1982); Checklist aou_5_34.csv (February 1982); Checklist NACC_list_species_aou_7_57.csv (2017)	1886; 1902; 1903; 1909; 1910; 1912; 1944; 1957; January 1982; February 1982; 2017	yes	yes
Lophornis brachylophus	Lophornis brachylopha, Lophornis brachylophus	2	Dataset aou_6_38 (1991); Dataset aou_7_45 (2004); Checklist NACC_list_species_aou_7_57.csv (2017)	1991; 2004; 2017	no	yes
Phylloscartes flavovirens	Phylloscartes flavovirens	1	Dataset aou_6 (1983); Checklist NACC_list_species_aou_7_57.csv (2017)	1983; 2017	no	yes
Spermestes cucullata	Lonchura cucullata, Spermestes cucullata	2	Dataset aou_6 (1983); Dataset aou_7_55 (2014); Checklist NACC_list_species_aou_7_57.csv (2017)	1983; 2014; 2017	no	yes
Egretta rufescens	Ardea rufescens, Egretta rufescens, Ardea rufa, Dichromanassa rufescens	4	Checklist aou_1.csv (1886); Dataset aou_1_01 (1889); Dataset aou_2_12 (1903); Dataset aou_5_34 (January 1982); Checklist aou_5_34.csv (February 1982); Checklist NACC_list_species_aou_7_57.csv (2017)	1886; 1889; 1903; January 1982; February 1982; 2017	yes	yes
Phylloscopus collybita	Phylloscopus collybita	1	Dataset aou_7_55 (2014); Checklist NACC_list_species_aou_7_57.csv (2017)	2014; 2017	no	yes
Leptopogon superciliaris	Leptopogon superciliaris	1	Dataset aou_6 (1983); Checklist NACC_list_species_aou_7_57.csv (2017)	1983; 2017	no	yes
Chaetura fumosa	Chaetura fumosa	1	Dataset aou_7_43 (2002); Checklist NACC_list_species_aou_7_57.csv (2017)	2002; 2017	no	yes
Eupherusa poliocerca	Eupherusa poliocerca	1	Dataset aou_6 (1983); Checklist NACC_list_species_aou_7_57.csv (2017)	1983; 2017	no	yes
Melozone fusca	Pipilo fuscus, Pipilo fuscus albigula, Pipilo fuscus crissalis, Melozone fusca, Pipilo fuscus mesoleucus	5	Checklist aou_1.csv (1886); Dataset aou_2_14 (1908); Dataset aou_4 (1931); Dataset aou_5 (1957); Dataset aou_5_34 (January 1982); Checklist aou_5_34.csv (February 1982); Dataset aou_6_37 (1989); Dataset aou_7_51 (2010); Checklist NACC_list_species_aou_7_57.csv (2017)	1886; 1908; 1931; 1957; January 1982; February 1982; 1989; 2010; 2017	yes	yes
Hylocharis leucotis	Basilinna leucotis, Hylocharis leucotis	2	Dataset aou_1_07 (1895); Dataset aou_4 (1931); Checklist aou_5_34.csv (February 1982); Checklist NACC_list_species_aou_7_57.csv (2017)	1895; 1931; February 1982; 2017	no	yes
Nesospingus speculiferus	Nesospingus speculiferus	1	Dataset aou_6 (1983); Checklist NACC_list_species_aou_7_57.csv (2017)	1983; 2017	no	yes
Stercorarius antarcticus	Stercorarius antarcticus	1	Dataset aou_7_56 (2015)	2015	no	no
Megascops barbarus	Megascops barbarus, Otus barbarus	2	Dataset aou_6 (1983); Dataset aou_7_44 (2003); Checklist NACC_list_species_aou_7_57.csv (2017)	1983; 2003; 2017	no	yes
Tiaris bicolor	Euetheia bicolor, Tiaris bicolor	2	Checklist aou_1.csv (1886); Dataset aou_2_11 (1902); Dataset aou_4 (1931); Dataset aou_5 (1957); Dataset aou_5_34 (January 1982); Checklist aou_5_34.csv (February 1982); Checklist NACC_list_species_aou_7_57.csv (2017)	1886; 1902; 1931; 1957; January 1982; February 1982; 2017	yes	yes
Zentrygon chiriquensis	Geotrygon chiriquensis, Zentrygon chiriquensis	2	Dataset aou_6 (1983); Dataset aou_7_55 (2014); Checklist NACC_list_species_aou_7_57.csv (2017)	1983; 2014; 2017	no	yes
Catharus fuscater	Catharus fuscater	1	Dataset aou_6 (1983); Checklist NACC_list_species_aou_7_57.csv (2017)	1983; 2017	no	yes
Amazilia violiceps	Amazilia violiceps, Amazilia verticalis	2	Dataset aou_4_23 (1948); Dataset aou_4_30 (1955); Dataset aou_5 (1957); Dataset aou_5_34 (January 1982); Checklist aou_5_34.csv (February 1982); Checklist NACC_list_species_aou_7_57.csv (2017)	1948; 1955; 1957; January 1982; February 1982; 2017	no	yes
Aegolius acadicus	Aegolius acadicus, Cryptoglaux acadicus, Aegolius acadica, Glaux acadicus, Nyctala acadica, Cryptoglaux acadica	6	Checklist aou_1.csv (1886); Dataset aou_2_13 (1904); Dataset aou_2_14 (1908); Dataset aou_2_15 (1909); Dataset aou_3 (1910); Dataset aou_4_22 (1947); Dataset aou_5 (1957); Dataset aou_5_34 (January 1982); Checklist aou_5_34.csv (February 1982); Checklist NACC_list_species_aou_7_57.csv (2017)	1886; 1904; 1908; 1909; 1910; 1947; 1957; January 1982; February 1982; 2017	yes	yes
[truncated: 493 more rows]
