# Supplementary material for: The tempo and mode of the taxonomic correction process: How taxonomists have corrected and recorrected North American bird species over the last 127 years
Source: PLoS One. 2018 Apr 19;13(4):e0195736. doi: 10.1371/journal.pone.0195736 (PMC5909608; doi:10.1371/journal.pone.0195736)
Supplement: S1 Code — This code is also available online at http://github.com/gaurav/aou_checklists and has been archived in Zenodo under DOI http://doi.org/10.5281/zenodo.1214826. (ZIP) [file pone.0195736.s007.zip › gaurav-aou_checklists-5955902/06 - name_clusters/list.csv]

name	cluster	cluster_count	datasets	dates	recognized_in_first_dataset	recognized_in_last_dataset
Pelecanus erythrorhynchos	Pelecanus erythrorhynchos	1	Checklist aou_1.csv (1886); Dataset aou_3 (1910); Dataset aou_5_34 (January 1982); Checklist aou_5_34.csv (February 1982); Checklist NACC_list_species_aou_7_57.csv (2017)	1886; 1910; January 1982; February 1982; 2017	yes	yes
Tachycineta bicolor	Tachycineta bicolor, Iridoprocne bicolor	2	Checklist aou_1.csv (1886); Dataset aou_2_12 (1903); Dataset aou_5_34 (January 1982); Checklist aou_5_34.csv (February 1982); Checklist NACC_list_species_aou_7_57.csv (2017)	1886; 1903; January 1982; February 1982; 2017	yes	yes
Cepphus grylle	Cepphus grylle	1	Checklist aou_1.csv (1886); Dataset aou_4 (1931); Checklist aou_5_34.csv (February 1982); Checklist NACC_list_species_aou_7_57.csv (2017)	1886; 1931; February 1982; 2017	yes	yes
Junco montanus	Junco montanus	1	Dataset aou_2_09 (1899); Dataset aou_2_14 (1908)	1899; 1908	no	no
Calidris canutus	Calidris canutus, Tringa canutus	2	Checklist aou_1.csv (1886); Dataset aou_3_18 (1923); Dataset aou_4 (1931); Dataset aou_5 (1957); Dataset aou_5_34 (January 1982); Checklist aou_5_34.csv (February 1982); Checklist NACC_list_species_aou_7_57.csv (2017)	1886; 1923; 1931; 1957; January 1982; February 1982; 2017	yes	yes
Sayornis nigricans	Sayornis nigricans	1	Checklist aou_1.csv (1886); Checklist aou_5_34.csv (February 1982); Checklist NACC_list_species_aou_7_57.csv (2017)	1886; February 1982; 2017	yes	yes
Calidris ferruginea	Erolia testacea, Tringa ferruginea, Calidris ferruginea, Erolia ferruginea	4	Checklist aou_1.csv (1886); Dataset aou_2_12 (1903); Dataset aou_4 (1931); Dataset aou_4_21 (1946); Dataset aou_5_32 (1973); Checklist aou_5_34.csv (February 1982); Checklist NACC_list_species_aou_7_57.csv (2017)	1886; 1903; 1931; 1946; 1973; February 1982; 2017	yes	yes
Rallus levipes	Rallus levipes	1	Dataset aou_2_14 (1908); Dataset aou_4 (1931)	1908; 1931	no	no
Zonotrichia albicollis	Zonotrichia albicollis	1	Checklist aou_1.csv (1886); Dataset aou_5_34 (January 1982); Checklist aou_5_34.csv (February 1982); Checklist NACC_list_species_aou_7_57.csv (2017)	1886; January 1982; February 1982; 2017	yes	yes
Phalacrocorax pelagicus	Phalacrocorax pelagicus robustus, Phalacrocorax pelagicus resplendens, Phalacrocorax pelagicus	3	Checklist aou_1.csv (1886); Checklist aou_5_34.csv (February 1982); Checklist NACC_list_species_aou_7_57.csv (2017)	1886; February 1982; 2017	yes	yes
Trochilus heloisa	Trochilus heloisa	1	Checklist aou_1.csv (1886); Dataset aou_1_03 (1891)	1886; 1891	yes	no
Rallus scottii	Rallus scottii	1	Dataset aou_1_02 (1890); Dataset aou_2_08 (1897); Dataset aou_2_11 (1902)	1890; 1897; 1902	no	no
Calidris alpina	Erolia alpina, Tringa alpina pacifica, Calidris alpina, Pelidna alpina, Tringa alpina	5	Checklist aou_1.csv (1886); Dataset aou_2_12 (1903); Dataset aou_4_19 (1944); Dataset aou_5_32 (1973); Checklist aou_5_34.csv (February 1982); Checklist NACC_list_species_aou_7_57.csv (2017)	1886; 1903; 1944; 1973; February 1982; 2017	yes	yes
Aphelocoma woodhouseii	Aphelocoma woodhouseii, Aphelocoma woodhousei	2	Checklist aou_1.csv (1886); Dataset aou_2 (1895); Dataset aou_3 (1910); Dataset aou_4 (1931); Dataset aou_7_57 (2016); Checklist NACC_list_species_aou_7_57.csv (2017)	1886; 1895; 1910; 1931; 2016; 2017	yes	yes
Psaltriparus minimus	Psaltriparus minimus grindae, Psaltriparus minimus californicus, Psaltriparus minimus	3	Checklist aou_1.csv (1886); Dataset aou_4 (1931); Dataset aou_4_19 (1944); Dataset aou_5 (1957); Dataset aou_5_32 (1973); Dataset aou_5_34 (January 1982); Checklist aou_5_34.csv (February 1982); Checklist NACC_list_species_aou_7_57.csv (2017)	1886; 1931; 1944; 1957; 1973; January 1982; February 1982; 2017	yes	yes
Leucosticte australis	Leucosticte australis	1	Checklist aou_1.csv (1886); Dataset aou_2_15 (1909); Dataset aou_5_34 (January 1982); Dataset aou_6_39 (1993); Checklist NACC_list_species_aou_7_57.csv (2017)	1886; 1909; January 1982; 1993; 2017	yes	yes
Sterna forsteri	Sterna forsteri	1	Checklist aou_1.csv (1886); Checklist aou_5_34.csv (February 1982); Checklist NACC_list_species_aou_7_57.csv (2017)	1886; February 1982; 2017	yes	yes
Oreothlypis ruficapilla	Vermivora rubricapilla, Helminthophila ruficapilla, Helminthophila ruficapilla gutturalis, Vermivora ruficapilla, Helminthophila rubricapilla, Oreothlypis ruficapilla	6	Checklist aou_1.csv (1886); Dataset aou_2_08 (1897); Dataset aou_2_15 (1909); Dataset aou_3_17 (1920); Dataset aou_5 (1957); Dataset aou_5_34 (January 1982); Checklist aou_5_34.csv (February 1982); Dataset aou_6 (1983); Dataset aou_7_51 (2010); Checklist NACC_list_species_aou_7_57.csv (2017)	1886; 1897; 1909; 1920; 1957; January 1982; February 1982; 1983; 2010; 2017	yes	yes
Larus hyperboreus	Larus hyperboreus, Larus glaucus	2	Checklist aou_1.csv (1886); Dataset aou_2_14 (1908); Checklist aou_5_34.csv (February 1982); Checklist NACC_list_species_aou_7_57.csv (2017)	1886; 1908; February 1982; 2017	yes	yes
Gymnorhinus cyanocephalus	Gymnorhinus cyanocephalus, Cyanocephalus cyanocephalus, Gymnorhinus cyanocephala	3	Checklist aou_1.csv (1886); Dataset aou_4_22 (1947); Dataset aou_5 (1957); Dataset aou_5_32 (1973); Checklist aou_5_34.csv (February 1982); Dataset aou_6 (1983); Checklist NACC_list_species_aou_7_57.csv (2017)	1886; 1947; 1957; 1973; February 1982; 1983; 2017	yes	yes
Plectrophenax hyperboreus	Passerina hyperborea, Plectrophenax hyperboreus	2	Checklist aou_1.csv (1886); Dataset aou_2_09 (1899); Dataset aou_2_14 (1908); Dataset aou_2_15 (1909); Dataset aou_5 (1957); Dataset aou_5_34 (January 1982); Checklist aou_5_34.csv (February 1982); Dataset aou_7_51 (2010); Checklist NACC_list_species_aou_7_57.csv (2017)	1886; 1899; 1908; 1909; 1957; January 1982; February 1982; 2010; 2017	yes	yes
Quiscalus macrourus	Quiscalus macrourus	1	Checklist aou_1.csv (1886); Dataset aou_2_11 (1902)	1886; 1902	yes	no
Buteo plagiatus	Buteo plagiatus	1	Dataset aou_7_53 (2012); Checklist NACC_list_species_aou_7_57.csv (2017)	2012; 2017	no	yes
Motacilla flava	Budytes flavus leucostriatus, Budytes flavus, Motacilla flava	3	Checklist aou_1.csv (1886); Dataset aou_3 (1910); Dataset aou_4 (1931); Checklist aou_5_34.csv (February 1982); Dataset aou_7_45 (2004)	1886; 1910; 1931; February 1982; 2004	yes	no
Setophaga townsendi	Dendroica townsendi, Setophaga townsendi	2	Checklist aou_1.csv (1886); Dataset aou_3_17 (1920); Dataset aou_5 (1957); Dataset aou_5_34 (January 1982); Checklist aou_5_34.csv (February 1982); Dataset aou_6 (1983); Dataset aou_7_52 (2011); Checklist NACC_list_species_aou_7_57.csv (2017)	1886; 1920; 1957; January 1982; February 1982; 1983; 2011; 2017	yes	yes
Thalasseus elegans	Thalasseus elegans, Sterna elegans	2	Checklist aou_1.csv (1886); Dataset aou_4 (1931); Dataset aou_5_33 (1976); Checklist aou_5_34.csv (February 1982); Dataset aou_7_47 (2006); Checklist NACC_list_species_aou_7_57.csv (2017)	1886; 1931; 1976; February 1982; 2006; 2017	yes	yes
Petrochelidon melanogastra	Petrochelidon melanogastra	1	Dataset aou_2_11 (1902); Dataset aou_2_13 (1904)	1902; 1904	no	no
Piranga flava	Piranga flava	1	Dataset aou_4 (1931); Dataset aou_5_34 (January 1982); Checklist aou_5_34.csv (February 1982); Dataset aou_6 (1983); Dataset aou_7_50 (2009); Checklist NACC_list_species_aou_7_57.csv (2017)	1931; January 1982; February 1982; 1983; 2009; 2017	no	yes
Nycticorax nycticorax	Nycticorax nycticorax naevius, Nycticorax nycticorax	2	Checklist aou_1.csv (1886); Dataset aou_5_34 (January 1982); Checklist aou_5_34.csv (February 1982); Checklist NACC_list_species_aou_7_57.csv (2017)	1886; January 1982; February 1982; 2017	yes	yes
Hydrobates pelagicus	Hydrobates pelagicus, Hydrobates pelagica, Procellaria pelagica, Thalassidroma pelagica	4	Checklist aou_1.csv (1886); Dataset aou_2_14 (1908); Dataset aou_2_15 (1909); Dataset aou_3 (1910); Dataset aou_3_16 (1912); Dataset aou_3_17 (1920); Dataset aou_3_18 (1923); Dataset aou_4 (1931); Dataset aou_4_30 (1955); Dataset aou_5_34 (January 1982); Checklist aou_5_34.csv (February 1982); Dataset aou_6 (1983); Checklist NACC_list_species_aou_7_57.csv (2017)	1886; 1908; 1909; 1910; 1912; 1920; 1923; 1931; 1955; January 1982; February 1982; 1983; 2017	yes	yes
Megascops trichopsis	Otus trichopsis, Megascops trichopsis	2	Dataset aou_2_09 (1899); Dataset aou_2_14 (1908); Dataset aou_4 (1931); Dataset aou_5 (1957); Dataset aou_5_34 (January 1982); Checklist aou_5_34.csv (February 1982); Dataset aou_7_44 (2003); Checklist NACC_list_species_aou_7_57.csv (2017)	1899; 1908; 1931; 1957; January 1982; February 1982; 2003; 2017	no	yes
Contopus cooperi	Contopus borealis, Nuttallornis mesoleucus, Nuttallornis borealis, Contopus cooperi	4	Checklist aou_1.csv (1886); Dataset aou_2_12 (1903); Dataset aou_4 (1931); Dataset aou_4_20 (1945); Dataset aou_5_34 (January 1982); Checklist aou_5_34.csv (February 1982); Dataset aou_6_41 (1997); Checklist NACC_list_species_aou_7_57.csv (2017)	1886; 1903; 1931; 1945; January 1982; February 1982; 1997; 2017	yes	yes
Calidris pusilla	Calidris pusillus, Calidris pusilla, Ereunetes pusillus	3	Checklist aou_1.csv (1886); Dataset aou_5_32 (1973); Dataset aou_5_34 (January 1982); Checklist aou_5_34.csv (February 1982); Checklist NACC_list_species_aou_7_57.csv (2017)	1886; 1973; January 1982; February 1982; 2017	yes	yes
Egretta garzetta	Egretta garzetta	1	Dataset aou_4_31 (1956); Dataset aou_5 (1957); Checklist aou_5_34.csv (February 1982); Checklist NACC_list_species_aou_7_57.csv (2017)	1956; 1957; February 1982; 2017	no	yes
Selasphorus platycercus	Selasphorus platycercus, Trochilus platycercus	2	Checklist aou_1.csv (1886); Dataset aou_1_05 (1893); Checklist aou_5_34.csv (February 1982); Checklist NACC_list_species_aou_7_57.csv (2017)	1886; 1893; February 1982; 2017	yes	yes
Perdix perdix	Perdix perdix	1	Dataset aou_4 (1931); Dataset aou_4_19 (1944); Dataset aou_5 (1957); Checklist aou_5_34.csv (February 1982); Checklist NACC_list_species_aou_7_57.csv (2017)	1931; 1944; 1957; February 1982; 2017	no	yes
Elanoides forficatus	Elanoides forficatus	1	Checklist aou_1.csv (1886); Dataset aou_2_15 (1909); Dataset aou_3_18 (1923); Dataset aou_5_34 (January 1982); Checklist aou_5_34.csv (February 1982); Dataset aou_6_40 (1995); Checklist NACC_list_species_aou_7_57.csv (2017)	1886; 1909; 1923; January 1982; February 1982; 1995; 2017	yes	yes
Charadrius alexandrinus	Charadrius alexandrinus	1	Dataset aou_4_19 (1944); Checklist aou_5_34.csv (February 1982); Dataset aou_7_46 (2005); Dataset aou_7_52 (2011)	1944; February 1982; 2005; 2011	no	no
Bulweria bulweri	Bulweria bulweri	1	Checklist aou_1.csv (1886); Dataset aou_3_18 (1923); Dataset aou_4 (1931); Dataset aou_4_22 (1947)	1886; 1923; 1931; 1947	yes	no
Motacilla alba	Motacilla alba	1	Checklist aou_1.csv (1886); Dataset aou_4 (1931); Checklist aou_5_34.csv (February 1982); Dataset aou_7_46 (2005); Checklist NACC_list_species_aou_7_57.csv (2017)	1886; 1931; February 1982; 2005; 2017	yes	yes
Glaucidium hoskinsi	Glaucidium hoskinsi, Glaucidium hoskinsii	2	Dataset aou_1_01 (1889); Dataset aou_2 (1895); Dataset aou_2_14 (1908); Dataset aou_3 (1910); Dataset aou_4 (1931)	1889; 1895; 1908; 1910; 1931	no	no
Trogon ambiguus	Trogon ambiguus	1	Checklist aou_1.csv (1886); Dataset aou_4_19 (1944); Dataset aou_4_22 (1947)	1886; 1944; 1947	yes	no
Spizella breweri	Spizella breweri	1	Checklist aou_1.csv (1886); Dataset aou_5_34 (January 1982); Checklist aou_5_34.csv (February 1982); Checklist NACC_list_species_aou_7_57.csv (2017)	1886; January 1982; February 1982; 2017	yes	yes
Colaptes chrysoides	Colaptes chrysoides	1	Checklist aou_1.csv (1886); Dataset aou_4 (1931); Dataset aou_5 (1957); Dataset aou_5_32 (1973); Dataset aou_6_40 (1995); Checklist NACC_list_species_aou_7_57.csv (2017)	1886; 1931; 1957; 1973; 1995; 2017	yes	yes
Contopus pertinax	Myiochanes pertinax, Contopus pertinax	2	Checklist aou_1.csv (1886); Dataset aou_2_14 (1908); Dataset aou_4_22 (1947); Dataset aou_5 (1957); Dataset aou_5_34 (January 1982); Checklist aou_5_34.csv (February 1982); Checklist NACC_list_species_aou_7_57.csv (2017)	1886; 1908; 1947; 1957; January 1982; February 1982; 2017	yes	yes
Aimophila ruficeps	Peucaea ruficeps eremoeca, Aimophila ruficeps, Peucaea ruficeps, Peucaea ruficeps boucardi	4	Checklist aou_1.csv (1886); Dataset aou_2_09 (1899); Dataset aou_5_34 (January 1982); Checklist aou_5_34.csv (February 1982); Dataset aou_7_51 (2010); Checklist NACC_list_species_aou_7_57.csv (2017)	1886; 1899; January 1982; February 1982; 2010; 2017	yes	yes
Phalacrocorax carbo	Phalacrocorax carbo	1	Checklist aou_1.csv (1886); Dataset aou_4 (1931); Dataset aou_5 (1957); Checklist aou_5_34.csv (February 1982); Checklist NACC_list_species_aou_7_57.csv (2017)	1886; 1931; 1957; February 1982; 2017	yes	yes
Melospiza insignis	Melospiza insignis	1	Dataset aou_2 (1895); Dataset aou_2_12 (1903)	1895; 1903	no	no
Picoides albolarvatus	Dendrocopos albolarvatus, Picoides albolarvatus, Xenopicus albolarvatus, Dryobates albolarvatus	4	Checklist aou_1.csv (1886); Dataset aou_4 (1931); Dataset aou_4_22 (1947); Dataset aou_5_33 (1976); Checklist aou_5_34.csv (February 1982); Checklist NACC_list_species_aou_7_57.csv (2017)	1886; 1931; 1947; 1976; February 1982; 2017	yes	yes
Tringa incana	Heteractitis incanus, Heteroscelus incanus, Heteroscelus incanum, Tringa incana	4	Checklist aou_1.csv (1886); Dataset aou_3 (1910); Dataset aou_3_17 (1920); Dataset aou_4 (1931); Dataset aou_5 (1957); Dataset aou_5_32 (1973); Checklist aou_5_34.csv (February 1982); Dataset aou_7_47 (2006); Checklist NACC_list_species_aou_7_57.csv (2017)	1886; 1910; 1920; 1931; 1957; 1973; February 1982; 2006; 2017	yes	yes
Porzana porzana	Porzana porzana	1	Checklist aou_1.csv (1886); Dataset aou_5_34 (January 1982); Dataset aou_6 (1983); Checklist NACC_list_species_aou_7_57.csv (2017)	1886; January 1982; 1983; 2017	yes	yes
Baeolophus ridgwayi	Baeolophus ridgwayi	1	Dataset aou_6_41 (1997); Dataset aou_7 (1998); Dataset aou_7_42 (2000); Dataset aou_7_49 (2008); Checklist NACC_list_species_aou_7_57.csv (2017)	1997; 1998; 2000; 2008; 2017	no	yes
Leucosticte griseonucha	Leucosticte griseonucha	1	Checklist aou_1.csv (1886); Dataset aou_2_15 (1909); Dataset aou_4_19 (1944)	1886; 1909; 1944	yes	no
Empidonax minimus	Empidonax minimus	1	Checklist aou_1.csv (1886); Checklist aou_5_34.csv (February 1982); Checklist NACC_list_species_aou_7_57.csv (2017)	1886; February 1982; 2017	yes	yes
Branta hutchinsii	Branta hutchinsii	1	Dataset aou_7_45 (2004); Checklist NACC_list_species_aou_7_57.csv (2017)	2004; 2017	no	yes
Vireo atricapilla	Vireo atricapilla, Vireo atricapillus	2	Checklist aou_1.csv (1886); Dataset aou_5 (1957); Dataset aou_5_34 (January 1982); Checklist aou_5_34.csv (February 1982); Dataset aou_7_44 (2003); Checklist NACC_list_species_aou_7_57.csv (2017)	1886; 1957; January 1982; February 1982; 2003; 2017	yes	yes
Lampornis clemenciae	Cyanolaemus clemenciae, Coeligena clemenciae, Lampornis clemenciae	3	Checklist aou_1.csv (1886); Dataset aou_2_14 (1908); Dataset aou_4 (1931); Checklist aou_5_34.csv (February 1982); Checklist NACC_list_species_aou_7_57.csv (2017)	1886; 1908; 1931; February 1982; 2017	yes	yes
Tympanuchus pallidicinctus	Tympanuchus pallidicinctus	1	Checklist aou_1.csv (1886); Dataset aou_3 (1910); Dataset aou_4 (1931); Dataset aou_5_34 (January 1982); Checklist aou_5_34.csv (February 1982); Checklist NACC_list_species_aou_7_57.csv (2017)	1886; 1910; 1931; January 1982; February 1982; 2017	yes	yes
Tachycineta cyaneoviridis	Tachycineta cyaneoviridis, Callichelidon cyaneoviridis	2	Dataset aou_1_03 (1891); Dataset aou_3 (1910); Dataset aou_5_34 (January 1982); Checklist aou_5_34.csv (February 1982); Checklist NACC_list_species_aou_7_57.csv (2017)	1891; 1910; January 1982; February 1982; 2017	no	yes
Empidonax griseus	Empidonax canescens, Empidonax griseus	2	Dataset aou_1_02 (1890); Dataset aou_2_13 (1904); Dataset aou_2_14 (1908); Dataset aou_4_28 (1953)	1890; 1904; 1908; 1953	no	no
Geothlypis philadelphia	Oporornis philadelphia, Geothlypis philadelphia	2	Checklist aou_1.csv (1886); Dataset aou_2_14 (1908); Dataset aou_3_17 (1920); Dataset aou_5 (1957); Dataset aou_5_34 (January 1982); Checklist aou_5_34.csv (February 1982); Dataset aou_6 (1983); Dataset aou_7_52 (2011); Checklist NACC_list_species_aou_7_57.csv (2017)	1886; 1908; 1920; 1957; January 1982; February 1982; 1983; 2011; 2017	yes	yes
Petrochelidon fulva	Petrochelidon fulva, Hirundo fulva	2	Dataset aou_1_03 (1891); Dataset aou_5 (1957); Dataset aou_5_34 (January 1982); Checklist aou_5_34.csv (February 1982); Dataset aou_6_41 (1997); Dataset aou_7 (1998); Checklist NACC_list_species_aou_7_57.csv (2017)	1891; 1957; January 1982; February 1982; 1997; 1998; 2017	no	yes
Junco aikeni	Junco aikeni	1	Checklist aou_1.csv (1886); Dataset aou_2_08 (1897); Dataset aou_5_32 (1973)	1886; 1897; 1973	yes	no
Larus fuscus	Larus fuscus	1	Dataset aou_4 (1931); Dataset aou_4_19 (1944); Dataset aou_4_24 (1949); Checklist aou_5_34.csv (February 1982); Checklist NACC_list_species_aou_7_57.csv (2017)	1931; 1944; 1949; February 1982; 2017	no	yes
Regulus obscurus	Regulus obscurus	1	Checklist aou_1.csv (1886); Dataset aou_2_13 (1904)	1886; 1904	yes	no
Callipepla californica	Lophortyx californica, Callipepla californica, Lophortyx californicus, Callipepla californica vallicola	4	Checklist aou_1.csv (1886); Dataset aou_2_09 (1899); Dataset aou_2_15 (1909); Dataset aou_3 (1910); Dataset aou_4 (1931); Dataset aou_4_19 (1944); Dataset aou_5 (1957); Dataset aou_5_34 (January 1982); Checklist aou_5_34.csv (February 1982); Dataset aou_6_41 (1997); Checklist NACC_list_species_aou_7_57.csv (2017)	1886; 1899; 1909; 1910; 1931; 1944; 1957; January 1982; February 1982; 1997; 2017	yes	yes
Xema sabini	Xema sabinii, Xema sabini	2	Checklist aou_1.csv (1886); Dataset aou_3 (1910); Checklist aou_5_34.csv (February 1982); Checklist NACC_list_species_aou_7_57.csv (2017)	1886; 1910; February 1982; 2017	yes	yes
Dumetella carolinensis	Dumetella carolinensis, Galeoscoptes carolinensis	2	Checklist aou_1.csv (1886); Dataset aou_2_14 (1908); Dataset aou_3 (1910); Dataset aou_5_34 (January 1982); Checklist aou_5_34.csv (February 1982); Checklist NACC_list_species_aou_7_57.csv (2017)	1886; 1908; 1910; January 1982; February 1982; 2017	yes	yes
Aethia psittacula	Cyclorrhynchus psittacula, Cyclorrhynchus psittaculus, Aethia psittacula, Phaleris psittacula	4	Checklist aou_1.csv (1886); Dataset aou_2_14 (1908); Dataset aou_4 (1931); Dataset aou_5 (1957); Checklist aou_5_34.csv (February 1982); Dataset aou_6_41 (1997); Checklist NACC_list_species_aou_7_57.csv (2017)	1886; 1908; 1931; 1957; February 1982; 1997; 2017	yes	yes
Thalassarche melanophris	Diomedea melanophris, Diomedea melanophrys, Thalassarche melanophris	3	Dataset aou_4_22 (1947); Dataset aou_5 (1957); Dataset aou_5_34 (January 1982); Dataset aou_6 (1983); Dataset aou_6_41 (1997); Checklist NACC_list_species_aou_7_57.csv (2017)	1947; 1957; January 1982; 1983; 1997; 2017	no	yes
Oceanodroma castro	Oceanodroma castro, Oceanodroma cryptoleucura	2	Dataset aou_2_09 (1899); Dataset aou_2_14 (1908); Dataset aou_3_18 (1923); Dataset aou_4 (1931); Dataset aou_5 (1957); Dataset aou_5_34 (January 1982); Checklist aou_5_34.csv (February 1982); Checklist NACC_list_species_aou_7_57.csv (2017)	1899; 1908; 1923; 1931; 1957; January 1982; February 1982; 2017	no	yes
Colaptes auratus	Colaptes auratus	1	Checklist aou_1.csv (1886); Dataset aou_5 (1957); Dataset aou_5_32 (1973); Dataset aou_5_34 (January 1982); Checklist aou_5_34.csv (February 1982); Dataset aou_7 (1998); Checklist NACC_list_species_aou_7_57.csv (2017)	1886; 1957; 1973; January 1982; February 1982; 1998; 2017	yes	yes
Peucaea carpalis	Peucaea carpalis, Aimophila carpalis	2	Checklist aou_1.csv (1886); Dataset aou_2_09 (1899); Dataset aou_5_34 (January 1982); Checklist aou_5_34.csv (February 1982); Dataset aou_7_51 (2010); Checklist NACC_list_species_aou_7_57.csv (2017)	1886; 1899; January 1982; February 1982; 2010; 2017	yes	yes
Pluvialis fulva	Pluvialis fulva	1	Dataset aou_6_39 (1993); Checklist NACC_list_species_aou_7_57.csv (2017)	1993; 2017	no	yes
Haemorhous cassinii	Haemorhous cassinii, Carpodacus cassinii, Carpodacus cassini	3	Checklist aou_1.csv (1886); Dataset aou_4_19 (1944); Dataset aou_5 (1957); Checklist aou_5_34.csv (February 1982); Dataset aou_7_53 (2012); Checklist NACC_list_species_aou_7_57.csv (2017)	1886; 1944; 1957; February 1982; 2012; 2017	yes	yes
Ardea herodias	Ardea herodias	1	Checklist aou_1.csv (1886); Dataset aou_2_12 (1903); Dataset aou_5_32 (1973); Checklist aou_5_34.csv (February 1982); Checklist NACC_list_species_aou_7_57.csv (2017)	1886; 1903; 1973; February 1982; 2017	yes	yes
Pterodroma hasitata	Aestrelata hasitata, Pterodroma hasitata	2	Checklist aou_1.csv (1886); Dataset aou_3_17 (1920); Dataset aou_3_18 (1923); Dataset aou_4 (1931); Checklist aou_5_34.csv (February 1982); Checklist NACC_list_species_aou_7_57.csv (2017)	1886; 1920; 1923; 1931; February 1982; 2017	yes	yes
Passerculus beldingi	Passerculus beldingi, Ammodramus beldingi	2	Checklist aou_1.csv (1886); Dataset aou_2_12 (1903); Dataset aou_2_15 (1909); Dataset aou_4_19 (1944)	1886; 1903; 1909; 1944	yes	no
Larus marinus	Larus marinus	1	Checklist aou_1.csv (1886); Checklist aou_5_34.csv (February 1982); Checklist NACC_list_species_aou_7_57.csv (2017)	1886; February 1982; 2017	yes	yes
Numenius arquata	Numenius arquata, Numenius arquatus	2	Dataset aou_4 (1931); Dataset aou_4_19 (1944); Dataset aou_5 (1957); Checklist aou_5_34.csv (February 1982); Checklist NACC_list_species_aou_7_57.csv (2017)	1931; 1944; 1957; February 1982; 2017	no	yes
Agelaius tricolor	Agelaius tricolor	1	Checklist aou_1.csv (1886); Dataset aou_2_15 (1909); Dataset aou_5 (1957); Dataset aou_5_34 (January 1982); Checklist aou_5_34.csv (February 1982); Dataset aou_6 (1983); Checklist NACC_list_species_aou_7_57.csv (2017)	1886; 1909; 1957; January 1982; February 1982; 1983; 2017	yes	yes
Thryomanes brevicauda	Thryothorus brevicaudus, Thryothorus brevicauda, Thryomanes brevicauda	3	Checklist aou_1.csv (1886); Dataset aou_2 (1895); Dataset aou_2_09 (1899); Dataset aou_4_20 (1945)	1886; 1895; 1899; 1945	yes	no
Calcarius lapponicus	Calcarius lapponicus	1	Checklist aou_1.csv (1886); Dataset aou_5_34 (January 1982); Checklist aou_5_34.csv (February 1982); Dataset aou_7_51 (2010); Checklist NACC_list_species_aou_7_57.csv (2017)	1886; January 1982; February 1982; 2010; 2017	yes	yes
Corvus corax	Corvus corax, Corvus corax sinuatus	2	Checklist aou_1.csv (1886); Dataset aou_2_15 (1909); Dataset aou_3 (1910); Dataset aou_5 (1957); Checklist aou_5_34.csv (February 1982); Checklist NACC_list_species_aou_7_57.csv (2017)	1886; 1909; 1910; 1957; February 1982; 2017	yes	yes
Podiceps nigricollis	Colymbus nigricollis, Colymbus nigricollis californicus, Colymbus caspicus, Podiceps caspicus, Podiceps nigricollis	5	Checklist aou_1.csv (1886); Dataset aou_2_14 (1908); Dataset aou_3 (1910); Dataset aou_4_24 (1949); Dataset aou_5 (1957); Dataset aou_5_32 (1973); Checklist aou_5_34.csv (February 1982); Checklist NACC_list_species_aou_7_57.csv (2017)	1886; 1908; 1910; 1949; 1957; 1973; February 1982; 2017	yes	yes
Peucaea mexicana	Peucaea mexicana	1	Checklist aou_1.csv (1886); Dataset aou_2_11 (1902)	1886; 1902	yes	no
Parkesia motacilla	Seiurus motacilla, Parkesia motacilla	2	Checklist aou_1.csv (1886); Dataset aou_3_17 (1920); Dataset aou_5 (1957); Dataset aou_5_34 (January 1982); Checklist aou_5_34.csv (February 1982); Dataset aou_6 (1983); Dataset aou_7_51 (2010); Checklist NACC_list_species_aou_7_57.csv (2017)	1886; 1920; 1957; January 1982; February 1982; 1983; 2010; 2017	yes	yes
Tadorna tadorna	Tadorna tadorna	1	Dataset aou_4 (1931); Dataset aou_5_34 (January 1982)	1931; January 1982	no	no
Cardellina rubra	Ergaticus ruber, Cardellina rubra	2	Checklist aou_1.csv (1886); Dataset aou_2_14 (1908); Dataset aou_6 (1983); Dataset aou_7_52 (2011); Checklist NACC_list_species_aou_7_57.csv (2017)	1886; 1908; 1983; 2011; 2017	yes	yes
Chen canagica	Philacte canagica, Chen canagica	2	Checklist aou_1.csv (1886); Dataset aou_5_34 (January 1982); Checklist aou_5_34.csv (February 1982); Checklist NACC_list_species_aou_7_57.csv (2017)	1886; January 1982; February 1982; 2017	yes	yes
Larus barrovianus	Larus barrovianus	1	Dataset aou_1_01 (1889); Dataset aou_2_14 (1908)	1889; 1908	no	no
Junco mearnsi	Junco mearnsi	1	Dataset aou_2_08 (1897); Dataset aou_2_09 (1899); Dataset aou_2_14 (1908); Dataset aou_4 (1931); Dataset aou_4_19 (1944)	1897; 1899; 1908; 1931; 1944	no	no
Fulmarus rodgersi	Fulmarus rodgersi	1	Dataset aou_2_10 (1901); Dataset aou_3_18 (1923); Dataset aou_4 (1931)	1901; 1923; 1931	no	no
Calothorax lucifer	Trochilus lucifer, Calothorax lucifer	2	Checklist aou_1.csv (1886); Dataset aou_1_05 (1893); Checklist aou_5_34.csv (February 1982); Checklist NACC_list_species_aou_7_57.csv (2017)	1886; 1893; February 1982; 2017	yes	yes
Sporophila torqueola	Sporophila torqueola, Sporophila morelleti	2	Checklist aou_1.csv (1886); Dataset aou_1_01 (1889); Dataset aou_2_12 (1903); Dataset aou_3 (1910); Dataset aou_4_19 (1944); Dataset aou_5 (1957); Dataset aou_5_34 (January 1982); Checklist aou_5_34.csv (February 1982); Checklist NACC_list_species_aou_7_57.csv (2017)	1886; 1889; 1903; 1910; 1944; 1957; January 1982; February 1982; 2017	yes	yes
Setophaga flavescens	Setophaga flavescens	1	Dataset aou_7_52 (2011); Checklist NACC_list_species_aou_7_57.csv (2017)	2011; 2017	no	yes
Fulica atra	Fulica atra	1	Checklist aou_1.csv (1886); Dataset aou_5_34 (January 1982); Checklist aou_5_34.csv (February 1982); Checklist NACC_list_species_aou_7_57.csv (2017)	1886; January 1982; February 1982; 2017	yes	yes
Campylorhynchus brunneicapillus	Campylorhynchus brunneicapillum, Heleodytes brunneicapillus, Campylorhynchus brunneicapillus	3	Checklist aou_1.csv (1886); Dataset aou_1_06 (1894); Dataset aou_2 (1895); Dataset aou_4_22 (1947); Dataset aou_5 (1957); Dataset aou_5_32 (1973); Checklist aou_5_34.csv (February 1982); Checklist NACC_list_species_aou_7_57.csv (2017)	1886; 1894; 1895; 1947; 1957; 1973; February 1982; 2017	yes	yes
Anser brachyrhynchus	Anser brachyrhynchus	1	Dataset aou_2_14 (1908); Dataset aou_4_27 (1952); Dataset aou_5_34 (January 1982); Checklist aou_5_34.csv (February 1982); Checklist NACC_list_species_aou_7_57.csv (2017)	1908; 1952; January 1982; February 1982; 2017	no	yes
Anas discors	Querquedula discors, Anas discors	2	Checklist aou_1.csv (1886); Dataset aou_2_09 (1899); Dataset aou_4_19 (1944); Checklist aou_5_34.csv (February 1982); Checklist NACC_list_species_aou_7_57.csv (2017)	1886; 1899; 1944; February 1982; 2017	yes	yes
Toxostoma curvirostre	Harporhynchus curvirostris palmeri, Harporhynchus curvirostris, Toxostoma curvirostre	3	Checklist aou_1.csv (1886); Dataset aou_2_11 (1902); Dataset aou_3 (1910); Checklist aou_5_34.csv (February 1982); Checklist NACC_list_species_aou_7_57.csv (2017)	1886; 1902; 1910; February 1982; 2017	yes	yes
Stercorarius antarcticus	Stercorarius antarcticus	1	Dataset aou_7_56 (2015)	2015	no	yes
Brachyramphus perdix	Brachyramphus perdix	1	Dataset aou_6_41 (1997); Checklist NACC_list_species_aou_7_57.csv (2017)	1997; 2017	no	yes
Falco peregrinus	Falco peregrinus pealei, Falco peregrinus, Falco peregrinus anatum	3	Checklist aou_1.csv (1886); Dataset aou_3 (1910); Checklist aou_5_34.csv (February 1982); Checklist NACC_list_species_aou_7_57.csv (2017)	1886; 1910; February 1982; 2017	yes	yes
Anthus spragueii	Anthus spragueii, Anthus spraguei	2	Checklist aou_1.csv (1886); Dataset aou_3 (1910); Dataset aou_4_19 (1944); Checklist aou_5_34.csv (February 1982); Checklist NACC_list_species_aou_7_57.csv (2017)	1886; 1910; 1944; February 1982; 2017	yes	yes
Certhia familiaris	Certhia familiaris americana, Certhia familiaris, Certhia familiaris mexicana	3	Checklist aou_1.csv (1886); Dataset aou_5_34 (January 1982)	1886; January 1982	yes	no
Ixobrychus exilis	Botaurus exilis, Ardetta exilis, Ixobrychus exilis	3	Checklist aou_1.csv (1886); Dataset aou_1_05 (1893); Dataset aou_2_14 (1908); Dataset aou_3_18 (1923); Checklist aou_5_34.csv (February 1982); Checklist NACC_list_species_aou_7_57.csv (2017)	1886; 1893; 1908; 1923; February 1982; 2017	yes	yes
Phalacrocorax urile	Phalacrocorax urile	1	Checklist aou_1.csv (1886); Checklist aou_5_34.csv (February 1982); Checklist NACC_list_species_aou_7_57.csv (2017)	1886; February 1982; 2017	yes	yes
Caracara lutosa	Caracara lutosus, Caracara lutosa, Polyborus lutosus	3	Checklist aou_1.csv (1886); Dataset aou_4_25 (1950); Dataset aou_5_32 (1973); Dataset aou_5_34 (January 1982); Dataset aou_7_42 (2000); Checklist NACC_list_species_aou_7_57.csv (2017)	1886; 1950; 1973; January 1982; 2000; 2017	yes	yes
Creciscus coturniculus	Crescicus coturniculus, Creciscus coturniculus, Porzana coturniculus	3	Dataset aou_1_05 (1893); Dataset aou_1_06 (1894); Dataset aou_1_07 (1895); Dataset aou_2 (1895); Dataset aou_2_14 (1908); Dataset aou_3 (1910); Dataset aou_4 (1931)	1893; 1894; 1895; 1908; 1910; 1931	no	no
Phalacrocorax auritus	Phalacrocorax dilophus cincinatus, Phalacrocorax dilophus floridanus, Phalacrocorax dilophus, Phalacrocorax dilophus albociliatus, Phalacrocorax auritus	5	Checklist aou_1.csv (1886); Dataset aou_2_14 (1908); Checklist aou_5_34.csv (February 1982); Checklist NACC_list_species_aou_7_57.csv (2017)	1886; 1908; February 1982; 2017	yes	yes
Brachyramphus marmoratus	Brachyramphus marmoratus, Brachyramphus marmoratum	2	Checklist aou_1.csv (1886); Dataset aou_5 (1957); Dataset aou_5_32 (1973); Checklist aou_5_34.csv (February 1982); Dataset aou_6_41 (1997); Checklist NACC_list_species_aou_7_57.csv (2017)	1886; 1957; 1973; February 1982; 1997; 2017	yes	yes
Selasphorus rufus	Trochilus rufus, Selasphorus rufus	2	Checklist aou_1.csv (1886); Dataset aou_1_05 (1893); Checklist aou_5_34.csv (February 1982); Checklist NACC_list_species_aou_7_57.csv (2017)	1886; 1893; February 1982; 2017	yes	yes
Vireo bellii	Vireo belli, Vireo bellii, Vireo bellii pusillus	3	Checklist aou_1.csv (1886); Dataset aou_2_11 (1902); Dataset aou_3 (1910); Dataset aou_4_19 (1944); Checklist aou_5_34.csv (February 1982); Checklist NACC_list_species_aou_7_57.csv (2017)	1886; 1902; 1910; 1944; February 1982; 2017	yes	yes
Luscinia svecica	Luscinia svecica, Cyanecula suecica, Cyanosylvia suecica	3	Checklist aou_1.csv (1886); Dataset aou_3 (1910); Dataset aou_4 (1931); Dataset aou_4_25 (1950); Dataset aou_5 (1957); Dataset aou_5_34 (January 1982); Checklist aou_5_34.csv (February 1982); Dataset aou_6 (1983); Dataset aou_7_52 (2011); Checklist NACC_list_species_aou_7_57.csv (2017)	1886; 1910; 1931; 1950; 1957; January 1982; February 1982; 1983; 2011; 2017	yes	yes
Thalassarche salvini	Thalassarche salvini	1	Dataset aou_7_55 (2014); Checklist NACC_list_species_aou_7_57.csv (2017)	2014; 2017	no	yes
Icterus galbula	Icterus galbula	1	Checklist aou_1.csv (1886); Dataset aou_5_32 (1973); Dataset aou_5_34 (January 1982); Checklist aou_5_34.csv (February 1982); Dataset aou_6 (1983); Dataset aou_6_40 (1995); Checklist NACC_list_species_aou_7_57.csv (2017)	1886; 1973; January 1982; February 1982; 1983; 1995; 2017	yes	yes
Anas strepera	Chaulelasmus streperus, Anas strepera	2	Checklist aou_1.csv (1886); Dataset aou_2_09 (1899); Dataset aou_4_21 (1946); Checklist aou_5_34.csv (February 1982); Checklist NACC_list_species_aou_7_57.csv (2017)	1886; 1899; 1946; February 1982; 2017	yes	yes
Motacilla tschutschensis	Motacilla tschutschensis	1	Dataset aou_7_45 (2004); Checklist NACC_list_species_aou_7_57.csv (2017)	2004; 2017	no	yes
Pagophila eburnea	Gavia alba, Pagophila alba, Pagophila eburnea	3	Checklist aou_1.csv (1886); Dataset aou_2_09 (1899); Dataset aou_4_19 (1944); Checklist aou_5_34.csv (February 1982); Checklist NACC_list_species_aou_7_57.csv (2017)	1886; 1899; 1944; February 1982; 2017	yes	yes
Anous stolidus	Anous stolidus	1	Checklist aou_1.csv (1886); Dataset aou_4 (1931); Dataset aou_5_34 (January 1982); Checklist aou_5_34.csv (February 1982); Checklist NACC_list_species_aou_7_57.csv (2017)	1886; 1931; January 1982; February 1982; 2017	yes	yes
Sarcoramphus papa	Sarcorhamphus papa, Sarcoramphus papa	2	Dataset aou_2_14 (1908); Dataset aou_3 (1910); Dataset aou_4_20 (1945); Dataset aou_5 (1957); Dataset aou_5_34 (January 1982); Dataset aou_6 (1983); Checklist NACC_list_species_aou_7_57.csv (2017)	1908; 1910; 1945; 1957; January 1982; 1983; 2017	no	yes
Spiza americana	Spiza americana	1	Checklist aou_1.csv (1886); Dataset aou_5_34 (January 1982); Checklist aou_5_34.csv (February 1982); Dataset aou_6 (1983); Checklist NACC_list_species_aou_7_57.csv (2017)	1886; January 1982; February 1982; 1983; 2017	yes	yes
Alca torda	Alca torda	1	Checklist aou_1.csv (1886); Dataset aou_5 (1957); Checklist aou_5_34.csv (February 1982); Checklist NACC_list_species_aou_7_57.csv (2017)	1886; 1957; February 1982; 2017	yes	yes
Calonectris edwardsii	Calonectris edwardsii	1	Dataset aou_7_47 (2006); Checklist NACC_list_species_aou_7_57.csv (2017)	2006; 2017	no	yes
Setophaga americana	Parula americana, Setophaga americana, Compsothlypis americana	3	Checklist aou_1.csv (1886); Dataset aou_3_17 (1920); Dataset aou_4_22 (1947); Dataset aou_5 (1957); Dataset aou_5_32 (1973); Dataset aou_5_34 (January 1982); Checklist aou_5_34.csv (February 1982); Dataset aou_6 (1983); Dataset aou_7_52 (2011); Checklist NACC_list_species_aou_7_57.csv (2017)	1886; 1920; 1947; 1957; 1973; January 1982; February 1982; 1983; 2011; 2017	yes	yes
Casmerodius egretta	Herodias egretta, Ardea egretta, Casmerodius egretta	3	Checklist aou_1.csv (1886); Dataset aou_2_12 (1903); Dataset aou_3 (1910); Dataset aou_3_17 (1920); Dataset aou_4 (1931)	1886; 1903; 1910; 1920; 1931	yes	no
Circus hudsonius	Circus hudsonius	1	Checklist aou_1.csv (1886); Dataset aou_2_15 (1909); Dataset aou_3_18 (1923); Dataset aou_4_19 (1944)	1886; 1909; 1923; 1944	yes	no
Dendrocygna bicolor	Dendrocygna bicolor, Dendrocygna fulva	2	Checklist aou_1.csv (1886); Dataset aou_2_14 (1908); Dataset aou_5 (1957); Dataset aou_5_33 (1976); Checklist aou_5_34.csv (February 1982); Checklist NACC_list_species_aou_7_57.csv (2017)	1886; 1908; 1957; 1976; February 1982; 2017	yes	yes
Progne chalybea	Progne chalybea	1	Dataset aou_2_14 (1908); Checklist aou_5_34.csv (February 1982); Checklist NACC_list_species_aou_7_57.csv (2017)	1908; February 1982; 2017	no	yes
Icterus abeillei	Icterus abeillei	1	Dataset aou_6_40 (1995); Checklist NACC_list_species_aou_7_57.csv (2017)	1995; 2017	no	yes
Lophodytes cucullatus	Lophodytes cucullatus	1	Checklist aou_1.csv (1886); Checklist aou_5_34.csv (February 1982); Checklist NACC_list_species_aou_7_57.csv (2017)	1886; February 1982; 2017	yes	yes
Anas crecca	Nettion crecca, Anas crecca	2	Checklist aou_1.csv (1886); Dataset aou_2_09 (1899); Dataset aou_4_19 (1944); Dataset aou_5 (1957); Dataset aou_5_32 (1973); Checklist aou_5_34.csv (February 1982); Checklist NACC_list_species_aou_7_57.csv (2017)	1886; 1899; 1944; 1957; 1973; February 1982; 2017	yes	yes
Scolopax minor	Scolopax minor, Rubicola minor, Philohela minor	3	Checklist aou_1.csv (1886); Dataset aou_3 (1910); Dataset aou_3_18 (1923); Dataset aou_4 (1931); Dataset aou_5_34 (January 1982); Checklist aou_5_34.csv (February 1982); Checklist NACC_list_species_aou_7_57.csv (2017)	1886; 1910; 1923; 1931; January 1982; February 1982; 2017	yes	yes
Ardea alba	Casmerodius albus, Ardea alba	2	Dataset aou_5 (1957); Dataset aou_5_34 (January 1982); Checklist aou_5_34.csv (February 1982); Dataset aou_6_40 (1995); Checklist NACC_list_species_aou_7_57.csv (2017)	1957; January 1982; February 1982; 1995; 2017	no	yes
Mergellus albellus	Mergellus albellus, Mergus albellus	2	Dataset aou_2_08 (1897); Dataset aou_2_14 (1908); Dataset aou_4 (1931); Dataset aou_5_34 (January 1982); Checklist aou_5_34.csv (February 1982); Checklist NACC_list_species_aou_7_57.csv (2017)	1897; 1908; 1931; January 1982; February 1982; 2017	no	yes
Spizella pallida	Spizella pallida	1	Checklist aou_1.csv (1886); Dataset aou_5_34 (January 1982); Checklist aou_5_34.csv (February 1982); Checklist NACC_list_species_aou_7_57.csv (2017)	1886; January 1982; February 1982; 2017	yes	yes
Cynanthus latirostris	Cyananthus latirostris, Iache latirostris, Cynanthus latirostris	3	Checklist aou_1.csv (1886); Dataset aou_2_14 (1908); Dataset aou_3 (1910); Checklist aou_5_34.csv (February 1982); Checklist NACC_list_species_aou_7_57.csv (2017)	1886; 1908; 1910; February 1982; 2017	yes	yes
Gavia immer	Urinator imber, Gavia immer, Gavia imber	3	Checklist aou_1.csv (1886); Dataset aou_2_09 (1899); Dataset aou_2_14 (1908); Dataset aou_4 (1931); Checklist aou_5_34.csv (February 1982); Checklist NACC_list_species_aou_7_57.csv (2017)	1886; 1899; 1908; 1931; February 1982; 2017	yes	yes
Gavia stellata	Urinator lumme, Gavia stellata, Gavia lumme	3	Checklist aou_1.csv (1886); Dataset aou_2_09 (1899); Dataset aou_2_14 (1908); Checklist aou_5_34.csv (February 1982); Checklist NACC_list_species_aou_7_57.csv (2017)	1886; 1899; 1908; February 1982; 2017	yes	yes
Geococcyx californianus	Geococcyx californianus	1	Checklist aou_1.csv (1886); Dataset aou_5 (1957); Dataset aou_5_34 (January 1982); Checklist aou_5_34.csv (February 1982); Checklist NACC_list_species_aou_7_57.csv (2017)	1886; 1957; January 1982; February 1982; 2017	yes	yes
Charadrius semipalmatus	Aegialitis semipalmata, Charadrius semipalmatus	2	Checklist aou_1.csv (1886); Dataset aou_3_17 (1920); Dataset aou_4_19 (1944); Dataset aou_4_31 (1956); Checklist aou_5_34.csv (February 1982); Checklist NACC_list_species_aou_7_57.csv (2017)	1886; 1920; 1944; 1956; February 1982; 2017	yes	yes
Alauda arvensis	Alauda arvensis	1	Checklist aou_1.csv (1886); Dataset aou_5_34 (January 1982); Checklist aou_5_34.csv (February 1982); Dataset aou_6_40 (1995); Checklist NACC_list_species_aou_7_57.csv (2017)	1886; January 1982; February 1982; 1995; 2017	yes	yes
Campephilus principalis	Campephilus principalis	1	Checklist aou_1.csv (1886); Dataset aou_5_33 (1976); Checklist aou_5_34.csv (February 1982); Checklist NACC_list_species_aou_7_57.csv (2017)	1886; 1976; February 1982; 2017	yes	yes
Himantopus mexicanus	Himantopus mexicanus	1	Checklist aou_1.csv (1886); Dataset aou_5_33 (1976); Checklist aou_5_34.csv (February 1982); Checklist NACC_list_species_aou_7_57.csv (2017)	1886; 1976; February 1982; 2017	yes	yes
Salpinctes obsoletus	Salpinctes obsoletus	1	Checklist aou_1.csv (1886); Dataset aou_4 (1931); Checklist aou_5_34.csv (February 1982); Checklist NACC_list_species_aou_7_57.csv (2017)	1886; 1931; February 1982; 2017	yes	yes
Podilymbus podiceps	Podilymbus podiceps	1	Checklist aou_1.csv (1886); Dataset aou_2_14 (1908); Dataset aou_5 (1957); Checklist aou_5_34.csv (February 1982); Checklist NACC_list_species_aou_7_57.csv (2017)	1886; 1908; 1957; February 1982; 2017	yes	yes
Rissa brevirostris	Rissa brevirostris	1	Checklist aou_1.csv (1886); Checklist aou_5_34.csv (February 1982); Checklist NACC_list_species_aou_7_57.csv (2017)	1886; February 1982; 2017	yes	yes
Picoides americanus	Picoides americanus dorsalis, Picoides americanus alascensis, Picoides americanus	3	Checklist aou_1.csv (1886); Dataset aou_3 (1910); Dataset aou_4 (1931)	1886; 1910; 1931	yes	no
Pheucticus melanocephalus	Zamelodia melanocephala, Habia melanocephala, Hedymeles melanocephalus, Pheutictus melanocephalus, Pheucticus melanocephalus	5	Checklist aou_1.csv (1886); Dataset aou_2_08 (1897); Dataset aou_3_18 (1923); Dataset aou_4_21 (1946); Dataset aou_5 (1957); Dataset aou_5_34 (January 1982); Checklist aou_5_34.csv (February 1982); Dataset aou_6 (1983); Checklist NACC_list_species_aou_7_57.csv (2017)	1886; 1897; 1923; 1946; 1957; January 1982; February 1982; 1983; 2017	yes	yes
Amazilia tzacatl	Amazilis tzacatl, Amazilia fuscicaudata, Amazilia tzacatl, Amazilis fuscicaudata	4	Checklist aou_1.csv (1886); Dataset aou_1_01 (1889); Dataset aou_1_02 (1890); Dataset aou_2 (1895); Dataset aou_2_10 (1901); Dataset aou_3 (1910); Dataset aou_3_18 (1923); Dataset aou_5_34 (January 1982); Checklist aou_5_34.csv (February 1982); Checklist NACC_list_species_aou_7_57.csv (2017)	1886; 1889; 1890; 1895; 1901; 1910; 1923; January 1982; February 1982; 2017	yes	yes
Falco islandus	Falco islandus	1	Checklist aou_1.csv (1886); Dataset aou_4 (1931)	1886; 1931	yes	no
Sialia currucoides	Sialia currucoides, Sialia arctica	2	Checklist aou_1.csv (1886); Dataset aou_2_14 (1908); Dataset aou_5_34 (January 1982); Checklist aou_5_34.csv (February 1982); Dataset aou_6 (1983); Checklist NACC_list_species_aou_7_57.csv (2017)	1886; 1908; January 1982; February 1982; 1983; 2017	yes	yes
Protonotaria citrea	Protonotaria citrea	1	Checklist aou_1.csv (1886); Dataset aou_3_17 (1920); Dataset aou_5 (1957); Dataset aou_5_34 (January 1982); Checklist aou_5_34.csv (February 1982); Dataset aou_6 (1983); Checklist NACC_list_species_aou_7_57.csv (2017)	1886; 1920; 1957; January 1982; February 1982; 1983; 2017	yes	yes
Larus delawarensis	Larus delawarensis	1	Checklist aou_1.csv (1886); Checklist aou_5_34.csv (February 1982); Checklist NACC_list_species_aou_7_57.csv (2017)	1886; February 1982; 2017	yes	yes
Corvus brachyrhynchos	Corvus brachyrhynchos, Corvus americanus floridanus, Corvus americanus	3	Checklist aou_1.csv (1886); Dataset aou_2_13 (1904); Dataset aou_3 (1910); Dataset aou_3_18 (1923); Dataset aou_4_20 (1945); Dataset aou_5 (1957); Dataset aou_5_34 (January 1982); Checklist aou_5_34.csv (February 1982); Checklist NACC_list_species_aou_7_57.csv (2017)	1886; 1904; 1910; 1923; 1945; 1957; January 1982; February 1982; 2017	yes	yes
Pica nuttalli	Pica nuttalli	1	Checklist aou_1.csv (1886); Checklist aou_5_34.csv (February 1982); Checklist NACC_list_species_aou_7_57.csv (2017)	1886; February 1982; 2017	yes	yes
Icterus icterus	Icterus icterus	1	Checklist aou_1.csv (1886); Dataset aou_2_14 (1908); Dataset aou_6 (1983); Dataset aou_7_49 (2008); Checklist NACC_list_species_aou_7_57.csv (2017)	1886; 1908; 1983; 2008; 2017	yes	yes
Cinclus mexicanus	Cinclus mexicanus	1	Checklist aou_1.csv (1886); Dataset aou_3 (1910); Dataset aou_5_34 (January 1982); Checklist aou_5_34.csv (February 1982); Checklist NACC_list_species_aou_7_57.csv (2017)	1886; 1910; January 1982; February 1982; 2017	yes	yes
Fregata aquila	Fregata aquila	1	Checklist aou_1.csv (1886); Dataset aou_2_15 (1909); Dataset aou_4 (1931)	1886; 1909; 1931	yes	no
Pelecanus occidentalis	Pelecanus occidentalis, Pelecanus fuscus	2	Checklist aou_1.csv (1886); Dataset aou_2_10 (1901); Dataset aou_4 (1931); Checklist aou_5_34.csv (February 1982); Dataset aou_7_49 (2008); Checklist NACC_list_species_aou_7_57.csv (2017)	1886; 1901; 1931; February 1982; 2008; 2017	yes	yes
Buteo swainsoni	Buteo swainsoni	1	Checklist aou_1.csv (1886); Dataset aou_2_15 (1909); Dataset aou_3_18 (1923); Checklist aou_5_34.csv (February 1982); Checklist NACC_list_species_aou_7_57.csv (2017)	1886; 1909; 1923; February 1982; 2017	yes	yes
Empidonax traillii	Empidonax pusillus, Empidonax trailli, Empidonax pusillus traillii, Empidonax traillii	4	Checklist aou_1.csv (1886); Dataset aou_2 (1895); Dataset aou_3 (1910); Dataset aou_4 (1931); Dataset aou_4_19 (1944); Dataset aou_5 (1957); Dataset aou_5_32 (1973); Checklist aou_5_34.csv (February 1982); Checklist NACC_list_species_aou_7_57.csv (2017)	1886; 1895; 1910; 1931; 1944; 1957; 1973; February 1982; 2017	yes	yes
Passerina ciris	Passerina ciris, Cyanospiza ciris	2	Checklist aou_1.csv (1886); Dataset aou_2_09 (1899); Dataset aou_2_14 (1908); Dataset aou_5_34 (January 1982); Checklist aou_5_34.csv (February 1982); Dataset aou_6 (1983); Checklist NACC_list_species_aou_7_57.csv (2017)	1886; 1899; 1908; January 1982; February 1982; 1983; 2017	yes	yes
Bubo scandiacus	Nyctea nyctea, Nyctea scandiaca, Bubo scandiacus	3	Checklist aou_1.csv (1886); Dataset aou_2_14 (1908); Dataset aou_4_19 (1944); Checklist aou_5_34.csv (February 1982); Dataset aou_7_44 (2003); Checklist NACC_list_species_aou_7_57.csv (2017)	1886; 1908; 1944; February 1982; 2003; 2017	yes	yes
Phalaropus fulicarius	Phalaropus fulicarius, Phalaropus fulicaria, Crymophilus fulicarius	3	Checklist aou_1.csv (1886); Dataset aou_2_14 (1908); Dataset aou_4 (1931); Dataset aou_5_34 (January 1982); Checklist aou_5_34.csv (February 1982); Dataset aou_7_43 (2002); Checklist NACC_list_species_aou_7_57.csv (2017)	1886; 1908; 1931; January 1982; February 1982; 2002; 2017	yes	yes
Ortalis vetula	Ortalis vetula maccalli, Ortalis vetula	2	Checklist aou_1.csv (1886); Dataset aou_5_34 (January 1982); Checklist aou_5_34.csv (February 1982); Dataset aou_6_35 (1985); Checklist NACC_list_species_aou_7_57.csv (2017)	1886; January 1982; February 1982; 1985; 2017	yes	yes
Helmitheros vermivorum	Helmitheros vermivorum, Helmitherus vermivorus, Helmitheros vermivorus	3	Checklist aou_1.csv (1886); Dataset aou_2_12 (1903); Dataset aou_3_17 (1920); Dataset aou_5 (1957); Dataset aou_5_34 (January 1982); Checklist aou_5_34.csv (February 1982); Dataset aou_6 (1983); Dataset aou_7_45 (2004); Checklist NACC_list_species_aou_7_57.csv (2017)	1886; 1903; 1920; 1957; January 1982; February 1982; 1983; 2004; 2017	yes	yes
Tringa brevipes	Tringa brevipes, Heteroscelus brevipes, Heteractitis brevipes	3	Dataset aou_4 (1931); Dataset aou_5 (1957); Dataset aou_5_34 (January 1982); Checklist aou_5_34.csv (February 1982); Dataset aou_7_47 (2006); Checklist NACC_list_species_aou_7_57.csv (2017)	1931; 1957; January 1982; February 1982; 2006; 2017	no	yes
Camptorhynchus labradorius	Camptorhynchus labradorium, Camptolaimus labradorius, Camptorhynchus labradorius	3	Checklist aou_1.csv (1886); Dataset aou_2_14 (1908); Dataset aou_5 (1957); Dataset aou_5_32 (1973); Checklist aou_5_34.csv (February 1982); Checklist NACC_list_species_aou_7_57.csv (2017)	1886; 1908; 1957; 1973; February 1982; 2017	yes	yes
Parkesia noveboracensis	Parkesia noveboracensis, Seiurus noveboracensis, Seiurus noveboracensis notabilis	3	Checklist aou_1.csv (1886); Dataset aou_3_17 (1920); Dataset aou_4 (1931); Dataset aou_5 (1957); Dataset aou_5_34 (January 1982); Checklist aou_5_34.csv (February 1982); Dataset aou_6 (1983); Dataset aou_7_51 (2010); Checklist NACC_list_species_aou_7_57.csv (2017)	1886; 1920; 1931; 1957; January 1982; February 1982; 1983; 2010; 2017	yes	yes
Bucephala albeola	Charitonetta albeola, Bucephala albeola, Glaucionetta albeola	3	Checklist aou_1.csv (1886); Dataset aou_4_20 (1945); Dataset aou_4_23 (1948); Dataset aou_5 (1957); Checklist aou_5_34.csv (February 1982); Checklist NACC_list_species_aou_7_57.csv (2017)	1886; 1945; 1948; 1957; February 1982; 2017	yes	yes
Glaucidium phaloenoides	Glaucidium phalaenoides, Glaucidium phaloenoides	2	Checklist aou_1.csv (1886); Dataset aou_2_14 (1908); Dataset aou_3 (1910); Dataset aou_4 (1931)	1886; 1908; 1910; 1931	yes	no
Onychoprion aleuticus	Onychoprion aleuticus, Sterna aleutica	2	Checklist aou_1.csv (1886); Checklist aou_5_34.csv (February 1982); Dataset aou_7_47 (2006); Checklist NACC_list_species_aou_7_57.csv (2017)	1886; February 1982; 2006; 2017	yes	yes
Cathartes aura	Cathartes aura	1	Checklist aou_1.csv (1886); Checklist aou_5_34.csv (February 1982); Checklist NACC_list_species_aou_7_57.csv (2017)	1886; February 1982; 2017	yes	yes
Accipiter striatus	Accipiter striatus, Accipiter velox	2	Checklist aou_1.csv (1886); Dataset aou_2_15 (1909); Dataset aou_3_18 (1923); Dataset aou_4_19 (1944); Checklist aou_5_34.csv (February 1982); Checklist NACC_list_species_aou_7_57.csv (2017)	1886; 1909; 1923; 1944; February 1982; 2017	yes	yes
Anas platyrhynchos	Anas platyrhynchos, Anas boschas	2	Checklist aou_1.csv (1886); Dataset aou_2_14 (1908); Checklist aou_5_34.csv (February 1982); Checklist NACC_list_species_aou_7_57.csv (2017)	1886; 1908; February 1982; 2017	yes	yes
Grus americana	Grus americana	1	Checklist aou_1.csv (1886); Checklist aou_5_34.csv (February 1982); Checklist NACC_list_species_aou_7_57.csv (2017)	1886; February 1982; 2017	yes	yes
Coereba flaveola	Coereba flaveola	1	Dataset aou_5_32 (1973); Dataset aou_5_34 (January 1982); Checklist aou_5_34.csv (February 1982); Dataset aou_6 (1983); Dataset aou_7_46 (2005); Checklist NACC_list_species_aou_7_57.csv (2017)	1973; January 1982; February 1982; 1983; 2005; 2017	no	yes
Oceanodroma homochroa	Oceanodroma homochroa	1	Checklist aou_1.csv (1886); Dataset aou_3_18 (1923); Dataset aou_5_34 (January 1982); Checklist aou_5_34.csv (February 1982); Checklist NACC_list_species_aou_7_57.csv (2017)	1886; 1923; January 1982; February 1982; 2017	yes	yes
Setophaga citrina	Wilsonia citrina, Sylvania mitrata, Setophaga citrina, Wilsonia mitrata	4	Checklist aou_1.csv (1886); Dataset aou_2_09 (1899); Dataset aou_2_14 (1908); Dataset aou_3_17 (1920); Dataset aou_5 (1957); Dataset aou_5_34 (January 1982); Checklist aou_5_34.csv (February 1982); Dataset aou_6 (1983); Dataset aou_7_52 (2011); Checklist NACC_list_species_aou_7_57.csv (2017)	1886; 1899; 1908; 1920; 1957; January 1982; February 1982; 1983; 2011; 2017	yes	yes
Stercorarius skua	Catharacta skua, Stercorarius skua, Megalestris skua	3	Checklist aou_1.csv (1886); Dataset aou_3_17 (1920); Dataset aou_4_19 (1944); Dataset aou_5 (1957); Dataset aou_5_34 (January 1982); Checklist aou_5_34.csv (February 1982); Dataset aou_6 (1983); Dataset aou_7_42 (2000); Dataset aou_7_47 (2006); Dataset aou_7_56 (2015); Checklist NACC_list_species_aou_7_57.csv (2017)	1886; 1920; 1944; 1957; January 1982; February 1982; 1983; 2000; 2006; 2015; 2017	yes	yes
Rallus aquaticus	Rallus aquaticus	1	Dataset aou_4 (1931); Dataset aou_5_34 (January 1982)	1931; January 1982	no	no
Hylocharis xantusii	Hylocharis xantusii, Basilinna xantusi, Hylocharis xantusi	3	Checklist aou_1.csv (1886); Dataset aou_4 (1931); Dataset aou_4_21 (1946); Dataset aou_5 (1957); Dataset aou_5_34 (January 1982); Dataset aou_6 (1983); Dataset aou_7 (1998); Checklist NACC_list_species_aou_7_57.csv (2017)	1886; 1931; 1946; 1957; January 1982; 1983; 1998; 2017	yes	yes
Euphonia elegantissima	Euphonia elegantissima	1	Checklist aou_1.csv (1886); Dataset aou_2_14 (1908); Dataset aou_6 (1983); Dataset aou_6_41 (1997); Dataset aou_7_44 (2003); Checklist NACC_list_species_aou_7_57.csv (2017)	1886; 1908; 1983; 1997; 2003; 2017	yes	yes
Patagioenas leucocephala	Columba leucocephala, Patagioenas leucocephala	2	Checklist aou_1.csv (1886); Checklist aou_5_34.csv (February 1982); Dataset aou_7_44 (2003); Checklist NACC_list_species_aou_7_57.csv (2017)	1886; February 1982; 2003; 2017	yes	yes
Larus affinis	Larus affinis	1	Checklist aou_1.csv (1886)	1886	yes	no
Loxia curvirostra	Loxia curvirostra, Loxia curvirostra minor, Loxia curvirostra stricklandi	3	Checklist aou_1.csv (1886); Dataset aou_3 (1910); Dataset aou_4 (1931); Checklist aou_5_34.csv (February 1982); Checklist NACC_list_species_aou_7_57.csv (2017)	1886; 1910; 1931; February 1982; 2017	yes	yes
Junco hyemalis	Junco hyemalis oregonus, Junco hyemalis	2	Checklist aou_1.csv (1886); Dataset aou_1_04 (1892); Dataset aou_2_14 (1908); Dataset aou_4 (1931); Dataset aou_5_32 (1973); Dataset aou_5_34 (January 1982); Checklist aou_5_34.csv (February 1982); Dataset aou_7_55 (2014); Checklist NACC_list_species_aou_7_57.csv (2017)	1886; 1892; 1908; 1931; 1973; January 1982; February 1982; 2014; 2017	yes	yes
Hydroprogne caspia	Sterna caspia, Hydroprogne caspia, Sterna tschegrava	3	Checklist aou_1.csv (1886); Dataset aou_2_09 (1899); Dataset aou_4 (1931); Dataset aou_5_33 (1976); Checklist aou_5_34.csv (February 1982); Dataset aou_7_47 (2006); Checklist NACC_list_species_aou_7_57.csv (2017)	1886; 1899; 1931; 1976; February 1982; 2006; 2017	yes	yes
Poecile gambeli	Parus gambeli, Penthestes gambeli, Poecile gambeli	3	Checklist aou_1.csv (1886); Dataset aou_2_14 (1908); Dataset aou_4_19 (1944); Checklist aou_5_34.csv (February 1982); Dataset aou_6_41 (1997); Checklist NACC_list_species_aou_7_57.csv (2017)	1886; 1908; 1944; February 1982; 1997; 2017	yes	yes
Agelaius humeralis	Agelaius humeralis	1	Dataset aou_4_20 (1945); Dataset aou_5_34 (January 1982); Checklist aou_5_34.csv (February 1982); Dataset aou_6 (1983); Checklist NACC_list_species_aou_7_57.csv (2017)	1945; January 1982; February 1982; 1983; 2017	no	yes
Asio wilsonianus	Asio wilsonianus	1	Checklist aou_1.csv (1886); Dataset aou_2_14 (1908); Dataset aou_3 (1910); Dataset aou_4_19 (1944)	1886; 1908; 1910; 1944	yes	no
Buteogallus anthracinus	Buteogallus anthracinus, Urubitinga anthracina	2	Checklist aou_1.csv (1886); Dataset aou_2_15 (1909); Dataset aou_3_18 (1923); Dataset aou_4_19 (1944); Dataset aou_5 (1957); Dataset aou_5_34 (January 1982); Checklist aou_5_34.csv (February 1982); Dataset aou_7_48 (2007); Dataset aou_7_49 (2008); Checklist NACC_list_species_aou_7_57.csv (2017)	1886; 1909; 1923; 1944; 1957; January 1982; February 1982; 2007; 2008; 2017	yes	yes
Quiscalus quiscula	Quiscalus quiscula, Quiscalus quiscula aeneus, Quiscalus quiscula aglaeus	3	Checklist aou_1.csv (1886); Dataset aou_4_19 (1944); Dataset aou_4_23 (1948); Dataset aou_5 (1957); Dataset aou_5_34 (January 1982); Checklist aou_5_34.csv (February 1982); Dataset aou_6 (1983); Checklist NACC_list_species_aou_7_57.csv (2017)	1886; 1944; 1948; 1957; January 1982; February 1982; 1983; 2017	yes	yes
Larus californicus	Larus californicus	1	Checklist aou_1.csv (1886); Checklist aou_5_34.csv (February 1982); Checklist NACC_list_species_aou_7_57.csv (2017)	1886; February 1982; 2017	yes	yes
Thryothorus ludovicianus	Throthorus ludovicianus, Thryothorus ludovicianus, Thryothorus ludovicianus miamensis	3	Checklist aou_1.csv (1886); Dataset aou_5_34 (January 1982); Checklist aou_5_34.csv (February 1982); Checklist NACC_list_species_aou_7_57.csv (2017)	1886; January 1982; February 1982; 2017	yes	yes
Icterus spurius	Icterus spurius	1	Checklist aou_1.csv (1886); Dataset aou_5_34 (January 1982); Checklist aou_5_34.csv (February 1982); Dataset aou_6 (1983); Checklist NACC_list_species_aou_7_57.csv (2017)	1886; January 1982; February 1982; 1983; 2017	yes	yes
Zonotrichia leucophrys	Zonotrichia leucophrys	1	Checklist aou_1.csv (1886); Dataset aou_5_34 (January 1982); Checklist aou_5_34.csv (February 1982); Checklist NACC_list_species_aou_7_57.csv (2017)	1886; January 1982; February 1982; 2017	yes	yes
Setophaga castanea	Dendroica castanea, Setophaga castanea	2	Checklist aou_1.csv (1886); Dataset aou_3_17 (1920); Dataset aou_5 (1957); Dataset aou_5_34 (January 1982); Checklist aou_5_34.csv (February 1982); Dataset aou_6 (1983); Dataset aou_7_52 (2011); Checklist NACC_list_species_aou_7_57.csv (2017)	1886; 1920; 1957; January 1982; February 1982; 1983; 2011; 2017	yes	yes
Cyanocitta cristata	Cyanocitta cristata, Cyanocitta cristata florincola	2	Checklist aou_1.csv (1886); Checklist aou_5_34.csv (February 1982); Checklist NACC_list_species_aou_7_57.csv (2017)	1886; February 1982; 2017	yes	yes
Thalassarche cauta	Thalassarche cauta, Diomedea cauta	2	Dataset aou_4_28 (1953); Dataset aou_5 (1957); Dataset aou_5_34 (January 1982); Checklist aou_5_34.csv (February 1982); Dataset aou_6_41 (1997); Dataset aou_7_55 (2014); Checklist NACC_list_species_aou_7_57.csv (2017)	1953; 1957; January 1982; February 1982; 1997; 2014; 2017	no	yes
Contopus sordidulus	Contopus sordidulus, Contopus richardsonii, Myiochanes richardsoni, Myiochanes richardsonii	4	Checklist aou_1.csv (1886); Dataset aou_2_14 (1908); Dataset aou_3 (1910); Dataset aou_4_22 (1947); Dataset aou_4_31 (1956); Dataset aou_5_34 (January 1982); Checklist aou_5_34.csv (February 1982); Checklist NACC_list_species_aou_7_57.csv (2017)	1886; 1908; 1910; 1947; 1956; January 1982; February 1982; 2017	yes	yes
Colinus ridgwayi	Colinus ridgwayi	1	Checklist aou_1.csv (1886); Dataset aou_2_15 (1909); Dataset aou_4 (1931); Dataset aou_4_19 (1944)	1886; 1909; 1931; 1944	yes	no
Cardellina pusilla	Cardellina pusilla, Sylvania pusilla pileolata, Wilsonia pusilla, Sylvania pusilla	4	Checklist aou_1.csv (1886); Dataset aou_2_09 (1899); Dataset aou_3_17 (1920); Dataset aou_5 (1957); Dataset aou_5_34 (January 1982); Checklist aou_5_34.csv (February 1982); Dataset aou_6 (1983); Dataset aou_7_52 (2011); Checklist NACC_list_species_aou_7_57.csv (2017)	1886; 1899; 1920; 1957; January 1982; February 1982; 1983; 2011; 2017	yes	yes
Tympanuchus americanus	Tympanuchus americanus	1	Checklist aou_1.csv (1886); Dataset aou_2_15 (1909); Dataset aou_4 (1931)	1886; 1909; 1931	yes	no
Myiodynastes luteiventris	Myiodynastes luteiventris	1	Checklist aou_1.csv (1886); Checklist aou_5_34.csv (February 1982); Checklist NACC_list_species_aou_7_57.csv (2017)	1886; February 1982; 2017	yes	yes
Picoides stricklandi	Picoides stricklandi, Dryobates stricklandi	2	Checklist aou_1.csv (1886); Dataset aou_1_01 (1889); Dataset aou_5_34 (January 1982); Checklist aou_5_34.csv (February 1982); Dataset aou_7_42 (2000); Checklist NACC_list_species_aou_7_57.csv (2017)	1886; 1889; January 1982; February 1982; 2000; 2017	yes	yes
Nyctidromus albicollis	Nyctidromus albicollis	1	Checklist aou_1.csv (1886); Dataset aou_2 (1895); Dataset aou_4 (1931); Dataset aou_5 (1957); Dataset aou_5_34 (January 1982); Checklist aou_5_34.csv (February 1982); Dataset aou_6_37 (1989); Dataset aou_7 (1998); Checklist NACC_list_species_aou_7_57.csv (2017)	1886; 1895; 1931; 1957; January 1982; February 1982; 1989; 1998; 2017	yes	yes
Picoides villosus	Dendrocopos villosus, Dryobates villosus leucomelas, Picoides villosus, Dryobates villosus, Dryobates villosus audubonii, Dryobates villosus harrisii	6	Checklist aou_1.csv (1886); Dataset aou_4_22 (1947); Dataset aou_5_33 (1976); Checklist aou_5_34.csv (February 1982); Checklist NACC_list_species_aou_7_57.csv (2017)	1886; 1947; 1976; February 1982; 2017	yes	yes
Selasphorus sasin	Selasphorus alleni, Trochilus alleni, Selasphorus sasin	3	Checklist aou_1.csv (1886); Dataset aou_1_05 (1893); Dataset aou_4_19 (1944); Checklist aou_5_34.csv (February 1982); Checklist NACC_list_species_aou_7_57.csv (2017)	1886; 1893; 1944; February 1982; 2017	yes	yes
Falco tinnunculus	Cerchneis tinnunculus, Falco tinnunculus	2	Dataset aou_1_01 (1889); Dataset aou_2_15 (1909); Dataset aou_3 (1910); Dataset aou_3_18 (1923); Dataset aou_4 (1931); Dataset aou_5_34 (January 1982); Checklist aou_5_34.csv (February 1982); Checklist NACC_list_species_aou_7_57.csv (2017)	1889; 1909; 1910; 1923; 1931; January 1982; February 1982; 2017	no	yes
Synthliboramphus craveri	Endomychura craveri, Brachyramphus craverii, Endomychura craverii, Brachyramphus craveri, Synthliboramphus craveri	5	Checklist aou_1.csv (1886); Dataset aou_3 (1910); Dataset aou_4 (1931); Dataset aou_4_19 (1944); Dataset aou_4_21 (1946); Dataset aou_5_34 (January 1982); Checklist aou_5_34.csv (February 1982); Checklist NACC_list_species_aou_7_57.csv (2017)	1886; 1910; 1931; 1944; 1946; January 1982; February 1982; 2017	yes	yes
Setophaga pitiayumi	Parula pitiayumi, Setophaga pitiayumi, Compsothlypis pitiayumi	3	Dataset aou_2_13 (1904); Dataset aou_3_17 (1920); Dataset aou_4_22 (1947); Dataset aou_5 (1957); Dataset aou_5_32 (1973); Dataset aou_5_34 (January 1982); Checklist aou_5_34.csv (February 1982); Dataset aou_6 (1983); Dataset aou_7_52 (2011); Checklist NACC_list_species_aou_7_57.csv (2017)	1904; 1920; 1947; 1957; 1973; January 1982; February 1982; 1983; 2011; 2017	no	yes
Fregetta tropica	Cymodroma grallaria, Fregetta tropica, Fregetta grallaria	3	Checklist aou_1.csv (1886); Dataset aou_2_09 (1899); Dataset aou_3_18 (1923); Dataset aou_4 (1931); Dataset aou_4_20 (1945); Dataset aou_5_34 (January 1982); Dataset aou_7_47 (2006); Checklist NACC_list_species_aou_7_57.csv (2017)	1886; 1899; 1923; 1931; 1945; January 1982; 2006; 2017	yes	yes
Bubulcus ibis	Bubulcus ibis, Bubulbus ibis	2	Dataset aou_4_29 (1954); Dataset aou_5 (1957); Checklist aou_5_34.csv (February 1982); Checklist NACC_list_species_aou_7_57.csv (2017)	1954; 1957; February 1982; 2017	no	yes
Melanitta nigra	Oidemia nigra, Melanitta nigra	2	Dataset aou_4_19 (1944); Dataset aou_4_20 (1945); Dataset aou_4_23 (1948); Dataset aou_5 (1957); Dataset aou_5_32 (1973); Checklist aou_5_34.csv (February 1982); Dataset aou_7_51 (2010)	1944; 1945; 1948; 1957; 1973; February 1982; 2010	no	no
Poecile sclateri	Parus meridionalis, Poecile sclateri, Penthestes sclateri, Parus sclateri	4	Checklist aou_1.csv (1886); Dataset aou_2_09 (1899); Dataset aou_2_14 (1908); Dataset aou_4_19 (1944); Checklist aou_5_34.csv (February 1982); Dataset aou_6_41 (1997); Checklist NACC_list_species_aou_7_57.csv (2017)	1886; 1899; 1908; 1944; February 1982; 1997; 2017	yes	yes
Setophaga chrysoparia	Setophaga chrysoparia, Dendroica chrysoparia	2	Checklist aou_1.csv (1886); Dataset aou_3_17 (1920); Dataset aou_5 (1957); Dataset aou_5_34 (January 1982); Checklist aou_5_34.csv (February 1982); Dataset aou_6 (1983); Dataset aou_7_52 (2011); Checklist NACC_list_species_aou_7_57.csv (2017)	1886; 1920; 1957; January 1982; February 1982; 1983; 2011; 2017	yes	yes
Corvus corone	Corvus corone	1	Dataset aou_5_33 (1976); Dataset aou_5_34 (January 1982)	1976; January 1982	no	no
Melospiza georgiana	Melospiza georgiana	1	Checklist aou_1.csv (1886); Dataset aou_5_34 (January 1982); Checklist aou_5_34.csv (February 1982); Checklist NACC_list_species_aou_7_57.csv (2017)	1886; January 1982; February 1982; 2017	yes	yes
Poecile atricapillus	Parus atricapillus, Poecile atricapillus, Poecile atricapilla, Penthestes atricapillus, Parus atricapillus septentrionalis, Parus atricapillus occidentalis	6	Checklist aou_1.csv (1886); Dataset aou_2_14 (1908); Dataset aou_4 (1931); Dataset aou_4_19 (1944); Checklist aou_5_34.csv (February 1982); Dataset aou_6_41 (1997); Dataset aou_7_42 (2000); Dataset aou_7_44 (2003); Checklist NACC_list_species_aou_7_57.csv (2017)	1886; 1908; 1931; 1944; February 1982; 1997; 2000; 2003; 2017	yes	yes
Anas clypeata	Spatula clypeata, Anas clypeata	2	Checklist aou_1.csv (1886); Dataset aou_5 (1957); Dataset aou_5_32 (1973); Dataset aou_5_34 (January 1982); Checklist aou_5_34.csv (February 1982); Checklist NACC_list_species_aou_7_57.csv (2017)	1886; 1957; 1973; January 1982; February 1982; 2017	yes	yes
Melanitta americana	Melanitta americana	1	Dataset aou_7_51 (2010); Checklist NACC_list_species_aou_7_57.csv (2017)	2010; 2017	no	yes
Basileuterus belli	Basileuterus belli	1	Checklist aou_1.csv (1886); Dataset aou_2_14 (1908); Dataset aou_6 (1983); Checklist NACC_list_species_aou_7_57.csv (2017)	1886; 1908; 1983; 2017	yes	yes
Nucifraga columbiana	Picicorvus columbianus, Nucifraga columbiana	2	Checklist aou_1.csv (1886); Dataset aou_2 (1895); Dataset aou_4 (1931); Checklist aou_5_34.csv (February 1982); Checklist NACC_list_species_aou_7_57.csv (2017)	1886; 1895; 1931; February 1982; 2017	yes	yes
Geotrygon chrysia	Oreopeleia chrysia, Geotrygon chrysia	2	Dataset aou_2_08 (1897); Dataset aou_3_18 (1923); Dataset aou_4_26 (1951); Checklist aou_5_34.csv (February 1982); Checklist NACC_list_species_aou_7_57.csv (2017)	1897; 1923; 1951; February 1982; 2017	no	yes
Rallus obsoletus	Rallus obsoletus	1	Checklist aou_1.csv (1886); Dataset aou_2_11 (1902); Dataset aou_2_12 (1903); Dataset aou_2_13 (1904); Dataset aou_2_14 (1908); Dataset aou_2_15 (1909); Dataset aou_3 (1910); Dataset aou_4 (1931); Dataset aou_4_19 (1944); Dataset aou_7_55 (2014); Checklist NACC_list_species_aou_7_57.csv (2017)	1886; 1902; 1903; 1904; 1908; 1909; 1910; 1931; 1944; 2014; 2017	yes	yes
Melanerpes lewis	Melanerpes lewis, Asyndesmus lewisi, Asyndesmus lewis, Asyndesmus torquatus, Melanerpes torquatus	5	Checklist aou_1.csv (1886); Dataset aou_2_12 (1903); Dataset aou_2_14 (1908); Dataset aou_4 (1931); Dataset aou_5 (1957); Dataset aou_5_33 (1976); Checklist aou_5_34.csv (February 1982); Dataset aou_7 (1998); Checklist NACC_list_species_aou_7_57.csv (2017)	1886; 1903; 1908; 1931; 1957; 1976; February 1982; 1998; 2017	yes	yes
Spizella wortheni	Spizella wortheni	1	Checklist aou_1.csv (1886); Dataset aou_5_34 (January 1982); Checklist aou_5_34.csv (February 1982); Checklist NACC_list_species_aou_7_57.csv (2017)	1886; January 1982; February 1982; 2017	yes	yes
Sula leucogaster	Sula leucogaster, Sula leucogastra	2	Dataset aou_2_14 (1908); Dataset aou_4 (1931); Dataset aou_4_19 (1944); Dataset aou_5 (1957); Checklist aou_5_34.csv (February 1982); Checklist NACC_list_species_aou_7_57.csv (2017)	1908; 1931; 1944; 1957; February 1982; 2017	no	yes
Jabiru mycteria	Jabiru mycteria	1	Dataset aou_2_14 (1908); Dataset aou_4 (1931); Dataset aou_5_34 (January 1982); Checklist aou_5_34.csv (February 1982); Checklist NACC_list_species_aou_7_57.csv (2017)	1908; 1931; January 1982; February 1982; 2017	no	yes
Polyborus plancus	Polyborus plancus	1	Dataset aou_5_34 (January 1982); Checklist aou_5_34.csv (February 1982); Dataset aou_6_39 (1993)	January 1982; February 1982; 1993	no	yes
Falco richardsonii	Falco richardsonii	1	Checklist aou_1.csv (1886); Dataset aou_2_14 (1908)	1886; 1908	yes	no
Limosa lapponica	Limosa lapponica, Limosa lapponica baueri	2	Checklist aou_1.csv (1886); Dataset aou_4 (1931); Checklist aou_5_34.csv (February 1982); Checklist NACC_list_species_aou_7_57.csv (2017)	1886; 1931; February 1982; 2017	yes	yes
Arquatella couesi	Tringa couesi, Arquatella couesi	2	Checklist aou_1.csv (1886); Dataset aou_2_12 (1903); Dataset aou_2_14 (1908)	1886; 1903; 1908	yes	no
Rostrhamus sociabilis	Rostrhamus sociabilis	1	Checklist aou_1.csv (1886); Dataset aou_2_15 (1909); Dataset aou_3_18 (1923); Dataset aou_5_34 (January 1982); Checklist aou_5_34.csv (February 1982); Checklist NACC_list_species_aou_7_57.csv (2017)	1886; 1909; 1923; January 1982; February 1982; 2017	yes	yes
Geothlypis tolmiei	Geothlypis macgillivrayi, Geothlypis tolmiei, Oporornis tolmiei	3	Checklist aou_1.csv (1886); Dataset aou_2_09 (1899); Dataset aou_2_14 (1908); Dataset aou_3_17 (1920); Dataset aou_5 (1957); Dataset aou_5_34 (January 1982); Checklist aou_5_34.csv (February 1982); Dataset aou_6 (1983); Dataset aou_7_52 (2011); Checklist NACC_list_species_aou_7_57.csv (2017)	1886; 1899; 1908; 1920; 1957; January 1982; February 1982; 1983; 2011; 2017	yes	yes
Psiloscops flammeolus	Psiloscops flammeolus, Otus flammeola, Otus flammeolus, Megascops flammeolus, Megascops flammeola	5	Checklist aou_1.csv (1886); Dataset aou_2 (1895); Dataset aou_2_14 (1908); Dataset aou_3 (1910); Dataset aou_5 (1957); Checklist aou_5_34.csv (February 1982); Dataset aou_7_54 (2013); Checklist NACC_list_species_aou_7_57.csv (2017)	1886; 1895; 1908; 1910; 1957; February 1982; 2013; 2017	yes	yes
Aethia cristatella	Aethia cristatella, Simorhynchus cristatellus	2	Checklist aou_1.csv (1886); Dataset aou_2_14 (1908); Checklist aou_5_34.csv (February 1982); Checklist NACC_list_species_aou_7_57.csv (2017)	1886; 1908; February 1982; 2017	yes	yes
Zenaida macroura	Zenaida macroura, Zenaidura macroura	2	Checklist aou_1.csv (1886); Dataset aou_5_32 (1973); Checklist aou_5_34.csv (February 1982); Checklist NACC_list_species_aou_7_57.csv (2017)	1886; 1973; February 1982; 2017	yes	yes
Melozone crissalis	Melozone crissalis, Pipilo crissalis	2	Dataset aou_2_14 (1908); Dataset aou_3 (1910); Dataset aou_4 (1931); Dataset aou_6_37 (1989); Dataset aou_7_51 (2010); Checklist NACC_list_species_aou_7_57.csv (2017)	1908; 1910; 1931; 1989; 2010; 2017	no	yes
Thryomanes leucophrys	Thryomanes leucophrys, Thryothorus leucophrys	2	Dataset aou_1_07 (1895); Dataset aou_2_09 (1899); Dataset aou_4 (1931)	1895; 1899; 1931	no	no
Aythya affinis	Nyroca affinis, Aythya affinis, Marila affinis	3	Checklist aou_1.csv (1886); Dataset aou_2_14 (1908); Dataset aou_4 (1931); Dataset aou_4_20 (1945); Dataset aou_5 (1957); Checklist aou_5_34.csv (February 1982); Checklist NACC_list_species_aou_7_57.csv (2017)	1886; 1908; 1931; 1945; 1957; February 1982; 2017	yes	yes
Somateria mollissima	Somateria mollissima	1	Checklist aou_1.csv (1886); Dataset aou_1_01 (1889); Dataset aou_1_02 (1890); Dataset aou_2 (1895); Dataset aou_4 (1931); Dataset aou_4_19 (1944); Dataset aou_5 (1957); Checklist aou_5_34.csv (February 1982); Checklist NACC_list_species_aou_7_57.csv (2017)	1886; 1889; 1890; 1895; 1931; 1944; 1957; February 1982; 2017	yes	yes
Tyrannus verticalis	Tyrannus verticalis	1	Checklist aou_1.csv (1886); Dataset aou_5 (1957); Checklist aou_5_34.csv (February 1982); Checklist NACC_list_species_aou_7_57.csv (2017)	1886; 1957; February 1982; 2017	yes	yes
Mimus polyglottos	Mimus polyglottos	1	Checklist aou_1.csv (1886); Dataset aou_3 (1910); Dataset aou_5_34 (January 1982); Checklist aou_5_34.csv (February 1982); Checklist NACC_list_species_aou_7_57.csv (2017)	1886; 1910; January 1982; February 1982; 2017	yes	yes
Peucaea arizonae	Peucaea arizonae	1	Checklist aou_1.csv (1886); Dataset aou_2_11 (1902)	1886; 1902	yes	no
Larus kumlieni	Larus kumlieni	1	Checklist aou_1.csv (1886); Dataset aou_4 (1931)	1886; 1931	yes	no
Amphispiza nevadensis	Amphispiza nevadensis	1	Dataset aou_2_14 (1908); Dataset aou_4_19 (1944)	1908; 1944	no	no
Charadrius mongolus	Charadrius mongolus, Aegialitis mongola	2	Checklist aou_1.csv (1886); Dataset aou_3_17 (1920); Checklist aou_5_34.csv (February 1982); Dataset aou_7_45 (2004); Checklist NACC_list_species_aou_7_57.csv (2017)	1886; 1920; February 1982; 2004; 2017	yes	yes
Sternula antillarum	Sternula antillarum, Sterna antillarum	2	Checklist aou_1.csv (1886); Dataset aou_4_19 (1944); Dataset aou_5_34 (January 1982); Checklist aou_5_34.csv (February 1982); Dataset aou_7_47 (2006); Checklist NACC_list_species_aou_7_57.csv (2017)	1886; 1944; January 1982; February 1982; 2006; 2017	yes	yes
Melanerpes uropygialis	Melanerpes uropygialis, Centurus uropygialis	2	Checklist aou_1.csv (1886); Dataset aou_2_12 (1903); Dataset aou_5_33 (1976); Checklist aou_5_34.csv (February 1982); Checklist NACC_list_species_aou_7_57.csv (2017)	1886; 1903; 1976; February 1982; 2017	yes	yes
Spinus lawrencei	Astragalinus lawrencei, Carduelis lawrencei, Spinus lawrencei	3	Checklist aou_1.csv (1886); Dataset aou_2_09 (1899); Dataset aou_4 (1931); Dataset aou_5_33 (1976); Checklist aou_5_34.csv (February 1982); Dataset aou_7_50 (2009); Checklist NACC_list_species_aou_7_57.csv (2017)	1886; 1899; 1931; 1976; February 1982; 2009; 2017	yes	yes
Chaetura vauxi	Chaetura vauxii, Chaetura vauxi	2	Checklist aou_1.csv (1886); Dataset aou_3 (1910); Dataset aou_5 (1957); Checklist aou_5_34.csv (February 1982); Dataset aou_7_52 (2011); Checklist NACC_list_species_aou_7_57.csv (2017)	1886; 1910; 1957; February 1982; 2011; 2017	yes	yes
Oreothlypis peregrina	Oreothlypis peregrina, Vermivora peregrina, Helminthophila peregrina	3	Checklist aou_1.csv (1886); Dataset aou_2_15 (1909); Dataset aou_3_17 (1920); Dataset aou_5 (1957); Dataset aou_5_34 (January 1982); Checklist aou_5_34.csv (February 1982); Dataset aou_6 (1983); Dataset aou_7_51 (2010); Checklist NACC_list_species_aou_7_57.csv (2017)	1886; 1909; 1920; 1957; January 1982; February 1982; 1983; 2010; 2017	yes	yes
Ammodramus maritimus	Ammodramus maritimus, Ammospiza maritima, Passerherbulus maritimus	3	Checklist aou_1.csv (1886); Dataset aou_2_15 (1909); Dataset aou_4 (1931); Dataset aou_5_32 (1973); Dataset aou_5_34 (January 1982); Checklist aou_5_34.csv (February 1982); Checklist NACC_list_species_aou_7_57.csv (2017)	1886; 1909; 1931; 1973; January 1982; February 1982; 2017	yes	yes
Aythya collaris	Nyroca collaris, Marila collaris, Aythya collaris	3	Checklist aou_1.csv (1886); Dataset aou_2_14 (1908); Dataset aou_4 (1931); Dataset aou_4_20 (1945); Checklist aou_5_34.csv (February 1982); Checklist NACC_list_species_aou_7_57.csv (2017)	1886; 1908; 1931; 1945; February 1982; 2017	yes	yes
Sayornis saya	Sayornis saya, Sayornis sayus	2	Checklist aou_1.csv (1886); Dataset aou_3 (1910); Dataset aou_4 (1931); Checklist aou_5_34.csv (February 1982); Checklist NACC_list_species_aou_7_57.csv (2017)	1886; 1910; 1931; February 1982; 2017	yes	yes
Pterodroma heraldica	Pterodroma heraldica	1	Dataset aou_7_56 (2015); Checklist NACC_list_species_aou_7_57.csv (2017)	2015; 2017	no	yes
Vireo griseus	Vireo griseus, Vireo noveboracensis	2	Checklist aou_1.csv (1886); Dataset aou_2_14 (1908); Checklist aou_5_34.csv (February 1982); Checklist NACC_list_species_aou_7_57.csv (2017)	1886; 1908; February 1982; 2017	yes	yes
Perisoreus obscurus	Perisoreus obscurus	1	Checklist aou_1.csv (1886); Dataset aou_4_19 (1944)	1886; 1944	yes	no
Lagopus welchi	Lagopus welchi	1	Checklist aou_1.csv (1886); Dataset aou_4 (1931)	1886; 1931	yes	no
Arremonops rufivirgatus	Arremonops rufivirgata, Embernagra rufivirgata, Arremonops rufivirgatus	3	Checklist aou_1.csv (1886); Dataset aou_2_08 (1897); Dataset aou_3 (1910); Dataset aou_5 (1957); Dataset aou_5_32 (1973); Dataset aou_5_34 (January 1982); Checklist aou_5_34.csv (February 1982); Checklist NACC_list_species_aou_7_57.csv (2017)	1886; 1897; 1910; 1957; 1973; January 1982; February 1982; 2017	yes	yes
Geotrygon martinica	Geotrygon martinica	1	Checklist aou_1.csv (1886); Dataset aou_2_08 (1897)	1886; 1897	yes	no
Centrocercus urophasianus	Centrocercus urophasianus	1	Checklist aou_1.csv (1886); Dataset aou_2_15 (1909); Dataset aou_5 (1957); Dataset aou_5_34 (January 1982); Checklist aou_5_34.csv (February 1982); Dataset aou_7 (1998); Dataset aou_7_42 (2000); Checklist NACC_list_species_aou_7_57.csv (2017)	1886; 1909; 1957; January 1982; February 1982; 1998; 2000; 2017	yes	yes
Puffinus fuliginosus	Puffinus stricklandi, Puffinus fuliginosus	2	Checklist aou_1.csv (1886); Dataset aou_2_09 (1899); Dataset aou_2_14 (1908)	1886; 1899; 1908	yes	no
Setophaga palmarum	Setophaga palmarum, Dendroica palmarum hypochrysea, Dendroica palmarum	3	Checklist aou_1.csv (1886); Dataset aou_3_17 (1920); Dataset aou_5 (1957); Dataset aou_5_34 (January 1982); Checklist aou_5_34.csv (February 1982); Dataset aou_6 (1983); Dataset aou_7_52 (2011); Checklist NACC_list_species_aou_7_57.csv (2017)	1886; 1920; 1957; January 1982; February 1982; 1983; 2011; 2017	yes	yes
Scolopax rusticola	Scolopax rusticola	1	Checklist aou_1.csv (1886); Dataset aou_5_34 (January 1982); Checklist aou_5_34.csv (February 1982); Checklist NACC_list_species_aou_7_57.csv (2017)	1886; January 1982; February 1982; 2017	yes	yes
Lagopus lagopus	Lagopus lagopus, Lagopus lagopus alleni	2	Checklist aou_1.csv (1886); Dataset aou_5_34 (January 1982); Checklist aou_5_34.csv (February 1982); Checklist NACC_list_species_aou_7_57.csv (2017)	1886; January 1982; February 1982; 2017	yes	yes
Calidris melanotos	Pisobia melanotos, Erolia melanotos, Pisobia maculata, Actodromas maculata, Tringa maculata, Calidris melanotos	6	Checklist aou_1.csv (1886); Dataset aou_2_12 (1903); Dataset aou_2_14 (1908); Dataset aou_4 (1931); Dataset aou_4_19 (1944); Dataset aou_5_32 (1973); Checklist aou_5_34.csv (February 1982); Checklist NACC_list_species_aou_7_57.csv (2017)	1886; 1903; 1908; 1931; 1944; 1973; February 1982; 2017	yes	yes
Euphagus carolinus	Euphagus carolinus, Scolecophagus carolinus	2	Checklist aou_1.csv (1886); Dataset aou_2_13 (1904); Dataset aou_5_34 (January 1982); Checklist aou_5_34.csv (February 1982); Dataset aou_6 (1983); Checklist NACC_list_species_aou_7_57.csv (2017)	1886; 1904; January 1982; February 1982; 1983; 2017	yes	yes
Xanthocephalus xanthocephalus	Xanthocephalus xanthocephalus	1	Checklist aou_1.csv (1886); Dataset aou_5_34 (January 1982); Checklist aou_5_34.csv (February 1982); Dataset aou_6 (1983); Checklist NACC_list_species_aou_7_57.csv (2017)	1886; January 1982; February 1982; 1983; 2017	yes	yes
Motacilla ocularis	Motacilla ocularis	1	Checklist aou_1.csv (1886); Dataset aou_4 (1931)	1886; 1931	yes	no
Callipepla squamata	Callipepla squamata castanogastris, Callipepla squamata	2	Checklist aou_1.csv (1886); Dataset aou_2_15 (1909); Dataset aou_4 (1931); Dataset aou_4_19 (1944); Checklist aou_5_34.csv (February 1982); Dataset aou_6_41 (1997); Checklist NACC_list_species_aou_7_57.csv (2017)	1886; 1909; 1931; 1944; February 1982; 1997; 2017	yes	yes
Platalea leucorodia	Platalea leucorodia	1	Dataset aou_4_22 (1947); Dataset aou_5 (1957); Dataset aou_5_34 (January 1982); Dataset aou_7_51 (2010); Checklist NACC_list_species_aou_7_57.csv (2017)	1947; 1957; January 1982; 2010; 2017	no	yes
Quiscalus major	Cassidix major, Megaquiscalus major, Quiscalus major	3	Checklist aou_1.csv (1886); Dataset aou_2_11 (1902); Dataset aou_2_12 (1903); Dataset aou_4 (1931); Dataset aou_5_32 (1973); Dataset aou_5_33 (1976); Dataset aou_5_34 (January 1982); Checklist aou_5_34.csv (February 1982); Dataset aou_6 (1983); Checklist NACC_list_species_aou_7_57.csv (2017)	1886; 1902; 1903; 1931; 1973; 1976; January 1982; February 1982; 1983; 2017	yes	yes
Oceanodroma leucorhoa	Oceanodroma leucorhoa	1	Checklist aou_1.csv (1886); Dataset aou_2_09 (1899); Dataset aou_2_10 (1901); Dataset aou_3_18 (1923); Dataset aou_4_21 (1946); Dataset aou_5_34 (January 1982); Checklist aou_5_34.csv (February 1982); Dataset aou_7_57 (2016); Checklist NACC_list_species_aou_7_57.csv (2017)	1886; 1899; 1901; 1923; 1946; January 1982; February 1982; 2016; 2017	yes	yes
Sphyrapicus varius	Sphyrapicus varius nuchalis, Sphyrapicus varius	2	Checklist aou_1.csv (1886); Dataset aou_4 (1931); Checklist aou_5_34.csv (February 1982); Dataset aou_6_35 (1985); Checklist NACC_list_species_aou_7_57.csv (2017)	1886; 1931; February 1982; 1985; 2017	yes	yes
Myiozetetes texensis	Myiozetetes texensis	1	Checklist aou_1.csv (1886); Dataset aou_2_11 (1902)	1886; 1902	yes	no
Pluvialis dominica	Charadrius dominicus, Pluvialis dominica, Pluvialis dominicus, Charadrius dominicus fulvus	4	Checklist aou_1.csv (1886); Dataset aou_3 (1910); Dataset aou_3_17 (1920); Dataset aou_4 (1931); Dataset aou_5_34 (January 1982); Checklist aou_5_34.csv (February 1982); Dataset aou_6_39 (1993); Dataset aou_6_40 (1995); Dataset aou_6_41 (1997); Checklist NACC_list_species_aou_7_57.csv (2017)	1886; 1910; 1920; 1931; January 1982; February 1982; 1993; 1995; 1997; 2017	yes	yes
Chamaea fasciata	Chamaea fasciata, Chamaea fasciata henshawi	2	Checklist aou_1.csv (1886); Dataset aou_3 (1910); Dataset aou_5 (1957); Dataset aou_5_34 (January 1982); Checklist aou_5_34.csv (February 1982); Dataset aou_6 (1983); Dataset aou_7_51 (2010); Checklist NACC_list_species_aou_7_57.csv (2017)	1886; 1910; 1957; January 1982; February 1982; 1983; 2010; 2017	yes	yes
Ardea occidentalis	Ardea occidentalis	1	Checklist aou_1.csv (1886); Dataset aou_5_32 (1973)	1886; 1973	yes	no
Patagioenas flavirostris	Columba flavirostris, Patagioenas flavirostris	2	Checklist aou_1.csv (1886); Checklist aou_5_34.csv (February 1982); Dataset aou_7_44 (2003); Checklist NACC_list_species_aou_7_57.csv (2017)	1886; February 1982; 2003; 2017	yes	yes
Numenius americanus	Numenius americanus, Numenius longirostris	2	Checklist aou_1.csv (1886); Dataset aou_2_14 (1908); Checklist aou_5_34.csv (February 1982); Checklist NACC_list_species_aou_7_57.csv (2017)	1886; 1908; February 1982; 2017	yes	yes
Pluvialis apricaria	Charadrius apricarius, Pluvialis apricaria	2	Checklist aou_1.csv (1886); Dataset aou_3 (1910); Dataset aou_3_17 (1920); Dataset aou_5 (1957); Dataset aou_5_34 (January 1982); Checklist aou_5_34.csv (February 1982); Dataset aou_6_40 (1995); Checklist NACC_list_species_aou_7_57.csv (2017)	1886; 1910; 1920; 1957; January 1982; February 1982; 1995; 2017	yes	yes
Cepphus mandtii	Cepphus mandtii	1	Checklist aou_1.csv (1886); Dataset aou_4 (1931)	1886; 1931	yes	no
Aphelocoma texana	Aphelocoma texana	1	Dataset aou_2_11 (1902); Dataset aou_3 (1910); Dataset aou_4 (1931)	1902; 1910; 1931	no	no
Fratercula corniculata	Fratercula corniculata	1	Checklist aou_1.csv (1886); Checklist aou_5_34.csv (February 1982); Checklist NACC_list_species_aou_7_57.csv (2017)	1886; February 1982; 2017	yes	yes
Turdus migratorius	Merula migratoria propinqua, Turdus migratorius, Merula migratoria, Planesticus migratorius	4	Checklist aou_1.csv (1886); Dataset aou_2_14 (1908); Dataset aou_3 (1910); Dataset aou_4 (1931); Dataset aou_5_32 (1973); Dataset aou_5_34 (January 1982); Checklist aou_5_34.csv (February 1982); Dataset aou_6 (1983); Checklist NACC_list_species_aou_7_57.csv (2017)	1886; 1908; 1910; 1931; 1973; January 1982; February 1982; 1983; 2017	yes	yes
Alectoris graeca	Alectoris graeca	1	Dataset aou_4_28 (1953); Dataset aou_5 (1957); Dataset aou_5_32 (1973)	1953; 1957; 1973	no	no
Jynx torquilla	Jynx torquilla	1	Dataset aou_4_24 (1949); Dataset aou_5 (1957); Dataset aou_5_34 (January 1982); Checklist aou_5_34.csv (February 1982); Checklist NACC_list_species_aou_7_57.csv (2017)	1949; 1957; January 1982; February 1982; 2017	no	yes
Setophaga discolor	Dendroica discolor, Setophaga discolor	2	Checklist aou_1.csv (1886); Dataset aou_3_17 (1920); Dataset aou_5 (1957); Dataset aou_5_34 (January 1982); Checklist aou_5_34.csv (February 1982); Dataset aou_6 (1983); Dataset aou_7_52 (2011); Checklist NACC_list_species_aou_7_57.csv (2017)	1886; 1920; 1957; January 1982; February 1982; 1983; 2011; 2017	yes	yes
Lagopus leucura	Lagopus leucura, Lagopus leucurus	2	Checklist aou_1.csv (1886); Dataset aou_5_34 (January 1982); Checklist aou_5_34.csv (February 1982); Dataset aou_7_45 (2004); Checklist NACC_list_species_aou_7_57.csv (2017)	1886; January 1982; February 1982; 2004; 2017	yes	yes
Fulica americana	Fulica americana	1	Checklist aou_1.csv (1886); Dataset aou_3 (1910); Dataset aou_4 (1931); Checklist aou_5_34.csv (February 1982); Dataset aou_7_57 (2016); Checklist NACC_list_species_aou_7_57.csv (2017)	1886; 1910; 1931; February 1982; 2016; 2017	yes	yes
Phalacrocorax mexicanus	Phalacrocorax mexicanus	1	Checklist aou_1.csv (1886); Dataset aou_2_14 (1908)	1886; 1908	yes	no
Spinus tristis	Astragalinus tristis, Spinus tristis, Carduelis tristis	3	Checklist aou_1.csv (1886); Dataset aou_2_09 (1899); Dataset aou_3 (1910); Dataset aou_4 (1931); Dataset aou_5 (1957); Dataset aou_5_33 (1976); Checklist aou_5_34.csv (February 1982); Dataset aou_7_50 (2009); Checklist NACC_list_species_aou_7_57.csv (2017)	1886; 1899; 1910; 1931; 1957; 1976; February 1982; 2009; 2017	yes	yes
Antrostomus vociferus	Caprimulgus vociferus, Antrostomus vociferus, Antrostomus vociferus arizonae	3	Checklist aou_1.csv (1886); Dataset aou_4_19 (1944); Checklist aou_5_34.csv (February 1982); Dataset aou_7_51 (2010); Dataset aou_7_53 (2012); Checklist NACC_list_species_aou_7_57.csv (2017)	1886; 1944; February 1982; 2010; 2012; 2017	yes	yes
Chordeiles texensis	Chordeiles texensis	1	Checklist aou_1.csv (1886); Dataset aou_1_07 (1895); Dataset aou_2 (1895)	1886; 1895	yes	no
Zonotrichia atricapilla	Zonotrichia atricapilla, Zonotrichia coronata	2	Checklist aou_1.csv (1886); Dataset aou_4_27 (1952); Dataset aou_5_34 (January 1982); Checklist aou_5_34.csv (February 1982); Checklist NACC_list_species_aou_7_57.csv (2017)	1886; 1952; January 1982; February 1982; 2017	yes	yes
Puffinus subalaris	Puffinus subalaris	1	Dataset aou_7_53 (2012); Checklist NACC_list_species_aou_7_57.csv (2017)	2012; 2017	no	yes
Pinicola enucleator	Pinicola enucleator	1	Checklist aou_1.csv (1886); Checklist aou_5_34.csv (February 1982); Checklist NACC_list_species_aou_7_57.csv (2017)	1886; February 1982; 2017	yes	yes
Icterus bullockii	Icterus bullockii, Icterus bullocki	2	Checklist aou_1.csv (1886); Dataset aou_4_19 (1944); Dataset aou_5_32 (1973); Dataset aou_6_40 (1995); Checklist NACC_list_species_aou_7_57.csv (2017)	1886; 1944; 1973; 1995; 2017	yes	yes
Troglodytes aedon	Troglodytes aedon, Troglodytes aedon parkmanii	2	Checklist aou_1.csv (1886); Dataset aou_4 (1931); Checklist aou_5_34.csv (February 1982); Dataset aou_7_54 (2013); Checklist NACC_list_species_aou_7_57.csv (2017)	1886; 1931; February 1982; 2013; 2017	yes	yes
Megaceryle alcyon	Ceryle alcyon, Megaceryle alcyon	2	Checklist aou_1.csv (1886); Dataset aou_2_09 (1899); Dataset aou_3 (1910); Dataset aou_4 (1931); Dataset aou_5_34 (January 1982); Checklist aou_5_34.csv (February 1982); Dataset aou_7_48 (2007); Checklist NACC_list_species_aou_7_57.csv (2017)	1886; 1899; 1910; 1931; January 1982; February 1982; 2007; 2017	yes	yes
Myiarchus tyrannulus	Myiarchus tyrannulus	1	Dataset aou_4 (1931); Dataset aou_5 (1957); Dataset aou_5_34 (January 1982); Checklist aou_5_34.csv (February 1982); Checklist NACC_list_species_aou_7_57.csv (2017)	1931; 1957; January 1982; February 1982; 2017	no	yes
Trochilus violajugulum	Trochilus violajugulum	1	Dataset aou_1_01 (1889); Dataset aou_2_10 (1901)	1889; 1901	no	no
Calcarius ornatus	Calcarius ornatus	1	Checklist aou_1.csv (1886); Dataset aou_5_34 (January 1982); Checklist aou_5_34.csv (February 1982); Dataset aou_7_51 (2010); Checklist NACC_list_species_aou_7_57.csv (2017)	1886; January 1982; February 1982; 2010; 2017	yes	yes
Poecile hudsonicus	Poecile hudsonica, Poecile hudsonicus, Parus hudsonicus, Penthestes hudsonicus	4	Checklist aou_1.csv (1886); Dataset aou_2_14 (1908); Dataset aou_4_19 (1944); Dataset aou_5 (1957); Checklist aou_5_34.csv (February 1982); Dataset aou_6_41 (1997); Dataset aou_7_42 (2000); Dataset aou_7_50 (2009); Checklist NACC_list_species_aou_7_57.csv (2017)	1886; 1908; 1944; 1957; February 1982; 1997; 2000; 2009; 2017	yes	yes
Oceanodroma tethys	Oceanodroma tethys	1	Dataset aou_4_28 (1953); Dataset aou_5 (1957); Dataset aou_5_34 (January 1982); Checklist aou_5_34.csv (February 1982); Checklist NACC_list_species_aou_7_57.csv (2017)	1953; 1957; January 1982; February 1982; 2017	no	yes
Pelagodroma marina	Pelagodroma marina	1	Checklist aou_1.csv (1886); Dataset aou_3_18 (1923); Dataset aou_5_34 (January 1982); Checklist aou_5_34.csv (February 1982); Checklist NACC_list_species_aou_7_57.csv (2017)	1886; 1923; January 1982; February 1982; 2017	yes	yes
Uria aalge	Uria aalge, Uria troile, Uria troile californica, Uria troille	4	Checklist aou_1.csv (1886); Dataset aou_3 (1910); Dataset aou_4 (1931); Dataset aou_5 (1957); Checklist aou_5_34.csv (February 1982); Checklist NACC_list_species_aou_7_57.csv (2017)	1886; 1910; 1931; 1957; February 1982; 2017	yes	yes
Xanthoura luxuosa	Xanthoura luxuosa	1	Checklist aou_1.csv (1886); Dataset aou_4_19 (1944)	1886; 1944	yes	no
Corvus cryptoleucus	Corvus cryptoleucus	1	Checklist aou_1.csv (1886); Dataset aou_5_34 (January 1982); Checklist aou_5_34.csv (February 1982); Checklist NACC_list_species_aou_7_57.csv (2017)	1886; January 1982; February 1982; 2017	yes	yes
Mergus merganser	Mergus merganser	1	Dataset aou_4 (1931); Dataset aou_5 (1957); Checklist aou_5_34.csv (February 1982); Checklist NACC_list_species_aou_7_57.csv (2017)	1931; 1957; February 1982; 2017	no	yes
Coragyps atratus	Coragyps atratus, Coragyps urubu, Catharista urubu, Catharista atrata	4	Checklist aou_1.csv (1886); Dataset aou_2_09 (1899); Dataset aou_3_17 (1920); Dataset aou_4 (1931); Checklist aou_5_34.csv (February 1982); Checklist NACC_list_species_aou_7_57.csv (2017)	1886; 1899; 1920; 1931; February 1982; 2017	yes	yes
Pyrocephalus rubinus	Pyrocephalus rubinus, Pyrocephalus rubineus, Pyrocephalus rubineus mexicanus	3	Checklist aou_1.csv (1886); Dataset aou_3 (1910); Checklist aou_5_34.csv (February 1982); Checklist NACC_list_species_aou_7_57.csv (2017)	1886; 1910; February 1982; 2017	yes	yes
Ammospiza nigrescens	Ammodramus nigrescens, Ammospiza nigrescens, Passerherbulus nigrescens	3	Checklist aou_1.csv (1886); Dataset aou_2_15 (1909); Dataset aou_4 (1931); Dataset aou_5_32 (1973)	1886; 1909; 1931; 1973	yes	no
Crotophaga sulcirostris	Crotophaga sulcirostris	1	Checklist aou_1.csv (1886); Checklist aou_5_34.csv (February 1982); Checklist NACC_list_species_aou_7_57.csv (2017)	1886; February 1982; 2017	yes	yes
Empidonax cineritius	Empidonax cineritius	1	Dataset aou_1_01 (1889); Dataset aou_2_14 (1908)	1889; 1908	no	no
Empidonax insulicola	Empidonax insulicola	1	Dataset aou_2_10 (1901); Dataset aou_2_14 (1908)	1901; 1908	no	no
Passerculus rostratus	Passerculus rostratus, Ammodramus rostratus, Ammodramus rostratus guttatus	3	Checklist aou_1.csv (1886); Dataset aou_2_11 (1902); Dataset aou_2_12 (1903); Dataset aou_4_19 (1944)	1886; 1902; 1903; 1944	yes	no
Accipiter cooperii	Accipiter cooperi, Accipiter cooperii	2	Checklist aou_1.csv (1886); Dataset aou_2 (1895); Dataset aou_2_15 (1909); Dataset aou_3 (1910); Dataset aou_3_18 (1923); Dataset aou_4_19 (1944); Checklist aou_5_34.csv (February 1982); Checklist NACC_list_species_aou_7_57.csv (2017)	1886; 1895; 1909; 1910; 1923; 1944; February 1982; 2017	yes	yes
Sula nebouxii	Sula gossii, Sula nebouxi, Sula nebouxii	3	Dataset aou_1_01 (1889); Dataset aou_2_08 (1897); Dataset aou_3 (1910); Dataset aou_4_24 (1949); Checklist aou_5_34.csv (February 1982); Checklist NACC_list_species_aou_7_57.csv (2017)	1889; 1897; 1910; 1949; February 1982; 2017	no	yes
Aquila chrysaetos	Aquila chrysaetos	1	Checklist aou_1.csv (1886); Dataset aou_2_15 (1909); Dataset aou_3_18 (1923); Dataset aou_4 (1931); Checklist aou_5_34.csv (February 1982); Checklist NACC_list_species_aou_7_57.csv (2017)	1886; 1909; 1923; 1931; February 1982; 2017	yes	yes
Perisoreus canadensis	Perisoreus canadensis capitalis, Perisoreus canadensis, Perisoreus canadensis fumifrons, Perisoreus canadensis nigricapillus	4	Checklist aou_1.csv (1886); Dataset aou_4_19 (1944); Dataset aou_5 (1957); Checklist aou_5_34.csv (February 1982); Checklist NACC_list_species_aou_7_57.csv (2017)	1886; 1944; 1957; February 1982; 2017	yes	yes
Amazilia yucatanensis	Amazilia yucatanensis, Amazilia cerviniventris, Amazilis cerviniventris	3	Checklist aou_1.csv (1886); Dataset aou_2_10 (1901); Dataset aou_3_18 (1923); Checklist aou_5_34.csv (February 1982); Checklist NACC_list_species_aou_7_57.csv (2017)	1886; 1901; 1923; February 1982; 2017	yes	yes
Podiceps auritus	Podiceps auritus, Colymbus auritus	2	Checklist aou_1.csv (1886); Dataset aou_2_14 (1908); Dataset aou_5 (1957); Checklist aou_5_34.csv (February 1982); Checklist NACC_list_species_aou_7_57.csv (2017)	1886; 1908; 1957; February 1982; 2017	yes	yes
Empidonax difficilis	Empidonax difficilis	1	Checklist aou_1.csv (1886); Dataset aou_1_01 (1889); Dataset aou_2_14 (1908); Dataset aou_3 (1910); Checklist aou_5_34.csv (February 1982); Dataset aou_6_37 (1989); Checklist NACC_list_species_aou_7_57.csv (2017)	1886; 1889; 1908; 1910; February 1982; 1989; 2017	yes	yes
Sula piscator	Sula piscator	1	Checklist aou_1.csv (1886); Dataset aou_4_19 (1944)	1886; 1944	yes	no
Macronectes giganteus	Ossifraga gigantea, Macronectes giganteus	2	Checklist aou_1.csv (1886); Dataset aou_2_14 (1908); Dataset aou_3_18 (1923); Dataset aou_4 (1931)	1886; 1908; 1923; 1931	yes	no
Charadrius morinellus	Eudromias morinellus, Charadrius morinellus	2	Dataset aou_2_10 (1901); Dataset aou_5_34 (January 1982); Checklist aou_5_34.csv (February 1982); Checklist NACC_list_species_aou_7_57.csv (2017)	1901; January 1982; February 1982; 2017	no	yes
Setophaga tigrina	Setophaga tigrina, Dendroica tigrina	2	Checklist aou_1.csv (1886); Dataset aou_3_17 (1920); Dataset aou_5 (1957); Dataset aou_5_34 (January 1982); Checklist aou_5_34.csv (February 1982); Dataset aou_6 (1983); Dataset aou_7_52 (2011); Checklist NACC_list_species_aou_7_57.csv (2017)	1886; 1920; 1957; January 1982; February 1982; 1983; 2011; 2017	yes	yes
Zonotrichia gambeli	Zonotrichia gambeli	1	Checklist aou_1.csv (1886); Dataset aou_1_02 (1890)	1886; 1890	yes	no
Peucaea botterii	Peucaea botterii, Aimophila botterii	2	Dataset aou_2_11 (1902); Dataset aou_3 (1910); Dataset aou_4 (1931); Dataset aou_5_34 (January 1982); Checklist aou_5_34.csv (February 1982); Dataset aou_7_51 (2010); Checklist NACC_list_species_aou_7_57.csv (2017)	1902; 1910; 1931; January 1982; February 1982; 2010; 2017	no	yes
Micrathene whitneyi	Micrathene whitneyi, Micropallas whitneyi	2	Checklist aou_1.csv (1886); Dataset aou_1_01 (1889); Dataset aou_2_14 (1908); Dataset aou_4_22 (1947); Checklist aou_5_34.csv (February 1982); Checklist NACC_list_species_aou_7_57.csv (2017)	1886; 1889; 1908; 1947; February 1982; 2017	yes	yes
Troglodytes hiemalis	Troglodytes hiemalis pacificus, Nannus hiemalis, Troglodytes hiemalis, Olbiorchilus hiemalis, Anorthura hiemalis	5	Checklist aou_1.csv (1886); Dataset aou_2_09 (1899); Dataset aou_2_11 (1902); Dataset aou_2_14 (1908); Dataset aou_4 (1931); Dataset aou_4_19 (1944); Dataset aou_7_51 (2010); Checklist NACC_list_species_aou_7_57.csv (2017)	1886; 1899; 1902; 1908; 1931; 1944; 2010; 2017	yes	yes
Picoides scalaris	Dryobates scalaris lucasanus, Picoides scalaris, Dendrocopos scalaris, Dryobates scalaris	4	Checklist aou_1.csv (1886); Dataset aou_1_01 (1889); Dataset aou_2 (1895); Dataset aou_4_22 (1947); Dataset aou_5 (1957); Dataset aou_5_33 (1976); Checklist aou_5_34.csv (February 1982); Checklist NACC_list_species_aou_7_57.csv (2017)	1886; 1889; 1895; 1947; 1957; 1976; February 1982; 2017	yes	yes
Mergus serrator	Mergus serrator, Merganser serrator	2	Checklist aou_1.csv (1886); Dataset aou_2_14 (1908); Checklist aou_5_34.csv (February 1982); Checklist NACC_list_species_aou_7_57.csv (2017)	1886; 1908; February 1982; 2017	yes	yes
Vireo philadelphicus	Vireosylva philadelphica, Vireo philadelphicus	2	Checklist aou_1.csv (1886); Dataset aou_2_14 (1908); Dataset aou_4 (1931); Checklist aou_5_34.csv (February 1982); Checklist NACC_list_species_aou_7_57.csv (2017)	1886; 1908; 1931; February 1982; 2017	yes	yes
Botaurus lentiginosus	Botaurus lentiginosus	1	Checklist aou_1.csv (1886); Dataset aou_3 (1910); Dataset aou_4 (1931); Checklist aou_5_34.csv (February 1982); Checklist NACC_list_species_aou_7_57.csv (2017)	1886; 1910; 1931; February 1982; 2017	yes	yes
Toxostoma crissale	Toxostoma crissale, Toxostoma dorsale, Harporhynchus crissalis, Toxostoma crissalis	4	Checklist aou_1.csv (1886); Dataset aou_2_11 (1902); Dataset aou_3 (1910); Dataset aou_4 (1931); Checklist aou_5_34.csv (February 1982); Dataset aou_6_35 (1985); Checklist NACC_list_species_aou_7_57.csv (2017)	1886; 1902; 1910; 1931; February 1982; 1985; 2017	yes	yes
Dendrocygna arborea	Dendrocygna arborea	1	Dataset aou_5 (1957); Dataset aou_5_33 (1976); Dataset aou_5_34 (January 1982); Dataset aou_6 (1983); Checklist NACC_list_species_aou_7_57.csv (2017)	1957; 1976; January 1982; 1983; 2017	no	yes
Charadrius hiaticula	Charadrius hiaticulus, Aegialitis hiaticula, Charadrius hiaticula	3	Checklist aou_1.csv (1886); Dataset aou_2_15 (1909); Dataset aou_3_17 (1920); Dataset aou_4 (1931); Dataset aou_4_19 (1944); Dataset aou_4_29 (1954); Dataset aou_4_31 (1956); Dataset aou_5_34 (January 1982); Checklist aou_5_34.csv (February 1982); Checklist NACC_list_species_aou_7_57.csv (2017)	1886; 1909; 1920; 1931; 1944; 1954; 1956; January 1982; February 1982; 2017	yes	yes
Buteo albonotatus	Buteo albonotatus, Buteo abbreviatus	2	Checklist aou_1.csv (1886); Dataset aou_2_15 (1909); Dataset aou_3_18 (1923); Dataset aou_4 (1931); Checklist aou_5_34.csv (February 1982); Checklist NACC_list_species_aou_7_57.csv (2017)	1886; 1909; 1923; 1931; February 1982; 2017	yes	yes
Synthliboramphus scrippsi	Synthliboramphus scrippsi	1	Dataset aou_7_53 (2012); Checklist NACC_list_species_aou_7_57.csv (2017)	2012; 2017	no	yes
Catharus guttatus	Catharus guttatus, Hylocichla aonalaschkae, Hylocichla guttata, Turdus aonalaschkae auduboni, Turdus aonalaschkae pallasii, Turdus aonalaschkae	6	Checklist aou_1.csv (1886); Dataset aou_2_09 (1899); Dataset aou_2_11 (1902); Dataset aou_3 (1910); Dataset aou_5 (1957); Dataset aou_5_32 (1973); Dataset aou_5_34 (January 1982); Checklist aou_5_34.csv (February 1982); Dataset aou_6 (1983); Checklist NACC_list_species_aou_7_57.csv (2017)	1886; 1899; 1902; 1910; 1957; 1973; January 1982; February 1982; 1983; 2017	yes	yes
Larus canus	Larus canus	1	Checklist aou_1.csv (1886); Dataset aou_2_14 (1908); Dataset aou_3 (1910); Dataset aou_4 (1931); Dataset aou_5 (1957); Checklist aou_5_34.csv (February 1982); Checklist NACC_list_species_aou_7_57.csv (2017)	1886; 1908; 1910; 1931; 1957; February 1982; 2017	yes	yes
Pterodroma scalaris	Aestrelata scalaris, Aestrelata gularis, Pterodroma scalaris	3	Checklist aou_1.csv (1886); Dataset aou_1_01 (1889); Dataset aou_3_17 (1920); Dataset aou_3_18 (1923); Dataset aou_4 (1931)	1886; 1889; 1920; 1923; 1931	yes	no
Arenaria interpres	Arenaria interpres	1	Checklist aou_1.csv (1886); Dataset aou_2_14 (1908); Dataset aou_4 (1931); Checklist aou_5_34.csv (February 1982); Checklist NACC_list_species_aou_7_57.csv (2017)	1886; 1908; 1931; February 1982; 2017	yes	yes
Parula graysoni	Parula graysoni, Compsothlypis graysoni	2	Dataset aou_4 (1931); Dataset aou_4_22 (1947); Dataset aou_5 (1957); Dataset aou_5_32 (1973)	1931; 1947; 1957; 1973	no	no
Recurvirostra americana	Recurvirostra americana	1	Checklist aou_1.csv (1886); Dataset aou_3 (1910); Dataset aou_5 (1957); Checklist aou_5_34.csv (February 1982); Checklist NACC_list_species_aou_7_57.csv (2017)	1886; 1910; 1957; February 1982; 2017	yes	yes
Cuculus canorus	Cuculus canorus	1	Dataset aou_1_07 (1895); Dataset aou_2 (1895); Dataset aou_4 (1931); Dataset aou_4_27 (1952); Dataset aou_5_34 (January 1982); Checklist aou_5_34.csv (February 1982); Checklist NACC_list_species_aou_7_57.csv (2017)	1895; 1931; 1952; January 1982; February 1982; 2017	no	yes
Lagopus muta	Lagopus mutus, Lagopus muta	2	Dataset aou_4_19 (1944); Dataset aou_5_34 (January 1982); Checklist aou_5_34.csv (February 1982); Dataset aou_7_45 (2004); Checklist NACC_list_species_aou_7_57.csv (2017)	1944; January 1982; February 1982; 2004; 2017	no	yes
Pooecetes gramineus	Pooecetes gramineus, Poocaetes gramineus, Poocaetes gramineus confinis	3	Checklist aou_1.csv (1886); Dataset aou_2_09 (1899); Dataset aou_5_34 (January 1982); Checklist aou_5_34.csv (February 1982); Checklist NACC_list_species_aou_7_57.csv (2017)	1886; 1899; January 1982; February 1982; 2017	yes	yes
Stelgidopteryx serripennis	Stelgidopteryx serripennis	1	Checklist aou_1.csv (1886); Dataset aou_4 (1931); Dataset aou_5_34 (January 1982); Checklist aou_5_34.csv (February 1982); Checklist NACC_list_species_aou_7_57.csv (2017)	1886; 1931; January 1982; February 1982; 2017	yes	yes
Quiscalus mexicanus	Quiscalus mexicanus, Cassidix mexicanus	2	Dataset aou_4 (1931); Dataset aou_5_32 (1973); Dataset aou_5_33 (1976); Dataset aou_5_34 (January 1982); Checklist aou_5_34.csv (February 1982); Dataset aou_6 (1983); Checklist NACC_list_species_aou_7_57.csv (2017)	1931; 1973; 1976; January 1982; February 1982; 1983; 2017	no	yes
Phaethon aethereus	Phaethon aethereus	1	Checklist aou_1.csv (1886); Dataset aou_2_15 (1909); Dataset aou_4 (1931); Dataset aou_5 (1957); Dataset aou_5_34 (January 1982); Checklist aou_5_34.csv (February 1982); Checklist NACC_list_species_aou_7_57.csv (2017)	1886; 1909; 1931; 1957; January 1982; February 1982; 2017	yes	yes
Fregata magnificens	Fregata magnificens	1	Dataset aou_4 (1931); Dataset aou_5 (1957); Dataset aou_5_34 (January 1982); Checklist aou_5_34.csv (February 1982); Checklist NACC_list_species_aou_7_57.csv (2017)	1931; 1957; January 1982; February 1982; 2017	no	yes
Tyto alba	Tyto alba	1	Dataset aou_3_18 (1923); Dataset aou_4 (1931); Dataset aou_5_34 (January 1982); Checklist aou_5_34.csv (February 1982); Dataset aou_6_37 (1989); Dataset aou_7 (1998); Checklist NACC_list_species_aou_7_57.csv (2017)	1923; 1931; January 1982; February 1982; 1989; 1998; 2017	no	yes
Acridotheres cristatellus	Acridotheres cristatellus, Aethiopsar cristatellus	2	Dataset aou_4 (1931); Dataset aou_4_19 (1944); Dataset aou_5 (1957); Checklist aou_5_34.csv (February 1982); Dataset aou_7_46 (2005)	1931; 1944; 1957; February 1982; 2005	no	no
Ardea cinerea	Ardea cinerea	1	Checklist aou_1.csv (1886); Dataset aou_2_15 (1909); Dataset aou_5 (1957); Dataset aou_5_34 (January 1982); Dataset aou_6 (1983); Checklist NACC_list_species_aou_7_57.csv (2017)	1886; 1909; 1957; January 1982; 1983; 2017	yes	yes
Polioptila plumbea	Polioptila plumbea	1	Checklist aou_1.csv (1886); Dataset aou_4 (1931); Dataset aou_6 (1983); Dataset aou_7_51 (2010); Checklist NACC_list_species_aou_7_57.csv (2017)	1886; 1931; 1983; 2010; 2017	yes	yes
Dendrocygna viduata	Dendrocygna viduata	1	Dataset aou_4 (1931); Dataset aou_4_31 (1956); Dataset aou_5 (1957); Dataset aou_5_33 (1976); Dataset aou_5_34 (January 1982); Dataset aou_6 (1983); Checklist NACC_list_species_aou_7_57.csv (2017)	1931; 1956; 1957; 1976; January 1982; 1983; 2017	no	yes
Sturnella neglecta	Sturnella neglecta	1	Dataset aou_2_14 (1908); Dataset aou_5_34 (January 1982); Checklist aou_5_34.csv (February 1982); Dataset aou_6 (1983); Checklist NACC_list_species_aou_7_57.csv (2017)	1908; January 1982; February 1982; 1983; 2017	no	yes
Coereba bahamensis	Certhiola bahamensis, Coereba bahamensis	2	Checklist aou_1.csv (1886); Dataset aou_1_01 (1889); Dataset aou_4_31 (1956); Dataset aou_5 (1957); Dataset aou_5_32 (1973)	1886; 1889; 1956; 1957; 1973	yes	no
Ardenna carneipes	Puffinus carneipes, Ardenna carneipes	2	Dataset aou_3_16 (1912); Dataset aou_3_18 (1923); Dataset aou_4 (1931); Dataset aou_5_34 (January 1982); Checklist aou_5_34.csv (February 1982); Dataset aou_7_57 (2016); Checklist NACC_list_species_aou_7_57.csv (2017)	1912; 1923; 1931; January 1982; February 1982; 2016; 2017	no	yes
Tringa flavipes	Totanus flavipes, Tringa flavipes	2	Checklist aou_1.csv (1886); Dataset aou_4 (1931); Dataset aou_5 (1957); Dataset aou_5_32 (1973); Checklist aou_5_34.csv (February 1982); Checklist NACC_list_species_aou_7_57.csv (2017)	1886; 1931; 1957; 1973; February 1982; 2017	yes	yes
Oenanthe oenanthe	Oenanthe oenanthe, Saxicola oenanthe	2	Checklist aou_1.csv (1886); Dataset aou_3_17 (1920); Dataset aou_5_34 (January 1982); Checklist aou_5_34.csv (February 1982); Dataset aou_6 (1983); Dataset aou_7_52 (2011); Checklist NACC_list_species_aou_7_57.csv (2017)	1886; 1920; January 1982; February 1982; 1983; 2011; 2017	yes	yes
Nannus meliger	Nannus meliger, Anorthura meligera, Nannus meligerus, Olbiorchilus meligerus	4	Dataset aou_2_10 (1901); Dataset aou_2_11 (1902); Dataset aou_2_14 (1908); Dataset aou_3 (1910); Dataset aou_4 (1931)	1901; 1902; 1908; 1910; 1931	no	no
Geothlypis poliocephala	Chamaethlypis poliocephala, Geothlypis poliocephala	2	Dataset aou_1_04 (1892); Dataset aou_2 (1895); Dataset aou_2_14 (1908); Dataset aou_3_17 (1920); Dataset aou_5 (1957); Dataset aou_5_32 (1973); Dataset aou_5_34 (January 1982); Checklist aou_5_34.csv (February 1982); Dataset aou_6 (1983); Checklist NACC_list_species_aou_7_57.csv (2017)	1892; 1895; 1908; 1920; 1957; 1973; January 1982; February 1982; 1983; 2017	no	yes
Setophaga caerulescens	Dendroica caerulescens, Setophaga caerulescens	2	Checklist aou_1.csv (1886); Dataset aou_3_17 (1920); Dataset aou_5 (1957); Dataset aou_5_34 (January 1982); Checklist aou_5_34.csv (February 1982); Dataset aou_6 (1983); Dataset aou_7_52 (2011); Checklist NACC_list_species_aou_7_57.csv (2017)	1886; 1920; 1957; January 1982; February 1982; 1983; 2011; 2017	yes	yes
Cerorhinca monocerata	Cerorhinca monocerata	1	Checklist aou_1.csv (1886); Checklist aou_5_34.csv (February 1982); Checklist NACC_list_species_aou_7_57.csv (2017)	1886; February 1982; 2017	yes	yes
Larus thayeri	Larus thayeri	1	Dataset aou_3_18 (1923); Dataset aou_4 (1931); Dataset aou_5_32 (1973); Checklist aou_5_34.csv (February 1982); Checklist NACC_list_species_aou_7_57.csv (2017)	1923; 1931; 1973; February 1982; 2017	no	yes
Oreothlypis crissalis	Vermivora crissalis, Oreothlypis crissalis	2	Dataset aou_4 (1931); Dataset aou_5 (1957); Dataset aou_5_34 (January 1982); Checklist aou_5_34.csv (February 1982); Dataset aou_6 (1983); Dataset aou_7_51 (2010); Checklist NACC_list_species_aou_7_57.csv (2017)	1931; 1957; January 1982; February 1982; 1983; 2010; 2017	no	yes
Quiscalus versicolor	Quiscalus versicolor	1	Dataset aou_4_19 (1944); Dataset aou_4_23 (1948)	1944; 1948	no	no
Amazilia salvini	Uranomitra salvini, Amazilia salvini	2	Dataset aou_2_14 (1908); Dataset aou_3_18 (1923); Dataset aou_4_20 (1945); Dataset aou_4_21 (1946)	1908; 1923; 1945; 1946	no	no
Asio otus	Asio otus	1	Dataset aou_4_19 (1944); Checklist aou_5_34.csv (February 1982); Checklist NACC_list_species_aou_7_57.csv (2017)	1944; February 1982; 2017	no	yes
Setophaga striata	Setophaga striata, Dendroica striata	2	Checklist aou_1.csv (1886); Dataset aou_3_17 (1920); Dataset aou_5 (1957); Dataset aou_5_34 (January 1982); Checklist aou_5_34.csv (February 1982); Dataset aou_6 (1983); Dataset aou_7_52 (2011); Checklist NACC_list_species_aou_7_57.csv (2017)	1886; 1920; 1957; January 1982; February 1982; 1983; 2011; 2017	yes	yes
Coccyzus erythropthalmus	Coccyzus erythropthalmus, Coccyzus erythrophthalamus, Coccyzus erythrophthalmus	3	Checklist aou_1.csv (1886); Dataset aou_4 (1931); Dataset aou_5_34 (January 1982); Checklist aou_5_34.csv (February 1982); Checklist NACC_list_species_aou_7_57.csv (2017)	1886; 1931; January 1982; February 1982; 2017	yes	yes
Pluvialis squatarola	Charadrius squatarola, Pluvialis squatarola, Squatarola squatarola	3	Checklist aou_1.csv (1886); Dataset aou_2_08 (1897); Dataset aou_5_32 (1973); Checklist aou_5_34.csv (February 1982); Checklist NACC_list_species_aou_7_57.csv (2017)	1886; 1897; 1973; February 1982; 2017	yes	yes
Heleodytes affinis	Heleodytes affinis, Campylorhynchus affinis	2	Checklist aou_1.csv (1886); Dataset aou_1_06 (1894); Dataset aou_2 (1895); Dataset aou_2_08 (1897)	1886; 1894; 1895; 1897	yes	no
Cypseloides niger	Nephoecetes niger, Cypseloides niger	2	Checklist aou_1.csv (1886); Dataset aou_4 (1931); Dataset aou_4_27 (1952); Dataset aou_5 (1957); Checklist aou_5_34.csv (February 1982); Checklist NACC_list_species_aou_7_57.csv (2017)	1886; 1931; 1952; 1957; February 1982; 2017	yes	yes
Fringilla montifringilla	Fringilla montifringilla	1	Dataset aou_4 (1931); Checklist aou_5_34.csv (February 1982); Checklist NACC_list_species_aou_7_57.csv (2017)	1931; February 1982; 2017	no	yes
Megaceryle torquata	Ceryle torquatus, Ceryle torquata, Megaceryle torquata	3	Dataset aou_1_07 (1895); Dataset aou_4 (1931); Dataset aou_5_34 (January 1982); Checklist aou_5_34.csv (February 1982); Dataset aou_7_45 (2004); Dataset aou_7_48 (2007); Checklist NACC_list_species_aou_7_57.csv (2017)	1895; 1931; January 1982; February 1982; 2004; 2007; 2017	no	yes
Caracara cheriway	Caracara cheriway, Polyborus cheriway	2	Checklist aou_1.csv (1886); Dataset aou_4_25 (1950); Dataset aou_5 (1957); Dataset aou_5_34 (January 1982); Dataset aou_7_42 (2000); Checklist NACC_list_species_aou_7_57.csv (2017)	1886; 1950; 1957; January 1982; 2000; 2017	yes	yes
Clangula hyemalis	Clangula hyemalis, Harelda hyemalis	2	Checklist aou_1.csv (1886); Dataset aou_2_08 (1897); Dataset aou_3_17 (1920); Dataset aou_5 (1957); Checklist aou_5_34.csv (February 1982); Dataset aou_7_42 (2000); Checklist NACC_list_species_aou_7_57.csv (2017)	1886; 1897; 1920; 1957; February 1982; 2000; 2017	yes	yes
Gallinula chloropus	Gallinula chloropus	1	Dataset aou_3_18 (1923); Dataset aou_5 (1957); Dataset aou_5_34 (January 1982); Checklist aou_5_34.csv (February 1982); Dataset aou_7_52 (2011); Dataset aou_7_54 (2013); Checklist NACC_list_species_aou_7_57.csv (2017)	1923; 1957; January 1982; February 1982; 2011; 2013; 2017	no	yes
Oidemia americana	Oidemia americana	1	Checklist aou_1.csv (1886); Dataset aou_3 (1910); Dataset aou_4 (1931); Dataset aou_4_19 (1944); Dataset aou_4_20 (1945); Dataset aou_4_23 (1948)	1886; 1910; 1931; 1944; 1945; 1948	yes	no
Larus glaucoides	Larus glaucoides, Larus leucopterus	2	Checklist aou_1.csv (1886); Dataset aou_4_29 (1954); Checklist aou_5_34.csv (February 1982); Checklist NACC_list_species_aou_7_57.csv (2017)	1886; 1954; February 1982; 2017	yes	yes
Somateria v-nigra	Somateria v-nigra	1	Checklist aou_1.csv (1886); Dataset aou_4_19 (1944)	1886; 1944	yes	no
Setophaga coronata	Setophaga coronata, Dendroica coronata	2	Checklist aou_1.csv (1886); Dataset aou_3_17 (1920); Dataset aou_5 (1957); Dataset aou_5_32 (1973); Dataset aou_5_34 (January 1982); Checklist aou_5_34.csv (February 1982); Dataset aou_6 (1983); Dataset aou_7_52 (2011); Checklist NACC_list_species_aou_7_57.csv (2017)	1886; 1920; 1957; 1973; January 1982; February 1982; 1983; 2011; 2017	yes	yes
Setophaga pinus	Setophaga pinus, Dendroica vigorsii, Dendroica vigorsi, Dendroica pinus	4	Checklist aou_1.csv (1886); Dataset aou_3 (1910); Dataset aou_3_17 (1920); Dataset aou_4 (1931); Dataset aou_5 (1957); Dataset aou_5_34 (January 1982); Checklist aou_5_34.csv (February 1982); Dataset aou_6 (1983); Dataset aou_7_52 (2011); Checklist NACC_list_species_aou_7_57.csv (2017)	1886; 1910; 1920; 1931; 1957; January 1982; February 1982; 1983; 2011; 2017	yes	yes
Camptostoma imberbe	Ornithion imberbe ridgwayi, Ornithion imberbe, Camptostoma imberbe	3	Checklist aou_1.csv (1886); Dataset aou_2_14 (1908); Dataset aou_5_34 (January 1982); Checklist aou_5_34.csv (February 1982); Dataset aou_6 (1983); Checklist NACC_list_species_aou_7_57.csv (2017)	1886; 1908; January 1982; February 1982; 1983; 2017	yes	yes
Gavia adamsii	Gavia adamsi, Gavia adamsii, Urinator adamsii	3	Checklist aou_1.csv (1886); Dataset aou_2_09 (1899); Dataset aou_3 (1910); Dataset aou_5 (1957); Checklist aou_5_34.csv (February 1982); Checklist NACC_list_species_aou_7_57.csv (2017)	1886; 1899; 1910; 1957; February 1982; 2017	yes	yes
Streptopelia chinensis	Streptopelia chinensis, Spilopelia chinensis	2	Dataset aou_4 (1931); Dataset aou_4_19 (1944); Dataset aou_5 (1957); Checklist aou_5_34.csv (February 1982); Checklist NACC_list_species_aou_7_57.csv (2017)	1931; 1944; 1957; February 1982; 2017	no	yes
Zonotrichia intermedia	Zonotrichia intermedia	1	Checklist aou_1.csv (1886); Dataset aou_1_02 (1890)	1886; 1890	yes	no
Toxostoma cinereum	Toxostoma cinereum, Harporhynchus cinereus	2	Checklist aou_1.csv (1886); Dataset aou_2_11 (1902); Dataset aou_3 (1910); Dataset aou_5 (1957); Dataset aou_5_34 (January 1982); Dataset aou_6 (1983); Checklist NACC_list_species_aou_7_57.csv (2017)	1886; 1902; 1910; 1957; January 1982; 1983; 2017	yes	yes
Brachyramphus brevirostris	Brachyramphus brevirostre, Brachyramphus brevirostris, Brachyramphus kittlitzii	3	Checklist aou_1.csv (1886); Dataset aou_2_14 (1908); Dataset aou_5 (1957); Dataset aou_5_32 (1973); Checklist aou_5_34.csv (February 1982); Checklist NACC_list_species_aou_7_57.csv (2017)	1886; 1908; 1957; 1973; February 1982; 2017	yes	yes
Melanerpes erythrocephalus	Melanerpes erythrocephalus	1	Checklist aou_1.csv (1886); Checklist aou_5_34.csv (February 1982); Checklist NACC_list_species_aou_7_57.csv (2017)	1886; February 1982; 2017	yes	yes
Nomonyx dominicus	Erismatura dominica, Nomonyx dominicus, Oxyura dominica	3	Checklist aou_1.csv (1886); Dataset aou_4_20 (1945); Dataset aou_4_22 (1947); Checklist aou_5_34.csv (February 1982); Dataset aou_6_41 (1997); Checklist NACC_list_species_aou_7_57.csv (2017)	1886; 1945; 1947; February 1982; 1997; 2017	yes	yes
Aechmophorus clarkii	Aechmophorus clarkii	1	Dataset aou_6_35 (1985); Checklist NACC_list_species_aou_7_57.csv (2017)	1985; 2017	no	yes
Morus bassanus	Morus bassanus, Sula bassanus, Moris bassana, Sula bassana	4	Checklist aou_1.csv (1886); Dataset aou_3_17 (1920); Dataset aou_4_22 (1947); Dataset aou_5_34 (January 1982); Checklist aou_5_34.csv (February 1982); Dataset aou_6_37 (1989); Checklist NACC_list_species_aou_7_57.csv (2017)	1886; 1920; 1947; January 1982; February 1982; 1989; 2017	yes	yes
Anser albifrons	Anser albifrons, Anser albifrons gambeli	2	Checklist aou_1.csv (1886); Dataset aou_3 (1910); Dataset aou_4 (1931); Dataset aou_5_34 (January 1982); Checklist aou_5_34.csv (February 1982); Checklist NACC_list_species_aou_7_57.csv (2017)	1886; 1910; 1931; January 1982; February 1982; 2017	yes	yes
Charadrius melodus	Aegialitis meloda circumcincta, Charadrius melodus, Aegialitis meloda	3	Checklist aou_1.csv (1886); Dataset aou_3_17 (1920); Checklist aou_5_34.csv (February 1982); Checklist NACC_list_species_aou_7_57.csv (2017)	1886; 1920; February 1982; 2017	yes	yes
Puffinus myrtae	Puffinus myrtae	1	Dataset aou_7_56 (2015)	2015	no	yes
Chaetura pelagica	Chaetura pelagica	1	Checklist aou_1.csv (1886); Dataset aou_5 (1957); Checklist aou_5_34.csv (February 1982); Checklist NACC_list_species_aou_7_57.csv (2017)	1886; 1957; February 1982; 2017	yes	yes
Anas bahamensis	Anas bahamensis, Dafila bahamensis	2	Dataset aou_4 (1931); Dataset aou_4_19 (1944); Dataset aou_5 (1957); Dataset aou_5_34 (January 1982); Checklist aou_5_34.csv (February 1982); Checklist NACC_list_species_aou_7_57.csv (2017)	1931; 1944; 1957; January 1982; February 1982; 2017	no	yes
Salpinctes guadeloupensis	Salpinctes guadeloupensis	1	Checklist aou_1.csv (1886); Dataset aou_4 (1931)	1886; 1931	yes	no
Junco annectens	Junco annectens	1	Checklist aou_1.csv (1886); Dataset aou_2_08 (1897); Dataset aou_2_14 (1908)	1886; 1897; 1908	yes	no
Passerina versicolor	Cyanospiza versicolor, Passerina versicolor	2	Checklist aou_1.csv (1886); Dataset aou_2_09 (1899); Dataset aou_2_14 (1908); Dataset aou_5_34 (January 1982); Checklist aou_5_34.csv (February 1982); Dataset aou_6 (1983); Checklist NACC_list_species_aou_7_57.csv (2017)	1886; 1899; 1908; January 1982; February 1982; 1983; 2017	yes	yes
Geothlypis beldingi	Geothlypis beldingi	1	Checklist aou_1.csv (1886); Dataset aou_3_17 (1920); Dataset aou_5 (1957); Dataset aou_5_34 (January 1982); Dataset aou_6 (1983); Checklist NACC_list_species_aou_7_57.csv (2017)	1886; 1920; 1957; January 1982; 1983; 2017	yes	yes
Icterus jamacaii	Icterus jamacaii	1	Dataset aou_7_49 (2008)	2008	no	yes
Chen hyperborea	Chen hyperboreus, Chen hyperborea, Chen hyperborea nivalis	3	Checklist aou_1.csv (1886); Dataset aou_2_15 (1909); Dataset aou_3 (1910); Dataset aou_4 (1931); Dataset aou_5_32 (1973)	1886; 1909; 1910; 1931; 1973	yes	no
Eudocimus ruber	Eudocimus ruber, Guara rubra	2	Checklist aou_1.csv (1886); Dataset aou_3_17 (1920); Dataset aou_4_27 (1952); Checklist aou_5_34.csv (February 1982); Checklist NACC_list_species_aou_7_57.csv (2017)	1886; 1920; 1952; February 1982; 2017	yes	yes
Piranga hepatica	Piranga hepatica	1	Checklist aou_1.csv (1886); Dataset aou_2_14 (1908); Dataset aou_4 (1931)	1886; 1908; 1931	yes	no
Larus brachyrhynchus	Larus brachyrhynchus	1	Checklist aou_1.csv (1886); Dataset aou_4 (1931)	1886; 1931	yes	no
Sialia mexicana	Sialia mexicana	1	Checklist aou_1.csv (1886); Dataset aou_1_07 (1895); Dataset aou_5_34 (January 1982); Checklist aou_5_34.csv (February 1982); Dataset aou_6 (1983); Checklist NACC_list_species_aou_7_57.csv (2017)	1886; 1895; January 1982; February 1982; 1983; 2017	yes	yes
Icterus cucullatus	Icterus cucullatus, Icterus cucullatus nelsoni	2	Checklist aou_1.csv (1886); Dataset aou_3 (1910); Dataset aou_4 (1931); Dataset aou_5_34 (January 1982); Checklist aou_5_34.csv (February 1982); Dataset aou_6 (1983); Checklist NACC_list_species_aou_7_57.csv (2017)	1886; 1910; 1931; January 1982; February 1982; 1983; 2017	yes	yes
Adamastor cinereus	Priofinus cinereus, Puffinus cinereus, Adamastor cinereus	3	Checklist aou_1.csv (1886); Dataset aou_2_09 (1899); Dataset aou_3_18 (1923); Dataset aou_4 (1931); Dataset aou_5_34 (January 1982)	1886; 1899; 1923; 1931; January 1982	yes	no
Patagioenas fasciata	Columba fasciata, Patagioenas fasciata	2	Checklist aou_1.csv (1886); Checklist aou_5_34.csv (February 1982); Dataset aou_7_44 (2003); Checklist NACC_list_species_aou_7_57.csv (2017)	1886; February 1982; 2003; 2017	yes	yes
Bonasa umbellus	Bonasa umbellus sabini, Bonasa umbellus umbelloides, Bonasa umbellus, Bonasa umbellus togata	4	Checklist aou_1.csv (1886); Dataset aou_5_34 (January 1982); Checklist aou_5_34.csv (February 1982); Checklist NACC_list_species_aou_7_57.csv (2017)	1886; January 1982; February 1982; 2017	yes	yes
Baeolophus wollweberi	Parus wollweberi, Baeolophus wollweberi	2	Checklist aou_1.csv (1886); Dataset aou_2_12 (1903); Dataset aou_4_19 (1944); Checklist aou_5_34.csv (February 1982); Dataset aou_6_41 (1997); Checklist NACC_list_species_aou_7_57.csv (2017)	1886; 1903; 1944; February 1982; 1997; 2017	yes	yes
Phoebastria nigripes	Diomedea nigripes, Phoebastria nigripes	2	Checklist aou_1.csv (1886); Checklist aou_5_34.csv (February 1982); Dataset aou_6_41 (1997); Checklist NACC_list_species_aou_7_57.csv (2017)	1886; February 1982; 1997; 2017	yes	yes
Agelaius phoeniceus	Agelaius phoeniceus	1	Checklist aou_1.csv (1886); Dataset aou_4 (1931); Dataset aou_5 (1957); Dataset aou_5_34 (January 1982); Checklist aou_5_34.csv (February 1982); Dataset aou_6 (1983); Dataset aou_6_41 (1997); Checklist NACC_list_species_aou_7_57.csv (2017)	1886; 1931; 1957; January 1982; February 1982; 1983; 1997; 2017	yes	yes
Eudocimus albus	Eudocimus albus, Guara alba	2	Checklist aou_1.csv (1886); Dataset aou_3_17 (1920); Dataset aou_4_27 (1952); Checklist aou_5_34.csv (February 1982); Checklist NACC_list_species_aou_7_57.csv (2017)	1886; 1920; 1952; February 1982; 2017	yes	yes
Plegadis chihi	Plegadis mexicana, Plegadis chihi, Plegadis guarauna	3	Checklist aou_1.csv (1886); Dataset aou_3_17 (1920); Dataset aou_4_20 (1945); Dataset aou_4_31 (1956); Dataset aou_5 (1957); Checklist aou_5_34.csv (February 1982); Checklist NACC_list_species_aou_7_57.csv (2017)	1886; 1920; 1945; 1956; 1957; February 1982; 2017	yes	yes
Tyrannus dominicensis	Tyrannus dominicensis	1	Checklist aou_1.csv (1886); Checklist aou_5_34.csv (February 1982); Checklist NACC_list_species_aou_7_57.csv (2017)	1886; February 1982; 2017	yes	yes
Empidonax virescens	Empidonax acadicus, Empidonax virescens	2	Checklist aou_1.csv (1886); Dataset aou_2 (1895); Dataset aou_2_15 (1909); Checklist aou_5_34.csv (February 1982); Checklist NACC_list_species_aou_7_57.csv (2017)	1886; 1895; 1909; February 1982; 2017	yes	yes
Ammodramus henslowii	Ammodramus henslowii, Passerherbulus henslowi, Passerherbulus henslowii	3	Checklist aou_1.csv (1886); Dataset aou_2_15 (1909); Dataset aou_3 (1910); Dataset aou_4_19 (1944); Dataset aou_5_32 (1973); Dataset aou_5_34 (January 1982); Checklist aou_5_34.csv (February 1982); Checklist NACC_list_species_aou_7_57.csv (2017)	1886; 1909; 1910; 1944; 1973; January 1982; February 1982; 2017	yes	yes
Vireo altiloquus	Vireo calidris, Vireo altiloquus, Vireosylva calidris, Vireo altiloquus barbatulus	4	Checklist aou_1.csv (1886); Dataset aou_2 (1895); Dataset aou_2_14 (1908); Dataset aou_4 (1931); Dataset aou_4_19 (1944); Checklist aou_5_34.csv (February 1982); Checklist NACC_list_species_aou_7_57.csv (2017)	1886; 1895; 1908; 1931; 1944; February 1982; 2017	yes	yes
Somateria fischeri	Arctonetta fischeri, Somateria fischeri, Lampronetta fischeri	3	Checklist aou_1.csv (1886); Dataset aou_4_31 (1956); Dataset aou_5_32 (1973); Checklist aou_5_34.csv (February 1982); Checklist NACC_list_species_aou_7_57.csv (2017)	1886; 1956; 1973; February 1982; 2017	yes	yes
Myioborus pictus	Setophaga picta, Myioborus pictus	2	Checklist aou_1.csv (1886); Dataset aou_3_17 (1920); Dataset aou_5 (1957); Dataset aou_5_33 (1976); Dataset aou_5_34 (January 1982); Checklist aou_5_34.csv (February 1982); Dataset aou_6 (1983); Checklist NACC_list_species_aou_7_57.csv (2017)	1886; 1920; 1957; 1976; January 1982; February 1982; 1983; 2017	yes	yes
Aphelocoma ultramarina	Aphelocoma ultramarina	1	Dataset aou_4_22 (1947); Dataset aou_5 (1957); Dataset aou_5_34 (January 1982); Checklist aou_5_34.csv (February 1982); Dataset aou_6_40 (1995); Dataset aou_7_52 (2011); Checklist NACC_list_species_aou_7_57.csv (2017)	1947; 1957; January 1982; February 1982; 1995; 2011; 2017	no	yes
Aramus guarauna	Aramus giganteus, Aramus pictus, Aramus vociferus, Aramus guarauna	4	Checklist aou_1.csv (1886); Dataset aou_2_14 (1908); Dataset aou_4 (1931); Dataset aou_4_20 (1945); Checklist aou_5_34.csv (February 1982); Checklist NACC_list_species_aou_7_57.csv (2017)	1886; 1908; 1931; 1945; February 1982; 2017	yes	yes
Pipilo consobrinus	Pipilo consobrinus	1	Checklist aou_1.csv (1886); Dataset aou_4_19 (1944)	1886; 1944	yes	no
Tachycineta thalassina	Tachycineta thalassina	1	Checklist aou_1.csv (1886); Dataset aou_3 (1910); Dataset aou_4 (1931); Checklist aou_5_34.csv (February 1982); Checklist NACC_list_species_aou_7_57.csv (2017)	1886; 1910; 1931; February 1982; 2017	yes	yes
Pitangus derbianus	Pitangus derbianus	1	Checklist aou_1.csv (1886); Dataset aou_2_14 (1908)	1886; 1908	yes	no
Arenaria melanocephala	Arenaria melanocephala	1	Checklist aou_1.csv (1886); Dataset aou_4 (1931); Checklist aou_5_34.csv (February 1982); Checklist NACC_list_species_aou_7_57.csv (2017)	1886; 1931; February 1982; 2017	yes	yes
Empidonax flaviventris	Empidonax flaviventris	1	Checklist aou_1.csv (1886); Checklist aou_5_34.csv (February 1982); Checklist NACC_list_species_aou_7_57.csv (2017)	1886; February 1982; 2017	yes	yes
Phalacrocorax brasilianus	Phalacrocorax brasilianus, Phalacrocorax vigua, Phalacrocorax olivaceus	3	Dataset aou_2_14 (1908); Dataset aou_4 (1931); Dataset aou_5 (1957); Checklist aou_5_34.csv (February 1982); Dataset aou_6_38 (1991); Checklist NACC_list_species_aou_7_57.csv (2017)	1908; 1931; 1957; February 1982; 1991; 2017	no	yes
Icteria virens	Icteria virens, Icteria virens longicauda	2	Checklist aou_1.csv (1886); Dataset aou_3_17 (1920); Dataset aou_5 (1957); Dataset aou_5_34 (January 1982); Checklist aou_5_34.csv (February 1982); Dataset aou_6 (1983); Checklist NACC_list_species_aou_7_57.csv (2017)	1886; 1920; 1957; January 1982; February 1982; 1983; 2017	yes	yes
Calonectris diomedea	Puffinus diomedea, Calonectris diomedea	2	Dataset aou_4 (1931); Dataset aou_5_34 (January 1982); Checklist aou_5_34.csv (February 1982); Dataset aou_7_47 (2006); Checklist NACC_list_species_aou_7_57.csv (2017)	1931; January 1982; February 1982; 2006; 2017	no	yes
Puffinus gavia	Puffinus gavia	1	Checklist aou_1.csv (1886); Dataset aou_2_08 (1897)	1886; 1897	yes	no
Aythya americana	Marila americana, Aythya americana, Nyroca americana	3	Checklist aou_1.csv (1886); Dataset aou_2_14 (1908); Dataset aou_4 (1931); Dataset aou_4_20 (1945); Checklist aou_5_34.csv (February 1982); Checklist NACC_list_species_aou_7_57.csv (2017)	1886; 1908; 1931; 1945; February 1982; 2017	yes	yes
Pipilo chlorurus	Pipilo chlorurus, Oreospiza chlorura, Oberholseria chlorura, Chlorura chlorura	4	Checklist aou_1.csv (1886); Dataset aou_2_08 (1897); Dataset aou_3_17 (1920); Dataset aou_4_22 (1947); Dataset aou_5_33 (1976); Dataset aou_5_34 (January 1982); Checklist aou_5_34.csv (February 1982); Checklist NACC_list_species_aou_7_57.csv (2017)	1886; 1897; 1920; 1947; 1976; January 1982; February 1982; 2017	yes	yes
Egretta thula	Leucophoyx thula, Egretta thula, Egretta candidissima, Ardea candidissima	4	Checklist aou_1.csv (1886); Dataset aou_2_12 (1903); Dataset aou_2_15 (1909); Dataset aou_4 (1931); Dataset aou_5 (1957); Dataset aou_5_32 (1973); Checklist aou_5_34.csv (February 1982); Checklist NACC_list_species_aou_7_57.csv (2017)	1886; 1903; 1909; 1931; 1957; 1973; February 1982; 2017	yes	yes
Piranga olivacea	Piranga erythromelas, Piranga olivacea	2	Checklist aou_1.csv (1886); Dataset aou_2_14 (1908); Dataset aou_4 (1931); Dataset aou_4_19 (1944); Dataset aou_5_34 (January 1982); Checklist aou_5_34.csv (February 1982); Dataset aou_6 (1983); Dataset aou_7_50 (2009); Checklist NACC_list_species_aou_7_57.csv (2017)	1886; 1908; 1931; 1944; January 1982; February 1982; 1983; 2009; 2017	yes	yes
Chen caerulescens	Chen caerulescens	1	Dataset aou_1_01 (1889); Dataset aou_5_32 (1973); Checklist aou_5_34.csv (February 1982); Checklist NACC_list_species_aou_7_57.csv (2017)	1889; 1973; February 1982; 2017	no	yes
Vireo olivaceus	Vireosylva olivacea, Vireo olivaceus	2	Checklist aou_1.csv (1886); Dataset aou_2_14 (1908); Dataset aou_4 (1931); Checklist aou_5_34.csv (February 1982); Dataset aou_6_36 (1987); Checklist NACC_list_species_aou_7_57.csv (2017)	1886; 1908; 1931; February 1982; 1987; 2017	yes	yes
Calamospiza melanocorys	Calamospiza melanocorys	1	Checklist aou_1.csv (1886); Dataset aou_5_34 (January 1982); Checklist aou_5_34.csv (February 1982); Checklist NACC_list_species_aou_7_57.csv (2017)	1886; January 1982; February 1982; 2017	yes	yes
Melanerpes aurifrons	Melanerpes aurifrons, Centurus aurifrons	2	Checklist aou_1.csv (1886); Dataset aou_2_12 (1903); Dataset aou_5_33 (1976); Checklist aou_5_34.csv (February 1982); Checklist NACC_list_species_aou_7_57.csv (2017)	1886; 1903; 1976; February 1982; 2017	yes	yes
Ixobrychus neoxenus	Ixobrychus neoxenus, Ardetta neoxena, Botaurus neoxenus	3	Dataset aou_1_01 (1889); Dataset aou_1_05 (1893); Dataset aou_2_14 (1908); Dataset aou_3_18 (1923)	1889; 1893; 1908; 1923	no	no
Gavia arctica	Urinator arcticus, Gavia arcticus, Gavia arctica	3	Checklist aou_1.csv (1886); Dataset aou_2_09 (1899); Dataset aou_3 (1910); Dataset aou_4 (1931); Checklist aou_5_34.csv (February 1982); Dataset aou_6_35 (1985); Checklist NACC_list_species_aou_7_57.csv (2017)	1886; 1899; 1910; 1931; February 1982; 1985; 2017	yes	yes
Loxia megaplaga	Loxia megaplaga	1	Dataset aou_7_44 (2003); Checklist NACC_list_species_aou_7_57.csv (2017)	2003; 2017	no	yes
Charadrius nivosus	Aegialitis nivosa, Charadrius nivosus	2	Checklist aou_1.csv (1886); Dataset aou_3_17 (1920); Dataset aou_4_19 (1944); Dataset aou_7_52 (2011); Checklist NACC_list_species_aou_7_57.csv (2017)	1886; 1920; 1944; 2011; 2017	yes	yes
Hirundo erythrogaster	Hirundo erythrogastra, Hirundo erythrogaster, Chelidon erythrogaster	3	Checklist aou_1.csv (1886); Dataset aou_2 (1895); Dataset aou_2_09 (1899); Dataset aou_3 (1910); Dataset aou_4 (1931); Dataset aou_4_19 (1944)	1886; 1895; 1899; 1910; 1931; 1944	yes	no
Baeolophus atricristatus	Parus atricristatus, Baeolophus atricristatus	2	Checklist aou_1.csv (1886); Dataset aou_2_12 (1903); Dataset aou_4_19 (1944); Dataset aou_5_33 (1976); Dataset aou_7_43 (2002); Checklist NACC_list_species_aou_7_57.csv (2017)	1886; 1903; 1944; 1976; 2002; 2017	yes	yes
Empidonax oberholseri	Empidonax oberholseri, Empidonax oberholserii	2	Dataset aou_4_28 (1953); Dataset aou_5 (1957); Dataset aou_5_34 (January 1982); Checklist aou_5_34.csv (February 1982); Checklist NACC_list_species_aou_7_57.csv (2017)	1953; 1957; January 1982; February 1982; 2017	no	yes
Buteo brachyurus	Buteo brachyurus	1	Checklist aou_1.csv (1886); Dataset aou_2_15 (1909); Dataset aou_3_18 (1923); Checklist aou_5_34.csv (February 1982); Checklist NACC_list_species_aou_7_57.csv (2017)	1886; 1909; 1923; February 1982; 2017	yes	yes
Streptopelia roseogrisea	Streptopelia risoria, Streptopelia roseogrisea	2	Dataset aou_4 (1931); Dataset aou_5_34 (January 1982); Checklist aou_5_34.csv (February 1982); Dataset aou_7_47 (2006); Checklist NACC_list_species_aou_7_57.csv (2017)	1931; January 1982; February 1982; 2006; 2017	no	yes
Coccyzus minor	Coccyzus minor	1	Checklist aou_1.csv (1886); Dataset aou_4 (1931); Dataset aou_5 (1957); Checklist aou_5_34.csv (February 1982); Checklist NACC_list_species_aou_7_57.csv (2017)	1886; 1931; 1957; February 1982; 2017	yes	yes
Egretta caerulea	Egretta caerulea, Ardea caerulea, Florida caerulea, Ardea coerulea	4	Checklist aou_1.csv (1886); Dataset aou_2 (1895); Dataset aou_2_12 (1903); Dataset aou_5_34 (January 1982); Checklist aou_5_34.csv (February 1982); Checklist NACC_list_species_aou_7_57.csv (2017)	1886; 1895; 1903; January 1982; February 1982; 2017	yes	yes
Oceanodroma cheimomnestes	Oceanodroma cheimomnestes	1	Dataset aou_7_57 (2016); Checklist NACC_list_species_aou_7_57.csv (2017)	2016; 2017	no	yes
Basileuterus lachrymosus	Basileuterus lachrymosus, Euthlypis lachrymosa	2	Dataset aou_4 (1931); Dataset aou_5 (1957); Dataset aou_5_34 (January 1982); Checklist aou_5_34.csv (February 1982); Dataset aou_6 (1983); Dataset aou_7_52 (2011); Checklist NACC_list_species_aou_7_57.csv (2017)	1931; 1957; January 1982; February 1982; 1983; 2011; 2017	no	yes
Geotrygon montana	Geotrygon montana, Oreopeleia montana	2	Dataset aou_1_02 (1890); Dataset aou_3_18 (1923); Dataset aou_4_26 (1951); Checklist aou_5_34.csv (February 1982); Checklist NACC_list_species_aou_7_57.csv (2017)	1890; 1923; 1951; February 1982; 2017	no	yes
Calypte costae	Calypte costae, Trochilus costae	2	Checklist aou_1.csv (1886); Dataset aou_1_05 (1893); Checklist aou_5_34.csv (February 1982); Checklist NACC_list_species_aou_7_57.csv (2017)	1886; 1893; February 1982; 2017	yes	yes
Carpodacus frontalis	Carpodacus frontalis rhodocolpus, Carpodacus frontalis	2	Checklist aou_1.csv (1886); Dataset aou_1_01 (1889)	1886; 1889	yes	no
Sitta canadensis	Sitta canadensis	1	Checklist aou_1.csv (1886); Dataset aou_3 (1910); Checklist aou_5_34.csv (February 1982); Checklist NACC_list_species_aou_7_57.csv (2017)	1886; 1910; February 1982; 2017	yes	yes
Coccothraustes vespertinus	Coccothraustes vespertinus, Hesperiphona vespertina, Coccothraustes vespertina	3	Checklist aou_1.csv (1886); Dataset aou_2 (1895); Dataset aou_2_12 (1903); Dataset aou_5_34 (January 1982); Checklist aou_5_34.csv (February 1982); Checklist NACC_list_species_aou_7_57.csv (2017)	1886; 1895; 1903; January 1982; February 1982; 2017	yes	yes
Acanthis flammea	Acanthis linaria rostrata, Acanthis flammea, Acanthis linaria, Carduelis flammea, Acanthis linaria holboellii	5	Checklist aou_1.csv (1886); Dataset aou_4_19 (1944); Dataset aou_5 (1957); Dataset aou_5_33 (1976); Checklist aou_5_34.csv (February 1982); Dataset aou_7_50 (2009); Checklist NACC_list_species_aou_7_57.csv (2017)	1886; 1944; 1957; 1976; February 1982; 2009; 2017	yes	yes
Catharus bicknelli	Catharus bicknelli	1	Dataset aou_6_40 (1995); Checklist NACC_list_species_aou_7_57.csv (2017)	1995; 2017	no	yes
Toxostoma rufum	Toxostoma rufum, Harporhynchus rufus	2	Checklist aou_1.csv (1886); Dataset aou_2_11 (1902); Dataset aou_3 (1910); Checklist aou_5_34.csv (February 1982); Checklist NACC_list_species_aou_7_57.csv (2017)	1886; 1902; 1910; February 1982; 2017	yes	yes
Mniotilta varia	Mniotilta varia	1	Checklist aou_1.csv (1886); Dataset aou_3_17 (1920); Dataset aou_5 (1957); Dataset aou_5_34 (January 1982); Checklist aou_5_34.csv (February 1982); Dataset aou_6 (1983); Checklist NACC_list_species_aou_7_57.csv (2017)	1886; 1920; 1957; January 1982; February 1982; 1983; 2017	yes	yes
Limosa haemastica	Limosa haemastica	1	Checklist aou_1.csv (1886); Checklist aou_5_34.csv (February 1982); Checklist NACC_list_species_aou_7_57.csv (2017)	1886; February 1982; 2017	yes	yes
Butorides virescens	Butorides virescens, Ardea virescens	2	Checklist aou_1.csv (1886); Dataset aou_2_12 (1903); Dataset aou_5_33 (1976); Dataset aou_6_39 (1993); Checklist NACC_list_species_aou_7_57.csv (2017)	1886; 1903; 1976; 1993; 2017	yes	yes
Pterodroma inexpectata	Pterodroma inexpectata	1	Dataset aou_4 (1931); Dataset aou_5_34 (January 1982); Checklist aou_5_34.csv (February 1982); Checklist NACC_list_species_aou_7_57.csv (2017)	1931; January 1982; February 1982; 2017	no	yes
Cardinalis sinuatus	Cardinalis sinuatus, Pyrrhuloxia sinuata	2	Checklist aou_1.csv (1886); Dataset aou_2 (1895); Dataset aou_3 (1910); Dataset aou_5 (1957); Dataset aou_5_33 (1976); Dataset aou_5_34 (January 1982); Checklist aou_5_34.csv (February 1982); Dataset aou_6 (1983); Checklist NACC_list_species_aou_7_57.csv (2017)	1886; 1895; 1910; 1957; 1976; January 1982; February 1982; 1983; 2017	yes	yes
Bucephala clangula	Bucephala clangula, Glaucionetta clangula americana, Glaucionetta clangula, Clangula clangula	4	Checklist aou_1.csv (1886); Dataset aou_2_08 (1897); Dataset aou_3 (1910); Dataset aou_3_17 (1920); Dataset aou_4 (1931); Dataset aou_4_23 (1948); Dataset aou_5 (1957); Checklist aou_5_34.csv (February 1982); Checklist NACC_list_species_aou_7_57.csv (2017)	1886; 1897; 1910; 1920; 1931; 1948; 1957; February 1982; 2017	yes	yes
Picoides arcticus	Picoides arcticus	1	Checklist aou_1.csv (1886); Dataset aou_5 (1957); Dataset aou_5_34 (January 1982); Checklist aou_5_34.csv (February 1982); Checklist NACC_list_species_aou_7_57.csv (2017)	1886; 1957; January 1982; February 1982; 2017	yes	yes
Empidonax occidentalis	Empidonax occidentalis	1	Dataset aou_6_37 (1989); Checklist NACC_list_species_aou_7_57.csv (2017)	1989; 2017	no	yes
Anthus rubescens	Anthus rubescens, Anthus pensilvanicus	2	Checklist aou_1.csv (1886); Dataset aou_2_14 (1908); Dataset aou_3 (1910); Dataset aou_4 (1931); Dataset aou_6_37 (1989); Checklist NACC_list_species_aou_7_57.csv (2017)	1886; 1908; 1910; 1931; 1989; 2017	yes	yes
Carduelis carduelis	Carduelis carduelis	1	Dataset aou_4 (1931); Dataset aou_5 (1957); Checklist aou_5_34.csv (February 1982); Checklist NACC_list_species_aou_7_57.csv (2017)	1931; 1957; February 1982; 2017	no	yes
Spinus psaltria	Spinus psaltria, Astragalinus psaltria, Carduelis psaltria, Spinus psaltria arizonae, Spinus psaltria mexicanus	5	Checklist aou_1.csv (1886); Dataset aou_2_09 (1899); Dataset aou_4 (1931); Dataset aou_5 (1957); Dataset aou_5_33 (1976); Checklist aou_5_34.csv (February 1982); Dataset aou_7_50 (2009); Checklist NACC_list_species_aou_7_57.csv (2017)	1886; 1899; 1931; 1957; 1976; February 1982; 2009; 2017	yes	yes
Antrostomus carolinensis	Antrostomus carolinensis, Caprimulgus carolinensis	2	Checklist aou_1.csv (1886); Dataset aou_4 (1931); Dataset aou_4_19 (1944); Dataset aou_5 (1957); Checklist aou_5_34.csv (February 1982); Dataset aou_7_53 (2012); Checklist NACC_list_species_aou_7_57.csv (2017)	1886; 1931; 1944; 1957; February 1982; 2012; 2017	yes	yes
Setophaga fusca	Dendroica fusca, Dendroica blackburniae, Setophaga fusca	3	Checklist aou_1.csv (1886); Dataset aou_2_15 (1909); Dataset aou_3_17 (1920); Dataset aou_5 (1957); Dataset aou_5_34 (January 1982); Checklist aou_5_34.csv (February 1982); Dataset aou_6 (1983); Dataset aou_7_52 (2011); Checklist NACC_list_species_aou_7_57.csv (2017)	1886; 1909; 1920; 1957; January 1982; February 1982; 1983; 2011; 2017	yes	yes
Calidris alba	Calidris arenaria, Calidris leucophaea, Calidris alba, Crocethia alba	4	Checklist aou_1.csv (1886); Dataset aou_2_14 (1908); Dataset aou_3_17 (1920); Dataset aou_5_32 (1973); Checklist aou_5_34.csv (February 1982); Checklist NACC_list_species_aou_7_57.csv (2017)	1886; 1908; 1920; 1973; February 1982; 2017	yes	yes
Rallus tenuirostris	Rallus tenuirostris	1	Dataset aou_7_55 (2014); Checklist NACC_list_species_aou_7_57.csv (2017)	2014; 2017	no	yes
Aegolius acadicus	Aegolius acadicus, Cryptoglaux acadicus, Aegolius acadica, Glaux acadicus, Nyctala acadica, Cryptoglaux acadica	6	Checklist aou_1.csv (1886); Dataset aou_2_13 (1904); Dataset aou_2_14 (1908); Dataset aou_2_15 (1909); Dataset aou_3 (1910); Dataset aou_4_22 (1947); Dataset aou_5 (1957); Dataset aou_5_34 (January 1982); Checklist aou_5_34.csv (February 1982); Checklist NACC_list_species_aou_7_57.csv (2017)	1886; 1904; 1908; 1909; 1910; 1947; 1957; January 1982; February 1982; 2017	yes	yes
Passerella iliaca	Passerella iliaca schistacea, Passerella iliaca, Passerella iliaca unalaschcensis, Passerella iliaca megarhyncha	4	Checklist aou_1.csv (1886); Dataset aou_5_34 (January 1982); Checklist aou_5_34.csv (February 1982); Checklist NACC_list_species_aou_7_57.csv (2017)	1886; January 1982; February 1982; 2017	yes	yes
Sitta pusilla	Sitta pusilla	1	Checklist aou_1.csv (1886); Dataset aou_3 (1910); Checklist aou_5_34.csv (February 1982); Checklist NACC_list_species_aou_7_57.csv (2017)	1886; 1910; February 1982; 2017	yes	yes
Junco carolinensis	Junco carolinensis	1	Dataset aou_1_01 (1889); Dataset aou_1_04 (1892)	1889; 1892	no	no
Eugenes fulgens	Eugenes fulgens	1	Checklist aou_1.csv (1886); Dataset aou_3 (1910); Dataset aou_5_34 (January 1982); Checklist aou_5_34.csv (February 1982); Checklist NACC_list_species_aou_7_57.csv (2017)	1886; 1910; January 1982; February 1982; 2017	yes	yes
Vermivora chrysoptera	Helminthophila chrysoptera, Vermivora chrysoptera	2	Checklist aou_1.csv (1886); Dataset aou_2_15 (1909); Dataset aou_3_17 (1920); Dataset aou_5 (1957); Dataset aou_5_34 (January 1982); Checklist aou_5_34.csv (February 1982); Dataset aou_6 (1983); Checklist NACC_list_species_aou_7_57.csv (2017)	1886; 1909; 1920; 1957; January 1982; February 1982; 1983; 2017	yes	yes
Ammospiza mirabilis	Ammospiza mirabilis	1	Dataset aou_4 (1931); Dataset aou_5 (1957); Dataset aou_5_32 (1973)	1931; 1957; 1973	no	no
Cardellina canadensis	Cardellina canadensis, Sylvania canadensis, Wilsonia canadensis	3	Checklist aou_1.csv (1886); Dataset aou_2_09 (1899); Dataset aou_3 (1910); Dataset aou_3_17 (1920); Dataset aou_5 (1957); Dataset aou_5_34 (January 1982); Checklist aou_5_34.csv (February 1982); Dataset aou_6 (1983); Dataset aou_7_52 (2011); Checklist NACC_list_species_aou_7_57.csv (2017)	1886; 1899; 1910; 1920; 1957; January 1982; February 1982; 1983; 2011; 2017	yes	yes
Phaethon lepturus	Phaethon lepturus	1	Dataset aou_4 (1931); Dataset aou_5 (1957); Dataset aou_5_34 (January 1982); Checklist aou_5_34.csv (February 1982); Checklist NACC_list_species_aou_7_57.csv (2017)	1931; 1957; January 1982; February 1982; 2017	no	yes
Poecile cinctus	Parus cinctus obtectus, Parus cinctus, Poecile cincta, Poecile cinctus, Penthestes cinctus	5	Checklist aou_1.csv (1886); Dataset aou_2_14 (1908); Dataset aou_3 (1910); Dataset aou_4_19 (1944); Dataset aou_5 (1957); Dataset aou_5_34 (January 1982); Checklist aou_5_34.csv (February 1982); Dataset aou_6_41 (1997); Dataset aou_7 (1998); Dataset aou_7_42 (2000); Dataset aou_7_50 (2009); Checklist NACC_list_species_aou_7_57.csv (2017)	1886; 1908; 1910; 1944; 1957; January 1982; February 1982; 1997; 1998; 2000; 2009; 2017	yes	yes
Ptychoramphus aleuticus	Ptychoramphus aleutica, Ptychoramphus aleuticus	2	Checklist aou_1.csv (1886); Dataset aou_2 (1895); Dataset aou_3 (1910); Dataset aou_5 (1957); Dataset aou_5_32 (1973); Checklist aou_5_34.csv (February 1982); Checklist NACC_list_species_aou_7_57.csv (2017)	1886; 1895; 1910; 1957; 1973; February 1982; 2017	yes	yes
Sula sula	Sula sula	1	Checklist aou_1.csv (1886); Dataset aou_2_14 (1908); Dataset aou_4_19 (1944); Checklist aou_5_34.csv (February 1982); Checklist NACC_list_species_aou_7_57.csv (2017)	1886; 1908; 1944; February 1982; 2017	yes	yes
Apus pacificus	Apus pacificus, Micropus pacificus	2	Dataset aou_4 (1931); Dataset aou_4_23 (1948); Dataset aou_5 (1957); Dataset aou_5_34 (January 1982); Checklist aou_5_34.csv (February 1982); Checklist NACC_list_species_aou_7_57.csv (2017)	1931; 1948; 1957; January 1982; February 1982; 2017	no	yes
Larus heermanni	Larus heermanni	1	Checklist aou_1.csv (1886); Checklist aou_5_34.csv (February 1982); Checklist NACC_list_species_aou_7_57.csv (2017)	1886; February 1982; 2017	yes	yes
Puffinus borealis	Puffinus borealis	1	Checklist aou_1.csv (1886); Dataset aou_3_18 (1923); Dataset aou_4 (1931)	1886; 1923; 1931	yes	no
Phaethon rubricauda	Phaethon rubricaudus, Phaethon rubricauda	2	Dataset aou_2_09 (1899); Dataset aou_4 (1931); Dataset aou_4_19 (1944); Dataset aou_5 (1957); Dataset aou_5_34 (January 1982); Checklist aou_5_34.csv (February 1982); Checklist NACC_list_species_aou_7_57.csv (2017)	1899; 1931; 1944; 1957; January 1982; February 1982; 2017	no	yes
Columba livia	Columba livia	1	Dataset aou_4 (1931); Checklist aou_5_34.csv (February 1982); Dataset aou_7_44 (2003); Checklist NACC_list_species_aou_7_57.csv (2017)	1931; February 1982; 2003; 2017	no	yes
Geothlypis trichas	Geothlypis trichas occidentalis, Geothlypis trichas	2	Checklist aou_1.csv (1886); Dataset aou_3_17 (1920); Dataset aou_5 (1957); Dataset aou_5_34 (January 1982); Checklist aou_5_34.csv (February 1982); Dataset aou_6 (1983); Checklist NACC_list_species_aou_7_57.csv (2017)	1886; 1920; 1957; January 1982; February 1982; 1983; 2017	yes	yes
Cyanocorax yncas	Xanthoura yncas, Cyanocorax yncas	2	Dataset aou_4_19 (1944); Dataset aou_4_30 (1955); Checklist aou_5_34.csv (February 1982); Dataset aou_7_46 (2005); Checklist NACC_list_species_aou_7_57.csv (2017)	1944; 1955; February 1982; 2005; 2017	no	yes
Columbina passerina	Chaemepelia passerina, Chaemepellia passerina, Columbigallina passerina, Columbina passerina	4	Checklist aou_1.csv (1886); Dataset aou_2_15 (1909); Dataset aou_3 (1910); Dataset aou_4 (1931); Dataset aou_5_32 (1973); Dataset aou_5_34 (January 1982); Checklist aou_5_34.csv (February 1982); Checklist NACC_list_species_aou_7_57.csv (2017)	1886; 1909; 1910; 1931; 1973; January 1982; February 1982; 2017	yes	yes
Anser fabalis	Anser fabalis	1	Dataset aou_3 (1910); Dataset aou_4_20 (1945); Dataset aou_4_23 (1948); Dataset aou_4_27 (1952); Checklist aou_5_34.csv (February 1982); Dataset aou_7_48 (2007); Checklist NACC_list_species_aou_7_57.csv (2017)	1910; 1945; 1948; 1952; February 1982; 2007; 2017	no	yes
Conuropsis carolinensis	Conuropsis carolinensis, Conurus carolinensis	2	Checklist aou_1.csv (1886); Dataset aou_2_14 (1908); Dataset aou_5 (1957); Checklist aou_5_34.csv (February 1982); Checklist NACC_list_species_aou_7_57.csv (2017)	1886; 1908; 1957; February 1982; 2017	yes	yes
Megascops asio	Megascops asio maxwelliae, Otus asio, Megascops asio bendirei, Megascops asio mccallii, Megascops asio trichopsis, Megascops asio, Megascops asio floridanus, Megascops asio kennicottii	8	Checklist aou_1.csv (1886); Dataset aou_2_14 (1908); Dataset aou_3 (1910); Checklist aou_5_34.csv (February 1982); Dataset aou_7_44 (2003); Checklist NACC_list_species_aou_7_57.csv (2017)	1886; 1908; 1910; February 1982; 2003; 2017	yes	yes
Turdus pilaris	Turdus pilaris	1	Dataset aou_4_20 (1945); Dataset aou_5_34 (January 1982); Checklist aou_5_34.csv (February 1982); Dataset aou_6 (1983); Checklist NACC_list_species_aou_7_57.csv (2017)	1945; January 1982; February 1982; 1983; 2017	no	yes
Catharacta chilensis	Catharacta chilensis	1	Dataset aou_4 (1931); Dataset aou_4_19 (1944)	1931; 1944	no	no
Ammodramus leconteii	Ammodramus leconteii, Ammospiza leconteii, Passerherbulus lecontei	3	Checklist aou_1.csv (1886); Dataset aou_2_09 (1899); Dataset aou_2_15 (1909); Dataset aou_3 (1910); Dataset aou_4 (1931); Dataset aou_5_32 (1973); Dataset aou_5_34 (January 1982); Checklist aou_5_34.csv (February 1982); Dataset aou_6 (1983); Checklist NACC_list_species_aou_7_57.csv (2017)	1886; 1899; 1909; 1910; 1931; 1973; January 1982; February 1982; 1983; 2017	yes	yes
Troglodytes brunneicollis	Troglodytes brunneicollis	1	Dataset aou_4_25 (1950); Dataset aou_5_34 (January 1982)	1950; January 1982	no	no
Ortalis leucogastra	Ortalis leucogastra	1	Dataset aou_6_35 (1985); Checklist NACC_list_species_aou_7_57.csv (2017)	1985; 2017	no	yes
Eremophila alpestris	Otocoris alpestris giraudi, Eremophila alpestris, Otocoris alpestris rubea, Otocoris alpestris arenicola, Otocoris alpestris chrysolaema, Otocoris alpestris strigata, Otocoris alpestris, Otocoris alpestris leucolaema, Otocoris alpestris praticola	9	Checklist aou_1.csv (1886); Dataset aou_4_22 (1947); Checklist aou_5_34.csv (February 1982); Checklist NACC_list_species_aou_7_57.csv (2017)	1886; 1947; February 1982; 2017	yes	yes
Buteo lagopus	Archibuteo lagopus, Buteo lagopus, Archibuteo lagopus sancti-johannis	3	Checklist aou_1.csv (1886); Dataset aou_2_15 (1909); Dataset aou_3_18 (1923); Dataset aou_4 (1931); Dataset aou_5 (1957); Checklist aou_5_34.csv (February 1982); Checklist NACC_list_species_aou_7_57.csv (2017)	1886; 1909; 1923; 1931; 1957; February 1982; 2017	yes	yes
Icterus croconotus	Icterus croconotus	1	Dataset aou_7_49 (2008)	2008	no	yes
Setophaga petechia	Dendroica petechia, Setophaga petechia	2	Dataset aou_4_19 (1944); Dataset aou_4_20 (1945); Dataset aou_5 (1957); Dataset aou_5_34 (January 1982); Checklist aou_5_34.csv (February 1982); Dataset aou_6 (1983); Dataset aou_7_52 (2011); Checklist NACC_list_species_aou_7_57.csv (2017)	1944; 1945; 1957; January 1982; February 1982; 1983; 2011; 2017	no	yes
Falco sparveroides	Falco sparveroides, Cerchneis sparveroides, Falco sparverioides, Falco dominicensis	4	Checklist aou_1.csv (1886); Dataset aou_1_03 (1891); Dataset aou_3 (1910); Dataset aou_3_18 (1923); Dataset aou_4 (1931)	1886; 1891; 1910; 1923; 1931	yes	no
Meleagris gallopavo	Meleagris gallopavo mexicana, Meleagris gallopavo	2	Checklist aou_1.csv (1886); Dataset aou_2_15 (1909); Dataset aou_3 (1910); Dataset aou_4 (1931); Dataset aou_5_34 (January 1982); Checklist aou_5_34.csv (February 1982); Checklist NACC_list_species_aou_7_57.csv (2017)	1886; 1909; 1910; 1931; January 1982; February 1982; 2017	yes	yes
Pterodroma arminjoniana	Pterodroma arminjoniana	1	Dataset aou_4_20 (1945); Dataset aou_5_34 (January 1982); Checklist aou_5_34.csv (February 1982); Dataset aou_7_56 (2015); Checklist NACC_list_species_aou_7_57.csv (2017)	1945; January 1982; February 1982; 2015; 2017	no	yes
Setophaga dominica	Setophaga dominica, Dendroica dominica, Dendroica dominica albilora	3	Checklist aou_1.csv (1886); Dataset aou_3_17 (1920); Dataset aou_5 (1957); Dataset aou_5_34 (January 1982); Checklist aou_5_34.csv (February 1982); Dataset aou_6 (1983); Dataset aou_7_52 (2011); Checklist NACC_list_species_aou_7_57.csv (2017)	1886; 1920; 1957; January 1982; February 1982; 1983; 2011; 2017	yes	yes
Bombycilla cedrorum	Bombycilla cedrorum, Ampelis cedrorum	2	Checklist aou_1.csv (1886); Dataset aou_2_14 (1908); Checklist aou_5_34.csv (February 1982); Checklist NACC_list_species_aou_7_57.csv (2017)	1886; 1908; February 1982; 2017	yes	yes
Otus xantusi	Megascops xantusi, Otus xantusi	2	Dataset aou_2_12 (1903); Dataset aou_2_14 (1908); Dataset aou_3 (1910); Dataset aou_3_18 (1923)	1903; 1908; 1910; 1923	no	no
Setophaga kirtlandii	Setophaga kirtlandii, Dendroica kirtlandi, Dendroica kirtlandii	3	Checklist aou_1.csv (1886); Dataset aou_3_17 (1920); Dataset aou_4_19 (1944); Dataset aou_5 (1957); Dataset aou_5_34 (January 1982); Checklist aou_5_34.csv (February 1982); Dataset aou_6 (1983); Dataset aou_7_52 (2011); Checklist NACC_list_species_aou_7_57.csv (2017)	1886; 1920; 1944; 1957; January 1982; February 1982; 1983; 2011; 2017	yes	yes
Tringa glareola	Rhyacophilus glareola, Tringa glareola	2	Dataset aou_2_14 (1908); Dataset aou_4_26 (1951); Checklist aou_5_34.csv (February 1982); Checklist NACC_list_species_aou_7_57.csv (2017)	1908; 1951; February 1982; 2017	no	yes
Ardenna gravis	Ardenna gravis, Puffinus gravis, Puffinus major	3	Checklist aou_1.csv (1886); Dataset aou_2_08 (1897); Dataset aou_3_18 (1923); Dataset aou_4 (1931); Checklist aou_5_34.csv (February 1982); Dataset aou_7_51 (2010); Dataset aou_7_57 (2016); Checklist NACC_list_species_aou_7_57.csv (2017)	1886; 1897; 1923; 1931; February 1982; 2010; 2016; 2017	yes	yes
Melozone fusca	Pipilo fuscus, Pipilo fuscus albigula, Pipilo fuscus crissalis, Melozone fusca, Pipilo fuscus mesoleucus	5	Checklist aou_1.csv (1886); Dataset aou_2_14 (1908); Dataset aou_4 (1931); Dataset aou_5 (1957); Dataset aou_5_34 (January 1982); Checklist aou_5_34.csv (February 1982); Dataset aou_6_37 (1989); Dataset aou_7_51 (2010); Checklist NACC_list_species_aou_7_57.csv (2017)	1886; 1908; 1931; 1957; January 1982; February 1982; 1989; 2010; 2017	yes	yes
Aechmophorus occidentalis	Aechmophorus occidentalis	1	Checklist aou_1.csv (1886); Dataset aou_2_14 (1908); Dataset aou_5 (1957); Checklist aou_5_34.csv (February 1982); Dataset aou_6_35 (1985); Checklist NACC_list_species_aou_7_57.csv (2017)	1886; 1908; 1957; February 1982; 1985; 2017	yes	yes
Leucophaeus atricilla	Larus atricilla, Leucophaeus atricilla	2	Checklist aou_1.csv (1886); Checklist aou_5_34.csv (February 1982); Dataset aou_7_49 (2008); Checklist NACC_list_species_aou_7_57.csv (2017)	1886; February 1982; 2008; 2017	yes	yes
Tyto pratincola	Aluco pratincola, Strix pratincola, Tyto pratincola	3	Checklist aou_1.csv (1886); Dataset aou_2_14 (1908); Dataset aou_3 (1910); Dataset aou_3_17 (1920); Dataset aou_3_18 (1923)	1886; 1908; 1910; 1920; 1923	yes	no
Accipiter gentilis	Accipiter gentilis	1	Dataset aou_4_19 (1944); Dataset aou_5 (1957); Dataset aou_5_34 (January 1982); Checklist aou_5_34.csv (February 1982); Checklist NACC_list_species_aou_7_57.csv (2017)	1944; 1957; January 1982; February 1982; 2017	no	yes
Selasphorus calliope	Selasphorus calliope, Trochilus calliope, Stellula calliope	3	Checklist aou_1.csv (1886); Dataset aou_1_05 (1893); Checklist aou_5_34.csv (February 1982); Dataset aou_7_53 (2012); Checklist NACC_list_species_aou_7_57.csv (2017)	1886; 1893; February 1982; 2012; 2017	yes	yes
Setophaga virens	Setophaga virens, Dendroica virens	2	Checklist aou_1.csv (1886); Dataset aou_3_17 (1920); Dataset aou_5 (1957); Dataset aou_5_34 (January 1982); Checklist aou_5_34.csv (February 1982); Dataset aou_6 (1983); Dataset aou_7_52 (2011); Checklist NACC_list_species_aou_7_57.csv (2017)	1886; 1920; 1957; January 1982; February 1982; 1983; 2011; 2017	yes	yes
Anhinga anhinga	Anhinga anhinga	1	Checklist aou_1.csv (1886); Dataset aou_2_15 (1909); Dataset aou_5 (1957); Checklist aou_5_34.csv (February 1982); Checklist NACC_list_species_aou_7_57.csv (2017)	1886; 1909; 1957; February 1982; 2017	yes	yes
Branta leucopsis	Branta leucopsis	1	Checklist aou_1.csv (1886); Checklist aou_5_34.csv (February 1982); Checklist NACC_list_species_aou_7_57.csv (2017)	1886; February 1982; 2017	yes	yes
Setophaga ruticilla	Setophaga ruticilla	1	Checklist aou_1.csv (1886); Dataset aou_3 (1910); Dataset aou_3_17 (1920); Dataset aou_4 (1931); Dataset aou_5 (1957); Dataset aou_5_34 (January 1982); Checklist aou_5_34.csv (February 1982); Dataset aou_6 (1983); Checklist NACC_list_species_aou_7_57.csv (2017)	1886; 1910; 1920; 1931; 1957; January 1982; February 1982; 1983; 2017	yes	yes
Junco insularis	Junco insularis	1	Checklist aou_1.csv (1886); Dataset aou_5_32 (1973); Dataset aou_7_55 (2014); Checklist NACC_list_species_aou_7_57.csv (2017)	1886; 1973; 2014; 2017	yes	yes
Limosa fedoa	Limosa fedoa	1	Checklist aou_1.csv (1886); Checklist aou_5_34.csv (February 1982); Checklist NACC_list_species_aou_7_57.csv (2017)	1886; February 1982; 2017	yes	yes
Dendragapus obscurus	Dendragapus obscurus, Dendragapus obscurus richardsonii, Dendragapus obscurus fuliginosus	3	Checklist aou_1.csv (1886); Dataset aou_4 (1931); Dataset aou_4_19 (1944); Dataset aou_5 (1957); Dataset aou_5_34 (January 1982); Checklist aou_5_34.csv (February 1982); Dataset aou_7_47 (2006); Checklist NACC_list_species_aou_7_57.csv (2017)	1886; 1931; 1944; 1957; January 1982; February 1982; 2006; 2017	yes	yes
Cepphus columba	Cepphus columba	1	Checklist aou_1.csv (1886); Checklist aou_5_34.csv (February 1982); Checklist NACC_list_species_aou_7_57.csv (2017)	1886; February 1982; 2017	yes	yes
Melanitta perspicillata	Melanitta perspicillata, Oidemia perspicillata	2	Checklist aou_1.csv (1886); Dataset aou_4 (1931); Checklist aou_5_34.csv (February 1982); Checklist NACC_list_species_aou_7_57.csv (2017)	1886; 1931; February 1982; 2017	yes	yes
Sturnella magna	Sturnella magna, Sturnella magna neglecta, Sturnella magna mexicana	3	Checklist aou_1.csv (1886); Dataset aou_2_14 (1908); Dataset aou_4 (1931); Dataset aou_5_34 (January 1982); Checklist aou_5_34.csv (February 1982); Dataset aou_6 (1983); Checklist NACC_list_species_aou_7_57.csv (2017)	1886; 1908; 1931; January 1982; February 1982; 1983; 2017	yes	yes
Spinus notatus	Carduelis notata, Spinus notatus	2	Checklist aou_1.csv (1886); Dataset aou_4 (1931); Dataset aou_6 (1983); Dataset aou_7_50 (2009); Checklist NACC_list_species_aou_7_57.csv (2017)	1886; 1931; 1983; 2009; 2017	yes	yes
Haliaeetus albicilla	Haliaeetus albicilla	1	Checklist aou_1.csv (1886); Dataset aou_2_15 (1909); Dataset aou_3_18 (1923); Dataset aou_5_34 (January 1982); Checklist aou_5_34.csv (February 1982); Checklist NACC_list_species_aou_7_57.csv (2017)	1886; 1909; 1923; January 1982; February 1982; 2017	yes	yes
Capella media	Capella media, Gallinago media, Gallinago major	3	Dataset aou_2_09 (1899); Dataset aou_2_14 (1908); Dataset aou_2_15 (1909); Dataset aou_4 (1931); Dataset aou_5 (1957)	1899; 1908; 1909; 1931; 1957	no	no
Rhodostethia rosea	Rhodostethia rosea	1	Checklist aou_1.csv (1886); Dataset aou_5 (1957); Checklist aou_5_34.csv (February 1982); Dataset aou_7 (1998); Checklist NACC_list_species_aou_7_57.csv (2017)	1886; 1957; February 1982; 1998; 2017	yes	yes
Calidris acuminata	Pisobia acuminata, Pisobia aurita, Tringa acuminata, Erolia acuminata, Calidris acuminata, Actodromas acuminata	6	Checklist aou_1.csv (1886); Dataset aou_2_12 (1903); Dataset aou_2_14 (1908); Dataset aou_3_17 (1920); Dataset aou_4_19 (1944); Dataset aou_5_32 (1973); Checklist aou_5_34.csv (February 1982); Checklist NACC_list_species_aou_7_57.csv (2017)	1886; 1903; 1908; 1920; 1944; 1973; February 1982; 2017	yes	yes
Melospiza lincolnii	Melospiza lincolnii, Melospiza lincolni	2	Checklist aou_1.csv (1886); Dataset aou_2 (1895); Dataset aou_3 (1910); Dataset aou_4_19 (1944); Dataset aou_5_34 (January 1982); Checklist aou_5_34.csv (February 1982); Checklist NACC_list_species_aou_7_57.csv (2017)	1886; 1895; 1910; 1944; January 1982; February 1982; 2017	yes	yes
Porphyrio martinicus	Porphyrio martinicus, Ionornis martinicus, Porphyrio martinica, Porphyrula martinica, Ionornis martinica	5	Checklist aou_1.csv (1886); Dataset aou_3 (1910); Dataset aou_4 (1931); Dataset aou_4_19 (1944); Checklist aou_5_34.csv (February 1982); Dataset aou_7_43 (2002); Dataset aou_7_53 (2012); Checklist NACC_list_species_aou_7_57.csv (2017)	1886; 1910; 1931; 1944; February 1982; 2002; 2012; 2017	yes	yes
Columbina inca	Scardafella inca, Columbina inca	2	Checklist aou_1.csv (1886); Dataset aou_5_34 (January 1982); Checklist aou_5_34.csv (February 1982); Checklist NACC_list_species_aou_7_57.csv (2017)	1886; January 1982; February 1982; 2017	yes	yes
Puffinus puffinus	Puffinus puffinus	1	Checklist aou_1.csv (1886); Dataset aou_3_18 (1923); Dataset aou_4 (1931); Dataset aou_4_25 (1950); Dataset aou_5 (1957); Checklist aou_5_34.csv (February 1982); Checklist NACC_list_species_aou_7_57.csv (2017)	1886; 1923; 1931; 1950; 1957; February 1982; 2017	yes	yes
Gallinago delicata	Gallinago delicata, Capella delicata	2	Checklist aou_1.csv (1886); Dataset aou_4 (1931); Dataset aou_4_20 (1945); Dataset aou_7_43 (2002); Checklist NACC_list_species_aou_7_57.csv (2017)	1886; 1931; 1945; 2002; 2017	yes	yes
Anas diazi	Anas diazi	1	Dataset aou_4 (1931); Dataset aou_5 (1957); Dataset aou_5_34 (January 1982)	1931; 1957; January 1982	no	no
Mergus americanus	Merganser americanus, Mergus americanus	2	Checklist aou_1.csv (1886); Dataset aou_2_14 (1908); Dataset aou_3 (1910); Dataset aou_4 (1931)	1886; 1908; 1910; 1931	yes	no
Surnia ulula	Surnia ulula caparoch, Surnia ulula	2	Checklist aou_1.csv (1886); Dataset aou_2_14 (1908); Dataset aou_3 (1910); Dataset aou_4 (1931); Dataset aou_5 (1957); Dataset aou_5_34 (January 1982); Checklist aou_5_34.csv (February 1982); Dataset aou_6_37 (1989); Checklist NACC_list_species_aou_7_57.csv (2017)	1886; 1908; 1910; 1931; 1957; January 1982; February 1982; 1989; 2017	yes	yes
Myiarchus nuttingi	Myiarchus nuttingi	1	Dataset aou_4_20 (1945); Dataset aou_5 (1957); Checklist aou_5_34.csv (February 1982); Checklist NACC_list_species_aou_7_57.csv (2017)	1945; 1957; February 1982; 2017	no	yes
Tyrannus vociferans	Tyrannus vociferans	1	Checklist aou_1.csv (1886); Checklist aou_5_34.csv (February 1982); Checklist NACC_list_species_aou_7_57.csv (2017)	1886; February 1982; 2017	yes	yes
Atthis morcomi	Atthis morcomi	1	Dataset aou_3 (1910); Dataset aou_3_18 (1923)	1910; 1923	no	no
Dendroica auduboni	Dendroica auduboni	1	Checklist aou_1.csv (1886); Dataset aou_3_17 (1920); Dataset aou_5 (1957); Dataset aou_5_32 (1973)	1886; 1920; 1957; 1973	yes	no
Calidris bairdii	Calidris bairdii, Pisobia bairdii, Pisobia bairdi, Erolia bairdii, Tringa bairdii, Actodromas bairdii	6	Checklist aou_1.csv (1886); Dataset aou_2_12 (1903); Dataset aou_2_14 (1908); Dataset aou_3 (1910); Dataset aou_4_19 (1944); Dataset aou_5_32 (1973); Checklist aou_5_34.csv (February 1982); Checklist NACC_list_species_aou_7_57.csv (2017)	1886; 1903; 1908; 1910; 1944; 1973; February 1982; 2017	yes	yes
Haematopus bachmani	Haematopus bachmani	1	Checklist aou_1.csv (1886); Dataset aou_5 (1957); Dataset aou_5_34 (January 1982); Checklist aou_5_34.csv (February 1982); Dataset aou_6_35 (1985); Checklist NACC_list_species_aou_7_57.csv (2017)	1886; 1957; January 1982; February 1982; 1985; 2017	yes	yes
Anas penelope	Anas penelope, Mareca penelope	2	Checklist aou_1.csv (1886); Dataset aou_2_09 (1899); Dataset aou_2_15 (1909); Dataset aou_5_32 (1973); Dataset aou_5_34 (January 1982); Checklist aou_5_34.csv (February 1982); Checklist NACC_list_species_aou_7_57.csv (2017)	1886; 1899; 1909; 1973; January 1982; February 1982; 2017	yes	yes
Calypte anna	Calypte anna, Trochilus anna	2	Checklist aou_1.csv (1886); Dataset aou_1_05 (1893); Checklist aou_5_34.csv (February 1982); Checklist NACC_list_species_aou_7_57.csv (2017)	1886; 1893; February 1982; 2017	yes	yes
Sterna dougallii	Sterna dougallii, Sterna dougalli	2	Checklist aou_1.csv (1886); Dataset aou_4_19 (1944); Checklist aou_5_34.csv (February 1982); Checklist NACC_list_species_aou_7_57.csv (2017)	1886; 1944; February 1982; 2017	yes	yes
Sterna trudeaui	Sterna trudeaui	1	Checklist aou_1.csv (1886); Dataset aou_5_34 (January 1982)	1886; January 1982	yes	no
Melanitta fusca	Oidemia fusca, Melanitta fusca	2	Checklist aou_1.csv (1886); Dataset aou_4 (1931); Dataset aou_4_19 (1944); Dataset aou_4_24 (1949); Dataset aou_5_34 (January 1982); Checklist aou_5_34.csv (February 1982); Checklist NACC_list_species_aou_7_57.csv (2017)	1886; 1931; 1944; 1949; January 1982; February 1982; 2017	yes	yes
Rynchops niger	Rynchops niger, Rynchops nigra	2	Checklist aou_1.csv (1886); Dataset aou_4 (1931); Dataset aou_5_32 (1973); Dataset aou_5_34 (January 1982); Checklist aou_5_34.csv (February 1982); Checklist NACC_list_species_aou_7_57.csv (2017)	1886; 1931; 1973; January 1982; February 1982; 2017	yes	yes
Rhynchophanes mccownii	Rhynchophanes mccownii, Calcarius mccownii, Rhynchophanes mccowni	3	Checklist aou_1.csv (1886); Dataset aou_3 (1910); Dataset aou_4_19 (1944); Dataset aou_5_32 (1973); Dataset aou_5_34 (January 1982); Checklist aou_5_34.csv (February 1982); Dataset aou_7_51 (2010); Checklist NACC_list_species_aou_7_57.csv (2017)	1886; 1910; 1944; 1973; January 1982; February 1982; 2010; 2017	yes	yes
Compsothlypis nigrilora	Compsothlypis nigrilora	1	Checklist aou_1.csv (1886); Dataset aou_2_13 (1904)	1886; 1904	yes	no
Charadrius wilsonia	Ochthodromus wilsonius, Aegialitis wilsonia, Pagolla wilsonia, Charadrius wilsonia	4	Checklist aou_1.csv (1886); Dataset aou_2_12 (1903); Dataset aou_3_18 (1923); Dataset aou_4_19 (1944); Checklist aou_5_34.csv (February 1982); Checklist NACC_list_species_aou_7_57.csv (2017)	1886; 1903; 1923; 1944; February 1982; 2017	yes	yes
Baeolophus bicolor	Baeolophus bicolor, Parus bicolor	2	Checklist aou_1.csv (1886); Dataset aou_2_12 (1903); Dataset aou_4_19 (1944); Dataset aou_5_33 (1976); Checklist aou_5_34.csv (February 1982); Dataset aou_6_41 (1997); Dataset aou_7_43 (2002); Checklist NACC_list_species_aou_7_57.csv (2017)	1886; 1903; 1944; 1976; February 1982; 1997; 2002; 2017	yes	yes
Arenaria morinella	Arenaria morinella	1	Dataset aou_2_10 (1901); Dataset aou_2_14 (1908)	1901; 1908	no	no
Anas eatoni	Anas eatoni	1	Dataset aou_6_41 (1997)	1997	no	yes
Sitta carolinensis	Sitta carolinensis, Sitta carolinensis aculeata	2	Checklist aou_1.csv (1886); Dataset aou_3 (1910); Checklist aou_5_34.csv (February 1982); Checklist NACC_list_species_aou_7_57.csv (2017)	1886; 1910; February 1982; 2017	yes	yes
Dendroica aestiva	Dendroica aestiva	1	Checklist aou_1.csv (1886); Dataset aou_3_17 (1920); Dataset aou_4_20 (1945)	1886; 1920; 1945	yes	no
Thalasseus sandvicensis	Sterna sandvicensis acuflavida, Sterna sandvicensis, Thalasseus sandvicensis	3	Checklist aou_1.csv (1886); Dataset aou_4 (1931); Dataset aou_5 (1957); Dataset aou_5_33 (1976); Checklist aou_5_34.csv (February 1982); Dataset aou_7_47 (2006); Checklist NACC_list_species_aou_7_57.csv (2017)	1886; 1931; 1957; 1976; February 1982; 2006; 2017	yes	yes
Rallus longirostris	Rallus longirostris, Rallus longirostris saturatus, Rallus longirostris crepitans	3	Checklist aou_1.csv (1886); Dataset aou_1_02 (1890); Dataset aou_2_11 (1902); Dataset aou_2_12 (1903); Dataset aou_2_13 (1904); Dataset aou_2_14 (1908); Dataset aou_2_15 (1909); Dataset aou_3 (1910); Dataset aou_4 (1931); Dataset aou_4_19 (1944); Checklist aou_5_34.csv (February 1982); Dataset aou_7_55 (2014)	1886; 1890; 1902; 1903; 1904; 1908; 1909; 1910; 1931; 1944; February 1982; 2014	yes	no
Geothlypis formosa	Oporornis formosa, Geothlypis formosa, Oporornis formosus	3	Checklist aou_1.csv (1886); Dataset aou_2_14 (1908); Dataset aou_3 (1910); Dataset aou_3_17 (1920); Dataset aou_5 (1957); Dataset aou_5_34 (January 1982); Checklist aou_5_34.csv (February 1982); Dataset aou_6 (1983); Dataset aou_7_52 (2011); Checklist NACC_list_species_aou_7_57.csv (2017)	1886; 1908; 1910; 1920; 1957; January 1982; February 1982; 1983; 2011; 2017	yes	yes
Fratercula cirrhata	Lunda cirrhata, Fratercula cirrhata	2	Checklist aou_1.csv (1886); Dataset aou_5_34 (January 1982); Checklist aou_5_34.csv (February 1982); Checklist NACC_list_species_aou_7_57.csv (2017)	1886; January 1982; February 1982; 2017	yes	yes
Pitangus sulphuratus	Pitangus sulphuratus	1	Dataset aou_2_14 (1908); Dataset aou_5 (1957); Dataset aou_5_34 (January 1982); Checklist aou_5_34.csv (February 1982); Checklist NACC_list_species_aou_7_57.csv (2017)	1908; 1957; January 1982; February 1982; 2017	no	yes
Centrocercus minimus	Centrocercus minimus	1	Dataset aou_7_42 (2000); Checklist NACC_list_species_aou_7_57.csv (2017)	2000; 2017	no	yes
Ammodramus nelsoni	Passerherbulus nelsoni, Ammodramus nelsoni	2	Dataset aou_2_09 (1899); Dataset aou_2_15 (1909); Dataset aou_3 (1910); Dataset aou_3_16 (1912); Dataset aou_3_17 (1920); Dataset aou_3_18 (1923); Dataset aou_4 (1931); Dataset aou_6_40 (1995); Dataset aou_7_50 (2009); Checklist NACC_list_species_aou_7_57.csv (2017)	1899; 1909; 1910; 1912; 1920; 1923; 1931; 1995; 2009; 2017	no	yes
Coccothraustes coccothraustes	Coccothraustes coccothraustes	1	Dataset aou_4 (1931); Dataset aou_5 (1957); Checklist aou_5_34.csv (February 1982); Checklist NACC_list_species_aou_7_57.csv (2017)	1931; 1957; February 1982; 2017	no	yes
Sula granti	Sula granti	1	Dataset aou_7_42 (2000); Checklist NACC_list_species_aou_7_57.csv (2017)	2000; 2017	no	yes
Colymbus holboellii	Colymbus holboellii	1	Checklist aou_1.csv (1886); Dataset aou_2_14 (1908); Dataset aou_4 (1931)	1886; 1908; 1931	yes	no
Cygnus cygnus	Cygnus cygnus, Olor cygnus	2	Checklist aou_1.csv (1886); Dataset aou_2_15 (1909); Dataset aou_3 (1910); Dataset aou_3_18 (1923); Dataset aou_4 (1931); Dataset aou_4_27 (1952); Dataset aou_5_34 (January 1982); Checklist aou_5_34.csv (February 1982); Checklist NACC_list_species_aou_7_57.csv (2017)	1886; 1909; 1910; 1923; 1931; 1952; January 1982; February 1982; 2017	yes	yes
Dendroica erithachorides	Dendroica erithachorides, Dendroica bryanti castaneiceps, Dendroica bryanti	3	Checklist aou_1.csv (1886); Dataset aou_3_17 (1920); Dataset aou_4 (1931); Dataset aou_4_19 (1944)	1886; 1920; 1931; 1944	yes	no
Picoides borealis	Dendrocopos borealis, Dryobates borealis, Picoides borealis	3	Checklist aou_1.csv (1886); Dataset aou_4_22 (1947); Dataset aou_5_33 (1976); Checklist aou_5_34.csv (February 1982); Checklist NACC_list_species_aou_7_57.csv (2017)	1886; 1947; 1976; February 1982; 2017	yes	yes
Onychoprion anaethetus	Sterna anaethetus, Sterna anaetheta, Onychoprion anaethetus	3	Checklist aou_1.csv (1886); Dataset aou_3 (1910); Dataset aou_4 (1931); Checklist aou_5_34.csv (February 1982); Dataset aou_7_47 (2006); Checklist NACC_list_species_aou_7_57.csv (2017)	1886; 1910; 1931; February 1982; 2006; 2017	yes	yes
Sturnus vulgaris	Sturnus vulgaris	1	Checklist aou_1.csv (1886); Dataset aou_5_34 (January 1982); Checklist aou_5_34.csv (February 1982); Checklist NACC_list_species_aou_7_57.csv (2017)	1886; January 1982; February 1982; 2017	yes	yes
Rallus limicola	Rallus virginianus, Rallus limicola	2	Checklist aou_1.csv (1886); Dataset aou_4 (1931); Checklist aou_5_34.csv (February 1982); Checklist NACC_list_species_aou_7_57.csv (2017)	1886; 1931; February 1982; 2017	yes	yes
Aethia pusilla	Aethia pusilla, Simorhynchus pusillus	2	Checklist aou_1.csv (1886); Dataset aou_2_14 (1908); Checklist aou_5_34.csv (February 1982); Checklist NACC_list_species_aou_7_57.csv (2017)	1886; 1908; February 1982; 2017	yes	yes
Emberiza rustica	Emberiza rustica	1	Dataset aou_3_16 (1912); Dataset aou_5_34 (January 1982); Checklist aou_5_34.csv (February 1982); Checklist NACC_list_species_aou_7_57.csv (2017)	1912; January 1982; February 1982; 2017	no	yes
Stercorarius parasiticus	Stercorarius parasiticus	1	Checklist aou_1.csv (1886); Dataset aou_5_34 (January 1982); Checklist aou_5_34.csv (February 1982); Dataset aou_7_47 (2006); Checklist NACC_list_species_aou_7_57.csv (2017)	1886; January 1982; February 1982; 2006; 2017	yes	yes
Icterus gularis	Icterus gularis	1	Dataset aou_4_20 (1945); Dataset aou_5 (1957); Dataset aou_5_34 (January 1982); Checklist aou_5_34.csv (February 1982); Dataset aou_6 (1983); Checklist NACC_list_species_aou_7_57.csv (2017)	1945; 1957; January 1982; February 1982; 1983; 2017	no	yes
Gavia pacifica	Gavia pacifica, Gavia pacificus, Urinator pacificus	3	Checklist aou_1.csv (1886); Dataset aou_2_09 (1899); Dataset aou_3 (1910); Dataset aou_4 (1931); Dataset aou_6_35 (1985); Checklist NACC_list_species_aou_7_57.csv (2017)	1886; 1899; 1910; 1931; 1985; 2017	yes	yes
Piranga rubra	Piranga rubra, Piranga rubra cooperi	2	Checklist aou_1.csv (1886); Dataset aou_2_14 (1908); Dataset aou_4 (1931); Dataset aou_5_34 (January 1982); Checklist aou_5_34.csv (February 1982); Dataset aou_6 (1983); Dataset aou_7_50 (2009); Checklist NACC_list_species_aou_7_57.csv (2017)	1886; 1908; 1931; January 1982; February 1982; 1983; 2009; 2017	yes	yes
Myiarchus cinerascens	Myiarchus cinerascens	1	Checklist aou_1.csv (1886); Dataset aou_5 (1957); Checklist aou_5_34.csv (February 1982); Checklist NACC_list_species_aou_7_57.csv (2017)	1886; 1957; February 1982; 2017	yes	yes
Agelaius gubernator	Agelaius gubernator	1	Checklist aou_1.csv (1886); Dataset aou_2_15 (1909); Dataset aou_4 (1931)	1886; 1909; 1931	yes	no
Sayornis phoebe	Sayornis phoebe	1	Checklist aou_1.csv (1886); Dataset aou_4 (1931); Checklist aou_5_34.csv (February 1982); Checklist NACC_list_species_aou_7_57.csv (2017)	1886; 1931; February 1982; 2017	yes	yes
Somateria dresseri	Somateria dresseri	1	Checklist aou_1.csv (1886); Dataset aou_3 (1910); Dataset aou_3_18 (1923)	1886; 1910; 1923	yes	no
Larus occidentalis	Larus occidentalis	1	Checklist aou_1.csv (1886); Checklist aou_5_34.csv (February 1982); Dataset aou_6 (1983); Checklist NACC_list_species_aou_7_57.csv (2017)	1886; February 1982; 1983; 2017	yes	yes
Oreothlypis celata	Vermivora celata, Helminthophila celata lutescens, Oreothlypis celata, Helminthophila celata	4	Checklist aou_1.csv (1886); Dataset aou_2_15 (1909); Dataset aou_3_17 (1920); Dataset aou_5 (1957); Dataset aou_5_34 (January 1982); Checklist aou_5_34.csv (February 1982); Dataset aou_6 (1983); Dataset aou_7_51 (2010); Checklist NACC_list_species_aou_7_57.csv (2017)	1886; 1909; 1920; 1957; January 1982; February 1982; 1983; 2010; 2017	yes	yes
Ardenna grisea	Puffinus griseus, Ardenna grisea	2	Checklist aou_1.csv (1886); Dataset aou_2_15 (1909); Dataset aou_3 (1910); Dataset aou_3_18 (1923); Dataset aou_4 (1931); Checklist aou_5_34.csv (February 1982); Dataset aou_7_57 (2016); Checklist NACC_list_species_aou_7_57.csv (2017)	1886; 1909; 1910; 1923; 1931; February 1982; 2016; 2017	yes	yes
Thalasseus maximus	Sterna maxima, Thalasseus maximus	2	Checklist aou_1.csv (1886); Dataset aou_4 (1931); Dataset aou_5_33 (1976); Checklist aou_5_34.csv (February 1982); Dataset aou_7_47 (2006); Checklist NACC_list_species_aou_7_57.csv (2017)	1886; 1931; 1976; February 1982; 2006; 2017	yes	yes
Aphelocoma insularis	Aphelocoma insularis	1	Dataset aou_1_01 (1889); Dataset aou_2 (1895); Dataset aou_4_19 (1944); Dataset aou_6_40 (1995); Checklist NACC_list_species_aou_7_57.csv (2017)	1889; 1895; 1944; 1995; 2017	no	yes
Aphelocoma sordida	Aphelocoma sieberi, Aphelocoma sieberii, Aphelocoma sordida, Aphelocoma sieberii arizonae	4	Checklist aou_1.csv (1886); Dataset aou_3 (1910); Dataset aou_4_19 (1944); Dataset aou_4_22 (1947)	1886; 1910; 1944; 1947	yes	no
Elanus caeruleus	Elanus caeruleus	1	Dataset aou_5_34 (January 1982); Checklist aou_5_34.csv (February 1982); Dataset aou_6_39 (1993)	January 1982; February 1982; 1993	no	yes
Falco columbarius	Falco columbarius suckleyi, Falco columbarius	2	Checklist aou_1.csv (1886); Dataset aou_2_14 (1908); Dataset aou_4_21 (1946); Dataset aou_5_34 (January 1982); Checklist aou_5_34.csv (February 1982); Checklist NACC_list_species_aou_7_57.csv (2017)	1886; 1908; 1946; January 1982; February 1982; 2017	yes	yes
Junco ridgwayi	Junco ridgwayi	1	Dataset aou_1_03 (1891); Dataset aou_2_08 (1897)	1891; 1897	no	no
Numenius borealis	Numenius borealis, Phaeopus borealis	2	Checklist aou_1.csv (1886); Dataset aou_4 (1931); Dataset aou_4_19 (1944); Checklist aou_5_34.csv (February 1982); Checklist NACC_list_species_aou_7_57.csv (2017)	1886; 1931; 1944; February 1982; 2017	yes	yes
Starnoenas cyanocephala	Starnoenas cyanocephala	1	Checklist aou_1.csv (1886); Dataset aou_4 (1931); Dataset aou_6 (1983); Checklist NACC_list_species_aou_7_57.csv (2017)	1886; 1931; 1983; 2017	yes	yes
Lanius borealis	Lanius borealis	1	Checklist aou_1.csv (1886); Dataset aou_4_19 (1944)	1886; 1944	yes	no
Gymnogyps californianus	Pseudogryphus californianus, Gymnogyps californianus	2	Checklist aou_1.csv (1886); Dataset aou_2_10 (1901); Dataset aou_4 (1931); Checklist aou_5_34.csv (February 1982); Checklist NACC_list_species_aou_7_57.csv (2017)	1886; 1901; 1931; February 1982; 2017	yes	yes
Vireo cassinii	Vireo cassinii	1	Dataset aou_6_41 (1997); Checklist NACC_list_species_aou_7_57.csv (2017)	1997; 2017	no	yes
Porzana carolina	Porzana carolina	1	Checklist aou_1.csv (1886); Checklist aou_5_34.csv (February 1982); Checklist NACC_list_species_aou_7_57.csv (2017)	1886; February 1982; 2017	yes	yes
Anas formosa	Nettion formosum, Anas formosa	2	Dataset aou_4 (1931); Dataset aou_4_19 (1944); Checklist aou_5_34.csv (February 1982); Checklist NACC_list_species_aou_7_57.csv (2017)	1931; 1944; February 1982; 2017	no	yes
Stercorarius longicaudus	Stercorarius longicaudus	1	Checklist aou_1.csv (1886); Dataset aou_5_34 (January 1982); Checklist aou_5_34.csv (February 1982); Dataset aou_7_47 (2006); Checklist NACC_list_species_aou_7_57.csv (2017)	1886; January 1982; February 1982; 2006; 2017	yes	yes
Ectopistes migratorius	Ectopistes migratorius	1	Checklist aou_1.csv (1886); Checklist aou_5_34.csv (February 1982); Checklist NACC_list_species_aou_7_57.csv (2017)	1886; February 1982; 2017	yes	yes
Setophaga cerulea	Dendroica cerulea, Setophaga cerulea, Dendroica rara, Dendroica caerulea	4	Checklist aou_1.csv (1886); Dataset aou_2_08 (1897); Dataset aou_2_13 (1904); Dataset aou_3_17 (1920); Dataset aou_5 (1957); Dataset aou_5_34 (January 1982); Checklist aou_5_34.csv (February 1982); Dataset aou_6 (1983); Dataset aou_7_52 (2011); Checklist NACC_list_species_aou_7_57.csv (2017)	1886; 1897; 1904; 1920; 1957; January 1982; February 1982; 1983; 2011; 2017	yes	yes
Phaethon americanus	Phaethon flavirostris, Phaethon americanus	2	Checklist aou_1.csv (1886); Dataset aou_2_09 (1899); Dataset aou_2_15 (1909); Dataset aou_4 (1931)	1886; 1899; 1909; 1931	yes	no
Charadrius montanus	Aegialitis montana, Podasocys montana, Charadrius montanus, Podasocys montanus, Eupoda montana	5	Checklist aou_1.csv (1886); Dataset aou_2_12 (1903); Dataset aou_3 (1910); Dataset aou_4 (1931); Dataset aou_5_32 (1973); Checklist aou_5_34.csv (February 1982); Checklist NACC_list_species_aou_7_57.csv (2017)	1886; 1903; 1910; 1931; 1973; February 1982; 2017	yes	yes
Parabuteo unicinctus	Parabuteo unicinctus, Parabuteo unicinctus harrisi	2	Checklist aou_1.csv (1886); Dataset aou_2_15 (1909); Dataset aou_3_18 (1923); Dataset aou_5 (1957); Checklist aou_5_34.csv (February 1982); Dataset aou_7 (1998); Checklist NACC_list_species_aou_7_57.csv (2017)	1886; 1909; 1923; 1957; February 1982; 1998; 2017	yes	yes
Chordeiles acutipennis	Chordeiles acutipennis	1	Dataset aou_1_07 (1895); Dataset aou_2 (1895); Dataset aou_3 (1910); Dataset aou_5 (1957); Checklist aou_5_34.csv (February 1982); Checklist NACC_list_species_aou_7_57.csv (2017)	1895; 1910; 1957; February 1982; 2017	no	yes
Somateria spectabilis	Somateria spectabilis	1	Checklist aou_1.csv (1886); Checklist aou_5_34.csv (February 1982); Checklist NACC_list_species_aou_7_57.csv (2017)	1886; February 1982; 2017	yes	yes
Haliaeetus leucocephalus	Haliaeetus leucocephalus	1	Checklist aou_1.csv (1886); Dataset aou_2_15 (1909); Dataset aou_3_18 (1923); Checklist aou_5_34.csv (February 1982); Checklist NACC_list_species_aou_7_57.csv (2017)	1886; 1909; 1923; February 1982; 2017	yes	yes
Strix nebulosa	Scotiaptex nebulosa, Ulula cinerea, Scotiaptex cinerea, Ulula cinerea lapponica, Strix nebulosa	5	Checklist aou_1.csv (1886); Dataset aou_1_01 (1889); Dataset aou_2_12 (1903); Dataset aou_2_14 (1908); Dataset aou_4_19 (1944); Checklist aou_5_34.csv (February 1982); Checklist NACC_list_species_aou_7_57.csv (2017)	1886; 1889; 1903; 1908; 1944; February 1982; 2017	yes	yes
Picoides arizonae	Dryobates arizonae, Picoides arizonae, Dendrocopos arizonae	3	Dataset aou_1_01 (1889); Dataset aou_4_22 (1947); Dataset aou_5_33 (1976); Dataset aou_5_34 (January 1982); Dataset aou_7_42 (2000); Checklist NACC_list_species_aou_7_57.csv (2017)	1889; 1947; 1976; January 1982; 2000; 2017	no	yes
Phaeopus hudsonicus	Numenius hudsonicus, Phaeopus hudsonicus	2	Checklist aou_1.csv (1886); Dataset aou_4 (1931); Dataset aou_4_19 (1944)	1886; 1931; 1944	yes	no
Archilochus colubris	Trochilus colubris, Archilochus colubris	2	Checklist aou_1.csv (1886); Dataset aou_2_15 (1909); Checklist aou_5_34.csv (February 1982); Checklist NACC_list_species_aou_7_57.csv (2017)	1886; 1909; February 1982; 2017	yes	yes
Empidonax fulvifrons	Empidonax fulvifrons pygmaeus, Empidonax fulvifrons	2	Checklist aou_1.csv (1886); Dataset aou_3 (1910); Checklist aou_5_34.csv (February 1982); Checklist NACC_list_species_aou_7_57.csv (2017)	1886; 1910; February 1982; 2017	yes	yes
Amphispiza bilineata	Amphispiza bilineata	1	Checklist aou_1.csv (1886); Dataset aou_5_34 (January 1982); Checklist aou_5_34.csv (February 1982); Checklist NACC_list_species_aou_7_57.csv (2017)	1886; January 1982; February 1982; 2017	yes	yes
Dendragapus fuliginosus	Dendragapus fuliginosus	1	Dataset aou_4 (1931); Dataset aou_4_19 (1944); Dataset aou_7_47 (2006); Checklist NACC_list_species_aou_7_57.csv (2017)	1931; 1944; 2006; 2017	no	yes
Calidris pygmea	Eurynorhynchus pygmeus, Calidris pygmea, Eurynorhynchus pygmeum, Eurynorhynchus pygmaeus	4	Checklist aou_1.csv (1886); Dataset aou_3 (1910); Dataset aou_5 (1957); Dataset aou_5_32 (1973); Dataset aou_5_34 (January 1982); Checklist aou_5_34.csv (February 1982); Dataset aou_7_45 (2004); Dataset aou_7_54 (2013); Checklist NACC_list_species_aou_7_57.csv (2017)	1886; 1910; 1957; 1973; January 1982; February 1982; 2004; 2013; 2017	yes	yes
Junco phaeonotus	Junco cinereus, Junco cinereus palliatus, Junco cinereus dorsalis, Junco phaeonotus	4	Checklist aou_1.csv (1886); Dataset aou_2 (1895); Dataset aou_5 (1957); Dataset aou_5_32 (1973); Dataset aou_5_34 (January 1982); Checklist aou_5_34.csv (February 1982); Checklist NACC_list_species_aou_7_57.csv (2017)	1886; 1895; 1957; 1973; January 1982; February 1982; 2017	yes	yes
Passerina caerulea	Passerina caerulea, Guiraca caerulea	2	Checklist aou_1.csv (1886); Dataset aou_5_34 (January 1982); Checklist aou_5_34.csv (February 1982); Dataset aou_6 (1983); Dataset aou_7_43 (2002); Checklist NACC_list_species_aou_7_57.csv (2017)	1886; January 1982; February 1982; 1983; 2002; 2017	yes	yes
Pinguinus impennis	Plautus impennis, Pinguinus impennis	2	Checklist aou_1.csv (1886); Dataset aou_4_19 (1944); Checklist aou_5_34.csv (February 1982); Checklist NACC_list_species_aou_7_57.csv (2017)	1886; 1944; February 1982; 2017	yes	yes
Loxia leucoptera	Loxia leucoptera	1	Checklist aou_1.csv (1886); Checklist aou_5_34.csv (February 1982); Dataset aou_7_44 (2003); Checklist NACC_list_species_aou_7_57.csv (2017)	1886; February 1982; 2003; 2017	yes	yes
Heleodytes bunneicapillus	Heleodytes bunneicapillus	1	Dataset aou_2_08 (1897)	1897	no	no
Aegolius funereus	Glaux funerea, Cryptoglaux funerea, Nyctala tengmalmi, Aegolius funerea, Nyctala tengmalmi richardsoni, Aegolius funereus, Cryptoglaux tengmalmi	7	Checklist aou_1.csv (1886); Dataset aou_2_13 (1904); Dataset aou_2_14 (1908); Dataset aou_2_15 (1909); Dataset aou_4_22 (1947); Dataset aou_5 (1957); Checklist aou_5_34.csv (February 1982); Checklist NACC_list_species_aou_7_57.csv (2017)	1886; 1904; 1908; 1909; 1947; 1957; February 1982; 2017	yes	yes
Aphelocoma californica	Aphelocoma californica	1	Checklist aou_1.csv (1886); Dataset aou_4 (1931); Dataset aou_4_19 (1944); Dataset aou_6_40 (1995); Dataset aou_7_57 (2016); Checklist NACC_list_species_aou_7_57.csv (2017)	1886; 1931; 1944; 1995; 2016; 2017	yes	yes
Bucephala islandica	Glaucionetta islandica, Bucephala islandica, Clangula islandica	3	Checklist aou_1.csv (1886); Dataset aou_2_08 (1897); Dataset aou_3_17 (1920); Dataset aou_4_23 (1948); Dataset aou_5 (1957); Checklist aou_5_34.csv (February 1982); Checklist NACC_list_species_aou_7_57.csv (2017)	1886; 1897; 1920; 1948; 1957; February 1982; 2017	yes	yes
Buteo borealis	Buteo borealis kriderii, Buteo borealis, Buteo borealis lucasanus, Buteo borealis calurus	4	Checklist aou_1.csv (1886); Dataset aou_1_03 (1891); Dataset aou_2_15 (1909); Dataset aou_3_18 (1923); Dataset aou_4_19 (1944)	1886; 1891; 1909; 1923; 1944	yes	no
Troglodytes cobbi	Troglodytes cobbi	1	Dataset aou_7_54 (2013)	2013	no	yes
Nyctanassa violacea	Nyctanassa violacea, Nyctanassa violaceus, Nycticorax violaceus	3	Checklist aou_1.csv (1886); Dataset aou_2 (1895); Dataset aou_2_12 (1903); Dataset aou_5_34 (January 1982); Checklist aou_5_34.csv (February 1982); Dataset aou_6_37 (1989); Checklist NACC_list_species_aou_7_57.csv (2017)	1886; 1895; 1903; January 1982; February 1982; 1989; 2017	yes	yes
Larus nelsoni	Larus nelsoni	1	Checklist aou_1.csv (1886); Dataset aou_4 (1931)	1886; 1931	yes	no
Pterodroma cahow	Pterodroma cahow	1	Dataset aou_3_18 (1923); Dataset aou_4 (1931); Dataset aou_5_34 (January 1982); Dataset aou_6 (1983); Checklist NACC_list_species_aou_7_57.csv (2017)	1923; 1931; January 1982; 1983; 2017	no	yes
Ardenna tenuirostris	Puffinus tenuirostris, Ardenna tenuirostris	2	Checklist aou_1.csv (1886); Dataset aou_3_18 (1923); Dataset aou_4 (1931); Dataset aou_5_34 (January 1982); Checklist aou_5_34.csv (February 1982); Dataset aou_7_57 (2016); Checklist NACC_list_species_aou_7_57.csv (2017)	1886; 1923; 1931; January 1982; February 1982; 2016; 2017	yes	yes
Sphyrapicus ruber	Sphyrapicus ruber	1	Checklist aou_1.csv (1886); Dataset aou_4 (1931); Dataset aou_5_34 (January 1982); Checklist aou_5_34.csv (February 1982); Checklist NACC_list_species_aou_7_57.csv (2017)	1886; 1931; January 1982; February 1982; 2017	yes	yes
Sterna hirundo	Sterna hirundo	1	Checklist aou_1.csv (1886); Checklist aou_5_34.csv (February 1982); Checklist NACC_list_species_aou_7_57.csv (2017)	1886; February 1982; 2017	yes	yes
Falco aesalon	Falco regulus, Falco aesalon	2	Dataset aou_1_01 (1889); Dataset aou_2_14 (1908); Dataset aou_4_21 (1946)	1889; 1908; 1946	no	no
Melospiza melodia	Melospiza fasciata guttata, Melospiza fasciata, Melospiza fasciata fallax, Melospiza melodia, Melospiza fasciata rufina, Melospiza fasciata montana, Melospiza fasciata heermanni, Melospiza fasciata samuelis	8	Checklist aou_1.csv (1886); Dataset aou_2_10 (1901); Dataset aou_2_12 (1903); Dataset aou_2_14 (1908); Dataset aou_5_34 (January 1982); Checklist aou_5_34.csv (February 1982); Checklist NACC_list_species_aou_7_57.csv (2017)	1886; 1901; 1903; 1908; January 1982; February 1982; 2017	yes	yes
Icterus parisorum	Icterus parisorum	1	Checklist aou_1.csv (1886); Dataset aou_5_34 (January 1982); Checklist aou_5_34.csv (February 1982); Dataset aou_6 (1983); Checklist NACC_list_species_aou_7_57.csv (2017)	1886; January 1982; February 1982; 1983; 2017	yes	yes
Sitta pygmaea	Sitta pygmaea	1	Checklist aou_1.csv (1886); Dataset aou_3 (1910); Dataset aou_5 (1957); Checklist aou_5_34.csv (February 1982); Dataset aou_6 (1983); Checklist NACC_list_species_aou_7_57.csv (2017)	1886; 1910; 1957; February 1982; 1983; 2017	yes	yes
Anser serrirostris	Anser serrirostris	1	Dataset aou_7_48 (2007); Checklist NACC_list_species_aou_7_57.csv (2017)	2007; 2017	no	yes
Gelochelidon nilotica	Sterna nilotica, Gelochelidon nilotica	2	Checklist aou_1.csv (1886); Dataset aou_5_34 (January 1982); Checklist aou_5_34.csv (February 1982); Dataset aou_7_47 (2006); Checklist NACC_list_species_aou_7_57.csv (2017)	1886; January 1982; February 1982; 2006; 2017	yes	yes
Canachites franklinii	Canachites franklinii, Dendragapus franklinii, Canachites franklini	3	Checklist aou_1.csv (1886); Dataset aou_2_09 (1899); Dataset aou_4_23 (1948); Dataset aou_4_30 (1955)	1886; 1899; 1948; 1955	yes	no
Aythya baeri	Aythya baeri	1	Dataset aou_4_25 (1950); Dataset aou_5_34 (January 1982)	1950; January 1982	no	no
Spizella passerina	Spizella socialis arizonae, Spizella socialis, Spizella passerina	3	Checklist aou_1.csv (1886); Dataset aou_2_14 (1908); Dataset aou_5_34 (January 1982); Checklist aou_5_34.csv (February 1982); Checklist NACC_list_species_aou_7_57.csv (2017)	1886; 1908; January 1982; February 1982; 2017	yes	yes
Tadorna ferruginea	Tadorna ferruginea, Casarca ferruginea, Casarca casarca	3	Dataset aou_2_08 (1897); Dataset aou_2_14 (1908); Dataset aou_5 (1957); Dataset aou_5_32 (1973); Dataset aou_5_34 (January 1982)	1897; 1908; 1957; 1973; January 1982	no	no
Charadrius vociferus	Charadrius vociferus, Aegialitis vocifera, Oxyechus vociferus	3	Checklist aou_1.csv (1886); Dataset aou_2_12 (1903); Dataset aou_4_19 (1944); Checklist aou_5_34.csv (February 1982); Checklist NACC_list_species_aou_7_57.csv (2017)	1886; 1903; 1944; February 1982; 2017	yes	yes
Myiarchus tuberculifer	Myiarchus tuberculifer	1	Dataset aou_4 (1931); Dataset aou_5_34 (January 1982); Checklist aou_5_34.csv (February 1982); Checklist NACC_list_species_aou_7_57.csv (2017)	1931; January 1982; February 1982; 2017	no	yes
Vireo flavoviridis	Vireosylva flavoviridis, Vireo flavoviridis	2	Checklist aou_1.csv (1886); Dataset aou_2_14 (1908); Dataset aou_4 (1931); Dataset aou_5_34 (January 1982); Dataset aou_6_36 (1987); Checklist NACC_list_species_aou_7_57.csv (2017)	1886; 1908; 1931; January 1982; 1987; 2017	yes	yes
Cygnus columbianus	Olor columbianus, Cygnus columbianus	2	Checklist aou_1.csv (1886); Dataset aou_3_18 (1923); Dataset aou_4_27 (1952); Dataset aou_5_34 (January 1982); Checklist aou_5_34.csv (February 1982); Checklist NACC_list_species_aou_7_57.csv (2017)	1886; 1923; 1952; January 1982; February 1982; 2017	yes	yes
Artemisiospiza nevadensis	Artemisiospiza nevadensis	1	Dataset aou_7_54 (2013); Checklist NACC_list_species_aou_7_57.csv (2017)	2013; 2017	no	yes
Cuculus optatus	Cuculus optatus	1	Dataset aou_4 (1931); Dataset aou_4_19 (1944); Dataset aou_7_47 (2006); Checklist NACC_list_species_aou_7_57.csv (2017)	1931; 1944; 2006; 2017	no	yes
Vireo solitarius	Vireo solitarius, Vireo solitarius plumbeus, Vireo solitarius cassinii, Lanivireo solitarius	4	Checklist aou_1.csv (1886); Dataset aou_2_14 (1908); Dataset aou_4 (1931); Dataset aou_5 (1957); Checklist aou_5_34.csv (February 1982); Dataset aou_6_41 (1997); Checklist NACC_list_species_aou_7_57.csv (2017)	1886; 1908; 1931; 1957; February 1982; 1997; 2017	yes	yes
Aeronautes saxatalis	Micropus melanoleucus, Aeronautes melanoleucus, Aeronautes saxatalis	3	Checklist aou_1.csv (1886); Dataset aou_1_05 (1893); Dataset aou_4 (1931); Dataset aou_5 (1957); Checklist aou_5_34.csv (February 1982); Checklist NACC_list_species_aou_7_57.csv (2017)	1886; 1893; 1931; 1957; February 1982; 2017	yes	yes
Ardenna creatopus	Puffinus creatopus, Ardenna creatopus	2	Checklist aou_1.csv (1886); Dataset aou_3_18 (1923); Dataset aou_4 (1931); Checklist aou_5_34.csv (February 1982); Dataset aou_7_57 (2016); Checklist NACC_list_species_aou_7_57.csv (2017)	1886; 1923; 1931; February 1982; 2016; 2017	yes	yes
Leucophaeus pipixcan	Larus franklinii, Larus pipixcan, Larus franklini, Leucophaeus pipixcan	4	Checklist aou_1.csv (1886); Dataset aou_3 (1910); Dataset aou_4 (1931); Checklist aou_5_34.csv (February 1982); Dataset aou_7_49 (2008); Checklist NACC_list_species_aou_7_57.csv (2017)	1886; 1910; 1931; February 1982; 2008; 2017	yes	yes
Branta bernicla	Branta bernicla	1	Checklist aou_1.csv (1886); Dataset aou_2 (1895); Dataset aou_2_15 (1909); Dataset aou_4 (1931); Dataset aou_4_19 (1944); Dataset aou_4_26 (1951); Dataset aou_5 (1957); Dataset aou_5_33 (1976); Checklist aou_5_34.csv (February 1982); Checklist NACC_list_species_aou_7_57.csv (2017)	1886; 1895; 1909; 1931; 1944; 1951; 1957; 1976; February 1982; 2017	yes	yes
Dendrocygna autumnalis	Dendrocygna autumnalis	1	Checklist aou_1.csv (1886); Dataset aou_5 (1957); Dataset aou_5_33 (1976); Checklist aou_5_34.csv (February 1982); Checklist NACC_list_species_aou_7_57.csv (2017)	1886; 1957; 1976; February 1982; 2017	yes	yes
Totanus ocropus	Totanus ochropus, Totanus ocropus, Helodromas ocrophus	3	Checklist aou_1.csv (1886); Dataset aou_2_09 (1899); Dataset aou_4 (1931); Dataset aou_5 (1957)	1886; 1899; 1931; 1957	yes	no
Sphyrapicus thyroideus	Sphyrapicus thyroideus	1	Checklist aou_1.csv (1886); Checklist aou_5_34.csv (February 1982); Checklist NACC_list_species_aou_7_57.csv (2017)	1886; February 1982; 2017	yes	yes
Leucosticte tephrocotis	Leucosticte tephrocotis littoralis, Leucosticte tephrocotis	2	Checklist aou_1.csv (1886); Dataset aou_2_15 (1909); Dataset aou_5_34 (January 1982); Dataset aou_6_39 (1993); Checklist NACC_list_species_aou_7_57.csv (2017)	1886; 1909; January 1982; 1993; 2017	yes	yes
Phylloscopus xanthodryas	Phylloscopus xanthodryas	1	Dataset aou_7_55 (2014)	2014	no	yes
Buteo lineatus	Buteo lineatus elegans, Buteo lineatus, Buteo lineatus alleni	3	Checklist aou_1.csv (1886); Dataset aou_2_15 (1909); Dataset aou_3_18 (1923); Checklist aou_5_34.csv (February 1982); Checklist NACC_list_species_aou_7_57.csv (2017)	1886; 1909; 1923; February 1982; 2017	yes	yes
Turdus confinis	Turdus confinis, Planesticus confinis, Merula confinis	3	Checklist aou_1.csv (1886); Dataset aou_2_14 (1908); Dataset aou_4 (1931); Dataset aou_5_32 (1973)	1886; 1908; 1931; 1973	yes	no
Oceanodroma socorroensis	Oceanodroma socorroensis, Oceanodroma soccoroensis	2	Dataset aou_2_08 (1897); Dataset aou_2_09 (1899); Dataset aou_2_10 (1901); Dataset aou_3_18 (1923); Dataset aou_4 (1931); Dataset aou_4_21 (1946); Dataset aou_7_57 (2016); Checklist NACC_list_species_aou_7_57.csv (2017)	1897; 1899; 1901; 1923; 1931; 1946; 2016; 2017	no	yes
Tringa totanus	Totanus totanus, Tringa totanus	2	Dataset aou_3_16 (1912); Dataset aou_4 (1931); Dataset aou_5 (1957); Dataset aou_5_32 (1973); Dataset aou_5_34 (January 1982); Dataset aou_6_41 (1997); Checklist NACC_list_species_aou_7_57.csv (2017)	1912; 1931; 1957; 1973; January 1982; 1997; 2017	no	yes
Spizella pusilla	Spizella pusilla	1	Checklist aou_1.csv (1886); Dataset aou_5_34 (January 1982); Checklist aou_5_34.csv (February 1982); Checklist NACC_list_species_aou_7_57.csv (2017)	1886; January 1982; February 1982; 2017	yes	yes
Oreoscoptes montanus	Oreoscoptes montanus, Oroscoptes montanus	2	Checklist aou_1.csv (1886); Dataset aou_3 (1910); Checklist aou_5_34.csv (February 1982); Checklist NACC_list_species_aou_7_57.csv (2017)	1886; 1910; February 1982; 2017	yes	yes
Picoides dorsalis	Picoides dorsalis	1	Dataset aou_7_44 (2003); Checklist NACC_list_species_aou_7_57.csv (2017)	2003; 2017	no	yes
Alectoris chukar	Alectoris chukar	1	Dataset aou_5_32 (1973); Checklist aou_5_34.csv (February 1982); Checklist NACC_list_species_aou_7_57.csv (2017)	1973; February 1982; 2017	no	yes
Haemorhous purpureus	Carpodacus purpureus californicus, Haemorhous purpureus, Carpodacus purpureus	3	Checklist aou_1.csv (1886); Checklist aou_5_34.csv (February 1982); Dataset aou_7_53 (2012); Checklist NACC_list_species_aou_7_57.csv (2017)	1886; February 1982; 2012; 2017	yes	yes
Chloroceryle americana	Ceryle cabanisi, Ceryle americana, Chloroceryle americana	3	Checklist aou_1.csv (1886); Dataset aou_1_05 (1893); Dataset aou_2 (1895); Dataset aou_3_18 (1923); Dataset aou_5 (1957); Checklist aou_5_34.csv (February 1982); Checklist NACC_list_species_aou_7_57.csv (2017)	1886; 1893; 1895; 1923; 1957; February 1982; 2017	yes	yes
Carpodacus amplus	Carpodacus amplus	1	Checklist aou_1.csv (1886); Dataset aou_5_32 (1973)	1886; 1973	yes	no
Sula dactylatra	Sula cyanops, Sula dactylatra	2	Checklist aou_1.csv (1886); Dataset aou_3_17 (1920); Dataset aou_5_34 (January 1982); Checklist aou_5_34.csv (February 1982); Dataset aou_7_42 (2000); Checklist NACC_list_species_aou_7_57.csv (2017)	1886; 1920; January 1982; February 1982; 2000; 2017	yes	yes
Prunella montanella	Prunella montanella	1	Dataset aou_4 (1931); Dataset aou_5_34 (January 1982); Checklist aou_5_34.csv (February 1982); Checklist NACC_list_species_aou_7_57.csv (2017)	1931; January 1982; February 1982; 2017	no	yes
Tiaris canorus	Tiaris canora, Euetheia canora, Tiaris canorus	3	Dataset aou_1_01 (1889); Dataset aou_2_11 (1902); Dataset aou_3 (1910); Dataset aou_4 (1931); Dataset aou_5 (1957); Dataset aou_5_34 (January 1982); Dataset aou_6 (1983); Dataset aou_7_45 (2004); Checklist NACC_list_species_aou_7_57.csv (2017)	1889; 1902; 1910; 1931; 1957; January 1982; 1983; 2004; 2017	no	yes
Anthus pratensis	Anthus pratensis	1	Checklist aou_1.csv (1886); Dataset aou_5_34 (January 1982)	1886; January 1982	yes	no
Phasianus colchicus	Phasianus colchicus	1	Dataset aou_4 (1931); Checklist aou_5_34.csv (February 1982); Checklist NACC_list_species_aou_7_57.csv (2017)	1931; February 1982; 2017	no	yes
Aphelocoma coerulescens	Aphelocoma cyanea, Aphelocoma floridana, Aphelocoma coerulescens	3	Checklist aou_1.csv (1886); Dataset aou_3 (1910); Dataset aou_4 (1931); Dataset aou_4_19 (1944); Dataset aou_5 (1957); Checklist aou_5_34.csv (February 1982); Dataset aou_6_40 (1995); Checklist NACC_list_species_aou_7_57.csv (2017)	1886; 1910; 1931; 1944; 1957; February 1982; 1995; 2017	yes	yes
Vermivora bachmanii	Helminthophila bachmani, Helminthophila bachmanii, Vermivora bachmanii, Vermivora bachmani	4	Checklist aou_1.csv (1886); Dataset aou_2 (1895); Dataset aou_2_15 (1909); Dataset aou_3 (1910); Dataset aou_3_17 (1920); Dataset aou_4_19 (1944); Dataset aou_5 (1957); Dataset aou_5_34 (January 1982); Checklist aou_5_34.csv (February 1982); Dataset aou_6 (1983); Checklist NACC_list_species_aou_7_57.csv (2017)	1886; 1895; 1909; 1910; 1920; 1944; 1957; January 1982; February 1982; 1983; 2017	yes	yes
Sphyrapicus nuchalis	Sphyrapicus nuchalis	1	Dataset aou_6_35 (1985); Checklist NACC_list_species_aou_7_57.csv (2017)	1985; 2017	no	yes
Aphelocoma wollweberi	Aphelocoma wollweberi	1	Dataset aou_7_52 (2011); Checklist NACC_list_species_aou_7_57.csv (2017)	2011; 2017	no	yes
Catharus minimus	Catharus minimus, Hylocichla aliciae, Turdus aliciae, Hylocichla minima, Turdus aliciae bicknelli	5	Checklist aou_1.csv (1886); Dataset aou_2_09 (1899); Dataset aou_4 (1931); Dataset aou_5_32 (1973); Dataset aou_5_34 (January 1982); Checklist aou_5_34.csv (February 1982); Dataset aou_6 (1983); Dataset aou_6_40 (1995); Checklist NACC_list_species_aou_7_57.csv (2017)	1886; 1899; 1931; 1973; January 1982; February 1982; 1983; 1995; 2017	yes	yes
Pyrrhula pyrrhula	Pyrrhula pyrrhula	1	Dataset aou_4 (1931); Dataset aou_5 (1957); Dataset aou_5_34 (January 1982); Checklist aou_5_34.csv (February 1982); Checklist NACC_list_species_aou_7_57.csv (2017)	1931; 1957; January 1982; February 1982; 2017	no	yes
Passer domesticus	Passer domesticus	1	Dataset aou_4 (1931); Dataset aou_5 (1957); Dataset aou_5_34 (January 1982); Checklist aou_5_34.csv (February 1982); Checklist NACC_list_species_aou_7_57.csv (2017)	1931; 1957; January 1982; February 1982; 2017	no	yes
Phoebastria immutabilis	Phoebastria immutabilis, Diomedea immutabilis	2	Dataset aou_2_09 (1899); Checklist aou_5_34.csv (February 1982); Dataset aou_6_41 (1997); Checklist NACC_list_species_aou_7_57.csv (2017)	1899; February 1982; 1997; 2017	no	yes
Corvus ossifragus	Corvus ossifragus	1	Checklist aou_1.csv (1886); Checklist aou_5_34.csv (February 1982); Checklist NACC_list_species_aou_7_57.csv (2017)	1886; February 1982; 2017	yes	yes
Thalassarche eremita	Thalassarche eremita	1	Dataset aou_7_55 (2014)	2014	no	yes
Colaptes rufipileus	Colaptes rufipileus	1	Checklist aou_1.csv (1886); Dataset aou_4 (1931)	1886; 1931	yes	no
Troglodytes troglodytes	Troglodytes troglodytes	1	Dataset aou_4_19 (1944); Checklist aou_5_34.csv (February 1982); Dataset aou_7_51 (2010)	1944; February 1982; 2010	no	no
Vireo flavifrons	Vireo flavifrons, Lanivireo flavifrons	2	Checklist aou_1.csv (1886); Dataset aou_2_14 (1908); Dataset aou_4 (1931); Checklist aou_5_34.csv (February 1982); Checklist NACC_list_species_aou_7_57.csv (2017)	1886; 1908; 1931; February 1982; 2017	yes	yes
Chlidonias leucopterus	Hydrochelidon leucoptera, Chlidonias leucoptera, Chlidonias leucopterus	3	Checklist aou_1.csv (1886); Dataset aou_3_17 (1920); Dataset aou_4 (1931); Dataset aou_4_23 (1948); Dataset aou_5 (1957); Dataset aou_5_34 (January 1982); Checklist aou_5_34.csv (February 1982); Checklist NACC_list_species_aou_7_57.csv (2017)	1886; 1920; 1931; 1948; 1957; January 1982; February 1982; 2017	yes	yes
Pachyramphus aglaiae	Platypsaris albiventris, Pachyramphus aglaiae, Platypsaris aglaiae	3	Dataset aou_1_02 (1890); Dataset aou_2 (1895); Dataset aou_2_14 (1908); Dataset aou_5 (1957); Dataset aou_5_34 (January 1982); Checklist aou_5_34.csv (February 1982); Dataset aou_6 (1983); Dataset aou_6_35 (1985); Dataset aou_6_41 (1997); Dataset aou_7 (1998); Dataset aou_7_44 (2003); Dataset aou_7_45 (2004); Dataset aou_7_52 (2011); Checklist NACC_list_species_aou_7_57.csv (2017)	1890; 1895; 1908; 1957; January 1982; February 1982; 1983; 1985; 1997; 1998; 2003; 2004; 2011; 2017	no	yes
Oceanites oceanicus	Oceanites oceanicus	1	Checklist aou_1.csv (1886); Dataset aou_3_18 (1923); Dataset aou_5_34 (January 1982); Checklist aou_5_34.csv (February 1982); Checklist NACC_list_species_aou_7_57.csv (2017)	1886; 1923; January 1982; February 1982; 2017	yes	yes
Passerina cyanea	Cyanospiza cyanea, Passerina cyanea	2	Checklist aou_1.csv (1886); Dataset aou_2_09 (1899); Dataset aou_2_14 (1908); Dataset aou_5_34 (January 1982); Checklist aou_5_34.csv (February 1982); Dataset aou_6 (1983); Checklist NACC_list_species_aou_7_57.csv (2017)	1886; 1899; 1908; January 1982; February 1982; 1983; 2017	yes	yes
Petrochelidon rufocollaris	Petrochelidon rufocollaris	1	Dataset aou_6_41 (1997)	1997	no	yes
Turdus merula	Turdus merula	1	Dataset aou_4 (1931); Dataset aou_5 (1957); Dataset aou_5_34 (January 1982); Checklist aou_5_34.csv (February 1982); Dataset aou_6 (1983); Checklist NACC_list_species_aou_7_57.csv (2017)	1931; 1957; January 1982; February 1982; 1983; 2017	no	yes
Pipilo erythrophthalmus	Pipilo erythrophthalmus alleni, Pipilo erythrophthalmus	2	Checklist aou_1.csv (1886); Dataset aou_4_29 (1954); Dataset aou_5 (1957); Dataset aou_5_34 (January 1982); Checklist aou_5_34.csv (February 1982); Dataset aou_6_40 (1995); Checklist NACC_list_species_aou_7_57.csv (2017)	1886; 1954; 1957; January 1982; February 1982; 1995; 2017	yes	yes
Hirundo rustica	Hirundo rustica	1	Dataset aou_2_14 (1908); Dataset aou_3 (1910); Dataset aou_4_19 (1944); Checklist aou_5_34.csv (February 1982); Checklist NACC_list_species_aou_7_57.csv (2017)	1908; 1910; 1944; February 1982; 2017	no	yes
Cissilopha sanblasiana	Cissilopha san-blasiana, Cissilopha sanblasiana	2	Dataset aou_4_26 (1951); Dataset aou_5_32 (1973); Dataset aou_5_34 (January 1982)	1951; 1973; January 1982	no	no
Myadestes townsendi	Myadestes townsendi, Myadestes townsendii	2	Checklist aou_1.csv (1886); Dataset aou_3 (1910); Dataset aou_5_34 (January 1982); Checklist aou_5_34.csv (February 1982); Dataset aou_6 (1983); Checklist NACC_list_species_aou_7_57.csv (2017)	1886; 1910; January 1982; February 1982; 1983; 2017	yes	yes
Tyrannus savana	Milvulus tyrannus, Tyrannus savana, Muscivora tyrannus, Tyrannus savanna	4	Checklist aou_1.csv (1886); Dataset aou_2_11 (1902); Dataset aou_5_34 (January 1982); Checklist aou_5_34.csv (February 1982); Dataset aou_6 (1983); Checklist NACC_list_species_aou_7_57.csv (2017)	1886; 1902; January 1982; February 1982; 1983; 2017	yes	yes
Branta nigricans	Branta nigricans	1	Checklist aou_1.csv (1886); Dataset aou_4_19 (1944); Dataset aou_4_26 (1951); Dataset aou_5_33 (1976)	1886; 1944; 1951; 1976	yes	no
Anthus cervinus	Anthus cervinus	1	Checklist aou_1.csv (1886); Checklist aou_5_34.csv (February 1982); Checklist NACC_list_species_aou_7_57.csv (2017)	1886; February 1982; 2017	yes	yes
Leucosticte atrata	Leucosticte atrata	1	Checklist aou_1.csv (1886); Dataset aou_2_15 (1909); Dataset aou_5_34 (January 1982); Checklist aou_5_34.csv (February 1982); Dataset aou_6_39 (1993); Checklist NACC_list_species_aou_7_57.csv (2017)	1886; 1909; January 1982; February 1982; 1993; 2017	yes	yes
Anthus spinoletta	Anthus spinoletta	1	Dataset aou_4 (1931); Dataset aou_5 (1957); Checklist aou_5_34.csv (February 1982); Dataset aou_6_37 (1989)	1931; 1957; February 1982; 1989	no	no
Netta rufina	Netta rufina	1	Checklist aou_1.csv (1886); Dataset aou_4_30 (1955)	1886; 1955	yes	no
Phoebetria palpebrata	Phoebetria palpebrata, Phoebetria fuliginosa	2	Checklist aou_1.csv (1886); Dataset aou_2_14 (1908); Dataset aou_4 (1931); Dataset aou_6_41 (1997); Checklist NACC_list_species_aou_7_57.csv (2017)	1886; 1908; 1931; 1997; 2017	yes	yes
Fratercula arctica	Fratercula arctica, Fratercula arctica glacialis	2	Checklist aou_1.csv (1886); Dataset aou_4 (1931); Dataset aou_5_34 (January 1982); Checklist aou_5_34.csv (February 1982); Checklist NACC_list_species_aou_7_57.csv (2017)	1886; 1931; January 1982; February 1982; 2017	yes	yes
Riparia riparia	Clivicola riparia, Riparia riparia	2	Checklist aou_1.csv (1886); Dataset aou_2_11 (1902); Checklist aou_5_34.csv (February 1982); Checklist NACC_list_species_aou_7_57.csv (2017)	1886; 1902; February 1982; 2017	yes	yes
Anas carolinensis	Nettion carolinense, Anas carolinensis, Nettion carolinensis	3	Checklist aou_1.csv (1886); Dataset aou_2_09 (1899); Dataset aou_3 (1910); Dataset aou_4_19 (1944); Dataset aou_5_32 (1973)	1886; 1899; 1910; 1944; 1973	yes	no
Oreothlypis virginiae	Helminthophila virginiae, Oreothlypis virginiae, Vermivora virginiae	3	Checklist aou_1.csv (1886); Dataset aou_2_15 (1909); Dataset aou_3_17 (1920); Dataset aou_5 (1957); Dataset aou_5_34 (January 1982); Checklist aou_5_34.csv (February 1982); Dataset aou_6 (1983); Dataset aou_7_51 (2010); Checklist NACC_list_species_aou_7_57.csv (2017)	1886; 1909; 1920; 1957; January 1982; February 1982; 1983; 2010; 2017	yes	yes
Crotophaga ani	Crotophaga ani	1	Checklist aou_1.csv (1886); Dataset aou_4 (1931); Checklist aou_5_34.csv (February 1982); Checklist NACC_list_species_aou_7_57.csv (2017)	1886; 1931; February 1982; 2017	yes	yes
Egretta tricolor	Ardea tricolor, Ardea tricolor ruficollis, Egretta tricolor, Hydranassa tricolor	4	Checklist aou_1.csv (1886); Dataset aou_2_12 (1903); Dataset aou_5_34 (January 1982); Checklist aou_5_34.csv (February 1982); Checklist NACC_list_species_aou_7_57.csv (2017)	1886; 1903; January 1982; February 1982; 2017	yes	yes
Sternula albifrons	Sterna albifrons, Sternula albifrons	2	Dataset aou_4_19 (1944); Dataset aou_5_34 (January 1982); Dataset aou_6_36 (1987); Dataset aou_7_47 (2006); Checklist NACC_list_species_aou_7_57.csv (2017)	1944; January 1982; 1987; 2006; 2017	no	yes
Petrochelidon pyrrhonota	Petrochelidon albifrons, Hirundo pyrrhonota, Petrochelidon lunifrons, Petrochelidon pyrrhonota	4	Checklist aou_1.csv (1886); Dataset aou_4 (1931); Dataset aou_4_19 (1944); Dataset aou_5_34 (January 1982); Checklist aou_5_34.csv (February 1982); Dataset aou_6_41 (1997); Checklist NACC_list_species_aou_7_57.csv (2017)	1886; 1931; 1944; January 1982; February 1982; 1997; 2017	yes	yes
Laterallus jamaicensis	Porzana jamaicensis, Crescicus jamaicensis, Porzana jamaicensis coturniculus, Laterallus jamaicensis, Creciscus jamaicensis	5	Checklist aou_1.csv (1886); Dataset aou_1_05 (1893); Dataset aou_1_06 (1894); Dataset aou_1_07 (1895); Dataset aou_2 (1895); Dataset aou_2_14 (1908); Dataset aou_3 (1910); Dataset aou_4 (1931); Dataset aou_4_19 (1944); Checklist aou_5_34.csv (February 1982); Checklist NACC_list_species_aou_7_57.csv (2017)	1886; 1893; 1894; 1895; 1908; 1910; 1931; 1944; February 1982; 2017	yes	yes
Bombycilla garrulus	Bombycilla garrulus, Ampelis garrulus, Bombycilla garrula	3	Checklist aou_1.csv (1886); Dataset aou_2_14 (1908); Dataset aou_3 (1910); Dataset aou_4_21 (1946); Dataset aou_5 (1957); Dataset aou_5_32 (1973); Checklist aou_5_34.csv (February 1982); Checklist NACC_list_species_aou_7_57.csv (2017)	1886; 1908; 1910; 1946; 1957; 1973; February 1982; 2017	yes	yes
Casmerodius alba	Casmerodius alba	1	Dataset aou_4 (1931)	1931	no	no
Platalea ajaja	Ajaia ajaja, Ajaja ajaja, Platalea ajaja	3	Checklist aou_1.csv (1886); Dataset aou_2_10 (1901); Dataset aou_4 (1931); Checklist aou_5_34.csv (February 1982); Dataset aou_7_43 (2002); Checklist NACC_list_species_aou_7_57.csv (2017)	1886; 1901; 1931; February 1982; 2002; 2017	yes	yes
Haliaeetus pelagicus	Thallasoaetus pelagicus, Haliaeetus pelagicus	2	Dataset aou_4 (1931); Dataset aou_4_25 (1950); Dataset aou_5_34 (January 1982); Checklist aou_5_34.csv (February 1982); Checklist NACC_list_species_aou_7_57.csv (2017)	1931; 1950; January 1982; February 1982; 2017	no	yes
Rallus elegans	Rallus elegans	1	Checklist aou_1.csv (1886); Checklist aou_5_34.csv (February 1982); Dataset aou_7_55 (2014); Checklist NACC_list_species_aou_7_57.csv (2017)	1886; February 1982; 2014; 2017	yes	yes
Haematopus palliatus	Haematopus palliatus	1	Checklist aou_1.csv (1886); Dataset aou_3 (1910); Dataset aou_4 (1931); Dataset aou_5 (1957); Checklist aou_5_34.csv (February 1982); Checklist NACC_list_species_aou_7_57.csv (2017)	1886; 1910; 1931; 1957; February 1982; 2017	yes	yes
Junco bairdi	Junco bairdi	1	Checklist aou_1.csv (1886); Dataset aou_5_32 (1973)	1886; 1973	yes	no
Leucosticte arctoa	Leucosticte arctoa	1	Dataset aou_5_34 (January 1982); Dataset aou_6_39 (1993); Dataset aou_7_54 (2013); Checklist NACC_list_species_aou_7_57.csv (2017)	January 1982; 1993; 2013; 2017	no	yes
Pelecanus thagus	Pelecanus thagus	1	Dataset aou_7_49 (2008)	2008	no	yes
Toxostoma longirostre	Harporhynchus longirostris, Toxostoma longirostre	2	Checklist aou_1.csv (1886); Dataset aou_1_01 (1889); Dataset aou_2 (1895); Dataset aou_2_11 (1902); Dataset aou_3 (1910); Dataset aou_5 (1957); Checklist aou_5_34.csv (February 1982); Checklist NACC_list_species_aou_7_57.csv (2017)	1886; 1889; 1895; 1902; 1910; 1957; February 1982; 2017	yes	yes
Phoenicopterus ruber	Phoenicopterus ruber	1	Checklist aou_1.csv (1886); Dataset aou_4 (1931); Dataset aou_5 (1957); Dataset aou_5_34 (January 1982); Checklist aou_5_34.csv (February 1982); Dataset aou_7_49 (2008); Checklist NACC_list_species_aou_7_57.csv (2017)	1886; 1931; 1957; January 1982; February 1982; 2008; 2017	yes	yes
Myiarchus magister	Myiarchus magister	1	Dataset aou_2_14 (1908); Dataset aou_3 (1910); Dataset aou_4 (1931)	1908; 1910; 1931	no	no
Thalassarche chlororhynchos	Diomedea chlororhynchos, Thalassogeron culminatus, Thalassogeron chlororhynchos, Thalassarche chlororhynchos, Thalassarche chlororhynchus	5	Checklist aou_1.csv (1886); Dataset aou_4 (1931); Dataset aou_4_19 (1944); Checklist aou_5_34.csv (February 1982); Dataset aou_6_41 (1997); Dataset aou_7 (1998); Checklist NACC_list_species_aou_7_57.csv (2017)	1886; 1931; 1944; February 1982; 1997; 1998; 2017	yes	yes
Phalaropus lobatus	Phalaropus lobatus, Lobipes lobatus	2	Checklist aou_1.csv (1886); Dataset aou_2_14 (1908); Dataset aou_4 (1931); Dataset aou_5_34 (January 1982); Checklist aou_5_34.csv (February 1982); Checklist NACC_list_species_aou_7_57.csv (2017)	1886; 1908; 1931; January 1982; February 1982; 2017	yes	yes
Vireo plumbeus	Vireo plumbeus	1	Dataset aou_6_41 (1997); Checklist NACC_list_species_aou_7_57.csv (2017)	1997; 2017	no	yes
Calidris subruficollis	Calidris subruficollis, Tryngites subruficollis	2	Checklist aou_1.csv (1886); Checklist aou_5_34.csv (February 1982); Dataset aou_7_54 (2013); Checklist NACC_list_species_aou_7_57.csv (2017)	1886; February 1982; 2013; 2017	yes	yes
Nannus alascensis	Nannus alascensis, Anorthura alascensis, Troglodytes alascensis, Olbiorchilus alascensis	4	Checklist aou_1.csv (1886); Dataset aou_2_09 (1899); Dataset aou_2_11 (1902); Dataset aou_2_14 (1908); Dataset aou_3 (1910); Dataset aou_4 (1931)	1886; 1899; 1902; 1908; 1910; 1931	yes	no
Piranga ludoviciana	Piranga ludoviciana	1	Checklist aou_1.csv (1886); Dataset aou_2_14 (1908); Dataset aou_2_15 (1909); Dataset aou_4 (1931); Dataset aou_5_34 (January 1982); Checklist aou_5_34.csv (February 1982); Dataset aou_6 (1983); Dataset aou_7_50 (2009); Checklist NACC_list_species_aou_7_57.csv (2017)	1886; 1908; 1909; 1931; January 1982; February 1982; 1983; 2009; 2017	yes	yes
Rallus crepitans	Rallus crepitans	1	Dataset aou_1_02 (1890); Dataset aou_2_11 (1902); Dataset aou_4 (1931); Dataset aou_7_55 (2014); Checklist NACC_list_species_aou_7_57.csv (2017)	1890; 1902; 1931; 2014; 2017	no	yes
Plectrophenax nivalis	Passerina nivalis, Plectrophenax nivalis	2	Checklist aou_1.csv (1886); Dataset aou_2_09 (1899); Dataset aou_2_14 (1908); Dataset aou_2_15 (1909); Dataset aou_5_34 (January 1982); Checklist aou_5_34.csv (February 1982); Dataset aou_7_51 (2010); Checklist NACC_list_species_aou_7_57.csv (2017)	1886; 1899; 1908; 1909; January 1982; February 1982; 2010; 2017	yes	yes
Anthus gustavi	Anthus gustavi	1	Dataset aou_4_20 (1945); Dataset aou_5 (1957); Checklist aou_5_34.csv (February 1982); Checklist NACC_list_species_aou_7_57.csv (2017)	1945; 1957; February 1982; 2017	no	yes
Hylocichla mustelina	Turdus mustelinus, Hylocichla mustelina	2	Checklist aou_1.csv (1886); Dataset aou_2_09 (1899); Dataset aou_5_34 (January 1982); Checklist aou_5_34.csv (February 1982); Dataset aou_6 (1983); Checklist NACC_list_species_aou_7_57.csv (2017)	1886; 1899; January 1982; February 1982; 1983; 2017	yes	yes
Fulmarus glacialis	Fulmarus glacialis rodgersii, Fulmarus glacialis glupischa, Fulmarus glacialis, Fulmarus glacialis minor	4	Checklist aou_1.csv (1886); Dataset aou_2_10 (1901); Dataset aou_3_18 (1923); Dataset aou_4 (1931); Dataset aou_5_34 (January 1982); Checklist aou_5_34.csv (February 1982); Checklist NACC_list_species_aou_7_57.csv (2017)	1886; 1901; 1923; 1931; January 1982; February 1982; 2017	yes	yes
Chroicocephalus philadelphia	Larus philadelphia, Chroicocephalus philadelphia	2	Checklist aou_1.csv (1886); Checklist aou_5_34.csv (February 1982); Dataset aou_7_49 (2008); Checklist NACC_list_species_aou_7_57.csv (2017)	1886; February 1982; 2008; 2017	yes	yes
Picoides tridactylus	Picoides tridactylus	1	Dataset aou_4 (1931); Dataset aou_5 (1957); Dataset aou_5_34 (January 1982); Checklist aou_5_34.csv (February 1982); Dataset aou_7_44 (2003)	1931; 1957; January 1982; February 1982; 2003	no	no
Macrorhamphus scolopaceus	Macrorhamphus scolopaceus	1	Checklist aou_1.csv (1886); Dataset aou_3 (1910)	1886; 1910	yes	no
Vermivora cyanoptera	Vermivora pinus, Vermivora cyanoptera, Helminthophila pinus	3	Checklist aou_1.csv (1886); Dataset aou_2_15 (1909); Dataset aou_3_17 (1920); Dataset aou_5 (1957); Dataset aou_5_34 (January 1982); Checklist aou_5_34.csv (February 1982); Dataset aou_6 (1983); Dataset aou_7_51 (2010); Checklist NACC_list_species_aou_7_57.csv (2017)	1886; 1909; 1920; 1957; January 1982; February 1982; 1983; 2010; 2017	yes	yes
Tyrannus tyrannus	Tyrannus tyrannus	1	Checklist aou_1.csv (1886); Dataset aou_4 (1931); Checklist aou_5_34.csv (February 1982); Checklist NACC_list_species_aou_7_57.csv (2017)	1886; 1931; February 1982; 2017	yes	yes
Limosa limosa	Limosa limosa	1	Checklist aou_1.csv (1886); Checklist aou_5_34.csv (February 1982); Checklist NACC_list_species_aou_7_57.csv (2017)	1886; February 1982; 2017	yes	yes
Haemorhous mexicanus	Haemorhous mexicanus, Carpodacus mexicanus	2	Dataset aou_1_01 (1889); Dataset aou_1_02 (1890); Dataset aou_1_03 (1891); Dataset aou_1_04 (1892); Dataset aou_1_05 (1893); Dataset aou_1_06 (1894); Dataset aou_1_07 (1895); Dataset aou_2 (1895); Dataset aou_2_15 (1909); Dataset aou_3 (1910); Dataset aou_5_32 (1973); Checklist aou_5_34.csv (February 1982); Dataset aou_7_53 (2012); Checklist NACC_list_species_aou_7_57.csv (2017)	1889; 1890; 1891; 1892; 1893; 1894; 1895; 1909; 1910; 1973; February 1982; 2012; 2017	no	yes
Bartramia longicauda	Bartramia longicauda	1	Checklist aou_1.csv (1886); Dataset aou_2_15 (1909); Dataset aou_5_34 (January 1982); Checklist aou_5_34.csv (February 1982); Checklist NACC_list_species_aou_7_57.csv (2017)	1886; 1909; January 1982; February 1982; 2017	yes	yes
Ardenna pacifica	Thyellodroma cuneata, Puffinus pacificus, Ardenna pacifica, Puffinus cuneatus	4	Dataset aou_2_12 (1903); Dataset aou_3_18 (1923); Dataset aou_4 (1931); Dataset aou_4_19 (1944); Checklist aou_5_34.csv (February 1982); Dataset aou_7_57 (2016); Checklist NACC_list_species_aou_7_57.csv (2017)	1903; 1923; 1931; 1944; February 1982; 2016; 2017	no	yes
Aythya marila	Nyroca marila, Marila marila, Aythya marila nearctica, Aythya marila	4	Checklist aou_1.csv (1886); Dataset aou_2_14 (1908); Dataset aou_3 (1910); Dataset aou_4 (1931); Dataset aou_4_20 (1945); Dataset aou_5 (1957); Checklist aou_5_34.csv (February 1982); Checklist NACC_list_species_aou_7_57.csv (2017)	1886; 1908; 1910; 1931; 1945; 1957; February 1982; 2017	yes	yes
Myiarchus mexicanus	Myiarchus mexicanus magister, Myiarchus mexicanus	2	Checklist aou_1.csv (1886); Dataset aou_2_14 (1908)	1886; 1908	yes	no
Calidris minutilla	Calidris minutilla, Tringa minutilla, Actodromas minutilla, Pisobia minutilla, Erolia minutilla	5	Checklist aou_1.csv (1886); Dataset aou_2_12 (1903); Dataset aou_2_14 (1908); Dataset aou_4_19 (1944); Dataset aou_5_32 (1973); Checklist aou_5_34.csv (February 1982); Checklist NACC_list_species_aou_7_57.csv (2017)	1886; 1903; 1908; 1944; 1973; February 1982; 2017	yes	yes
Tachybaptus dominicus	Colymbus dominicus, Podiceps dominicus, Tachybaptus dominicus	3	Checklist aou_1.csv (1886); Dataset aou_2_14 (1908); Dataset aou_2_15 (1909); Dataset aou_5 (1957); Dataset aou_5_34 (January 1982); Checklist aou_5_34.csv (February 1982); Checklist NACC_list_species_aou_7_57.csv (2017)	1886; 1908; 1909; 1957; January 1982; February 1982; 2017	yes	yes
Hydrocoloeus minutus	Hydrocoloeus minutus, Larus minutus	2	Dataset aou_1_01 (1889); Checklist aou_5_34.csv (February 1982); Dataset aou_7_49 (2008); Checklist NACC_list_species_aou_7_57.csv (2017)	1889; February 1982; 2008; 2017	no	yes
Athene cunicularia	Speotyto cunicularia hypogaea, Speotyto cunicularia floridana, Athene cunicularia, Speotyto cunicularia	4	Checklist aou_1.csv (1886); Dataset aou_2_14 (1908); Dataset aou_5_33 (1976); Checklist aou_5_34.csv (February 1982); Dataset aou_6_38 (1991); Dataset aou_6_41 (1997); Checklist NACC_list_species_aou_7_57.csv (2017)	1886; 1908; 1976; February 1982; 1991; 1997; 2017	yes	yes
Puffinus lherminieri	Puffinus lherminieri, Puffinus auduboni	2	Checklist aou_1.csv (1886); Dataset aou_2_11 (1902); Dataset aou_3_18 (1923); Dataset aou_4 (1931); Checklist aou_5_34.csv (February 1982); Dataset aou_7_53 (2012); Checklist NACC_list_species_aou_7_57.csv (2017)	1886; 1902; 1923; 1931; February 1982; 2012; 2017	yes	yes
Oceanodroma macrodactyla	Oceanodroma macrodactyla	1	Dataset aou_1_01 (1889); Dataset aou_2 (1895); Dataset aou_3_18 (1923); Dataset aou_5_34 (January 1982); Checklist aou_5_34.csv (February 1982); Checklist NACC_list_species_aou_7_57.csv (2017)	1889; 1895; 1923; January 1982; February 1982; 2017	no	yes
Larus cachinnans	Larus cachinnans	1	Checklist aou_1.csv (1886); Dataset aou_6_39 (1993); Dataset aou_7 (1998); Dataset aou_7_48 (2007)	1886; 1993; 1998; 2007	yes	no
Oporornis agilis	Oporornis agilis, Geothlypis agilis	2	Checklist aou_1.csv (1886); Dataset aou_2_14 (1908); Dataset aou_3_17 (1920); Dataset aou_5 (1957); Dataset aou_5_34 (January 1982); Checklist aou_5_34.csv (February 1982); Dataset aou_6 (1983); Checklist NACC_list_species_aou_7_57.csv (2017)	1886; 1908; 1920; 1957; January 1982; February 1982; 1983; 2017	yes	yes
Lagopus evermanni	Lagopus evermanni	1	Dataset aou_2_08 (1897); Dataset aou_4 (1931)	1897; 1931	no	no
Passerculus princeps	Ammodramus princeps, Passerculus princeps	2	Checklist aou_1.csv (1886); Dataset aou_2_12 (1903); Dataset aou_5_32 (1973)	1886; 1903; 1973	yes	no
Cardellina rubrifrons	Cardellina rubrifrons	1	Checklist aou_1.csv (1886); Dataset aou_3_17 (1920); Dataset aou_5 (1957); Dataset aou_5_34 (January 1982); Checklist aou_5_34.csv (February 1982); Dataset aou_6 (1983); Checklist NACC_list_species_aou_7_57.csv (2017)	1886; 1920; 1957; January 1982; February 1982; 1983; 2017	yes	yes
Melozone aberti	Melozone aberti, Pipilo aberti	2	Checklist aou_1.csv (1886); Dataset aou_5_34 (January 1982); Checklist aou_5_34.csv (February 1982); Dataset aou_7_51 (2010); Checklist NACC_list_species_aou_7_57.csv (2017)	1886; January 1982; February 1982; 2010; 2017	yes	yes
Zonotrichia querula	Zonotrichia querula	1	Checklist aou_1.csv (1886); Dataset aou_5 (1957); Dataset aou_5_34 (January 1982); Checklist aou_5_34.csv (February 1982); Dataset aou_7 (1998); Checklist NACC_list_species_aou_7_57.csv (2017)	1886; 1957; January 1982; February 1982; 1998; 2017	yes	yes
Vireo huttoni	Vireo huttoni, Vireo huttoni stephensi	2	Checklist aou_1.csv (1886); Checklist aou_5_34.csv (February 1982); Checklist NACC_list_species_aou_7_57.csv (2017)	1886; February 1982; 2017	yes	yes
Empidonax alnorum	Empidonax alnorum	1	Dataset aou_5_32 (1973); Checklist aou_5_34.csv (February 1982); Checklist NACC_list_species_aou_7_57.csv (2017)	1973; February 1982; 2017	no	yes
Melanitta deglandi	Oidemia deglandi, Melanitta deglandi	2	Checklist aou_1.csv (1886); Dataset aou_4 (1931); Dataset aou_4_19 (1944); Dataset aou_4_24 (1949); Dataset aou_5 (1957); Dataset aou_5_34 (January 1982)	1886; 1931; 1944; 1949; 1957; January 1982	yes	no
Polysticta stelleri	Polysticta stelleri, Eniconetta stelleri	2	Checklist aou_1.csv (1886); Dataset aou_2_13 (1904); Dataset aou_2_15 (1909); Checklist aou_5_34.csv (February 1982); Checklist NACC_list_species_aou_7_57.csv (2017)	1886; 1904; 1909; February 1982; 2017	yes	yes
Tiaris bicolor	Euetheia bicolor, Tiaris bicolor	2	Checklist aou_1.csv (1886); Dataset aou_2_11 (1902); Dataset aou_4 (1931); Dataset aou_5 (1957); Dataset aou_5_34 (January 1982); Checklist aou_5_34.csv (February 1982); Checklist NACC_list_species_aou_7_57.csv (2017)	1886; 1902; 1931; 1957; January 1982; February 1982; 2017	yes	yes
Peucedramus taeniatus	Peucedramus taeniatus, Peucedramus olivaceus, Dendroica olivacea	3	Checklist aou_1.csv (1886); Dataset aou_2_14 (1908); Dataset aou_3_17 (1920); Dataset aou_4_24 (1949); Dataset aou_5 (1957); Dataset aou_5_34 (January 1982); Checklist aou_5_34.csv (February 1982); Dataset aou_6 (1983); Dataset aou_6_35 (1985); Dataset aou_6_41 (1997); Checklist NACC_list_species_aou_7_57.csv (2017)	1886; 1908; 1920; 1949; 1957; January 1982; February 1982; 1983; 1985; 1997; 2017	yes	yes
Cyanocitta stelleri	Cyanocitta stelleri, Cyanocitta stelleri frontalis, Cyanocitta stelleri macrolopha	3	Checklist aou_1.csv (1886); Checklist aou_5_34.csv (February 1982); Checklist NACC_list_species_aou_7_57.csv (2017)	1886; February 1982; 2017	yes	yes
Calidris maritima	Tringa maritima, Arquatella maritima, Calidris maritima, Erolia maritima	4	Checklist aou_1.csv (1886); Dataset aou_2_12 (1903); Dataset aou_2_14 (1908); Dataset aou_4 (1931); Dataset aou_4_21 (1946); Dataset aou_5_32 (1973); Checklist aou_5_34.csv (February 1982); Checklist NACC_list_species_aou_7_57.csv (2017)	1886; 1903; 1908; 1931; 1946; 1973; February 1982; 2017	yes	yes
Numenius tahitiensis	Numenius tahitiensis, Phaeopus tahitiensis	2	Checklist aou_1.csv (1886); Dataset aou_4 (1931); Dataset aou_4_19 (1944); Checklist aou_5_34.csv (February 1982); Checklist NACC_list_species_aou_7_57.csv (2017)	1886; 1931; 1944; February 1982; 2017	yes	yes
Calcarius pictus	Calcarius pictus	1	Checklist aou_1.csv (1886); Dataset aou_5_34 (January 1982); Checklist aou_5_34.csv (February 1982); Dataset aou_7_51 (2010); Checklist NACC_list_species_aou_7_57.csv (2017)	1886; January 1982; February 1982; 2010; 2017	yes	yes
Pheucticus ludovicianus	Pheucticus ludovicianus, Zamelodia ludoviciana, Pheutictus ludovicianus, Hedymeles ludovicianus, Habia ludoviciana	5	Checklist aou_1.csv (1886); Dataset aou_2_08 (1897); Dataset aou_3_18 (1923); Dataset aou_4_21 (1946); Dataset aou_5 (1957); Dataset aou_5_34 (January 1982); Checklist aou_5_34.csv (February 1982); Dataset aou_6 (1983); Checklist NACC_list_species_aou_7_57.csv (2017)	1886; 1897; 1923; 1946; 1957; January 1982; February 1982; 1983; 2017	yes	yes
Anas cyanoptera	Quequerdula cyanoptera, Anas cyanoptera, Querquedula cyanoptera	3	Checklist aou_1.csv (1886); Dataset aou_2_09 (1899); Dataset aou_4 (1931); Dataset aou_4_19 (1944); Checklist aou_5_34.csv (February 1982); Checklist NACC_list_species_aou_7_57.csv (2017)	1886; 1899; 1931; 1944; February 1982; 2017	yes	yes
Larus crassirostris	Larus crassirostris	1	Dataset aou_4_31 (1956); Dataset aou_5_34 (January 1982); Dataset aou_6_37 (1989); Checklist NACC_list_species_aou_7_57.csv (2017)	1956; January 1982; 1989; 2017	no	yes
Icterus graduacauda	Icterus audubonii, Icterus graduacauda, Icterus melanocephalus	3	Checklist aou_1.csv (1886); Dataset aou_2_13 (1904); Dataset aou_4_19 (1944); Dataset aou_5 (1957); Dataset aou_5_34 (January 1982); Checklist aou_5_34.csv (February 1982); Dataset aou_6 (1983); Checklist NACC_list_species_aou_7_57.csv (2017)	1886; 1904; 1944; 1957; January 1982; February 1982; 1983; 2017	yes	yes
Sterna paradisaea	Sterna paradisaea	1	Checklist aou_1.csv (1886); Checklist aou_5_34.csv (February 1982); Checklist NACC_list_species_aou_7_57.csv (2017)	1886; February 1982; 2017	yes	yes
Rissa tridactyla	Rissa tridactyla, Rissa tridactyla pollicaris	2	Checklist aou_1.csv (1886); Dataset aou_5 (1957); Checklist aou_5_34.csv (February 1982); Checklist NACC_list_species_aou_7_57.csv (2017)	1886; 1957; February 1982; 2017	yes	yes
Corvus cornix	Corvus cornix	1	Dataset aou_2_14 (1908); Dataset aou_5_33 (1976)	1908; 1976	no	no
Baeolophus inornatus	Parus inornatus, Parus inornatus griseus, Parus inornatus cineraceus, Baeolophus inornatus	4	Checklist aou_1.csv (1886); Dataset aou_2_12 (1903); Dataset aou_4_19 (1944); Checklist aou_5_34.csv (February 1982); Dataset aou_6_41 (1997); Dataset aou_7 (1998); Checklist NACC_list_species_aou_7_57.csv (2017)	1886; 1903; 1944; February 1982; 1997; 1998; 2017	yes	yes
Falco mexicanus	Falco mexicanus	1	Checklist aou_1.csv (1886); Checklist aou_5_34.csv (February 1982); Checklist NACC_list_species_aou_7_57.csv (2017)	1886; February 1982; 2017	yes	yes
Euphagus cyanocephalus	Scolecophagus cyanocephalus, Euphagus cyanocephalus	2	Checklist aou_1.csv (1886); Dataset aou_2_13 (1904); Dataset aou_5_34 (January 1982); Checklist aou_5_34.csv (February 1982); Dataset aou_6 (1983); Checklist NACC_list_species_aou_7_57.csv (2017)	1886; 1904; January 1982; February 1982; 1983; 2017	yes	yes
Aythya valisineria	Aythya valisineria, Marila vallisneria, Marila valisineria, Aythya vallisneria, Nyroca valisineria	5	Checklist aou_1.csv (1886); Dataset aou_2_14 (1908); Dataset aou_3 (1910); Dataset aou_4 (1931); Dataset aou_4_20 (1945); Dataset aou_5 (1957); Checklist aou_5_34.csv (February 1982); Checklist NACC_list_species_aou_7_57.csv (2017)	1886; 1908; 1910; 1931; 1945; 1957; February 1982; 2017	yes	yes
Strix occidentalis	Syrnium occidentale, Strix occidentalis	2	Checklist aou_1.csv (1886); Dataset aou_2_14 (1908); Checklist aou_5_34.csv (February 1982); Checklist NACC_list_species_aou_7_57.csv (2017)	1886; 1908; February 1982; 2017	yes	yes
Branta canadensis	Branta canadensis occidentalis, Branta canadensis, Branta canadensis hutchinsii, Branta canadensis minima	4	Checklist aou_1.csv (1886); Checklist aou_5_34.csv (February 1982); Dataset aou_7_45 (2004); Checklist NACC_list_species_aou_7_57.csv (2017)	1886; February 1982; 2004; 2017	yes	yes
Larus schistisagus	Larus schistisagus	1	Checklist aou_1.csv (1886); Checklist aou_5_34.csv (February 1982); Checklist NACC_list_species_aou_7_57.csv (2017)	1886; February 1982; 2017	yes	yes
Carpodacus mcgregori	Carpodacus mcgregori	1	Dataset aou_2_09 (1899); Dataset aou_2_14 (1908); Dataset aou_3 (1910); Dataset aou_5_32 (1973)	1899; 1908; 1910; 1973	no	no
Icterus pectoralis	Icterus pectoralis	1	Dataset aou_4_31 (1956); Dataset aou_5 (1957); Dataset aou_5_34 (January 1982); Checklist aou_5_34.csv (February 1982); Dataset aou_6 (1983); Checklist NACC_list_species_aou_7_57.csv (2017)	1956; 1957; January 1982; February 1982; 1983; 2017	no	yes
Molothrus ater	Molothrus ater obscurus, Molothrus ater	2	Checklist aou_1.csv (1886); Dataset aou_5 (1957); Dataset aou_5_34 (January 1982); Checklist aou_5_34.csv (February 1982); Dataset aou_6 (1983); Checklist NACC_list_species_aou_7_57.csv (2017)	1886; 1957; January 1982; February 1982; 1983; 2017	yes	yes
Oxyura jamaicensis	Erismatura jamaicensis, Erismatura rubida, Oxyura jamaicensis	3	Checklist aou_1.csv (1886); Dataset aou_2_08 (1897); Dataset aou_4_22 (1947); Checklist aou_5_34.csv (February 1982); Dataset aou_6_41 (1997); Checklist NACC_list_species_aou_7_57.csv (2017)	1886; 1897; 1947; February 1982; 1997; 2017	yes	yes
Picoides pubescens	Dryobates pubescens, Dryobates pubescens gairdnerii, Dendrocopos pubescens, Picoides pubescens	4	Checklist aou_1.csv (1886); Dataset aou_3 (1910); Dataset aou_4 (1931); Dataset aou_4_22 (1947); Dataset aou_5_33 (1976); Checklist aou_5_34.csv (February 1982); Checklist NACC_list_species_aou_7_57.csv (2017)	1886; 1910; 1931; 1947; 1976; February 1982; 2017	yes	yes
Phalaropus tricolor	Phalaropus tricolor, Steganopus tricolor	2	Checklist aou_1.csv (1886); Dataset aou_2_08 (1897); Dataset aou_4 (1931); Dataset aou_5_34 (January 1982); Checklist aou_5_34.csv (February 1982); Checklist NACC_list_species_aou_7_57.csv (2017)	1886; 1897; 1931; January 1982; February 1982; 2017	yes	yes
Selasphorus floresii	Trochilus floresii, Selasphorus floresii	2	Dataset aou_1_01 (1889); Dataset aou_1_05 (1893); Dataset aou_2_14 (1908)	1889; 1893; 1908	no	no
Zenaida aurita	Zenaida aurita, Zenaida zenaida	2	Checklist aou_1.csv (1886); Dataset aou_4_19 (1944); Checklist aou_5_34.csv (February 1982); Checklist NACC_list_species_aou_7_57.csv (2017)	1886; 1944; February 1982; 2017	yes	yes
Toxostoma bendirei	Toxostoma bendirei, Harporhynchus bendirei	2	Checklist aou_1.csv (1886); Dataset aou_2_11 (1902); Dataset aou_3 (1910); Checklist aou_5_34.csv (February 1982); Checklist NACC_list_species_aou_7_57.csv (2017)	1886; 1902; 1910; February 1982; 2017	yes	yes
Melanerpes formicivorus	Balanosphyra formicivora, Melanerpes formicivorus angustifrons, Melanerpes formicivorus bairdi, Melanerpes formicivorus	4	Checklist aou_1.csv (1886); Dataset aou_2_08 (1897); Dataset aou_4 (1931); Dataset aou_4_26 (1951); Dataset aou_5 (1957); Checklist aou_5_34.csv (February 1982); Checklist NACC_list_species_aou_7_57.csv (2017)	1886; 1897; 1931; 1951; 1957; February 1982; 2017	yes	yes
Cartherpes mexicanus	Cartherpes mexicanus, Cartherpes mexicanus conspersus	2	Checklist aou_1.csv (1886)	1886	yes	no
Vireo pusillus	Vireo pusillus	1	Dataset aou_2_11 (1902); Dataset aou_2_14 (1908)	1902; 1908	no	no
Puffinus auricularis	Puffinus auricularis	1	Dataset aou_2_09 (1899); Dataset aou_3_18 (1923); Dataset aou_4 (1931); Checklist aou_5_34.csv (February 1982); Dataset aou_7_56 (2015); Checklist NACC_list_species_aou_7_57.csv (2017)	1899; 1923; 1931; February 1982; 2015; 2017	no	yes
Coturnicops noveboracensis	Coturnicops noveboracensis, Porzana noveboracensis	2	Checklist aou_1.csv (1886); Dataset aou_2_14 (1908); Checklist aou_5_34.csv (February 1982); Checklist NACC_list_species_aou_7_57.csv (2017)	1886; 1908; February 1982; 2017	yes	yes
Tyrannus forficatus	Muscivora forficatus, Tyrannus forficatus, Milvulus forficatus, Muscivora forficata	4	Checklist aou_1.csv (1886); Dataset aou_2_11 (1902); Dataset aou_3 (1910); Dataset aou_5_34 (January 1982); Checklist aou_5_34.csv (February 1982); Checklist NACC_list_species_aou_7_57.csv (2017)	1886; 1902; 1910; January 1982; February 1982; 2017	yes	yes
Puffinus newelli	Puffinus newelli	1	Dataset aou_7_56 (2015); Checklist NACC_list_species_aou_7_57.csv (2017)	2015; 2017	no	yes
Ammodramus bairdii	Ammodramus bairdii, Ammodramus bairdi, Coturniculus bairdii	3	Checklist aou_1.csv (1886); Dataset aou_2_12 (1903); Dataset aou_2_15 (1909); Dataset aou_3 (1910); Dataset aou_4_19 (1944); Dataset aou_5_34 (January 1982); Checklist aou_5_34.csv (February 1982); Checklist NACC_list_species_aou_7_57.csv (2017)	1886; 1903; 1909; 1910; 1944; January 1982; February 1982; 2017	yes	yes
Toxostoma lecontei	Toxostoma lecontei, Harporhynchus lecontei	2	Checklist aou_1.csv (1886); Dataset aou_2_11 (1902); Dataset aou_3 (1910); Dataset aou_5 (1957); Checklist aou_5_34.csv (February 1982); Checklist NACC_list_species_aou_7_57.csv (2017)	1886; 1902; 1910; 1957; February 1982; 2017	yes	yes
Catharus fuscescens	Hylocichla fuscescens, Catharus fuscescens, Turdus fuscescens salicicolus, Turdus fuscescens	4	Checklist aou_1.csv (1886); Dataset aou_2_09 (1899); Dataset aou_2_15 (1909); Dataset aou_5_32 (1973); Dataset aou_5_34 (January 1982); Checklist aou_5_34.csv (February 1982); Dataset aou_6 (1983); Checklist NACC_list_species_aou_7_57.csv (2017)	1886; 1899; 1909; 1973; January 1982; February 1982; 1983; 2017	yes	yes
Cygnus olor	Cygnus olor, Sthenelides olor	2	Dataset aou_4 (1931); Dataset aou_4_20 (1945); Checklist aou_5_34.csv (February 1982); Checklist NACC_list_species_aou_7_57.csv (2017)	1931; 1945; February 1982; 2017	no	yes
Callipepla gambelii	Callipepla gambeli, Lophortyx gambeli, Callipepla gambelii, Lophortyx gambelii	4	Checklist aou_1.csv (1886); Dataset aou_2 (1895); Dataset aou_2_09 (1899); Dataset aou_2_15 (1909); Dataset aou_3 (1910); Dataset aou_4 (1931); Dataset aou_4_19 (1944); Dataset aou_5_34 (January 1982); Checklist aou_5_34.csv (February 1982); Dataset aou_6_41 (1997); Checklist NACC_list_species_aou_7_57.csv (2017)	1886; 1895; 1899; 1909; 1910; 1931; 1944; January 1982; February 1982; 1997; 2017	yes	yes
Leptotila verreauxi	Leptotila verreauxi, Leptotila fulviventris	2	Dataset aou_1_07 (1895); Dataset aou_2 (1895); Dataset aou_4_19 (1944); Dataset aou_5_34 (January 1982); Checklist aou_5_34.csv (February 1982); Checklist NACC_list_species_aou_7_57.csv (2017)	1895; 1944; January 1982; February 1982; 2017	no	yes
Lanius ludovicianus	Lanius ludovicianus, Lanius ludovicianus excubitorides	2	Checklist aou_1.csv (1886); Checklist aou_5_34.csv (February 1982); Checklist NACC_list_species_aou_7_57.csv (2017)	1886; February 1982; 2017	yes	yes
Zenaida asiatica	Zenaida asiatica, Melopelia leucoptera, Melopelia asiatica	3	Checklist aou_1.csv (1886); Dataset aou_2_14 (1908); Dataset aou_4_19 (1944); Checklist aou_5_34.csv (February 1982); Checklist NACC_list_species_aou_7_57.csv (2017)	1886; 1908; 1944; February 1982; 2017	yes	yes
Puffinus assimilis	Puffinus assimilis	1	Dataset aou_2_09 (1899); Dataset aou_3_18 (1923); Dataset aou_4 (1931); Dataset aou_5 (1957); Checklist aou_5_34.csv (February 1982); Dataset aou_7_54 (2013)	1899; 1923; 1931; 1957; February 1982; 2013	no	no
Phylloscopus borealis	Phyllopseustes borealis, Acanthopneuste borealis, Phylloscopus borealis	3	Checklist aou_1.csv (1886); Dataset aou_2_13 (1904); Dataset aou_4_25 (1950); Dataset aou_5 (1957); Dataset aou_5_34 (January 1982); Checklist aou_5_34.csv (February 1982); Dataset aou_6 (1983); Dataset aou_7_55 (2014); Checklist NACC_list_species_aou_7_57.csv (2017)	1886; 1904; 1950; 1957; January 1982; February 1982; 1983; 2014; 2017	yes	yes
Haematopus frazari	Haematopus frazari	1	Dataset aou_1_01 (1889); Dataset aou_4 (1931)	1889; 1931	no	no
Chen rossii	Chen rossii, Chen rossi	2	Checklist aou_1.csv (1886); Dataset aou_2_15 (1909); Dataset aou_3 (1910); Dataset aou_4_25 (1950); Dataset aou_5 (1957); Checklist aou_5_34.csv (February 1982); Dataset aou_7 (1998); Checklist NACC_list_species_aou_7_57.csv (2017)	1886; 1909; 1910; 1950; 1957; February 1982; 1998; 2017	yes	yes
Puffinus baroli	Puffinus baroli	1	Dataset aou_7_54 (2013); Checklist NACC_list_species_aou_7_57.csv (2017)	2013; 2017	no	yes
Aix sponsa	Aix sponsa	1	Checklist aou_1.csv (1886); Checklist aou_5_34.csv (February 1982); Checklist NACC_list_species_aou_7_57.csv (2017)	1886; February 1982; 2017	yes	yes
Tyrannus melancholicus	Tyrannus melancholicus, Tyrannus melancholicus couchii	2	Checklist aou_1.csv (1886); Dataset aou_5 (1957); Checklist aou_5_34.csv (February 1982); Checklist NACC_list_species_aou_7_57.csv (2017)	1886; 1957; February 1982; 2017	yes	yes
Calidris ptilocnemis	Arquatella ptilocnemis, Erolia ptilocnemis, Tringa ptilocnemis, Calidris ptilocnemis	4	Checklist aou_1.csv (1886); Dataset aou_2 (1895); Dataset aou_2_12 (1903); Dataset aou_2_14 (1908); Dataset aou_4 (1931); Dataset aou_4_21 (1946); Dataset aou_5_32 (1973); Checklist aou_5_34.csv (February 1982); Checklist NACC_list_species_aou_7_57.csv (2017)	1886; 1895; 1903; 1908; 1931; 1946; 1973; February 1982; 2017	yes	yes
Antigone canadensis	Grus canadensis, Antigone canadensis	2	Checklist aou_1.csv (1886); Dataset aou_4 (1931); Checklist aou_5_34.csv (February 1982); Dataset aou_7_57 (2016); Checklist NACC_list_species_aou_7_57.csv (2017)	1886; 1931; February 1982; 2016; 2017	yes	yes
Tringa melanoleuca	Tringa melanoleuca, Totanus melanoleucus	2	Checklist aou_1.csv (1886); Dataset aou_5 (1957); Dataset aou_5_32 (1973); Checklist aou_5_34.csv (February 1982); Checklist NACC_list_species_aou_7_57.csv (2017)	1886; 1957; 1973; February 1982; 2017	yes	yes
Cistothorus palustris	Cistothorus palustris, Telmatodytes palustris	2	Checklist aou_1.csv (1886); Dataset aou_2_12 (1903); Dataset aou_5_33 (1976); Dataset aou_5_34 (January 1982); Checklist aou_5_34.csv (February 1982); Checklist NACC_list_species_aou_7_57.csv (2017)	1886; 1903; 1976; January 1982; February 1982; 2017	yes	yes
Coccyzus americanus	Coccyzus americanus	1	Checklist aou_1.csv (1886); Checklist aou_5_34.csv (February 1982); Checklist NACC_list_species_aou_7_57.csv (2017)	1886; February 1982; 2017	yes	yes
Myiozetetes similis	Myiozetetes similis	1	Dataset aou_2_11 (1902); Dataset aou_3 (1910); Dataset aou_6 (1983); Checklist NACC_list_species_aou_7_57.csv (2017)	1902; 1910; 1983; 2017	no	yes
Falco rusticolus	Falco rusticolus candicans, Falco rusticolus gyrfalco, Falco rusticolus, Falco rusticolus obsoletus	4	Checklist aou_1.csv (1886); Dataset aou_4 (1931); Checklist aou_5_34.csv (February 1982); Checklist NACC_list_species_aou_7_57.csv (2017)	1886; 1931; February 1982; 2017	yes	yes
Rallus beldingi	Rallus beldingi	1	Checklist aou_1.csv (1886); Dataset aou_4 (1931)	1886; 1931	yes	no
Grus mexicana	Grus mexicana	1	Checklist aou_1.csv (1886); Dataset aou_4 (1931)	1886; 1931	yes	no
Falco sparverius	Cerchneis sparveria, Falco sparverius	2	Checklist aou_1.csv (1886); Dataset aou_3 (1910); Dataset aou_3_18 (1923); Dataset aou_4 (1931); Dataset aou_5_34 (January 1982); Checklist aou_5_34.csv (February 1982); Checklist NACC_list_species_aou_7_57.csv (2017)	1886; 1910; 1923; 1931; January 1982; February 1982; 2017	yes	yes
Polioptila californica	Polioptila californica	1	Checklist aou_1.csv (1886); Dataset aou_4 (1931); Dataset aou_6_37 (1989); Dataset aou_7_51 (2010); Checklist NACC_list_species_aou_7_57.csv (2017)	1886; 1931; 1989; 2010; 2017	yes	yes
Pica hudsonia	Pica hudsonia	1	Dataset aou_7_42 (2000); Checklist NACC_list_species_aou_7_57.csv (2017)	2000; 2017	no	yes
Poecile carolinensis	Parus carolinensis, Poecile carolinensis, Penthestes carolinensis	3	Checklist aou_1.csv (1886); Dataset aou_2_14 (1908); Dataset aou_4_19 (1944); Checklist aou_5_34.csv (February 1982); Dataset aou_6_41 (1997); Checklist NACC_list_species_aou_7_57.csv (2017)	1886; 1908; 1944; February 1982; 1997; 2017	yes	yes
Passerculus sandwichensis	Passerculus sandwichensis, Ammodramus sandwichensis, Ammodramus sandwichensis savanna, Ammodramus sandwichensis alaudinus, Ammodramus sandwichensis bryanti	5	Checklist aou_1.csv (1886); Dataset aou_2_11 (1902); Dataset aou_2_12 (1903); Dataset aou_2_15 (1909); Dataset aou_3 (1910); Dataset aou_3_16 (1912); Dataset aou_4_19 (1944); Dataset aou_5 (1957); Dataset aou_5_34 (January 1982); Checklist aou_5_34.csv (February 1982); Checklist NACC_list_species_aou_7_57.csv (2017)	1886; 1902; 1903; 1909; 1910; 1912; 1944; 1957; January 1982; February 1982; 2017	yes	yes
Limnothlypis swainsonii	Helinaia swainsoni, Limnothlypis swainsonii, Helinaia swainsonii	3	Checklist aou_1.csv (1886); Dataset aou_3 (1910); Dataset aou_3_17 (1920); Dataset aou_5 (1957); Dataset aou_5_34 (January 1982); Checklist aou_5_34.csv (February 1982); Dataset aou_6 (1983); Checklist NACC_list_species_aou_7_57.csv (2017)	1886; 1910; 1920; 1957; January 1982; February 1982; 1983; 2017	yes	yes
Polioptila melanura	Polioptila melanura	1	Dataset aou_4 (1931); Dataset aou_5_34 (January 1982); Checklist aou_5_34.csv (February 1982); Dataset aou_6 (1983); Dataset aou_6_37 (1989); Dataset aou_7_51 (2010); Checklist NACC_list_species_aou_7_57.csv (2017)	1931; January 1982; February 1982; 1983; 1989; 2010; 2017	no	yes
Calidris subminuta	Tringa damacensis, Actodromas damacensis, Pisobia damacensis, Calidris subminuta, Erolia subminuta, Pisobia subminuta	6	Dataset aou_1_01 (1889); Dataset aou_2_12 (1903); Dataset aou_2_14 (1908); Dataset aou_4 (1931); Dataset aou_4_19 (1944); Dataset aou_5_32 (1973); Checklist aou_5_34.csv (February 1982); Checklist NACC_list_species_aou_7_57.csv (2017)	1889; 1903; 1908; 1931; 1944; 1973; February 1982; 2017	no	yes
Picoides nuttallii	Dryobates nuttallii, Dendrocopos nuttalii, Dendrocopos nuttallii, Dryobates nuttalli, Picoides nuttallii	5	Checklist aou_1.csv (1886); Dataset aou_3 (1910); Dataset aou_4_22 (1947); Dataset aou_5 (1957); Dataset aou_5_33 (1976); Checklist aou_5_34.csv (February 1982); Checklist NACC_list_species_aou_7_57.csv (2017)	1886; 1910; 1947; 1957; 1976; February 1982; 2017	yes	yes
Aethia pygmaea	Simorhynchus pygmaeus, Aethia pygmaea	2	Checklist aou_1.csv (1886); Dataset aou_2_14 (1908); Checklist aou_5_34.csv (February 1982); Checklist NACC_list_species_aou_7_57.csv (2017)	1886; 1908; February 1982; 2017	yes	yes
Cyrtonyx montezumae	Cyrtonyx montezumae	1	Checklist aou_1.csv (1886); Dataset aou_2_12 (1903); Dataset aou_2_15 (1909); Dataset aou_3 (1910); Dataset aou_4 (1931); Dataset aou_4_19 (1944); Dataset aou_5 (1957); Dataset aou_5_34 (January 1982); Checklist aou_5_34.csv (February 1982); Dataset aou_6_41 (1997); Checklist NACC_list_species_aou_7_57.csv (2017)	1886; 1903; 1909; 1910; 1931; 1944; 1957; January 1982; February 1982; 1997; 2017	yes	yes
Agelaius assimilis	Agelaius assimilis	1	Dataset aou_6_41 (1997); Checklist NACC_list_species_aou_7_57.csv (2017)	1997; 2017	no	yes
Limnodromus scolopaceus	Limnodromus scolopaceus	1	Dataset aou_4_29 (1954); Checklist aou_5_34.csv (February 1982); Checklist NACC_list_species_aou_7_57.csv (2017)	1954; February 1982; 2017	no	yes
Progne subis	Progne subis	1	Checklist aou_1.csv (1886); Dataset aou_4_19 (1944); Dataset aou_4_31 (1956); Checklist aou_5_34.csv (February 1982); Checklist NACC_list_species_aou_7_57.csv (2017)	1886; 1944; 1956; February 1982; 2017	yes	yes
Phoenicopterus roseus	Phoenicopterus roseus	1	Dataset aou_7_49 (2008)	2008	no	yes
Regulus satrapa	Regulus satrapa olivaceus, Regulus satrapa	2	Checklist aou_1.csv (1886); Dataset aou_5_34 (January 1982); Checklist aou_5_34.csv (February 1982); Dataset aou_6 (1983); Dataset aou_6_35 (1985); Dataset aou_6_41 (1997); Checklist NACC_list_species_aou_7_57.csv (2017)	1886; January 1982; February 1982; 1983; 1985; 1997; 2017	yes	yes
Anas rubripes	Anas rubripes, Anas obscura	2	Checklist aou_1.csv (1886); Dataset aou_2_14 (1908); Dataset aou_5_34 (January 1982); Checklist aou_5_34.csv (February 1982); Checklist NACC_list_species_aou_7_57.csv (2017)	1886; 1908; January 1982; February 1982; 2017	yes	yes
Myiarchus lawrencei	Myiarchus lawrenceii, Myiarchus lawrencei, Myiarchus lawrencei olivascens	3	Checklist aou_1.csv (1886); Dataset aou_1_01 (1889); Dataset aou_1_02 (1890); Dataset aou_1_03 (1891); Dataset aou_1_04 (1892); Dataset aou_1_05 (1893); Dataset aou_1_06 (1894); Dataset aou_1_07 (1895); Dataset aou_2 (1895); Dataset aou_2_09 (1899); Dataset aou_2_12 (1903); Dataset aou_2_14 (1908); Dataset aou_3 (1910); Dataset aou_4 (1931)	1886; 1889; 1890; 1891; 1892; 1893; 1894; 1895; 1899; 1903; 1908; 1910; 1931	yes	no
Buteo jamaicensis	Buteo jamaicensis	1	Dataset aou_4_19 (1944); Dataset aou_5_32 (1973); Checklist aou_5_34.csv (February 1982); Checklist NACC_list_species_aou_7_57.csv (2017)	1944; 1973; February 1982; 2017	no	yes
Plegadis falcinellus	Plegadis falcinellus, Plegadis autumnalis	2	Checklist aou_1.csv (1886); Dataset aou_3_17 (1920); Dataset aou_3_18 (1923); Dataset aou_4 (1931); Dataset aou_5 (1957); Checklist aou_5_34.csv (February 1982); Checklist NACC_list_species_aou_7_57.csv (2017)	1886; 1920; 1923; 1931; 1957; February 1982; 2017	yes	yes
Oceanodroma microsoma	Oceanodroma microsoma, Halocyptena microsoma	2	Checklist aou_1.csv (1886); Dataset aou_3_18 (1923); Dataset aou_5_34 (January 1982); Checklist aou_5_34.csv (February 1982); Checklist NACC_list_species_aou_7_57.csv (2017)	1886; 1923; January 1982; February 1982; 2017	yes	yes
Puffinus opisthomelas	Puffinus opisthomelas	1	Dataset aou_2_08 (1897); Dataset aou_3 (1910); Dataset aou_3_18 (1923); Dataset aou_4 (1931); Dataset aou_4_25 (1950); Dataset aou_5_34 (January 1982); Checklist aou_5_34.csv (February 1982); Checklist NACC_list_species_aou_7_57.csv (2017)	1897; 1910; 1923; 1931; 1950; January 1982; February 1982; 2017	no	yes
Glottis nebularia	Glottis nebularia, Totanus nebularius	2	Checklist aou_1.csv (1886); Dataset aou_3 (1910); Dataset aou_4 (1931)	1886; 1910; 1931	yes	no
Spinus pinus	Spinus pinus, Carduelis pinus	2	Checklist aou_1.csv (1886); Dataset aou_5_33 (1976); Checklist aou_5_34.csv (February 1982); Dataset aou_7_50 (2009); Checklist NACC_list_species_aou_7_57.csv (2017)	1886; 1976; February 1982; 2009; 2017	yes	yes
Cuculus saturatus	Cuculus saturatus	1	Dataset aou_4_19 (1944); Dataset aou_5 (1957); Checklist aou_5_34.csv (February 1982); Dataset aou_7_47 (2006)	1944; 1957; February 1982; 2006	no	no
Pelecanus californicus	Pelecanus californicus	1	Checklist aou_1.csv (1886); Dataset aou_4 (1931)	1886; 1931	yes	no
Calidris virgata	Aphriza virgata, Calidris virgata	2	Checklist aou_1.csv (1886); Dataset aou_2_15 (1909); Dataset aou_4 (1931); Dataset aou_5 (1957); Checklist aou_5_34.csv (February 1982); Dataset aou_7_54 (2013); Checklist NACC_list_species_aou_7_57.csv (2017)	1886; 1909; 1931; 1957; February 1982; 2013; 2017	yes	yes
Cardinalis cardinalis	Cardinalis cardinalis, Richmondena cardinalis, Cardinalis cardinalis superbus, Cardinalis cardinalis igneus	4	Checklist aou_1.csv (1886); Dataset aou_4 (1931); Dataset aou_5_32 (1973); Dataset aou_5_34 (January 1982); Checklist aou_5_34.csv (February 1982); Dataset aou_6 (1983); Checklist NACC_list_species_aou_7_57.csv (2017)	1886; 1931; 1973; January 1982; February 1982; 1983; 2017	yes	yes
Archilochus alexandri	Trochilus alexandri, Archilochus alexandri	2	Checklist aou_1.csv (1886); Dataset aou_2_15 (1909); Checklist aou_5_34.csv (February 1982); Checklist NACC_list_species_aou_7_57.csv (2017)	1886; 1909; February 1982; 2017	yes	yes
Atthis heloisa	Atthis heloisa	1	Dataset aou_3_18 (1923); Dataset aou_4 (1931); Dataset aou_5_34 (January 1982); Checklist aou_5_34.csv (February 1982); Checklist NACC_list_species_aou_7_57.csv (2017)	1923; 1931; January 1982; February 1982; 2017	no	yes
Lymnocryptes minimus	Lymnocryptes minimus, Lymnocryptes minima	2	Dataset aou_4 (1931); Dataset aou_4_19 (1944); Dataset aou_4_23 (1948); Dataset aou_5 (1957); Dataset aou_5_34 (January 1982); Checklist aou_5_34.csv (February 1982); Checklist NACC_list_species_aou_7_57.csv (2017)	1931; 1944; 1948; 1957; January 1982; February 1982; 2017	no	yes
Falcipennis canadensis	Dendragapus canadensis, Canachites canadensis, Falcipennis canadensis	3	Checklist aou_1.csv (1886); Dataset aou_2_09 (1899); Dataset aou_2_11 (1902); Dataset aou_2_15 (1909); Dataset aou_3 (1910); Dataset aou_4 (1931); Dataset aou_4_30 (1955); Dataset aou_5_34 (January 1982); Checklist aou_5_34.csv (February 1982); Dataset aou_6_41 (1997); Checklist NACC_list_species_aou_7_57.csv (2017)	1886; 1899; 1902; 1909; 1910; 1931; 1955; January 1982; February 1982; 1997; 2017	yes	yes
Trogon elegans	Trogon elegans	1	Dataset aou_4_19 (1944); Dataset aou_4_22 (1947); Dataset aou_5_34 (January 1982); Checklist aou_5_34.csv (February 1982); Checklist NACC_list_species_aou_7_57.csv (2017)	1944; 1947; January 1982; February 1982; 2017	no	yes
Charadrius dubius	Charadrius dubius, Aegialitis dubia	2	Checklist aou_1.csv (1886); Dataset aou_2_15 (1909); Dataset aou_3_17 (1920); Dataset aou_4_30 (1955); Dataset aou_5_34 (January 1982); Checklist aou_5_34.csv (February 1982); Checklist NACC_list_species_aou_7_57.csv (2017)	1886; 1909; 1920; 1955; January 1982; February 1982; 2017	yes	yes
Bubo virginianus	Bubo virginianus arcticus, Bubo virginianus saturatus, Bubo virginianus, Bubo virginianus subarcticus	4	Checklist aou_1.csv (1886); Dataset aou_2_14 (1908); Checklist aou_5_34.csv (February 1982); Checklist NACC_list_species_aou_7_57.csv (2017)	1886; 1908; February 1982; 2017	yes	yes
Calidris mauri	Calidris mauri, Ereunetes occidentalis, Ereunetes maurii, Ereunetes mauri	4	Checklist aou_1.csv (1886); Dataset aou_2_14 (1908); Dataset aou_4 (1931); Dataset aou_4_19 (1944); Dataset aou_5_32 (1973); Checklist aou_5_34.csv (February 1982); Checklist NACC_list_species_aou_7_57.csv (2017)	1886; 1908; 1931; 1944; 1973; February 1982; 2017	yes	yes
Chlidonias niger	Chlidonias niger, Hydrochelidon nigra surinamensis, Hydrochelidon nigra, Chlidonias nigra	4	Checklist aou_1.csv (1886); Dataset aou_3_17 (1920); Dataset aou_4_23 (1948); Checklist aou_5_34.csv (February 1982); Checklist NACC_list_species_aou_7_57.csv (2017)	1886; 1920; 1948; February 1982; 2017	yes	yes
Egretta rufescens	Ardea rufescens, Egretta rufescens, Ardea rufa, Dichromanassa rufescens	4	Checklist aou_1.csv (1886); Dataset aou_1_01 (1889); Dataset aou_2_12 (1903); Dataset aou_5_34 (January 1982); Checklist aou_5_34.csv (February 1982); Checklist NACC_list_species_aou_7_57.csv (2017)	1886; 1889; 1903; January 1982; February 1982; 2017	yes	yes
Anas acuta	Dafila acuta, Anas acuta	2	Checklist aou_1.csv (1886); Dataset aou_4 (1931); Dataset aou_4_19 (1944); Dataset aou_4_29 (1954); Dataset aou_5_34 (January 1982); Checklist aou_5_34.csv (February 1982); Dataset aou_6_41 (1997); Dataset aou_7 (1998); Checklist NACC_list_species_aou_7_57.csv (2017)	1886; 1931; 1944; 1954; January 1982; February 1982; 1997; 1998; 2017	yes	yes
Vanellus vanellus	Vanellus vanellus	1	Checklist aou_1.csv (1886); Dataset aou_5_34 (January 1982); Checklist aou_5_34.csv (February 1982); Checklist NACC_list_species_aou_7_57.csv (2017)	1886; January 1982; February 1982; 2017	yes	yes
Cygnus buccinator	Olor buccinator, Cygnus buccinator	2	Checklist aou_1.csv (1886); Dataset aou_3_18 (1923); Dataset aou_4_27 (1952); Dataset aou_5_34 (January 1982); Checklist aou_5_34.csv (February 1982); Checklist NACC_list_species_aou_7_57.csv (2017)	1886; 1923; 1952; January 1982; February 1982; 2017	yes	yes
Geranoaetus albicaudatus	Geranoaetus albicaudatus, Buteo albicaudatus	2	Checklist aou_1.csv (1886); Dataset aou_1_06 (1894); Dataset aou_2_15 (1909); Dataset aou_3_18 (1923); Dataset aou_4 (1931); Dataset aou_5 (1957); Checklist aou_5_34.csv (February 1982); Dataset aou_7_56 (2015); Checklist NACC_list_species_aou_7_57.csv (2017)	1886; 1894; 1909; 1923; 1931; 1957; February 1982; 2015; 2017	yes	yes
Luscinia calliope	Calliope calliope, Luscinia calliope	2	Dataset aou_3_16 (1912); Dataset aou_4 (1931); Dataset aou_4_25 (1950); Dataset aou_5 (1957); Dataset aou_5_34 (January 1982); Checklist aou_5_34.csv (February 1982); Dataset aou_6 (1983); Dataset aou_7_52 (2011); Checklist NACC_list_species_aou_7_57.csv (2017)	1912; 1931; 1950; 1957; January 1982; February 1982; 1983; 2011; 2017	no	yes
Tympanuchus cupido	Tympanuchus cupido	1	Checklist aou_1.csv (1886); Dataset aou_4 (1931); Dataset aou_5_34 (January 1982); Checklist aou_5_34.csv (February 1982); Checklist NACC_list_species_aou_7_57.csv (2017)	1886; 1931; January 1982; February 1982; 2017	yes	yes
Pterodroma cookii	Pterodroma cookii	1	Dataset aou_4_20 (1945); Checklist aou_5_34.csv (February 1982); Checklist NACC_list_species_aou_7_57.csv (2017)	1945; February 1982; 2017	no	yes
Limnodromus griseus	Limnodromus griseus, Macrorhamphus griseus	2	Checklist aou_1.csv (1886); Dataset aou_3 (1910); Dataset aou_3_17 (1920); Dataset aou_4_29 (1954); Dataset aou_5 (1957); Checklist aou_5_34.csv (February 1982); Checklist NACC_list_species_aou_7_57.csv (2017)	1886; 1910; 1920; 1954; 1957; February 1982; 2017	yes	yes
Numenius phaeopus	Phaeopus phaeopus, Numenius phaeopus	2	Checklist aou_1.csv (1886); Dataset aou_4 (1931); Dataset aou_4_19 (1944); Checklist aou_5_34.csv (February 1982); Checklist NACC_list_species_aou_7_57.csv (2017)	1886; 1931; 1944; February 1982; 2017	yes	yes
Molothrus aeneus	Callothrus robustus, Molothrus aeneus, Tangavius aeneus	3	Checklist aou_1.csv (1886); Dataset aou_1_01 (1889); Dataset aou_2 (1895); Dataset aou_2_14 (1908); Dataset aou_5 (1957); Dataset aou_5_33 (1976); Dataset aou_5_34 (January 1982); Checklist aou_5_34.csv (February 1982); Dataset aou_6 (1983); Checklist NACC_list_species_aou_7_57.csv (2017)	1886; 1889; 1895; 1908; 1957; 1976; January 1982; February 1982; 1983; 2017	yes	yes
Buteo regalis	Buteo regalis, Archibuteo ferrugineus	2	Checklist aou_1.csv (1886); Dataset aou_2_15 (1909); Dataset aou_3_18 (1923); Dataset aou_4 (1931); Dataset aou_5 (1957); Checklist aou_5_34.csv (February 1982); Checklist NACC_list_species_aou_7_57.csv (2017)	1886; 1909; 1923; 1931; 1957; February 1982; 2017	yes	yes
Melanerpes carolinus	Centurus carolinus, Melanerpes carolinus	2	Checklist aou_1.csv (1886); Dataset aou_2_12 (1903); Dataset aou_5_33 (1976); Checklist aou_5_34.csv (February 1982); Checklist NACC_list_species_aou_7_57.csv (2017)	1886; 1903; 1976; February 1982; 2017	yes	yes
Chordeiles minor	Chordeiles minor, Chordeiles virginianus henryi, Chordeiles virginianus minor, Chordeiles virginianus	4	Checklist aou_1.csv (1886); Dataset aou_4 (1931); Dataset aou_5 (1957); Checklist aou_5_34.csv (February 1982); Checklist NACC_list_species_aou_7_57.csv (2017)	1886; 1931; 1957; February 1982; 2017	yes	yes
Empidonax hammondii	Empidonax hammondii, Empidonax hammondi	2	Checklist aou_1.csv (1886); Dataset aou_4_20 (1945); Checklist aou_5_34.csv (February 1982); Checklist NACC_list_species_aou_7_57.csv (2017)	1886; 1945; February 1982; 2017	yes	yes
Calidris pugnax	Philomachus pugnax, Calidris pugnax, Pavoncella pugnax, Machetes pugnax	4	Checklist aou_1.csv (1886); Dataset aou_2_15 (1909); Dataset aou_3_18 (1923); Checklist aou_5_34.csv (February 1982); Dataset aou_7_54 (2013); Checklist NACC_list_species_aou_7_57.csv (2017)	1886; 1909; 1923; February 1982; 2013; 2017	yes	yes
Junco townsendi	Junco townsendi	1	Dataset aou_1_02 (1890); Dataset aou_2_14 (1908)	1890; 1908	no	no
Onychoprion fuscatus	Sterna fuliginosa, Onychoprion fuscatus, Sterna fuscata	3	Checklist aou_1.csv (1886); Dataset aou_2_14 (1908); Checklist aou_5_34.csv (February 1982); Dataset aou_7_47 (2006); Checklist NACC_list_species_aou_7_57.csv (2017)	1886; 1908; February 1982; 2006; 2017	yes	yes
Passerina amoena	Cyanospiza amoena, Passerina amoena	2	Checklist aou_1.csv (1886); Dataset aou_2_09 (1899); Dataset aou_2_14 (1908); Dataset aou_5_34 (January 1982); Checklist aou_5_34.csv (February 1982); Dataset aou_6 (1983); Checklist NACC_list_species_aou_7_57.csv (2017)	1886; 1899; 1908; January 1982; February 1982; 1983; 2017	yes	yes
Peucaea cassinii	Peucaea cassinii, Aimophila cassini, Peucaea cassini, Aimophila cassinii	4	Checklist aou_1.csv (1886); Dataset aou_4 (1931); Dataset aou_4_19 (1944); Dataset aou_5_34 (January 1982); Checklist aou_5_34.csv (February 1982); Dataset aou_7_51 (2010); Checklist NACC_list_species_aou_7_57.csv (2017)	1886; 1931; 1944; January 1982; February 1982; 2010; 2017	yes	yes
Anas fulvigula	Anas fulvigula	1	Checklist aou_1.csv (1886); Dataset aou_5 (1957); Checklist aou_5_34.csv (February 1982); Checklist NACC_list_species_aou_7_57.csv (2017)	1886; 1957; February 1982; 2017	yes	yes
Larus argentatus	Larus argentatus smithsonianus, Larus argentatus	2	Checklist aou_1.csv (1886); Dataset aou_4 (1931); Checklist aou_5_34.csv (February 1982); Dataset aou_6_39 (1993); Checklist NACC_list_species_aou_7_57.csv (2017)	1886; 1931; February 1982; 1993; 2017	yes	yes
Telmatodytes marianae	Cistothorus marianae, Telmatodytes marianae	2	Dataset aou_1_01 (1889); Dataset aou_2_12 (1903); Dataset aou_2_13 (1904)	1889; 1903; 1904	no	no
Psaltriparus melanotis	Psaltriparus melanotis, Psaltriparus lloydi	2	Checklist aou_1.csv (1886); Dataset aou_1_01 (1889); Dataset aou_2_13 (1904); Dataset aou_4 (1931); Dataset aou_4_19 (1944); Dataset aou_5 (1957); Dataset aou_5_32 (1973)	1886; 1889; 1904; 1931; 1944; 1957; 1973	yes	no
Seiurus aurocapilla	Seiurus aurocapillus, Seiurus aurocapilla	2	Checklist aou_1.csv (1886); Dataset aou_3_17 (1920); Dataset aou_5 (1957); Dataset aou_5_34 (January 1982); Checklist aou_5_34.csv (February 1982); Dataset aou_6 (1983); Dataset aou_7_44 (2003); Checklist NACC_list_species_aou_7_57.csv (2017)	1886; 1920; 1957; January 1982; February 1982; 1983; 2003; 2017	yes	yes
Delichon urbicum	Delichon urbica, Chelidonaria urbica, Delichon urbicum	3	Dataset aou_2_14 (1908); Dataset aou_3 (1910); Dataset aou_4_19 (1944); Dataset aou_5 (1957); Dataset aou_5_34 (January 1982); Checklist aou_5_34.csv (February 1982); Dataset aou_7_45 (2004); Checklist NACC_list_species_aou_7_57.csv (2017)	1908; 1910; 1944; 1957; January 1982; February 1982; 2004; 2017	no	yes
Chroicocephalus ridibundus	Chroicocephalus ridibundus, Larus ridibundus	2	Dataset aou_4 (1931); Dataset aou_5_34 (January 1982); Checklist aou_5_34.csv (February 1982); Dataset aou_6_40 (1995); Dataset aou_7_49 (2008); Checklist NACC_list_species_aou_7_57.csv (2017)	1931; January 1982; February 1982; 1995; 2008; 2017	no	yes
Aythya ferina	Nyroca ferina, Aythya ferina	2	Dataset aou_4 (1931); Dataset aou_4_20 (1945); Dataset aou_5 (1957); Checklist aou_5_34.csv (February 1982); Checklist NACC_list_species_aou_7_57.csv (2017)	1931; 1945; 1957; February 1982; 2017	no	yes
Falco femoralis	Falco fusco-coerulescens, Falco fusco-caerulescens, Falco femoralis	3	Checklist aou_1.csv (1886); Dataset aou_3 (1910); Dataset aou_4 (1931); Dataset aou_4_23 (1948); Checklist aou_5_34.csv (February 1982); Checklist NACC_list_species_aou_7_57.csv (2017)	1886; 1910; 1931; 1948; February 1982; 2017	yes	yes
Phalacrocorax penicillatus	Phalacrocorax penicillatus	1	Checklist aou_1.csv (1886); Checklist aou_5_34.csv (February 1982); Checklist NACC_list_species_aou_7_57.csv (2017)	1886; February 1982; 2017	yes	yes
Ictinia mississippiensis	Ictinia mississippiensis, Ictinia misisippiensis	2	Checklist aou_1.csv (1886); Dataset aou_2_15 (1909); Dataset aou_3_18 (1923); Dataset aou_4 (1931); Dataset aou_5_33 (1976); Checklist aou_5_34.csv (February 1982); Checklist NACC_list_species_aou_7_57.csv (2017)	1886; 1909; 1923; 1931; 1976; February 1982; 2017	yes	yes
Buteo platypterus	Buteo latissimus, Buteo platypterus	2	Checklist aou_1.csv (1886); Dataset aou_2_10 (1901); Dataset aou_2_15 (1909); Dataset aou_3_18 (1923); Checklist aou_5_34.csv (February 1982); Checklist NACC_list_species_aou_7_57.csv (2017)	1886; 1901; 1909; 1923; February 1982; 2017	yes	yes
Calidris fuscicollis	Erolia fuscicollis, Tringa fuscicollis, Actodromas fuscicollis, Pisobia fuscicollis, Calidris fuscicollis	5	Checklist aou_1.csv (1886); Dataset aou_2_12 (1903); Dataset aou_2_14 (1908); Dataset aou_4_19 (1944); Dataset aou_5_32 (1973); Checklist aou_5_34.csv (February 1982); Checklist NACC_list_species_aou_7_57.csv (2017)	1886; 1903; 1908; 1944; 1973; February 1982; 2017	yes	yes
Astur atricapillus	Accipiter atricapillus, Accipiter atricapillus striatulus, Astur atricapillus	3	Checklist aou_1.csv (1886); Dataset aou_2_14 (1908); Dataset aou_2_15 (1909); Dataset aou_3 (1910); Dataset aou_3_18 (1923); Dataset aou_4 (1931); Dataset aou_4_19 (1944)	1886; 1908; 1909; 1910; 1923; 1931; 1944	yes	no
Calidris tenuirostris	Calidris tenuirostris	1	Dataset aou_4 (1931); Dataset aou_5 (1957); Checklist aou_5_34.csv (February 1982); Checklist NACC_list_species_aou_7_57.csv (2017)	1931; 1957; February 1982; 2017	no	yes
Oxyura ferruginea	Oxyura ferruginea	1	Dataset aou_6_41 (1997)	1997	no	yes
Progne cryptoleuca	Progne cryptoleuca	1	Dataset aou_1_01 (1889); Dataset aou_4_19 (1944); Dataset aou_4_31 (1956); Dataset aou_5 (1957); Checklist aou_5_34.csv (February 1982); Checklist NACC_list_species_aou_7_57.csv (2017)	1889; 1944; 1956; 1957; February 1982; 2017	no	yes
Troglodytes pacificus	Troglodytes pacificus	1	Dataset aou_7_51 (2010); Checklist NACC_list_species_aou_7_57.csv (2017)	2010; 2017	no	yes
Colinus graysoni	Colinus graysoni	1	Checklist aou_1.csv (1886); Dataset aou_1_01 (1889)	1886; 1889	yes	no
Patagioenas squamosa	Patagioenas squamosa, Columba squamosa	2	Dataset aou_2_10 (1901); Dataset aou_5 (1957); Checklist aou_5_34.csv (February 1982); Dataset aou_7_44 (2003); Checklist NACC_list_species_aou_7_57.csv (2017)	1901; 1957; February 1982; 2003; 2017	no	yes
Strix varia	Syrnium nebulosum, Syrnium varium, Strix varia, Syrnium nebulosum alleni	4	Checklist aou_1.csv (1886); Dataset aou_2_12 (1903); Dataset aou_2_14 (1908); Checklist aou_5_34.csv (February 1982); Checklist NACC_list_species_aou_7_57.csv (2017)	1886; 1903; 1908; February 1982; 2017	yes	yes
Daption capense	Daption capensis, Daption capense	2	Checklist aou_1.csv (1886); Dataset aou_3 (1910); Dataset aou_4 (1931); Dataset aou_4_19 (1944); Dataset aou_5 (1957); Dataset aou_5_32 (1973); Checklist aou_5_34.csv (February 1982); Dataset aou_6_36 (1987)	1886; 1910; 1931; 1944; 1957; 1973; February 1982; 1987	yes	no
Ammodramus caudacutus	Passerherbulus caudacuta, Ammodramus caudacutus, Ammodramus caudacutus nelsoni, Passerherbulus caudacutus, Ammospiza caudacuta	5	Checklist aou_1.csv (1886); Dataset aou_2_09 (1899); Dataset aou_2_15 (1909); Dataset aou_4 (1931); Dataset aou_5 (1957); Dataset aou_5_32 (1973); Dataset aou_5_34 (January 1982); Checklist aou_5_34.csv (February 1982); Dataset aou_6_40 (1995); Dataset aou_7_50 (2009); Checklist NACC_list_species_aou_7_57.csv (2017)	1886; 1899; 1909; 1931; 1957; 1973; January 1982; February 1982; 1995; 2009; 2017	yes	yes
Locustella ochotensis	Locustella ochotensis	1	Dataset aou_4 (1931); Dataset aou_5 (1957); Dataset aou_5_34 (January 1982); Checklist aou_5_34.csv (February 1982); Dataset aou_6 (1983); Dataset aou_7_51 (2010); Checklist NACC_list_species_aou_7_57.csv (2017)	1931; 1957; January 1982; February 1982; 1983; 2010; 2017	no	yes
Passer montanus	Passer montanus	1	Dataset aou_4 (1931); Dataset aou_5_34 (January 1982); Checklist aou_5_34.csv (February 1982); Checklist NACC_list_species_aou_7_57.csv (2017)	1931; January 1982; February 1982; 2017	no	yes
Thrasaetus harpyia	Thrasaetos harpyia, Thrasaetus harpyia	2	Checklist aou_1.csv (1886); Dataset aou_2 (1895); Dataset aou_2_15 (1909); Dataset aou_3 (1910); Dataset aou_5_34 (January 1982); Checklist aou_5_34.csv (February 1982)	1886; 1895; 1909; 1910; January 1982; February 1982	yes	no
Alle alle	Alle alle, Plautus alle	2	Checklist aou_1.csv (1886); Dataset aou_4_19 (1944); Dataset aou_5_32 (1973); Checklist aou_5_34.csv (February 1982); Checklist NACC_list_species_aou_7_57.csv (2017)	1886; 1944; 1973; February 1982; 2017	yes	yes
Pterodroma fisheri	Aestrelata fisheri, Pterodroma fisheri	2	Checklist aou_1.csv (1886); Dataset aou_3_17 (1920); Dataset aou_3_18 (1923); Dataset aou_4 (1931)	1886; 1920; 1923; 1931	yes	no
Setophaga occidentalis	Setophaga occidentalis, Dendroica occidentalis	2	Checklist aou_1.csv (1886); Dataset aou_3_17 (1920); Dataset aou_5 (1957); Dataset aou_5_34 (January 1982); Checklist aou_5_34.csv (February 1982); Dataset aou_6 (1983); Dataset aou_7_52 (2011); Checklist NACC_list_species_aou_7_57.csv (2017)	1886; 1920; 1957; January 1982; February 1982; 1983; 2011; 2017	yes	yes
Vireo gilvus	Vireo gilvus, Vireosylva gilva	2	Checklist aou_1.csv (1886); Dataset aou_2_14 (1908); Dataset aou_4 (1931); Checklist aou_5_34.csv (February 1982); Checklist NACC_list_species_aou_7_57.csv (2017)	1886; 1908; 1931; February 1982; 2017	yes	yes
Phoebastria albatrus	Diomedea albatrus, Phoebastria albatrus	2	Checklist aou_1.csv (1886); Checklist aou_5_34.csv (February 1982); Dataset aou_6_41 (1997); Checklist NACC_list_species_aou_7_57.csv (2017)	1886; February 1982; 1997; 2017	yes	yes
Polioptila caerulea	Polioptila caerulea	1	Checklist aou_1.csv (1886); Dataset aou_5_34 (January 1982); Checklist aou_5_34.csv (February 1982); Dataset aou_6 (1983); Dataset aou_7_51 (2010); Checklist NACC_list_species_aou_7_57.csv (2017)	1886; January 1982; February 1982; 1983; 2010; 2017	yes	yes
Tympanuchus phasianellus	Pediocaetes phasianellus columbianus, Pedioecetes phasianellus, Pediocaetes phasianellus campestris, Tympanuchus phasianellus, Pediocaetes phasianellus	5	Checklist aou_1.csv (1886); Dataset aou_2_09 (1899); Dataset aou_5_34 (January 1982); Checklist aou_5_34.csv (February 1982); Checklist NACC_list_species_aou_7_57.csv (2017)	1886; 1899; January 1982; February 1982; 2017	yes	yes
Dryocopus pileatus	Hylatomus pileatus, Phloeotomus pileatus, Dryocopus pileatus, Ceophloeus pileatus	4	Checklist aou_1.csv (1886); Dataset aou_2_14 (1908); Dataset aou_4 (1931); Dataset aou_4_22 (1947); Dataset aou_4_24 (1949); Checklist aou_5_34.csv (February 1982); Checklist NACC_list_species_aou_7_57.csv (2017)	1886; 1908; 1931; 1947; 1949; February 1982; 2017	yes	yes
Piranga rubriceps	Piranga rubriceps	1	Dataset aou_1_01 (1889); Dataset aou_2_12 (1903)	1889; 1903	no	no
Podiceps grisegena	Colymbus grisegena, Podiceps grisegena	2	Dataset aou_4 (1931); Dataset aou_5 (1957); Checklist aou_5_34.csv (February 1982); Checklist NACC_list_species_aou_7_57.csv (2017)	1931; 1957; February 1982; 2017	no	yes
Setophaga nigrescens	Setophaga nigrescens, Dendroica nigrescens	2	Checklist aou_1.csv (1886); Dataset aou_3_17 (1920); Dataset aou_5 (1957); Dataset aou_5_34 (January 1982); Checklist aou_5_34.csv (February 1982); Dataset aou_6 (1983); Dataset aou_7_52 (2011); Checklist NACC_list_species_aou_7_57.csv (2017)	1886; 1920; 1957; January 1982; February 1982; 1983; 2011; 2017	yes	yes
Histrionicus histrionicus	Histrionicus histrionicus	1	Checklist aou_1.csv (1886); Checklist aou_5_34.csv (February 1982); Checklist NACC_list_species_aou_7_57.csv (2017)	1886; February 1982; 2017	yes	yes
Psaltriparus plumbeus	Psaltriparus plumbeus	1	Checklist aou_1.csv (1886); Dataset aou_4 (1931)	1886; 1931	yes	no
Fulmarus glacialoides	Priocella antarctica, Priocella glacialoides, Fulmarus glacialoides	3	Checklist aou_1.csv (1886); Dataset aou_2_09 (1899); Dataset aou_3_18 (1923); Dataset aou_4 (1931); Dataset aou_6 (1983); Dataset aou_6_37 (1989)	1886; 1899; 1923; 1931; 1983; 1989	yes	no
Buteo harlani	Buteo harlani	1	Checklist aou_1.csv (1886); Dataset aou_1_03 (1891); Dataset aou_4_19 (1944); Dataset aou_5_32 (1973)	1886; 1891; 1944; 1973	yes	no
Phalaenoptilus nuttallii	Phalaenoptilus nuttalli, Phalaenoptilus nuttallii	2	Checklist aou_1.csv (1886); Dataset aou_1_01 (1889); Dataset aou_2 (1895); Dataset aou_3 (1910); Dataset aou_4_21 (1946); Dataset aou_5_34 (January 1982); Checklist aou_5_34.csv (February 1982); Checklist NACC_list_species_aou_7_57.csv (2017)	1886; 1889; 1895; 1910; 1946; January 1982; February 1982; 2017	yes	yes
Butorides striata	Butorides striatus, Butorides striata	2	Dataset aou_5_33 (1976); Dataset aou_5_34 (January 1982); Checklist aou_5_34.csv (February 1982); Dataset aou_6_39 (1993); Dataset aou_7_44 (2003); Dataset aou_7_45 (2004); Checklist NACC_list_species_aou_7_57.csv (2017)	1976; January 1982; February 1982; 1993; 2003; 2004; 2017	no	yes
Setophaga magnolia	Setophaga magnolia, Dendroica magnolia, Dendroica maculosa	3	Checklist aou_1.csv (1886); Dataset aou_2_14 (1908); Dataset aou_3_17 (1920); Dataset aou_5 (1957); Dataset aou_5_34 (January 1982); Checklist aou_5_34.csv (February 1982); Dataset aou_6 (1983); Dataset aou_7_52 (2011); Checklist NACC_list_species_aou_7_57.csv (2017)	1886; 1908; 1920; 1957; January 1982; February 1982; 1983; 2011; 2017	yes	yes
Cuculus lepidus	Cuculus lepidus	1	Dataset aou_7_47 (2006)	2006	no	yes
Caracara plancus	Caracara plancus	1	Dataset aou_6_39 (1993); Dataset aou_7_42 (2000)	1993; 2000	no	yes
Catharus ustulatus	Turdus ustulatus swainsonii, Catharus ustulatus, Hylocichla ustulata, Turdus ustulatus	4	Checklist aou_1.csv (1886); Dataset aou_2_09 (1899); Dataset aou_5 (1957); Dataset aou_5_32 (1973); Dataset aou_5_34 (January 1982); Checklist aou_5_34.csv (February 1982); Dataset aou_6 (1983); Checklist NACC_list_species_aou_7_57.csv (2017)	1886; 1899; 1957; 1973; January 1982; February 1982; 1983; 2017	yes	yes
Auriparus flaviceps	Auriparus flaviceps	1	Checklist aou_1.csv (1886); Dataset aou_5_34 (January 1982); Checklist aou_5_34.csv (February 1982); Checklist NACC_list_species_aou_7_57.csv (2017)	1886; January 1982; February 1982; 2017	yes	yes
Spizelloides arborea	Spizella monticola, Spizella monticola ochracea, Spizelloides arborea, Spizella arborea	4	Checklist aou_1.csv (1886); Dataset aou_4 (1931); Dataset aou_5_34 (January 1982); Checklist aou_5_34.csv (February 1982); Dataset aou_7_56 (2015); Checklist NACC_list_species_aou_7_57.csv (2017)	1886; 1931; January 1982; February 1982; 2015; 2017	yes	yes
Anas falcata	Anas falcata, Eunetta falcata	2	Dataset aou_4 (1931); Dataset aou_4_19 (1944); Checklist aou_5_34.csv (February 1982); Dataset aou_6_41 (1997); Checklist NACC_list_species_aou_7_57.csv (2017)	1931; 1944; February 1982; 1997; 2017	no	yes
Cistothorus platensis	Cistothorus platensis, Cistothorus stellaris	2	Checklist aou_1.csv (1886); Dataset aou_5 (1957); Dataset aou_5_34 (January 1982); Checklist aou_5_34.csv (February 1982); Checklist NACC_list_species_aou_7_57.csv (2017)	1886; 1957; January 1982; February 1982; 2017	yes	yes
Larus michahellis	Larus michahellis	1	Dataset aou_7_48 (2007); Checklist NACC_list_species_aou_7_57.csv (2017)	2007; 2017	no	yes
Asio flammeus	Asio flammeus, Asio accipitrinus	2	Checklist aou_1.csv (1886); Dataset aou_2_14 (1908); Checklist aou_5_34.csv (February 1982); Checklist NACC_list_species_aou_7_57.csv (2017)	1886; 1908; February 1982; 2017	yes	yes
Synthliboramphus wumizusume	Synthliboramphus wumizusume	1	Checklist aou_1.csv (1886); Dataset aou_1_01 (1889)	1886; 1889	yes	no
Ardea wardi	Ardea wardi	1	Checklist aou_1.csv (1886); Dataset aou_2_12 (1903)	1886; 1903	yes	no
Aphelocoma cyanotis	Aphelocoma cyanotis	1	Dataset aou_1_07 (1895); Dataset aou_4 (1931)	1895; 1931	no	no
Larus glaucescens	Larus glaucescens	1	Checklist aou_1.csv (1886); Checklist aou_5_34.csv (February 1982); Checklist NACC_list_species_aou_7_57.csv (2017)	1886; February 1982; 2017	yes	yes
Ixoreus naevius	Hesperocichla naevia, Ixoreus naevius	2	Checklist aou_1.csv (1886); Dataset aou_2_11 (1902); Dataset aou_5_34 (January 1982); Checklist aou_5_34.csv (February 1982); Dataset aou_6 (1983); Checklist NACC_list_species_aou_7_57.csv (2017)	1886; 1902; January 1982; February 1982; 1983; 2017	yes	yes
Oreothlypis luciae	Oreothlypis luciae, Vermivora luciae, Helminthophila luciae	3	Checklist aou_1.csv (1886); Dataset aou_2_15 (1909); Dataset aou_3_17 (1920); Dataset aou_5 (1957); Dataset aou_5_34 (January 1982); Checklist aou_5_34.csv (February 1982); Dataset aou_6 (1983); Dataset aou_7_51 (2010); Checklist NACC_list_species_aou_7_57.csv (2017)	1886; 1909; 1920; 1957; January 1982; February 1982; 1983; 2010; 2017	yes	yes
Tringa semipalmata	Tringa semipalmata, Catoptrophorus semipalmatus, Symphemia semipalmata	3	Checklist aou_1.csv (1886); Dataset aou_2_14 (1908); Checklist aou_5_34.csv (February 1982); Dataset aou_7_47 (2006); Checklist NACC_list_species_aou_7_57.csv (2017)	1886; 1908; February 1982; 2006; 2017	yes	yes
Thryomanes bewickii	Thryothorus bewickii, Thryothorus bewickii spilurus, Thryomanes bewickii, Thryomanes bewicki, Thryothorus bewickii bairdi	5	Checklist aou_1.csv (1886); Dataset aou_2_09 (1899); Dataset aou_3 (1910); Dataset aou_4 (1931); Dataset aou_4_19 (1944); Dataset aou_4_20 (1945); Checklist aou_5_34.csv (February 1982); Dataset aou_6 (1983); Checklist NACC_list_species_aou_7_57.csv (2017)	1886; 1899; 1910; 1931; 1944; 1945; February 1982; 1983; 2017	yes	yes
Vireo vicinior	Vireo vicinior	1	Checklist aou_1.csv (1886); Checklist aou_5_34.csv (February 1982); Checklist NACC_list_species_aou_7_57.csv (2017)	1886; February 1982; 2017	yes	yes
Pandion haliaetus	Pandion haliaetus carolinensis, Pandion haliaetus	2	Checklist aou_1.csv (1886); Dataset aou_2_15 (1909); Dataset aou_3 (1910); Dataset aou_4 (1931); Dataset aou_4_19 (1944); Checklist aou_5_34.csv (February 1982); Dataset aou_6 (1983); Dataset aou_7_51 (2010); Checklist NACC_list_species_aou_7_57.csv (2017)	1886; 1909; 1910; 1931; 1944; February 1982; 1983; 2010; 2017	yes	yes
Melospiza cinerea	Melospiza cinerea	1	Checklist aou_1.csv (1886); Dataset aou_2_12 (1903); Dataset aou_2_13 (1904); Dataset aou_2_14 (1908)	1886; 1903; 1904; 1908	yes	no
Dendroica nigrifrons	Dendroica nigrifrons	1	Dataset aou_2_10 (1901); Dataset aou_2_12 (1903)	1901; 1903	no	no
Hylocharis leucotis	Basilinna leucotis, Hylocharis leucotis	2	Dataset aou_1_07 (1895); Dataset aou_4 (1931); Checklist aou_5_34.csv (February 1982); Checklist NACC_list_species_aou_7_57.csv (2017)	1895; 1931; February 1982; 2017	no	yes
Lanius excubitor	Lanius excubitor	1	Dataset aou_4_19 (1944); Checklist aou_5_34.csv (February 1982); Checklist NACC_list_species_aou_7_57.csv (2017)	1944; February 1982; 2017	no	yes
Pyrrhula cassini	Pyrrhula cassini	1	Checklist aou_1.csv (1886); Dataset aou_4 (1931)	1886; 1931	yes	no
Stercorarius pomarinus	Stercorarius pomarinus	1	Checklist aou_1.csv (1886); Dataset aou_5_34 (January 1982); Checklist aou_5_34.csv (February 1982); Dataset aou_7_47 (2006); Checklist NACC_list_species_aou_7_57.csv (2017)	1886; January 1982; February 1982; 2006; 2017	yes	yes
Chondestes grammacus	Chondestes grammacus strigatus, Chondestes grammacus	2	Checklist aou_1.csv (1886); Dataset aou_5_34 (January 1982); Checklist aou_5_34.csv (February 1982); Checklist NACC_list_species_aou_7_57.csv (2017)	1886; January 1982; February 1982; 2017	yes	yes
Toxostoma redivivum	Harporhynchus redivivus, Toxostoma redivivum	2	Checklist aou_1.csv (1886); Dataset aou_2_11 (1902); Dataset aou_3 (1910); Checklist aou_5_34.csv (February 1982); Checklist NACC_list_species_aou_7_57.csv (2017)	1886; 1902; 1910; February 1982; 2017	yes	yes
Setophaga pensylvanica	Dendroica pensylvanica, Setophaga pensylvanica	2	Checklist aou_1.csv (1886); Dataset aou_3_17 (1920); Dataset aou_5 (1957); Dataset aou_5_34 (January 1982); Checklist aou_5_34.csv (February 1982); Dataset aou_6 (1983); Dataset aou_7_52 (2011); Checklist NACC_list_species_aou_7_57.csv (2017)	1886; 1920; 1957; January 1982; February 1982; 1983; 2011; 2017	yes	yes
Turdus iliacus	Turdus iliacus, Turdus musicus, Arceuthornis musicus	3	Checklist aou_1.csv (1886); Dataset aou_2_14 (1908); Dataset aou_4 (1931); Dataset aou_4_19 (1944); Dataset aou_5 (1957); Dataset aou_5_33 (1976); Dataset aou_5_34 (January 1982); Checklist aou_5_34.csv (February 1982); Dataset aou_6 (1983); Checklist NACC_list_species_aou_7_57.csv (2017)	1886; 1908; 1931; 1944; 1957; 1976; January 1982; February 1982; 1983; 2017	yes	yes
Engyptila albifrons	Engyptila albifrons	1	Checklist aou_1.csv (1886); Dataset aou_1_07 (1895); Dataset aou_2 (1895)	1886; 1895	yes	no
Basileuterus culicivorus	Basileuterus culicivorus	1	Checklist aou_1.csv (1886); Dataset aou_3 (1910); Dataset aou_5_34 (January 1982); Checklist aou_5_34.csv (February 1982); Dataset aou_6 (1983); Dataset aou_7_53 (2012); Checklist NACC_list_species_aou_7_57.csv (2017)	1886; 1910; January 1982; February 1982; 1983; 2012; 2017	yes	yes
Icterus pustulatus	Icterus pustulatus	1	Dataset aou_4_20 (1945); Dataset aou_5_34 (January 1982); Checklist aou_5_34.csv (February 1982); Dataset aou_6 (1983); Checklist NACC_list_species_aou_7_57.csv (2017)	1945; January 1982; February 1982; 1983; 2017	no	yes
Rhynchopsitta pachyrhyncha	Rhynchopsitta pachyrhyncha	1	Dataset aou_2_10 (1901); Checklist aou_5_34.csv (February 1982); Checklist NACC_list_species_aou_7_57.csv (2017)	1901; February 1982; 2017	no	yes
Colinus virginianus	Colinus virginianus floridanus, Colinus virginianus, Colinus virginianus texanus	3	Checklist aou_1.csv (1886); Dataset aou_2_15 (1909); Dataset aou_4 (1931); Dataset aou_4_19 (1944); Dataset aou_5 (1957); Dataset aou_5_34 (January 1982); Checklist aou_5_34.csv (February 1982); Dataset aou_6_41 (1997); Checklist NACC_list_species_aou_7_57.csv (2017)	1886; 1909; 1931; 1944; 1957; January 1982; February 1982; 1997; 2017	yes	yes
Acanthis hornemanni	Acanthis hornemannii exilipes, Acanthis hornemanni, Carduelis hornemanni, Acanthis hornemannii	4	Checklist aou_1.csv (1886); Dataset aou_3 (1910); Dataset aou_4 (1931); Dataset aou_5_33 (1976); Checklist aou_5_34.csv (February 1982); Dataset aou_7_50 (2009); Checklist NACC_list_species_aou_7_57.csv (2017)	1886; 1910; 1931; 1976; February 1982; 2009; 2017	yes	yes
Pipilo maculatus	Pipilo maculatus oregonus, Pipilo maculatus arcticus, Pipilo maculatus megalonyx, Pipilo maculatus	4	Checklist aou_1.csv (1886); Dataset aou_4_29 (1954); Dataset aou_6_40 (1995); Dataset aou_7 (1998); Checklist NACC_list_species_aou_7_57.csv (2017)	1886; 1954; 1995; 1998; 2017	yes	yes
Anas americana	Anas americana, Mareca americana	2	Checklist aou_1.csv (1886); Dataset aou_2_09 (1899); Dataset aou_5 (1957); Dataset aou_5_32 (1973); Checklist aou_5_34.csv (February 1982); Checklist NACC_list_species_aou_7_57.csv (2017)	1886; 1899; 1957; 1973; February 1982; 2017	yes	yes
Ammodramus sanctorum	Ammodramus sanctorum	1	Dataset aou_2_08 (1897); Dataset aou_2_11 (1902)	1897; 1902	no	no
Sula brewsteri	Sula brewsteri	1	Dataset aou_1_01 (1889); Dataset aou_4_19 (1944)	1889; 1944	no	no
Synthliboramphus hypoleucus	Synthliboramphus hypoleucus, Endomychura hypoleucus, Brachyramphus hypoleucus, Endomychura hypoleuca	4	Checklist aou_1.csv (1886); Dataset aou_4 (1931); Dataset aou_4_19 (1944); Dataset aou_4_21 (1946); Dataset aou_5 (1957); Dataset aou_5_34 (January 1982); Checklist aou_5_34.csv (February 1982); Dataset aou_7 (1998); Dataset aou_7_53 (2012); Checklist NACC_list_species_aou_7_57.csv (2017)	1886; 1931; 1944; 1946; 1957; January 1982; February 1982; 1998; 2012; 2017	yes	yes
Contopus virens	Contopus virens, Myiochanes virens	2	Checklist aou_1.csv (1886); Dataset aou_2_14 (1908); Dataset aou_4 (1931); Dataset aou_4_22 (1947); Dataset aou_5_34 (January 1982); Checklist aou_5_34.csv (February 1982); Checklist NACC_list_species_aou_7_57.csv (2017)	1886; 1908; 1931; 1947; January 1982; February 1982; 2017	yes	yes
Corvus frugilegus	Corvus frugilegus	1	Dataset aou_2_14 (1908); Dataset aou_5_34 (January 1982)	1908; January 1982	no	no
Peucaea aestivalis	Aimophila aestivalis, Peucaea aestivalis, Peucaea aestivalis bachmanii	3	Checklist aou_1.csv (1886); Dataset aou_4 (1931); Dataset aou_5 (1957); Dataset aou_5_34 (January 1982); Checklist aou_5_34.csv (February 1982); Dataset aou_7_51 (2010); Checklist NACC_list_species_aou_7_57.csv (2017)	1886; 1931; 1957; January 1982; February 1982; 2010; 2017	yes	yes
Junco caniceps	Junco caniceps	1	Checklist aou_1.csv (1886); Dataset aou_2_14 (1908); Dataset aou_5_34 (January 1982)	1886; 1908; January 1982	yes	no
Amazilia violiceps	Amazilia violiceps, Amazilia verticalis	2	Dataset aou_4_23 (1948); Dataset aou_4_30 (1955); Dataset aou_5 (1957); Dataset aou_5_34 (January 1982); Checklist aou_5_34.csv (February 1982); Checklist NACC_list_species_aou_7_57.csv (2017)	1948; 1955; 1957; January 1982; February 1982; 2017	no	yes
Empidonax wrightii	Empidonax obscurus, Empidonax wrightii, Empidonax wrighti	3	Checklist aou_1.csv (1886); Dataset aou_1_02 (1890); Dataset aou_3 (1910); Dataset aou_4_20 (1945); Dataset aou_4_28 (1953); Dataset aou_5_34 (January 1982); Checklist aou_5_34.csv (February 1982); Checklist NACC_list_species_aou_7_57.csv (2017)	1886; 1890; 1910; 1945; 1953; January 1982; February 1982; 2017	yes	yes
Regulus calendula	Regulus calendula, Corthylio calendula	2	Checklist aou_1.csv (1886); Dataset aou_4 (1931); Dataset aou_4_19 (1944); Dataset aou_5_34 (January 1982); Checklist aou_5_34.csv (February 1982); Dataset aou_6 (1983); Dataset aou_6_35 (1985); Dataset aou_6_41 (1997); Checklist NACC_list_species_aou_7_57.csv (2017)	1886; 1931; 1944; January 1982; February 1982; 1983; 1985; 1997; 2017	yes	yes
Corvus caurinus	Corvus caurinus	1	Checklist aou_1.csv (1886); Dataset aou_3 (1910); Dataset aou_3_18 (1923); Dataset aou_4_20 (1945); Dataset aou_5 (1957); Checklist aou_5_34.csv (February 1982); Checklist NACC_list_species_aou_7_57.csv (2017)	1886; 1910; 1923; 1945; 1957; February 1982; 2017	yes	yes
Ammodramus savannarum	Ammodramus savannarum perpallidus, Ammodramus savannarum passerinus, Ammodramus savannarum, Coturniculus savannarum	4	Checklist aou_1.csv (1886); Dataset aou_2_12 (1903); Dataset aou_2_15 (1909); Dataset aou_5_34 (January 1982); Checklist aou_5_34.csv (February 1982); Checklist NACC_list_species_aou_7_57.csv (2017)	1886; 1903; 1909; January 1982; February 1982; 2017	yes	yes
Psaltriparus santaritae	Psaltriparus santaritae	1	Dataset aou_1_01 (1889); Dataset aou_2_13 (1904)	1889; 1904	no	no
Elanus leucurus	Elanus leucurus	1	Checklist aou_1.csv (1886); Dataset aou_2_15 (1909); Dataset aou_3_18 (1923); Dataset aou_5_34 (January 1982); Dataset aou_6_39 (1993); Checklist NACC_list_species_aou_7_57.csv (2017)	1886; 1909; 1923; January 1982; 1993; 2017	yes	yes
Buteo nitidus	Asturina nitida, Buteo nitidus, Buteo nitida, Asturina plagiata	4	Checklist aou_1.csv (1886); Dataset aou_2_15 (1909); Dataset aou_3_18 (1923); Dataset aou_4_19 (1944); Dataset aou_4_25 (1950); Dataset aou_5 (1957); Checklist aou_5_34.csv (February 1982); Dataset aou_6_41 (1997); Dataset aou_7_47 (2006); Dataset aou_7_53 (2012); Checklist NACC_list_species_aou_7_57.csv (2017)	1886; 1909; 1923; 1944; 1950; 1957; February 1982; 1997; 2006; 2012; 2017	yes	yes
Colaptes cafer	Colaptes cafer, Colaptes cafer saturatior	2	Checklist aou_1.csv (1886); Dataset aou_4 (1931); Dataset aou_5_32 (1973)	1886; 1931; 1973	yes	no
Calidris himantopus	Micropalama himantopus, Calidris himantopus	2	Checklist aou_1.csv (1886); Dataset aou_5_34 (January 1982); Checklist aou_5_34.csv (February 1982); Checklist NACC_list_species_aou_7_57.csv (2017)	1886; January 1982; February 1982; 2017	yes	yes
Glaucidium gnoma	Glaucidium gnoma	1	Checklist aou_1.csv (1886); Dataset aou_2_14 (1908); Dataset aou_4 (1931); Dataset aou_5_34 (January 1982); Checklist aou_5_34.csv (February 1982); Dataset aou_7_46 (2005); Checklist NACC_list_species_aou_7_57.csv (2017)	1886; 1908; 1931; January 1982; February 1982; 2005; 2017	yes	yes
Catherpes mexicanus	Catherpes mexicanus	1	Checklist aou_1.csv (1886); Dataset aou_5 (1957); Checklist aou_5_34.csv (February 1982); Dataset aou_6 (1983); Checklist NACC_list_species_aou_7_57.csv (2017)	1886; 1957; February 1982; 1983; 2017	yes	yes
Jacana spinosa	Jacana spinosa, Jacana gymnostoma	2	Checklist aou_1.csv (1886); Dataset aou_1_01 (1889); Dataset aou_2 (1895); Dataset aou_5 (1957); Dataset aou_5_34 (January 1982); Checklist aou_5_34.csv (February 1982); Checklist NACC_list_species_aou_7_57.csv (2017)	1886; 1889; 1895; 1957; January 1982; February 1982; 2017	yes	yes
Lagopus rupestris	Lagopus rupestris, Lagopus rupestris reinhardti, Lagopus rupestris atkhensis, Lagopus rupestris nelsoni	4	Checklist aou_1.csv (1886); Dataset aou_4 (1931); Dataset aou_4_19 (1944)	1886; 1931; 1944	yes	no
Sialia sialis	Sialia sialis azurea, Sialia sialis	2	Checklist aou_1.csv (1886); Dataset aou_5 (1957); Dataset aou_5_34 (January 1982); Checklist aou_5_34.csv (February 1982); Dataset aou_6 (1983); Checklist NACC_list_species_aou_7_57.csv (2017)	1886; 1957; January 1982; February 1982; 1983; 2017	yes	yes
Phylloscopus trochilus	Phylloscopus trochilus	1	Dataset aou_4_23 (1948); Dataset aou_5_34 (January 1982); Dataset aou_7_45 (2004); Checklist NACC_list_species_aou_7_57.csv (2017)	1948; January 1982; 2004; 2017	no	yes
Glaucidium brasilianum	Glaucidium brasilianum	1	Dataset aou_4 (1931); Dataset aou_5 (1957); Dataset aou_5_34 (January 1982); Checklist aou_5_34.csv (February 1982); Checklist NACC_list_species_aou_7_57.csv (2017)	1931; 1957; January 1982; February 1982; 2017	no	yes
Phainopepla nitens	Phainopepla nitens	1	Checklist aou_1.csv (1886); Dataset aou_2_14 (1908); Dataset aou_3 (1910); Checklist aou_5_34.csv (February 1982); Checklist NACC_list_species_aou_7_57.csv (2017)	1886; 1908; 1910; February 1982; 2017	yes	yes
Myiarchus crinitus	Myiarchus crinitus	1	Checklist aou_1.csv (1886); Dataset aou_5 (1957); Checklist aou_5_34.csv (February 1982); Checklist NACC_list_species_aou_7_57.csv (2017)	1886; 1957; February 1982; 2017	yes	yes
Pica pica	Pica pica hudsonica, Pica pica	2	Checklist aou_1.csv (1886); Dataset aou_3 (1910); Dataset aou_4 (1931); Dataset aou_5 (1957); Checklist aou_5_34.csv (February 1982); Dataset aou_7 (1998); Dataset aou_7_42 (2000)	1886; 1910; 1931; 1957; February 1982; 1998; 2000	yes	no
Stelgidopteryx ruficollis	Stelgidopteryx ruficollis	1	Dataset aou_4 (1931); Dataset aou_5_34 (January 1982); Dataset aou_6 (1983); Checklist NACC_list_species_aou_7_57.csv (2017)	1931; January 1982; 1983; 2017	no	yes
Haematopus ostralegus	Haematopus ostralegus	1	Checklist aou_1.csv (1886); Dataset aou_3 (1910); Dataset aou_5 (1957); Dataset aou_5_34 (January 1982); Dataset aou_6_41 (1997); Checklist NACC_list_species_aou_7_57.csv (2017)	1886; 1910; 1957; January 1982; 1997; 2017	yes	yes
Oceanodroma melania	Oceanodroma melania, Loomelania melania	2	Checklist aou_1.csv (1886); Dataset aou_3_18 (1923); Dataset aou_4_19 (1944); Dataset aou_5_32 (1973); Dataset aou_5_34 (January 1982); Checklist aou_5_34.csv (February 1982); Checklist NACC_list_species_aou_7_57.csv (2017)	1886; 1923; 1944; 1973; January 1982; February 1982; 2017	yes	yes
Poecile rufescens	Penthestes rufescens, Parus rufescens, Poecile rufescens, Parus rufescens neglectus	4	Checklist aou_1.csv (1886); Dataset aou_2_14 (1908); Dataset aou_4_19 (1944); Checklist aou_5_34.csv (February 1982); Dataset aou_6_41 (1997); Checklist NACC_list_species_aou_7_57.csv (2017)	1886; 1908; 1944; February 1982; 1997; 2017	yes	yes
Dolichonyx oryzivorus	Dolichonyx oryzivorus albinucha, Dolichonyx oryzivorus	2	Checklist aou_1.csv (1886); Dataset aou_5_34 (January 1982); Checklist aou_5_34.csv (February 1982); Dataset aou_6 (1983); Checklist NACC_list_species_aou_7_57.csv (2017)	1886; January 1982; February 1982; 1983; 2017	yes	yes
Oceanodroma furcata	Oceanodroma furcata	1	Checklist aou_1.csv (1886); Dataset aou_3_18 (1923); Dataset aou_5_34 (January 1982); Checklist aou_5_34.csv (February 1982); Checklist NACC_list_species_aou_7_57.csv (2017)	1886; 1923; January 1982; February 1982; 2017	yes	yes
Setophaga miniata	Setophaga miniata	1	Checklist aou_1.csv (1886); Dataset aou_2_14 (1908)	1886; 1908	yes	no
Circus cyaneus	Circus cyaneus	1	Dataset aou_4_19 (1944); Dataset aou_5_34 (January 1982); Checklist aou_5_34.csv (February 1982); Checklist NACC_list_species_aou_7_57.csv (2017)	1944; January 1982; February 1982; 2017	no	yes
Gallinula galeata	Gallinula galeata	1	Checklist aou_1.csv (1886); Dataset aou_2_14 (1908); Dataset aou_3 (1910); Dataset aou_3_16 (1912); Dataset aou_3_18 (1923); Dataset aou_7_52 (2011); Checklist NACC_list_species_aou_7_57.csv (2017)	1886; 1908; 1910; 1912; 1923; 2011; 2017	yes	yes
Oreortyx pictus	Oreortyx pictus plumiferus, Oreortyx picta, Oreortyx pictus	3	Checklist aou_1.csv (1886); Dataset aou_2_15 (1909); Dataset aou_3 (1910); Dataset aou_4 (1931); Dataset aou_4_19 (1944); Dataset aou_5 (1957); Checklist aou_5_34.csv (February 1982); Dataset aou_6_41 (1997); Checklist NACC_list_species_aou_7_57.csv (2017)	1886; 1909; 1910; 1931; 1944; 1957; February 1982; 1997; 2017	yes	yes
Calidris ruficollis	Erolia ruficollis, Calidris ruficollis, Pisobia ruficollis	3	Dataset aou_4 (1931); Dataset aou_4_19 (1944); Dataset aou_5_32 (1973); Dataset aou_5_34 (January 1982); Checklist aou_5_34.csv (February 1982); Dataset aou_6_40 (1995); Checklist NACC_list_species_aou_7_57.csv (2017)	1931; 1944; 1973; January 1982; February 1982; 1995; 2017	no	yes
Mycteria americana	Mycteria americana, Tantalus loculator	2	Checklist aou_1.csv (1886); Dataset aou_2_14 (1908); Dataset aou_5_34 (January 1982); Checklist aou_5_34.csv (February 1982); Checklist NACC_list_species_aou_7_57.csv (2017)	1886; 1908; January 1982; February 1982; 2017	yes	yes
Setophaga graciae	Setophaga graciae, Dendroica graciae	2	Checklist aou_1.csv (1886); Dataset aou_3_17 (1920); Dataset aou_5 (1957); Dataset aou_5_34 (January 1982); Checklist aou_5_34.csv (February 1982); Dataset aou_6 (1983); Dataset aou_7_52 (2011); Checklist NACC_list_species_aou_7_57.csv (2017)	1886; 1920; 1957; January 1982; February 1982; 1983; 2011; 2017	yes	yes
Buteo buteo	Buteo buteo	1	Checklist aou_1.csv (1886); Dataset aou_2_14 (1908); Dataset aou_3 (1910); Dataset aou_3_18 (1923); Dataset aou_4 (1931)	1886; 1908; 1910; 1923; 1931	yes	no
Apus apus	Apus apus	1	Dataset aou_4_31 (1956); Dataset aou_5 (1957); Checklist aou_5_34.csv (February 1982); Checklist NACC_list_species_aou_7_57.csv (2017)	1956; 1957; February 1982; 2017	no	yes
Aythya fuligula	Nyroca fuligula, Aythya fuligula	2	Dataset aou_4 (1931); Dataset aou_4_20 (1945); Checklist aou_5_34.csv (February 1982); Checklist NACC_list_species_aou_7_57.csv (2017)	1931; 1945; February 1982; 2017	no	yes
Synthliboramphus antiquus	Synthliboramphus antiquus, Synthliboramphus antiquum	2	Checklist aou_1.csv (1886); Dataset aou_5 (1957); Dataset aou_5_32 (1973); Checklist aou_5_34.csv (February 1982); Checklist NACC_list_species_aou_7_57.csv (2017)	1886; 1957; 1973; February 1982; 2017	yes	yes
Phylloscopus examinandus	Phylloscopus examinandus	1	Dataset aou_7_55 (2014); Checklist NACC_list_species_aou_7_57.csv (2017)	2014; 2017	no	yes
Uria lomvia	Uria lomvia arra, Uria lomvia	2	Checklist aou_1.csv (1886); Dataset aou_4 (1931); Dataset aou_5 (1957); Checklist aou_5_34.csv (February 1982); Checklist NACC_list_species_aou_7_57.csv (2017)	1886; 1931; 1957; February 1982; 2017	yes	yes
Caprimulgus arizonae	Caprimulgus arizonae	1	Dataset aou_7_51 (2010); Dataset aou_7_53 (2012)	2010; 2012	no	yes
Artemisiospiza belli	Artemisiospiza belli, Amphispiza belli, Amphispiza belli nevadensis	3	Checklist aou_1.csv (1886); Dataset aou_3 (1910); Dataset aou_4_19 (1944); Dataset aou_5 (1957); Dataset aou_5_34 (January 1982); Checklist aou_5_34.csv (February 1982); Dataset aou_7_53 (2012); Dataset aou_7_54 (2013); Checklist NACC_list_species_aou_7_57.csv (2017)	1886; 1910; 1944; 1957; January 1982; February 1982; 2012; 2013; 2017	yes	yes
Ardenna bulleri	Puffinus bulleri, Ardenna bulleri, Thyellodroma bulleri	3	Dataset aou_2_12 (1903); Dataset aou_3_18 (1923); Dataset aou_4 (1931); Dataset aou_4_19 (1944); Dataset aou_5_34 (January 1982); Checklist aou_5_34.csv (February 1982); Dataset aou_7_57 (2016); Checklist NACC_list_species_aou_7_57.csv (2017)	1903; 1923; 1931; 1944; January 1982; February 1982; 2016; 2017	no	yes
Actitis macularius	Actitis macularia, Actitis macularius	2	Checklist aou_1.csv (1886); Checklist aou_5_34.csv (February 1982); Dataset aou_7_45 (2004); Checklist NACC_list_species_aou_7_57.csv (2017)	1886; February 1982; 2004; 2017	yes	yes
Tringa solitaria	Tringa solitaria, Helodromas solitarius, Totanus solitarius	3	Checklist aou_1.csv (1886); Dataset aou_2_09 (1899); Dataset aou_3_17 (1920); Checklist aou_5_34.csv (February 1982); Checklist NACC_list_species_aou_7_57.csv (2017)	1886; 1899; 1920; February 1982; 2017	yes	yes
Spizella atrogularis	Spizella atrigularis, Spizella atrogularis	2	Checklist aou_1.csv (1886); Dataset aou_2_11 (1902); Dataset aou_5_34 (January 1982); Checklist aou_5_34.csv (February 1982); Checklist NACC_list_species_aou_7_57.csv (2017)	1886; 1902; January 1982; February 1982; 2017	yes	yes
Gallinago gallinago	Capella gallinago, Gallinago gallinago	2	Checklist aou_1.csv (1886); Dataset aou_4 (1931); Dataset aou_4_20 (1945); Dataset aou_5 (1957); Dataset aou_5_34 (January 1982); Checklist aou_5_34.csv (February 1982); Dataset aou_7_43 (2002); Checklist NACC_list_species_aou_7_57.csv (2017)	1886; 1931; 1945; 1957; January 1982; February 1982; 2002; 2017	yes	yes
Crex crex	Crex crex	1	Checklist aou_1.csv (1886); Checklist aou_5_34.csv (February 1982); Checklist NACC_list_species_aou_7_57.csv (2017)	1886; February 1982; 2017	yes	yes
