# Supplementary material for: The tempo and mode of the taxonomic correction process: How taxonomists have corrected and recorrected North American bird species over the last 127 years
Source: PLoS One. 2018 Apr 19;13(4):e0195736. doi: 10.1371/journal.pone.0195736 (PMC5909608; doi:10.1371/journal.pone.0195736)
Supplement: S1 Code — This code is also available online at http://github.com/gaurav/aou_checklists and has been archived in Zenodo under DOI http://doi.org/10.5281/zenodo.1214826. (ZIP) [file pone.0195736.s007.zip › gaurav-aou_checklists-5955902/06 - name_clusters/list_annotated - May 23, 2017.csv]

Name	suspicious	Note that every "fixed" here means that the cluster was broken. No other taxonomic changes were entered.	Cluster	Cluster Count	Dates	Taxon Concept Count	Taxon Concepts	added	deleted	lump	rename	split
Melospiza melodia	yes	Avibase: rename	Melospiza fasciata guttata; Melospiza fasciata; Melospiza fasciata fallax; Melospiza melodia; Melospiza fasciata rufina; Melospiza fasciata montana; Melospiza fasciata heermanni; Melospiza fasciata samuelis	8	1886 to 2017	2	(Melospiza fasciata guttata; Melospiza fasciata; Melospiza fasciata fallax; Melospiza melodia; Melospiza fasciata rufina; Melospiza fasciata montana; Melospiza fasciata heermanni; Melospiza fasciata samuelis), (Melospiza melodia)	8	6	1	1	0
Aegolius funereus	yes	Avibase: rename	Glaux funerea; Cryptoglaux funerea; Nyctala tengmalmi; Aegolius funerea; Nyctala tengmalmi richardsoni; Aegolius funereus; Cryptoglaux tengmalmi	7	1886 to 2017	1	(Glaux funerea; Cryptoglaux funerea; Nyctala tengmalmi; Nyctala tengmalmi richardsoni; Aegolius funerea; Aegolius funereus; Cryptoglaux tengmalmi)	1	1	0	5	0
Calidris acuminata	yes	Avibase: rename	Pisobia acuminata; Pisobia aurita; Tringa acuminata; Erolia acuminata; Calidris acuminata; Actodromas acuminata	6	1886 to 2017	1	(Pisobia aurita; Pisobia acuminata; Tringa acuminata; Erolia acuminata; Calidris acuminata; Actodromas acuminata)	1	0	0	5	0
Calidris melanotos	yes	Avibase: rename	Pisobia melanotos; Erolia melanotos; Pisobia maculata; Actodromas maculata; Tringa maculata; Calidris melanotos	6	1886 to 2017	1	(Pisobia melanotos; Erolia melanotos; Pisobia maculata; Tringa maculata; Actodromas maculata; Calidris melanotos)	1	0	0	5	0
Calidris subminuta	yes	Avibase: rename	Tringa damacensis; Actodromas damacensis; Pisobia damacensis; Calidris subminuta; Erolia subminuta; Pisobia subminuta	6	1889 to 2017	1	(Tringa damacensis; Actodromas damacensis; Pisobia damacensis; Erolia subminuta; Calidris subminuta; Pisobia subminuta)	1	0	0	5	0
Oreothlypis ruficapilla	yes	Avibase: rename	Vermivora rubricapilla; Helminthophila ruficapilla; Helminthophila ruficapilla gutturalis; Vermivora ruficapilla; Helminthophila rubricapilla; Oreothlypis ruficapilla	6	1886 to 2017	1	(Helminthophila ruficapilla; Vermivora rubricapilla; Helminthophila ruficapilla gutturalis; Helminthophila rubricapilla; Vermivora ruficapilla; Oreothlypis ruficapilla)	2	1	0	4	0
Catharus guttatus	yes	Avibase: rename	Catharus guttatus; Hylocichla aonalaschkae; Hylocichla guttata; Turdus aonalaschkae auduboni; Turdus aonalaschkae pallasii; Turdus aonalaschkae	6	1886 to 2017	1	(Catharus guttatus; Hylocichla aonalaschkae; Hylocichla guttata; Turdus aonalaschkae auduboni; Turdus aonalaschkae pallasii; Turdus aonalaschkae)	3	2	0	3	0
Ardea alba	yes	Avibase: rename	Herodias egretta; Casmerodius albus; Ardea egretta; Casmerodius egretta; Ardea alba	5	1886 to 2017	1	(Herodias egretta; Casmerodius albus; Ardea egretta; Casmerodius egretta; Ardea alba)	1	0	0	4	0
Acanthis flammea	yes	Avibase: rename	Acanthis linaria rostrata; Acanthis flammea; Acanthis linaria; Carduelis flammea; Acanthis linaria holboellii	5	1886 to 2017	1	(Acanthis linaria rostrata; Acanthis flammea; Acanthis linaria; Carduelis flammea; Acanthis linaria holboellii)	3	2	0	3	0
Empidonax wrightii	yes	Avibase: split! Fixed.	Empidonax canescens; Empidonax griseus; Empidonax obscurus; Empidonax wrightii; Empidonax wrighti	5	1886 to 2017	3	(Empidonax canescens; Empidonax obscurus; Empidonax griseus; Empidonax wrightii; Empidonax wrighti), (Empidonax griseus; Empidonax wrightii), (Empidonax wrightii)	2	0	1	6	1
Melanerpes lewis	yes	Avibase: rename	Melanerpes lewis; Asyndesmus lewisi; Asyndesmus lewis; Asyndesmus torquatus; Melanerpes torquatus	5	1886 to 2017	1	(Melanerpes lewis; Asyndesmus lewisi; Asyndesmus lewis; Melanerpes torquatus; Asyndesmus torquatus)	1	0	0	4	0
Thalassarche chlororhynchos	yes	Avibase: rename	Diomedea chlororhynchos; Thalassogeron culminatus; Thalassogeron chlororhynchos; Thalassarche chlororhynchos; Thalassarche chlororhynchus	5	1886 to 2017	1	(Thalassogeron culminatus; Diomedea chlororhynchos; Thalassogeron chlororhynchos; Thalassarche chlororhynchos; Thalassarche chlororhynchus)	1	0	0	4	0
Podiceps nigricollis	yes	Avibase: rename	Colymbus nigricollis; Colymbus nigricollis californicus; Colymbus caspicus; Podiceps caspicus; Podiceps nigricollis	5	1886 to 2017	1	(Colymbus nigricollis; Colymbus nigricollis californicus; Colymbus caspicus; Podiceps caspicus; Podiceps nigricollis)	1	1	0	3	0
Catharus minimus	yes	Avibase: rename	Catharus minimus; Hylocichla aliciae; Turdus aliciae; Hylocichla minima; Turdus aliciae bicknelli	5	1886 to 2017	2	(Catharus minimus; Hylocichla aliciae; Turdus aliciae; Turdus aliciae bicknelli; Hylocichla minima), (Catharus minimus)	2	1	0	3	1
Strix nebulosa	yes	Avibase: rename	Scotiaptex nebulosa; Ulula cinerea; Scotiaptex cinerea; Ulula cinerea lapponica; Strix nebulosa	5	1886 to 2017	1	(Scotiaptex nebulosa; Ulula cinerea; Ulula cinerea lapponica; Scotiaptex cinerea; Strix nebulosa)	2	1	0	3	0
Phalacrocorax auritus	yes	Avibase: rename	Phalacrocorax dilophus cincinatus; Phalacrocorax dilophus floridanus; Phalacrocorax dilophus; Phalacrocorax dilophus albociliatus; Phalacrocorax auritus	5	1886 to 2017	1	(Phalacrocorax dilophus cincinatus; Phalacrocorax dilophus floridanus; Phalacrocorax dilophus; Phalacrocorax dilophus albociliatus; Phalacrocorax auritus)	4	3	0	1	0
Amazilia tzacatl	yes	Avibase: rename	Amazilis tzacatl; Amazilia fuscicaudata; Amazilia tzacatl; Amazilis fuscicaudata	4	1886 to 2017	1	(Amazilia fuscicaudata; Amazilis tzacatl; Amazilia tzacatl; Amazilis fuscicaudata)	1	0	0	5	0
Leucophaeus pipixcan	yes	Avibase: rename	Larus franklinii; Larus pipixcan; Larus franklini; Leucophaeus pipixcan	4	1886 to 2017	1	(Larus franklinii; Larus pipixcan; Larus franklini; Leucophaeus pipixcan)	1	0	0	3	0
Picoides tridactylus	yes	Avibase: split. Fixed.	Picoides americanus dorsalis; Picoides tridactylus; Picoides americanus alascensis; Picoides americanus	4	1886 to 2003	2	(Picoides americanus dorsalis; Picoides americanus alascensis; Picoides tridactylus; Picoides americanus), (Picoides tridactylus)	3	3	0	1	1
Spizelloides arborea	yes	Avibase: rename	Spizella monticola; Spizella monticola ochracea; Spizelloides arborea; Spizella arborea	4	1886 to 2017	1	(Spizella monticola; Spizella monticola ochracea; Spizella arborea; Spizelloides arborea)	2	1	0	2	0
Aramus guarauna	yes	Avibase: rename	Aramus giganteus; Aramus pictus; Aramus vociferus; Aramus guarauna	4	1908 to 2017	1	(Aramus giganteus; Aramus pictus; Aramus vociferus; Aramus guarauna)	0	0	0	3	0
Petrochelidon pyrrhonota	yes	Avibase: rename	Petrochelidon albifrons; Hirundo pyrrhonota; Petrochelidon lunifrons; Petrochelidon pyrrhonota	4	1886 to 2017	1	(Petrochelidon albifrons; Petrochelidon lunifrons; Hirundo pyrrhonota; Petrochelidon pyrrhonota)	1	0	0	4	0
Contopus cooperi	yes	Avibase: rename	Contopus borealis; Nuttallornis mesoleucus; Nuttallornis borealis; Contopus cooperi	4	1886 to 2017	1	(Contopus borealis; Nuttallornis mesoleucus; Nuttallornis borealis; Contopus cooperi)	1	0	0	5	0
Toxostoma crissale	yes	Avibase: rename	Toxostoma crissale; Toxostoma dorsale; Harporhynchus crissalis; Toxostoma crissalis	4	1886 to 2017	1	(Toxostoma crissale; Toxostoma dorsale; Harporhynchus crissalis; Toxostoma crissalis)	1	0	0	4	0
Calidris mauri	yes	Avibase: rename	Calidris mauri; Ereunetes occidentalis; Ereunetes maurii; Ereunetes mauri	4	1886 to 2017	1	(Calidris mauri; Ereunetes occidentalis; Ereunetes maurii; Ereunetes mauri)	1	0	0	4	0
Uria aalge	yes	Avibase: rename	Uria aalge; Uria troile; Uria troile californica; Uria troille	4	1886 to 2017	1	(Uria aalge; Uria troile; Uria troile californica; Uria troille)	2	1	0	2	0
Falco sparveroides	yes	Avibase: rename	Falco sparveroides; Cerchneis sparveroides; Falco sparverioides; Falco dominicensis	4	1886 to 1931	1	(Falco sparveroides; Falco sparverioides; Cerchneis sparveroides; Falco dominicensis)	1	2	0	3	0
Strix varia	yes	Avibase: rename	Syrnium nebulosum; Syrnium varium; Strix varia; Syrnium nebulosum alleni	4	1886 to 2017	1	(Syrnium nebulosum; Syrnium varium; Strix varia; Syrnium nebulosum alleni)	2	1	0	2	0
Tyrannus savana	yes	Avibase: rename	Milvulus tyrannus; Tyrannus savana; Muscivora tyrannus; Tyrannus savanna	4	1886 to 2017	1	(Milvulus tyrannus; Muscivora tyrannus; Tyrannus savana; Tyrannus savanna)	1	1	0	4	0
Ardenna pacifica	yes	Avibase: rename	Thyellodroma cuneata; Puffinus pacificus; Ardenna pacifica; Puffinus cuneatus	4	1903 to 2017	1	(Thyellodroma cuneata; Puffinus pacificus; Ardenna pacifica; Puffinus cuneatus)	1	0	0	3	0
Junco phaeonotus	yes	Avibase: rename	Junco cinereus; Junco cinereus palliatus; Junco cinereus dorsalis; Junco phaeonotus	4	1886 to 2017	2	(Junco cinereus; Junco cinereus palliatus; Junco cinereus dorsalis; Junco phaeonotus), (Junco phaeonotus)	2	2	1	1	0
Myiarchus tuberculifer	yes	Avibase: rename	Myiarchus lawrenceii; Myiarchus lawrencei; Myiarchus tuberculifer; Myiarchus lawrencei olivascens	4	1886 to 2017	1	(Myiarchus lawrenceii; Myiarchus lawrencei; Myiarchus lawrencei olivascens; Myiarchus tuberculifer)	2	1	0	2	0
Coragyps atratus	yes	Avibase: rename	Coragyps atratus; Coragyps urubu; Catharista urubu; Catharista atrata	4	1886 to 2017	1	(Coragyps atratus; Coragyps urubu; Catharista urubu; Catharista atrata)	1	0	0	3	0
Empidonax traillii	yes	Avibase: rename	Empidonax pusillus; Empidonax trailli; Empidonax pusillus traillii; Empidonax traillii	4	1886 to 2017	2	(Empidonax pusillus; Empidonax trailli; Empidonax pusillus traillii; Empidonax traillii), (Empidonax traillii)	2	1	0	3	1
Vireo altiloquus	yes	Avibase: rename	Vireo calidris; Vireo altiloquus; Vireosylva calidris; Vireo altiloquus barbatulus	4	1886 to 2017	1	(Vireo calidris; Vireo altiloquus; Vireosylva calidris; Vireo altiloquus barbatulus)	1	1	0	4	0
Poecile sclateri	yes	Avibase: rename	Parus meridionalis; Poecile sclateri; Penthestes sclateri; Parus sclateri	4	1886 to 2017	1	(Parus meridionalis; Poecile sclateri; Penthestes sclateri; Parus sclateri)	1	0	0	4	0
Chordeiles minor	yes	Avibase: rename	Chordeiles minor; Chordeiles virginianus henryi; Chordeiles virginianus minor; Chordeiles virginianus	4	1886 to 2017	1	(Chordeiles minor; Chordeiles virginianus henryi; Chordeiles virginianus minor; Chordeiles virginianus)	3	2	0	1	0
Calidris ferruginea	yes	Avibase: rename	Erolia testacea; Tringa ferruginea; Calidris ferruginea; Erolia ferruginea	4	1886 to 2017	1	(Erolia testacea; Tringa ferruginea; Erolia ferruginea; Calidris ferruginea)	1	0	0	4	0
Egretta thula	yes	Avibase: rename	Leucophoyx thula; Egretta thula; Egretta candidissima; Ardea candidissima	4	1886 to 2017	1	(Leucophoyx thula; Egretta thula; Egretta candidissima; Ardea candidissima)	1	0	0	4	0
Setophaga pinus	yes	Avibase: rename	Setophaga pinus; Dendroica vigorsii; Dendroica vigorsi; Dendroica pinus	4	1886 to 2017	1	(Dendroica vigorsii; Setophaga pinus; Dendroica vigorsi; Dendroica pinus)	1	0	0	3	0
Setophaga cerulea	yes	Avibase: rename	Dendroica cerulea; Setophaga cerulea; Dendroica rara; Dendroica caerulea	4	1886 to 2017	1	(Dendroica cerulea; Dendroica rara; Setophaga cerulea; Dendroica caerulea)	1	0	0	3	0
Contopus sordidulus	yes	Avibase: rename	Contopus sordidulus; Contopus richardsonii; Myiochanes richardsoni; Myiochanes richardsonii	4	1886 to 2017	1	(Contopus sordidulus; Contopus richardsonii; Myiochanes richardsoni; Myiochanes richardsonii)	1	0	0	4	0
Setophaga citrina	yes	Avibase: rename	Wilsonia citrina; Sylvania mitrata; Setophaga citrina; Wilsonia mitrata	4	1886 to 2017	1	(Wilsonia citrina; Sylvania mitrata; Setophaga citrina; Wilsonia mitrata)	1	0	0	3	0
Buteo nitidus	yes	Avibase: split - Fixed.	Asturina nitida; Buteo nitidus; Buteo nitida; Asturina plagiata	4	1886 to 2017	2	(Asturina nitida; Buteo nitidus; Buteo nitida; Asturina plagiata), (Buteo nitidus)	1	0	0	4	1
Calidris alba	yes	Avibase: rename	Calidris arenaria; Calidris leucophaea; Calidris alba; Crocethia alba	4	1886 to 2017	1	(Calidris arenaria; Calidris leucophaea; Crocethia alba; Calidris alba)	1	0	0	3	0
Aphelocoma sordida	yes	Avibase: rename	Aphelocoma sieberi; Aphelocoma sieberii; Aphelocoma sordida; Aphelocoma sieberii arizonae	4	1886 to 1947	2	(Aphelocoma sieberi; Aphelocoma sieberii; Aphelocoma sordida; Aphelocoma sieberii arizonae), (Aphelocoma sordida)	1	1	1	2	0
Gavia stellata	yes	Avibase: rename	Urinator lumme; Gavia stellata; Gavia lumme	3	1886 to 2017	1	(Urinator lumme; Gavia stellata; Gavia lumme)	1	0	0	2	0
Zenaida asiatica	yes	Avibase: rename	Zenaida asiatica; Melopelia leucoptera; Melopelia asiatica	3	1886 to 2017	1	(Melopelia leucoptera; Zenaida asiatica; Melopelia asiatica)	1	0	0	2	0
Mergus merganser	yes	Avibase: rename	Mergus merganser; Merganser americanus; Mergus americanus	3	1886 to 2017	1	(Mergus merganser; Merganser americanus; Mergus americanus)	1	0	0	2	0
Selasphorus sasin	yes	Avibase: rename	Selasphorus alleni; Trochilus alleni; Selasphorus sasin	3	1886 to 2017	1	(Selasphorus alleni; Trochilus alleni; Selasphorus sasin)	1	0	0	2	0
Calonectris diomedea	yes	Avibase: rename	Puffinus diomedea; Puffinus borealis; Calonectris diomedea	3	1886 to 2017	2	(Puffinus diomedea; Puffinus borealis; Calonectris diomedea), (Calonectris diomedea)	1	0	0	2	1
Falco femoralis	yes	Avibase: rename	Falco fusco-coerulescens; Falco fusco-caerulescens; Falco femoralis	3	1886 to 2017	1	(Falco fusco-coerulescens; Falco fusco-caerulescens; Falco femoralis)	1	0	0	3	0
Gavia immer	yes	Avibase: rename	Urinator imber; Gavia immer; Gavia imber	3	1886 to 2017	1	(Urinator imber; Gavia immer; Gavia imber)	1	0	0	2	0
Sula nebouxii	yes	Avibase: rename	Sula gossii; Sula nebouxi; Sula nebouxii	3	1889 to 2017	1	(Sula gossii; Sula nebouxi; Sula nebouxii)	1	0	0	3	0
Chloroceryle americana	yes	Avibase: rename	Ceryle cabanisi; Ceryle americana; Chloroceryle americana	3	1886 to 2017	1	(Ceryle cabanisi; Ceryle americana; Chloroceryle americana)	1	0	0	2	0
Onychoprion fuscatus	yes	Avibase: rename	Sterna fuliginosa; Onychoprion fuscatus; Sterna fuscata	3	1886 to 2017	1	(Sterna fuliginosa; Onychoprion fuscatus; Sterna fuscata)	1	0	0	2	0
Ardenna gravis	yes	Avibase: rename	Ardenna gravis; Puffinus gravis; Puffinus major	3	1886 to 2017	1	(Ardenna gravis; Puffinus gravis; Puffinus major)	1	0	0	2	0
Brachyramphus brevirostris	yes	Avibase: rename	Brachyramphus brevirostre; Brachyramphus brevirostris; Brachyramphus kittlitzii	3	1886 to 2017	1	(Brachyramphus brevirostre; Brachyramphus brevirostris; Brachyramphus kittlitzii)	1	0	0	3	0
Icterus graduacauda	yes	Avibase: rename	Icterus audubonii; Icterus graduacauda; Icterus melanocephalus	3	1886 to 2017	1	(Icterus audubonii; Icterus graduacauda; Icterus melanocephalus)	1	0	0	2	0
Pterodroma scalaris	yes	Avibase: rename	Aestrelata scalaris; Aestrelata gularis; Pterodroma scalaris	3	1889 to 1931	2	(Aestrelata gularis; Aestrelata scalaris; Pterodroma scalaris), (Pterodroma scalaris)	0	0	1	2	0
Plegadis chihi	yes	Avibase: rename	Plegadis mexicana; Plegadis chihi; Plegadis guarauna	3	1886 to 2017	1	(Plegadis mexicana; Plegadis guarauna; Plegadis chihi)	1	0	0	2	0
Pachyramphus aglaiae	yes	Avibase: rename	Platypsaris albiventris; Pachyramphus aglaiae; Platypsaris aglaiae	3	1890 to 2017	1	(Platypsaris albiventris; Pachyramphus aglaiae; Platypsaris aglaiae)	1	0	0	2	0
Oxyura jamaicensis	yes	Avibase: rename	Erismatura jamaicensis; Erismatura rubida; Oxyura jamaicensis	3	1886 to 2017	2	(Erismatura jamaicensis; Erismatura rubida; Oxyura jamaicensis), (Oxyura jamaicensis)	1	0	0	2	1
Phaethon lepturus	yes	Avibase: rename	Phaethon lepturus; Phaethon flavirostris; Phaethon americanus	3	1886 to 2017	1	(Phaethon lepturus; Phaethon flavirostris; Phaethon americanus)	1	0	0	2	0
Molothrus aeneus	yes	Avibase: rename	Callothrus robustus; Molothrus aeneus; Tangavius aeneus	3	1886 to 2017	1	(Callothrus robustus; Molothrus aeneus; Tangavius aeneus)	1	0	0	3	0
Vermivora cyanoptera	yes	Avibase: rename	Vermivora pinus; Vermivora cyanoptera; Helminthophila pinus	3	1886 to 2017	1	(Vermivora pinus; Vermivora cyanoptera; Helminthophila pinus)	1	0	0	2	0
Amazilia yucatanensis	yes	Avibase: rename	Amazilia yucatanensis; Amazilia cerviniventris; Amazilis cerviniventris	3	1886 to 2017	1	(Amazilia yucatanensis; Amazilia cerviniventris; Amazilis cerviniventris)	1	0	0	2	0
Spizella passerina	yes	Avibase: rename	Spizella socialis arizonae; Spizella socialis; Spizella passerina	3	1886 to 2017	1	(Spizella socialis arizonae; Spizella socialis; Spizella passerina)	2	1	0	1	0
Setophaga magnolia	yes	Avibase: rename	Setophaga magnolia; Dendroica magnolia; Dendroica maculosa	3	1886 to 2017	1	(Setophaga magnolia; Dendroica magnolia; Dendroica maculosa)	1	0	0	2	0
Tadorna ferruginea	yes	Avibase: rename	Tadorna ferruginea; Casarca ferruginea; Casarca casarca	3	1897 to January 1982	1	(Tadorna ferruginea; Casarca ferruginea; Casarca casarca)	1	1	0	2	0
Corvus brachyrhynchos	yes	Avibase: rename	Corvus brachyrhynchos; Corvus americanus floridanus; Corvus americanus	3	1886 to 2017	3	(Corvus brachyrhynchos; Corvus americanus floridanus; Corvus americanus), (Corvus brachyrhynchos), (Corvus brachyrhynchos)	2	1	1	1	1
Geothlypis tolmiei	yes	Avibase: rename	Geothlypis macgillivrayi; Geothlypis tolmiei; Oporornis tolmiei	3	1886 to 2017	1	(Geothlypis macgillivrayi; Geothlypis tolmiei; Oporornis tolmiei)	1	0	0	3	0
Setophaga fusca	yes	Avibase: rename	Dendroica fusca; Dendroica blackburniae; Setophaga fusca	3	1886 to 2017	1	(Dendroica fusca; Dendroica blackburniae; Setophaga fusca)	1	0	0	2	0
Dendroica erithachorides	yes	Avibase: rename	Dendroica erithachorides; Dendroica bryanti castaneiceps; Dendroica bryanti	3	1886 to 1944	1	(Dendroica erithachorides; Dendroica bryanti castaneiceps; Dendroica bryanti)	1	2	0	1	0
Hydroprogne caspia	yes	Avibase: rename	Sterna caspia; Hydroprogne caspia; Sterna tschegrava	3	1886 to 2017	1	(Sterna caspia; Hydroprogne caspia; Sterna tschegrava)	1	0	0	4	0
Podiceps grisegena	yes	Avibase: rename	Colymbus grisegena; Colymbus holboellii; Podiceps grisegena	3	1886 to 2017	1	(Colymbus grisegena; Colymbus holboellii; Podiceps grisegena)	1	0	0	2	0
Fulmarus glacialoides	yes	Avibase: rename	Priocella antarctica; Priocella glacialoides; Fulmarus glacialoides	3	1886 to 1989	1	(Priocella antarctica; Priocella glacialoides; Fulmarus glacialoides)	2	2	0	2	0
Pagophila eburnea	yes	Avibase: rename	Gavia alba; Pagophila alba; Pagophila eburnea	3	1886 to 2017	1	(Gavia alba; Pagophila alba; Pagophila eburnea)	1	0	0	2	0
Bubo scandiacus	yes	Avibase: rename	Nyctea nyctea; Nyctea scandiaca; Bubo scandiacus	3	1886 to 2017	1	(Nyctea nyctea; Nyctea scandiaca; Bubo scandiacus)	1	0	0	2	0
Glaucidium brasilianum	yes	Avibase: rename	Glaucidium brasilianum; Glaucidium phalaenoides; Glaucidium phaloenoides	3	1886 to 2017	1	(Glaucidium brasilianum; Glaucidium phalaenoides; Glaucidium phaloenoides)	1	0	0	2	0
Turdus iliacus	yes	Avibase: rename	Turdus iliacus; Turdus musicus; Arceuthornis musicus	3	1886 to 2017	1	(Turdus iliacus; Turdus musicus; Arceuthornis musicus)	1	0	0	4	0
Geotrygon chrysia	yes	Avibase: split. Fixed.	Oreopeleia chrysia; Geotrygon martinica; Geotrygon chrysia	3	1886 to 2017	1	(Oreopeleia chrysia; Geotrygon martinica; Geotrygon chrysia)	1	0	0	3	0
Aphelocoma coerulescens	yes	Avibase: rename	Aphelocoma cyanea; Aphelocoma floridana; Aphelocoma coerulescens	3	1886 to 2017	3	(Aphelocoma cyanea; Aphelocoma floridana; Aphelocoma coerulescens), (Aphelocoma coerulescens), (Aphelocoma coerulescens)	2	1	2	2	1
Peucedramus taeniatus	yes	Avibase: rename	Peucedramus taeniatus; Peucedramus olivaceus; Dendroica olivacea	3	1886 to 2017	1	(Peucedramus taeniatus; Peucedramus olivaceus; Dendroica olivacea)	1	0	0	2	0
Fregetta tropica	yes	Avibase: split. Fixed.	Cymodroma grallaria; Fregetta tropica; Fregetta grallaria	3	1886 to 2017	1	(Cymodroma grallaria; Fregetta grallaria; Fregetta tropica)	2	1	0	2	0
Capella media	yes	Avibase: rename	Capella media; Gallinago media; Gallinago major	3	1899 to 1957	1	(Capella media; Gallinago media; Gallinago major)	1	1	0	2	0
Aeronautes saxatalis	yes	Avibase: rename	Micropus melanoleucus; Aeronautes melanoleucus; Aeronautes saxatalis	3	1886 to 2017	1	(Micropus melanoleucus; Aeronautes melanoleucus; Aeronautes saxatalis)	1	0	0	2	0
Anas platyrhynchos	yes	Avibase: rename	Anas platyrhynchos; Anas boschas	2	1886 to 2017	1	(Anas platyrhynchos; Anas boschas)	1	0	0	1	0
Anthus rubescens	yes	Avibase: rename	Anthus rubescens; Anthus pensilvanicus	2	1886 to 2017	3	(Anthus rubescens; Anthus pensilvanicus), (Anthus rubescens), (Anthus rubescens)	1	0	1	1	1
Jacana spinosa	yes	Avibase: rename	Jacana spinosa; Jacana gymnostoma	2	1886 to 2017	1	(Jacana spinosa; Jacana gymnostoma)	1	0	0	1	0
Junco annectens	yes	Avibase: lump. Fixed.	Junco annectens; Junco ridgwayi	2	1886 to 1908	2	(Junco annectens; Junco ridgwayi), (Junco annectens)	2	0	1	1	0
Empidonax virescens	yes	Avibase: rename	Empidonax acadicus; Empidonax virescens	2	1886 to 2017	1	(Empidonax acadicus; Empidonax virescens)	1	0	0	1	0
Rallus limicola	yes	Avibase: rename	Rallus virginianus; Rallus limicola	2	1886 to 2017	1	(Rallus virginianus; Rallus limicola)	1	0	0	1	0
Myiarchus tyrannulus	yes	Avibase: rename	Myiarchus tyrannulus; Myiarchus magister	2	1908 to 2017	2	(Myiarchus magister), (Myiarchus tyrannulus; Myiarchus magister)	0	0	1	1	0
Phalacrocorax brasilianus	yes	Avibase: rename	Phalacrocorax brasilianus; Phalacrocorax olivaceus	2	1957 to 2017	1	(Phalacrocorax brasilianus; Phalacrocorax olivaceus)	1	0	0	1	0
Asio flammeus	yes	Avibase: rename	Asio flammeus; Asio accipitrinus	2	1886 to 2017	1	(Asio flammeus; Asio accipitrinus)	1	0	0	1	0
Plegadis falcinellus	yes	Avibase: rename	Plegadis falcinellus; Plegadis autumnalis	2	1886 to 2017	1	(Plegadis falcinellus; Plegadis autumnalis)	1	0	0	1	0
Vireo griseus	yes	Avibase: rename	Vireo griseus; Vireo noveboracensis	2	1886 to 2017	1	(Vireo griseus; Vireo noveboracensis)	1	0	0	1	0
Psaltriparus melanotis	yes	Avibase: rename	Psaltriparus melanotis; Psaltriparus lloydi	2	1886 to 1973	2	(Psaltriparus melanotis; Psaltriparus lloydi), (Psaltriparus melanotis)	1	0	1	2	0
Pelecanus occidentalis	yes	Avibase: rename	Pelecanus occidentalis; Pelecanus fuscus	2	1886 to 2017	3	(Pelecanus occidentalis; Pelecanus fuscus), (Pelecanus occidentalis), (Pelecanus occidentalis)	1	0	1	1	1
Puffinus opisthomelas	yes	Avibase: split. Fixed.	Puffinus gavia; Puffinus opisthomelas	2	1886 to 2017	2	(Puffinus gavia; Puffinus opisthomelas), (Puffinus opisthomelas)	2	0	1	1	0
Anas rubripes	yes	Avibase: rename	Anas rubripes; Anas obscura	2	1886 to 2017	1	(Anas rubripes; Anas obscura)	1	0	0	1	0
Sialia currucoides	yes	Avibase: rename	Sialia currucoides; Sialia arctica	2	1886 to 2017	1	(Sialia arctica; Sialia currucoides)	1	0	0	1	0
Buteo albonotatus	yes	Avibase: rename	Buteo albonotatus; Buteo abbreviatus	2	1886 to 2017	1	(Buteo abbreviatus; Buteo albonotatus)	1	0	0	1	0
Larus glaucoides	yes	Avibase: rename	Larus glaucoides; Larus leucopterus	2	1886 to 2017	1	(Larus glaucoides; Larus leucopterus)	1	0	0	1	0
Pyrrhula pyrrhula	yes	Avibase: rename	Pyrrhula cassini; Pyrrhula pyrrhula	2	1886 to 2017	1	(Pyrrhula cassini; Pyrrhula pyrrhula)	1	0	0	1	0
Streptopelia roseogrisea	yes	Avibase: rename	Streptopelia risoria; Streptopelia roseogrisea	2	1931 to 2017	1	(Streptopelia risoria; Streptopelia roseogrisea)	1	0	0	1	0
Zonotrichia atricapilla	yes	Avibase: rename	Zonotrichia atricapilla; Zonotrichia coronata	2	1886 to 2017	1	(Zonotrichia atricapilla; Zonotrichia coronata)	1	0	0	1	0
Phoebetria palpebrata	yes	Avibase: rename	Phoebetria palpebrata; Phoebetria fuliginosa	2	1886 to 2017	1	(Phoebetria palpebrata; Phoebetria fuliginosa)	2	1	0	1	0
Oceanodroma castro	yes	Avibase: rename	Oceanodroma castro; Oceanodroma cryptoleucura	2	1899 to 2017	1	(Oceanodroma castro; Oceanodroma cryptoleucura)	1	0	0	1	0
Zenaida aurita	yes	Avibase: rename	Zenaida aurita; Zenaida zenaida	2	1886 to 2017	1	(Zenaida aurita; Zenaida zenaida)	1	0	0	1	0
Sporophila torqueola	yes	Avibase: rename	Sporophila torqueola; Sporophila morelleti	2	1886 to 2017	1	(Sporophila torqueola; Sporophila morelleti)	1	0	0	1	0
Mycteria americana	yes	Avibase: rename	Mycteria americana; Tantalus loculator	2	1886 to 2017	1	(Mycteria americana; Tantalus loculator)	2	0	0	1	0
Piranga flava	yes	Avibase: rename	Piranga hepatica; Piranga flava	2	1886 to 2017	1	(Piranga hepatica; Piranga flava)	1	0	0	1	0
Dendrocygna bicolor	yes	Avibase: rename	Dendrocygna bicolor; Dendrocygna fulva	2	1886 to 2017	1	(Dendrocygna bicolor; Dendrocygna fulva)	1	0	0	1	0
Buteo regalis	yes	Avibase: rename	Buteo regalis; Archibuteo ferrugineus	2	1886 to 2017	1	(Buteo regalis; Archibuteo ferrugineus)	1	0	0	1	0
Accipiter striatus	yes	Avibase: rename	Accipiter striatus; Accipiter velox	2	1886 to 2017	1	(Accipiter velox; Accipiter striatus)	1	0	0	1	0
Cistothorus platensis	yes	Avibase: rename	Cistothorus platensis; Cistothorus stellaris	2	1886 to 2017	1	(Cistothorus stellaris; Cistothorus platensis)	1	0	0	1	0
Puffinus fuliginosus	yes	Avibase: rename	Puffinus stricklandi; Puffinus fuliginosus	2	1886 to 1908	1	(Puffinus stricklandi; Puffinus fuliginosus)	1	1	0	1	0
Sula dactylatra	yes	Avibase: rename	Sula cyanops; Sula dactylatra	2	1886 to 2017	2	(Sula cyanops; Sula dactylatra), (Sula dactylatra)	1	0	0	1	1
Leptotila verreauxi	yes	Avibase: rename	Leptotila verreauxi; Leptotila fulviventris	2	1895 to 2017	2	(Leptotila fulviventris), (Leptotila verreauxi; Leptotila fulviventris)	0	0	1	1	0
Amazilia violiceps	yes	Avibase: rename	Amazilia violiceps; Amazilia verticalis	2	1948 to 2017	1	(Amazilia violiceps; Amazilia verticalis)	1	0	0	2	0
Numenius americanus	yes	Avibase: rename	Numenius americanus; Numenius longirostris	2	1886 to 2017	1	(Numenius americanus; Numenius longirostris)	1	0	0	1	0
Larus hyperboreus	yes	Avibase: rename	Larus hyperboreus; Larus glaucus	2	1886 to 2017	1	(Larus hyperboreus; Larus glaucus)	1	0	0	1	0
Puffinus lherminieri	yes	Avibase: rename	Puffinus lherminieri; Puffinus auduboni	2	1886 to 2017	2	(Puffinus lherminieri; Puffinus auduboni), (Puffinus lherminieri)	1	0	0	1	1
Buteo platypterus	yes	Avibase: rename	Buteo latissimus; Buteo platypterus	2	1886 to 2017	1	(Buteo latissimus; Buteo platypterus)	1	0	0	1	0
Falco aesalon	yes	Avibase: rename	Falco regulus; Falco aesalon	2	1889 to 1946	2	(Falco regulus; Falco aesalon), (Falco aesalon)	1	0	1	1	0
Fregata magnificens	yes	Avibase: split. Fixed.	Fregata aquila; Fregata magnificens	2	1886 to 2017	1	(Fregata aquila; Fregata magnificens)	1	0	0	1	0
Eremophila alpestris	no		Otocoris alpestris giraudi; Eremophila alpestris; Otocoris alpestris rubea; Otocoris alpestris arenicola; Otocoris alpestris chrysolaema; Otocoris alpestris strigata; Otocoris alpestris; Otocoris alpestris leucolaema; Otocoris alpestris praticola	9	1886 to 2017	1	(Otocoris alpestris giraudi; Otocoris alpestris rubea; Eremophila alpestris; Otocoris alpestris arenicola; Otocoris alpestris chrysolaema; Otocoris alpestris strigata; Otocoris alpestris; Otocoris alpestris leucolaema; Otocoris alpestris praticola)	8	7	0	1	0
Megascops asio	no		Megascops asio maxwelliae; Otus asio; Megascops asio bendirei; Megascops asio mccallii; Megascops asio trichopsis; Megascops asio; Megascops asio floridanus; Megascops asio kennicottii	8	1886 to 2017	1	(Megascops asio maxwelliae; Otus asio; Megascops asio mccallii; Megascops asio bendirei; Megascops asio trichopsis; Megascops asio; Megascops asio kennicottii; Megascops asio floridanus)	7	6	0	2	0
Picoides villosus	no		Dendrocopos villosus; Dryobates villosus leucomelas; Picoides villosus; Dryobates villosus; Dryobates villosus audubonii; Dryobates villosus harrisii	6	1886 to 2017	1	(Dendrocopos villosus; Dryobates villosus leucomelas; Picoides villosus; Dryobates villosus; Dryobates villosus harrisii; Dryobates villosus audubonii)	4	3	0	2	0
Poecile atricapillus	no		Parus atricapillus; Poecile atricapillus; Poecile atricapilla; Penthestes atricapillus; Parus atricapillus septentrionalis; Parus atricapillus occidentalis	6	1886 to 2017	1	(Parus atricapillus; Poecile atricapillus; Penthestes atricapillus; Poecile atricapilla; Parus atricapillus septentrionalis; Parus atricapillus occidentalis)	3	2	0	5	0
Aegolius acadicus	no		Aegolius acadicus; Cryptoglaux acadicus; Aegolius acadica; Glaux acadicus; Nyctala acadica; Cryptoglaux acadica	6	1886 to 2017	1	(Aegolius acadicus; Cryptoglaux acadicus; Aegolius acadica; Glaux acadicus; Nyctala acadica; Cryptoglaux acadica)	1	0	0	6	0
Calidris bairdii	no		Calidris bairdii; Pisobia bairdii; Pisobia bairdi; Erolia bairdii; Tringa bairdii; Actodromas bairdii	6	1886 to 2017	1	(Calidris bairdii; Pisobia bairdii; Pisobia bairdi; Tringa bairdii; Erolia bairdii; Actodromas bairdii)	1	0	0	5	0
Picoides nuttallii	no		Dryobates nuttallii; Dendrocopos nuttalii; Dendrocopos nuttallii; Dryobates nuttalli; Picoides nuttallii	5	1886 to 2017	1	(Dryobates nuttallii; Dendrocopos nuttalii; Dendrocopos nuttallii; Dryobates nuttalli; Picoides nuttallii)	1	0	0	4	0
Laterallus jamaicensis	no		Porzana jamaicensis; Crescicus jamaicensis; Porzana jamaicensis coturniculus; Laterallus jamaicensis; Creciscus jamaicensis	5	1886 to 2017	3	(Porzana jamaicensis; Porzana jamaicensis coturniculus), (Porzana jamaicensis; Crescicus jamaicensis; Creciscus jamaicensis), (Laterallus jamaicensis; Creciscus jamaicensis)	2	1	1	3	1
Pheucticus melanocephalus	no		Zamelodia melanocephala; Habia melanocephala; Hedymeles melanocephalus; Pheutictus melanocephalus; Pheucticus melanocephalus	5	1886 to 2017	1	(Zamelodia melanocephala; Habia melanocephala; Hedymeles melanocephalus; Pheutictus melanocephalus; Pheucticus melanocephalus)	1	0	0	4	0
Psiloscops flammeolus	no		Psiloscops flammeolus; Otus flammeola; Otus flammeolus; Megascops flammeolus; Megascops flammeola	5	1886 to 2017	1	(Otus flammeola; Psiloscops flammeolus; Otus flammeolus; Megascops flammeolus; Megascops flammeola)	1	0	0	4	0
Aythya valisineria	no		Aythya valisineria; Marila vallisneria; Marila valisineria; Aythya vallisneria; Nyroca valisineria	5	1886 to 2017	1	(Aythya valisineria; Marila vallisneria; Marila valisineria; Aythya vallisneria; Nyroca valisineria)	1	0	0	4	0
Melozone fusca	no		Pipilo fuscus; Pipilo fuscus albigula; Pipilo fuscus crissalis; Melozone fusca; Pipilo fuscus mesoleucus	5	1886 to 2017	4	(Pipilo fuscus; Pipilo fuscus albigula; Pipilo fuscus crissalis; Pipilo fuscus mesoleucus), (Pipilo fuscus), (Pipilo fuscus), (Pipilo fuscus; Melozone fusca)	3	3	1	1	2
Calidris fuscicollis	no		Erolia fuscicollis; Tringa fuscicollis; Actodromas fuscicollis; Pisobia fuscicollis; Calidris fuscicollis	5	1886 to 2017	1	(Erolia fuscicollis; Tringa fuscicollis; Actodromas fuscicollis; Pisobia fuscicollis; Calidris fuscicollis)	1	0	0	4	0
Troglodytes hiemalis	no		Troglodytes hiemalis pacificus; Nannus hiemalis; Troglodytes hiemalis; Olbiorchilus hiemalis; Anorthura hiemalis	5	1886 to 2017	3	(Troglodytes hiemalis pacificus; Nannus hiemalis; Troglodytes hiemalis; Olbiorchilus hiemalis; Anorthura hiemalis), (Nannus hiemalis; Troglodytes hiemalis), (Troglodytes hiemalis)	2	1	1	3	1
Passerculus sandwichensis	no		Passerculus sandwichensis; Ammodramus sandwichensis; Ammodramus sandwichensis savanna; Ammodramus sandwichensis alaudinus; Ammodramus sandwichensis bryanti	5	1886 to 2017	2	(Passerculus sandwichensis; Ammodramus sandwichensis savanna; Ammodramus sandwichensis; Ammodramus sandwichensis alaudinus; Ammodramus sandwichensis bryanti), (Passerculus sandwichensis)	4	3	1	1	0
Spinus psaltria	no		Spinus psaltria; Astragalinus psaltria; Carduelis psaltria; Spinus psaltria arizonae; Spinus psaltria mexicanus	5	1886 to 2017	1	(Spinus psaltria; Astragalinus psaltria; Carduelis psaltria; Spinus psaltria arizonae; Spinus psaltria mexicanus)	3	2	0	4	0
Synthliboramphus craveri	no		Endomychura craveri; Brachyramphus craverii; Endomychura craverii; Brachyramphus craveri; Synthliboramphus craveri	5	1886 to 2017	1	(Brachyramphus craverii; Endomychura craveri; Endomychura craverii; Brachyramphus craveri; Synthliboramphus craveri)	1	0	0	5	0
Calidris minutilla	no		Calidris minutilla; Tringa minutilla; Actodromas minutilla; Pisobia minutilla; Erolia minutilla	5	1886 to 2017	1	(Calidris minutilla; Tringa minutilla; Actodromas minutilla; Pisobia minutilla; Erolia minutilla)	1	0	0	4	0
Tympanuchus phasianellus	no		Pediocaetes phasianellus columbianus; Pedioecetes phasianellus; Pediocaetes phasianellus campestris; Tympanuchus phasianellus; Pediocaetes phasianellus	5	1886 to 2017	1	(Pediocaetes phasianellus columbianus; Pediocaetes phasianellus campestris; Pedioecetes phasianellus; Tympanuchus phasianellus; Pediocaetes phasianellus)	3	2	0	2	0
Porphyrio martinicus	no		Porphyrio martinicus; Ionornis martinicus; Porphyrio martinica; Porphyrula martinica; Ionornis martinica	5	1886 to 2017	1	(Porphyrio martinicus; Ionornis martinicus; Porphyrio martinica; Porphyrula martinica; Ionornis martinica)	1	0	0	5	0
Poecile cinctus	no		Parus cinctus obtectus; Parus cinctus; Poecile cincta; Poecile cinctus; Penthestes cinctus	5	1886 to 2017	1	(Parus cinctus obtectus; Parus cinctus; Poecile cincta; Poecile cinctus; Penthestes cinctus)	1	1	0	5	0
Thryomanes bewickii	no		Thryothorus bewickii; Thryothorus bewickii spilurus; Thryomanes bewickii; Thryomanes bewicki; Thryothorus bewickii bairdi	5	1886 to 2017	1	(Thryothorus bewickii; Thryothorus bewickii spilurus; Thryomanes bewickii; Thryomanes bewicki; Thryothorus bewickii bairdi)	5	3	0	3	0
Charadrius montanus	no		Aegialitis montana; Podasocys montana; Charadrius montanus; Podasocys montanus; Eupoda montana	5	1886 to 2017	1	(Aegialitis montana; Podasocys montana; Charadrius montanus; Podasocys montanus; Eupoda montana)	1	0	0	4	0
Calidris alpina	no		Erolia alpina; Tringa alpina pacifica; Calidris alpina; Pelidna alpina; Tringa alpina	5	1886 to 2017	1	(Erolia alpina; Tringa alpina pacifica; Calidris alpina; Pelidna alpina; Tringa alpina)	2	1	0	3	0
Pheucticus ludovicianus	no		Pheucticus ludovicianus; Zamelodia ludoviciana; Pheutictus ludovicianus; Hedymeles ludovicianus; Habia ludoviciana	5	1886 to 2017	1	(Zamelodia ludoviciana; Pheucticus ludovicianus; Habia ludoviciana; Hedymeles ludovicianus; Pheutictus ludovicianus)	1	0	0	4	0
Poecile hudsonicus	no		Poecile hudsonica; Poecile hudsonicus; Parus hudsonicus; Penthestes hudsonicus	4	1886 to 2017	1	(Poecile hudsonica; Poecile hudsonicus; Parus hudsonicus; Penthestes hudsonicus)	1	0	0	5	0
Lagopus rupestris	no		Lagopus rupestris; Lagopus rupestris reinhardti; Lagopus rupestris atkhensis; Lagopus rupestris nelsoni	4	1886 to 1944	2	(Lagopus rupestris; Lagopus rupestris reinhardti; Lagopus rupestris atkhensis; Lagopus rupestris nelsoni), (Lagopus rupestris)	4	3	1	0	0
Calidris ptilocnemis	no		Arquatella ptilocnemis; Erolia ptilocnemis; Tringa ptilocnemis; Calidris ptilocnemis	4	1886 to 2017	3	(Arquatella ptilocnemis; Tringa ptilocnemis), (Arquatella ptilocnemis), (Arquatella ptilocnemis; Erolia ptilocnemis; Calidris ptilocnemis)	1	0	1	3	1
Perisoreus canadensis	no		Perisoreus canadensis capitalis; Perisoreus canadensis; Perisoreus canadensis fumifrons; Perisoreus canadensis nigricapillus	4	1886 to 2017	2	(Perisoreus canadensis capitalis; Perisoreus canadensis; Perisoreus canadensis fumifrons; Perisoreus canadensis nigricapillus), (Perisoreus canadensis)	4	3	1	0	0
Branta canadensis	no		Branta canadensis occidentalis; Branta canadensis; Branta canadensis hutchinsii; Branta canadensis minima	4	1886 to 2017	2	(Branta canadensis occidentalis; Branta canadensis; Branta canadensis hutchinsii; Branta canadensis minima), (Branta canadensis)	4	3	0	0	1
Ammodramus caudacutus	no		Ammodramus caudacutus; Ammodramus caudacutus nelsoni; Passerherbulus caudacutus; Ammospiza caudacuta	4	1886 to 2017	4	(Ammodramus caudacutus; Ammodramus caudacutus nelsoni; Passerherbulus caudacutus), (Passerherbulus caudacutus), (Ammodramus caudacutus; Passerherbulus caudacutus; Ammospiza caudacuta), (Ammodramus caudacutus)	2	1	1	2	2
Picoides albolarvatus	no		Dendrocopos albolarvatus; Picoides albolarvatus; Xenopicus albolarvatus; Dryobates albolarvatus	4	1886 to 2017	1	(Dendrocopos albolarvatus; Picoides albolarvatus; Xenopicus albolarvatus; Dryobates albolarvatus)	1	0	0	3	0
Columbina passerina	no		Chaemepelia passerina; Chaemepellia passerina; Columbigallina passerina; Columbina passerina	4	1886 to 2017	1	(Chaemepelia passerina; Chaemepellia passerina; Columbigallina passerina; Columbina passerina)	1	0	0	4	0
Ammodramus savannarum	no		Ammodramus savannarum perpallidus; Ammodramus savannarum passerinus; Ammodramus savannarum; Coturniculus savannarum	4	1886 to 2017	1	(Ammodramus savannarum perpallidus; Ammodramus savannarum passerinus; Ammodramus savannarum; Coturniculus savannarum)	2	2	0	2	0
Picoides scalaris	no		Dryobates scalaris lucasanus; Picoides scalaris; Dendrocopos scalaris; Dryobates scalaris	4	1886 to 2017	1	(Dryobates scalaris lucasanus; Picoides scalaris; Dendrocopos scalaris; Dryobates scalaris)	2	1	0	2	0
Acanthis hornemanni	no		Acanthis hornemannii exilipes; Acanthis hornemanni; Carduelis hornemanni; Acanthis hornemannii	4	1886 to 2017	1	(Acanthis hornemannii exilipes; Acanthis hornemanni; Carduelis hornemanni; Acanthis hornemannii)	2	1	0	3	0
Vermivora bachmanii	no		Helminthophila bachmani; Helminthophila bachmanii; Vermivora bachmanii; Vermivora bachmani	4	1886 to 2017	1	(Helminthophila bachmani; Helminthophila bachmanii; Vermivora bachmanii; Vermivora bachmani)	1	0	0	4	0
Baeolophus inornatus	no		Parus inornatus; Parus inornatus griseus; Parus inornatus cineraceus; Baeolophus inornatus	4	1886 to 2017	2	(Parus inornatus; Parus inornatus griseus; Parus inornatus cineraceus; Baeolophus inornatus), (Parus inornatus; Baeolophus inornatus)	3	2	0	3	1
Dryocopus pileatus	no		Hylatomus pileatus; Phloeotomus pileatus; Dryocopus pileatus; Ceophloeus pileatus	4	1886 to 2017	1	(Phloeotomus pileatus; Hylatomus pileatus; Dryocopus pileatus; Ceophloeus pileatus)	1	0	0	4	0
Peucaea cassinii	no		Peucaea cassinii; Aimophila cassini; Peucaea cassini; Aimophila cassinii	4	1886 to 2017	1	(Peucaea cassinii; Aimophila cassini; Peucaea cassini; Aimophila cassinii)	1	0	0	3	0
Tringa incana	no		Heteractitis incanus; Heteroscelus incanus; Heteroscelus incanum; Tringa incana	4	1886 to 2017	1	(Heteractitis incanus; Heteroscelus incanus; Heteroscelus incanum; Tringa incana)	1	0	0	5	0
Cardinalis cardinalis	no		Cardinalis cardinalis; Richmondena cardinalis; Cardinalis cardinalis superbus; Cardinalis cardinalis igneus	4	1886 to 2017	1	(Cardinalis cardinalis; Richmondena cardinalis; Cardinalis cardinalis igneus; Cardinalis cardinalis superbus)	3	2	0	2	0
Bucephala clangula	no		Bucephala clangula; Glaucionetta clangula americana; Glaucionetta clangula; Clangula clangula	4	1886 to 2017	1	(Bucephala clangula; Glaucionetta clangula americana; Glaucionetta clangula; Clangula clangula)	1	1	0	3	0
Bubo virginianus	no		Bubo virginianus arcticus; Bubo virginianus saturatus; Bubo virginianus; Bubo virginianus subarcticus	4	1886 to 2017	1	(Bubo virginianus arcticus; Bubo virginianus saturatus; Bubo virginianus; Bubo virginianus subarcticus)	4	3	0	0	0
Nannus meliger	no		Nannus meliger; Anorthura meligera; Nannus meligerus; Olbiorchilus meligerus	4	1901 to 1931	1	(Nannus meliger; Anorthura meligera; Olbiorchilus meligerus; Nannus meligerus)	1	1	0	3	0
Morus bassanus	no		Morus bassanus; Sula bassanus; Moris bassana; Sula bassana	4	1886 to 2017	1	(Morus bassanus; Sula bassanus; Sula bassana; Moris bassana)	1	0	0	4	0
Vireo solitarius	no		Vireo solitarius; Vireo solitarius plumbeus; Vireo solitarius cassinii; Lanivireo solitarius	4	1886 to 2017	2	(Vireo solitarius; Vireo solitarius plumbeus; Vireo solitarius cassinii; Lanivireo solitarius), (Vireo solitarius)	3	2	0	2	1
Chlidonias niger	no		Chlidonias niger; Hydrochelidon nigra surinamensis; Hydrochelidon nigra; Chlidonias nigra	4	1886 to 2017	1	(Chlidonias niger; Hydrochelidon nigra surinamensis; Hydrochelidon nigra; Chlidonias nigra)	1	1	0	2	0
Egretta caerulea	no		Egretta caerulea; Ardea caerulea; Florida caerulea; Ardea coerulea	4	1886 to 2017	1	(Egretta caerulea; Ardea caerulea; Florida caerulea; Ardea coerulea)	1	0	0	3	0
Aythya marila	no		Nyroca marila; Marila marila; Aythya marila nearctica; Aythya marila	4	1886 to 2017	1	(Nyroca marila; Aythya marila nearctica; Marila marila; Aythya marila)	1	1	0	3	0
Calidris pugnax	no		Philomachus pugnax; Calidris pugnax; Pavoncella pugnax; Machetes pugnax	4	1886 to 2017	1	(Philomachus pugnax; Calidris pugnax; Pavoncella pugnax; Machetes pugnax)	1	0	0	3	0
Callipepla gambelii	no		Callipepla gambeli; Lophortyx gambeli; Callipepla gambelii; Lophortyx gambelii	4	1886 to 2017	1	(Callipepla gambeli; Lophortyx gambeli; Callipepla gambelii; Lophortyx gambelii)	1	0	0	5	0
Catharus ustulatus	no		Turdus ustulatus swainsonii; Catharus ustulatus; Hylocichla ustulata; Turdus ustulatus	4	1886 to 2017	1	(Turdus ustulatus swainsonii; Hylocichla ustulata; Catharus ustulatus; Turdus ustulatus)	2	1	0	2	0
Pluvialis dominica	no		Charadrius dominicus; Pluvialis dominica; Pluvialis dominicus; Charadrius dominicus fulvus	4	1886 to 2017	2	(Charadrius dominicus; Pluvialis dominica; Charadrius dominicus fulvus), (Pluvialis dominica; Pluvialis dominicus)	2	1	0	3	1
Pipilo maculatus	no		Pipilo maculatus oregonus; Pipilo maculatus arcticus; Pipilo maculatus megalonyx; Pipilo maculatus	4	1886 to 2017	3	(Pipilo maculatus oregonus; Pipilo maculatus arcticus; Pipilo maculatus megalonyx; Pipilo maculatus), (Pipilo maculatus), (Pipilo maculatus)	3	3	1	0	1
Oreothlypis celata	no		Vermivora celata; Helminthophila celata lutescens; Oreothlypis celata; Helminthophila celata	4	1886 to 2017	1	(Helminthophila celata lutescens; Vermivora celata; Oreothlypis celata; Helminthophila celata)	2	1	0	2	0
Poecile rufescens	no		Penthestes rufescens; Parus rufescens; Poecile rufescens; Parus rufescens neglectus	4	1886 to 2017	1	(Penthestes rufescens; Parus rufescens; Poecile rufescens; Parus rufescens neglectus)	2	1	0	3	0
Buteo borealis	no		Buteo borealis kriderii; Buteo borealis; Buteo borealis lucasanus; Buteo borealis calurus	4	1886 to 1944	3	(Buteo borealis kriderii; Buteo borealis; Buteo borealis lucasanus; Buteo borealis calurus), (Buteo borealis), (Buteo borealis)	4	4	2	0	1
Athene cunicularia	no		Speotyto cunicularia hypogaea; Speotyto cunicularia floridana; Athene cunicularia; Speotyto cunicularia	4	1886 to 2017	1	(Speotyto cunicularia hypogaea; Speotyto cunicularia floridana; Athene cunicularia; Speotyto cunicularia)	2	2	0	3	0
Nannus alascensis	no		Nannus alascensis; Anorthura alascensis; Troglodytes alascensis; Olbiorchilus alascensis	4	1886 to 1931	1	(Nannus alascensis; Troglodytes alascensis; Anorthura alascensis; Olbiorchilus alascensis)	1	1	0	3	0
Calidris maritima	no		Tringa maritima; Arquatella maritima; Calidris maritima; Erolia maritima	4	1886 to 2017	3	(Tringa maritima; Arquatella maritima), (Arquatella maritima), (Arquatella maritima; Calidris maritima; Erolia maritima)	1	0	1	3	1
Tyrannus forficatus	no		Muscivora forficatus; Tyrannus forficatus; Milvulus forficatus; Muscivora forficata	4	1886 to 2017	1	(Muscivora forficatus; Milvulus forficatus; Tyrannus forficatus; Muscivora forficata)	1	0	0	3	0
Melanerpes formicivorus	no		Balanosphyra formicivora; Melanerpes formicivorus angustifrons; Melanerpes formicivorus bairdi; Melanerpes formicivorus	4	1886 to 2017	1	(Balanosphyra formicivora; Melanerpes formicivorus angustifrons; Melanerpes formicivorus bairdi; Melanerpes formicivorus)	2	2	0	2	0
Cardellina pusilla	no		Cardellina pusilla; Sylvania pusilla pileolata; Wilsonia pusilla; Sylvania pusilla	4	1886 to 2017	1	(Sylvania pusilla pileolata; Cardellina pusilla; Sylvania pusilla; Wilsonia pusilla)	2	1	0	2	0
Picoides pubescens	no		Dryobates pubescens; Dryobates pubescens gairdnerii; Dendrocopos pubescens; Picoides pubescens	4	1886 to 2017	1	(Dryobates pubescens; Dryobates pubescens gairdnerii; Dendrocopos pubescens; Picoides pubescens)	2	1	0	2	0
Catharus fuscescens	no		Hylocichla fuscescens; Catharus fuscescens; Turdus fuscescens salicicolus; Turdus fuscescens	4	1886 to 2017	1	(Hylocichla fuscescens; Turdus fuscescens salicicolus; Catharus fuscescens; Turdus fuscescens)	2	1	0	2	0
Passerella iliaca	no		Passerella iliaca schistacea; Passerella iliaca; Passerella iliaca unalaschcensis; Passerella iliaca megarhyncha	4	1886 to 2017	1	(Passerella iliaca schistacea; Passerella iliaca; Passerella iliaca unalaschcensis; Passerella iliaca megarhyncha)	4	3	0	0	0
Turdus migratorius	no		Merula migratoria propinqua; Turdus migratorius; Merula migratoria; Planesticus migratorius	4	1886 to 2017	2	(Merula migratoria propinqua; Turdus migratorius; Merula migratoria; Planesticus migratorius), (Turdus migratorius)	2	1	1	2	0
Aimophila ruficeps	no		Peucaea ruficeps eremoeca; Aimophila ruficeps; Peucaea ruficeps; Peucaea ruficeps boucardi	4	1886 to 2017	1	(Peucaea ruficeps eremoeca; Aimophila ruficeps; Peucaea ruficeps; Peucaea ruficeps boucardi)	3	2	0	1	0
Bonasa umbellus	no		Bonasa umbellus sabini; Bonasa umbellus umbelloides; Bonasa umbellus; Bonasa umbellus togata	4	1886 to 2017	1	(Bonasa umbellus sabini; Bonasa umbellus umbelloides; Bonasa umbellus; Bonasa umbellus togata)	4	3	0	0	0
Synthliboramphus hypoleucus	no		Synthliboramphus hypoleucus; Endomychura hypoleucus; Brachyramphus hypoleucus; Endomychura hypoleuca	4	1886 to 2017	2	(Synthliboramphus hypoleucus; Endomychura hypoleucus; Brachyramphus hypoleucus; Endomychura hypoleuca), (Synthliboramphus hypoleucus)	1	0	0	5	1
Calidris pygmea	no		Eurynorhynchus pygmeus; Calidris pygmea; Eurynorhynchus pygmeum; Eurynorhynchus pygmaeus	4	1886 to 2017	1	(Eurynorhynchus pygmeus; Calidris pygmea; Eurynorhynchus pygmaeus; Eurynorhynchus pygmeum)	1	0	0	4	0
Egretta tricolor	no		Ardea tricolor; Ardea tricolor ruficollis; Egretta tricolor; Hydranassa tricolor	4	1886 to 2017	1	(Ardea tricolor; Ardea tricolor ruficollis; Hydranassa tricolor; Egretta tricolor)	1	1	0	2	0
Callipepla californica	no		Lophortyx californica; Callipepla californica; Lophortyx californicus; Callipepla californica vallicola	4	1886 to 2017	1	(Lophortyx californica; Callipepla californica; Lophortyx californicus; Callipepla californica vallicola)	2	1	0	4	0
Hydrobates pelagicus	no		Hydrobates pelagicus; Hydrobates pelagica; Procellaria pelagica; Thalassidroma pelagica	4	1886 to 2017	1	(Hydrobates pelagicus; Hydrobates pelagica; Procellaria pelagica; Thalassidroma pelagica)	2	1	0	3	0
Pipilo chlorurus	no		Pipilo chlorurus; Oreospiza chlorura; Oberholseria chlorura; Chlorura chlorura	4	1886 to 2017	1	(Pipilo chlorurus; Oreospiza chlorura; Oberholseria chlorura; Chlorura chlorura)	1	0	0	4	0
Aethia psittacula	no		Cyclorrhynchus psittacula; Cyclorrhynchus psittaculus; Aethia psittacula; Phaleris psittacula	4	1886 to 2017	1	(Cyclorrhynchus psittaculus; Cyclorrhynchus psittacula; Aethia psittacula; Phaleris psittacula)	1	0	0	3	0
Egretta rufescens	no		Ardea rufescens; Egretta rufescens; Ardea rufa; Dichromanassa rufescens	4	1886 to 2017	1	(Ardea rufescens; Ardea rufa; Egretta rufescens; Dichromanassa rufescens)	1	0	0	3	0
Fulmarus glacialis	no		Fulmarus glacialis rodgersii; Fulmarus glacialis glupischa; Fulmarus glacialis; Fulmarus glacialis minor	4	1886 to 2017	3	(Fulmarus glacialis rodgersii; Fulmarus glacialis glupischa; Fulmarus glacialis; Fulmarus glacialis minor), (Fulmarus glacialis), (Fulmarus glacialis)	4	3	1	0	1
Charadrius wilsonia	no		Ochthodromus wilsonius; Aegialitis wilsonia; Pagolla wilsonia; Charadrius wilsonia	4	1886 to 2017	1	(Ochthodromus wilsonius; Aegialitis wilsonia; Pagolla wilsonia; Charadrius wilsonia)	1	0	0	3	0
Hirundo erythrogaster	no		Chelidon erythrogastra; Hirundo erythrogastra; Hirundo erythrogaster	3	1895 to 1944	2	(Chelidon erythrogastra; Hirundo erythrogastra; Hirundo erythrogaster), (Hirundo erythrogaster)	0	0	1	3	0
Toxostoma curvirostre	no		Harporhynchus curvirostris palmeri; Harporhynchus curvirostris; Toxostoma curvirostre	3	1886 to 2017	1	(Harporhynchus curvirostris palmeri; Harporhynchus curvirostris; Toxostoma curvirostre)	2	1	0	1	0
Falcipennis canadensis	no		Dendragapus canadensis; Canachites canadensis; Falcipennis canadensis	3	1886 to 2017	2	(Dendragapus canadensis; Canachites canadensis), (Dendragapus canadensis; Canachites canadensis; Falcipennis canadensis)	1	0	1	3	0
Ammodramus henslowii	no		Ammodramus henslowii; Passerherbulus henslowi; Passerherbulus henslowii	3	1886 to 2017	1	(Ammodramus henslowii; Passerherbulus henslowi; Passerherbulus henslowii)	1	0	0	4	0
Thalassarche melanophris	no		Diomedea melanophris; Diomedea melanophrys; Thalassarche melanophris	3	1947 to 2017	1	(Diomedea melanophrys; Diomedea melanophris; Thalassarche melanophris)	2	1	0	2	0
Spinus lawrencei	no		Astragalinus lawrencei; Carduelis lawrencei; Spinus lawrencei	3	1886 to 2017	1	(Astragalinus lawrencei; Carduelis lawrencei; Spinus lawrencei)	1	0	0	4	0
Gavia pacifica	no		Gavia pacifica; Gavia pacificus; Urinator pacificus	3	1886 to 2017	3	(Gavia pacifica; Gavia pacificus; Urinator pacificus), (Gavia pacifica), (Gavia pacifica)	1	0	1	2	1
Thryomanes brevicauda	no		Thryothorus brevicaudus; Thryothorus brevicauda; Thryomanes brevicauda	3	1886 to 1945	1	(Thryothorus brevicaudus; Thryothorus brevicauda; Thryomanes brevicauda)	1	1	0	2	0
Tachybaptus dominicus	no		Colymbus dominicus; Podiceps dominicus; Tachybaptus dominicus	3	1886 to 2017	1	(Colymbus dominicus; Podiceps dominicus; Tachybaptus dominicus)	1	0	0	2	0
Bombycilla garrulus	no		Bombycilla garrulus; Ampelis garrulus; Bombycilla garrula	3	1886 to 2017	1	(Bombycilla garrulus; Ampelis garrulus; Bombycilla garrula)	1	0	0	5	0
Spinus tristis	no		Astragalinus tristis; Spinus tristis; Carduelis tristis	3	1886 to 2017	1	(Astragalinus tristis; Spinus tristis; Carduelis tristis)	1	0	0	4	0
Poecile gambeli	no		Parus gambeli; Penthestes gambeli; Poecile gambeli	3	1886 to 2017	1	(Parus gambeli; Penthestes gambeli; Poecile gambeli)	1	0	0	3	0
Rallus longirostris	no		Rallus longirostris; Rallus longirostris saturatus; Rallus longirostris crepitans	3	1886 to 2014	5	(Rallus longirostris; Rallus longirostris saturatus; Rallus longirostris crepitans), (Rallus longirostris), (Rallus longirostris), (Rallus longirostris), (Rallus longirostris)	3	4	2	0	2
Phalaropus fulicarius	no		Phalaropus fulicarius; Phalaropus fulicaria; Crymophilus fulicarius	3	1886 to 2017	1	(Phalaropus fulicarius; Phalaropus fulicaria; Crymophilus fulicarius)	1	0	0	3	0
Pluvialis squatarola	no		Charadrius squatarola; Pluvialis squatarola; Squatarola squatarola	3	1886 to 2017	1	(Charadrius squatarola; Pluvialis squatarola; Squatarola squatarola)	1	0	0	2	0
Setophaga dominica	no		Setophaga dominica; Dendroica dominica; Dendroica dominica albilora	3	1886 to 2017	2	(Setophaga dominica; Dendroica dominica; Dendroica dominica albilora), (Setophaga dominica; Dendroica dominica)	2	1	0	1	1
Tiaris canorus	no		Tiaris canora; Euetheia canora; Tiaris canorus	3	1889 to 2017	1	(Tiaris canora; Euetheia canora; Tiaris canorus)	2	1	0	3	0
Cardellina canadensis	no		Cardellina canadensis; Sylvania canadensis; Wilsonia canadensis	3	1886 to 2017	1	(Cardellina canadensis; Sylvania canadensis; Wilsonia canadensis)	1	0	0	2	0
Nyctanassa violacea	no		Nyctanassa violacea; Nyctanassa violaceus; Nycticorax violaceus	3	1886 to 2017	1	(Nyctanassa violacea; Nyctanassa violaceus; Nycticorax violaceus)	2	0	0	4	0
Tringa solitaria	no		Tringa solitaria; Helodromas solitarius; Totanus solitarius	3	1886 to 2017	1	(Tringa solitaria; Helodromas solitarius; Totanus solitarius)	1	0	0	2	0
Clangula hyemalis	no		Clangula hymealis; Clangula hyemalis; Harelda hyemalis	3	1886 to 2017	1	(Clangula hymealis; Clangula hyemalis; Harelda hyemalis)	1	0	0	3	0
Helmitheros vermivorum	no		Helmitheros vermivorum; Helmitherus vermivorus; Helmitheros vermivorus	3	1886 to 2017	1	(Helmitheros vermivorum; Helmitherus vermivorus; Helmitheros vermivorus)	1	0	0	2	0
Certhia familiaris	no		Certhia familiaris americana; Certhia familiaris; Certhia familiaris mexicana	3	1886 to January 1982	1	(Certhia familiaris americana; Certhia familiaris; Certhia familiaris mexicana)	2	3	0	0	0
Parkesia noveboracensis	no		Parkesia noveboracensis; Seiurus noveboracensis; Seiurus noveboracensis notabilis	3	1886 to 2017	1	(Parkesia noveboracensis; Seiurus noveboracensis; Seiurus noveboracensis notabilis)	2	1	0	1	0
Nomonyx dominicus	no		Erismatura dominica; Nomonyx dominicus; Oxyura dominica	3	1886 to 2017	1	(Erismatura dominica; Nomonyx dominicus; Oxyura dominica)	1	0	0	3	0
Coccothraustes vespertinus	no		Coccothraustes vespertinus; Hesperiphona vespertina; Coccothraustes vespertina	3	1886 to 2017	1	(Coccothraustes vespertinus; Hesperiphona vespertina; Coccothraustes vespertina)	1	0	0	3	0
Bucephala albeola	no		Charitonetta albeola; Bucephala albeola; Glaucionetta albeola	3	1886 to 2017	1	(Charitonetta albeola; Bucephala albeola; Glaucionetta albeola)	1	0	0	2	0
Psaltriparus minimus	no		Psaltriparus minimus grindae; Psaltriparus minimus californicus; Psaltriparus minimus	3	1886 to 2017	3	(Psaltriparus minimus grindae; Psaltriparus minimus californicus; Psaltriparus minimus), (Psaltriparus minimus), (Psaltriparus minimus)	3	2	2	0	0
Peucaea aestivalis	no		Aimophila aestivalis; Peucaea aestivalis; Peucaea aestivalis bachmanii	3	1886 to 2017	1	(Aimophila aestivalis; Peucaea aestivalis; Peucaea aestivalis bachmanii)	2	1	0	2	0
Motacilla flava	no		Budytes flavus leucostriatus; Budytes flavus; Motacilla flava	3	1886 to 2004	2	(Budytes flavus leucostriatus; Budytes flavus; Motacilla flava), (Motacilla flava)	1	2	0	1	1
Gymnorhinus cyanocephalus	no		Gymnorhinus cyanocephalus; Cyanocephalus cyanocephalus; Gymnorhinus cyanocephala	3	1886 to 2017	1	(Cyanocephalus cyanocephalus; Gymnorhinus cyanocephalus; Gymnorhinus cyanocephala)	1	0	0	3	0
Canachites franklinii	no		Canachites franklinii; Dendragapus franklinii; Canachites franklini	3	1886 to 1955	2	(Canachites franklinii; Dendragapus franklinii; Canachites franklini), (Canachites franklinii)	1	0	1	2	0
Oreothlypis luciae	no		Oreothlypis luciae; Vermivora luciae; Helminthophila luciae	3	1886 to 2017	1	(Oreothlypis luciae; Vermivora luciae; Helminthophila luciae)	1	0	0	2	0
Haemorhous purpureus	no		Carpodacus purpureus californicus; Haemorhous purpureus; Carpodacus purpureus	3	1886 to 2017	1	(Carpodacus purpureus californicus; Carpodacus purpureus; Haemorhous purpureus)	2	1	0	1	0
Ixobrychus exilis	no		Botaurus exilis; Ardetta exilis; Ixobrychus exilis	3	1886 to 2017	2	(Botaurus exilis; Ardetta exilis; Ixobrychus exilis), (Ixobrychus exilis)	1	0	1	2	0
Chen hyperborea	no		Chen hyperboreus; Chen hyperborea; Chen hyperborea nivalis	3	1886 to 1973	2	(Chen hyperboreus; Chen hyperborea nivalis; Chen hyperborea), (Chen hyperborea)	2	1	1	2	0
Tringa semipalmata	no		Tringa semipalmata; Catoptrophorus semipalmatus; Symphemia semipalmata	3	1886 to 2017	1	(Catoptrophorus semipalmatus; Tringa semipalmata; Symphemia semipalmata)	1	0	0	2	0
Limnothlypis swainsonii	no		Helinaia swainsoni; Limnothlypis swainsonii; Helinaia swainsonii	3	1886 to 2017	1	(Helinaia swainsoni; Limnothlypis swainsonii; Helinaia swainsonii)	1	0	0	2	0
Phalacrocorax pelagicus	no		Phalacrocorax pelagicus robustus; Phalacrocorax pelagicus resplendens; Phalacrocorax pelagicus	3	1886 to 2017	1	(Phalacrocorax pelagicus robustus; Phalacrocorax pelagicus resplendens; Phalacrocorax pelagicus)	3	2	0	0	0
Setophaga palmarum	no		Setophaga palmarum; Dendroica palmarum hypochrysea; Dendroica palmarum	3	1886 to 2017	1	(Setophaga palmarum; Dendroica palmarum hypochrysea; Dendroica palmarum)	2	1	0	1	0
Cynanthus latirostris	no		Cyananthus latirostris; Iache latirostris; Cynanthus latirostris	3	1886 to 2017	1	(Cyananthus latirostris; Iache latirostris; Cynanthus latirostris)	1	0	0	2	0
Charadrius melodus	no		Aegialitis meloda circumcincta; Charadrius melodus; Aegialitis meloda	3	1886 to 2017	1	(Aegialitis meloda circumcincta; Aegialitis meloda; Charadrius melodus)	2	1	0	1	0
Quiscalus major	no		Cassidix major; Megaquiscalus major; Quiscalus major	3	1886 to 2017	4	(Quiscalus major), (Megaquiscalus major; Quiscalus major), (Cassidix major; Megaquiscalus major), (Cassidix major; Quiscalus major)	1	0	2	2	1
Ammospiza nigrescens	no		Ammodramus nigrescens; Ammospiza nigrescens; Passerherbulus nigrescens	3	1886 to 1973	2	(Ammodramus nigrescens; Passerherbulus nigrescens; Ammospiza nigrescens), (Ammospiza nigrescens)	1	0	1	2	0
Artemisiospiza belli	no		Artemisiospiza belli; Amphispiza belli; Amphispiza belli nevadensis	3	1886 to 2017	3	(Amphispiza belli; Amphispiza belli nevadensis), (Artemisiospiza belli; Amphispiza belli), (Artemisiospiza belli)	2	1	1	1	1
Creciscus coturniculus	no		Crescicus coturniculus; Creciscus coturniculus; Porzana coturniculus	3	1893 to 1931	3	(Porzana coturniculus), (Crescicus coturniculus; Porzana coturniculus; Creciscus coturniculus), (Creciscus coturniculus)	0	0	1	2	1
Picoides arizonae	no		Dryobates arizonae; Picoides arizonae; Dendrocopos arizonae	3	1889 to 2017	4	(Dryobates arizonae), (Dryobates arizonae; Picoides arizonae; Dendrocopos arizonae), (Picoides arizonae), (Picoides arizonae)	0	0	1	2	2
Ammodramus maritimus	no		Ammodramus maritimus; Ammospiza maritima; Passerherbulus maritimus	3	1886 to 2017	2	(Ammodramus maritimus; Ammospiza maritima; Passerherbulus maritimus), (Ammodramus maritimus; Ammospiza maritima)	1	0	1	3	0
Tringa brevipes	no		Tringa brevipes; Heteroscelus brevipes; Heteractitis brevipes	3	1931 to 2017	1	(Tringa brevipes; Heteractitis brevipes; Heteroscelus brevipes)	1	0	0	2	0
Calidris pusilla	no		Calidris pusillus; Calidris pusilla; Ereunetes pusillus	3	1886 to 2017	1	(Calidris pusillus; Calidris pusilla; Ereunetes pusillus)	1	0	0	2	0
Pyrocephalus rubinus	no		Pyrocephalus rubinus; Pyrocephalus rubineus; Pyrocephalus rubineus mexicanus	3	1886 to 2017	1	(Pyrocephalus rubineus; Pyrocephalus rubinus; Pyrocephalus rubineus mexicanus)	1	1	0	1	0
Haemorhous cassinii	no		Haemorhous cassinii; Carpodacus cassinii; Carpodacus cassini	3	1886 to 2017	1	(Carpodacus cassinii; Haemorhous cassinii; Carpodacus cassini)	1	0	0	2	0
Oreortyx pictus	no		Oreortyx pictus plumiferus; Oreortyx picta; Oreortyx pictus	3	1886 to 2017	1	(Oreortyx pictus plumiferus; Oreortyx picta; Oreortyx pictus)	2	1	0	2	0
Lampornis clemenciae	no		Cyanolaemus clemenciae; Coeligena clemenciae; Lampornis clemenciae	3	1886 to 2017	1	(Cyanolaemus clemenciae; Coeligena clemenciae; Lampornis clemenciae)	1	0	0	2	0
Hylocharis xantusii	no		Hylocharis xantusii; Basilinna xantusi; Hylocharis xantusi	3	1886 to 2017	1	(Hylocharis xantusii; Basilinna xantusi; Hylocharis xantusi)	2	1	0	2	0
Tyto pratincola	no		Aluco pratincola; Strix pratincola; Tyto pratincola	3	1886 to 1923	2	(Aluco pratincola; Strix pratincola; Tyto pratincola), (Tyto pratincola)	1	0	1	2	0
Loxia curvirostra	no		Loxia curvirostra; Loxia curvirostra minor; Loxia curvirostra stricklandi	3	1886 to 2017	1	(Loxia curvirostra minor; Loxia curvirostra; Loxia curvirostra stricklandi)	3	2	0	0	0
Aythya affinis	no		Nyroca affinis; Aythya affinis; Marila affinis	3	1886 to 2017	1	(Nyroca affinis; Aythya affinis; Marila affinis)	1	0	0	3	0
Astur atricapillus	no		Accipiter atricapillus; Accipiter atricapillus striatulus; Astur atricapillus	3	1886 to 1944	2	(Accipiter atricapillus; Accipiter atricapillus striatulus; Astur atricapillus), (Astur atricapillus)	2	1	1	1	0
Rhynchophanes mccownii	no		Rhynchophanes mccownii; Calcarius mccownii; Rhynchophanes mccowni	3	1886 to 2017	1	(Rhynchophanes mccownii; Calcarius mccownii; Rhynchophanes mccowni)	1	0	0	4	0
Falco sparverius	no		Falco sparveria; Cerchneis sparveria; Falco sparverius	3	1886 to 2017	1	(Falco sparveria; Cerchneis sparveria; Falco sparverius)	2	1	0	2	0
Luscinia svecica	no		Luscinia svecica; Cyanecula suecica; Cyanosylvia suecica	3	1886 to 2017	1	(Cyanecula suecica; Luscinia svecica; Cyanosylvia suecica)	1	0	0	2	0
Arremonops rufivirgatus	no		Arremonops rufivirgata; Embernagra rufivirgata; Arremonops rufivirgatus	3	1886 to 2017	1	(Arremonops rufivirgata; Embernagra rufivirgata; Arremonops rufivirgatus)	1	0	0	4	0
Gavia arctica	no		Urinator arcticus; Gavia arcticus; Gavia arctica	3	1886 to 2017	3	(Urinator arcticus; Gavia arcticus; Gavia arctica), (Gavia arctica), (Gavia arctica)	1	0	1	2	1
Geothlypis formosa	no		Oporornis formosa; Geothlypis formosa; Oporornis formosus	3	1886 to 2017	1	(Oporornis formosa; Geothlypis formosa; Oporornis formosus)	1	0	0	3	0
Bucephala islandica	no		Glaucionetta islandica; Bucephala islandica; Clangula islandica	3	1886 to 2017	1	(Glaucionetta islandica; Bucephala islandica; Clangula islandica)	1	0	0	3	0
Antrostomus vociferus	no		Caprimulgus vociferus; Antrostomus vociferus; Antrostomus vociferus arizonae	3	1886 to 2017	2	(Caprimulgus vociferus; Antrostomus vociferus; Antrostomus vociferus arizonae), (Caprimulgus vociferus; Antrostomus vociferus)	2	1	0	2	1
Delichon urbicum	no		Delichon urbica; Chelidonaria urbica; Delichon urbicum	3	1908 to 2017	1	(Delichon urbica; Chelidonaria urbica; Delichon urbicum)	1	0	0	2	0
Cyanocitta stelleri	no		Cyanocitta stelleri; Cyanocitta stelleri frontalis; Cyanocitta stelleri macrolopha	3	1886 to 2017	1	(Cyanocitta stelleri frontalis; Cyanocitta stelleri; Cyanocitta stelleri macrolopha)	3	2	0	0	0
Oreothlypis peregrina	no		Oreothlypis peregrina; Vermivora peregrina; Helminthophila peregrina	3	1886 to 2017	1	(Oreothlypis peregrina; Vermivora peregrina; Helminthophila peregrina)	1	0	0	2	0
Setophaga americana	no		Parula americana; Setophaga americana; Compsothlypis americana	3	1886 to 2017	1	(Parula americana; Setophaga americana; Compsothlypis americana)	1	0	0	2	0
Vireo bellii	no		Vireo belli; Vireo bellii; Vireo bellii pusillus	3	1886 to 2017	2	(Vireo bellii; Vireo bellii pusillus), (Vireo belli; Vireo bellii)	2	1	0	1	1
Gavia adamsii	no		Gavia adamsi; Gavia adamsii; Urinator adamsii	3	1886 to 2017	1	(Gavia adamsi; Urinator adamsii; Gavia adamsii)	1	0	0	3	0
Onychoprion anaethetus	no		Sterna anaethetus; Sterna anaetheta; Onychoprion anaethetus	3	1886 to 2017	1	(Sterna anaethetus; Sterna anaetheta; Onychoprion anaethetus)	1	0	0	3	0
Poecile carolinensis	no		Parus carolinensis; Poecile carolinensis; Penthestes carolinensis	3	1886 to 2017	1	(Parus carolinensis; Poecile carolinensis; Penthestes carolinensis)	1	0	0	3	0
Falco peregrinus	no		Falco peregrinus pealei; Falco peregrinus; Falco peregrinus anatum	3	1886 to 2017	1	(Falco peregrinus pealei; Falco peregrinus; Falco peregrinus anatum)	3	2	0	0	0
Somateria fischeri	no		Arctonetta fischeri; Somateria fischeri; Lampronetta fischeri	3	1886 to 2017	1	(Arctonetta fischeri; Somateria fischeri; Lampronetta fischeri)	1	0	0	2	0
Buteo lineatus	no		Buteo lineatus elegans; Buteo lineatus; Buteo lineatus alleni	3	1886 to 2017	1	(Buteo lineatus elegans; Buteo lineatus; Buteo lineatus alleni)	3	2	0	0	0
Peucaea botterii	no		Peucaea botterii; Aimophila botterii; Peucaea botteri	3	1902 to 2017	2	(Peucaea botterii), (Peucaea botterii; Aimophila botterii; Peucaea botteri)	0	0	1	3	0
Anas carolinensis	no		Nettion carolinense; Anas carolinensis; Nettion carolinensis	3	1886 to 1973	2	(Nettion carolinense; Anas carolinensis; Nettion carolinensis), (Anas carolinensis)	1	0	1	3	0
Aythya collaris	no		Nyroca collaris; Marila collaris; Aythya collaris	3	1886 to 2017	1	(Nyroca collaris; Marila collaris; Aythya collaris)	1	0	0	3	0
Setophaga pitiayumi	no		Parula pitiayumi; Setophaga pitiayumi; Compsothlypis pitiayumi	3	1904 to 2017	3	(Compsothlypis pitiayumi), (Parula pitiayumi; Compsothlypis pitiayumi), (Parula pitiayumi; Setophaga pitiayumi)	0	0	2	2	0
Scolopax minor	no		Scolopax minor; Rubicola minor; Philohela minor	3	1886 to 2017	1	(Scolopax minor; Rubicola minor; Philohela minor)	1	0	0	3	0
Ixobrychus neoxenus	no		Ixobrychus neoxenus; Ardetta neoxena; Botaurus neoxenus	3	1889 to 1923	2	(Ixobrychus neoxenus; Botaurus neoxenus; Ardetta neoxena), (Ixobrychus neoxenus)	1	0	1	2	0
Quiscalus quiscula	no		Quiscalus quiscula; Quiscalus quiscula aeneus; Quiscalus quiscula aglaeus	3	1886 to 2017	3	(Quiscalus quiscula; Quiscalus quiscula aeneus; Quiscalus quiscula aglaeus), (Quiscalus quiscula), (Quiscalus quiscula)	3	2	1	0	1
Ardenna bulleri	no		Puffinus bulleri; Ardenna bulleri; Thyellodroma bulleri	3	1903 to 2017	1	(Puffinus bulleri; Thyellodroma bulleri; Ardenna bulleri)	1	0	0	3	0
Stercorarius skua	no		Catharacta skua; Stercorarius skua; Megalestris skua	3	1886 to 2017	3	(Catharacta skua; Megalestris skua), (Catharacta skua; Stercorarius skua), (Stercorarius skua)	1	0	1	2	1
Campylorhynchus brunneicapillus	no		Campylorhynchus brunneicapillum; Heleodytes brunneicapillus; Campylorhynchus brunneicapillus	3	1886 to 2017	1	(Campylorhynchus brunneicapillum; Heleodytes brunneicapillus; Campylorhynchus brunneicapillus)	1	0	0	4	0
Aythya americana	no		Marila americana; Aythya americana; Nyroca americana	3	1886 to 2017	1	(Marila americana; Aythya americana; Nyroca americana)	1	0	0	3	0
Camptorhynchus labradorius	no		Camptorhynchus labradorium; Camptolaimus labradorius; Camptorhynchus labradorius	3	1886 to 2017	1	(Camptolaimus labradorius; Camptorhynchus labradorium; Camptorhynchus labradorius)	1	0	0	3	0
Phylloscopus borealis	no		Phyllopseustes borealis; Acanthopneuste borealis; Phylloscopus borealis	3	1886 to 2017	2	(Phyllopseustes borealis; Acanthopneuste borealis; Phylloscopus borealis), (Phylloscopus borealis)	1	0	0	2	1
Colinus virginianus	no		Colinus virginianus floridanus; Colinus virginianus; Colinus virginianus texanus	3	1886 to 2017	2	(Colinus virginianus floridanus; Colinus virginianus; Colinus virginianus texanus), (Colinus virginianus)	3	2	1	0	0
Calidris ruficollis	no		Erolia ruficollis; Calidris ruficollis; Pisobia ruficollis	3	1931 to 2017	1	(Erolia ruficollis; Calidris ruficollis; Pisobia ruficollis)	1	0	0	2	0
Dendragapus obscurus	no		Dendragapus obscurus; Dendragapus obscurus richardsonii; Dendragapus obscurus fuliginosus	3	1886 to 2017	4	(Dendragapus obscurus; Dendragapus obscurus richardsonii; Dendragapus obscurus fuliginosus), (Dendragapus obscurus), (Dendragapus obscurus), (Dendragapus obscurus)	3	2	1	0	2
Ammodramus bairdii	no		Ammodramus bairdii; Ammodramus bairdi; Coturniculus bairdii	3	1886 to 2017	1	(Ammodramus bairdii; Ammodramus bairdi; Coturniculus bairdii)	1	0	0	4	0
Pooecetes gramineus	no		Pooecetes gramineus; Poocaetes gramineus; Poocaetes gramineus confinis	3	1886 to 2017	1	(Pooecetes gramineus; Poocaetes gramineus; Poocaetes gramineus confinis)	2	1	0	1	0
Oreothlypis virginiae	no		Helminthophila virginiae; Oreothlypis virginiae; Vermivora virginiae	3	1886 to 2017	1	(Helminthophila virginiae; Vermivora virginiae; Oreothlypis virginiae)	1	0	0	2	0
Falco rusticolus	no		Falco rusticolus gyrfalco; Falco rusticolus; Falco rusticolus obsoletus	3	1886 to 2017	1	(Falco rusticolus gyrfalco; Falco rusticolus; Falco rusticolus obsoletus)	3	2	0	0	0
Thryothorus ludovicianus	no		Throthorus ludovicianus; Thryothorus ludovicianus; Thryothorus ludovicianus miamensis	3	1886 to 2017	1	(Throthorus ludovicianus; Thryothorus ludovicianus; Thryothorus ludovicianus miamensis)	2	1	0	1	0
Anas cyanoptera	no		Quequerdula cyanoptera; Anas cyanoptera; Querquedula cyanoptera	3	1886 to 2017	1	(Quequerdula cyanoptera; Anas cyanoptera; Querquedula cyanoptera)	1	0	0	3	0
Selasphorus calliope	no		Selasphorus calliope; Trochilus calliope; Stellula calliope	3	1886 to 2017	1	(Selasphorus calliope; Trochilus calliope; Stellula calliope)	1	0	0	2	0
Sturnella magna	no		Sturnella magna; Sturnella magna neglecta; Sturnella magna mexicana	3	1886 to 2017	2	(Sturnella magna; Sturnella magna neglecta; Sturnella magna mexicana), (Sturnella magna)	3	2	0	0	1
Turdus confinis	no		Turdus confinis; Planesticus confinis; Merula confinis	3	1886 to 1973	2	(Planesticus confinis; Turdus confinis; Merula confinis), (Turdus confinis)	1	0	1	2	0
Charadrius vociferus	no		Charadrius vociferus; Aegialitis vocifera; Oxyechus vociferus	3	1886 to 2017	1	(Aegialitis vocifera; Charadrius vociferus; Oxyechus vociferus)	1	0	0	2	0
Adamastor cinereus	no		Priofinus cinereus; Puffinus cinereus; Adamastor cinereus	3	1886 to January 1982	1	(Priofinus cinereus; Puffinus cinereus; Adamastor cinereus)	1	1	0	2	0
Coccyzus erythropthalmus	no		Coccyzus erythropthalmus; Coccyzus erythrophthalamus; Coccyzus erythrophthalmus	3	1886 to 2017	1	(Coccyzus erythropthalmus; Coccyzus erythrophthalamus; Coccyzus erythrophthalmus)	1	0	0	2	0
Megaceryle torquata	no		Ceryle torquatus; Ceryle torquata; Megaceryle torquata	3	1895 to 2017	1	(Ceryle torquatus; Ceryle torquata; Megaceryle torquata)	1	0	0	4	0
Camptostoma imberbe	no		Ornithion imberbe ridgwayi; Ornithion imberbe; Camptostoma imberbe	3	1886 to 2017	1	(Ornithion imberbe ridgwayi; Ornithion imberbe; Camptostoma imberbe)	2	1	0	1	0
Passerculus rostratus	no		Passerculus rostratus; Ammodramus rostratus; Ammodramus rostratus guttatus	3	1886 to 1944	3	(Ammodramus rostratus; Ammodramus rostratus guttatus), (Passerculus rostratus; Ammodramus rostratus), (Passerculus rostratus)	2	1	2	1	0
Platalea ajaja	no		Ajaia ajaja; Ajaja ajaja; Platalea ajaja	3	1886 to 2017	1	(Ajaia ajaja; Ajaja ajaja; Platalea ajaja)	1	0	0	2	0
Setophaga kirtlandii	no		Setophaga kirtlandii; Dendroica kirtlandi; Dendroica kirtlandii	3	1886 to 2017	1	(Dendroica kirtlandi; Setophaga kirtlandii; Dendroica kirtlandii)	1	0	0	2	0
Chlidonias leucopterus	no		Hydrochelidon leucoptera; Chlidonias leucoptera; Chlidonias leucopterus	3	1886 to 2017	1	(Hydrochelidon leucoptera; Chlidonias leucoptera; Chlidonias leucopterus)	1	0	0	2	0
Caracara lutosa	no		Caracara lutosus; Caracara lutosa; Polyborus lutosus	3	1886 to 2017	2	(Caracara lutosus; Caracara lutosa; Polyborus lutosus), (Caracara lutosa)	2	1	0	2	1
Picoides borealis	no		Dendrocopos borealis; Dryobates borealis; Picoides borealis	3	1886 to 2017	1	(Dryobates borealis; Dendrocopos borealis; Picoides borealis)	1	0	0	2	0
Buteo lagopus	no		Archibuteo lagopus; Buteo lagopus; Archibuteo lagopus sancti-johannis	3	1886 to 2017	1	(Archibuteo lagopus; Buteo lagopus; Archibuteo lagopus sancti-johannis)	2	1	0	1	0
Ammodramus leconteii	no		Ammodramus leconteii; Ammospiza leconteii; Passerherbulus lecontei	3	1886 to 2017	3	(Ammodramus leconteii; Passerherbulus lecontei), (Ammospiza leconteii; Passerherbulus lecontei), (Ammodramus leconteii; Ammospiza leconteii)	1	1	1	3	1
Thalasseus sandvicensis	no		Sterna sandvicensis acuflavida; Sterna sandvicensis; Thalasseus sandvicensis	3	1886 to 2017	1	(Sterna sandvicensis acuflavida; Sterna sandvicensis; Thalasseus sandvicensis)	1	1	0	3	0
Totanus ocropus	no		Totanus ochropus; Totanus ocropus; Helodromas ocrophus	3	1886 to 1957	1	(Totanus ochropus; Totanus ocropus; Helodromas ocrophus)	1	1	0	2	0
Charadrius hiaticula	no		Charadrius hiaticulus; Aegialitis hiaticula; Charadrius hiaticula	3	1886 to 2017	3	(Charadrius hiaticulus; Aegialitis hiaticula; Charadrius hiaticula), (Charadrius hiaticula), (Charadrius hiaticula)	1	0	1	2	1
Coereba bahamensis	no		Certhiola bahamensis; Coereba bahamensis	2	1886 to 1973	2	(Certhiola bahamensis; Coereba bahamensis), (Coereba bahamensis)	1	0	1	1	0
Dolichonyx oryzivorus	no		Dolichonyx oryzivorus albinucha; Dolichonyx oryzivorus	2	1886 to 2017	1	(Dolichonyx oryzivorus albinucha; Dolichonyx oryzivorus)	2	1	0	0	0
Toxostoma longirostre	no		Harporhynchus longirostris; Toxostoma longirostre	2	1886 to 2017	1	(Harporhynchus longirostris; Toxostoma longirostre)	1	0	0	1	0
Plectrophenax hyperboreus	no		Passerina hyperborea; Plectrophenax hyperboreus	2	1886 to 2017	1	(Passerina hyperborea; Plectrophenax hyperboreus)	1	0	0	2	0
Sitta carolinensis	no		Sitta carolinensis; Sitta carolinensis aculeata	2	1886 to 2017	1	(Sitta carolinensis; Sitta carolinensis aculeata)	2	1	0	0	0
Basileuterus lachrymosus	no		Basileuterus lachrymosus; Euthlypis lachrymosa	2	1931 to 2017	1	(Basileuterus lachrymosus; Euthlypis lachrymosa)	1	0	0	1	0
Melanerpes uropygialis	no		Melanerpes uropygialis; Centurus uropygialis	2	1886 to 2017	1	(Melanerpes uropygialis; Centurus uropygialis)	1	0	0	2	0
Icterus bullockii	no		Icterus bullockii; Icterus bullocki	2	1886 to 2017	3	(Icterus bullockii; Icterus bullocki), (Icterus bullockii), (Icterus bullockii)	1	0	1	1	1
Phaethon rubricauda	no		Phaethon rubricaudus; Phaethon rubricauda	2	1899 to 2017	1	(Phaethon rubricaudus; Phaethon rubricauda)	1	0	0	1	0
Lymnocryptes minimus	no		Lymnocryptes minimus; Lymnocryptes minima	2	1931 to 2017	1	(Lymnocryptes minimus; Lymnocryptes minima)	1	0	0	2	0
Petrochelidon fulva	no		Petrochelidon fulva; Hirundo fulva	2	1891 to 2017	2	(Petrochelidon fulva; Hirundo fulva), (Petrochelidon fulva; Hirundo fulva)	1	0	0	2	1
Limnodromus griseus	no		Limnodromus griseus; Macrorhamphus griseus	2	1886 to 2017	3	(Macrorhamphus griseus), (Limnodromus griseus; Macrorhamphus griseus), (Limnodromus griseus)	1	0	1	1	1
Chen canagica	no		Philacte canagica; Chen canagica	2	1886 to 2017	1	(Philacte canagica; Chen canagica)	1	0	0	1	0
Synthliboramphus antiquus	no		Synthliboramphus antiquus; Synthliboramphus antiquum	2	1886 to 2017	1	(Synthliboramphus antiquus; Synthliboramphus antiquum)	1	0	0	2	0
Calidris himantopus	no		Micropalama himantopus; Calidris himantopus	2	1886 to 2017	1	(Micropalama himantopus; Calidris himantopus)	1	0	0	1	0
Spinus pinus	no		Spinus pinus; Carduelis pinus	2	1886 to 2017	1	(Spinus pinus; Carduelis pinus)	1	0	0	2	0
Mergus serrator	no		Mergus serrator; Merganser serrator	2	1886 to 2017	1	(Mergus serrator; Merganser serrator)	1	0	0	1	0
Rissa tridactyla	no		Rissa tridactyla; Rissa tridactyla pollicaris	2	1886 to 2017	1	(Rissa tridactyla; Rissa tridactyla pollicaris)	2	1	0	0	0
Caracara cheriway	no		Caracara cheriway; Polyborus cheriway	2	1886 to 2017	3	(Polyborus cheriway; Caracara cheriway), (Caracara cheriway), (Caracara cheriway)	1	0	1	1	1
Phoebastria immutabilis	no		Phoebastria immutabilis; Diomedea immutabilis	2	1899 to 2017	1	(Diomedea immutabilis; Phoebastria immutabilis)	1	0	0	1	0
Buteogallus anthracinus	no		Buteogallus anthracinus; Urubitinga anthracina	2	1886 to 2017	2	(Buteogallus anthracinus; Urubitinga anthracina), (Buteogallus anthracinus)	2	1	1	1	0
Rynchops niger	no		Rynchops niger; Rynchops nigra	2	1886 to 2017	1	(Rynchops niger; Rynchops nigra)	1	0	0	1	0
Regulus calendula	no		Regulus calendula; Corthylio calendula	2	1886 to 2017	1	(Regulus calendula; Corthylio calendula)	1	0	0	2	0
Anthus spragueii	no		Anthus spragueii; Anthus spraguei	2	1886 to 2017	1	(Anthus spragueii; Anthus spraguei)	1	0	0	2	0
Cyanocorax yncas	no		Xanthoura yncas; Cyanocorax yncas	2	1944 to 2017	1	(Xanthoura yncas; Cyanocorax yncas)	0	0	0	1	0
Geothlypis poliocephala	no		Chamaethlypis poliocephala; Geothlypis poliocephala	2	1892 to 2017	1	(Chamaethlypis poliocephala; Geothlypis poliocephala)	1	0	0	2	0
Parabuteo unicinctus	no		Parabuteo unicinctus; Parabuteo unicinctus harrisi	2	1886 to 2017	1	(Parabuteo unicinctus; Parabuteo unicinctus harrisi)	2	1	0	0	0
Thalassarche cauta	no		Thalassarche cauta; Diomedea cauta	2	1953 to 2017	2	(Thalassarche cauta; Diomedea cauta), (Thalassarche cauta)	1	0	0	1	1
Numenius tahitiensis	no		Numenius tahitiensis; Phaeopus tahitiensis	2	1886 to 2017	1	(Numenius tahitiensis; Phaeopus tahitiensis)	1	0	0	2	0
Oreothlypis crissalis	no		Vermivora crissalis; Oreothlypis crissalis	2	1931 to 2017	1	(Vermivora crissalis; Oreothlypis crissalis)	1	0	0	1	0
Pipilo erythrophthalmus	no		Pipilo erythrophthalmus alleni; Pipilo erythrophthalmus	2	1886 to 2017	3	(Pipilo erythrophthalmus alleni; Pipilo erythrophthalmus), (Pipilo erythrophthalmus), (Pipilo erythrophthalmus)	2	1	1	0	1
Chroicocephalus philadelphia	no		Larus philadelphia; Chroicocephalus philadelphia	2	1886 to 2017	1	(Larus philadelphia; Chroicocephalus philadelphia)	1	0	0	1	0
Coturnicops noveboracensis	no		Coturnicops noveboracensis; Porzana noveboracensis	2	1886 to 2017	1	(Coturnicops noveboracensis; Porzana noveboracensis)	1	0	0	1	0
Melospiza lincolnii	no		Melospiza lincolnii; Melospiza lincolni	2	1886 to 2017	1	(Melospiza lincolnii; Melospiza lincolni)	1	0	0	3	0
Melanerpes carolinus	no		Centurus carolinus; Melanerpes carolinus	2	1886 to 2017	1	(Centurus carolinus; Melanerpes carolinus)	1	0	0	2	0
Oceanodroma microsoma	no		Oceanodroma microsoma; Halocyptena microsoma	2	1886 to 2017	1	(Halocyptena microsoma; Oceanodroma microsoma)	1	0	0	1	0
Sternula antillarum	no		Sternula antillarum; Sterna antillarum	2	1886 to 2017	3	(Sterna antillarum), (Sterna antillarum), (Sternula antillarum; Sterna antillarum)	1	0	1	1	1
Phalaenoptilus nuttallii	no		Phalaenoptilus nuttalli; Phalaenoptilus nuttallii	2	1886 to 2017	1	(Phalaenoptilus nuttalli; Phalaenoptilus nuttallii)	1	0	0	4	0
Anas americana	no		Anas americana; Mareca americana	2	1886 to 2017	1	(Anas americana; Mareca americana)	1	0	0	2	0
Apus pacificus	no		Apus pacificus; Micropus pacificus	2	1931 to 2017	1	(Apus pacificus; Micropus pacificus)	1	0	0	1	0
Amazilia salvini	no		Uranomitra salvini; Amazilia salvini	2	1908 to 1946	1	(Uranomitra salvini; Amazilia salvini)	2	2	0	1	0
Sarcoramphus papa	no		Sarcorhamphus papa; Sarcoramphus papa	2	1908 to 2017	1	(Sarcorhamphus papa; Sarcoramphus papa)	3	2	0	1	0
Cyanocitta cristata	no		Cyanocitta cristata; Cyanocitta cristata florincola	2	1886 to 2017	1	(Cyanocitta cristata; Cyanocitta cristata florincola)	2	1	0	0	0
Passerina caerulea	no		Passerina caerulea; Guiraca caerulea	2	1886 to 2017	1	(Passerina caerulea; Guiraca caerulea)	1	0	0	1	0
Thalasseus maximus	no		Sterna maxima; Thalasseus maximus	2	1886 to 2017	1	(Sterna maxima; Thalasseus maximus)	1	0	0	3	0
Numenius borealis	no		Numenius borealis; Phaeopus borealis	2	1886 to 2017	1	(Numenius borealis; Phaeopus borealis)	1	0	0	2	0
Sula leucogaster	no		Sula leucogaster; Sula leucogastra	2	1908 to 2017	3	(Sula leucogastra), (Sula leucogaster; Sula leucogastra), (Sula leucogaster)	0	0	1	1	1
Ardenna grisea	no		Puffinus griseus; Ardenna grisea	2	1886 to 2017	1	(Puffinus griseus; Ardenna grisea)	1	0	0	1	0
Calidris subruficollis	no		Calidris subruficollis; Tryngites subruficollis	2	1886 to 2017	1	(Calidris subruficollis; Tryngites subruficollis)	1	0	0	1	0
Parkesia motacilla	no		Seiurus motacilla; Parkesia motacilla	2	1886 to 2017	1	(Seiurus motacilla; Parkesia motacilla)	1	0	0	1	0
Cygnus cygnus	no		Cygnus cygnus; Olor cygnus	2	1886 to 2017	1	(Cygnus cygnus; Olor cygnus)	1	0	0	3	0
Alle alle	no		Alle alle; Plautus alle	2	1886 to 2017	1	(Alle alle; Plautus alle)	1	0	0	2	0
Pandion haliaetus	no		Pandion haliaetus carolinensis; Pandion haliaetus	2	1886 to 2017	1	(Pandion haliaetus carolinensis; Pandion haliaetus)	2	1	0	0	0
Callipepla squamata	no		Callipepla squamata castanogastris; Callipepla squamata	2	1886 to 2017	1	(Callipepla squamata castanogastris; Callipepla squamata)	2	1	0	0	0
Tachycineta cyaneoviridis	no		Tachycineta cyaneoviridis; Callichelidon cyaneoviridis	2	1891 to 2017	1	(Tachycineta cyaneoviridis; Callichelidon cyaneoviridis)	1	0	0	1	0
Setophaga pensylvanica	no		Dendroica pensylvanica; Setophaga pensylvanica	2	1886 to 2017	1	(Dendroica pensylvanica; Setophaga pensylvanica)	1	0	0	1	0
Numenius arquata	no		Numenius arquata; Numenius arquatus	2	1931 to 2017	1	(Numenius arquata; Numenius arquatus)	1	0	0	1	0
Thalasseus elegans	no		Thalasseus elegans; Sterna elegans	2	1886 to 2017	1	(Sterna elegans; Thalasseus elegans)	1	0	0	3	0
Icteria virens	no		Icteria virens; Icteria virens longicauda	2	1886 to 2017	1	(Icteria virens; Icteria virens longicauda)	2	1	0	0	0
Archilochus alexandri	no		Trochilus alexandri; Archilochus alexandri	2	1886 to 2017	1	(Trochilus alexandri; Archilochus alexandri)	1	0	0	1	0
Empidonax hammondii	no		Empidonax hammondii; Empidonax hammondi	2	1886 to 2017	1	(Empidonax hammondii; Empidonax hammondi)	1	0	0	1	0
Otus xantusi	no		Megascops xantusi; Otus xantusi	2	1903 to 1923	1	(Megascops xantusi; Otus xantusi)	1	1	0	1	0
Toxostoma redivivum	no		Harporhynchus redivivus; Toxostoma redivivum	2	1886 to 2017	1	(Harporhynchus redivivus; Toxostoma redivivum)	1	0	0	1	0
Setophaga chrysoparia	no		Setophaga chrysoparia; Dendroica chrysoparia	2	1886 to 2017	1	(Setophaga chrysoparia; Dendroica chrysoparia)	1	0	0	1	0
Regulus satrapa	no		Regulus satrapa olivaceus; Regulus satrapa	2	1886 to 2017	1	(Regulus satrapa olivaceus; Regulus satrapa)	2	1	0	0	0
Cissilopha sanblasiana	no		Cissilopha san-blasiana; Cissilopha sanblasiana	2	1951 to January 1982	1	(Cissilopha san-blasiana; Cissilopha sanblasiana)	1	1	0	1	0
Anas clypeata	no		Spatula clypeata; Anas clypeata	2	1886 to 2017	1	(Spatula clypeata; Anas clypeata)	1	0	0	1	0
Chamaea fasciata	no		Chamaea fasciata; Chamaea fasciata henshawi	2	1886 to 2017	1	(Chamaea fasciata henshawi; Chamaea fasciata)	2	1	0	0	0
Micrathene whitneyi	no		Micrathene whitneyi; Micropallas whitneyi	2	1886 to 2017	1	(Micrathene whitneyi; Micropallas whitneyi)	1	0	0	2	0
Gelochelidon nilotica	no		Sterna nilotica; Gelochelidon nilotica	2	1886 to 2017	1	(Sterna nilotica; Gelochelidon nilotica)	1	0	0	2	0
Toxostoma cinereum	no		Toxostoma cinereum; Harporhynchus cinereus	2	1886 to 2017	1	(Toxostoma cinereum; Harporhynchus cinereus)	2	1	0	1	0
Piranga rubra	no		Piranga rubra; Piranga rubra cooperi	2	1886 to 2017	1	(Piranga rubra; Piranga rubra cooperi)	2	1	0	0	0
Glaucidium hoskinsi	no		Glaucidium hoskinsi; Glaucidium hoskinsii	2	1889 to 1931	1	(Glaucidium hoskinsi; Glaucidium hoskinsii)	1	1	0	1	0
Phaeopus hudsonicus	no		Numenius hudsonicus; Phaeopus hudsonicus	2	1886 to 1944	2	(Numenius hudsonicus; Phaeopus hudsonicus), (Phaeopus hudsonicus)	1	0	1	1	0
Ardenna tenuirostris	no		Puffinus tenuirostris; Ardenna tenuirostris	2	1886 to 2017	1	(Puffinus tenuirostris; Ardenna tenuirostris)	1	0	0	1	0
Cistothorus palustris	no		Cistothorus palustris; Telmatodytes palustris	2	1886 to 2017	1	(Cistothorus palustris; Telmatodytes palustris)	1	0	0	2	0
Chaetura vauxi	no		Chaetura vauxii; Chaetura vauxi	2	1886 to 2017	1	(Chaetura vauxii; Chaetura vauxi)	1	0	0	1	0
Megascops trichopsis	no		Otus trichopsis; Megascops trichopsis	2	1899 to 2017	1	(Otus trichopsis; Megascops trichopsis)	1	0	0	1	0
Anser albifrons	no		Anser albifrons; Anser albifrons gambeli	2	1886 to 2017	1	(Anser albifrons; Anser albifrons gambeli)	2	1	0	0	0
Tringa glareola	no		Rhyacophilus glareola; Tringa glareola	2	1908 to 2017	1	(Rhyacophilus glareola; Tringa glareola)	1	0	0	1	0
Melanerpes aurifrons	no		Melanerpes aurifrons; Centurus aurifrons	2	1886 to 2017	1	(Melanerpes aurifrons; Centurus aurifrons)	1	0	0	2	0
Spinus notatus	no		Carduelis notata; Spinus notatus	2	1886 to 2017	1	(Carduelis notata; Spinus notatus)	2	1	0	1	0
Butorides virescens	no		Butorides virescens; Ardea virescens	2	1886 to 2017	3	(Butorides virescens; Ardea virescens), (Butorides virescens), (Butorides virescens)	1	0	1	1	1
Myiarchus mexicanus	no		Myiarchus mexicanus magister; Myiarchus mexicanus	2	1886 to 1908	2	(Myiarchus mexicanus magister; Myiarchus mexicanus), (Myiarchus mexicanus)	2	1	1	0	0
Archilochus colubris	no		Trochilus colubris; Archilochus colubris	2	1886 to 2017	1	(Trochilus colubris; Archilochus colubris)	1	0	0	1	0
Passerina ciris	no		Passerina ciris; Cyanospiza ciris	2	1886 to 2017	1	(Passerina ciris; Cyanospiza ciris)	1	0	0	2	0
Charadrius morinellus	no		Eudromias morinellus; Charadrius morinellus	2	1901 to 2017	1	(Eudromias morinellus; Charadrius morinellus)	1	0	0	1	0
Lagopus lagopus	no		Lagopus lagopus; Lagopus lagopus alleni	2	1886 to 2017	1	(Lagopus lagopus; Lagopus lagopus alleni)	2	1	0	0	0
Polysticta stelleri	no		Polysticta stelleri; Eniconetta stelleri	2	1886 to 2017	1	(Polysticta stelleri; Eniconetta stelleri)	1	0	0	1	0
Haemorhous mexicanus	no		Haemorhous mexicanus; Carpodacus mexicanus	2	1889 to 2017	3	(Carpodacus mexicanus), (Carpodacus mexicanus), (Haemorhous mexicanus; Carpodacus mexicanus)	0	0	2	1	0
Streptopelia chinensis	no		Streptopelia chinensis; Spilopelia chinensis	2	1931 to 2017	1	(Streptopelia chinensis; Spilopelia chinensis)	1	0	0	1	0
Arquatella couesi	no		Tringa couesi; Arquatella couesi	2	1886 to 1908	2	(Tringa couesi; Arquatella couesi), (Arquatella couesi)	1	0	1	1	0
Empidonax fulvifrons	no		Empidonax fulvifrons pygmaeus; Empidonax fulvifrons	2	1886 to 2017	1	(Empidonax fulvifrons pygmaeus; Empidonax fulvifrons)	2	1	0	0	0
Setophaga discolor	no		Dendroica discolor; Setophaga discolor	2	1886 to 2017	1	(Dendroica discolor; Setophaga discolor)	1	0	0	1	0
Onychoprion aleuticus	no		Onychoprion aleuticus; Sterna aleutica	2	1886 to 2017	1	(Onychoprion aleuticus; Sterna aleutica)	1	0	0	1	0
Passerculus princeps	no		Ammodramus princeps; Passerculus princeps	2	1886 to 1973	1	(Ammodramus princeps; Passerculus princeps)	1	1	0	1	0
Setophaga nigrescens	no		Setophaga nigrescens; Dendroica nigrescens	2	1886 to 2017	1	(Setophaga nigrescens; Dendroica nigrescens)	1	0	0	1	0
Charadrius mongolus	no		Charadrius mongolus; Aegialitis mongola	2	1886 to 2017	1	(Charadrius mongolus; Aegialitis mongola)	1	0	0	1	0
Limosa lapponica	no		Limosa lapponica; Limosa lapponica baueri	2	1886 to 2017	1	(Limosa lapponica; Limosa lapponica baueri)	2	1	0	0	0
Sphyrapicus varius	no		Sphyrapicus varius nuchalis; Sphyrapicus varius	2	1886 to 2017	3	(Sphyrapicus varius nuchalis; Sphyrapicus varius), (Sphyrapicus varius), (Sphyrapicus varius)	2	1	1	0	1
Heleodytes affinis	no		Heleodytes affinis; Campylorhynchus affinis	2	1886 to 1897	2	(Heleodytes affinis; Campylorhynchus affinis), (Heleodytes affinis)	1	1	1	1	0
Anas acuta	no		Dafila acuta; Anas acuta	2	1886 to 2017	2	(Dafila acuta; Anas acuta), (Anas acuta)	1	0	0	1	1
Fratercula arctica	no		Fratercula arctica; Fratercula arctica glacialis	2	1886 to 2017	1	(Fratercula arctica; Fratercula arctica glacialis)	2	1	0	0	0
Cygnus columbianus	no		Olor columbianus; Cygnus columbianus	2	1886 to 2017	1	(Olor columbianus; Cygnus columbianus)	1	0	0	3	0
Anas formosa	no		Nettion formosum; Anas formosa	2	1931 to 2017	1	(Nettion formosum; Anas formosa)	1	0	0	1	0
Chondestes grammacus	no		Chondestes grammacus strigatus; Chondestes grammacus	2	1886 to 2017	1	(Chondestes grammacus strigatus; Chondestes grammacus)	2	1	0	0	0
Larus argentatus	no		Larus argentatus smithsonianus; Larus argentatus	2	1886 to 2017	3	(Larus argentatus smithsonianus; Larus argentatus), (Larus argentatus), (Larus argentatus)	2	1	1	0	1
Vireo huttoni	no		Vireo huttoni; Vireo huttoni stephensi	2	1886 to 2017	1	(Vireo huttoni; Vireo huttoni stephensi)	2	1	0	0	0
Contopus virens	no		Contopus virens; Myiochanes virens	2	1886 to 2017	1	(Contopus virens; Myiochanes virens)	1	0	0	2	0
Patagioenas fasciata	no		Columba fasciata; Patagioenas fasciata	2	1886 to 2017	1	(Columba fasciata; Patagioenas fasciata)	1	0	0	1	0
Melanitta perspicillata	no		Melanitta perspicillata; Oidemia perspicillata	2	1886 to 2017	1	(Melanitta perspicillata; Oidemia perspicillata)	1	0	0	1	0
Euphagus carolinus	no		Euphagus carolinus; Scolecophagus carolinus	2	1886 to 2017	1	(Euphagus carolinus; Scolecophagus carolinus)	1	0	0	1	0
Cartherpes mexicanus	no		Cartherpes mexicanus; Cartherpes mexicanus conspersus	2	1886	1	(Cartherpes mexicanus; Cartherpes mexicanus conspersus)	1	1	0	0	0
Setophaga striata	no		Setophaga striata; Dendroica striata	2	1886 to 2017	1	(Setophaga striata; Dendroica striata)	1	0	0	1	0
Lanius ludovicianus	no		Lanius ludovicianus; Lanius ludovicianus excubitorides	2	1886 to 2017	1	(Lanius ludovicianus; Lanius ludovicianus excubitorides)	2	1	0	0	0
Cygnus buccinator	no		Olor buccinator; Cygnus buccinator	2	1886 to 2017	1	(Olor buccinator; Cygnus buccinator)	1	0	0	3	0
Vireo flavifrons	no		Vireo flavifrons; Lanivireo flavifrons	2	1886 to 2017	1	(Vireo flavifrons; Lanivireo flavifrons)	1	0	0	2	0
Ictinia mississippiensis	no		Ictinia mississippiensis; Ictinia misisippiensis	2	1886 to 2017	1	(Ictinia mississippiensis; Ictinia misisippiensis)	1	0	0	2	0
Carpodacus frontalis	no		Carpodacus frontalis rhodocolpus; Carpodacus frontalis	2	1886 to 1889	2	(Carpodacus frontalis rhodocolpus; Carpodacus frontalis), (Carpodacus frontalis)	2	1	1	0	0
Pluvialis apricaria	no		Charadrius apricarius; Pluvialis apricaria	2	1886 to 2017	1	(Charadrius apricarius; Pluvialis apricaria)	1	0	0	1	0
Quiscalus mexicanus	no		Quiscalus mexicanus; Cassidix mexicanus	2	1931 to 2017	3	(Cassidix mexicanus), (Cassidix mexicanus), (Quiscalus mexicanus; Cassidix mexicanus)	0	0	1	1	1
Myadestes townsendi	no		Myadestes townsendi; Myadestes townsendii	2	1886 to 2017	1	(Myadestes townsendi; Myadestes townsendii)	1	0	0	1	0
Phoebastria albatrus	no		Diomedea albatrus; Phoebastria albatrus	2	1886 to 2017	1	(Diomedea albatrus; Phoebastria albatrus)	1	0	0	1	0
Anas falcata	no		Anas falcata; Eunetta falcata	2	1931 to 2017	1	(Anas falcata; Eunetta falcata)	1	0	0	1	0
Anas discors	no		Querquedula discors; Anas discors	2	1886 to 2017	1	(Querquedula discors; Anas discors)	1	0	0	2	0
Peucaea carpalis	no		Peucaea carpalis; Aimophila carpalis	2	1886 to 2017	1	(Peucaea carpalis; Aimophila carpalis)	1	0	0	2	0
Contopus pertinax	no		Myiochanes pertinax; Contopus pertinax	2	1886 to 2017	1	(Myiochanes pertinax; Contopus pertinax)	1	0	0	2	0
Ammodramus nelsoni	no		Passerherbulus nelsoni; Ammodramus nelsoni	2	1899 to 2017	2	(Passerherbulus nelsoni; Ammodramus nelsoni), (Ammodramus nelsoni)	0	1	0	1	1
Anas crecca	no		Nettion crecca; Anas crecca	2	1886 to 2017	2	(Nettion crecca; Anas crecca), (Anas crecca)	1	0	1	2	0
Phalaropus tricolor	no		Phalaropus tricolor; Steganopus tricolor	2	1886 to 2017	1	(Phalaropus tricolor; Steganopus tricolor)	1	0	0	2	0
Calidris virgata	no		Aphriza virgata; Calidris virgata	2	1886 to 2017	1	(Aphriza virgata; Calidris virgata)	1	0	0	1	0
Eudocimus albus	no		Eudocimus albus; Guara alba	2	1886 to 2017	1	(Eudocimus albus; Guara alba)	1	0	0	1	0
Tyrannus melancholicus	no		Tyrannus melancholicus; Tyrannus melancholicus couchii	2	1886 to 2017	1	(Tyrannus melancholicus couchii; Tyrannus melancholicus)	2	1	0	0	0
Baeolophus wollweberi	no		Parus wollweberi; Baeolophus wollweberi	2	1886 to 2017	1	(Parus wollweberi; Baeolophus wollweberi)	1	0	0	3	0
Oreoscoptes montanus	no		Oreoscoptes montanus; Oroscoptes montanus	2	1886 to 2017	1	(Oreoscoptes montanus; Oroscoptes montanus)	1	0	0	1	0
Glottis nebularia	no		Glottis nebularia; Totanus nebularius	2	1886 to 1931	1	(Glottis nebularia; Totanus nebularius)	1	1	0	1	0
Sayornis saya	no		Sayornis saya; Sayornis sayus	2	1886 to 2017	1	(Sayornis saya; Sayornis sayus)	1	0	0	2	0
Geotrygon montana	no		Geotrygon montana; Oreopeleia montana	2	1890 to 2017	1	(Geotrygon montana; Oreopeleia montana)	1	0	0	2	0
Setophaga graciae	no		Setophaga graciae; Dendroica graciae	2	1886 to 2017	1	(Setophaga graciae; Dendroica graciae)	1	0	0	1	0
Leucophaeus atricilla	no		Larus atricilla; Leucophaeus atricilla	2	1886 to 2017	1	(Larus atricilla; Leucophaeus atricilla)	1	0	0	1	0
Geothlypis philadelphia	no		Oporornis philadelphia; Geothlypis philadelphia	2	1886 to 2017	1	(Oporornis philadelphia; Geothlypis philadelphia)	1	0	0	2	0
Charadrius semipalmatus	no		Aegialitis semipalmata; Charadrius semipalmatus	2	1886 to 2017	3	(Aegialitis semipalmata; Charadrius semipalmatus), (Charadrius semipalmatus), (Charadrius semipalmatus)	1	0	1	1	1
Oenanthe oenanthe	no		Oenanthe oenanthe; Saxicola oenanthe	2	1886 to 2017	1	(Saxicola oenanthe; Oenanthe oenanthe)	1	0	0	1	0
Pica pica	no		Pica pica hudsonica; Pica pica	2	1886 to 2000	2	(Pica pica hudsonica; Pica pica), (Pica pica)	2	2	0	0	1
Fratercula cirrhata	no		Lunda cirrhata; Fratercula cirrhata	2	1886 to 2017	1	(Lunda cirrhata; Fratercula cirrhata)	1	0	0	1	0
Anas bahamensis	no		Anas bahamensis; Dafila bahamensis	2	1931 to 2017	1	(Anas bahamensis; Dafila bahamensis)	1	0	0	1	0
Molothrus ater	no		Molothrus ater obscurus; Molothrus ater	2	1886 to 2017	1	(Molothrus ater obscurus; Molothrus ater)	2	1	0	0	0
Cardinalis sinuatus	no		Cardinalis sinuatus; Pyrrhuloxia sinuata	2	1886 to 2017	1	(Pyrrhuloxia sinuata; Cardinalis sinuatus)	1	0	0	1	0
Setophaga virens	no		Setophaga virens; Dendroica virens	2	1886 to 2017	1	(Setophaga virens; Dendroica virens)	1	0	0	1	0
Seiurus aurocapilla	no		Seiurus aurocapillus; Seiurus aurocapilla	2	1886 to 2017	1	(Seiurus aurocapillus; Seiurus aurocapilla)	1	0	0	1	0
Passerina amoena	no		Cyanospiza amoena; Passerina amoena	2	1886 to 2017	1	(Cyanospiza amoena; Passerina amoena)	1	0	0	2	0
Pterodroma hasitata	no		Aestrelata hasitata; Pterodroma hasitata	2	1886 to 2017	1	(Aestrelata hasitata; Pterodroma hasitata)	1	0	0	1	0
Patagioenas squamosa	no		Patagioenas squamosa; Columba squamosa	2	1901 to 2017	1	(Patagioenas squamosa; Columba squamosa)	1	0	0	1	0
Ptychoramphus aleuticus	no		Ptychoramphus aleutica; Ptychoramphus aleuticus	2	1886 to 2017	1	(Ptychoramphus aleutica; Ptychoramphus aleuticus)	1	0	0	4	0
Gallinago gallinago	no		Capella gallinago; Gallinago gallinago	2	1886 to 2017	3	(Capella gallinago; Gallinago gallinago), (Capella gallinago; Gallinago gallinago), (Gallinago gallinago)	1	0	1	2	1
Calypte anna	no		Calypte anna; Trochilus anna	2	1886 to 2017	1	(Calypte anna; Trochilus anna)	1	0	0	1	0
Baeolophus bicolor	no		Baeolophus bicolor; Parus bicolor	2	1886 to 2017	3	(Baeolophus bicolor; Parus bicolor), (Baeolophus bicolor; Parus bicolor), (Baeolophus bicolor)	1	0	1	3	1
Nucifraga columbiana	no		Picicorvus columbianus; Nucifraga columbiana	2	1886 to 2017	1	(Picicorvus columbianus; Nucifraga columbiana)	1	0	0	1	0
Passerina versicolor	no		Cyanospiza versicolor; Passerina versicolor	2	1886 to 2017	1	(Cyanospiza versicolor; Passerina versicolor)	1	0	0	2	0
Oceanodroma melania	no		Oceanodroma melania; Loomelania melania	2	1886 to 2017	1	(Oceanodroma melania; Loomelania melania)	1	0	0	2	0
Aethia cristatella	no		Aethia cristatella; Simorhynchus cristatellus	2	1886 to 2017	1	(Aethia cristatella; Simorhynchus cristatellus)	1	0	0	1	0
Setophaga townsendi	no		Dendroica townsendi; Setophaga townsendi	2	1886 to 2017	1	(Dendroica townsendi; Setophaga townsendi)	1	0	0	1	0
Antigone canadensis	no		Grus canadensis; Antigone canadensis	2	1886 to 2017	1	(Grus canadensis; Antigone canadensis)	1	0	0	1	0
Empidonax oberholseri	no		Empidonax oberholseri; Empidonax oberholserii	2	1953 to 2017	3	(Empidonax oberholseri), (Empidonax oberholseri; Empidonax oberholserii), (Empidonax oberholseri; Empidonax oberholserii)	0	0	1	1	1
Pterodroma fisheri	no		Aestrelata fisheri; Pterodroma fisheri	2	1886 to 1931	2	(Aestrelata fisheri; Pterodroma fisheri), (Pterodroma fisheri)	1	0	1	1	0
Charadrius nivosus	no		Aegialitis nivosa; Charadrius nivosus	2	1886 to 2017	3	(Aegialitis nivosa; Charadrius nivosus), (Charadrius nivosus), (Charadrius nivosus)	1	0	1	1	1
Uria lomvia	no		Uria lomvia arra; Uria lomvia	2	1886 to 2017	1	(Uria lomvia arra; Uria lomvia)	2	1	0	0	0
Calidris canutus	no		Calidris canutus; Tringa canutus	2	1886 to 2017	1	(Calidris canutus; Tringa canutus)	1	0	0	1	0
Ardenna creatopus	no		Puffinus creatopus; Ardenna creatopus	2	1886 to 2017	1	(Puffinus creatopus; Ardenna creatopus)	1	0	0	1	0
Antrostomus carolinensis	no		Antrostomus carolinensis; Caprimulgus carolinensis	2	1886 to 2017	1	(Antrostomus carolinensis; Caprimulgus carolinensis)	1	0	0	2	0
Anas strepera	no		Chaulelasmus streperus; Anas strepera	2	1886 to 2017	1	(Chaulelasmus streperus; Anas strepera)	1	0	0	2	0
Melanitta deglandi	no		Oidemia deglandi; Melanitta deglandi	2	1886 to January 1982	4	(Oidemia deglandi; Melanitta deglandi), (Melanitta deglandi), (Melanitta deglandi), (Melanitta deglandi)	1	0	2	1	1
Butorides striata	no		Butorides striatus; Butorides striata	2	1976 to 2017	4	(Butorides striatus), (Butorides striatus), (Butorides striatus), (Butorides striatus; Butorides striata)	0	0	2	1	1
Setophaga castanea	no		Dendroica castanea; Setophaga castanea	2	1886 to 2017	1	(Dendroica castanea; Setophaga castanea)	1	0	0	1	0
Junco hyemalis	no		Junco hyemalis oregonus; Junco hyemalis	2	1886 to 2017	6	(Junco hyemalis oregonus; Junco hyemalis), (Junco hyemalis), (Junco hyemalis), (Junco hyemalis), (Junco hyemalis), (Junco hyemalis)	2	1	3	0	2
Charadrius dubius	no		Charadrius dubius; Aegialitis dubia	2	1886 to 2017	1	(Charadrius dubius; Aegialitis dubia)	2	1	0	1	0
Hylocharis leucotis	no		Basilinna leucotis; Hylocharis leucotis	2	1895 to 2017	1	(Basilinna leucotis; Hylocharis leucotis)	1	0	0	1	0
Calypte costae	no		Calypte costae; Trochilus costae	2	1886 to 2017	1	(Calypte costae; Trochilus costae)	1	0	0	1	0
Selasphorus floresii	no		Trochilus floresii; Selasphorus floresii	2	1889 to 1908	1	(Trochilus floresii; Selasphorus floresii)	1	1	0	1	0
Melozone crissalis	no		Melozone crissalis; Pipilo crissalis	2	1908 to 2017	4	(Pipilo crissalis), (Pipilo crissalis), (Pipilo crissalis), (Melozone crissalis; Pipilo crissalis)	0	0	1	1	2
Setophaga coronata	no		Setophaga coronata; Dendroica coronata	2	1886 to 2017	2	(Dendroica coronata), (Setophaga coronata; Dendroica coronata)	1	0	1	1	0
Parula graysoni	no		Parula graysoni; Compsothlypis graysoni	2	1931 to 1973	2	(Parula graysoni; Compsothlypis graysoni), (Parula graysoni)	1	0	1	1	0
Corvus corax	no		Corvus corax; Corvus corax sinuatus	2	1886 to 2017	1	(Corvus corax; Corvus corax sinuatus)	2	1	0	0	0
Vireo gilvus	no		Vireo gilvus; Vireosylva gilva	2	1886 to 2017	1	(Vireo gilvus; Vireosylva gilva)	1	0	0	2	0
Conuropsis carolinensis	no		Conuropsis carolinensis; Conurus carolinensis	2	1886 to 2017	1	(Conuropsis carolinensis; Conurus carolinensis)	1	0	0	1	0
Phalaropus lobatus	no		Phalaropus lobatus; Lobipes lobatus	2	1886 to 2017	1	(Phalaropus lobatus; Lobipes lobatus)	1	0	0	2	0
Tachycineta bicolor	no		Tachycineta bicolor; Iridoprocne bicolor	2	1886 to 2017	1	(Tachycineta bicolor; Iridoprocne bicolor)	1	0	0	2	0
Thrasaetos harpyia	no		Thrasaetos harpyia; Thrasaetus harpyia	2	1886 to January 1982	1	(Thrasaetos harpyia; Thrasaetus harpyia)	1	2	0	2	0
Anas penelope	no		Anas penelope; Mareca penelope	2	1886 to 2017	1	(Anas penelope; Mareca penelope)	1	0	0	2	0
Cardellina rubra	no		Ergaticus ruber; Cardellina rubra	2	1886 to 2017	1	(Ergaticus ruber; Cardellina rubra)	2	1	0	1	0
Patagioenas flavirostris	no		Columba flavirostris; Patagioenas flavirostris	2	1886 to 2017	1	(Columba flavirostris; Patagioenas flavirostris)	1	0	0	1	0
Hylocichla mustelina	no		Turdus mustelinus; Hylocichla mustelina	2	1886 to 2017	1	(Turdus mustelinus; Hylocichla mustelina)	1	0	0	1	0
Ixoreus naevius	no		Hesperocichla naevia; Ixoreus naevius	2	1886 to 2017	1	(Hesperocichla naevia; Ixoreus naevius)	1	0	0	1	0
Spizella atrogularis	no		Spizella atrigularis; Spizella atrogularis	2	1886 to 2017	1	(Spizella atrigularis; Spizella atrogularis)	1	0	0	1	0
Leucosticte tephrocotis	no		Leucosticte tephrocotis littoralis; Leucosticte tephrocotis	2	1886 to 2017	3	(Leucosticte tephrocotis littoralis; Leucosticte tephrocotis), (Leucosticte tephrocotis), (Leucosticte tephrocotis)	2	1	1	0	1
Thryomanes leucophrys	no		Thryomanes leucophrys; Thryothorus leucophrys	2	1895 to 1931	1	(Thryomanes leucophrys; Thryothorus leucophrys)	1	1	0	1	0
Vireo olivaceus	no		Vireosylva olivacea; Vireo olivaceus	2	1886 to 2017	2	(Vireosylva olivacea; Vireo olivaceus), (Vireo olivaceus)	1	0	0	2	1
Toxostoma lecontei	no		Toxostoma lecontei; Harporhynchus lecontei	2	1886 to 2017	1	(Toxostoma lecontei; Harporhynchus lecontei)	1	0	0	1	0
Myioborus pictus	no		Setophaga picta; Myioborus pictus	2	1886 to 2017	1	(Setophaga picta; Myioborus pictus)	1	0	0	1	0
Oceanodroma socorroensis	no		Oceanodroma socorroensis; Oceanodroma soccoroensis	2	1897 to 2017	3	(Oceanodroma socorroensis; Oceanodroma soccoroensis), (Oceanodroma socorroensis; Oceanodroma soccoroensis), (Oceanodroma socorroensis)	2	0	1	1	1
Melanitta fusca	no		Oidemia fusca; Melanitta fusca	2	1886 to 2017	4	(Oidemia fusca; Melanitta fusca), (Melanitta fusca), (Melanitta fusca), (Melanitta fusca)	1	0	2	1	1
Megaceryle alcyon	no		Ceryle alcyon; Megaceryle alcyon	2	1886 to 2017	1	(Ceryle alcyon; Megaceryle alcyon)	2	1	0	3	0
Melanitta nigra	no		Oidemia nigra; Melanitta nigra	2	1944 to 2010	3	(Oidemia nigra), (Oidemia nigra; Melanitta nigra), (Melanitta nigra)	0	2	1	1	1
Cypseloides niger	no		Nephoecetes niger; Cypseloides niger	2	1886 to 2017	1	(Nephoecetes niger; Cypseloides niger)	1	0	0	2	0
Riparia riparia	no		Clivicola riparia; Riparia riparia	2	1886 to 2017	1	(Clivicola riparia; Riparia riparia)	1	0	0	1	0
Daption capense	no		Daption capensis; Daption capense	2	1886 to 1987	1	(Daption capensis; Daption capense)	2	2	0	2	0
Oporornis agilis	no		Oporornis agilis; Geothlypis agilis	2	1886 to 2017	1	(Oporornis agilis; Geothlypis agilis)	1	0	0	1	0
Chen rossii	no		Chen rossii; Chen rossi	2	1886 to 2017	1	(Chen rossii; Chen rossi)	1	0	0	2	0
Columbina inca	no		Scardafella inca; Columbina inca	2	1886 to 2017	1	(Scardafella inca; Columbina inca)	1	0	0	1	0
Passerculus beldingi	no		Passerculus beldingi; Ammodramus beldingi	2	1886 to 1944	2	(Passerculus beldingi; Ammodramus beldingi), (Passerculus beldingi)	1	0	1	1	0
Toxostoma bendirei	no		Toxostoma bendirei; Harporhynchus bendirei	2	1886 to 2017	1	(Toxostoma bendirei; Harporhynchus bendirei)	1	0	0	1	0
Tiaris bicolor	no		Euetheia bicolor; Tiaris bicolor	2	1886 to 2017	1	(Euetheia bicolor; Tiaris bicolor)	1	0	0	1	0
Sialia sialis	no		Sialia sialis azurea; Sialia sialis	2	1886 to 2017	1	(Sialia sialis azurea; Sialia sialis)	2	1	0	0	0
Acridotheres cristatellus	no		Acridotheres cristatellus; Aethiopsar cristatellus	2	1931 to 2005	1	(Aethiopsar cristatellus; Acridotheres cristatellus)	1	1	0	1	0
Baeolophus atricristatus	no		Parus atricristatus; Baeolophus atricristatus	2	1886 to 2017	3	(Parus atricristatus; Baeolophus atricristatus), (Parus atricristatus; Baeolophus atricristatus), (Baeolophus atricristatus)	1	0	1	2	1
Gallinago delicata	no		Gallinago delicata; Capella delicata	2	1886 to 2017	3	(Gallinago delicata; Capella delicata), (Gallinago delicata; Capella delicata), (Gallinago delicata)	1	0	1	1	1
Bombycilla cedrorum	no		Bombycilla cedrorum; Ampelis cedrorum	2	1886 to 2017	1	(Bombycilla cedrorum; Ampelis cedrorum)	1	0	0	1	0
Falco columbarius	no		Falco columbarius suckleyi; Falco columbarius	2	1886 to 2017	3	(Falco columbarius suckleyi; Falco columbarius), (Falco columbarius), (Falco columbarius)	2	1	2	0	0
Aythya ferina	no		Nyroca ferina; Aythya ferina	2	1931 to 2017	1	(Nyroca ferina; Aythya ferina)	1	0	0	1	0
Icterus cucullatus	no		Icterus cucullatus; Icterus cucullatus nelsoni	2	1886 to 2017	1	(Icterus cucullatus; Icterus cucullatus nelsoni)	2	1	0	0	0
Lagopus muta	no		Lagopus mutus; Lagopus muta	2	1944 to 2017	2	(Lagopus mutus), (Lagopus mutus; Lagopus muta)	0	0	1	1	0
Actitis macularius	no		Actitis macularia; Actitis macularius	2	1886 to 2017	1	(Actitis macularia; Actitis macularius)	1	0	0	1	0
Podiceps auritus	no		Podiceps auritus; Colymbus auritus	2	1886 to 2017	1	(Podiceps auritus; Colymbus auritus)	1	0	0	1	0
Setophaga caerulescens	no		Dendroica caerulescens; Setophaga caerulescens	2	1886 to 2017	1	(Dendroica caerulescens; Setophaga caerulescens)	1	0	0	1	0
Calothorax lucifer	no		Trochilus lucifer; Calothorax lucifer	2	1886 to 2017	1	(Trochilus lucifer; Calothorax lucifer)	1	0	0	1	0
Gymnogyps californianus	no		Pseudogryphus californianus; Gymnogyps californianus	2	1886 to 2017	1	(Pseudogryphus californianus; Gymnogyps californianus)	1	0	0	1	0
Aethia pygmaea	no		Simorhynchus pygmaeus; Aethia pygmaea	2	1886 to 2017	1	(Simorhynchus pygmaeus; Aethia pygmaea)	1	0	0	1	0
Setophaga petechia	no		Dendroica petechia; Setophaga petechia	2	1944 to 2017	2	(Dendroica petechia), (Dendroica petechia; Setophaga petechia)	1	0	1	1	0
Telmatodytes marianae	no		Cistothorus marianae; Telmatodytes marianae	2	1889 to 1904	1	(Cistothorus marianae; Telmatodytes marianae)	1	1	0	1	0
Troglodytes aedon	no		Troglodytes aedon; Troglodytes aedon parkmanii	2	1886 to 2017	2	(Troglodytes aedon; Troglodytes aedon parkmanii), (Troglodytes aedon)	2	1	0	0	1
Selasphorus platycercus	no		Selasphorus platycercus; Trochilus platycercus	2	1886 to 2017	1	(Selasphorus platycercus; Trochilus platycercus)	1	0	0	1	0
Luscinia calliope	no		Calliope calliope; Luscinia calliope	2	1912 to 2017	1	(Calliope calliope; Luscinia calliope)	1	0	0	1	0
Euphagus cyanocephalus	no		Scolecophagus cyanocephalus; Euphagus cyanocephalus	2	1886 to 2017	1	(Scolecophagus cyanocephalus; Euphagus cyanocephalus)	1	0	0	1	0
Aethia pusilla	no		Aethia pusilla; Simorhynchus pusillus	2	1886 to 2017	1	(Aethia pusilla; Simorhynchus pusillus)	1	0	0	1	0
Setophaga tigrina	no		Setophaga tigrina; Dendroica tigrina	2	1886 to 2017	1	(Setophaga tigrina; Dendroica tigrina)	1	0	0	1	0
Eudocimus ruber	no		Eudocimus ruber; Guara rubra	2	1886 to 2017	1	(Eudocimus ruber; Guara rubra)	1	0	0	1	0
Setophaga occidentalis	no		Setophaga occidentalis; Dendroica occidentalis	2	1886 to 2017	1	(Setophaga occidentalis; Dendroica occidentalis)	1	0	0	1	0
Plectrophenax nivalis	no		Passerina nivalis; Plectrophenax nivalis	2	1886 to 2017	1	(Passerina nivalis; Plectrophenax nivalis)	1	0	0	2	0
Geothlypis trichas	no		Geothlypis trichas occidentalis; Geothlypis trichas	2	1886 to 2017	1	(Geothlypis trichas occidentalis; Geothlypis trichas)	2	1	0	0	0
Sternula albifrons	no		Sterna albifrons; Sternula albifrons	2	1944 to 2017	3	(Sterna albifrons), (Sterna albifrons), (Sterna albifrons; Sternula albifrons)	1	1	1	1	1
Selasphorus rufus	no		Trochilus rufus; Selasphorus rufus	2	1886 to 2017	1	(Trochilus rufus; Selasphorus rufus)	1	0	0	1	0
Phoebastria nigripes	no		Diomedea nigripes; Phoebastria nigripes	2	1886 to 2017	1	(Diomedea nigripes; Phoebastria nigripes)	1	0	0	1	0
Vireo philadelphicus	no		Vireosylva philadelphica; Vireo philadelphicus	2	1886 to 2017	1	(Vireosylva philadelphica; Vireo philadelphicus)	1	0	0	2	0
Tringa totanus	no		Totanus totanus; Tringa totanus	2	1912 to 2017	1	(Totanus totanus; Tringa totanus)	2	1	0	1	0
Melozone aberti	no		Melozone aberti; Pipilo aberti	2	1886 to 2017	1	(Melozone aberti; Pipilo aberti)	1	0	0	1	0
Aythya fuligula	no		Nyroca fuligula; Aythya fuligula	2	1931 to 2017	1	(Nyroca fuligula; Aythya fuligula)	1	0	0	1	0
Piranga olivacea	no		Piranga erythromelas; Piranga olivacea	2	1886 to 2017	1	(Piranga erythromelas; Piranga olivacea)	1	0	0	1	0
Accipiter cooperii	no		Accipiter cooperi; Accipiter cooperii	2	1886 to 2017	1	(Accipiter cooperi; Accipiter cooperii)	1	0	0	3	0
Strix occidentalis	no		Syrnium occidentale; Strix occidentalis	2	1886 to 2017	1	(Syrnium occidentale; Strix occidentalis)	1	0	0	1	0
Numenius phaeopus	no		Phaeopus phaeopus; Numenius phaeopus	2	1886 to 2017	2	(Phaeopus phaeopus; Numenius phaeopus), (Phaeopus phaeopus; Numenius phaeopus)	1	0	1	2	0
Toxostoma rufum	no		Toxostoma rufum; Harporhynchus rufus	2	1886 to 2017	1	(Toxostoma rufum; Harporhynchus rufus)	1	0	0	1	0
Zenaida macroura	no		Zenaida macroura; Zenaidura macroura	2	1886 to 2017	1	(Zenaidura macroura; Zenaida macroura)	1	0	0	1	0
Bubulcus ibis	no		Bubulcus ibis; Bubulbus ibis	2	1954 to 2017	1	(Bubulcus ibis; Bubulbus ibis)	1	0	0	1	0
Ortalis vetula	no		Ortalis vetula maccalli; Ortalis vetula	2	1886 to 2017	2	(Ortalis vetula maccalli; Ortalis vetula), (Ortalis vetula)	2	1	0	0	1
Brachyramphus marmoratus	no		Brachyramphus marmoratus; Brachyramphus marmoratum	2	1886 to 2017	2	(Brachyramphus marmoratus; Brachyramphus marmoratum), (Brachyramphus marmoratus)	1	0	0	2	1
Macronectes giganteus	no		Ossifraga gigantea; Macronectes giganteus	2	1886 to 1931	1	(Ossifraga gigantea; Macronectes giganteus)	1	1	0	1	0
Xema sabini	no		Xema sabinii; Xema sabini	2	1886 to 2017	1	(Xema sabinii; Xema sabini)	1	0	0	1	0
Patagioenas leucocephala	no		Columba leucocephala; Patagioenas leucocephala	2	1886 to 2017	1	(Columba leucocephala; Patagioenas leucocephala)	1	0	0	1	0
Cygnus olor	no		Cygnus olor; Sthenelides olor	2	1931 to 2017	1	(Cygnus olor; Sthenelides olor)	1	0	0	1	0
Haliaeetus pelagicus	no		Thallasoaetus pelagicus; Haliaeetus pelagicus	2	1931 to 2017	1	(Thallasoaetus pelagicus; Haliaeetus pelagicus)	1	0	0	1	0
Meleagris gallopavo	no		Meleagris gallopavo mexicana; Meleagris gallopavo	2	1886 to 2017	1	(Meleagris gallopavo mexicana; Meleagris gallopavo)	2	1	0	0	0
Chroicocephalus ridibundus	no		Chroicocephalus ridibundus; Larus ridibundus	2	1931 to 2017	1	(Chroicocephalus ridibundus; Larus ridibundus)	1	0	0	1	0
Surnia ulula	no		Surnia ulula caparoch; Surnia ulula	2	1886 to 2017	1	(Surnia ulula caparoch; Surnia ulula)	2	1	0	0	0
Geranoaetus albicaudatus	no		Geranoaetus albicaudatus; Buteo albicaudatus	2	1886 to 2017	1	(Geranoaetus albicaudatus; Buteo albicaudatus)	1	0	0	1	0
Sterna dougallii	no		Sterna dougallii; Sterna dougalli	2	1886 to 2017	1	(Sterna dougallii; Sterna dougalli)	1	0	0	1	0
Pinguinus impennis	no		Plautus impennis; Pinguinus impennis	2	1886 to 2017	1	(Plautus impennis; Pinguinus impennis)	1	0	0	1	0
Lagopus leucura	no		Lagopus leucura; Lagopus leucurus	2	1886 to 2017	1	(Lagopus leucura; Lagopus leucurus)	1	0	0	1	0
Picoides stricklandi	no		Picoides stricklandi; Dryobates stricklandi	2	1886 to 2017	4	(Dryobates stricklandi), (Picoides stricklandi; Dryobates stricklandi), (Picoides stricklandi; Dryobates stricklandi), (Picoides stricklandi)	1	0	1	1	2
Colaptes cafer	no		Colaptes cafer; Colaptes cafer saturatior	2	1886 to 1973	2	(Colaptes cafer; Colaptes cafer saturatior), (Colaptes cafer)	2	1	1	0	0
Falco tinnunculus	no		Cerchneis tinnunculus; Falco tinnunculus	2	1889 to 2017	1	(Cerchneis tinnunculus; Falco tinnunculus)	2	1	0	2	0
Hydrocoloeus minutus	no		Hydrocoloeus minutus; Larus minutus	2	1889 to 2017	1	(Hydrocoloeus minutus; Larus minutus)	1	0	0	1	0
Passerina cyanea	no		Cyanospiza cyanea; Passerina cyanea	2	1886 to 2017	1	(Cyanospiza cyanea; Passerina cyanea)	1	0	0	2	0
Tringa melanoleuca	no		Tringa melanoleuca; Totanus melanoleucus	2	1886 to 2017	1	(Tringa melanoleuca; Totanus melanoleucus)	1	0	0	1	0
Vireo atricapilla	no		Vireo atricapilla; Vireo atricapillus	2	1886 to 2017	1	(Vireo atricapilla; Vireo atricapillus)	1	0	0	3	0
Ardenna carneipes	no		Puffinus carneipes; Ardenna carneipes	2	1912 to 2017	1	(Puffinus carneipes; Ardenna carneipes)	1	0	0	1	0
Tringa flavipes	no		Totanus flavipes; Tringa flavipes	2	1886 to 2017	1	(Totanus flavipes; Tringa flavipes)	1	0	0	1	0
Nycticorax nycticorax	no		Nycticorax nycticorax naevius; Nycticorax nycticorax	2	1886 to 2017	1	(Nycticorax nycticorax naevius; Nycticorax nycticorax)	2	1	0	0	0
Aphelocoma woodhouseii	no		Aphelocoma woodhouseii; Aphelocoma woodhousei	2	1886 to 2017	3	(Aphelocoma woodhouseii; Aphelocoma woodhousei), (Aphelocoma woodhouseii; Aphelocoma woodhousei), (Aphelocoma woodhouseii)	1	0	1	2	1
Dumetella carolinensis	no		Dumetella carolinensis; Galeoscoptes carolinensis	2	1886 to 2017	1	(Dumetella carolinensis; Galeoscoptes carolinensis)	1	0	0	1	0
Mergellus albellus	no		Mergellus albellus; Mergus albellus	2	1897 to 2017	1	(Mergellus albellus; Mergus albellus)	2	1	0	1	0
Vireo flavoviridis	no		Vireosylva flavoviridis; Vireo flavoviridis	2	1886 to 2017	2	(Vireosylva flavoviridis; Vireo flavoviridis), (Vireo flavoviridis)	1	1	0	2	1
Vermivora chrysoptera	no		Helminthophila chrysoptera; Vermivora chrysoptera	2	1886 to 2017	1	(Helminthophila chrysoptera; Vermivora chrysoptera)	1	0	0	1	0
Agelaius phoeniceus	no		Agelaius phoeniceus	1	1886 to 2017	3	(Agelaius phoeniceus), (Agelaius phoeniceus), (Agelaius phoeniceus)	1	0	1	0	1
Anser fabalis	no		Anser fabalis	1	1910 to 2017	3	(Anser fabalis), (Anser fabalis), (Anser fabalis)	2	1	1	0	1
Progne chalybea	no		Progne chalybea	1	1908 to 2017	1	(Progne chalybea)	1	0	0	0	0
Myiarchus cinerascens	no		Myiarchus cinerascens	1	1886 to 2017	1	(Myiarchus cinerascens)	1	0	0	0	0
Somateria mollissima	no		Somateria mollissima	1	1886 to 2017	2	(Somateria mollissima), (Somateria mollissima)	1	0	1	0	0
Geothlypis beldingi	no		Geothlypis beldingi	1	1886 to 2017	1	(Geothlypis beldingi)	2	1	0	0	0
Corvus frugilegus	no		Corvus frugilegus	1	1908 to January 1982	1	(Corvus frugilegus)	1	1	0	0	0
Chen caerulescens	no		Chen caerulescens	1	1889 to 2017	2	(Chen caerulescens), (Chen caerulescens)	1	0	1	0	0
Larus californicus	no		Larus californicus	1	1886 to 2017	1	(Larus californicus)	1	0	0	0	0
Haematopus palliatus	no		Haematopus palliatus	1	1886 to 2017	2	(Haematopus palliatus), (Haematopus palliatus)	1	0	1	0	0
Icterus gularis	no		Icterus gularis	1	1945 to 2017	1	(Icterus gularis)	1	0	0	0	0
Pluvialis fulva	no		Pluvialis fulva	1	1993 to 2017	2	(Pluvialis fulva), (Pluvialis fulva)	0	0	0	0	1
Thalassarche salvini	no		Thalassarche salvini	1	2014 to 2017	2	(Thalassarche salvini), (Thalassarche salvini)	0	0	0	0	1
Junco caniceps	no		Junco caniceps	1	1886 to January 1982	1	(Junco caniceps)	1	2	0	0	0
Haematopus ostralegus	no		Haematopus ostralegus	1	1886 to 2017	1	(Haematopus ostralegus)	2	1	0	0	0
Branta bernicla	no		Branta bernicla	1	1886 to 2017	4	(Branta bernicla), (Branta bernicla), (Branta bernicla), (Branta bernicla)	1	0	2	0	1
Myiodynastes luteiventris	no		Myiodynastes luteiventris	1	1886 to 2017	1	(Myiodynastes luteiventris)	1	0	0	0	0
Cuculus lepidus	no		Cuculus lepidus	1	2006	2	(Cuculus lepidus), (Cuculus lepidus)	0	0	0	0	1
Limnodromus scolopaceus	no		Limnodromus scolopaceus	1	1954 to 2017	2	(Limnodromus scolopaceus), (Limnodromus scolopaceus)	0	0	0	0	1
Arenaria morinella	no		Arenaria morinella	1	1901 to 1908	2	(Arenaria morinella), (Arenaria morinella)	1	0	1	0	0
Pitangus sulphuratus	no		Pitangus sulphuratus	1	1908 to 2017	2	(Pitangus sulphuratus), (Pitangus sulphuratus)	0	0	1	0	0
Lophodytes cucullatus	no		Lophodytes cucullatus	1	1886 to 2017	1	(Lophodytes cucullatus)	1	0	0	0	0
Junco aikeni	no		Junco aikeni	1	1886 to 1973	3	(Junco aikeni), (Junco aikeni), (Junco aikeni)	1	0	2	0	0
Alca torda	no		Alca torda	1	1886 to 2017	1	(Alca torda)	1	0	0	0	0
Buteo swainsoni	no		Buteo swainsoni	1	1886 to 2017	1	(Buteo swainsoni)	1	0	0	0	0
Trogon elegans	no		Trogon elegans	1	1944 to 2017	3	(Trogon elegans), (Trogon elegans), (Trogon elegans)	0	0	2	0	0
Puffinus assimilis	no		Puffinus assimilis	1	1899 to 2013	2	(Puffinus assimilis), (Puffinus assimilis)	1	2	0	0	1
Lanius excubitor	no		Lanius excubitor	1	1944 to 2017	2	(Lanius excubitor), (Lanius excubitor)	0	0	1	0	0
Motacilla ocularis	no		Motacilla ocularis	1	1886 to 1931	2	(Motacilla ocularis), (Motacilla ocularis)	1	0	1	0	0
Coccyzus americanus	no		Coccyzus americanus	1	1886 to 2017	1	(Coccyzus americanus)	1	0	0	0	0
Icterus pustulatus	no		Icterus pustulatus	1	1945 to 2017	1	(Icterus pustulatus)	1	0	0	0	0
Haliaeetus leucocephalus	no		Haliaeetus leucocephalus	1	1886 to 2017	1	(Haliaeetus leucocephalus)	1	0	0	0	0
Polioptila californica	no		Polioptila californica	1	1886 to 2017	3	(Polioptila californica), (Polioptila californica), (Polioptila californica)	1	0	1	0	1
Mimus polyglottos	no		Mimus polyglottos	1	1886 to 2017	1	(Mimus polyglottos)	1	0	0	0	0
Prunella montanella	no		Prunella montanella	1	1931 to 2017	1	(Prunella montanella)	1	0	0	0	0
Larus delawarensis	no		Larus delawarensis	1	1886 to 2017	1	(Larus delawarensis)	1	0	0	0	0
Empidonax insulicola	no		Empidonax insulicola	1	1901 to 1908	2	(Empidonax insulicola), (Empidonax insulicola)	1	0	1	0	0
Larus schistisagus	no		Larus schistisagus	1	1886 to 2017	1	(Larus schistisagus)	1	0	0	0	0
Rhynchopsitta pachyrhyncha	no		Rhynchopsitta pachyrhyncha	1	1901 to 2017	1	(Rhynchopsitta pachyrhyncha)	1	0	0	0	0
Melanitta americana	no		Melanitta americana	1	2010 to 2017	2	(Melanitta americana), (Melanitta americana)	0	0	0	0	1
Rallus aquaticus	no		Rallus aquaticus	1	1931 to January 1982	1	(Rallus aquaticus)	1	1	0	0	0
Rallus obsoletus	no		Rallus obsoletus	1	1886 to 2017	3	(Rallus obsoletus), (Rallus obsoletus), (Rallus obsoletus)	1	0	1	0	1
Agelaius assimilis	no		Agelaius assimilis	1	1997 to 2017	2	(Agelaius assimilis), (Agelaius assimilis)	0	0	0	0	1
Vireo pusillus	no		Vireo pusillus	1	1902 to 1908	2	(Vireo pusillus), (Vireo pusillus)	0	1	0	0	1
Melospiza insignis	no		Melospiza insignis	1	1895 to 1903	2	(Melospiza insignis), (Melospiza insignis)	1	0	1	0	0
Synthliboramphus scrippsi	no		Synthliboramphus scrippsi	1	2012 to 2017	2	(Synthliboramphus scrippsi), (Synthliboramphus scrippsi)	0	0	0	0	1
Falco islandus	no		Falco islandus	1	1886 to 1931	1	(Falco islandus)	1	1	0	0	0
Corvus corone	no		Corvus corone	1	1976 to January 1982	2	(Corvus corone), (Corvus corone)	0	1	1	0	0
Setophaga ruticilla	no		Setophaga ruticilla	1	1886 to 2017	1	(Setophaga ruticilla)	1	0	0	0	0
Haematopus bachmani	no		Haematopus bachmani	1	1886 to 2017	1	(Haematopus bachmani)	1	0	0	0	0
Vanellus vanellus	no		Vanellus vanellus	1	1886 to 2017	1	(Vanellus vanellus)	1	0	0	0	0
Cuculus canorus	no		Cuculus canorus	1	1895 to 2017	1	(Cuculus canorus)	2	1	0	0	0
Falco richardsonii	no		Falco richardsonii	1	1886 to 1908	2	(Falco richardsonii), (Falco richardsonii)	1	0	1	0	0
Rostrhamus sociabilis	no		Rostrhamus sociabilis	1	1886 to 2017	1	(Rostrhamus sociabilis)	1	0	0	0	0
Basileuterus belli	no		Basileuterus belli	1	1886 to 2017	1	(Basileuterus belli)	2	1	0	0	0
Peucaea arizonae	no		Peucaea arizonae	1	1886 to 1902	2	(Peucaea arizonae), (Peucaea arizonae)	1	0	1	0	0
Apus apus	no		Apus apus	1	1956 to 2017	1	(Apus apus)	1	0	0	0	0
Aphelocoma cyanotis	no		Aphelocoma cyanotis	1	1895 to 1931	2	(Aphelocoma cyanotis), (Aphelocoma cyanotis)	1	0	1	0	0
Agelaius tricolor	no		Agelaius tricolor	1	1886 to 2017	1	(Agelaius tricolor)	1	0	0	0	0
Puffinus myrtae	no		Puffinus myrtae	1	2015	2	(Puffinus myrtae), (Puffinus myrtae)	0	0	0	0	1
Buteo harlani	no		Buteo harlani	1	1886 to 1973	4	(Buteo harlani), (Buteo harlani), (Buteo harlani), (Buteo harlani)	1	0	2	0	1
Icterus croconotus	no		Icterus croconotus	1	2008	2	(Icterus croconotus), (Icterus croconotus)	0	0	0	0	1
Larus brachyrhynchus	no		Larus brachyrhynchus	1	1886 to 1931	2	(Larus brachyrhynchus), (Larus brachyrhynchus)	1	0	1	0	0
Progne cryptoleuca	no		Progne cryptoleuca	1	1889 to 2017	3	(Progne cryptoleuca), (Progne cryptoleuca), (Progne cryptoleuca)	1	0	1	0	1
Platalea leucorodia	no		Platalea leucorodia	1	1947 to 2017	1	(Platalea leucorodia)	2	1	0	0	0
Sphyrapicus thyroideus	no		Sphyrapicus thyroideus	1	1886 to 2017	1	(Sphyrapicus thyroideus)	1	0	0	0	0
Calamospiza melanocorys	no		Calamospiza melanocorys	1	1886 to 2017	1	(Calamospiza melanocorys)	1	0	0	0	0
Basileuterus culicivorus	no		Basileuterus culicivorus	1	1886 to 2017	2	(Basileuterus culicivorus), (Basileuterus culicivorus)	2	1	1	0	0
Tympanuchus americanus	no		Tympanuchus americanus	1	1886 to 1931	2	(Tympanuchus americanus), (Tympanuchus americanus)	1	0	1	0	0
Chaetura pelagica	no		Chaetura pelagica	1	1886 to 2017	1	(Chaetura pelagica)	1	0	0	0	0
Salpinctes guadeloupensis	no		Salpinctes guadeloupensis	1	1886 to 1931	1	(Salpinctes guadeloupensis)	1	1	0	0	0
Melanerpes erythrocephalus	no		Melanerpes erythrocephalus	1	1886 to 2017	1	(Melanerpes erythrocephalus)	1	0	0	0	0
Leucosticte atrata	no		Leucosticte atrata	1	1886 to 2017	3	(Leucosticte atrata), (Leucosticte atrata), (Leucosticte atrata)	2	0	1	0	1
Aesterlata gularis	no		Aesterlata gularis	1	1886 to January 1982	1	(Aesterlata gularis)	1	1	0	0	0
Aphelocoma californica	no		Aphelocoma californica	1	1886 to 2017	5	(Aphelocoma californica), (Aphelocoma californica), (Aphelocoma californica), (Aphelocoma californica), (Aphelocoma californica)	1	0	2	0	2
Colinus ridgwayi	no		Colinus ridgwayi	1	1886 to 1944	2	(Colinus ridgwayi), (Colinus ridgwayi)	1	0	1	0	0
Anas diazi	no		Anas diazi	1	1931 to January 1982	1	(Anas diazi)	1	1	0	0	0
Caracara plancus	no		Caracara plancus	1	1993 to 2000	2	(Caracara plancus), (Caracara plancus)	0	0	0	0	1
Cepphus grylle	no		Cepphus grylle	1	1886 to 2017	1	(Cepphus grylle)	1	0	0	0	0
Carpodacus mcgregori	no		Carpodacus mcgregori	1	1899 to 1973	2	(Carpodacus mcgregori), (Carpodacus mcgregori)	1	0	1	0	0
Stercorarius longicaudus	no		Stercorarius longicaudus	1	1886 to 2017	1	(Stercorarius longicaudus)	1	0	0	0	0
Phylloscopus examinandus	no		Phylloscopus examinandus	1	2014 to 2017	2	(Phylloscopus examinandus), (Phylloscopus examinandus)	0	0	0	0	1
Crotophaga sulcirostris	no		Crotophaga sulcirostris	1	1886 to 2017	1	(Crotophaga sulcirostris)	1	0	0	0	0
Zonotrichia albicollis	no		Zonotrichia albicollis	1	1886 to 2017	1	(Zonotrichia albicollis)	1	0	0	0	0
Larus thayeri	no		Larus thayeri	1	1923 to 2017	1	(Larus thayeri)	2	1	0	0	0
Haliaeetus albicilla	no		Haliaeetus albicilla	1	1886 to 2017	1	(Haliaeetus albicilla)	1	0	0	0	0
Ardea wardi	no		Ardea wardi	1	1886 to 1903	2	(Ardea wardi), (Ardea wardi)	1	0	1	0	0
Sterna trudeaui	no		Sterna trudeaui	1	1886 to January 1982	1	(Sterna trudeaui)	1	1	0	0	0
Aphelocoma texana	no		Aphelocoma texana	1	1902 to 1931	2	(Aphelocoma texana), (Aphelocoma texana)	1	0	1	0	0
Lanius borealis	no		Lanius borealis	1	1886 to 1944	2	(Lanius borealis), (Lanius borealis)	1	0	1	0	0
Porzana carolina	no		Porzana carolina	1	1886 to 2017	1	(Porzana carolina)	1	0	0	0	0
Mniotilta varia	no		Mniotilta varia	1	1886 to 2017	1	(Mniotilta varia)	1	0	0	0	0
Limosa fedoa	no		Limosa fedoa	1	1886 to 2017	1	(Limosa fedoa)	1	0	0	0	0
Turdus merula	no		Turdus merula	1	1931 to 2017	1	(Turdus merula)	1	0	0	0	0
Petrochelidon melanogastra	no		Petrochelidon melanogastra	1	1902 to 1904	1	(Petrochelidon melanogastra)	1	1	0	0	0
Sitta pygmaea	no		Sitta pygmaea	1	1886 to 2017	1	(Sitta pygmaea)	1	0	0	0	0
Caprimulgus arizonae	no		Caprimulgus arizonae	1	2010 to 2012	2	(Caprimulgus arizonae), (Caprimulgus arizonae)	0	0	0	0	1
Melospiza georgiana	no		Melospiza georgiana	1	1886 to 2017	1	(Melospiza georgiana)	1	0	0	0	0
Leucosticte australis	no		Leucosticte australis	1	1886 to 2017	3	(Leucosticte australis), (Leucosticte australis), (Leucosticte australis)	1	0	1	0	1
Sturnella neglecta	no		Sturnella neglecta	1	1908 to 2017	2	(Sturnella neglecta), (Sturnella neglecta)	0	0	0	0	1
Circus hudsonius	no		Circus hudsonius	1	1886 to 1944	2	(Circus hudsonius), (Circus hudsonius)	1	0	1	0	0
Campephilus principalis	no		Campephilus principalis	1	1886 to 2017	1	(Campephilus principalis)	1	0	0	0	0
Larus barrovianus	no		Larus barrovianus	1	1889 to 1908	1	(Larus barrovianus)	1	1	0	0	0
Thalassarche eremita	no		Thalassarche eremita	1	2014	2	(Thalassarche eremita), (Thalassarche eremita)	0	0	0	0	1
Falco mexicanus	no		Falco mexicanus	1	1886 to 2017	1	(Falco mexicanus)	1	0	0	0	0
Sula brewsteri	no		Sula brewsteri	1	1889 to 1944	2	(Sula brewsteri), (Sula brewsteri)	1	0	1	0	0
Aramus gigateus	no		Aramus gigateus	1	1886	1	(Aramus gigateus)	1	1	0	0	0
Polioptila melanura	no		Polioptila melanura	1	1931 to 2017	3	(Polioptila melanura), (Polioptila melanura), (Polioptila melanura)	0	0	1	0	1
Glaucidium gnoma	no		Glaucidium gnoma	1	1886 to 2017	1	(Glaucidium gnoma)	1	0	0	0	0
Oceanodroma homochroa	no		Oceanodroma homochroa	1	1886 to 2017	1	(Oceanodroma homochroa)	1	0	0	0	0
Netta rufina	no		Netta rufina	1	1886 to 1955	1	(Netta rufina)	1	1	0	0	0
Spizella pallida	no		Spizella pallida	1	1886 to 2017	1	(Spizella pallida)	1	0	0	0	0
Tympanuchus cupido	no		Tympanuchus cupido	1	1886 to 2017	2	(Tympanuchus cupido), (Tympanuchus cupido)	1	0	1	0	0
Rallus beldingi	no		Rallus beldingi	1	1886 to 1931	1	(Rallus beldingi)	1	1	0	0	0
Pelecanus thagus	no		Pelecanus thagus	1	2008	2	(Pelecanus thagus), (Pelecanus thagus)	0	0	0	0	1
Psaltriparus plumbeus	no		Psaltriparus plumbeus	1	1886 to 1931	2	(Psaltriparus plumbeus), (Psaltriparus plumbeus)	1	0	1	0	0
Junco carolinensis	no		Junco carolinensis	1	1889 to 1892	2	(Junco carolinensis), (Junco carolinensis)	1	0	1	0	0
Anthus gustavi	no		Anthus gustavi	1	1945 to 2017	1	(Anthus gustavi)	1	0	0	0	0
Empidonax minimus	no		Empidonax minimus	1	1886 to 2017	1	(Empidonax minimus)	1	0	0	0	0
Pterodroma heraldica	no		Pterodroma heraldica	1	2015 to 2017	2	(Pterodroma heraldica), (Pterodroma heraldica)	0	0	0	0	1
Egretta garzetta	no		Egretta garzetta	1	1956 to 2017	1	(Egretta garzetta)	1	0	0	0	0
Chordeiles acutipennis	no		Chordeiles acutipennis	1	1895 to 2017	2	(Chordeiles acutipennis), (Chordeiles acutipennis)	0	0	1	0	0
Empidonax occidentalis	no		Empidonax occidentalis	1	1989 to 2017	2	(Empidonax occidentalis), (Empidonax occidentalis)	0	0	0	0	1
Accipiter gentilis	no		Accipiter gentilis	1	1944 to 2017	2	(Accipiter gentilis), (Accipiter gentilis)	0	0	1	0	0
Calcarius pictus	no		Calcarius pictus	1	1886 to 2017	1	(Calcarius pictus)	1	0	0	0	0
Larus occidentalis	no		Larus occidentalis	1	1886 to 2017	1	(Larus occidentalis)	1	0	0	0	0
Fratercula corniculata	no		Fratercula corniculata	1	1886 to 2017	1	(Fratercula corniculata)	1	0	0	0	0
Branta hutchinsii	no		Branta hutchinsii	1	2004 to 2017	2	(Branta hutchinsii), (Branta hutchinsii)	0	0	0	0	1
Baeolophus ridgwayi	no		Baeolophus ridgwayi	1	1997 to 2017	2	(Baeolophus ridgwayi), (Baeolophus ridgwayi)	0	0	0	0	1
Larus fuscus	no		Larus fuscus	1	1931 to 2017	1	(Larus fuscus)	1	1	0	0	0
Charadrius alexandrinus	no		Charadrius alexandrinus	1	1944 to 2011	3	(Charadrius alexandrinus), (Charadrius alexandrinus), (Charadrius alexandrinus)	0	1	1	0	1
Pterodroma cahow	no		Pterodroma cahow	1	1923 to 2017	1	(Pterodroma cahow)	2	1	0	0	0
Carduelis carduelis	no		Carduelis carduelis	1	1931 to 2017	1	(Carduelis carduelis)	1	0	0	0	0
Phalacrocorax mexicanus	no		Phalacrocorax mexicanus	1	1886 to 1908	2	(Phalacrocorax mexicanus), (Phalacrocorax mexicanus)	1	0	1	0	0
Rallus elegans	no		Rallus elegans	1	1886 to 2017	2	(Rallus elegans), (Rallus elegans)	1	0	0	0	1
Aythya baeri	no		Aythya baeri	1	1950 to January 1982	1	(Aythya baeri)	1	1	0	0	0
Icterus parisorum	no		Icterus parisorum	1	1886 to 2017	1	(Icterus parisorum)	1	0	0	0	0
Trochilus heloisa	no		Trochilus heloisa	1	1886 to 1891	1	(Trochilus heloisa)	1	1	0	0	0
Somateria spectabilis	no		Somateria spectabilis	1	1886 to 2017	1	(Somateria spectabilis)	1	0	0	0	0
Cyrtonyx montezumae	no		Cyrtonyx montezumae	1	1886 to 2017	1	(Cyrtonyx montezumae)	1	0	0	0	0
Pinicola enucleator	no		Pinicola enucleator	1	1886 to 2017	1	(Pinicola enucleator)	1	0	0	0	0
Dendroica auduboni	no		Dendroica auduboni	1	1886 to 1973	2	(Dendroica auduboni), (Dendroica auduboni)	1	0	1	0	0
Tyrannus dominicensis	no		Tyrannus dominicensis	1	1886 to 2017	1	(Tyrannus dominicensis)	1	0	0	0	0
Icterus icterus	no		Icterus icterus	1	1886 to 2017	2	(Icterus icterus), (Icterus icterus)	2	1	0	0	1
Pelecanus erythrorhynchos	no		Pelecanus erythrorhynchos	1	1886 to 2017	1	(Pelecanus erythrorhynchos)	1	0	0	0	0
Troglodytes troglodytes	no		Troglodytes troglodytes	1	1944 to 2010	3	(Troglodytes troglodytes), (Troglodytes troglodytes), (Troglodytes troglodytes)	0	2	1	0	1
Rhodostethia rosea	no		Rhodostethia rosea	1	1886 to 2017	1	(Rhodostethia rosea)	1	0	0	0	0
Peucaea mexicana	no		Peucaea mexicana	1	1886 to 1902	2	(Peucaea mexicana), (Peucaea mexicana)	1	0	1	0	0
Phylloscopus xanthodryas	no		Phylloscopus xanthodryas	1	2014	2	(Phylloscopus xanthodryas), (Phylloscopus xanthodryas)	0	0	0	0	1
Porzana porzana	no		Porzana porzana	1	1886 to 2017	1	(Porzana porzana)	2	1	0	0	0
Passer montanus	no		Passer montanus	1	1931 to 2017	1	(Passer montanus)	1	0	0	0	0
Aphelocoma ultramarina	no		Aphelocoma ultramarina	1	1947 to 2017	3	(Aphelocoma ultramarina), (Aphelocoma ultramarina), (Aphelocoma ultramarina)	0	0	1	0	1
Setophaga miniata	no		Setophaga miniata	1	1886 to 1908	1	(Setophaga miniata)	1	1	0	0	0
Psaltriparus santaritae	no		Psaltriparus santaritae	1	1889 to 1904	1	(Psaltriparus santaritae)	1	1	0	0	0
Larus affinis	no		Larus affinis	1	1886 to 1931	1	(Larus affinis)	1	1	0	0	0
Lagopus evermanni	no		Lagopus evermanni	1	1897 to 1931	1	(Lagopus evermanni)	1	1	0	0	0
Dendroica aestiva	no		Dendroica aestiva	1	1886 to 1945	2	(Dendroica aestiva), (Dendroica aestiva)	1	1	1	0	0
Haematopus frazari	no		Haematopus frazari	1	1889 to 1931	2	(Haematopus frazari), (Haematopus frazari)	1	0	1	0	0
Podilymbus podiceps	no		Podilymbus podiceps	1	1886 to 2017	1	(Podilymbus podiceps)	1	0	0	0	0
Perdix perdix	no		Perdix perdix	1	1931 to 2017	1	(Perdix perdix)	1	0	0	0	0
Dendragapus fuliginosus	no		Dendragapus fuliginosus	1	1931 to 2017	4	(Dendragapus fuliginosus), (Dendragapus fuliginosus), (Dendragapus fuliginosus), (Dendragapus fuliginosus)	0	0	1	0	2
Calonectris edwardsii	no		Calonectris edwardsii	1	2006 to 2017	2	(Calonectris edwardsii), (Calonectris edwardsii)	0	0	0	0	1
Tympanuchus pallidicinctus	no		Tympanuchus pallidicinctus	1	1886 to 2017	1	(Tympanuchus pallidicinctus)	1	0	0	0	0
Artemisiospiza nevadensis	no		Artemisiospiza nevadensis	1	2013 to 2017	2	(Artemisiospiza nevadensis), (Artemisiospiza nevadensis)	0	0	0	0	1
Puffinus puffinus	no		Puffinus puffinus	1	1886 to 2017	2	(Puffinus puffinus), (Puffinus puffinus)	1	0	1	0	0
Asio otus	no		Asio otus	1	1944 to 2017	2	(Asio otus), (Asio otus)	0	0	1	0	0
Colinus graysoni	no		Colinus graysoni	1	1886 to 1889	1	(Colinus graysoni)	1	1	0	0	0
Dendrocygna autumnalis	no		Dendrocygna autumnalis	1	1886 to 2017	1	(Dendrocygna autumnalis)	1	0	0	0	0
Larus nelsoni	no		Larus nelsoni	1	1886 to 1931	1	(Larus nelsoni)	1	1	0	0	0
Somateria v-nigra	no		Somateria v-nigra	1	1886 to 1944	2	(Somateria v-nigra), (Somateria v-nigra)	1	0	1	0	0
Stelgidopteryx ruficollis	no		Stelgidopteryx ruficollis	1	1931 to 2017	2	(Stelgidopteryx ruficollis), (Stelgidopteryx ruficollis)	1	1	1	0	0
Himantopus mexicanus	no		Himantopus mexicanus	1	1886 to 2017	1	(Himantopus mexicanus)	1	0	0	0	0
Pipilo consobrinus	no		Pipilo consobrinus	1	1886 to 1944	1	(Pipilo consobrinus)	1	1	0	0	0
Buteo plagiatus	no		Buteo plagiatus	1	2012 to 2017	2	(Buteo plagiatus), (Buteo plagiatus)	0	0	0	0	1
Regulus obscurus	no		Regulus obscurus	1	1886 to 1904	1	(Regulus obscurus)	1	1	0	0	0
Oceanodroma furcata	no		Oceanodroma furcata	1	1886 to 2017	1	(Oceanodroma furcata)	1	0	0	0	0
Passer domesticus	no		Passer domesticus	1	1931 to 2017	1	(Passer domesticus)	1	0	0	0	0
Botaurus lentiginosus	no		Botaurus lentiginosus	1	1886 to 2017	1	(Botaurus lentiginosus)	1	0	0	0	0
Coccyzus minor	no		Coccyzus minor	1	1886 to 2017	1	(Coccyzus minor)	1	0	0	0	0
Myiarchus crinitus	no		Myiarchus crinitus	1	1886 to 2017	1	(Myiarchus crinitus)	1	0	0	0	0
Vireo cassinii	no		Vireo cassinii	1	1997 to 2017	2	(Vireo cassinii), (Vireo cassinii)	0	0	0	0	1
Phalacrocorax vigua	no		Phalacrocorax vigua	1	1908 to 1931	2	(Phalacrocorax vigua), (Phalacrocorax vigua)	0	1	1	0	0
Scolopax rusticola	no		Scolopax rusticola	1	1886 to 2017	1	(Scolopax rusticola)	1	0	0	0	0
Polyborus plancus	no		Polyborus plancus	1	January 1982 to 1993	2	(Polyborus plancus), (Polyborus plancus)	0	0	1	0	0
Corvus ossifragus	no		Corvus ossifragus	1	1886 to 2017	1	(Corvus ossifragus)	1	0	0	0	0
Elanus caeruleus	no		Elanus caeruleus	1	January 1982 to 1993	3	(Elanus caeruleus), (Elanus caeruleus), (Elanus caeruleus)	0	0	1	0	1
Sterna paradisaea	no		Sterna paradisaea	1	1886 to 2017	1	(Sterna paradisaea)	1	0	0	0	0
Phasianus colchicus	no		Phasianus colchicus	1	1931 to 2017	1	(Phasianus colchicus)	1	0	0	0	0
Motacilla alba	no		Motacilla alba	1	1886 to 2017	3	(Motacilla alba), (Motacilla alba), (Motacilla alba)	1	0	2	0	0
Oxyura ferruginea	no		Oxyura ferruginea	1	1997	2	(Oxyura ferruginea), (Oxyura ferruginea)	0	0	0	0	1
Ectopistes migratorius	no		Ectopistes migratorius	1	1886 to 2017	1	(Ectopistes migratorius)	1	0	0	0	0
Icterus spurius	no		Icterus spurius	1	1886 to 2017	1	(Icterus spurius)	1	0	0	0	0
Synthliboramphus wumizusume	no		Synthliboramphus wumizusume	1	1886 to 1889	1	(Synthliboramphus wumizusume)	1	1	0	0	0
Junco insularis	no		Junco insularis	1	1886 to 2017	3	(Junco insularis), (Junco insularis), (Junco insularis)	1	1	1	0	1
Hirundo rustica	no		Hirundo rustica	1	1908 to 2017	2	(Hirundo rustica), (Hirundo rustica)	1	0	1	0	0
Catharacta chilensis	no		Catharacta chilensis	1	1931 to 1944	2	(Catharacta chilensis), (Catharacta chilensis)	1	0	1	0	0
Cerorhinca monocerata	no		Cerorhinca monocerata	1	1886 to 2017	1	(Cerorhinca monocerata)	1	0	0	0	0
Chordeiles texensis	no		Chordeiles texensis	1	1886 to 1895	2	(Chordeiles texensis), (Chordeiles texensis)	1	0	1	0	0
Polioptila caerulea	no		Polioptila caerulea	1	1886 to 2017	1	(Polioptila caerulea)	1	0	0	0	0
Troglodytes brunneicollis	no		Troglodytes brunneicollis	1	1950 to January 1982	1	(Troglodytes brunneicollis)	1	1	0	0	0
Oceanodroma macrodactyla	no		Oceanodroma macrodactyla	1	1889 to 2017	1	(Oceanodroma macrodactyla)	1	0	0	0	0
Spizella breweri	no		Spizella breweri	1	1886 to 2017	1	(Spizella breweri)	1	0	0	0	0
Anas eatoni	no		Anas eatoni	1	1997	2	(Anas eatoni), (Anas eatoni)	0	0	0	0	1
Phalacrocorax carbo	no		Phalacrocorax carbo	1	1886 to 2017	1	(Phalacrocorax carbo)	1	0	0	0	0
Empidonax alnorum	no		Empidonax alnorum	1	1973 to 2017	2	(Empidonax alnorum), (Empidonax alnorum)	0	0	0	0	1
Icterus jamacaii	no		Icterus jamacaii	1	2008	2	(Icterus jamacaii), (Icterus jamacaii)	0	0	0	0	1
Elanus leucurus	no		Elanus leucurus	1	1886 to 2017	3	(Elanus leucurus), (Elanus leucurus), (Elanus leucurus)	1	0	1	0	1
Progne subis	no		Progne subis	1	1886 to 2017	3	(Progne subis), (Progne subis), (Progne subis)	1	0	1	0	1
Ardea occidentalis	no		Ardea occidentalis	1	1886 to 1973	2	(Ardea occidentalis), (Ardea occidentalis)	1	0	1	0	0
Oceanodroma cheimomnestes	no		Oceanodroma cheimomnestes	1	2016 to 2017	2	(Oceanodroma cheimomnestes), (Oceanodroma cheimomnestes)	0	0	0	0	1
Icterus galbula	no		Icterus galbula	1	1886 to 2017	3	(Icterus galbula), (Icterus galbula), (Icterus galbula)	1	0	1	0	1
Ardea cinerea	no		Ardea cinerea	1	1886 to 2017	1	(Ardea cinerea)	2	1	0	0	0
Trochilus violajugulum	no		Trochilus violajugulum	1	1889 to 1901	1	(Trochilus violajugulum)	1	1	0	0	0
Anthus cervinus	no		Anthus cervinus	1	1886 to 2017	1	(Anthus cervinus)	1	0	0	0	0
Rallus levipes	no		Rallus levipes	1	1908 to 1931	1	(Rallus levipes)	1	1	0	0	0
Zonotrichia querula	no		Zonotrichia querula	1	1886 to 2017	1	(Zonotrichia querula)	1	0	0	0	0
Petrochelidon rufocollaris	no		Petrochelidon rufocollaris	1	1997	2	(Petrochelidon rufocollaris), (Petrochelidon rufocollaris)	0	0	0	0	1
Larus cachinnans	no		Larus cachinnans	1	1886 to 2007	3	(Larus cachinnans), (Larus cachinnans), (Larus cachinnans)	1	2	0	0	2
Empidonax cineritius	no		Empidonax cineritius	1	1889 to 1908	2	(Empidonax cineritius), (Empidonax cineritius)	1	0	1	0	0
Loxia megaplaga	no		Loxia megaplaga	1	2003 to 2017	2	(Loxia megaplaga), (Loxia megaplaga)	0	0	0	0	1
Eugenes fulgens	no		Eugenes fulgens	1	1886 to 2017	1	(Eugenes fulgens)	1	0	0	0	0
Pica hudsonia	no		Pica hudsonia	1	2000 to 2017	2	(Pica hudsonia), (Pica hudsonia)	0	0	0	0	1
Pitangus derbianus	no		Pitangus derbianus	1	1886 to 1908	2	(Pitangus derbianus), (Pitangus derbianus)	1	0	1	0	0
Myiozetetes similis	no		Myiozetetes similis	1	1902 to 2017	2	(Myiozetetes similis), (Myiozetetes similis)	1	1	1	0	0
Cuculus saturatus	no		Cuculus saturatus	1	1944 to 2006	3	(Cuculus saturatus), (Cuculus saturatus), (Cuculus saturatus)	0	2	1	0	1
Crex crex	no		Crex crex	1	1886 to 2017	1	(Crex crex)	1	0	0	0	0
Icterus pectoralis	no		Icterus pectoralis	1	1956 to 2017	1	(Icterus pectoralis)	1	0	0	0	0
Arenaria melanocephala	no		Arenaria melanocephala	1	1886 to 2017	1	(Arenaria melanocephala)	1	0	0	0	0
Sitta pusilla	no		Sitta pusilla	1	1886 to 2017	1	(Sitta pusilla)	1	0	0	0	0
Sayornis nigricans	no		Sayornis nigricans	1	1886 to 2017	1	(Sayornis nigricans)	1	0	0	0	0
Sphyrapicus nuchalis	no		Sphyrapicus nuchalis	1	1985 to 2017	2	(Sphyrapicus nuchalis), (Sphyrapicus nuchalis)	0	0	0	0	1
Euphonia elegantissima	no		Euphonia elegantissima	1	1886 to 2017	1	(Euphonia elegantissima)	2	1	0	0	0
Junco townsendi	no		Junco townsendi	1	1890 to 1908	1	(Junco townsendi)	1	1	0	0	0
Tyrannus verticalis	no		Tyrannus verticalis	1	1886 to 2017	1	(Tyrannus verticalis)	1	0	0	0	0
Vireo vicinior	no		Vireo vicinior	1	1886 to 2017	1	(Vireo vicinior)	1	0	0	0	0
Tyrannus tyrannus	no		Tyrannus tyrannus	1	1886 to 2017	1	(Tyrannus tyrannus)	1	0	0	0	0
Picoides dorsalis	no		Picoides dorsalis	1	2003 to 2017	2	(Picoides dorsalis), (Picoides dorsalis)	0	0	0	0	1
Columba livia	no		Columba livia	1	1931 to 2017	1	(Columba livia)	1	0	0	0	0
Colaptes chrysoides	no		Colaptes chrysoides	1	1886 to 2017	2	(Colaptes chrysoides), (Colaptes chrysoides)	2	0	1	0	0
Junco montanus	no		Junco montanus	1	1899 to 1908	1	(Junco montanus)	1	1	0	0	0
Alectoris chukar	no		Alectoris chukar	1	1973 to 2017	2	(Alectoris chukar), (Alectoris chukar)	0	0	0	0	1
Anous stolidus	no		Anous stolidus	1	1886 to 2017	1	(Anous stolidus)	1	0	0	0	0
Fulica americana	no		Fulica americana	1	1886 to 2017	2	(Fulica americana), (Fulica americana)	1	0	1	0	0
Vireo plumbeus	no		Vireo plumbeus	1	1997 to 2017	2	(Vireo plumbeus), (Vireo plumbeus)	0	0	0	0	1
Quiscalus macrourus	no		Quiscalus macrourus	1	1886 to 1902	2	(Quiscalus macrourus), (Quiscalus macrourus)	1	0	1	0	0
Anthus pratensis	no		Anthus pratensis	1	1886 to January 1982	1	(Anthus pratensis)	1	1	0	0	0
Atthis heloisa	no		Atthis heloisa	1	1923 to 2017	2	(Atthis heloisa), (Atthis heloisa)	0	0	1	0	0
Rallus scottii	no		Rallus scottii	1	1890 to 1902	3	(Rallus scottii), (Rallus scottii), (Rallus scottii)	0	0	1	0	1
Stelgidopteryx serripennis	no		Stelgidopteryx serripennis	1	1886 to 2017	2	(Stelgidopteryx serripennis), (Stelgidopteryx serripennis)	2	0	1	0	0
Cathartes aura	no		Cathartes aura	1	1886 to 2017	1	(Cathartes aura)	1	0	0	0	0
Fringilla montifringilla	no		Fringilla montifringilla	1	1931 to 2017	1	(Fringilla montifringilla)	1	0	0	0	0
Larus canus	no		Larus canus	1	1886 to 2017	2	(Larus canus), (Larus canus)	2	1	1	0	0
Larus marinus	no		Larus marinus	1	1886 to 2017	1	(Larus marinus)	1	0	0	0	0
Pelecanus californicus	no		Pelecanus californicus	1	1886 to 1931	2	(Pelecanus californicus), (Pelecanus californicus)	1	0	1	0	0
Sitta canadensis	no		Sitta canadensis	1	1886 to 2017	1	(Sitta canadensis)	1	0	0	0	0
Cinclus mexicanus	no		Cinclus mexicanus	1	1886 to 2017	1	(Cinclus mexicanus)	1	0	0	0	0
Empidonax flaviventris	no		Empidonax flaviventris	1	1886 to 2017	1	(Empidonax flaviventris)	1	0	0	0	0
Perisoreus obscurus	no		Perisoreus obscurus	1	1886 to 1944	2	(Perisoreus obscurus), (Perisoreus obscurus)	1	0	1	0	0
Ardea herodias	no		Ardea herodias	1	1886 to 2017	3	(Ardea herodias), (Ardea herodias), (Ardea herodias)	1	0	2	0	0
Puffinus subalaris	no		Puffinus subalaris	1	2012 to 2017	2	(Puffinus subalaris), (Puffinus subalaris)	0	0	0	0	1
Trogon ambiguus	no		Trogon ambiguus	1	1886 to 1947	3	(Trogon ambiguus), (Trogon ambiguus), (Trogon ambiguus)	1	0	2	0	0
Chelidon erythrogaster	no		Chelidon erythrogaster	1	1886 to 1895	1	(Chelidon erythrogaster)	1	1	0	0	0
Lagopus welchi	no		Lagopus welchi	1	1886 to 1931	1	(Lagopus welchi)	1	1	0	0	0
Buteo jamaicensis	no		Buteo jamaicensis	1	1944 to 2017	3	(Buteo jamaicensis), (Buteo jamaicensis), (Buteo jamaicensis)	0	0	2	0	0
Colaptes rufipileus	no		Colaptes rufipileus	1	1886 to 1931	1	(Colaptes rufipileus)	1	1	0	0	0
Branta leucopsis	no		Branta leucopsis	1	1886 to 2017	1	(Branta leucopsis)	1	0	0	0	0
Jabiru mycteria	no		Jabiru mycteria	1	1908 to 2017	1	(Jabiru mycteria)	2	1	0	0	0
Empidonax difficilis	no		Empidonax difficilis	1	1886 to 2017	3	(Empidonax difficilis), (Empidonax difficilis), (Empidonax difficilis)	1	0	1	0	1
Alectoris graeca	no		Alectoris graeca	1	1953 to 1973	2	(Alectoris graeca), (Alectoris graeca)	1	1	0	0	1
Aphelocoma wollweberi	no		Aphelocoma wollweberi	1	2011 to 2017	2	(Aphelocoma wollweberi), (Aphelocoma wollweberi)	0	0	0	0	1
Bartramia longicauda	no		Bartramia longicauda	1	1886 to 2017	1	(Bartramia longicauda)	1	0	0	0	0
Jynx torquilla	no		Jynx torquilla	1	1949 to 2017	1	(Jynx torquilla)	1	0	0	0	0
Phylloscopus trochilus	no		Phylloscopus trochilus	1	1948 to 2017	1	(Phylloscopus trochilus)	2	1	0	0	0
Xanthocephalus xanthocephalus	no		Xanthocephalus xanthocephalus	1	1886 to 2017	1	(Xanthocephalus xanthocephalus)	1	0	0	0	0
Calcarius ornatus	no		Calcarius ornatus	1	1886 to 2017	1	(Calcarius ornatus)	1	0	0	0	0
Zonotrichia leucophrys	no		Zonotrichia leucophrys	1	1886 to 2017	1	(Zonotrichia leucophrys)	1	0	0	0	0
Amphispiza bilineata	no		Amphispiza bilineata	1	1886 to 2017	1	(Amphispiza bilineata)	1	0	0	0	0
Colaptes auratus	no		Colaptes auratus	1	1886 to 2017	2	(Colaptes auratus), (Colaptes auratus)	1	0	1	0	0
Calcarius lapponicus	no		Calcarius lapponicus	1	1886 to 2017	1	(Calcarius lapponicus)	1	0	0	0	0
Rallus crepitans	no		Rallus crepitans	1	1890 to 2017	5	(Rallus crepitans), (Rallus crepitans), (Rallus crepitans), (Rallus crepitans), (Rallus crepitans)	0	0	2	0	2
Catherpes mexicanus	no		Catherpes mexicanus	1	1886 to 2017	1	(Catherpes mexicanus)	1	0	0	0	0
Puffinus baroli	no		Puffinus baroli	1	2013 to 2017	2	(Puffinus baroli), (Puffinus baroli)	0	0	0	0	1
Engyptila albifrons	no		Engyptila albifrons	1	1886 to 1895	2	(Engyptila albifrons), (Engyptila albifrons)	1	0	1	0	0
Pterodroma cookii	no		Pterodroma cookii	1	1945 to 2017	1	(Pterodroma cookii)	1	0	0	0	0
Elanoides forficatus	no		Elanoides forficatus	1	1886 to 2017	1	(Elanoides forficatus)	1	0	0	0	0
Troglodytes pacificus	no		Troglodytes pacificus	1	2010 to 2017	2	(Troglodytes pacificus), (Troglodytes pacificus)	0	0	0	0	1
Puffinus newelli	no		Puffinus newelli	1	2015 to 2017	2	(Puffinus newelli), (Puffinus newelli)	0	0	0	0	1
Oceanodroma leucorhoa	no		Oceanodroma leucorhoa	1	1886 to 2017	4	(Oceanodroma leucorhoa), (Oceanodroma leucorhoa), (Oceanodroma leucorhoa), (Oceanodroma leucorhoa)	1	0	2	0	1
Phainopepla nitens	no		Phainopepla nitens	1	1886 to 2017	1	(Phainopepla nitens)	1	0	0	0	0
Dendroica nigrifrons	no		Dendroica nigrifrons	1	1901 to 1903	1	(Dendroica nigrifrons)	1	1	0	0	0
Phoenicopterus roseus	no		Phoenicopterus roseus	1	2008	2	(Phoenicopterus roseus), (Phoenicopterus roseus)	0	0	0	0	1
Anas fulvigula	no		Anas fulvigula	1	1886 to 2017	1	(Anas fulvigula)	1	0	0	0	0
Rallus tenuirostris	no		Rallus tenuirostris	1	2014 to 2017	2	(Rallus tenuirostris), (Rallus tenuirostris)	0	0	0	0	1
Calidris tenuirostris	no		Calidris tenuirostris	1	1931 to 2017	1	(Calidris tenuirostris)	1	0	0	0	0
Recurvirostra americana	no		Recurvirostra americana	1	1886 to 2017	1	(Recurvirostra americana)	1	0	0	0	0
Pterodroma inexpectata	no		Pterodroma inexpectata	1	1931 to 2017	2	(Pterodroma inexpectata), (Pterodroma inexpectata)	0	0	1	0	0
Spizella pusilla	no		Spizella pusilla	1	1886 to 2017	1	(Spizella pusilla)	1	0	0	0	0
Ammospiza mirabilis	no		Ammospiza mirabilis	1	1931 to 1973	2	(Ammospiza mirabilis), (Ammospiza mirabilis)	1	0	1	0	0
Sula sula	no		Sula sula	1	1886 to 2017	3	(Sula sula), (Sula sula), (Sula sula)	1	0	1	0	1
Buteo buteo	no		Buteo buteo	1	1886 to 1931	1	(Buteo buteo)	2	2	0	0	0
Zonotrichia gambeli	no		Zonotrichia gambeli	1	1886 to 1890	1	(Zonotrichia gambeli)	1	1	0	0	0
Histrionicus histrionicus	no		Histrionicus histrionicus	1	1886 to 2017	1	(Histrionicus histrionicus)	1	0	0	0	0
Sula granti	no		Sula granti	1	2000 to 2017	2	(Sula granti), (Sula granti)	0	0	0	0	1
Puffinus auricularis	no		Puffinus auricularis	1	1899 to 2017	2	(Puffinus auricularis), (Puffinus auricularis)	1	0	0	0	1
Larus crassirostris	no		Larus crassirostris	1	1956 to 2017	1	(Larus crassirostris)	2	1	0	0	0
Tadorna tadorna	no		Tadorna tadorna	1	1931 to January 1982	1	(Tadorna tadorna)	1	1	0	0	0
Sterna forsteri	no		Sterna forsteri	1	1886 to 2017	1	(Sterna forsteri)	1	0	0	0	0
Phoenicopterus ruber	no		Phoenicopterus ruber	1	1886 to 2017	2	(Phoenicopterus ruber), (Phoenicopterus ruber)	1	0	0	0	1
Aquila chrysaetos	no		Aquila chrysaetos	1	1886 to 2017	1	(Aquila chrysaetos)	1	0	0	0	0
Gallinula galeata	no		Gallinula galeata	1	1886 to 2017	3	(Gallinula galeata), (Gallinula galeata), (Gallinula galeata)	1	0	1	0	1
Spiza americana	no		Spiza americana	1	1886 to 2017	1	(Spiza americana)	1	0	0	0	0
Rissa brevirostris	no		Rissa brevirostris	1	1886 to 2017	1	(Rissa brevirostris)	1	0	0	0	0
Anser brachyrhynchus	no		Anser brachyrhynchus	1	1908 to 2017	2	(Anser brachyrhynchus), (Anser brachyrhynchus)	2	0	1	0	0
Emberiza rustica	no		Emberiza rustica	1	1912 to 2017	1	(Emberiza rustica)	1	0	0	0	0
Oceanites oceanicus	no		Oceanites oceanicus	1	1886 to 2017	1	(Oceanites oceanicus)	1	0	0	0	0
Tachycineta thalassina	no		Tachycineta thalassina	1	1886 to 2017	1	(Tachycineta thalassina)	1	0	0	0	0
Agelaius humeralis	no		Agelaius humeralis	1	1945 to 2017	1	(Agelaius humeralis)	1	0	0	0	0
Amphispiza nevadensis	no		Amphispiza nevadensis	1	1908 to 1944	2	(Amphispiza nevadensis), (Amphispiza nevadensis)	1	0	1	0	0
Oceanodroma tethys	no		Oceanodroma tethys	1	1953 to 2017	1	(Oceanodroma tethys)	1	0	0	0	0
Salpinctes obsoletus	no		Salpinctes obsoletus	1	1886 to 2017	1	(Salpinctes obsoletus)	1	0	0	0	0
Icterus abeillei	no		Icterus abeillei	1	1995 to 2017	2	(Icterus abeillei), (Icterus abeillei)	0	0	0	0	1
Aechmophorus clarkii	no		Aechmophorus clarkii	1	1985 to 2017	2	(Aechmophorus clarkii), (Aechmophorus clarkii)	0	0	0	0	1
Corvus cornix	no		Corvus cornix	1	1908 to 1976	2	(Corvus cornix), (Corvus cornix)	1	0	1	0	0
Troglodytes cobbi	no		Troglodytes cobbi	1	2013	2	(Troglodytes cobbi), (Troglodytes cobbi)	0	0	0	0	1
Cuculus optatus	no		Cuculus optatus	1	1931 to 2017	3	(Cuculus optatus), (Cuculus optatus), (Cuculus optatus)	1	0	1	0	1
Dendrocygna viduata	no		Dendrocygna viduata	1	1931 to 2017	1	(Dendrocygna viduata)	3	2	0	0	0
Crotophaga ani	no		Crotophaga ani	1	1886 to 2017	1	(Crotophaga ani)	1	0	0	0	0
Tyto alba	no		Tyto alba	1	1923 to 2017	2	(Tyto alba), (Tyto alba)	0	0	1	0	0
Alauda arvensis	no		Alauda arvensis	1	1886 to 2017	1	(Alauda arvensis)	1	0	0	0	0
Stercorarius pomarinus	no		Stercorarius pomarinus	1	1886 to 2017	1	(Stercorarius pomarinus)	1	0	0	0	0
Compsothlypis nigrilora	no		Compsothlypis nigrilora	1	1886 to 1904	2	(Compsothlypis nigrilora), (Compsothlypis nigrilora)	1	0	1	0	0
Turdus pilaris	no		Turdus pilaris	1	1945 to 2017	1	(Turdus pilaris)	1	0	0	0	0
Somateria dresseri	no		Somateria dresseri	1	1886 to 1923	1	(Somateria dresseri)	1	1	0	0	0
Myiozetetes texensis	no		Myiozetetes texensis	1	1886 to 1902	2	(Myiozetetes texensis), (Myiozetetes texensis)	1	0	1	0	0
Circus cyaneus	no		Circus cyaneus	1	1944 to 2017	2	(Circus cyaneus), (Circus cyaneus)	0	0	1	0	0
Leucosticte arctoa	no		Leucosticte arctoa	1	January 1982 to 2017	3	(Leucosticte arctoa), (Leucosticte arctoa), (Leucosticte arctoa)	0	0	1	0	1
Limosa haemastica	no		Limosa haemastica	1	1886 to 2017	1	(Limosa haemastica)	1	0	0	0	0
Buteo brachyurus	no		Buteo brachyurus	1	1886 to 2017	1	(Buteo brachyurus)	1	0	0	0	0
Piranga rubriceps	no		Piranga rubriceps	1	1889 to 1903	1	(Piranga rubriceps)	1	1	0	0	0
Ammodramus sanctorum	no		Ammodramus sanctorum	1	1897 to 1902	2	(Ammodramus sanctorum), (Ammodramus sanctorum)	1	0	1	0	0
Centrocercus urophasianus	no		Centrocercus urophasianus	1	1886 to 2017	2	(Centrocercus urophasianus), (Centrocercus urophasianus)	1	0	0	0	1
Carpodacus amplus	no		Carpodacus amplus	1	1886 to 1973	2	(Carpodacus amplus), (Carpodacus amplus)	1	0	1	0	0
Brachyramphus perdix	no		Brachyramphus perdix	1	1997 to 2017	2	(Brachyramphus perdix), (Brachyramphus perdix)	0	0	0	0	1
Larus heermanni	no		Larus heermanni	1	1886 to 2017	1	(Larus heermanni)	1	0	0	0	0
Anser serrirostris	no		Anser serrirostris	1	2007 to 2017	2	(Anser serrirostris), (Anser serrirostris)	0	0	0	0	1
Larus michahellis	no		Larus michahellis	1	2007 to 2017	2	(Larus michahellis), (Larus michahellis)	0	0	0	0	1
Stercorarius antarcticus	no		Stercorarius antarcticus	1	2015	2	(Stercorarius antarcticus), (Stercorarius antarcticus)	0	0	0	0	1
Protonotaria citrea	no		Protonotaria citrea	1	1886 to 2017	1	(Protonotaria citrea)	1	0	0	0	0
Sayornis phoebe	no		Sayornis phoebe	1	1886 to 2017	1	(Sayornis phoebe)	1	0	0	0	0
Cepphus columba	no		Cepphus columba	1	1886 to 2017	1	(Cepphus columba)	1	0	0	0	0
Cepphus mandtii	no		Cepphus mandtii	1	1886 to 1931	1	(Cepphus mandtii)	1	1	0	0	0
Stercorarius parasiticus	no		Stercorarius parasiticus	1	1886 to 2017	1	(Stercorarius parasiticus)	1	0	0	0	0
Phaethon aethereus	no		Phaethon aethereus	1	1886 to 2017	1	(Phaethon aethereus)	1	0	0	0	0
Dendrocygna arborea	no		Dendrocygna arborea	1	1957 to 2017	1	(Dendrocygna arborea)	2	1	0	0	0
Sterna hirundo	no		Sterna hirundo	1	1886 to 2017	1	(Sterna hirundo)	1	0	0	0	0
Cardellina rubrifrons	no		Cardellina rubrifrons	1	1886 to 2017	1	(Cardellina rubrifrons)	1	0	0	0	0
Limosa limosa	no		Limosa limosa	1	1886 to 2017	1	(Limosa limosa)	1	0	0	0	0
Coereba flaveola	no		Coereba flaveola	1	1973 to 2017	2	(Coereba flaveola), (Coereba flaveola)	0	0	1	0	0
Spizella wortheni	no		Spizella wortheni	1	1886 to 2017	1	(Spizella wortheni)	1	0	0	0	0
Aix sponsa	no		Aix sponsa	1	1886 to 2017	1	(Aix sponsa)	1	0	0	0	0
Coccothraustes coccothraustes	no		Coccothraustes coccothraustes	1	1931 to 2017	1	(Coccothraustes coccothraustes)	1	0	0	0	0
Catharus bicknelli	no		Catharus bicknelli	1	1995 to 2017	2	(Catharus bicknelli), (Catharus bicknelli)	0	0	0	0	1
Bulweria bulweri	no		Bulweria bulweri	1	1886 to 1947	1	(Bulweria bulweri)	1	1	0	0	0
Pica nuttalli	no		Pica nuttalli	1	1886 to 2017	1	(Pica nuttalli)	1	0	0	0	0
Corvus cryptoleucus	no		Corvus cryptoleucus	1	1886 to 2017	1	(Corvus cryptoleucus)	1	0	0	0	0
Arenaria interpres	no		Arenaria interpres	1	1886 to 2017	2	(Arenaria interpres), (Arenaria interpres)	1	0	1	0	0
Ortalis leucogastra	no		Ortalis leucogastra	1	1985 to 2017	2	(Ortalis leucogastra), (Ortalis leucogastra)	0	0	0	0	1
Locustella ochotensis	no		Locustella ochotensis	1	1931 to 2017	1	(Locustella ochotensis)	1	0	0	0	0
Gallinula chloropus	no		Gallinula chloropus	1	1923 to 2017	3	(Gallinula chloropus), (Gallinula chloropus), (Gallinula chloropus)	1	0	1	0	1
Centrocercus minimus	no		Centrocercus minimus	1	2000 to 2017	2	(Centrocercus minimus), (Centrocercus minimus)	0	0	0	0	1
Anhinga anhinga	no		Anhinga anhinga	1	1886 to 2017	1	(Anhinga anhinga)	1	0	0	0	0
Macrorhamphus scolopaceus	no		Macrorhamphus scolopaceus	1	1886 to 1910	2	(Macrorhamphus scolopaceus), (Macrorhamphus scolopaceus)	1	0	1	0	0
Asio wilsonianus	no		Asio wilsonianus	1	1886 to 1944	2	(Asio wilsonianus), (Asio wilsonianus)	1	0	1	0	0
Junco mearnsi	no		Junco mearnsi	1	1897 to 1944	3	(Junco mearnsi), (Junco mearnsi), (Junco mearnsi)	1	1	1	0	1
Motacilla tschutschensis	no		Motacilla tschutschensis	1	2004 to 2017	2	(Motacilla tschutschensis), (Motacilla tschutschensis)	0	0	0	0	1
Polioptila plumbea	no		Polioptila plumbea	1	1886 to 2017	1	(Polioptila plumbea)	2	1	0	0	0
Geococcyx californianus	no		Geococcyx californianus	1	1886 to 2017	1	(Geococcyx californianus)	1	0	0	0	0
Branta nigricans	no		Branta nigricans	1	1886 to 1976	4	(Branta nigricans), (Branta nigricans), (Branta nigricans), (Branta nigricans)	1	0	2	0	1
Phalacrocorax urile	no		Phalacrocorax urile	1	1886 to 2017	1	(Phalacrocorax urile)	1	0	0	0	0
Corvus caurinus	no		Corvus caurinus	1	1886 to 2017	3	(Corvus caurinus), (Corvus caurinus), (Corvus caurinus)	1	0	1	0	1
Quiscalus versicolor	no		Quiscalus versicolor	1	1944 to 1948	3	(Quiscalus versicolor), (Quiscalus versicolor), (Quiscalus versicolor)	0	0	1	0	1
Oidemia americana	no		Oidemia americana	1	1886 to 1948	2	(Oidemia americana), (Oidemia americana)	1	0	1	0	0
Loxia leucoptera	no		Loxia leucoptera	1	1886 to 2017	2	(Loxia leucoptera), (Loxia leucoptera)	1	0	0	0	1
Larus glaucescens	no		Larus glaucescens	1	1886 to 2017	1	(Larus glaucescens)	1	0	0	0	0
Fulmarus rodgersi	no		Fulmarus rodgersi	1	1901 to 1931	3	(Fulmarus rodgersi), (Fulmarus rodgersi), (Fulmarus rodgersi)	0	0	1	0	1
Junco bairdi	no		Junco bairdi	1	1886 to 1973	2	(Junco bairdi), (Junco bairdi)	1	0	1	0	0
Tyrannus vociferans	no		Tyrannus vociferans	1	1886 to 2017	1	(Tyrannus vociferans)	1	0	0	0	0
Leucosticte griseonucha	no		Leucosticte griseonucha	1	1886 to 1944	1	(Leucosticte griseonucha)	1	1	0	0	0
Piranga ludoviciana	no		Piranga ludoviciana	1	1886 to 2017	1	(Piranga ludoviciana)	1	0	0	0	0
Myiarchus nuttingi	no		Myiarchus nuttingi	1	1945 to 2017	1	(Myiarchus nuttingi)	1	0	0	0	0
Fulica atra	no		Fulica atra	1	1886 to 2017	1	(Fulica atra)	1	0	0	0	0
Sula piscator	no		Sula piscator	1	1886 to 1944	2	(Sula piscator), (Sula piscator)	1	0	1	0	0
Sturnus vulgaris	no		Sturnus vulgaris	1	1886 to 2017	1	(Sturnus vulgaris)	1	0	0	0	0
Melospiza cinerea	no		Melospiza cinerea	1	1886 to 1908	2	(Melospiza cinerea), (Melospiza cinerea)	1	1	1	0	0
Sialia mexicana	no		Sialia mexicana	1	1886 to 2017	1	(Sialia mexicana)	2	1	0	0	0
Pelagodroma marina	no		Pelagodroma marina	1	1886 to 2017	1	(Pelagodroma marina)	1	0	0	0	0
Grus mexicana	no		Grus mexicana	1	1886 to 1931	1	(Grus mexicana)	1	1	0	0	0
Grus americana	no		Grus americana	1	1886 to 2017	1	(Grus americana)	1	0	0	0	0
Picoides arcticus	no		Picoides arcticus	1	1886 to 2017	1	(Picoides arcticus)	1	0	0	0	0
Starnoenas cyanocephala	no		Starnoenas cyanocephala	1	1886 to 2017	1	(Starnoenas cyanocephala)	2	1	0	0	0
Xanthoura luxuosa	no		Xanthoura luxuosa	1	1886 to 1944	1	(Xanthoura luxuosa)	1	1	0	0	0
Setophaga flavescens	no		Setophaga flavescens	1	2011 to 2017	2	(Setophaga flavescens), (Setophaga flavescens)	0	0	0	0	1
Anthus spinoletta	no		Anthus spinoletta	1	1931 to 1989	3	(Anthus spinoletta), (Anthus spinoletta), (Anthus spinoletta)	0	1	1	0	1
Aechmophorus occidentalis	no		Aechmophorus occidentalis	1	1886 to 2017	2	(Aechmophorus occidentalis), (Aechmophorus occidentalis)	1	0	0	0	1
Nyctidromus albicollis	no		Nyctidromus albicollis	1	1886 to 2017	1	(Nyctidromus albicollis)	1	0	0	0	0
Pterodroma arminjoniana	no		Pterodroma arminjoniana	1	1945 to 2017	2	(Pterodroma arminjoniana), (Pterodroma arminjoniana)	1	0	0	0	1
Agelaius gubernator	no		Agelaius gubernator	1	1886 to 1931	2	(Agelaius gubernator), (Agelaius gubernator)	1	0	1	0	0
Zonotrichia intermedia	no		Zonotrichia intermedia	1	1886 to 1890	1	(Zonotrichia intermedia)	1	1	0	0	0
Sphyrapicus ruber	no		Sphyrapicus ruber	1	1886 to 2017	2	(Sphyrapicus ruber), (Sphyrapicus ruber)	2	0	1	0	0
Atthis morcomi	no		Atthis morcomi	1	1910 to 1923	2	(Atthis morcomi), (Atthis morcomi)	1	0	1	0	0
Auriparus flaviceps	no		Auriparus flaviceps	1	1886 to 2017	1	(Auriparus flaviceps)	1	0	0	0	0
Heleodytes bunneicapillus	no		Heleodytes bunneicapillus	1	1897	2	(Heleodytes bunneicapillus), (Heleodytes bunneicapillus)	0	1	1	0	0
Phalacrocorax penicillatus	no		Phalacrocorax penicillatus	1	1886 to 2017	1	(Phalacrocorax penicillatus)	1	0	0	0	0
Aphelocoma insularis	no		Aphelocoma insularis	1	1889 to 2017	3	(Aphelocoma insularis), (Aphelocoma insularis), (Aphelocoma insularis)	1	0	1	0	1
Larus kumlieni	no		Larus kumlieni	1	1886 to 1931	1	(Larus kumlieni)	1	1	0	0	0
