# Supplementary material for: The tempo and mode of the taxonomic correction process: How taxonomists have corrected and recorrected North American bird species over the last 127 years
Source: PLoS One. 2018 Apr 19;13(4):e0195736. doi: 10.1371/journal.pone.0195736 (PMC5909608; doi:10.1371/journal.pone.0195736)
Supplement: S1 Code — This code is also available online at http://github.com/gaurav/aou_checklists and has been archived in Zenodo under DOI http://doi.org/10.5281/zenodo.1214826. (ZIP) [file pone.0195736.s007.zip › gaurav-aou_checklists-5955902/06 - name_clusters/list_annotated.csv]

name	cluster	cluster_count	datasets	dates	recognized_in_first_dataset	recognized_in_last_dataset	suspicious	Note that every "fixed" here means that the cluster was broken. No other taxonomic changes were entered.
Acanthis flammea	Acanthis linaria rostrata, Acanthis flammea, Acanthis linaria, Carduelis flammea, Acanthis linaria holboellii	5	Checklist aou_1.csv (1886); Dataset aou_4_19 (1944); Dataset aou_5 (1957); Dataset aou_5_33 (1976); Checklist aou_5_34.csv (February 1982); Dataset aou_7_50 (2009); Checklist NACC_list_species_aou_7_57.csv (2017)	1886; 1944; 1957; 1976; February 1982; 2009; 2017	yes	yes	yes	Avibase: rename
Acanthis hornemanni	Acanthis hornemannii exilipes, Acanthis hornemanni, Carduelis hornemanni, Acanthis hornemannii	4	Checklist aou_1.csv (1886); Dataset aou_3 (1910); Dataset aou_4 (1931); Dataset aou_5_33 (1976); Checklist aou_5_34.csv (February 1982); Dataset aou_7_50 (2009); Checklist NACC_list_species_aou_7_57.csv (2017)	1886; 1910; 1931; 1976; February 1982; 2009; 2017	yes	yes	no
Accipiter cooperii	Accipiter cooperi, Accipiter cooperii	2	Checklist aou_1.csv (1886); Dataset aou_2 (1895); Dataset aou_2_15 (1909); Dataset aou_3 (1910); Dataset aou_3_18 (1923); Dataset aou_4_19 (1944); Checklist aou_5_34.csv (February 1982); Checklist NACC_list_species_aou_7_57.csv (2017)	1886; 1895; 1909; 1910; 1923; 1944; February 1982; 2017	yes	yes	no
Accipiter gentilis	Accipiter gentilis	1	Dataset aou_4_19 (1944); Dataset aou_5 (1957); Dataset aou_5_34 (January 1982); Checklist aou_5_34.csv (February 1982); Checklist NACC_list_species_aou_7_57.csv (2017)	1944; 1957; January 1982; February 1982; 2017	no	yes	no
Accipiter striatus	Accipiter striatus, Accipiter velox	2	Checklist aou_1.csv (1886); Dataset aou_2_15 (1909); Dataset aou_3_18 (1923); Dataset aou_4_19 (1944); Checklist aou_5_34.csv (February 1982); Checklist NACC_list_species_aou_7_57.csv (2017)	1886; 1909; 1923; 1944; February 1982; 2017	yes	yes	yes	Avibase: rename
Acridotheres cristatellus	Acridotheres cristatellus, Aethiopsar cristatellus	2	Dataset aou_4 (1931); Dataset aou_4_19 (1944); Dataset aou_5 (1957); Checklist aou_5_34.csv (February 1982); Dataset aou_7_46 (2005)	1931; 1944; 1957; February 1982; 2005	no	no	no
Actitis macularius	Actitis macularia, Actitis macularius	2	Checklist aou_1.csv (1886); Checklist aou_5_34.csv (February 1982); Dataset aou_7_45 (2004); Checklist NACC_list_species_aou_7_57.csv (2017)	1886; February 1982; 2004; 2017	yes	yes	no
Adamastor cinereus	Priofinus cinereus, Puffinus cinereus, Adamastor cinereus	3	Checklist aou_1.csv (1886); Dataset aou_2_09 (1899); Dataset aou_3_18 (1923); Dataset aou_4 (1931); Dataset aou_5_34 (January 1982)	1886; 1899; 1923; 1931; January 1982	yes	no	no
Aechmophorus clarkii	Aechmophorus clarkii	1	Dataset aou_6_35 (1985); Checklist NACC_list_species_aou_7_57.csv (2017)	1985; 2017	no	yes	no
Aechmophorus occidentalis	Aechmophorus occidentalis	1	Checklist aou_1.csv (1886); Dataset aou_2_14 (1908); Dataset aou_5 (1957); Checklist aou_5_34.csv (February 1982); Dataset aou_6_35 (1985); Checklist NACC_list_species_aou_7_57.csv (2017)	1886; 1908; 1957; February 1982; 1985; 2017	yes	yes	no
Aegolius acadicus	Aegolius acadicus, Cryptoglaux acadicus, Aegolius acadica, Glaux acadicus, Nyctala acadica, Cryptoglaux acadica	6	Checklist aou_1.csv (1886); Dataset aou_2_13 (1904); Dataset aou_2_14 (1908); Dataset aou_2_15 (1909); Dataset aou_3 (1910); Dataset aou_4_22 (1947); Dataset aou_5 (1957); Dataset aou_5_34 (January 1982); Checklist aou_5_34.csv (February 1982); Checklist NACC_list_species_aou_7_57.csv (2017)	1886; 1904; 1908; 1909; 1910; 1947; 1957; January 1982; February 1982; 2017	yes	yes	no
Aegolius funereus	Glaux funerea, Cryptoglaux funerea, Nyctala tengmalmi, Aegolius funerea, Nyctala tengmalmi richardsoni, Aegolius funereus, Cryptoglaux tengmalmi	7	Checklist aou_1.csv (1886); Dataset aou_2_13 (1904); Dataset aou_2_14 (1908); Dataset aou_2_15 (1909); Dataset aou_4_22 (1947); Dataset aou_5 (1957); Checklist aou_5_34.csv (February 1982); Checklist NACC_list_species_aou_7_57.csv (2017)	1886; 1904; 1908; 1909; 1947; 1957; February 1982; 2017	yes	yes	yes	Avibase: rename
Aeronautes saxatalis	Micropus melanoleucus, Aeronautes melanoleucus, Aeronautes saxatalis	3	Checklist aou_1.csv (1886); Dataset aou_1_05 (1893); Dataset aou_4 (1931); Dataset aou_5 (1957); Checklist aou_5_34.csv (February 1982); Checklist NACC_list_species_aou_7_57.csv (2017)	1886; 1893; 1931; 1957; February 1982; 2017	yes	yes	yes	Avibase: rename
Aethia cristatella	Aethia cristatella, Simorhynchus cristatellus	2	Checklist aou_1.csv (1886); Dataset aou_2_14 (1908); Checklist aou_5_34.csv (February 1982); Checklist NACC_list_species_aou_7_57.csv (2017)	1886; 1908; February 1982; 2017	yes	yes	no
Aethia psittacula	Cyclorrhynchus psittacula, Cyclorrhynchus psittaculus, Aethia psittacula, Phaleris psittacula	4	Checklist aou_1.csv (1886); Dataset aou_2_14 (1908); Dataset aou_4 (1931); Dataset aou_5 (1957); Checklist aou_5_34.csv (February 1982); Dataset aou_6_41 (1997); Checklist NACC_list_species_aou_7_57.csv (2017)	1886; 1908; 1931; 1957; February 1982; 1997; 2017	yes	yes	no
Aethia pusilla	Aethia pusilla, Simorhynchus pusillus	2	Checklist aou_1.csv (1886); Dataset aou_2_14 (1908); Checklist aou_5_34.csv (February 1982); Checklist NACC_list_species_aou_7_57.csv (2017)	1886; 1908; February 1982; 2017	yes	yes	no
Aethia pygmaea	Simorhynchus pygmaeus, Aethia pygmaea	2	Checklist aou_1.csv (1886); Dataset aou_2_14 (1908); Checklist aou_5_34.csv (February 1982); Checklist NACC_list_species_aou_7_57.csv (2017)	1886; 1908; February 1982; 2017	yes	yes	no
Agelaius assimilis	Agelaius assimilis	1	Dataset aou_6_41 (1997); Checklist NACC_list_species_aou_7_57.csv (2017)	1997; 2017	no	yes	no
Agelaius gubernator	Agelaius gubernator	1	Checklist aou_1.csv (1886); Dataset aou_2_15 (1909); Dataset aou_4 (1931)	1886; 1909; 1931	yes	no	no
Agelaius humeralis	Agelaius humeralis	1	Dataset aou_4_20 (1945); Dataset aou_5_34 (January 1982); Checklist aou_5_34.csv (February 1982); Dataset aou_6 (1983); Checklist NACC_list_species_aou_7_57.csv (2017)	1945; January 1982; February 1982; 1983; 2017	no	yes	no
Agelaius phoeniceus	Agelaius phoeniceus	1	Checklist aou_1.csv (1886); Dataset aou_4 (1931); Dataset aou_5 (1957); Dataset aou_5_34 (January 1982); Checklist aou_5_34.csv (February 1982); Dataset aou_6 (1983); Dataset aou_6_41 (1997); Checklist NACC_list_species_aou_7_57.csv (2017)	1886; 1931; 1957; January 1982; February 1982; 1983; 1997; 2017	yes	yes	no
Agelaius tricolor	Agelaius tricolor	1	Checklist aou_1.csv (1886); Dataset aou_2_15 (1909); Dataset aou_5 (1957); Dataset aou_5_34 (January 1982); Checklist aou_5_34.csv (February 1982); Dataset aou_6 (1983); Checklist NACC_list_species_aou_7_57.csv (2017)	1886; 1909; 1957; January 1982; February 1982; 1983; 2017	yes	yes	no
Aimophila ruficeps	Peucaea ruficeps eremoeca, Aimophila ruficeps, Peucaea ruficeps, Peucaea ruficeps boucardi	4	Checklist aou_1.csv (1886); Dataset aou_2_09 (1899); Dataset aou_5_34 (January 1982); Checklist aou_5_34.csv (February 1982); Dataset aou_7_51 (2010); Checklist NACC_list_species_aou_7_57.csv (2017)	1886; 1899; January 1982; February 1982; 2010; 2017	yes	yes	no
Aix sponsa	Aix sponsa	1	Checklist aou_1.csv (1886); Checklist aou_5_34.csv (February 1982); Checklist NACC_list_species_aou_7_57.csv (2017)	1886; February 1982; 2017	yes	yes	no
Alauda arvensis	Alauda arvensis	1	Checklist aou_1.csv (1886); Dataset aou_5_34 (January 1982); Checklist aou_5_34.csv (February 1982); Dataset aou_6_40 (1995); Checklist NACC_list_species_aou_7_57.csv (2017)	1886; January 1982; February 1982; 1995; 2017	yes	yes	no
Alca torda	Alca torda	1	Checklist aou_1.csv (1886); Dataset aou_5 (1957); Checklist aou_5_34.csv (February 1982); Checklist NACC_list_species_aou_7_57.csv (2017)	1886; 1957; February 1982; 2017	yes	yes	no
Alectoris chukar	Alectoris chukar	1	Dataset aou_5_32 (1973); Checklist aou_5_34.csv (February 1982); Checklist NACC_list_species_aou_7_57.csv (2017)	1973; February 1982; 2017	no	yes	no
Alectoris graeca	Alectoris graeca	1	Dataset aou_4_28 (1953); Dataset aou_5 (1957); Dataset aou_5_32 (1973)	1953; 1957; 1973	no	no	no
Alle alle	Alle alle, Plautus alle	2	Checklist aou_1.csv (1886); Dataset aou_4_19 (1944); Dataset aou_5_32 (1973); Checklist aou_5_34.csv (February 1982); Checklist NACC_list_species_aou_7_57.csv (2017)	1886; 1944; 1973; February 1982; 2017	yes	yes	no
Amazilia salvini	Uranomitra salvini, Amazilia salvini	2	Dataset aou_2_14 (1908); Dataset aou_3_18 (1923); Dataset aou_4_20 (1945); Dataset aou_4_21 (1946)	1908; 1923; 1945; 1946	no	no	no
Amazilia tzacatl	Amazilis tzacatl, Amazilia fuscicaudata, Amazilia tzacatl, Amazilis fuscicaudata	4	Checklist aou_1.csv (1886); Dataset aou_1_01 (1889); Dataset aou_1_02 (1890); Dataset aou_2 (1895); Dataset aou_2_10 (1901); Dataset aou_3 (1910); Dataset aou_3_18 (1923); Dataset aou_5_34 (January 1982); Checklist aou_5_34.csv (February 1982); Checklist NACC_list_species_aou_7_57.csv (2017)	1886; 1889; 1890; 1895; 1901; 1910; 1923; January 1982; February 1982; 2017	yes	yes	yes	Avibase: rename
Amazilia violiceps	Amazilia violiceps, Amazilia verticalis	2	Dataset aou_4_23 (1948); Dataset aou_4_30 (1955); Dataset aou_5 (1957); Dataset aou_5_34 (January 1982); Checklist aou_5_34.csv (February 1982); Checklist NACC_list_species_aou_7_57.csv (2017)	1948; 1955; 1957; January 1982; February 1982; 2017	no	yes	yes	Avibase: rename
Amazilia yucatanensis	Amazilia yucatanensis, Amazilia cerviniventris, Amazilis cerviniventris	3	Checklist aou_1.csv (1886); Dataset aou_2_10 (1901); Dataset aou_3_18 (1923); Checklist aou_5_34.csv (February 1982); Checklist NACC_list_species_aou_7_57.csv (2017)	1886; 1901; 1923; February 1982; 2017	yes	yes	yes	Avibase: rename
Ammodramus bairdii	Ammodramus bairdii, Ammodramus bairdi, Coturniculus bairdii	3	Checklist aou_1.csv (1886); Dataset aou_2_12 (1903); Dataset aou_2_15 (1909); Dataset aou_3 (1910); Dataset aou_4_19 (1944); Dataset aou_5_34 (January 1982); Checklist aou_5_34.csv (February 1982); Checklist NACC_list_species_aou_7_57.csv (2017)	1886; 1903; 1909; 1910; 1944; January 1982; February 1982; 2017	yes	yes	no
Ammodramus caudacutus	Passerherbulus caudacuta, Ammodramus caudacutus, Ammodramus caudacutus nelsoni, Passerherbulus caudacutus, Ammospiza caudacuta	5	Checklist aou_1.csv (1886); Dataset aou_2_09 (1899); Dataset aou_2_15 (1909); Dataset aou_4 (1931); Dataset aou_5 (1957); Dataset aou_5_32 (1973); Dataset aou_5_34 (January 1982); Checklist aou_5_34.csv (February 1982); Dataset aou_6_40 (1995); Dataset aou_7_50 (2009); Checklist NACC_list_species_aou_7_57.csv (2017)	1886; 1899; 1909; 1931; 1957; 1973; January 1982; February 1982; 1995; 2009; 2017	yes	yes	no
Ammodramus henslowii	Ammodramus henslowii, Passerherbulus henslowi, Passerherbulus henslowii	3	Checklist aou_1.csv (1886); Dataset aou_2_15 (1909); Dataset aou_3 (1910); Dataset aou_4_19 (1944); Dataset aou_5_32 (1973); Dataset aou_5_34 (January 1982); Checklist aou_5_34.csv (February 1982); Checklist NACC_list_species_aou_7_57.csv (2017)	1886; 1909; 1910; 1944; 1973; January 1982; February 1982; 2017	yes	yes	no
Ammodramus leconteii	Ammodramus leconteii, Ammospiza leconteii, Passerherbulus lecontei	3	Checklist aou_1.csv (1886); Dataset aou_2_09 (1899); Dataset aou_2_15 (1909); Dataset aou_3 (1910); Dataset aou_4 (1931); Dataset aou_5_32 (1973); Dataset aou_5_34 (January 1982); Checklist aou_5_34.csv (February 1982); Dataset aou_6 (1983); Checklist NACC_list_species_aou_7_57.csv (2017)	1886; 1899; 1909; 1910; 1931; 1973; January 1982; February 1982; 1983; 2017	yes	yes	no
Ammodramus maritimus	Ammodramus maritimus, Ammospiza maritima, Passerherbulus maritimus	3	Checklist aou_1.csv (1886); Dataset aou_2_15 (1909); Dataset aou_4 (1931); Dataset aou_5_32 (1973); Dataset aou_5_34 (January 1982); Checklist aou_5_34.csv (February 1982); Checklist NACC_list_species_aou_7_57.csv (2017)	1886; 1909; 1931; 1973; January 1982; February 1982; 2017	yes	yes	no
Ammodramus nelsoni	Passerherbulus nelsoni, Ammodramus nelsoni	2	Dataset aou_2_09 (1899); Dataset aou_2_15 (1909); Dataset aou_3 (1910); Dataset aou_3_16 (1912); Dataset aou_3_17 (1920); Dataset aou_3_18 (1923); Dataset aou_4 (1931); Dataset aou_6_40 (1995); Dataset aou_7_50 (2009); Checklist NACC_list_species_aou_7_57.csv (2017)	1899; 1909; 1910; 1912; 1920; 1923; 1931; 1995; 2009; 2017	no	yes	no
Ammodramus sanctorum	Ammodramus sanctorum	1	Dataset aou_2_08 (1897); Dataset aou_2_11 (1902)	1897; 1902	no	no	no
Ammodramus savannarum	Ammodramus savannarum perpallidus, Ammodramus savannarum passerinus, Ammodramus savannarum, Coturniculus savannarum	4	Checklist aou_1.csv (1886); Dataset aou_2_12 (1903); Dataset aou_2_15 (1909); Dataset aou_5_34 (January 1982); Checklist aou_5_34.csv (February 1982); Checklist NACC_list_species_aou_7_57.csv (2017)	1886; 1903; 1909; January 1982; February 1982; 2017	yes	yes	no
Ammospiza mirabilis	Ammospiza mirabilis	1	Dataset aou_4 (1931); Dataset aou_5 (1957); Dataset aou_5_32 (1973)	1931; 1957; 1973	no	no	no
Ammospiza nigrescens	Ammodramus nigrescens, Ammospiza nigrescens, Passerherbulus nigrescens	3	Checklist aou_1.csv (1886); Dataset aou_2_15 (1909); Dataset aou_4 (1931); Dataset aou_5_32 (1973)	1886; 1909; 1931; 1973	yes	no	no
Amphispiza bilineata	Amphispiza bilineata	1	Checklist aou_1.csv (1886); Dataset aou_5_34 (January 1982); Checklist aou_5_34.csv (February 1982); Checklist NACC_list_species_aou_7_57.csv (2017)	1886; January 1982; February 1982; 2017	yes	yes	no
Amphispiza nevadensis	Amphispiza nevadensis	1	Dataset aou_2_14 (1908); Dataset aou_4_19 (1944)	1908; 1944	no	no	no
Anas acuta	Dafila acuta, Anas acuta	2	Checklist aou_1.csv (1886); Dataset aou_4 (1931); Dataset aou_4_19 (1944); Dataset aou_4_29 (1954); Dataset aou_5_34 (January 1982); Checklist aou_5_34.csv (February 1982); Dataset aou_6_41 (1997); Dataset aou_7 (1998); Checklist NACC_list_species_aou_7_57.csv (2017)	1886; 1931; 1944; 1954; January 1982; February 1982; 1997; 1998; 2017	yes	yes	no
Anas americana	Anas americana, Mareca americana	2	Checklist aou_1.csv (1886); Dataset aou_2_09 (1899); Dataset aou_5 (1957); Dataset aou_5_32 (1973); Checklist aou_5_34.csv (February 1982); Checklist NACC_list_species_aou_7_57.csv (2017)	1886; 1899; 1957; 1973; February 1982; 2017	yes	yes	no
Anas bahamensis	Anas bahamensis, Dafila bahamensis	2	Dataset aou_4 (1931); Dataset aou_4_19 (1944); Dataset aou_5 (1957); Dataset aou_5_34 (January 1982); Checklist aou_5_34.csv (February 1982); Checklist NACC_list_species_aou_7_57.csv (2017)	1931; 1944; 1957; January 1982; February 1982; 2017	no	yes	no
Anas carolinensis	Nettion carolinense, Anas carolinensis, Nettion carolinensis	3	Checklist aou_1.csv (1886); Dataset aou_2_09 (1899); Dataset aou_3 (1910); Dataset aou_4_19 (1944); Dataset aou_5_32 (1973)	1886; 1899; 1910; 1944; 1973	yes	no	no
Anas clypeata	Spatula clypeata, Anas clypeata	2	Checklist aou_1.csv (1886); Dataset aou_5 (1957); Dataset aou_5_32 (1973); Dataset aou_5_34 (January 1982); Checklist aou_5_34.csv (February 1982); Checklist NACC_list_species_aou_7_57.csv (2017)	1886; 1957; 1973; January 1982; February 1982; 2017	yes	yes	no
Anas crecca	Nettion crecca, Anas crecca	2	Checklist aou_1.csv (1886); Dataset aou_2_09 (1899); Dataset aou_4_19 (1944); Dataset aou_5 (1957); Dataset aou_5_32 (1973); Checklist aou_5_34.csv (February 1982); Checklist NACC_list_species_aou_7_57.csv (2017)	1886; 1899; 1944; 1957; 1973; February 1982; 2017	yes	yes	no
Anas cyanoptera	Quequerdula cyanoptera, Anas cyanoptera, Querquedula cyanoptera	3	Checklist aou_1.csv (1886); Dataset aou_2_09 (1899); Dataset aou_4 (1931); Dataset aou_4_19 (1944); Checklist aou_5_34.csv (February 1982); Checklist NACC_list_species_aou_7_57.csv (2017)	1886; 1899; 1931; 1944; February 1982; 2017	yes	yes	no
Anas diazi	Anas diazi	1	Dataset aou_4 (1931); Dataset aou_5 (1957); Dataset aou_5_34 (January 1982)	1931; 1957; January 1982	no	no	no
Anas discors	Querquedula discors, Anas discors	2	Checklist aou_1.csv (1886); Dataset aou_2_09 (1899); Dataset aou_4_19 (1944); Checklist aou_5_34.csv (February 1982); Checklist NACC_list_species_aou_7_57.csv (2017)	1886; 1899; 1944; February 1982; 2017	yes	yes	no
Anas eatoni	Anas eatoni	1	Dataset aou_6_41 (1997)	1997	no	yes	no
Anas falcata	Anas falcata, Eunetta falcata	2	Dataset aou_4 (1931); Dataset aou_4_19 (1944); Checklist aou_5_34.csv (February 1982); Dataset aou_6_41 (1997); Checklist NACC_list_species_aou_7_57.csv (2017)	1931; 1944; February 1982; 1997; 2017	no	yes	no
Anas formosa	Nettion formosum, Anas formosa	2	Dataset aou_4 (1931); Dataset aou_4_19 (1944); Checklist aou_5_34.csv (February 1982); Checklist NACC_list_species_aou_7_57.csv (2017)	1931; 1944; February 1982; 2017	no	yes	no
Anas fulvigula	Anas fulvigula	1	Checklist aou_1.csv (1886); Dataset aou_5 (1957); Checklist aou_5_34.csv (February 1982); Checklist NACC_list_species_aou_7_57.csv (2017)	1886; 1957; February 1982; 2017	yes	yes	no
Anas penelope	Anas penelope, Mareca penelope	2	Checklist aou_1.csv (1886); Dataset aou_2_09 (1899); Dataset aou_2_15 (1909); Dataset aou_5_32 (1973); Dataset aou_5_34 (January 1982); Checklist aou_5_34.csv (February 1982); Checklist NACC_list_species_aou_7_57.csv (2017)	1886; 1899; 1909; 1973; January 1982; February 1982; 2017	yes	yes	no
Anas platyrhynchos	Anas platyrhynchos, Anas boschas	2	Checklist aou_1.csv (1886); Dataset aou_2_14 (1908); Checklist aou_5_34.csv (February 1982); Checklist NACC_list_species_aou_7_57.csv (2017)	1886; 1908; February 1982; 2017	yes	yes	yes	Avibase: rename
Anas rubripes	Anas rubripes, Anas obscura	2	Checklist aou_1.csv (1886); Dataset aou_2_14 (1908); Dataset aou_5_34 (January 1982); Checklist aou_5_34.csv (February 1982); Checklist NACC_list_species_aou_7_57.csv (2017)	1886; 1908; January 1982; February 1982; 2017	yes	yes	yes	Avibase: rename
Anas strepera	Chaulelasmus streperus, Anas strepera	2	Checklist aou_1.csv (1886); Dataset aou_2_09 (1899); Dataset aou_4_21 (1946); Checklist aou_5_34.csv (February 1982); Checklist NACC_list_species_aou_7_57.csv (2017)	1886; 1899; 1946; February 1982; 2017	yes	yes	no
Anhinga anhinga	Anhinga anhinga	1	Checklist aou_1.csv (1886); Dataset aou_2_15 (1909); Dataset aou_5 (1957); Checklist aou_5_34.csv (February 1982); Checklist NACC_list_species_aou_7_57.csv (2017)	1886; 1909; 1957; February 1982; 2017	yes	yes	no
Anous stolidus	Anous stolidus	1	Checklist aou_1.csv (1886); Dataset aou_4 (1931); Dataset aou_5_34 (January 1982); Checklist aou_5_34.csv (February 1982); Checklist NACC_list_species_aou_7_57.csv (2017)	1886; 1931; January 1982; February 1982; 2017	yes	yes	no
Anser albifrons	Anser albifrons, Anser albifrons gambeli	2	Checklist aou_1.csv (1886); Dataset aou_3 (1910); Dataset aou_4 (1931); Dataset aou_5_34 (January 1982); Checklist aou_5_34.csv (February 1982); Checklist NACC_list_species_aou_7_57.csv (2017)	1886; 1910; 1931; January 1982; February 1982; 2017	yes	yes	no
Anser brachyrhynchus	Anser brachyrhynchus	1	Dataset aou_2_14 (1908); Dataset aou_4_27 (1952); Dataset aou_5_34 (January 1982); Checklist aou_5_34.csv (February 1982); Checklist NACC_list_species_aou_7_57.csv (2017)	1908; 1952; January 1982; February 1982; 2017	no	yes	no
Anser fabalis	Anser fabalis	1	Dataset aou_3 (1910); Dataset aou_4_20 (1945); Dataset aou_4_23 (1948); Dataset aou_4_27 (1952); Checklist aou_5_34.csv (February 1982); Dataset aou_7_48 (2007); Checklist NACC_list_species_aou_7_57.csv (2017)	1910; 1945; 1948; 1952; February 1982; 2007; 2017	no	yes	no
Anser serrirostris	Anser serrirostris	1	Dataset aou_7_48 (2007); Checklist NACC_list_species_aou_7_57.csv (2017)	2007; 2017	no	yes	no
Anthus cervinus	Anthus cervinus	1	Checklist aou_1.csv (1886); Checklist aou_5_34.csv (February 1982); Checklist NACC_list_species_aou_7_57.csv (2017)	1886; February 1982; 2017	yes	yes	no
Anthus gustavi	Anthus gustavi	1	Dataset aou_4_20 (1945); Dataset aou_5 (1957); Checklist aou_5_34.csv (February 1982); Checklist NACC_list_species_aou_7_57.csv (2017)	1945; 1957; February 1982; 2017	no	yes	no
Anthus pratensis	Anthus pratensis	1	Checklist aou_1.csv (1886); Dataset aou_5_34 (January 1982)	1886; January 1982	yes	no	no
Anthus rubescens	Anthus rubescens, Anthus pensilvanicus	2	Checklist aou_1.csv (1886); Dataset aou_2_14 (1908); Dataset aou_3 (1910); Dataset aou_4 (1931); Dataset aou_6_37 (1989); Checklist NACC_list_species_aou_7_57.csv (2017)	1886; 1908; 1910; 1931; 1989; 2017	yes	yes	yes	Avibase: rename
Anthus spinoletta	Anthus spinoletta	1	Dataset aou_4 (1931); Dataset aou_5 (1957); Checklist aou_5_34.csv (February 1982); Dataset aou_6_37 (1989)	1931; 1957; February 1982; 1989	no	no	no
Anthus spragueii	Anthus spragueii, Anthus spraguei	2	Checklist aou_1.csv (1886); Dataset aou_3 (1910); Dataset aou_4_19 (1944); Checklist aou_5_34.csv (February 1982); Checklist NACC_list_species_aou_7_57.csv (2017)	1886; 1910; 1944; February 1982; 2017	yes	yes	no
Antigone canadensis	Grus canadensis, Antigone canadensis	2	Checklist aou_1.csv (1886); Dataset aou_4 (1931); Checklist aou_5_34.csv (February 1982); Dataset aou_7_57 (2016); Checklist NACC_list_species_aou_7_57.csv (2017)	1886; 1931; February 1982; 2016; 2017	yes	yes	no
Antrostomus carolinensis	Antrostomus carolinensis, Caprimulgus carolinensis	2	Checklist aou_1.csv (1886); Dataset aou_4 (1931); Dataset aou_4_19 (1944); Dataset aou_5 (1957); Checklist aou_5_34.csv (February 1982); Dataset aou_7_53 (2012); Checklist NACC_list_species_aou_7_57.csv (2017)	1886; 1931; 1944; 1957; February 1982; 2012; 2017	yes	yes	no
Antrostomus vociferus	Caprimulgus vociferus, Antrostomus vociferus, Antrostomus vociferus arizonae	3	Checklist aou_1.csv (1886); Dataset aou_4_19 (1944); Checklist aou_5_34.csv (February 1982); Dataset aou_7_51 (2010); Dataset aou_7_53 (2012); Checklist NACC_list_species_aou_7_57.csv (2017)	1886; 1944; February 1982; 2010; 2012; 2017	yes	yes	no
Aphelocoma californica	Aphelocoma californica	1	Checklist aou_1.csv (1886); Dataset aou_4 (1931); Dataset aou_4_19 (1944); Dataset aou_6_40 (1995); Dataset aou_7_57 (2016); Checklist NACC_list_species_aou_7_57.csv (2017)	1886; 1931; 1944; 1995; 2016; 2017	yes	yes	no
Aphelocoma coerulescens	Aphelocoma cyanea, Aphelocoma floridana, Aphelocoma coerulescens	3	Checklist aou_1.csv (1886); Dataset aou_3 (1910); Dataset aou_4 (1931); Dataset aou_4_19 (1944); Dataset aou_5 (1957); Checklist aou_5_34.csv (February 1982); Dataset aou_6_40 (1995); Checklist NACC_list_species_aou_7_57.csv (2017)	1886; 1910; 1931; 1944; 1957; February 1982; 1995; 2017	yes	yes	yes	Avibase: rename
Aphelocoma cyanotis	Aphelocoma cyanotis	1	Dataset aou_1_07 (1895); Dataset aou_4 (1931)	1895; 1931	no	no	no
Aphelocoma insularis	Aphelocoma insularis	1	Dataset aou_1_01 (1889); Dataset aou_2 (1895); Dataset aou_4_19 (1944); Dataset aou_6_40 (1995); Checklist NACC_list_species_aou_7_57.csv (2017)	1889; 1895; 1944; 1995; 2017	no	yes	no
Aphelocoma sordida	Aphelocoma sieberi, Aphelocoma sieberii, Aphelocoma sordida, Aphelocoma sieberii arizonae	4	Checklist aou_1.csv (1886); Dataset aou_3 (1910); Dataset aou_4_19 (1944); Dataset aou_4_22 (1947)	1886; 1910; 1944; 1947	yes	no	yes	Avibase: rename
Aphelocoma texana	Aphelocoma texana	1	Dataset aou_2_11 (1902); Dataset aou_3 (1910); Dataset aou_4 (1931)	1902; 1910; 1931	no	no	no
Aphelocoma ultramarina	Aphelocoma ultramarina	1	Dataset aou_4_22 (1947); Dataset aou_5 (1957); Dataset aou_5_34 (January 1982); Checklist aou_5_34.csv (February 1982); Dataset aou_6_40 (1995); Dataset aou_7_52 (2011); Checklist NACC_list_species_aou_7_57.csv (2017)	1947; 1957; January 1982; February 1982; 1995; 2011; 2017	no	yes	no
Aphelocoma wollweberi	Aphelocoma wollweberi	1	Dataset aou_7_52 (2011); Checklist NACC_list_species_aou_7_57.csv (2017)	2011; 2017	no	yes	no
Aphelocoma woodhouseii	Aphelocoma woodhouseii, Aphelocoma woodhousei	2	Checklist aou_1.csv (1886); Dataset aou_2 (1895); Dataset aou_3 (1910); Dataset aou_4 (1931); Dataset aou_7_57 (2016); Checklist NACC_list_species_aou_7_57.csv (2017)	1886; 1895; 1910; 1931; 2016; 2017	yes	yes	no
Apus apus	Apus apus	1	Dataset aou_4_31 (1956); Dataset aou_5 (1957); Checklist aou_5_34.csv (February 1982); Checklist NACC_list_species_aou_7_57.csv (2017)	1956; 1957; February 1982; 2017	no	yes	no
Apus pacificus	Apus pacificus, Micropus pacificus	2	Dataset aou_4 (1931); Dataset aou_4_23 (1948); Dataset aou_5 (1957); Dataset aou_5_34 (January 1982); Checklist aou_5_34.csv (February 1982); Checklist NACC_list_species_aou_7_57.csv (2017)	1931; 1948; 1957; January 1982; February 1982; 2017	no	yes	no
Aquila chrysaetos	Aquila chrysaetos	1	Checklist aou_1.csv (1886); Dataset aou_2_15 (1909); Dataset aou_3_18 (1923); Dataset aou_4 (1931); Checklist aou_5_34.csv (February 1982); Checklist NACC_list_species_aou_7_57.csv (2017)	1886; 1909; 1923; 1931; February 1982; 2017	yes	yes	no
Aramus guarauna	Aramus giganteus, Aramus pictus, Aramus vociferus, Aramus guarauna	4	Checklist aou_1.csv (1886); Dataset aou_2_14 (1908); Dataset aou_4 (1931); Dataset aou_4_20 (1945); Checklist aou_5_34.csv (February 1982); Checklist NACC_list_species_aou_7_57.csv (2017)	1886; 1908; 1931; 1945; February 1982; 2017	yes	yes	yes	Avibase: rename
Archilochus alexandri	Trochilus alexandri, Archilochus alexandri	2	Checklist aou_1.csv (1886); Dataset aou_2_15 (1909); Checklist aou_5_34.csv (February 1982); Checklist NACC_list_species_aou_7_57.csv (2017)	1886; 1909; February 1982; 2017	yes	yes	no
Archilochus colubris	Trochilus colubris, Archilochus colubris	2	Checklist aou_1.csv (1886); Dataset aou_2_15 (1909); Checklist aou_5_34.csv (February 1982); Checklist NACC_list_species_aou_7_57.csv (2017)	1886; 1909; February 1982; 2017	yes	yes	no
Ardea alba	Casmerodius albus, Ardea alba	2	Dataset aou_5 (1957); Dataset aou_5_34 (January 1982); Checklist aou_5_34.csv (February 1982); Dataset aou_6_40 (1995); Checklist NACC_list_species_aou_7_57.csv (2017)	1957; January 1982; February 1982; 1995; 2017	no	yes	yes	Avibase: rename
Ardea cinerea	Ardea cinerea	1	Checklist aou_1.csv (1886); Dataset aou_2_15 (1909); Dataset aou_5 (1957); Dataset aou_5_34 (January 1982); Dataset aou_6 (1983); Checklist NACC_list_species_aou_7_57.csv (2017)	1886; 1909; 1957; January 1982; 1983; 2017	yes	yes	no
Ardea herodias	Ardea herodias	1	Checklist aou_1.csv (1886); Dataset aou_2_12 (1903); Dataset aou_5_32 (1973); Checklist aou_5_34.csv (February 1982); Checklist NACC_list_species_aou_7_57.csv (2017)	1886; 1903; 1973; February 1982; 2017	yes	yes	no
Ardea occidentalis	Ardea occidentalis	1	Checklist aou_1.csv (1886); Dataset aou_5_32 (1973)	1886; 1973	yes	no	no
Ardea wardi	Ardea wardi	1	Checklist aou_1.csv (1886); Dataset aou_2_12 (1903)	1886; 1903	yes	no	no
Ardenna bulleri	Puffinus bulleri, Ardenna bulleri, Thyellodroma bulleri	3	Dataset aou_2_12 (1903); Dataset aou_3_18 (1923); Dataset aou_4 (1931); Dataset aou_4_19 (1944); Dataset aou_5_34 (January 1982); Checklist aou_5_34.csv (February 1982); Dataset aou_7_57 (2016); Checklist NACC_list_species_aou_7_57.csv (2017)	1903; 1923; 1931; 1944; January 1982; February 1982; 2016; 2017	no	yes	no
Ardenna carneipes	Puffinus carneipes, Ardenna carneipes	2	Dataset aou_3_16 (1912); Dataset aou_3_18 (1923); Dataset aou_4 (1931); Dataset aou_5_34 (January 1982); Checklist aou_5_34.csv (February 1982); Dataset aou_7_57 (2016); Checklist NACC_list_species_aou_7_57.csv (2017)	1912; 1923; 1931; January 1982; February 1982; 2016; 2017	no	yes	no
Ardenna creatopus	Puffinus creatopus, Ardenna creatopus	2	Checklist aou_1.csv (1886); Dataset aou_3_18 (1923); Dataset aou_4 (1931); Checklist aou_5_34.csv (February 1982); Dataset aou_7_57 (2016); Checklist NACC_list_species_aou_7_57.csv (2017)	1886; 1923; 1931; February 1982; 2016; 2017	yes	yes	no
Ardenna gravis	Ardenna gravis, Puffinus gravis, Puffinus major	3	Checklist aou_1.csv (1886); Dataset aou_2_08 (1897); Dataset aou_3_18 (1923); Dataset aou_4 (1931); Checklist aou_5_34.csv (February 1982); Dataset aou_7_51 (2010); Dataset aou_7_57 (2016); Checklist NACC_list_species_aou_7_57.csv (2017)	1886; 1897; 1923; 1931; February 1982; 2010; 2016; 2017	yes	yes	yes	Avibase: rename
Ardenna grisea	Puffinus griseus, Ardenna grisea	2	Checklist aou_1.csv (1886); Dataset aou_2_15 (1909); Dataset aou_3 (1910); Dataset aou_3_18 (1923); Dataset aou_4 (1931); Checklist aou_5_34.csv (February 1982); Dataset aou_7_57 (2016); Checklist NACC_list_species_aou_7_57.csv (2017)	1886; 1909; 1910; 1923; 1931; February 1982; 2016; 2017	yes	yes	no
Ardenna pacifica	Thyellodroma cuneata, Puffinus pacificus, Ardenna pacifica, Puffinus cuneatus	4	Dataset aou_2_12 (1903); Dataset aou_3_18 (1923); Dataset aou_4 (1931); Dataset aou_4_19 (1944); Checklist aou_5_34.csv (February 1982); Dataset aou_7_57 (2016); Checklist NACC_list_species_aou_7_57.csv (2017)	1903; 1923; 1931; 1944; February 1982; 2016; 2017	no	yes	yes	Avibase: rename
Ardenna tenuirostris	Puffinus tenuirostris, Ardenna tenuirostris	2	Checklist aou_1.csv (1886); Dataset aou_3_18 (1923); Dataset aou_4 (1931); Dataset aou_5_34 (January 1982); Checklist aou_5_34.csv (February 1982); Dataset aou_7_57 (2016); Checklist NACC_list_species_aou_7_57.csv (2017)	1886; 1923; 1931; January 1982; February 1982; 2016; 2017	yes	yes	no
Arenaria interpres	Arenaria interpres	1	Checklist aou_1.csv (1886); Dataset aou_2_14 (1908); Dataset aou_4 (1931); Checklist aou_5_34.csv (February 1982); Checklist NACC_list_species_aou_7_57.csv (2017)	1886; 1908; 1931; February 1982; 2017	yes	yes	no
Arenaria melanocephala	Arenaria melanocephala	1	Checklist aou_1.csv (1886); Dataset aou_4 (1931); Checklist aou_5_34.csv (February 1982); Checklist NACC_list_species_aou_7_57.csv (2017)	1886; 1931; February 1982; 2017	yes	yes	no
Arenaria morinella	Arenaria morinella	1	Dataset aou_2_10 (1901); Dataset aou_2_14 (1908)	1901; 1908	no	no	no
Arquatella couesi	Tringa couesi, Arquatella couesi	2	Checklist aou_1.csv (1886); Dataset aou_2_12 (1903); Dataset aou_2_14 (1908)	1886; 1903; 1908	yes	no	no
Arremonops rufivirgatus	Arremonops rufivirgata, Embernagra rufivirgata, Arremonops rufivirgatus	3	Checklist aou_1.csv (1886); Dataset aou_2_08 (1897); Dataset aou_3 (1910); Dataset aou_5 (1957); Dataset aou_5_32 (1973); Dataset aou_5_34 (January 1982); Checklist aou_5_34.csv (February 1982); Checklist NACC_list_species_aou_7_57.csv (2017)	1886; 1897; 1910; 1957; 1973; January 1982; February 1982; 2017	yes	yes	no
Artemisiospiza belli	Artemisiospiza belli, Amphispiza belli, Amphispiza belli nevadensis	3	Checklist aou_1.csv (1886); Dataset aou_3 (1910); Dataset aou_4_19 (1944); Dataset aou_5 (1957); Dataset aou_5_34 (January 1982); Checklist aou_5_34.csv (February 1982); Dataset aou_7_53 (2012); Dataset aou_7_54 (2013); Checklist NACC_list_species_aou_7_57.csv (2017)	1886; 1910; 1944; 1957; January 1982; February 1982; 2012; 2013; 2017	yes	yes	no
Artemisiospiza nevadensis	Artemisiospiza nevadensis	1	Dataset aou_7_54 (2013); Checklist NACC_list_species_aou_7_57.csv (2017)	2013; 2017	no	yes	no
Asio flammeus	Asio flammeus, Asio accipitrinus	2	Checklist aou_1.csv (1886); Dataset aou_2_14 (1908); Checklist aou_5_34.csv (February 1982); Checklist NACC_list_species_aou_7_57.csv (2017)	1886; 1908; February 1982; 2017	yes	yes	yes	Avibase: rename
Asio otus	Asio otus	1	Dataset aou_4_19 (1944); Checklist aou_5_34.csv (February 1982); Checklist NACC_list_species_aou_7_57.csv (2017)	1944; February 1982; 2017	no	yes	no
Asio wilsonianus	Asio wilsonianus	1	Checklist aou_1.csv (1886); Dataset aou_2_14 (1908); Dataset aou_3 (1910); Dataset aou_4_19 (1944)	1886; 1908; 1910; 1944	yes	no	no
Astur atricapillus	Accipiter atricapillus, Accipiter atricapillus striatulus, Astur atricapillus	3	Checklist aou_1.csv (1886); Dataset aou_2_14 (1908); Dataset aou_2_15 (1909); Dataset aou_3 (1910); Dataset aou_3_18 (1923); Dataset aou_4 (1931); Dataset aou_4_19 (1944)	1886; 1908; 1909; 1910; 1923; 1931; 1944	yes	no	no
Athene cunicularia	Speotyto cunicularia hypogaea, Speotyto cunicularia floridana, Athene cunicularia, Speotyto cunicularia	4	Checklist aou_1.csv (1886); Dataset aou_2_14 (1908); Dataset aou_5_33 (1976); Checklist aou_5_34.csv (February 1982); Dataset aou_6_38 (1991); Dataset aou_6_41 (1997); Checklist NACC_list_species_aou_7_57.csv (2017)	1886; 1908; 1976; February 1982; 1991; 1997; 2017	yes	yes	no
Atthis heloisa	Atthis heloisa	1	Dataset aou_3_18 (1923); Dataset aou_4 (1931); Dataset aou_5_34 (January 1982); Checklist aou_5_34.csv (February 1982); Checklist NACC_list_species_aou_7_57.csv (2017)	1923; 1931; January 1982; February 1982; 2017	no	yes	no
Atthis morcomi	Atthis morcomi	1	Dataset aou_3 (1910); Dataset aou_3_18 (1923)	1910; 1923	no	no	no
Auriparus flaviceps	Auriparus flaviceps	1	Checklist aou_1.csv (1886); Dataset aou_5_34 (January 1982); Checklist aou_5_34.csv (February 1982); Checklist NACC_list_species_aou_7_57.csv (2017)	1886; January 1982; February 1982; 2017	yes	yes	no
Aythya affinis	Nyroca affinis, Aythya affinis, Marila affinis	3	Checklist aou_1.csv (1886); Dataset aou_2_14 (1908); Dataset aou_4 (1931); Dataset aou_4_20 (1945); Dataset aou_5 (1957); Checklist aou_5_34.csv (February 1982); Checklist NACC_list_species_aou_7_57.csv (2017)	1886; 1908; 1931; 1945; 1957; February 1982; 2017	yes	yes	no
Aythya americana	Marila americana, Aythya americana, Nyroca americana	3	Checklist aou_1.csv (1886); Dataset aou_2_14 (1908); Dataset aou_4 (1931); Dataset aou_4_20 (1945); Checklist aou_5_34.csv (February 1982); Checklist NACC_list_species_aou_7_57.csv (2017)	1886; 1908; 1931; 1945; February 1982; 2017	yes	yes	no
Aythya baeri	Aythya baeri	1	Dataset aou_4_25 (1950); Dataset aou_5_34 (January 1982)	1950; January 1982	no	no	no
Aythya collaris	Nyroca collaris, Marila collaris, Aythya collaris	3	Checklist aou_1.csv (1886); Dataset aou_2_14 (1908); Dataset aou_4 (1931); Dataset aou_4_20 (1945); Checklist aou_5_34.csv (February 1982); Checklist NACC_list_species_aou_7_57.csv (2017)	1886; 1908; 1931; 1945; February 1982; 2017	yes	yes	no
Aythya ferina	Nyroca ferina, Aythya ferina	2	Dataset aou_4 (1931); Dataset aou_4_20 (1945); Dataset aou_5 (1957); Checklist aou_5_34.csv (February 1982); Checklist NACC_list_species_aou_7_57.csv (2017)	1931; 1945; 1957; February 1982; 2017	no	yes	no
Aythya fuligula	Nyroca fuligula, Aythya fuligula	2	Dataset aou_4 (1931); Dataset aou_4_20 (1945); Checklist aou_5_34.csv (February 1982); Checklist NACC_list_species_aou_7_57.csv (2017)	1931; 1945; February 1982; 2017	no	yes	no
Aythya marila	Nyroca marila, Marila marila, Aythya marila nearctica, Aythya marila	4	Checklist aou_1.csv (1886); Dataset aou_2_14 (1908); Dataset aou_3 (1910); Dataset aou_4 (1931); Dataset aou_4_20 (1945); Dataset aou_5 (1957); Checklist aou_5_34.csv (February 1982); Checklist NACC_list_species_aou_7_57.csv (2017)	1886; 1908; 1910; 1931; 1945; 1957; February 1982; 2017	yes	yes	no
Aythya valisineria	Aythya valisineria, Marila vallisneria, Marila valisineria, Aythya vallisneria, Nyroca valisineria	5	Checklist aou_1.csv (1886); Dataset aou_2_14 (1908); Dataset aou_3 (1910); Dataset aou_4 (1931); Dataset aou_4_20 (1945); Dataset aou_5 (1957); Checklist aou_5_34.csv (February 1982); Checklist NACC_list_species_aou_7_57.csv (2017)	1886; 1908; 1910; 1931; 1945; 1957; February 1982; 2017	yes	yes	no
Baeolophus atricristatus	Parus atricristatus, Baeolophus atricristatus	2	Checklist aou_1.csv (1886); Dataset aou_2_12 (1903); Dataset aou_4_19 (1944); Dataset aou_5_33 (1976); Dataset aou_7_43 (2002); Checklist NACC_list_species_aou_7_57.csv (2017)	1886; 1903; 1944; 1976; 2002; 2017	yes	yes	no
Baeolophus bicolor	Baeolophus bicolor, Parus bicolor	2	Checklist aou_1.csv (1886); Dataset aou_2_12 (1903); Dataset aou_4_19 (1944); Dataset aou_5_33 (1976); Checklist aou_5_34.csv (February 1982); Dataset aou_6_41 (1997); Dataset aou_7_43 (2002); Checklist NACC_list_species_aou_7_57.csv (2017)	1886; 1903; 1944; 1976; February 1982; 1997; 2002; 2017	yes	yes	no
Baeolophus inornatus	Parus inornatus, Parus inornatus griseus, Parus inornatus cineraceus, Baeolophus inornatus	4	Checklist aou_1.csv (1886); Dataset aou_2_12 (1903); Dataset aou_4_19 (1944); Checklist aou_5_34.csv (February 1982); Dataset aou_6_41 (1997); Dataset aou_7 (1998); Checklist NACC_list_species_aou_7_57.csv (2017)	1886; 1903; 1944; February 1982; 1997; 1998; 2017	yes	yes	no
Baeolophus ridgwayi	Baeolophus ridgwayi	1	Dataset aou_6_41 (1997); Dataset aou_7 (1998); Dataset aou_7_42 (2000); Dataset aou_7_49 (2008); Checklist NACC_list_species_aou_7_57.csv (2017)	1997; 1998; 2000; 2008; 2017	no	yes	no
Baeolophus wollweberi	Parus wollweberi, Baeolophus wollweberi	2	Checklist aou_1.csv (1886); Dataset aou_2_12 (1903); Dataset aou_4_19 (1944); Checklist aou_5_34.csv (February 1982); Dataset aou_6_41 (1997); Checklist NACC_list_species_aou_7_57.csv (2017)	1886; 1903; 1944; February 1982; 1997; 2017	yes	yes	no
Bartramia longicauda	Bartramia longicauda	1	Checklist aou_1.csv (1886); Dataset aou_2_15 (1909); Dataset aou_5_34 (January 1982); Checklist aou_5_34.csv (February 1982); Checklist NACC_list_species_aou_7_57.csv (2017)	1886; 1909; January 1982; February 1982; 2017	yes	yes	no
Basileuterus belli	Basileuterus belli	1	Checklist aou_1.csv (1886); Dataset aou_2_14 (1908); Dataset aou_6 (1983); Checklist NACC_list_species_aou_7_57.csv (2017)	1886; 1908; 1983; 2017	yes	yes	no
Basileuterus culicivorus	Basileuterus culicivorus	1	Checklist aou_1.csv (1886); Dataset aou_3 (1910); Dataset aou_5_34 (January 1982); Checklist aou_5_34.csv (February 1982); Dataset aou_6 (1983); Dataset aou_7_53 (2012); Checklist NACC_list_species_aou_7_57.csv (2017)	1886; 1910; January 1982; February 1982; 1983; 2012; 2017	yes	yes	no
Basileuterus lachrymosus	Basileuterus lachrymosus, Euthlypis lachrymosa	2	Dataset aou_4 (1931); Dataset aou_5 (1957); Dataset aou_5_34 (January 1982); Checklist aou_5_34.csv (February 1982); Dataset aou_6 (1983); Dataset aou_7_52 (2011); Checklist NACC_list_species_aou_7_57.csv (2017)	1931; 1957; January 1982; February 1982; 1983; 2011; 2017	no	yes	no
Bombycilla cedrorum	Bombycilla cedrorum, Ampelis cedrorum	2	Checklist aou_1.csv (1886); Dataset aou_2_14 (1908); Checklist aou_5_34.csv (February 1982); Checklist NACC_list_species_aou_7_57.csv (2017)	1886; 1908; February 1982; 2017	yes	yes	no
Bombycilla garrulus	Bombycilla garrulus, Ampelis garrulus, Bombycilla garrula	3	Checklist aou_1.csv (1886); Dataset aou_2_14 (1908); Dataset aou_3 (1910); Dataset aou_4_21 (1946); Dataset aou_5 (1957); Dataset aou_5_32 (1973); Checklist aou_5_34.csv (February 1982); Checklist NACC_list_species_aou_7_57.csv (2017)	1886; 1908; 1910; 1946; 1957; 1973; February 1982; 2017	yes	yes	no
Bonasa umbellus	Bonasa umbellus sabini, Bonasa umbellus umbelloides, Bonasa umbellus, Bonasa umbellus togata	4	Checklist aou_1.csv (1886); Dataset aou_5_34 (January 1982); Checklist aou_5_34.csv (February 1982); Checklist NACC_list_species_aou_7_57.csv (2017)	1886; January 1982; February 1982; 2017	yes	yes	no
Botaurus lentiginosus	Botaurus lentiginosus	1	Checklist aou_1.csv (1886); Dataset aou_3 (1910); Dataset aou_4 (1931); Checklist aou_5_34.csv (February 1982); Checklist NACC_list_species_aou_7_57.csv (2017)	1886; 1910; 1931; February 1982; 2017	yes	yes	no
Brachyramphus brevirostris	Brachyramphus brevirostre, Brachyramphus brevirostris, Brachyramphus kittlitzii	3	Checklist aou_1.csv (1886); Dataset aou_2_14 (1908); Dataset aou_5 (1957); Dataset aou_5_32 (1973); Checklist aou_5_34.csv (February 1982); Checklist NACC_list_species_aou_7_57.csv (2017)	1886; 1908; 1957; 1973; February 1982; 2017	yes	yes	yes	Avibase: rename
Brachyramphus marmoratus	Brachyramphus marmoratus, Brachyramphus marmoratum	2	Checklist aou_1.csv (1886); Dataset aou_5 (1957); Dataset aou_5_32 (1973); Checklist aou_5_34.csv (February 1982); Dataset aou_6_41 (1997); Checklist NACC_list_species_aou_7_57.csv (2017)	1886; 1957; 1973; February 1982; 1997; 2017	yes	yes	no
Brachyramphus perdix	Brachyramphus perdix	1	Dataset aou_6_41 (1997); Checklist NACC_list_species_aou_7_57.csv (2017)	1997; 2017	no	yes	no
Branta bernicla	Branta bernicla	1	Checklist aou_1.csv (1886); Dataset aou_2 (1895); Dataset aou_2_15 (1909); Dataset aou_4 (1931); Dataset aou_4_19 (1944); Dataset aou_4_26 (1951); Dataset aou_5 (1957); Dataset aou_5_33 (1976); Checklist aou_5_34.csv (February 1982); Checklist NACC_list_species_aou_7_57.csv (2017)	1886; 1895; 1909; 1931; 1944; 1951; 1957; 1976; February 1982; 2017	yes	yes	no
Branta canadensis	Branta canadensis occidentalis, Branta canadensis, Branta canadensis hutchinsii, Branta canadensis minima	4	Checklist aou_1.csv (1886); Checklist aou_5_34.csv (February 1982); Dataset aou_7_45 (2004); Checklist NACC_list_species_aou_7_57.csv (2017)	1886; February 1982; 2004; 2017	yes	yes	no
Branta hutchinsii	Branta hutchinsii	1	Dataset aou_7_45 (2004); Checklist NACC_list_species_aou_7_57.csv (2017)	2004; 2017	no	yes	no
Branta leucopsis	Branta leucopsis	1	Checklist aou_1.csv (1886); Checklist aou_5_34.csv (February 1982); Checklist NACC_list_species_aou_7_57.csv (2017)	1886; February 1982; 2017	yes	yes	no
Branta nigricans	Branta nigricans	1	Checklist aou_1.csv (1886); Dataset aou_4_19 (1944); Dataset aou_4_26 (1951); Dataset aou_5_33 (1976)	1886; 1944; 1951; 1976	yes	no	no
Bubo scandiacus	Nyctea nyctea, Nyctea scandiaca, Bubo scandiacus	3	Checklist aou_1.csv (1886); Dataset aou_2_14 (1908); Dataset aou_4_19 (1944); Checklist aou_5_34.csv (February 1982); Dataset aou_7_44 (2003); Checklist NACC_list_species_aou_7_57.csv (2017)	1886; 1908; 1944; February 1982; 2003; 2017	yes	yes	yes	Avibase: rename
Bubo virginianus	Bubo virginianus arcticus, Bubo virginianus saturatus, Bubo virginianus, Bubo virginianus subarcticus	4	Checklist aou_1.csv (1886); Dataset aou_2_14 (1908); Checklist aou_5_34.csv (February 1982); Checklist NACC_list_species_aou_7_57.csv (2017)	1886; 1908; February 1982; 2017	yes	yes	no
Bubulcus ibis	Bubulcus ibis, Bubulbus ibis	2	Dataset aou_4_29 (1954); Dataset aou_5 (1957); Checklist aou_5_34.csv (February 1982); Checklist NACC_list_species_aou_7_57.csv (2017)	1954; 1957; February 1982; 2017	no	yes	no
Bucephala albeola	Charitonetta albeola, Bucephala albeola, Glaucionetta albeola	3	Checklist aou_1.csv (1886); Dataset aou_4_20 (1945); Dataset aou_4_23 (1948); Dataset aou_5 (1957); Checklist aou_5_34.csv (February 1982); Checklist NACC_list_species_aou_7_57.csv (2017)	1886; 1945; 1948; 1957; February 1982; 2017	yes	yes	no
Bucephala clangula	Bucephala clangula, Glaucionetta clangula americana, Glaucionetta clangula, Clangula clangula	4	Checklist aou_1.csv (1886); Dataset aou_2_08 (1897); Dataset aou_3 (1910); Dataset aou_3_17 (1920); Dataset aou_4 (1931); Dataset aou_4_23 (1948); Dataset aou_5 (1957); Checklist aou_5_34.csv (February 1982); Checklist NACC_list_species_aou_7_57.csv (2017)	1886; 1897; 1910; 1920; 1931; 1948; 1957; February 1982; 2017	yes	yes	no
Bucephala islandica	Glaucionetta islandica, Bucephala islandica, Clangula islandica	3	Checklist aou_1.csv (1886); Dataset aou_2_08 (1897); Dataset aou_3_17 (1920); Dataset aou_4_23 (1948); Dataset aou_5 (1957); Checklist aou_5_34.csv (February 1982); Checklist NACC_list_species_aou_7_57.csv (2017)	1886; 1897; 1920; 1948; 1957; February 1982; 2017	yes	yes	no
Bulweria bulweri	Bulweria bulweri	1	Checklist aou_1.csv (1886); Dataset aou_3_18 (1923); Dataset aou_4 (1931); Dataset aou_4_22 (1947)	1886; 1923; 1931; 1947	yes	no	no
Buteo albonotatus	Buteo albonotatus, Buteo abbreviatus	2	Checklist aou_1.csv (1886); Dataset aou_2_15 (1909); Dataset aou_3_18 (1923); Dataset aou_4 (1931); Checklist aou_5_34.csv (February 1982); Checklist NACC_list_species_aou_7_57.csv (2017)	1886; 1909; 1923; 1931; February 1982; 2017	yes	yes	yes	Avibase: rename
Buteo borealis	Buteo borealis kriderii, Buteo borealis, Buteo borealis lucasanus, Buteo borealis calurus	4	Checklist aou_1.csv (1886); Dataset aou_1_03 (1891); Dataset aou_2_15 (1909); Dataset aou_3_18 (1923); Dataset aou_4_19 (1944)	1886; 1891; 1909; 1923; 1944	yes	no	no
Buteo brachyurus	Buteo brachyurus	1	Checklist aou_1.csv (1886); Dataset aou_2_15 (1909); Dataset aou_3_18 (1923); Checklist aou_5_34.csv (February 1982); Checklist NACC_list_species_aou_7_57.csv (2017)	1886; 1909; 1923; February 1982; 2017	yes	yes	no
Buteo buteo	Buteo buteo	1	Checklist aou_1.csv (1886); Dataset aou_2_14 (1908); Dataset aou_3 (1910); Dataset aou_3_18 (1923); Dataset aou_4 (1931)	1886; 1908; 1910; 1923; 1931	yes	no	no
Buteo harlani	Buteo harlani	1	Checklist aou_1.csv (1886); Dataset aou_1_03 (1891); Dataset aou_4_19 (1944); Dataset aou_5_32 (1973)	1886; 1891; 1944; 1973	yes	no	no
Buteo jamaicensis	Buteo jamaicensis	1	Dataset aou_4_19 (1944); Dataset aou_5_32 (1973); Checklist aou_5_34.csv (February 1982); Checklist NACC_list_species_aou_7_57.csv (2017)	1944; 1973; February 1982; 2017	no	yes	no
Buteo lagopus	Archibuteo lagopus, Buteo lagopus, Archibuteo lagopus sancti-johannis	3	Checklist aou_1.csv (1886); Dataset aou_2_15 (1909); Dataset aou_3_18 (1923); Dataset aou_4 (1931); Dataset aou_5 (1957); Checklist aou_5_34.csv (February 1982); Checklist NACC_list_species_aou_7_57.csv (2017)	1886; 1909; 1923; 1931; 1957; February 1982; 2017	yes	yes	no
Buteo lineatus	Buteo lineatus elegans, Buteo lineatus, Buteo lineatus alleni	3	Checklist aou_1.csv (1886); Dataset aou_2_15 (1909); Dataset aou_3_18 (1923); Checklist aou_5_34.csv (February 1982); Checklist NACC_list_species_aou_7_57.csv (2017)	1886; 1909; 1923; February 1982; 2017	yes	yes	no
Buteo nitidus	Asturina nitida, Buteo nitidus, Buteo nitida, Asturina plagiata	4	Checklist aou_1.csv (1886); Dataset aou_2_15 (1909); Dataset aou_3_18 (1923); Dataset aou_4_19 (1944); Dataset aou_4_25 (1950); Dataset aou_5 (1957); Checklist aou_5_34.csv (February 1982); Dataset aou_6_41 (1997); Dataset aou_7_47 (2006); Dataset aou_7_53 (2012); Checklist NACC_list_species_aou_7_57.csv (2017)	1886; 1909; 1923; 1944; 1950; 1957; February 1982; 1997; 2006; 2012; 2017	yes	yes	yes	Avibase: split - Fixed.
Buteo plagiatus	Buteo plagiatus	1	Dataset aou_7_53 (2012); Checklist NACC_list_species_aou_7_57.csv (2017)	2012; 2017	no	yes	no
Buteo platypterus	Buteo latissimus, Buteo platypterus	2	Checklist aou_1.csv (1886); Dataset aou_2_10 (1901); Dataset aou_2_15 (1909); Dataset aou_3_18 (1923); Checklist aou_5_34.csv (February 1982); Checklist NACC_list_species_aou_7_57.csv (2017)	1886; 1901; 1909; 1923; February 1982; 2017	yes	yes	yes	Avibase: rename
Buteo regalis	Buteo regalis, Archibuteo ferrugineus	2	Checklist aou_1.csv (1886); Dataset aou_2_15 (1909); Dataset aou_3_18 (1923); Dataset aou_4 (1931); Dataset aou_5 (1957); Checklist aou_5_34.csv (February 1982); Checklist NACC_list_species_aou_7_57.csv (2017)	1886; 1909; 1923; 1931; 1957; February 1982; 2017	yes	yes	yes	Avibase: rename
Buteo swainsoni	Buteo swainsoni	1	Checklist aou_1.csv (1886); Dataset aou_2_15 (1909); Dataset aou_3_18 (1923); Checklist aou_5_34.csv (February 1982); Checklist NACC_list_species_aou_7_57.csv (2017)	1886; 1909; 1923; February 1982; 2017	yes	yes	no
Buteogallus anthracinus	Buteogallus anthracinus, Urubitinga anthracina	2	Checklist aou_1.csv (1886); Dataset aou_2_15 (1909); Dataset aou_3_18 (1923); Dataset aou_4_19 (1944); Dataset aou_5 (1957); Dataset aou_5_34 (January 1982); Checklist aou_5_34.csv (February 1982); Dataset aou_7_48 (2007); Dataset aou_7_49 (2008); Checklist NACC_list_species_aou_7_57.csv (2017)	1886; 1909; 1923; 1944; 1957; January 1982; February 1982; 2007; 2008; 2017	yes	yes	no
Butorides striata	Butorides striatus, Butorides striata	2	Dataset aou_5_33 (1976); Dataset aou_5_34 (January 1982); Checklist aou_5_34.csv (February 1982); Dataset aou_6_39 (1993); Dataset aou_7_44 (2003); Dataset aou_7_45 (2004); Checklist NACC_list_species_aou_7_57.csv (2017)	1976; January 1982; February 1982; 1993; 2003; 2004; 2017	no	yes	no
Butorides virescens	Butorides virescens, Ardea virescens	2	Checklist aou_1.csv (1886); Dataset aou_2_12 (1903); Dataset aou_5_33 (1976); Dataset aou_6_39 (1993); Checklist NACC_list_species_aou_7_57.csv (2017)	1886; 1903; 1976; 1993; 2017	yes	yes	no
Calamospiza melanocorys	Calamospiza melanocorys	1	Checklist aou_1.csv (1886); Dataset aou_5_34 (January 1982); Checklist aou_5_34.csv (February 1982); Checklist NACC_list_species_aou_7_57.csv (2017)	1886; January 1982; February 1982; 2017	yes	yes	no
Calcarius lapponicus	Calcarius lapponicus	1	Checklist aou_1.csv (1886); Dataset aou_5_34 (January 1982); Checklist aou_5_34.csv (February 1982); Dataset aou_7_51 (2010); Checklist NACC_list_species_aou_7_57.csv (2017)	1886; January 1982; February 1982; 2010; 2017	yes	yes	no
Calcarius ornatus	Calcarius ornatus	1	Checklist aou_1.csv (1886); Dataset aou_5_34 (January 1982); Checklist aou_5_34.csv (February 1982); Dataset aou_7_51 (2010); Checklist NACC_list_species_aou_7_57.csv (2017)	1886; January 1982; February 1982; 2010; 2017	yes	yes	no
Calcarius pictus	Calcarius pictus	1	Checklist aou_1.csv (1886); Dataset aou_5_34 (January 1982); Checklist aou_5_34.csv (February 1982); Dataset aou_7_51 (2010); Checklist NACC_list_species_aou_7_57.csv (2017)	1886; January 1982; February 1982; 2010; 2017	yes	yes	no
Calidris acuminata	Pisobia acuminata, Pisobia aurita, Tringa acuminata, Erolia acuminata, Calidris acuminata, Actodromas acuminata	6	Checklist aou_1.csv (1886); Dataset aou_2_12 (1903); Dataset aou_2_14 (1908); Dataset aou_3_17 (1920); Dataset aou_4_19 (1944); Dataset aou_5_32 (1973); Checklist aou_5_34.csv (February 1982); Checklist NACC_list_species_aou_7_57.csv (2017)	1886; 1903; 1908; 1920; 1944; 1973; February 1982; 2017	yes	yes	yes	Avibase: rename
Calidris alba	Calidris arenaria, Calidris leucophaea, Calidris alba, Crocethia alba	4	Checklist aou_1.csv (1886); Dataset aou_2_14 (1908); Dataset aou_3_17 (1920); Dataset aou_5_32 (1973); Checklist aou_5_34.csv (February 1982); Checklist NACC_list_species_aou_7_57.csv (2017)	1886; 1908; 1920; 1973; February 1982; 2017	yes	yes	yes	Avibase: rename
Calidris alpina	Erolia alpina, Tringa alpina pacifica, Calidris alpina, Pelidna alpina, Tringa alpina	5	Checklist aou_1.csv (1886); Dataset aou_2_12 (1903); Dataset aou_4_19 (1944); Dataset aou_5_32 (1973); Checklist aou_5_34.csv (February 1982); Checklist NACC_list_species_aou_7_57.csv (2017)	1886; 1903; 1944; 1973; February 1982; 2017	yes	yes	no
Calidris bairdii	Calidris bairdii, Pisobia bairdii, Pisobia bairdi, Erolia bairdii, Tringa bairdii, Actodromas bairdii	6	Checklist aou_1.csv (1886); Dataset aou_2_12 (1903); Dataset aou_2_14 (1908); Dataset aou_3 (1910); Dataset aou_4_19 (1944); Dataset aou_5_32 (1973); Checklist aou_5_34.csv (February 1982); Checklist NACC_list_species_aou_7_57.csv (2017)	1886; 1903; 1908; 1910; 1944; 1973; February 1982; 2017	yes	yes	no
Calidris canutus	Calidris canutus, Tringa canutus	2	Checklist aou_1.csv (1886); Dataset aou_3_18 (1923); Dataset aou_4 (1931); Dataset aou_5 (1957); Dataset aou_5_34 (January 1982); Checklist aou_5_34.csv (February 1982); Checklist NACC_list_species_aou_7_57.csv (2017)	1886; 1923; 1931; 1957; January 1982; February 1982; 2017	yes	yes	no
Calidris ferruginea	Erolia testacea, Tringa ferruginea, Calidris ferruginea, Erolia ferruginea	4	Checklist aou_1.csv (1886); Dataset aou_2_12 (1903); Dataset aou_4 (1931); Dataset aou_4_21 (1946); Dataset aou_5_32 (1973); Checklist aou_5_34.csv (February 1982); Checklist NACC_list_species_aou_7_57.csv (2017)	1886; 1903; 1931; 1946; 1973; February 1982; 2017	yes	yes	yes	Avibase: rename
Calidris fuscicollis	Erolia fuscicollis, Tringa fuscicollis, Actodromas fuscicollis, Pisobia fuscicollis, Calidris fuscicollis	5	Checklist aou_1.csv (1886); Dataset aou_2_12 (1903); Dataset aou_2_14 (1908); Dataset aou_4_19 (1944); Dataset aou_5_32 (1973); Checklist aou_5_34.csv (February 1982); Checklist NACC_list_species_aou_7_57.csv (2017)	1886; 1903; 1908; 1944; 1973; February 1982; 2017	yes	yes	no
Calidris himantopus	Micropalama himantopus, Calidris himantopus	2	Checklist aou_1.csv (1886); Dataset aou_5_34 (January 1982); Checklist aou_5_34.csv (February 1982); Checklist NACC_list_species_aou_7_57.csv (2017)	1886; January 1982; February 1982; 2017	yes	yes	no
Calidris maritima	Tringa maritima, Arquatella maritima, Calidris maritima, Erolia maritima	4	Checklist aou_1.csv (1886); Dataset aou_2_12 (1903); Dataset aou_2_14 (1908); Dataset aou_4 (1931); Dataset aou_4_21 (1946); Dataset aou_5_32 (1973); Checklist aou_5_34.csv (February 1982); Checklist NACC_list_species_aou_7_57.csv (2017)	1886; 1903; 1908; 1931; 1946; 1973; February 1982; 2017	yes	yes	no
Calidris mauri	Calidris mauri, Ereunetes occidentalis, Ereunetes maurii, Ereunetes mauri	4	Checklist aou_1.csv (1886); Dataset aou_2_14 (1908); Dataset aou_4 (1931); Dataset aou_4_19 (1944); Dataset aou_5_32 (1973); Checklist aou_5_34.csv (February 1982); Checklist NACC_list_species_aou_7_57.csv (2017)	1886; 1908; 1931; 1944; 1973; February 1982; 2017	yes	yes	yes	Avibase: rename
Calidris melanotos	Pisobia melanotos, Erolia melanotos, Pisobia maculata, Actodromas maculata, Tringa maculata, Calidris melanotos	6	Checklist aou_1.csv (1886); Dataset aou_2_12 (1903); Dataset aou_2_14 (1908); Dataset aou_4 (1931); Dataset aou_4_19 (1944); Dataset aou_5_32 (1973); Checklist aou_5_34.csv (February 1982); Checklist NACC_list_species_aou_7_57.csv (2017)	1886; 1903; 1908; 1931; 1944; 1973; February 1982; 2017	yes	yes	yes	Avibase: rename
Calidris minutilla	Calidris minutilla, Tringa minutilla, Actodromas minutilla, Pisobia minutilla, Erolia minutilla	5	Checklist aou_1.csv (1886); Dataset aou_2_12 (1903); Dataset aou_2_14 (1908); Dataset aou_4_19 (1944); Dataset aou_5_32 (1973); Checklist aou_5_34.csv (February 1982); Checklist NACC_list_species_aou_7_57.csv (2017)	1886; 1903; 1908; 1944; 1973; February 1982; 2017	yes	yes	no
Calidris ptilocnemis	Arquatella ptilocnemis, Erolia ptilocnemis, Tringa ptilocnemis, Calidris ptilocnemis	4	Checklist aou_1.csv (1886); Dataset aou_2 (1895); Dataset aou_2_12 (1903); Dataset aou_2_14 (1908); Dataset aou_4 (1931); Dataset aou_4_21 (1946); Dataset aou_5_32 (1973); Checklist aou_5_34.csv (February 1982); Checklist NACC_list_species_aou_7_57.csv (2017)	1886; 1895; 1903; 1908; 1931; 1946; 1973; February 1982; 2017	yes	yes	no
Calidris pugnax	Philomachus pugnax, Calidris pugnax, Pavoncella pugnax, Machetes pugnax	4	Checklist aou_1.csv (1886); Dataset aou_2_15 (1909); Dataset aou_3_18 (1923); Checklist aou_5_34.csv (February 1982); Dataset aou_7_54 (2013); Checklist NACC_list_species_aou_7_57.csv (2017)	1886; 1909; 1923; February 1982; 2013; 2017	yes	yes	no
Calidris pusilla	Calidris pusillus, Calidris pusilla, Ereunetes pusillus	3	Checklist aou_1.csv (1886); Dataset aou_5_32 (1973); Dataset aou_5_34 (January 1982); Checklist aou_5_34.csv (February 1982); Checklist NACC_list_species_aou_7_57.csv (2017)	1886; 1973; January 1982; February 1982; 2017	yes	yes	no
Calidris pygmea	Eurynorhynchus pygmeus, Calidris pygmea, Eurynorhynchus pygmeum, Eurynorhynchus pygmaeus	4	Checklist aou_1.csv (1886); Dataset aou_3 (1910); Dataset aou_5 (1957); Dataset aou_5_32 (1973); Dataset aou_5_34 (January 1982); Checklist aou_5_34.csv (February 1982); Dataset aou_7_45 (2004); Dataset aou_7_54 (2013); Checklist NACC_list_species_aou_7_57.csv (2017)	1886; 1910; 1957; 1973; January 1982; February 1982; 2004; 2013; 2017	yes	yes	no
Calidris ruficollis	Erolia ruficollis, Calidris ruficollis, Pisobia ruficollis	3	Dataset aou_4 (1931); Dataset aou_4_19 (1944); Dataset aou_5_32 (1973); Dataset aou_5_34 (January 1982); Checklist aou_5_34.csv (February 1982); Dataset aou_6_40 (1995); Checklist NACC_list_species_aou_7_57.csv (2017)	1931; 1944; 1973; January 1982; February 1982; 1995; 2017	no	yes	no
Calidris subminuta	Tringa damacensis, Actodromas damacensis, Pisobia damacensis, Calidris subminuta, Erolia subminuta, Pisobia subminuta	6	Dataset aou_1_01 (1889); Dataset aou_2_12 (1903); Dataset aou_2_14 (1908); Dataset aou_4 (1931); Dataset aou_4_19 (1944); Dataset aou_5_32 (1973); Checklist aou_5_34.csv (February 1982); Checklist NACC_list_species_aou_7_57.csv (2017)	1889; 1903; 1908; 1931; 1944; 1973; February 1982; 2017	no	yes	yes	Avibase: rename
Calidris subruficollis	Calidris subruficollis, Tryngites subruficollis	2	Checklist aou_1.csv (1886); Checklist aou_5_34.csv (February 1982); Dataset aou_7_54 (2013); Checklist NACC_list_species_aou_7_57.csv (2017)	1886; February 1982; 2013; 2017	yes	yes	no
Calidris tenuirostris	Calidris tenuirostris	1	Dataset aou_4 (1931); Dataset aou_5 (1957); Checklist aou_5_34.csv (February 1982); Checklist NACC_list_species_aou_7_57.csv (2017)	1931; 1957; February 1982; 2017	no	yes	no
Calidris virgata	Aphriza virgata, Calidris virgata	2	Checklist aou_1.csv (1886); Dataset aou_2_15 (1909); Dataset aou_4 (1931); Dataset aou_5 (1957); Checklist aou_5_34.csv (February 1982); Dataset aou_7_54 (2013); Checklist NACC_list_species_aou_7_57.csv (2017)	1886; 1909; 1931; 1957; February 1982; 2013; 2017	yes	yes	no
Callipepla californica	Lophortyx californica, Callipepla californica, Lophortyx californicus, Callipepla californica vallicola	4	Checklist aou_1.csv (1886); Dataset aou_2_09 (1899); Dataset aou_2_15 (1909); Dataset aou_3 (1910); Dataset aou_4 (1931); Dataset aou_4_19 (1944); Dataset aou_5 (1957); Dataset aou_5_34 (January 1982); Checklist aou_5_34.csv (February 1982); Dataset aou_6_41 (1997); Checklist NACC_list_species_aou_7_57.csv (2017)	1886; 1899; 1909; 1910; 1931; 1944; 1957; January 1982; February 1982; 1997; 2017	yes	yes	no
Callipepla gambelii	Callipepla gambeli, Lophortyx gambeli, Callipepla gambelii, Lophortyx gambelii	4	Checklist aou_1.csv (1886); Dataset aou_2 (1895); Dataset aou_2_09 (1899); Dataset aou_2_15 (1909); Dataset aou_3 (1910); Dataset aou_4 (1931); Dataset aou_4_19 (1944); Dataset aou_5_34 (January 1982); Checklist aou_5_34.csv (February 1982); Dataset aou_6_41 (1997); Checklist NACC_list_species_aou_7_57.csv (2017)	1886; 1895; 1899; 1909; 1910; 1931; 1944; January 1982; February 1982; 1997; 2017	yes	yes	no
Callipepla squamata	Callipepla squamata castanogastris, Callipepla squamata	2	Checklist aou_1.csv (1886); Dataset aou_2_15 (1909); Dataset aou_4 (1931); Dataset aou_4_19 (1944); Checklist aou_5_34.csv (February 1982); Dataset aou_6_41 (1997); Checklist NACC_list_species_aou_7_57.csv (2017)	1886; 1909; 1931; 1944; February 1982; 1997; 2017	yes	yes	no
Calonectris diomedea	Puffinus diomedea, Calonectris diomedea	2	Dataset aou_4 (1931); Dataset aou_5_34 (January 1982); Checklist aou_5_34.csv (February 1982); Dataset aou_7_47 (2006); Checklist NACC_list_species_aou_7_57.csv (2017)	1931; January 1982; February 1982; 2006; 2017	no	yes	yes	Avibase: rename
Calonectris edwardsii	Calonectris edwardsii	1	Dataset aou_7_47 (2006); Checklist NACC_list_species_aou_7_57.csv (2017)	2006; 2017	no	yes	no
Calothorax lucifer	Trochilus lucifer, Calothorax lucifer	2	Checklist aou_1.csv (1886); Dataset aou_1_05 (1893); Checklist aou_5_34.csv (February 1982); Checklist NACC_list_species_aou_7_57.csv (2017)	1886; 1893; February 1982; 2017	yes	yes	no
Calypte anna	Calypte anna, Trochilus anna	2	Checklist aou_1.csv (1886); Dataset aou_1_05 (1893); Checklist aou_5_34.csv (February 1982); Checklist NACC_list_species_aou_7_57.csv (2017)	1886; 1893; February 1982; 2017	yes	yes	no
Calypte costae	Calypte costae, Trochilus costae	2	Checklist aou_1.csv (1886); Dataset aou_1_05 (1893); Checklist aou_5_34.csv (February 1982); Checklist NACC_list_species_aou_7_57.csv (2017)	1886; 1893; February 1982; 2017	yes	yes	no
Campephilus principalis	Campephilus principalis	1	Checklist aou_1.csv (1886); Dataset aou_5_33 (1976); Checklist aou_5_34.csv (February 1982); Checklist NACC_list_species_aou_7_57.csv (2017)	1886; 1976; February 1982; 2017	yes	yes	no
Camptorhynchus labradorius	Camptorhynchus labradorium, Camptolaimus labradorius, Camptorhynchus labradorius	3	Checklist aou_1.csv (1886); Dataset aou_2_14 (1908); Dataset aou_5 (1957); Dataset aou_5_32 (1973); Checklist aou_5_34.csv (February 1982); Checklist NACC_list_species_aou_7_57.csv (2017)	1886; 1908; 1957; 1973; February 1982; 2017	yes	yes	no
Camptostoma imberbe	Ornithion imberbe ridgwayi, Ornithion imberbe, Camptostoma imberbe	3	Checklist aou_1.csv (1886); Dataset aou_2_14 (1908); Dataset aou_5_34 (January 1982); Checklist aou_5_34.csv (February 1982); Dataset aou_6 (1983); Checklist NACC_list_species_aou_7_57.csv (2017)	1886; 1908; January 1982; February 1982; 1983; 2017	yes	yes	no
Campylorhynchus brunneicapillus	Campylorhynchus brunneicapillum, Heleodytes brunneicapillus, Campylorhynchus brunneicapillus	3	Checklist aou_1.csv (1886); Dataset aou_1_06 (1894); Dataset aou_2 (1895); Dataset aou_4_22 (1947); Dataset aou_5 (1957); Dataset aou_5_32 (1973); Checklist aou_5_34.csv (February 1982); Checklist NACC_list_species_aou_7_57.csv (2017)	1886; 1894; 1895; 1947; 1957; 1973; February 1982; 2017	yes	yes	no
Canachites franklinii	Canachites franklinii, Dendragapus franklinii, Canachites franklini	3	Checklist aou_1.csv (1886); Dataset aou_2_09 (1899); Dataset aou_4_23 (1948); Dataset aou_4_30 (1955)	1886; 1899; 1948; 1955	yes	no	no
Capella media	Capella media, Gallinago media, Gallinago major	3	Dataset aou_2_09 (1899); Dataset aou_2_14 (1908); Dataset aou_2_15 (1909); Dataset aou_4 (1931); Dataset aou_5 (1957)	1899; 1908; 1909; 1931; 1957	no	no	yes	Avibase: rename
Caprimulgus arizonae	Caprimulgus arizonae	1	Dataset aou_7_51 (2010); Dataset aou_7_53 (2012)	2010; 2012	no	yes	no
Caracara cheriway	Caracara cheriway, Polyborus cheriway	2	Checklist aou_1.csv (1886); Dataset aou_4_25 (1950); Dataset aou_5 (1957); Dataset aou_5_34 (January 1982); Dataset aou_7_42 (2000); Checklist NACC_list_species_aou_7_57.csv (2017)	1886; 1950; 1957; January 1982; 2000; 2017	yes	yes	no
Caracara lutosa	Caracara lutosus, Caracara lutosa, Polyborus lutosus	3	Checklist aou_1.csv (1886); Dataset aou_4_25 (1950); Dataset aou_5_32 (1973); Dataset aou_5_34 (January 1982); Dataset aou_7_42 (2000); Checklist NACC_list_species_aou_7_57.csv (2017)	1886; 1950; 1973; January 1982; 2000; 2017	yes	yes	no
Caracara plancus	Caracara plancus	1	Dataset aou_6_39 (1993); Dataset aou_7_42 (2000)	1993; 2000	no	yes	no
Cardellina canadensis	Cardellina canadensis, Sylvania canadensis, Wilsonia canadensis	3	Checklist aou_1.csv (1886); Dataset aou_2_09 (1899); Dataset aou_3 (1910); Dataset aou_3_17 (1920); Dataset aou_5 (1957); Dataset aou_5_34 (January 1982); Checklist aou_5_34.csv (February 1982); Dataset aou_6 (1983); Dataset aou_7_52 (2011); Checklist NACC_list_species_aou_7_57.csv (2017)	1886; 1899; 1910; 1920; 1957; January 1982; February 1982; 1983; 2011; 2017	yes	yes	no
Cardellina pusilla	Cardellina pusilla, Sylvania pusilla pileolata, Wilsonia pusilla, Sylvania pusilla	4	Checklist aou_1.csv (1886); Dataset aou_2_09 (1899); Dataset aou_3_17 (1920); Dataset aou_5 (1957); Dataset aou_5_34 (January 1982); Checklist aou_5_34.csv (February 1982); Dataset aou_6 (1983); Dataset aou_7_52 (2011); Checklist NACC_list_species_aou_7_57.csv (2017)	1886; 1899; 1920; 1957; January 1982; February 1982; 1983; 2011; 2017	yes	yes	no
Cardellina rubra	Ergaticus ruber, Cardellina rubra	2	Checklist aou_1.csv (1886); Dataset aou_2_14 (1908); Dataset aou_6 (1983); Dataset aou_7_52 (2011); Checklist NACC_list_species_aou_7_57.csv (2017)	1886; 1908; 1983; 2011; 2017	yes	yes	no
Cardellina rubrifrons	Cardellina rubrifrons	1	Checklist aou_1.csv (1886); Dataset aou_3_17 (1920); Dataset aou_5 (1957); Dataset aou_5_34 (January 1982); Checklist aou_5_34.csv (February 1982); Dataset aou_6 (1983); Checklist NACC_list_species_aou_7_57.csv (2017)	1886; 1920; 1957; January 1982; February 1982; 1983; 2017	yes	yes	no
Cardinalis cardinalis	Cardinalis cardinalis, Richmondena cardinalis, Cardinalis cardinalis superbus, Cardinalis cardinalis igneus	4	Checklist aou_1.csv (1886); Dataset aou_4 (1931); Dataset aou_5_32 (1973); Dataset aou_5_34 (January 1982); Checklist aou_5_34.csv (February 1982); Dataset aou_6 (1983); Checklist NACC_list_species_aou_7_57.csv (2017)	1886; 1931; 1973; January 1982; February 1982; 1983; 2017	yes	yes	no
Cardinalis sinuatus	Cardinalis sinuatus, Pyrrhuloxia sinuata	2	Checklist aou_1.csv (1886); Dataset aou_2 (1895); Dataset aou_3 (1910); Dataset aou_5 (1957); Dataset aou_5_33 (1976); Dataset aou_5_34 (January 1982); Checklist aou_5_34.csv (February 1982); Dataset aou_6 (1983); Checklist NACC_list_species_aou_7_57.csv (2017)	1886; 1895; 1910; 1957; 1976; January 1982; February 1982; 1983; 2017	yes	yes	no
Carduelis carduelis	Carduelis carduelis	1	Dataset aou_4 (1931); Dataset aou_5 (1957); Checklist aou_5_34.csv (February 1982); Checklist NACC_list_species_aou_7_57.csv (2017)	1931; 1957; February 1982; 2017	no	yes	no
Carpodacus amplus	Carpodacus amplus	1	Checklist aou_1.csv (1886); Dataset aou_5_32 (1973)	1886; 1973	yes	no	no
Carpodacus frontalis	Carpodacus frontalis rhodocolpus, Carpodacus frontalis	2	Checklist aou_1.csv (1886); Dataset aou_1_01 (1889)	1886; 1889	yes	no	no
Carpodacus mcgregori	Carpodacus mcgregori	1	Dataset aou_2_09 (1899); Dataset aou_2_14 (1908); Dataset aou_3 (1910); Dataset aou_5_32 (1973)	1899; 1908; 1910; 1973	no	no	no
Cartherpes mexicanus	Cartherpes mexicanus, Cartherpes mexicanus conspersus	2	Checklist aou_1.csv (1886)	1886	yes	no	no
Casmerodius alba	Casmerodius alba	1	Dataset aou_4 (1931)	1931	no	no	no
Casmerodius egretta	Herodias egretta, Ardea egretta, Casmerodius egretta	3	Checklist aou_1.csv (1886); Dataset aou_2_12 (1903); Dataset aou_3 (1910); Dataset aou_3_17 (1920); Dataset aou_4 (1931)	1886; 1903; 1910; 1920; 1931	yes	no	no
Catharacta chilensis	Catharacta chilensis	1	Dataset aou_4 (1931); Dataset aou_4_19 (1944)	1931; 1944	no	no	no
Cathartes aura	Cathartes aura	1	Checklist aou_1.csv (1886); Checklist aou_5_34.csv (February 1982); Checklist NACC_list_species_aou_7_57.csv (2017)	1886; February 1982; 2017	yes	yes	no
Catharus bicknelli	Catharus bicknelli	1	Dataset aou_6_40 (1995); Checklist NACC_list_species_aou_7_57.csv (2017)	1995; 2017	no	yes	no
Catharus fuscescens	Hylocichla fuscescens, Catharus fuscescens, Turdus fuscescens salicicolus, Turdus fuscescens	4	Checklist aou_1.csv (1886); Dataset aou_2_09 (1899); Dataset aou_2_15 (1909); Dataset aou_5_32 (1973); Dataset aou_5_34 (January 1982); Checklist aou_5_34.csv (February 1982); Dataset aou_6 (1983); Checklist NACC_list_species_aou_7_57.csv (2017)	1886; 1899; 1909; 1973; January 1982; February 1982; 1983; 2017	yes	yes	no
Catharus guttatus	Catharus guttatus, Hylocichla aonalaschkae, Hylocichla guttata, Turdus aonalaschkae auduboni, Turdus aonalaschkae pallasii, Turdus aonalaschkae	6	Checklist aou_1.csv (1886); Dataset aou_2_09 (1899); Dataset aou_2_11 (1902); Dataset aou_3 (1910); Dataset aou_5 (1957); Dataset aou_5_32 (1973); Dataset aou_5_34 (January 1982); Checklist aou_5_34.csv (February 1982); Dataset aou_6 (1983); Checklist NACC_list_species_aou_7_57.csv (2017)	1886; 1899; 1902; 1910; 1957; 1973; January 1982; February 1982; 1983; 2017	yes	yes	yes	Avibase: rename
Catharus minimus	Catharus minimus, Hylocichla aliciae, Turdus aliciae, Hylocichla minima, Turdus aliciae bicknelli	5	Checklist aou_1.csv (1886); Dataset aou_2_09 (1899); Dataset aou_4 (1931); Dataset aou_5_32 (1973); Dataset aou_5_34 (January 1982); Checklist aou_5_34.csv (February 1982); Dataset aou_6 (1983); Dataset aou_6_40 (1995); Checklist NACC_list_species_aou_7_57.csv (2017)	1886; 1899; 1931; 1973; January 1982; February 1982; 1983; 1995; 2017	yes	yes	yes	Avibase: rename
Catharus ustulatus	Turdus ustulatus swainsonii, Catharus ustulatus, Hylocichla ustulata, Turdus ustulatus	4	Checklist aou_1.csv (1886); Dataset aou_2_09 (1899); Dataset aou_5 (1957); Dataset aou_5_32 (1973); Dataset aou_5_34 (January 1982); Checklist aou_5_34.csv (February 1982); Dataset aou_6 (1983); Checklist NACC_list_species_aou_7_57.csv (2017)	1886; 1899; 1957; 1973; January 1982; February 1982; 1983; 2017	yes	yes	no
Catherpes mexicanus	Catherpes mexicanus	1	Checklist aou_1.csv (1886); Dataset aou_5 (1957); Checklist aou_5_34.csv (February 1982); Dataset aou_6 (1983); Checklist NACC_list_species_aou_7_57.csv (2017)	1886; 1957; February 1982; 1983; 2017	yes	yes	no
Centrocercus minimus	Centrocercus minimus	1	Dataset aou_7_42 (2000); Checklist NACC_list_species_aou_7_57.csv (2017)	2000; 2017	no	yes	no
Centrocercus urophasianus	Centrocercus urophasianus	1	Checklist aou_1.csv (1886); Dataset aou_2_15 (1909); Dataset aou_5 (1957); Dataset aou_5_34 (January 1982); Checklist aou_5_34.csv (February 1982); Dataset aou_7 (1998); Dataset aou_7_42 (2000); Checklist NACC_list_species_aou_7_57.csv (2017)	1886; 1909; 1957; January 1982; February 1982; 1998; 2000; 2017	yes	yes	no
Cepphus columba	Cepphus columba	1	Checklist aou_1.csv (1886); Checklist aou_5_34.csv (February 1982); Checklist NACC_list_species_aou_7_57.csv (2017)	1886; February 1982; 2017	yes	yes	no
Cepphus grylle	Cepphus grylle	1	Checklist aou_1.csv (1886); Dataset aou_4 (1931); Checklist aou_5_34.csv (February 1982); Checklist NACC_list_species_aou_7_57.csv (2017)	1886; 1931; February 1982; 2017	yes	yes	no
Cepphus mandtii	Cepphus mandtii	1	Checklist aou_1.csv (1886); Dataset aou_4 (1931)	1886; 1931	yes	no	no
Cerorhinca monocerata	Cerorhinca monocerata	1	Checklist aou_1.csv (1886); Checklist aou_5_34.csv (February 1982); Checklist NACC_list_species_aou_7_57.csv (2017)	1886; February 1982; 2017	yes	yes	no
Certhia familiaris	Certhia familiaris americana, Certhia familiaris, Certhia familiaris mexicana	3	Checklist aou_1.csv (1886); Dataset aou_5_34 (January 1982)	1886; January 1982	yes	no	no
Chaetura pelagica	Chaetura pelagica	1	Checklist aou_1.csv (1886); Dataset aou_5 (1957); Checklist aou_5_34.csv (February 1982); Checklist NACC_list_species_aou_7_57.csv (2017)	1886; 1957; February 1982; 2017	yes	yes	no
Chaetura vauxi	Chaetura vauxii, Chaetura vauxi	2	Checklist aou_1.csv (1886); Dataset aou_3 (1910); Dataset aou_5 (1957); Checklist aou_5_34.csv (February 1982); Dataset aou_7_52 (2011); Checklist NACC_list_species_aou_7_57.csv (2017)	1886; 1910; 1957; February 1982; 2011; 2017	yes	yes	no
Chamaea fasciata	Chamaea fasciata, Chamaea fasciata henshawi	2	Checklist aou_1.csv (1886); Dataset aou_3 (1910); Dataset aou_5 (1957); Dataset aou_5_34 (January 1982); Checklist aou_5_34.csv (February 1982); Dataset aou_6 (1983); Dataset aou_7_51 (2010); Checklist NACC_list_species_aou_7_57.csv (2017)	1886; 1910; 1957; January 1982; February 1982; 1983; 2010; 2017	yes	yes	no
Charadrius alexandrinus	Charadrius alexandrinus	1	Dataset aou_4_19 (1944); Checklist aou_5_34.csv (February 1982); Dataset aou_7_46 (2005); Dataset aou_7_52 (2011)	1944; February 1982; 2005; 2011	no	no	no
Charadrius dubius	Charadrius dubius, Aegialitis dubia	2	Checklist aou_1.csv (1886); Dataset aou_2_15 (1909); Dataset aou_3_17 (1920); Dataset aou_4_30 (1955); Dataset aou_5_34 (January 1982); Checklist aou_5_34.csv (February 1982); Checklist NACC_list_species_aou_7_57.csv (2017)	1886; 1909; 1920; 1955; January 1982; February 1982; 2017	yes	yes	no
Charadrius hiaticula	Charadrius hiaticulus, Aegialitis hiaticula, Charadrius hiaticula	3	Checklist aou_1.csv (1886); Dataset aou_2_15 (1909); Dataset aou_3_17 (1920); Dataset aou_4 (1931); Dataset aou_4_19 (1944); Dataset aou_4_29 (1954); Dataset aou_4_31 (1956); Dataset aou_5_34 (January 1982); Checklist aou_5_34.csv (February 1982); Checklist NACC_list_species_aou_7_57.csv (2017)	1886; 1909; 1920; 1931; 1944; 1954; 1956; January 1982; February 1982; 2017	yes	yes	no
Charadrius melodus	Aegialitis meloda circumcincta, Charadrius melodus, Aegialitis meloda	3	Checklist aou_1.csv (1886); Dataset aou_3_17 (1920); Checklist aou_5_34.csv (February 1982); Checklist NACC_list_species_aou_7_57.csv (2017)	1886; 1920; February 1982; 2017	yes	yes	no
Charadrius mongolus	Charadrius mongolus, Aegialitis mongola	2	Checklist aou_1.csv (1886); Dataset aou_3_17 (1920); Checklist aou_5_34.csv (February 1982); Dataset aou_7_45 (2004); Checklist NACC_list_species_aou_7_57.csv (2017)	1886; 1920; February 1982; 2004; 2017	yes	yes	no
Charadrius montanus	Aegialitis montana, Podasocys montana, Charadrius montanus, Podasocys montanus, Eupoda montana	5	Checklist aou_1.csv (1886); Dataset aou_2_12 (1903); Dataset aou_3 (1910); Dataset aou_4 (1931); Dataset aou_5_32 (1973); Checklist aou_5_34.csv (February 1982); Checklist NACC_list_species_aou_7_57.csv (2017)	1886; 1903; 1910; 1931; 1973; February 1982; 2017	yes	yes	no
Charadrius morinellus	Eudromias morinellus, Charadrius morinellus	2	Dataset aou_2_10 (1901); Dataset aou_5_34 (January 1982); Checklist aou_5_34.csv (February 1982); Checklist NACC_list_species_aou_7_57.csv (2017)	1901; January 1982; February 1982; 2017	no	yes	no
Charadrius nivosus	Aegialitis nivosa, Charadrius nivosus	2	Checklist aou_1.csv (1886); Dataset aou_3_17 (1920); Dataset aou_4_19 (1944); Dataset aou_7_52 (2011); Checklist NACC_list_species_aou_7_57.csv (2017)	1886; 1920; 1944; 2011; 2017	yes	yes	no
Charadrius semipalmatus	Aegialitis semipalmata, Charadrius semipalmatus	2	Checklist aou_1.csv (1886); Dataset aou_3_17 (1920); Dataset aou_4_19 (1944); Dataset aou_4_31 (1956); Checklist aou_5_34.csv (February 1982); Checklist NACC_list_species_aou_7_57.csv (2017)	1886; 1920; 1944; 1956; February 1982; 2017	yes	yes	no
Charadrius vociferus	Charadrius vociferus, Aegialitis vocifera, Oxyechus vociferus	3	Checklist aou_1.csv (1886); Dataset aou_2_12 (1903); Dataset aou_4_19 (1944); Checklist aou_5_34.csv (February 1982); Checklist NACC_list_species_aou_7_57.csv (2017)	1886; 1903; 1944; February 1982; 2017	yes	yes	no
Charadrius wilsonia	Ochthodromus wilsonius, Aegialitis wilsonia, Pagolla wilsonia, Charadrius wilsonia	4	Checklist aou_1.csv (1886); Dataset aou_2_12 (1903); Dataset aou_3_18 (1923); Dataset aou_4_19 (1944); Checklist aou_5_34.csv (February 1982); Checklist NACC_list_species_aou_7_57.csv (2017)	1886; 1903; 1923; 1944; February 1982; 2017	yes	yes	no
Chen caerulescens	Chen caerulescens	1	Dataset aou_1_01 (1889); Dataset aou_5_32 (1973); Checklist aou_5_34.csv (February 1982); Checklist NACC_list_species_aou_7_57.csv (2017)	1889; 1973; February 1982; 2017	no	yes	no
Chen canagica	Philacte canagica, Chen canagica	2	Checklist aou_1.csv (1886); Dataset aou_5_34 (January 1982); Checklist aou_5_34.csv (February 1982); Checklist NACC_list_species_aou_7_57.csv (2017)	1886; January 1982; February 1982; 2017	yes	yes	no
Chen hyperborea	Chen hyperboreus, Chen hyperborea, Chen hyperborea nivalis	3	Checklist aou_1.csv (1886); Dataset aou_2_15 (1909); Dataset aou_3 (1910); Dataset aou_4 (1931); Dataset aou_5_32 (1973)	1886; 1909; 1910; 1931; 1973	yes	no	no
Chen rossii	Chen rossii, Chen rossi	2	Checklist aou_1.csv (1886); Dataset aou_2_15 (1909); Dataset aou_3 (1910); Dataset aou_4_25 (1950); Dataset aou_5 (1957); Checklist aou_5_34.csv (February 1982); Dataset aou_7 (1998); Checklist NACC_list_species_aou_7_57.csv (2017)	1886; 1909; 1910; 1950; 1957; February 1982; 1998; 2017	yes	yes	no
Chlidonias leucopterus	Hydrochelidon leucoptera, Chlidonias leucoptera, Chlidonias leucopterus	3	Checklist aou_1.csv (1886); Dataset aou_3_17 (1920); Dataset aou_4 (1931); Dataset aou_4_23 (1948); Dataset aou_5 (1957); Dataset aou_5_34 (January 1982); Checklist aou_5_34.csv (February 1982); Checklist NACC_list_species_aou_7_57.csv (2017)	1886; 1920; 1931; 1948; 1957; January 1982; February 1982; 2017	yes	yes	no
Chlidonias niger	Chlidonias niger, Hydrochelidon nigra surinamensis, Hydrochelidon nigra, Chlidonias nigra	4	Checklist aou_1.csv (1886); Dataset aou_3_17 (1920); Dataset aou_4_23 (1948); Checklist aou_5_34.csv (February 1982); Checklist NACC_list_species_aou_7_57.csv (2017)	1886; 1920; 1948; February 1982; 2017	yes	yes	no
Chloroceryle americana	Ceryle cabanisi, Ceryle americana, Chloroceryle americana	3	Checklist aou_1.csv (1886); Dataset aou_1_05 (1893); Dataset aou_2 (1895); Dataset aou_3_18 (1923); Dataset aou_5 (1957); Checklist aou_5_34.csv (February 1982); Checklist NACC_list_species_aou_7_57.csv (2017)	1886; 1893; 1895; 1923; 1957; February 1982; 2017	yes	yes	yes	Avibase: rename
Chondestes grammacus	Chondestes grammacus strigatus, Chondestes grammacus	2	Checklist aou_1.csv (1886); Dataset aou_5_34 (January 1982); Checklist aou_5_34.csv (February 1982); Checklist NACC_list_species_aou_7_57.csv (2017)	1886; January 1982; February 1982; 2017	yes	yes	no
Chordeiles acutipennis	Chordeiles acutipennis	1	Dataset aou_1_07 (1895); Dataset aou_2 (1895); Dataset aou_3 (1910); Dataset aou_5 (1957); Checklist aou_5_34.csv (February 1982); Checklist NACC_list_species_aou_7_57.csv (2017)	1895; 1910; 1957; February 1982; 2017	no	yes	no
Chordeiles minor	Chordeiles minor, Chordeiles virginianus henryi, Chordeiles virginianus minor, Chordeiles virginianus	4	Checklist aou_1.csv (1886); Dataset aou_4 (1931); Dataset aou_5 (1957); Checklist aou_5_34.csv (February 1982); Checklist NACC_list_species_aou_7_57.csv (2017)	1886; 1931; 1957; February 1982; 2017	yes	yes	yes	Avibase: rename
Chordeiles texensis	Chordeiles texensis	1	Checklist aou_1.csv (1886); Dataset aou_1_07 (1895); Dataset aou_2 (1895)	1886; 1895	yes	no	no
Chroicocephalus philadelphia	Larus philadelphia, Chroicocephalus philadelphia	2	Checklist aou_1.csv (1886); Checklist aou_5_34.csv (February 1982); Dataset aou_7_49 (2008); Checklist NACC_list_species_aou_7_57.csv (2017)	1886; February 1982; 2008; 2017	yes	yes	no
Chroicocephalus ridibundus	Chroicocephalus ridibundus, Larus ridibundus	2	Dataset aou_4 (1931); Dataset aou_5_34 (January 1982); Checklist aou_5_34.csv (February 1982); Dataset aou_6_40 (1995); Dataset aou_7_49 (2008); Checklist NACC_list_species_aou_7_57.csv (2017)	1931; January 1982; February 1982; 1995; 2008; 2017	no	yes	no
Cinclus mexicanus	Cinclus mexicanus	1	Checklist aou_1.csv (1886); Dataset aou_3 (1910); Dataset aou_5_34 (January 1982); Checklist aou_5_34.csv (February 1982); Checklist NACC_list_species_aou_7_57.csv (2017)	1886; 1910; January 1982; February 1982; 2017	yes	yes	no
Circus cyaneus	Circus cyaneus	1	Dataset aou_4_19 (1944); Dataset aou_5_34 (January 1982); Checklist aou_5_34.csv (February 1982); Checklist NACC_list_species_aou_7_57.csv (2017)	1944; January 1982; February 1982; 2017	no	yes	no
Circus hudsonius	Circus hudsonius	1	Checklist aou_1.csv (1886); Dataset aou_2_15 (1909); Dataset aou_3_18 (1923); Dataset aou_4_19 (1944)	1886; 1909; 1923; 1944	yes	no	no
Cissilopha sanblasiana	Cissilopha san-blasiana, Cissilopha sanblasiana	2	Dataset aou_4_26 (1951); Dataset aou_5_32 (1973); Dataset aou_5_34 (January 1982)	1951; 1973; January 1982	no	no	no
Cistothorus palustris	Cistothorus palustris, Telmatodytes palustris	2	Checklist aou_1.csv (1886); Dataset aou_2_12 (1903); Dataset aou_5_33 (1976); Dataset aou_5_34 (January 1982); Checklist aou_5_34.csv (February 1982); Checklist NACC_list_species_aou_7_57.csv (2017)	1886; 1903; 1976; January 1982; February 1982; 2017	yes	yes	no
Cistothorus platensis	Cistothorus platensis, Cistothorus stellaris	2	Checklist aou_1.csv (1886); Dataset aou_5 (1957); Dataset aou_5_34 (January 1982); Checklist aou_5_34.csv (February 1982); Checklist NACC_list_species_aou_7_57.csv (2017)	1886; 1957; January 1982; February 1982; 2017	yes	yes	yes	Avibase: rename
Clangula hyemalis	Clangula hyemalis, Harelda hyemalis	2	Checklist aou_1.csv (1886); Dataset aou_2_08 (1897); Dataset aou_3_17 (1920); Dataset aou_5 (1957); Checklist aou_5_34.csv (February 1982); Dataset aou_7_42 (2000); Checklist NACC_list_species_aou_7_57.csv (2017)	1886; 1897; 1920; 1957; February 1982; 2000; 2017	yes	yes	no
Coccothraustes coccothraustes	Coccothraustes coccothraustes	1	Dataset aou_4 (1931); Dataset aou_5 (1957); Checklist aou_5_34.csv (February 1982); Checklist NACC_list_species_aou_7_57.csv (2017)	1931; 1957; February 1982; 2017	no	yes	no
Coccothraustes vespertinus	Coccothraustes vespertinus, Hesperiphona vespertina, Coccothraustes vespertina	3	Checklist aou_1.csv (1886); Dataset aou_2 (1895); Dataset aou_2_12 (1903); Dataset aou_5_34 (January 1982); Checklist aou_5_34.csv (February 1982); Checklist NACC_list_species_aou_7_57.csv (2017)	1886; 1895; 1903; January 1982; February 1982; 2017	yes	yes	no
Coccyzus americanus	Coccyzus americanus	1	Checklist aou_1.csv (1886); Checklist aou_5_34.csv (February 1982); Checklist NACC_list_species_aou_7_57.csv (2017)	1886; February 1982; 2017	yes	yes	no
Coccyzus erythropthalmus	Coccyzus erythropthalmus, Coccyzus erythrophthalamus, Coccyzus erythrophthalmus	3	Checklist aou_1.csv (1886); Dataset aou_4 (1931); Dataset aou_5_34 (January 1982); Checklist aou_5_34.csv (February 1982); Checklist NACC_list_species_aou_7_57.csv (2017)	1886; 1931; January 1982; February 1982; 2017	yes	yes	no
Coccyzus minor	Coccyzus minor	1	Checklist aou_1.csv (1886); Dataset aou_4 (1931); Dataset aou_5 (1957); Checklist aou_5_34.csv (February 1982); Checklist NACC_list_species_aou_7_57.csv (2017)	1886; 1931; 1957; February 1982; 2017	yes	yes	no
Coereba bahamensis	Certhiola bahamensis, Coereba bahamensis	2	Checklist aou_1.csv (1886); Dataset aou_1_01 (1889); Dataset aou_4_31 (1956); Dataset aou_5 (1957); Dataset aou_5_32 (1973)	1886; 1889; 1956; 1957; 1973	yes	no	no
Coereba flaveola	Coereba flaveola	1	Dataset aou_5_32 (1973); Dataset aou_5_34 (January 1982); Checklist aou_5_34.csv (February 1982); Dataset aou_6 (1983); Dataset aou_7_46 (2005); Checklist NACC_list_species_aou_7_57.csv (2017)	1973; January 1982; February 1982; 1983; 2005; 2017	no	yes	no
Colaptes auratus	Colaptes auratus	1	Checklist aou_1.csv (1886); Dataset aou_5 (1957); Dataset aou_5_32 (1973); Dataset aou_5_34 (January 1982); Checklist aou_5_34.csv (February 1982); Dataset aou_7 (1998); Checklist NACC_list_species_aou_7_57.csv (2017)	1886; 1957; 1973; January 1982; February 1982; 1998; 2017	yes	yes	no
Colaptes cafer	Colaptes cafer, Colaptes cafer saturatior	2	Checklist aou_1.csv (1886); Dataset aou_4 (1931); Dataset aou_5_32 (1973)	1886; 1931; 1973	yes	no	no
Colaptes chrysoides	Colaptes chrysoides	1	Checklist aou_1.csv (1886); Dataset aou_4 (1931); Dataset aou_5 (1957); Dataset aou_5_32 (1973); Dataset aou_6_40 (1995); Checklist NACC_list_species_aou_7_57.csv (2017)	1886; 1931; 1957; 1973; 1995; 2017	yes	yes	no
Colaptes rufipileus	Colaptes rufipileus	1	Checklist aou_1.csv (1886); Dataset aou_4 (1931)	1886; 1931	yes	no	no
Colinus graysoni	Colinus graysoni	1	Checklist aou_1.csv (1886); Dataset aou_1_01 (1889)	1886; 1889	yes	no	no
Colinus ridgwayi	Colinus ridgwayi	1	Checklist aou_1.csv (1886); Dataset aou_2_15 (1909); Dataset aou_4 (1931); Dataset aou_4_19 (1944)	1886; 1909; 1931; 1944	yes	no	no
Colinus virginianus	Colinus virginianus floridanus, Colinus virginianus, Colinus virginianus texanus	3	Checklist aou_1.csv (1886); Dataset aou_2_15 (1909); Dataset aou_4 (1931); Dataset aou_4_19 (1944); Dataset aou_5 (1957); Dataset aou_5_34 (January 1982); Checklist aou_5_34.csv (February 1982); Dataset aou_6_41 (1997); Checklist NACC_list_species_aou_7_57.csv (2017)	1886; 1909; 1931; 1944; 1957; January 1982; February 1982; 1997; 2017	yes	yes	no
Columba livia	Columba livia	1	Dataset aou_4 (1931); Checklist aou_5_34.csv (February 1982); Dataset aou_7_44 (2003); Checklist NACC_list_species_aou_7_57.csv (2017)	1931; February 1982; 2003; 2017	no	yes	no
Columbina inca	Scardafella inca, Columbina inca	2	Checklist aou_1.csv (1886); Dataset aou_5_34 (January 1982); Checklist aou_5_34.csv (February 1982); Checklist NACC_list_species_aou_7_57.csv (2017)	1886; January 1982; February 1982; 2017	yes	yes	no
Columbina passerina	Chaemepelia passerina, Chaemepellia passerina, Columbigallina passerina, Columbina passerina	4	Checklist aou_1.csv (1886); Dataset aou_2_15 (1909); Dataset aou_3 (1910); Dataset aou_4 (1931); Dataset aou_5_32 (1973); Dataset aou_5_34 (January 1982); Checklist aou_5_34.csv (February 1982); Checklist NACC_list_species_aou_7_57.csv (2017)	1886; 1909; 1910; 1931; 1973; January 1982; February 1982; 2017	yes	yes	no
Colymbus holboellii	Colymbus holboellii	1	Checklist aou_1.csv (1886); Dataset aou_2_14 (1908); Dataset aou_4 (1931)	1886; 1908; 1931	yes	no	no
Compsothlypis nigrilora	Compsothlypis nigrilora	1	Checklist aou_1.csv (1886); Dataset aou_2_13 (1904)	1886; 1904	yes	no	no
Contopus cooperi	Contopus borealis, Nuttallornis mesoleucus, Nuttallornis borealis, Contopus cooperi	4	Checklist aou_1.csv (1886); Dataset aou_2_12 (1903); Dataset aou_4 (1931); Dataset aou_4_20 (1945); Dataset aou_5_34 (January 1982); Checklist aou_5_34.csv (February 1982); Dataset aou_6_41 (1997); Checklist NACC_list_species_aou_7_57.csv (2017)	1886; 1903; 1931; 1945; January 1982; February 1982; 1997; 2017	yes	yes	yes	Avibase: rename
Contopus pertinax	Myiochanes pertinax, Contopus pertinax	2	Checklist aou_1.csv (1886); Dataset aou_2_14 (1908); Dataset aou_4_22 (1947); Dataset aou_5 (1957); Dataset aou_5_34 (January 1982); Checklist aou_5_34.csv (February 1982); Checklist NACC_list_species_aou_7_57.csv (2017)	1886; 1908; 1947; 1957; January 1982; February 1982; 2017	yes	yes	no
Contopus sordidulus	Contopus sordidulus, Contopus richardsonii, Myiochanes richardsoni, Myiochanes richardsonii	4	Checklist aou_1.csv (1886); Dataset aou_2_14 (1908); Dataset aou_3 (1910); Dataset aou_4_22 (1947); Dataset aou_4_31 (1956); Dataset aou_5_34 (January 1982); Checklist aou_5_34.csv (February 1982); Checklist NACC_list_species_aou_7_57.csv (2017)	1886; 1908; 1910; 1947; 1956; January 1982; February 1982; 2017	yes	yes	yes	Avibase: rename
Contopus virens	Contopus virens, Myiochanes virens	2	Checklist aou_1.csv (1886); Dataset aou_2_14 (1908); Dataset aou_4 (1931); Dataset aou_4_22 (1947); Dataset aou_5_34 (January 1982); Checklist aou_5_34.csv (February 1982); Checklist NACC_list_species_aou_7_57.csv (2017)	1886; 1908; 1931; 1947; January 1982; February 1982; 2017	yes	yes	no
Conuropsis carolinensis	Conuropsis carolinensis, Conurus carolinensis	2	Checklist aou_1.csv (1886); Dataset aou_2_14 (1908); Dataset aou_5 (1957); Checklist aou_5_34.csv (February 1982); Checklist NACC_list_species_aou_7_57.csv (2017)	1886; 1908; 1957; February 1982; 2017	yes	yes	no
Coragyps atratus	Coragyps atratus, Coragyps urubu, Catharista urubu, Catharista atrata	4	Checklist aou_1.csv (1886); Dataset aou_2_09 (1899); Dataset aou_3_17 (1920); Dataset aou_4 (1931); Checklist aou_5_34.csv (February 1982); Checklist NACC_list_species_aou_7_57.csv (2017)	1886; 1899; 1920; 1931; February 1982; 2017	yes	yes	yes	Avibase: rename
Corvus brachyrhynchos	Corvus brachyrhynchos, Corvus americanus floridanus, Corvus americanus	3	Checklist aou_1.csv (1886); Dataset aou_2_13 (1904); Dataset aou_3 (1910); Dataset aou_3_18 (1923); Dataset aou_4_20 (1945); Dataset aou_5 (1957); Dataset aou_5_34 (January 1982); Checklist aou_5_34.csv (February 1982); Checklist NACC_list_species_aou_7_57.csv (2017)	1886; 1904; 1910; 1923; 1945; 1957; January 1982; February 1982; 2017	yes	yes	yes	Avibase: rename
Corvus caurinus	Corvus caurinus	1	Checklist aou_1.csv (1886); Dataset aou_3 (1910); Dataset aou_3_18 (1923); Dataset aou_4_20 (1945); Dataset aou_5 (1957); Checklist aou_5_34.csv (February 1982); Checklist NACC_list_species_aou_7_57.csv (2017)	1886; 1910; 1923; 1945; 1957; February 1982; 2017	yes	yes	no
Corvus corax	Corvus corax, Corvus corax sinuatus	2	Checklist aou_1.csv (1886); Dataset aou_2_15 (1909); Dataset aou_3 (1910); Dataset aou_5 (1957); Checklist aou_5_34.csv (February 1982); Checklist NACC_list_species_aou_7_57.csv (2017)	1886; 1909; 1910; 1957; February 1982; 2017	yes	yes	no
Corvus cornix	Corvus cornix	1	Dataset aou_2_14 (1908); Dataset aou_5_33 (1976)	1908; 1976	no	no	no
Corvus corone	Corvus corone	1	Dataset aou_5_33 (1976); Dataset aou_5_34 (January 1982)	1976; January 1982	no	no	no
Corvus cryptoleucus	Corvus cryptoleucus	1	Checklist aou_1.csv (1886); Dataset aou_5_34 (January 1982); Checklist aou_5_34.csv (February 1982); Checklist NACC_list_species_aou_7_57.csv (2017)	1886; January 1982; February 1982; 2017	yes	yes	no
Corvus frugilegus	Corvus frugilegus	1	Dataset aou_2_14 (1908); Dataset aou_5_34 (January 1982)	1908; January 1982	no	no	no
Corvus ossifragus	Corvus ossifragus	1	Checklist aou_1.csv (1886); Checklist aou_5_34.csv (February 1982); Checklist NACC_list_species_aou_7_57.csv (2017)	1886; February 1982; 2017	yes	yes	no
Coturnicops noveboracensis	Coturnicops noveboracensis, Porzana noveboracensis	2	Checklist aou_1.csv (1886); Dataset aou_2_14 (1908); Checklist aou_5_34.csv (February 1982); Checklist NACC_list_species_aou_7_57.csv (2017)	1886; 1908; February 1982; 2017	yes	yes	no
Creciscus coturniculus	Crescicus coturniculus, Creciscus coturniculus, Porzana coturniculus	3	Dataset aou_1_05 (1893); Dataset aou_1_06 (1894); Dataset aou_1_07 (1895); Dataset aou_2 (1895); Dataset aou_2_14 (1908); Dataset aou_3 (1910); Dataset aou_4 (1931)	1893; 1894; 1895; 1908; 1910; 1931	no	no	no
Crex crex	Crex crex	1	Checklist aou_1.csv (1886); Checklist aou_5_34.csv (February 1982); Checklist NACC_list_species_aou_7_57.csv (2017)	1886; February 1982; 2017	yes	yes	no
Crotophaga ani	Crotophaga ani	1	Checklist aou_1.csv (1886); Dataset aou_4 (1931); Checklist aou_5_34.csv (February 1982); Checklist NACC_list_species_aou_7_57.csv (2017)	1886; 1931; February 1982; 2017	yes	yes	no
Crotophaga sulcirostris	Crotophaga sulcirostris	1	Checklist aou_1.csv (1886); Checklist aou_5_34.csv (February 1982); Checklist NACC_list_species_aou_7_57.csv (2017)	1886; February 1982; 2017	yes	yes	no
Cuculus canorus	Cuculus canorus	1	Dataset aou_1_07 (1895); Dataset aou_2 (1895); Dataset aou_4 (1931); Dataset aou_4_27 (1952); Dataset aou_5_34 (January 1982); Checklist aou_5_34.csv (February 1982); Checklist NACC_list_species_aou_7_57.csv (2017)	1895; 1931; 1952; January 1982; February 1982; 2017	no	yes	no
Cuculus lepidus	Cuculus lepidus	1	Dataset aou_7_47 (2006)	2006	no	yes	no
Cuculus optatus	Cuculus optatus	1	Dataset aou_4 (1931); Dataset aou_4_19 (1944); Dataset aou_7_47 (2006); Checklist NACC_list_species_aou_7_57.csv (2017)	1931; 1944; 2006; 2017	no	yes	no
Cuculus saturatus	Cuculus saturatus	1	Dataset aou_4_19 (1944); Dataset aou_5 (1957); Checklist aou_5_34.csv (February 1982); Dataset aou_7_47 (2006)	1944; 1957; February 1982; 2006	no	no	no
Cyanocitta cristata	Cyanocitta cristata, Cyanocitta cristata florincola	2	Checklist aou_1.csv (1886); Checklist aou_5_34.csv (February 1982); Checklist NACC_list_species_aou_7_57.csv (2017)	1886; February 1982; 2017	yes	yes	no
Cyanocitta stelleri	Cyanocitta stelleri, Cyanocitta stelleri frontalis, Cyanocitta stelleri macrolopha	3	Checklist aou_1.csv (1886); Checklist aou_5_34.csv (February 1982); Checklist NACC_list_species_aou_7_57.csv (2017)	1886; February 1982; 2017	yes	yes	no
Cyanocorax yncas	Xanthoura yncas, Cyanocorax yncas	2	Dataset aou_4_19 (1944); Dataset aou_4_30 (1955); Checklist aou_5_34.csv (February 1982); Dataset aou_7_46 (2005); Checklist NACC_list_species_aou_7_57.csv (2017)	1944; 1955; February 1982; 2005; 2017	no	yes	no
Cygnus buccinator	Olor buccinator, Cygnus buccinator	2	Checklist aou_1.csv (1886); Dataset aou_3_18 (1923); Dataset aou_4_27 (1952); Dataset aou_5_34 (January 1982); Checklist aou_5_34.csv (February 1982); Checklist NACC_list_species_aou_7_57.csv (2017)	1886; 1923; 1952; January 1982; February 1982; 2017	yes	yes	no
Cygnus columbianus	Olor columbianus, Cygnus columbianus	2	Checklist aou_1.csv (1886); Dataset aou_3_18 (1923); Dataset aou_4_27 (1952); Dataset aou_5_34 (January 1982); Checklist aou_5_34.csv (February 1982); Checklist NACC_list_species_aou_7_57.csv (2017)	1886; 1923; 1952; January 1982; February 1982; 2017	yes	yes	no
Cygnus cygnus	Cygnus cygnus, Olor cygnus	2	Checklist aou_1.csv (1886); Dataset aou_2_15 (1909); Dataset aou_3 (1910); Dataset aou_3_18 (1923); Dataset aou_4 (1931); Dataset aou_4_27 (1952); Dataset aou_5_34 (January 1982); Checklist aou_5_34.csv (February 1982); Checklist NACC_list_species_aou_7_57.csv (2017)	1886; 1909; 1910; 1923; 1931; 1952; January 1982; February 1982; 2017	yes	yes	no
Cygnus olor	Cygnus olor, Sthenelides olor	2	Dataset aou_4 (1931); Dataset aou_4_20 (1945); Checklist aou_5_34.csv (February 1982); Checklist NACC_list_species_aou_7_57.csv (2017)	1931; 1945; February 1982; 2017	no	yes	no
Cynanthus latirostris	Cyananthus latirostris, Iache latirostris, Cynanthus latirostris	3	Checklist aou_1.csv (1886); Dataset aou_2_14 (1908); Dataset aou_3 (1910); Checklist aou_5_34.csv (February 1982); Checklist NACC_list_species_aou_7_57.csv (2017)	1886; 1908; 1910; February 1982; 2017	yes	yes	no
Cypseloides niger	Nephoecetes niger, Cypseloides niger	2	Checklist aou_1.csv (1886); Dataset aou_4 (1931); Dataset aou_4_27 (1952); Dataset aou_5 (1957); Checklist aou_5_34.csv (February 1982); Checklist NACC_list_species_aou_7_57.csv (2017)	1886; 1931; 1952; 1957; February 1982; 2017	yes	yes	no
Cyrtonyx montezumae	Cyrtonyx montezumae	1	Checklist aou_1.csv (1886); Dataset aou_2_12 (1903); Dataset aou_2_15 (1909); Dataset aou_3 (1910); Dataset aou_4 (1931); Dataset aou_4_19 (1944); Dataset aou_5 (1957); Dataset aou_5_34 (January 1982); Checklist aou_5_34.csv (February 1982); Dataset aou_6_41 (1997); Checklist NACC_list_species_aou_7_57.csv (2017)	1886; 1903; 1909; 1910; 1931; 1944; 1957; January 1982; February 1982; 1997; 2017	yes	yes	no
Daption capense	Daption capensis, Daption capense	2	Checklist aou_1.csv (1886); Dataset aou_3 (1910); Dataset aou_4 (1931); Dataset aou_4_19 (1944); Dataset aou_5 (1957); Dataset aou_5_32 (1973); Checklist aou_5_34.csv (February 1982); Dataset aou_6_36 (1987)	1886; 1910; 1931; 1944; 1957; 1973; February 1982; 1987	yes	no	no
Delichon urbicum	Delichon urbica, Chelidonaria urbica, Delichon urbicum	3	Dataset aou_2_14 (1908); Dataset aou_3 (1910); Dataset aou_4_19 (1944); Dataset aou_5 (1957); Dataset aou_5_34 (January 1982); Checklist aou_5_34.csv (February 1982); Dataset aou_7_45 (2004); Checklist NACC_list_species_aou_7_57.csv (2017)	1908; 1910; 1944; 1957; January 1982; February 1982; 2004; 2017	no	yes	no
Dendragapus fuliginosus	Dendragapus fuliginosus	1	Dataset aou_4 (1931); Dataset aou_4_19 (1944); Dataset aou_7_47 (2006); Checklist NACC_list_species_aou_7_57.csv (2017)	1931; 1944; 2006; 2017	no	yes	no
Dendragapus obscurus	Dendragapus obscurus, Dendragapus obscurus richardsonii, Dendragapus obscurus fuliginosus	3	Checklist aou_1.csv (1886); Dataset aou_4 (1931); Dataset aou_4_19 (1944); Dataset aou_5 (1957); Dataset aou_5_34 (January 1982); Checklist aou_5_34.csv (February 1982); Dataset aou_7_47 (2006); Checklist NACC_list_species_aou_7_57.csv (2017)	1886; 1931; 1944; 1957; January 1982; February 1982; 2006; 2017	yes	yes	no
Dendrocygna arborea	Dendrocygna arborea	1	Dataset aou_5 (1957); Dataset aou_5_33 (1976); Dataset aou_5_34 (January 1982); Dataset aou_6 (1983); Checklist NACC_list_species_aou_7_57.csv (2017)	1957; 1976; January 1982; 1983; 2017	no	yes	no
Dendrocygna autumnalis	Dendrocygna autumnalis	1	Checklist aou_1.csv (1886); Dataset aou_5 (1957); Dataset aou_5_33 (1976); Checklist aou_5_34.csv (February 1982); Checklist NACC_list_species_aou_7_57.csv (2017)	1886; 1957; 1976; February 1982; 2017	yes	yes	no
Dendrocygna bicolor	Dendrocygna bicolor, Dendrocygna fulva	2	Checklist aou_1.csv (1886); Dataset aou_2_14 (1908); Dataset aou_5 (1957); Dataset aou_5_33 (1976); Checklist aou_5_34.csv (February 1982); Checklist NACC_list_species_aou_7_57.csv (2017)	1886; 1908; 1957; 1976; February 1982; 2017	yes	yes	yes	Avibase: rename
Dendrocygna viduata	Dendrocygna viduata	1	Dataset aou_4 (1931); Dataset aou_4_31 (1956); Dataset aou_5 (1957); Dataset aou_5_33 (1976); Dataset aou_5_34 (January 1982); Dataset aou_6 (1983); Checklist NACC_list_species_aou_7_57.csv (2017)	1931; 1956; 1957; 1976; January 1982; 1983; 2017	no	yes	no
Dendroica aestiva	Dendroica aestiva	1	Checklist aou_1.csv (1886); Dataset aou_3_17 (1920); Dataset aou_4_20 (1945)	1886; 1920; 1945	yes	no	no
Dendroica auduboni	Dendroica auduboni	1	Checklist aou_1.csv (1886); Dataset aou_3_17 (1920); Dataset aou_5 (1957); Dataset aou_5_32 (1973)	1886; 1920; 1957; 1973	yes	no	no
Dendroica erithachorides	Dendroica erithachorides, Dendroica bryanti castaneiceps, Dendroica bryanti	3	Checklist aou_1.csv (1886); Dataset aou_3_17 (1920); Dataset aou_4 (1931); Dataset aou_4_19 (1944)	1886; 1920; 1931; 1944	yes	no	yes	Avibase: rename
Dendroica nigrifrons	Dendroica nigrifrons	1	Dataset aou_2_10 (1901); Dataset aou_2_12 (1903)	1901; 1903	no	no	no
Dolichonyx oryzivorus	Dolichonyx oryzivorus albinucha, Dolichonyx oryzivorus	2	Checklist aou_1.csv (1886); Dataset aou_5_34 (January 1982); Checklist aou_5_34.csv (February 1982); Dataset aou_6 (1983); Checklist NACC_list_species_aou_7_57.csv (2017)	1886; January 1982; February 1982; 1983; 2017	yes	yes	no
Dryocopus pileatus	Hylatomus pileatus, Phloeotomus pileatus, Dryocopus pileatus, Ceophloeus pileatus	4	Checklist aou_1.csv (1886); Dataset aou_2_14 (1908); Dataset aou_4 (1931); Dataset aou_4_22 (1947); Dataset aou_4_24 (1949); Checklist aou_5_34.csv (February 1982); Checklist NACC_list_species_aou_7_57.csv (2017)	1886; 1908; 1931; 1947; 1949; February 1982; 2017	yes	yes	no
Dumetella carolinensis	Dumetella carolinensis, Galeoscoptes carolinensis	2	Checklist aou_1.csv (1886); Dataset aou_2_14 (1908); Dataset aou_3 (1910); Dataset aou_5_34 (January 1982); Checklist aou_5_34.csv (February 1982); Checklist NACC_list_species_aou_7_57.csv (2017)	1886; 1908; 1910; January 1982; February 1982; 2017	yes	yes	no
Ectopistes migratorius	Ectopistes migratorius	1	Checklist aou_1.csv (1886); Checklist aou_5_34.csv (February 1982); Checklist NACC_list_species_aou_7_57.csv (2017)	1886; February 1982; 2017	yes	yes	no
Egretta caerulea	Egretta caerulea, Ardea caerulea, Florida caerulea, Ardea coerulea	4	Checklist aou_1.csv (1886); Dataset aou_2 (1895); Dataset aou_2_12 (1903); Dataset aou_5_34 (January 1982); Checklist aou_5_34.csv (February 1982); Checklist NACC_list_species_aou_7_57.csv (2017)	1886; 1895; 1903; January 1982; February 1982; 2017	yes	yes	no
Egretta garzetta	Egretta garzetta	1	Dataset aou_4_31 (1956); Dataset aou_5 (1957); Checklist aou_5_34.csv (February 1982); Checklist NACC_list_species_aou_7_57.csv (2017)	1956; 1957; February 1982; 2017	no	yes	no
Egretta rufescens	Ardea rufescens, Egretta rufescens, Ardea rufa, Dichromanassa rufescens	4	Checklist aou_1.csv (1886); Dataset aou_1_01 (1889); Dataset aou_2_12 (1903); Dataset aou_5_34 (January 1982); Checklist aou_5_34.csv (February 1982); Checklist NACC_list_species_aou_7_57.csv (2017)	1886; 1889; 1903; January 1982; February 1982; 2017	yes	yes	no
Egretta thula	Leucophoyx thula, Egretta thula, Egretta candidissima, Ardea candidissima	4	Checklist aou_1.csv (1886); Dataset aou_2_12 (1903); Dataset aou_2_15 (1909); Dataset aou_4 (1931); Dataset aou_5 (1957); Dataset aou_5_32 (1973); Checklist aou_5_34.csv (February 1982); Checklist NACC_list_species_aou_7_57.csv (2017)	1886; 1903; 1909; 1931; 1957; 1973; February 1982; 2017	yes	yes	yes	Avibase: rename
Egretta tricolor	Ardea tricolor, Ardea tricolor ruficollis, Egretta tricolor, Hydranassa tricolor	4	Checklist aou_1.csv (1886); Dataset aou_2_12 (1903); Dataset aou_5_34 (January 1982); Checklist aou_5_34.csv (February 1982); Checklist NACC_list_species_aou_7_57.csv (2017)	1886; 1903; January 1982; February 1982; 2017	yes	yes	no
Elanoides forficatus	Elanoides forficatus	1	Checklist aou_1.csv (1886); Dataset aou_2_15 (1909); Dataset aou_3_18 (1923); Dataset aou_5_34 (January 1982); Checklist aou_5_34.csv (February 1982); Dataset aou_6_40 (1995); Checklist NACC_list_species_aou_7_57.csv (2017)	1886; 1909; 1923; January 1982; February 1982; 1995; 2017	yes	yes	no
Elanus caeruleus	Elanus caeruleus	1	Dataset aou_5_34 (January 1982); Checklist aou_5_34.csv (February 1982); Dataset aou_6_39 (1993)	January 1982; February 1982; 1993	no	yes	no
Elanus leucurus	Elanus leucurus	1	Checklist aou_1.csv (1886); Dataset aou_2_15 (1909); Dataset aou_3_18 (1923); Dataset aou_5_34 (January 1982); Dataset aou_6_39 (1993); Checklist NACC_list_species_aou_7_57.csv (2017)	1886; 1909; 1923; January 1982; 1993; 2017	yes	yes	no
Emberiza rustica	Emberiza rustica	1	Dataset aou_3_16 (1912); Dataset aou_5_34 (January 1982); Checklist aou_5_34.csv (February 1982); Checklist NACC_list_species_aou_7_57.csv (2017)	1912; January 1982; February 1982; 2017	no	yes	no
Empidonax alnorum	Empidonax alnorum	1	Dataset aou_5_32 (1973); Checklist aou_5_34.csv (February 1982); Checklist NACC_list_species_aou_7_57.csv (2017)	1973; February 1982; 2017	no	yes	no
Empidonax cineritius	Empidonax cineritius	1	Dataset aou_1_01 (1889); Dataset aou_2_14 (1908)	1889; 1908	no	no	no
Empidonax difficilis	Empidonax difficilis	1	Checklist aou_1.csv (1886); Dataset aou_1_01 (1889); Dataset aou_2_14 (1908); Dataset aou_3 (1910); Checklist aou_5_34.csv (February 1982); Dataset aou_6_37 (1989); Checklist NACC_list_species_aou_7_57.csv (2017)	1886; 1889; 1908; 1910; February 1982; 1989; 2017	yes	yes	no
Empidonax flaviventris	Empidonax flaviventris	1	Checklist aou_1.csv (1886); Checklist aou_5_34.csv (February 1982); Checklist NACC_list_species_aou_7_57.csv (2017)	1886; February 1982; 2017	yes	yes	no
Empidonax fulvifrons	Empidonax fulvifrons pygmaeus, Empidonax fulvifrons	2	Checklist aou_1.csv (1886); Dataset aou_3 (1910); Checklist aou_5_34.csv (February 1982); Checklist NACC_list_species_aou_7_57.csv (2017)	1886; 1910; February 1982; 2017	yes	yes	no
Empidonax griseus	Empidonax canescens, Empidonax griseus	2	Dataset aou_1_02 (1890); Dataset aou_2_13 (1904); Dataset aou_2_14 (1908); Dataset aou_4_28 (1953)	1890; 1904; 1908; 1953	no	no	yes	Avibase: rename
Empidonax hammondii	Empidonax hammondii, Empidonax hammondi	2	Checklist aou_1.csv (1886); Dataset aou_4_20 (1945); Checklist aou_5_34.csv (February 1982); Checklist NACC_list_species_aou_7_57.csv (2017)	1886; 1945; February 1982; 2017	yes	yes	no
Empidonax insulicola	Empidonax insulicola	1	Dataset aou_2_10 (1901); Dataset aou_2_14 (1908)	1901; 1908	no	no	no
Empidonax minimus	Empidonax minimus	1	Checklist aou_1.csv (1886); Checklist aou_5_34.csv (February 1982); Checklist NACC_list_species_aou_7_57.csv (2017)	1886; February 1982; 2017	yes	yes	no
Empidonax oberholseri	Empidonax oberholseri, Empidonax oberholserii	2	Dataset aou_4_28 (1953); Dataset aou_5 (1957); Dataset aou_5_34 (January 1982); Checklist aou_5_34.csv (February 1982); Checklist NACC_list_species_aou_7_57.csv (2017)	1953; 1957; January 1982; February 1982; 2017	no	yes	no
Empidonax occidentalis	Empidonax occidentalis	1	Dataset aou_6_37 (1989); Checklist NACC_list_species_aou_7_57.csv (2017)	1989; 2017	no	yes	no
Empidonax traillii	Empidonax pusillus, Empidonax trailli, Empidonax pusillus traillii, Empidonax traillii	4	Checklist aou_1.csv (1886); Dataset aou_2 (1895); Dataset aou_3 (1910); Dataset aou_4 (1931); Dataset aou_4_19 (1944); Dataset aou_5 (1957); Dataset aou_5_32 (1973); Checklist aou_5_34.csv (February 1982); Checklist NACC_list_species_aou_7_57.csv (2017)	1886; 1895; 1910; 1931; 1944; 1957; 1973; February 1982; 2017	yes	yes	yes	Avibase: rename
Empidonax virescens	Empidonax acadicus, Empidonax virescens	2	Checklist aou_1.csv (1886); Dataset aou_2 (1895); Dataset aou_2_15 (1909); Checklist aou_5_34.csv (February 1982); Checklist NACC_list_species_aou_7_57.csv (2017)	1886; 1895; 1909; February 1982; 2017	yes	yes	yes	Avibase: rename
Empidonax wrightii	Empidonax obscurus, Empidonax wrightii, Empidonax wrighti	3	Checklist aou_1.csv (1886); Dataset aou_1_02 (1890); Dataset aou_3 (1910); Dataset aou_4_20 (1945); Dataset aou_4_28 (1953); Dataset aou_5_34 (January 1982); Checklist aou_5_34.csv (February 1982); Checklist NACC_list_species_aou_7_57.csv (2017)	1886; 1890; 1910; 1945; 1953; January 1982; February 1982; 2017	yes	yes	yes	Avibase: split! Fixed.
Engyptila albifrons	Engyptila albifrons	1	Checklist aou_1.csv (1886); Dataset aou_1_07 (1895); Dataset aou_2 (1895)	1886; 1895	yes	no	no
Eremophila alpestris	Otocoris alpestris giraudi, Eremophila alpestris, Otocoris alpestris rubea, Otocoris alpestris arenicola, Otocoris alpestris chrysolaema, Otocoris alpestris strigata, Otocoris alpestris, Otocoris alpestris leucolaema, Otocoris alpestris praticola	9	Checklist aou_1.csv (1886); Dataset aou_4_22 (1947); Checklist aou_5_34.csv (February 1982); Checklist NACC_list_species_aou_7_57.csv (2017)	1886; 1947; February 1982; 2017	yes	yes	no
Eudocimus albus	Eudocimus albus, Guara alba	2	Checklist aou_1.csv (1886); Dataset aou_3_17 (1920); Dataset aou_4_27 (1952); Checklist aou_5_34.csv (February 1982); Checklist NACC_list_species_aou_7_57.csv (2017)	1886; 1920; 1952; February 1982; 2017	yes	yes	no
Eudocimus ruber	Eudocimus ruber, Guara rubra	2	Checklist aou_1.csv (1886); Dataset aou_3_17 (1920); Dataset aou_4_27 (1952); Checklist aou_5_34.csv (February 1982); Checklist NACC_list_species_aou_7_57.csv (2017)	1886; 1920; 1952; February 1982; 2017	yes	yes	no
Eugenes fulgens	Eugenes fulgens	1	Checklist aou_1.csv (1886); Dataset aou_3 (1910); Dataset aou_5_34 (January 1982); Checklist aou_5_34.csv (February 1982); Checklist NACC_list_species_aou_7_57.csv (2017)	1886; 1910; January 1982; February 1982; 2017	yes	yes	no
Euphagus carolinus	Euphagus carolinus, Scolecophagus carolinus	2	Checklist aou_1.csv (1886); Dataset aou_2_13 (1904); Dataset aou_5_34 (January 1982); Checklist aou_5_34.csv (February 1982); Dataset aou_6 (1983); Checklist NACC_list_species_aou_7_57.csv (2017)	1886; 1904; January 1982; February 1982; 1983; 2017	yes	yes	no
Euphagus cyanocephalus	Scolecophagus cyanocephalus, Euphagus cyanocephalus	2	Checklist aou_1.csv (1886); Dataset aou_2_13 (1904); Dataset aou_5_34 (January 1982); Checklist aou_5_34.csv (February 1982); Dataset aou_6 (1983); Checklist NACC_list_species_aou_7_57.csv (2017)	1886; 1904; January 1982; February 1982; 1983; 2017	yes	yes	no
Euphonia elegantissima	Euphonia elegantissima	1	Checklist aou_1.csv (1886); Dataset aou_2_14 (1908); Dataset aou_6 (1983); Dataset aou_6_41 (1997); Dataset aou_7_44 (2003); Checklist NACC_list_species_aou_7_57.csv (2017)	1886; 1908; 1983; 1997; 2003; 2017	yes	yes	no
Falcipennis canadensis	Dendragapus canadensis, Canachites canadensis, Falcipennis canadensis	3	Checklist aou_1.csv (1886); Dataset aou_2_09 (1899); Dataset aou_2_11 (1902); Dataset aou_2_15 (1909); Dataset aou_3 (1910); Dataset aou_4 (1931); Dataset aou_4_30 (1955); Dataset aou_5_34 (January 1982); Checklist aou_5_34.csv (February 1982); Dataset aou_6_41 (1997); Checklist NACC_list_species_aou_7_57.csv (2017)	1886; 1899; 1902; 1909; 1910; 1931; 1955; January 1982; February 1982; 1997; 2017	yes	yes	no
Falco aesalon	Falco regulus, Falco aesalon	2	Dataset aou_1_01 (1889); Dataset aou_2_14 (1908); Dataset aou_4_21 (1946)	1889; 1908; 1946	no	no	yes	Avibase: rename
Falco columbarius	Falco columbarius suckleyi, Falco columbarius	2	Checklist aou_1.csv (1886); Dataset aou_2_14 (1908); Dataset aou_4_21 (1946); Dataset aou_5_34 (January 1982); Checklist aou_5_34.csv (February 1982); Checklist NACC_list_species_aou_7_57.csv (2017)	1886; 1908; 1946; January 1982; February 1982; 2017	yes	yes	no
Falco femoralis	Falco fusco-coerulescens, Falco fusco-caerulescens, Falco femoralis	3	Checklist aou_1.csv (1886); Dataset aou_3 (1910); Dataset aou_4 (1931); Dataset aou_4_23 (1948); Checklist aou_5_34.csv (February 1982); Checklist NACC_list_species_aou_7_57.csv (2017)	1886; 1910; 1931; 1948; February 1982; 2017	yes	yes	yes	Avibase: rename
Falco islandus	Falco islandus	1	Checklist aou_1.csv (1886); Dataset aou_4 (1931)	1886; 1931	yes	no	no
Falco mexicanus	Falco mexicanus	1	Checklist aou_1.csv (1886); Checklist aou_5_34.csv (February 1982); Checklist NACC_list_species_aou_7_57.csv (2017)	1886; February 1982; 2017	yes	yes	no
Falco peregrinus	Falco peregrinus pealei, Falco peregrinus, Falco peregrinus anatum	3	Checklist aou_1.csv (1886); Dataset aou_3 (1910); Checklist aou_5_34.csv (February 1982); Checklist NACC_list_species_aou_7_57.csv (2017)	1886; 1910; February 1982; 2017	yes	yes	no
Falco richardsonii	Falco richardsonii	1	Checklist aou_1.csv (1886); Dataset aou_2_14 (1908)	1886; 1908	yes	no	no
Falco rusticolus	Falco rusticolus candicans, Falco rusticolus gyrfalco, Falco rusticolus, Falco rusticolus obsoletus	4	Checklist aou_1.csv (1886); Dataset aou_4 (1931); Checklist aou_5_34.csv (February 1982); Checklist NACC_list_species_aou_7_57.csv (2017)	1886; 1931; February 1982; 2017	yes	yes	no
Falco sparverius	Cerchneis sparveria, Falco sparverius	2	Checklist aou_1.csv (1886); Dataset aou_3 (1910); Dataset aou_3_18 (1923); Dataset aou_4 (1931); Dataset aou_5_34 (January 1982); Checklist aou_5_34.csv (February 1982); Checklist NACC_list_species_aou_7_57.csv (2017)	1886; 1910; 1923; 1931; January 1982; February 1982; 2017	yes	yes	no
Falco sparveroides	Falco sparveroides, Cerchneis sparveroides, Falco sparverioides, Falco dominicensis	4	Checklist aou_1.csv (1886); Dataset aou_1_03 (1891); Dataset aou_3 (1910); Dataset aou_3_18 (1923); Dataset aou_4 (1931)	1886; 1891; 1910; 1923; 1931	yes	no	yes	Avibase: rename
Falco tinnunculus	Cerchneis tinnunculus, Falco tinnunculus	2	Dataset aou_1_01 (1889); Dataset aou_2_15 (1909); Dataset aou_3 (1910); Dataset aou_3_18 (1923); Dataset aou_4 (1931); Dataset aou_5_34 (January 1982); Checklist aou_5_34.csv (February 1982); Checklist NACC_list_species_aou_7_57.csv (2017)	1889; 1909; 1910; 1923; 1931; January 1982; February 1982; 2017	no	yes	no
Fratercula arctica	Fratercula arctica, Fratercula arctica glacialis	2	Checklist aou_1.csv (1886); Dataset aou_4 (1931); Dataset aou_5_34 (January 1982); Checklist aou_5_34.csv (February 1982); Checklist NACC_list_species_aou_7_57.csv (2017)	1886; 1931; January 1982; February 1982; 2017	yes	yes	no
Fratercula cirrhata	Lunda cirrhata, Fratercula cirrhata	2	Checklist aou_1.csv (1886); Dataset aou_5_34 (January 1982); Checklist aou_5_34.csv (February 1982); Checklist NACC_list_species_aou_7_57.csv (2017)	1886; January 1982; February 1982; 2017	yes	yes	no
Fratercula corniculata	Fratercula corniculata	1	Checklist aou_1.csv (1886); Checklist aou_5_34.csv (February 1982); Checklist NACC_list_species_aou_7_57.csv (2017)	1886; February 1982; 2017	yes	yes	no
Fregata aquila	Fregata aquila	1	Checklist aou_1.csv (1886); Dataset aou_2_15 (1909); Dataset aou_4 (1931)	1886; 1909; 1931	yes	no	no
Fregata magnificens	Fregata magnificens	1	Dataset aou_4 (1931); Dataset aou_5 (1957); Dataset aou_5_34 (January 1982); Checklist aou_5_34.csv (February 1982); Checklist NACC_list_species_aou_7_57.csv (2017)	1931; 1957; January 1982; February 1982; 2017	no	yes	yes	Avibase: split. Fixed.
Fregetta tropica	Cymodroma grallaria, Fregetta tropica, Fregetta grallaria	3	Checklist aou_1.csv (1886); Dataset aou_2_09 (1899); Dataset aou_3_18 (1923); Dataset aou_4 (1931); Dataset aou_4_20 (1945); Dataset aou_5_34 (January 1982); Dataset aou_7_47 (2006); Checklist NACC_list_species_aou_7_57.csv (2017)	1886; 1899; 1923; 1931; 1945; January 1982; 2006; 2017	yes	yes	yes	Avibase: split. Fixed.
Fringilla montifringilla	Fringilla montifringilla	1	Dataset aou_4 (1931); Checklist aou_5_34.csv (February 1982); Checklist NACC_list_species_aou_7_57.csv (2017)	1931; February 1982; 2017	no	yes	no
Fulica americana	Fulica americana	1	Checklist aou_1.csv (1886); Dataset aou_3 (1910); Dataset aou_4 (1931); Checklist aou_5_34.csv (February 1982); Dataset aou_7_57 (2016); Checklist NACC_list_species_aou_7_57.csv (2017)	1886; 1910; 1931; February 1982; 2016; 2017	yes	yes	no
Fulica atra	Fulica atra	1	Checklist aou_1.csv (1886); Dataset aou_5_34 (January 1982); Checklist aou_5_34.csv (February 1982); Checklist NACC_list_species_aou_7_57.csv (2017)	1886; January 1982; February 1982; 2017	yes	yes	no
Fulmarus glacialis	Fulmarus glacialis rodgersii, Fulmarus glacialis glupischa, Fulmarus glacialis, Fulmarus glacialis minor	4	Checklist aou_1.csv (1886); Dataset aou_2_10 (1901); Dataset aou_3_18 (1923); Dataset aou_4 (1931); Dataset aou_5_34 (January 1982); Checklist aou_5_34.csv (February 1982); Checklist NACC_list_species_aou_7_57.csv (2017)	1886; 1901; 1923; 1931; January 1982; February 1982; 2017	yes	yes	no
Fulmarus glacialoides	Priocella antarctica, Priocella glacialoides, Fulmarus glacialoides	3	Checklist aou_1.csv (1886); Dataset aou_2_09 (1899); Dataset aou_3_18 (1923); Dataset aou_4 (1931); Dataset aou_6 (1983); Dataset aou_6_37 (1989)	1886; 1899; 1923; 1931; 1983; 1989	yes	no	yes	Avibase: rename
Fulmarus rodgersi	Fulmarus rodgersi	1	Dataset aou_2_10 (1901); Dataset aou_3_18 (1923); Dataset aou_4 (1931)	1901; 1923; 1931	no	no	no
Gallinago delicata	Gallinago delicata, Capella delicata	2	Checklist aou_1.csv (1886); Dataset aou_4 (1931); Dataset aou_4_20 (1945); Dataset aou_7_43 (2002); Checklist NACC_list_species_aou_7_57.csv (2017)	1886; 1931; 1945; 2002; 2017	yes	yes	no
Gallinago gallinago	Capella gallinago, Gallinago gallinago	2	Checklist aou_1.csv (1886); Dataset aou_4 (1931); Dataset aou_4_20 (1945); Dataset aou_5 (1957); Dataset aou_5_34 (January 1982); Checklist aou_5_34.csv (February 1982); Dataset aou_7_43 (2002); Checklist NACC_list_species_aou_7_57.csv (2017)	1886; 1931; 1945; 1957; January 1982; February 1982; 2002; 2017	yes	yes	no
Gallinula chloropus	Gallinula chloropus	1	Dataset aou_3_18 (1923); Dataset aou_5 (1957); Dataset aou_5_34 (January 1982); Checklist aou_5_34.csv (February 1982); Dataset aou_7_52 (2011); Dataset aou_7_54 (2013); Checklist NACC_list_species_aou_7_57.csv (2017)	1923; 1957; January 1982; February 1982; 2011; 2013; 2017	no	yes	no
Gallinula galeata	Gallinula galeata	1	Checklist aou_1.csv (1886); Dataset aou_2_14 (1908); Dataset aou_3 (1910); Dataset aou_3_16 (1912); Dataset aou_3_18 (1923); Dataset aou_7_52 (2011); Checklist NACC_list_species_aou_7_57.csv (2017)	1886; 1908; 1910; 1912; 1923; 2011; 2017	yes	yes	no
Gavia adamsii	Gavia adamsi, Gavia adamsii, Urinator adamsii	3	Checklist aou_1.csv (1886); Dataset aou_2_09 (1899); Dataset aou_3 (1910); Dataset aou_5 (1957); Checklist aou_5_34.csv (February 1982); Checklist NACC_list_species_aou_7_57.csv (2017)	1886; 1899; 1910; 1957; February 1982; 2017	yes	yes	no
Gavia arctica	Urinator arcticus, Gavia arcticus, Gavia arctica	3	Checklist aou_1.csv (1886); Dataset aou_2_09 (1899); Dataset aou_3 (1910); Dataset aou_4 (1931); Checklist aou_5_34.csv (February 1982); Dataset aou_6_35 (1985); Checklist NACC_list_species_aou_7_57.csv (2017)	1886; 1899; 1910; 1931; February 1982; 1985; 2017	yes	yes	no
Gavia immer	Urinator imber, Gavia immer, Gavia imber	3	Checklist aou_1.csv (1886); Dataset aou_2_09 (1899); Dataset aou_2_14 (1908); Dataset aou_4 (1931); Checklist aou_5_34.csv (February 1982); Checklist NACC_list_species_aou_7_57.csv (2017)	1886; 1899; 1908; 1931; February 1982; 2017	yes	yes	yes	Avibase: rename
Gavia pacifica	Gavia pacifica, Gavia pacificus, Urinator pacificus	3	Checklist aou_1.csv (1886); Dataset aou_2_09 (1899); Dataset aou_3 (1910); Dataset aou_4 (1931); Dataset aou_6_35 (1985); Checklist NACC_list_species_aou_7_57.csv (2017)	1886; 1899; 1910; 1931; 1985; 2017	yes	yes	no
Gavia stellata	Urinator lumme, Gavia stellata, Gavia lumme	3	Checklist aou_1.csv (1886); Dataset aou_2_09 (1899); Dataset aou_2_14 (1908); Checklist aou_5_34.csv (February 1982); Checklist NACC_list_species_aou_7_57.csv (2017)	1886; 1899; 1908; February 1982; 2017	yes	yes	yes	Avibase: rename
Gelochelidon nilotica	Sterna nilotica, Gelochelidon nilotica	2	Checklist aou_1.csv (1886); Dataset aou_5_34 (January 1982); Checklist aou_5_34.csv (February 1982); Dataset aou_7_47 (2006); Checklist NACC_list_species_aou_7_57.csv (2017)	1886; January 1982; February 1982; 2006; 2017	yes	yes	no
Geococcyx californianus	Geococcyx californianus	1	Checklist aou_1.csv (1886); Dataset aou_5 (1957); Dataset aou_5_34 (January 1982); Checklist aou_5_34.csv (February 1982); Checklist NACC_list_species_aou_7_57.csv (2017)	1886; 1957; January 1982; February 1982; 2017	yes	yes	no
Geothlypis beldingi	Geothlypis beldingi	1	Checklist aou_1.csv (1886); Dataset aou_3_17 (1920); Dataset aou_5 (1957); Dataset aou_5_34 (January 1982); Dataset aou_6 (1983); Checklist NACC_list_species_aou_7_57.csv (2017)	1886; 1920; 1957; January 1982; 1983; 2017	yes	yes	no
Geothlypis formosa	Oporornis formosa, Geothlypis formosa, Oporornis formosus	3	Checklist aou_1.csv (1886); Dataset aou_2_14 (1908); Dataset aou_3 (1910); Dataset aou_3_17 (1920); Dataset aou_5 (1957); Dataset aou_5_34 (January 1982); Checklist aou_5_34.csv (February 1982); Dataset aou_6 (1983); Dataset aou_7_52 (2011); Checklist NACC_list_species_aou_7_57.csv (2017)	1886; 1908; 1910; 1920; 1957; January 1982; February 1982; 1983; 2011; 2017	yes	yes	no
Geothlypis philadelphia	Oporornis philadelphia, Geothlypis philadelphia	2	Checklist aou_1.csv (1886); Dataset aou_2_14 (1908); Dataset aou_3_17 (1920); Dataset aou_5 (1957); Dataset aou_5_34 (January 1982); Checklist aou_5_34.csv (February 1982); Dataset aou_6 (1983); Dataset aou_7_52 (2011); Checklist NACC_list_species_aou_7_57.csv (2017)	1886; 1908; 1920; 1957; January 1982; February 1982; 1983; 2011; 2017	yes	yes	no
Geothlypis poliocephala	Chamaethlypis poliocephala, Geothlypis poliocephala	2	Dataset aou_1_04 (1892); Dataset aou_2 (1895); Dataset aou_2_14 (1908); Dataset aou_3_17 (1920); Dataset aou_5 (1957); Dataset aou_5_32 (1973); Dataset aou_5_34 (January 1982); Checklist aou_5_34.csv (February 1982); Dataset aou_6 (1983); Checklist NACC_list_species_aou_7_57.csv (2017)	1892; 1895; 1908; 1920; 1957; 1973; January 1982; February 1982; 1983; 2017	no	yes	no
Geothlypis tolmiei	Geothlypis macgillivrayi, Geothlypis tolmiei, Oporornis tolmiei	3	Checklist aou_1.csv (1886); Dataset aou_2_09 (1899); Dataset aou_2_14 (1908); Dataset aou_3_17 (1920); Dataset aou_5 (1957); Dataset aou_5_34 (January 1982); Checklist aou_5_34.csv (February 1982); Dataset aou_6 (1983); Dataset aou_7_52 (2011); Checklist NACC_list_species_aou_7_57.csv (2017)	1886; 1899; 1908; 1920; 1957; January 1982; February 1982; 1983; 2011; 2017	yes	yes	yes	Avibase: rename
Geothlypis trichas	Geothlypis trichas occidentalis, Geothlypis trichas	2	Checklist aou_1.csv (1886); Dataset aou_3_17 (1920); Dataset aou_5 (1957); Dataset aou_5_34 (January 1982); Checklist aou_5_34.csv (February 1982); Dataset aou_6 (1983); Checklist NACC_list_species_aou_7_57.csv (2017)	1886; 1920; 1957; January 1982; February 1982; 1983; 2017	yes	yes	no
Geotrygon chrysia	Oreopeleia chrysia, Geotrygon chrysia	2	Dataset aou_2_08 (1897); Dataset aou_3_18 (1923); Dataset aou_4_26 (1951); Checklist aou_5_34.csv (February 1982); Checklist NACC_list_species_aou_7_57.csv (2017)	1897; 1923; 1951; February 1982; 2017	no	yes	yes	Avibase: split. Fixed.
Geotrygon martinica	Geotrygon martinica	1	Checklist aou_1.csv (1886); Dataset aou_2_08 (1897)	1886; 1897	yes	no	no
Geotrygon montana	Geotrygon montana, Oreopeleia montana	2	Dataset aou_1_02 (1890); Dataset aou_3_18 (1923); Dataset aou_4_26 (1951); Checklist aou_5_34.csv (February 1982); Checklist NACC_list_species_aou_7_57.csv (2017)	1890; 1923; 1951; February 1982; 2017	no	yes	no
Geranoaetus albicaudatus	Geranoaetus albicaudatus, Buteo albicaudatus	2	Checklist aou_1.csv (1886); Dataset aou_1_06 (1894); Dataset aou_2_15 (1909); Dataset aou_3_18 (1923); Dataset aou_4 (1931); Dataset aou_5 (1957); Checklist aou_5_34.csv (February 1982); Dataset aou_7_56 (2015); Checklist NACC_list_species_aou_7_57.csv (2017)	1886; 1894; 1909; 1923; 1931; 1957; February 1982; 2015; 2017	yes	yes	no
Glaucidium brasilianum	Glaucidium brasilianum	1	Dataset aou_4 (1931); Dataset aou_5 (1957); Dataset aou_5_34 (January 1982); Checklist aou_5_34.csv (February 1982); Checklist NACC_list_species_aou_7_57.csv (2017)	1931; 1957; January 1982; February 1982; 2017	no	yes	yes	Avibase: rename
Glaucidium gnoma	Glaucidium gnoma	1	Checklist aou_1.csv (1886); Dataset aou_2_14 (1908); Dataset aou_4 (1931); Dataset aou_5_34 (January 1982); Checklist aou_5_34.csv (February 1982); Dataset aou_7_46 (2005); Checklist NACC_list_species_aou_7_57.csv (2017)	1886; 1908; 1931; January 1982; February 1982; 2005; 2017	yes	yes	no
Glaucidium hoskinsi	Glaucidium hoskinsi, Glaucidium hoskinsii	2	Dataset aou_1_01 (1889); Dataset aou_2 (1895); Dataset aou_2_14 (1908); Dataset aou_3 (1910); Dataset aou_4 (1931)	1889; 1895; 1908; 1910; 1931	no	no	no
Glaucidium phaloenoides	Glaucidium phalaenoides, Glaucidium phaloenoides	2	Checklist aou_1.csv (1886); Dataset aou_2_14 (1908); Dataset aou_3 (1910); Dataset aou_4 (1931)	1886; 1908; 1910; 1931	yes	no	no
Glottis nebularia	Glottis nebularia, Totanus nebularius	2	Checklist aou_1.csv (1886); Dataset aou_3 (1910); Dataset aou_4 (1931)	1886; 1910; 1931	yes	no	no
Grus americana	Grus americana	1	Checklist aou_1.csv (1886); Checklist aou_5_34.csv (February 1982); Checklist NACC_list_species_aou_7_57.csv (2017)	1886; February 1982; 2017	yes	yes	no
Grus mexicana	Grus mexicana	1	Checklist aou_1.csv (1886); Dataset aou_4 (1931)	1886; 1931	yes	no	no
Gymnogyps californianus	Pseudogryphus californianus, Gymnogyps californianus	2	Checklist aou_1.csv (1886); Dataset aou_2_10 (1901); Dataset aou_4 (1931); Checklist aou_5_34.csv (February 1982); Checklist NACC_list_species_aou_7_57.csv (2017)	1886; 1901; 1931; February 1982; 2017	yes	yes	no
Gymnorhinus cyanocephalus	Gymnorhinus cyanocephalus, Cyanocephalus cyanocephalus, Gymnorhinus cyanocephala	3	Checklist aou_1.csv (1886); Dataset aou_4_22 (1947); Dataset aou_5 (1957); Dataset aou_5_32 (1973); Checklist aou_5_34.csv (February 1982); Dataset aou_6 (1983); Checklist NACC_list_species_aou_7_57.csv (2017)	1886; 1947; 1957; 1973; February 1982; 1983; 2017	yes	yes	no
Haematopus bachmani	Haematopus bachmani	1	Checklist aou_1.csv (1886); Dataset aou_5 (1957); Dataset aou_5_34 (January 1982); Checklist aou_5_34.csv (February 1982); Dataset aou_6_35 (1985); Checklist NACC_list_species_aou_7_57.csv (2017)	1886; 1957; January 1982; February 1982; 1985; 2017	yes	yes	no
Haematopus frazari	Haematopus frazari	1	Dataset aou_1_01 (1889); Dataset aou_4 (1931)	1889; 1931	no	no	no
Haematopus ostralegus	Haematopus ostralegus	1	Checklist aou_1.csv (1886); Dataset aou_3 (1910); Dataset aou_5 (1957); Dataset aou_5_34 (January 1982); Dataset aou_6_41 (1997); Checklist NACC_list_species_aou_7_57.csv (2017)	1886; 1910; 1957; January 1982; 1997; 2017	yes	yes	no
Haematopus palliatus	Haematopus palliatus	1	Checklist aou_1.csv (1886); Dataset aou_3 (1910); Dataset aou_4 (1931); Dataset aou_5 (1957); Checklist aou_5_34.csv (February 1982); Checklist NACC_list_species_aou_7_57.csv (2017)	1886; 1910; 1931; 1957; February 1982; 2017	yes	yes	no
Haemorhous cassinii	Haemorhous cassinii, Carpodacus cassinii, Carpodacus cassini	3	Checklist aou_1.csv (1886); Dataset aou_4_19 (1944); Dataset aou_5 (1957); Checklist aou_5_34.csv (February 1982); Dataset aou_7_53 (2012); Checklist NACC_list_species_aou_7_57.csv (2017)	1886; 1944; 1957; February 1982; 2012; 2017	yes	yes	no
Haemorhous mexicanus	Haemorhous mexicanus, Carpodacus mexicanus	2	Dataset aou_1_01 (1889); Dataset aou_1_02 (1890); Dataset aou_1_03 (1891); Dataset aou_1_04 (1892); Dataset aou_1_05 (1893); Dataset aou_1_06 (1894); Dataset aou_1_07 (1895); Dataset aou_2 (1895); Dataset aou_2_15 (1909); Dataset aou_3 (1910); Dataset aou_5_32 (1973); Checklist aou_5_34.csv (February 1982); Dataset aou_7_53 (2012); Checklist NACC_list_species_aou_7_57.csv (2017)	1889; 1890; 1891; 1892; 1893; 1894; 1895; 1909; 1910; 1973; February 1982; 2012; 2017	no	yes	no
Haemorhous purpureus	Carpodacus purpureus californicus, Haemorhous purpureus, Carpodacus purpureus	3	Checklist aou_1.csv (1886); Checklist aou_5_34.csv (February 1982); Dataset aou_7_53 (2012); Checklist NACC_list_species_aou_7_57.csv (2017)	1886; February 1982; 2012; 2017	yes	yes	no
Haliaeetus albicilla	Haliaeetus albicilla	1	Checklist aou_1.csv (1886); Dataset aou_2_15 (1909); Dataset aou_3_18 (1923); Dataset aou_5_34 (January 1982); Checklist aou_5_34.csv (February 1982); Checklist NACC_list_species_aou_7_57.csv (2017)	1886; 1909; 1923; January 1982; February 1982; 2017	yes	yes	no
Haliaeetus leucocephalus	Haliaeetus leucocephalus	1	Checklist aou_1.csv (1886); Dataset aou_2_15 (1909); Dataset aou_3_18 (1923); Checklist aou_5_34.csv (February 1982); Checklist NACC_list_species_aou_7_57.csv (2017)	1886; 1909; 1923; February 1982; 2017	yes	yes	no
Haliaeetus pelagicus	Thallasoaetus pelagicus, Haliaeetus pelagicus	2	Dataset aou_4 (1931); Dataset aou_4_25 (1950); Dataset aou_5_34 (January 1982); Checklist aou_5_34.csv (February 1982); Checklist NACC_list_species_aou_7_57.csv (2017)	1931; 1950; January 1982; February 1982; 2017	no	yes	no
Heleodytes affinis	Heleodytes affinis, Campylorhynchus affinis	2	Checklist aou_1.csv (1886); Dataset aou_1_06 (1894); Dataset aou_2 (1895); Dataset aou_2_08 (1897)	1886; 1894; 1895; 1897	yes	no	no
Heleodytes bunneicapillus	Heleodytes bunneicapillus	1	Dataset aou_2_08 (1897)	1897	no	no	no
Helmitheros vermivorum	Helmitheros vermivorum, Helmitherus vermivorus, Helmitheros vermivorus	3	Checklist aou_1.csv (1886); Dataset aou_2_12 (1903); Dataset aou_3_17 (1920); Dataset aou_5 (1957); Dataset aou_5_34 (January 1982); Checklist aou_5_34.csv (February 1982); Dataset aou_6 (1983); Dataset aou_7_45 (2004); Checklist NACC_list_species_aou_7_57.csv (2017)	1886; 1903; 1920; 1957; January 1982; February 1982; 1983; 2004; 2017	yes	yes	no
Himantopus mexicanus	Himantopus mexicanus	1	Checklist aou_1.csv (1886); Dataset aou_5_33 (1976); Checklist aou_5_34.csv (February 1982); Checklist NACC_list_species_aou_7_57.csv (2017)	1886; 1976; February 1982; 2017	yes	yes	no
Hirundo erythrogaster	Hirundo erythrogastra, Hirundo erythrogaster, Chelidon erythrogaster	3	Checklist aou_1.csv (1886); Dataset aou_2 (1895); Dataset aou_2_09 (1899); Dataset aou_3 (1910); Dataset aou_4 (1931); Dataset aou_4_19 (1944)	1886; 1895; 1899; 1910; 1931; 1944	yes	no	no
Hirundo rustica	Hirundo rustica	1	Dataset aou_2_14 (1908); Dataset aou_3 (1910); Dataset aou_4_19 (1944); Checklist aou_5_34.csv (February 1982); Checklist NACC_list_species_aou_7_57.csv (2017)	1908; 1910; 1944; February 1982; 2017	no	yes	no
Histrionicus histrionicus	Histrionicus histrionicus	1	Checklist aou_1.csv (1886); Checklist aou_5_34.csv (February 1982); Checklist NACC_list_species_aou_7_57.csv (2017)	1886; February 1982; 2017	yes	yes	no
Hydrobates pelagicus	Hydrobates pelagicus, Hydrobates pelagica, Procellaria pelagica, Thalassidroma pelagica	4	Checklist aou_1.csv (1886); Dataset aou_2_14 (1908); Dataset aou_2_15 (1909); Dataset aou_3 (1910); Dataset aou_3_16 (1912); Dataset aou_3_17 (1920); Dataset aou_3_18 (1923); Dataset aou_4 (1931); Dataset aou_4_30 (1955); Dataset aou_5_34 (January 1982); Checklist aou_5_34.csv (February 1982); Dataset aou_6 (1983); Checklist NACC_list_species_aou_7_57.csv (2017)	1886; 1908; 1909; 1910; 1912; 1920; 1923; 1931; 1955; January 1982; February 1982; 1983; 2017	yes	yes	no
Hydrocoloeus minutus	Hydrocoloeus minutus, Larus minutus	2	Dataset aou_1_01 (1889); Checklist aou_5_34.csv (February 1982); Dataset aou_7_49 (2008); Checklist NACC_list_species_aou_7_57.csv (2017)	1889; February 1982; 2008; 2017	no	yes	no
Hydroprogne caspia	Sterna caspia, Hydroprogne caspia, Sterna tschegrava	3	Checklist aou_1.csv (1886); Dataset aou_2_09 (1899); Dataset aou_4 (1931); Dataset aou_5_33 (1976); Checklist aou_5_34.csv (February 1982); Dataset aou_7_47 (2006); Checklist NACC_list_species_aou_7_57.csv (2017)	1886; 1899; 1931; 1976; February 1982; 2006; 2017	yes	yes	yes	Avibase: rename
Hylocharis leucotis	Basilinna leucotis, Hylocharis leucotis	2	Dataset aou_1_07 (1895); Dataset aou_4 (1931); Checklist aou_5_34.csv (February 1982); Checklist NACC_list_species_aou_7_57.csv (2017)	1895; 1931; February 1982; 2017	no	yes	no
Hylocharis xantusii	Hylocharis xantusii, Basilinna xantusi, Hylocharis xantusi	3	Checklist aou_1.csv (1886); Dataset aou_4 (1931); Dataset aou_4_21 (1946); Dataset aou_5 (1957); Dataset aou_5_34 (January 1982); Dataset aou_6 (1983); Dataset aou_7 (1998); Checklist NACC_list_species_aou_7_57.csv (2017)	1886; 1931; 1946; 1957; January 1982; 1983; 1998; 2017	yes	yes	no
Hylocichla mustelina	Turdus mustelinus, Hylocichla mustelina	2	Checklist aou_1.csv (1886); Dataset aou_2_09 (1899); Dataset aou_5_34 (January 1982); Checklist aou_5_34.csv (February 1982); Dataset aou_6 (1983); Checklist NACC_list_species_aou_7_57.csv (2017)	1886; 1899; January 1982; February 1982; 1983; 2017	yes	yes	no
Icteria virens	Icteria virens, Icteria virens longicauda	2	Checklist aou_1.csv (1886); Dataset aou_3_17 (1920); Dataset aou_5 (1957); Dataset aou_5_34 (January 1982); Checklist aou_5_34.csv (February 1982); Dataset aou_6 (1983); Checklist NACC_list_species_aou_7_57.csv (2017)	1886; 1920; 1957; January 1982; February 1982; 1983; 2017	yes	yes	no
Icterus abeillei	Icterus abeillei	1	Dataset aou_6_40 (1995); Checklist NACC_list_species_aou_7_57.csv (2017)	1995; 2017	no	yes	no
Icterus bullockii	Icterus bullockii, Icterus bullocki	2	Checklist aou_1.csv (1886); Dataset aou_4_19 (1944); Dataset aou_5_32 (1973); Dataset aou_6_40 (1995); Checklist NACC_list_species_aou_7_57.csv (2017)	1886; 1944; 1973; 1995; 2017	yes	yes	no
Icterus croconotus	Icterus croconotus	1	Dataset aou_7_49 (2008)	2008	no	yes	no
Icterus cucullatus	Icterus cucullatus, Icterus cucullatus nelsoni	2	Checklist aou_1.csv (1886); Dataset aou_3 (1910); Dataset aou_4 (1931); Dataset aou_5_34 (January 1982); Checklist aou_5_34.csv (February 1982); Dataset aou_6 (1983); Checklist NACC_list_species_aou_7_57.csv (2017)	1886; 1910; 1931; January 1982; February 1982; 1983; 2017	yes	yes	no
Icterus galbula	Icterus galbula	1	Checklist aou_1.csv (1886); Dataset aou_5_32 (1973); Dataset aou_5_34 (January 1982); Checklist aou_5_34.csv (February 1982); Dataset aou_6 (1983); Dataset aou_6_40 (1995); Checklist NACC_list_species_aou_7_57.csv (2017)	1886; 1973; January 1982; February 1982; 1983; 1995; 2017	yes	yes	no
Icterus graduacauda	Icterus audubonii, Icterus graduacauda, Icterus melanocephalus	3	Checklist aou_1.csv (1886); Dataset aou_2_13 (1904); Dataset aou_4_19 (1944); Dataset aou_5 (1957); Dataset aou_5_34 (January 1982); Checklist aou_5_34.csv (February 1982); Dataset aou_6 (1983); Checklist NACC_list_species_aou_7_57.csv (2017)	1886; 1904; 1944; 1957; January 1982; February 1982; 1983; 2017	yes	yes	yes	Avibase: rename
Icterus gularis	Icterus gularis	1	Dataset aou_4_20 (1945); Dataset aou_5 (1957); Dataset aou_5_34 (January 1982); Checklist aou_5_34.csv (February 1982); Dataset aou_6 (1983); Checklist NACC_list_species_aou_7_57.csv (2017)	1945; 1957; January 1982; February 1982; 1983; 2017	no	yes	no
Icterus icterus	Icterus icterus	1	Checklist aou_1.csv (1886); Dataset aou_2_14 (1908); Dataset aou_6 (1983); Dataset aou_7_49 (2008); Checklist NACC_list_species_aou_7_57.csv (2017)	1886; 1908; 1983; 2008; 2017	yes	yes	no
Icterus jamacaii	Icterus jamacaii	1	Dataset aou_7_49 (2008)	2008	no	yes	no
Icterus parisorum	Icterus parisorum	1	Checklist aou_1.csv (1886); Dataset aou_5_34 (January 1982); Checklist aou_5_34.csv (February 1982); Dataset aou_6 (1983); Checklist NACC_list_species_aou_7_57.csv (2017)	1886; January 1982; February 1982; 1983; 2017	yes	yes	no
Icterus pectoralis	Icterus pectoralis	1	Dataset aou_4_31 (1956); Dataset aou_5 (1957); Dataset aou_5_34 (January 1982); Checklist aou_5_34.csv (February 1982); Dataset aou_6 (1983); Checklist NACC_list_species_aou_7_57.csv (2017)	1956; 1957; January 1982; February 1982; 1983; 2017	no	yes	no
Icterus pustulatus	Icterus pustulatus	1	Dataset aou_4_20 (1945); Dataset aou_5_34 (January 1982); Checklist aou_5_34.csv (February 1982); Dataset aou_6 (1983); Checklist NACC_list_species_aou_7_57.csv (2017)	1945; January 1982; February 1982; 1983; 2017	no	yes	no
Icterus spurius	Icterus spurius	1	Checklist aou_1.csv (1886); Dataset aou_5_34 (January 1982); Checklist aou_5_34.csv (February 1982); Dataset aou_6 (1983); Checklist NACC_list_species_aou_7_57.csv (2017)	1886; January 1982; February 1982; 1983; 2017	yes	yes	no
Ictinia mississippiensis	Ictinia mississippiensis, Ictinia misisippiensis	2	Checklist aou_1.csv (1886); Dataset aou_2_15 (1909); Dataset aou_3_18 (1923); Dataset aou_4 (1931); Dataset aou_5_33 (1976); Checklist aou_5_34.csv (February 1982); Checklist NACC_list_species_aou_7_57.csv (2017)	1886; 1909; 1923; 1931; 1976; February 1982; 2017	yes	yes	no
Ixobrychus exilis	Botaurus exilis, Ardetta exilis, Ixobrychus exilis	3	Checklist aou_1.csv (1886); Dataset aou_1_05 (1893); Dataset aou_2_14 (1908); Dataset aou_3_18 (1923); Checklist aou_5_34.csv (February 1982); Checklist NACC_list_species_aou_7_57.csv (2017)	1886; 1893; 1908; 1923; February 1982; 2017	yes	yes	no
Ixobrychus neoxenus	Ixobrychus neoxenus, Ardetta neoxena, Botaurus neoxenus	3	Dataset aou_1_01 (1889); Dataset aou_1_05 (1893); Dataset aou_2_14 (1908); Dataset aou_3_18 (1923)	1889; 1893; 1908; 1923	no	no	no
Ixoreus naevius	Hesperocichla naevia, Ixoreus naevius	2	Checklist aou_1.csv (1886); Dataset aou_2_11 (1902); Dataset aou_5_34 (January 1982); Checklist aou_5_34.csv (February 1982); Dataset aou_6 (1983); Checklist NACC_list_species_aou_7_57.csv (2017)	1886; 1902; January 1982; February 1982; 1983; 2017	yes	yes	no
Jabiru mycteria	Jabiru mycteria	1	Dataset aou_2_14 (1908); Dataset aou_4 (1931); Dataset aou_5_34 (January 1982); Checklist aou_5_34.csv (February 1982); Checklist NACC_list_species_aou_7_57.csv (2017)	1908; 1931; January 1982; February 1982; 2017	no	yes	no
Jacana spinosa	Jacana spinosa, Jacana gymnostoma	2	Checklist aou_1.csv (1886); Dataset aou_1_01 (1889); Dataset aou_2 (1895); Dataset aou_5 (1957); Dataset aou_5_34 (January 1982); Checklist aou_5_34.csv (February 1982); Checklist NACC_list_species_aou_7_57.csv (2017)	1886; 1889; 1895; 1957; January 1982; February 1982; 2017	yes	yes	yes	Avibase: rename
Junco aikeni	Junco aikeni	1	Checklist aou_1.csv (1886); Dataset aou_2_08 (1897); Dataset aou_5_32 (1973)	1886; 1897; 1973	yes	no	no
Junco annectens	Junco annectens	1	Checklist aou_1.csv (1886); Dataset aou_2_08 (1897); Dataset aou_2_14 (1908)	1886; 1897; 1908	yes	no	yes	Avibase: lump. Fixed.
Junco bairdi	Junco bairdi	1	Checklist aou_1.csv (1886); Dataset aou_5_32 (1973)	1886; 1973	yes	no	no
Junco caniceps	Junco caniceps	1	Checklist aou_1.csv (1886); Dataset aou_2_14 (1908); Dataset aou_5_34 (January 1982)	1886; 1908; January 1982	yes	no	no
Junco carolinensis	Junco carolinensis	1	Dataset aou_1_01 (1889); Dataset aou_1_04 (1892)	1889; 1892	no	no	no
Junco hyemalis	Junco hyemalis oregonus, Junco hyemalis	2	Checklist aou_1.csv (1886); Dataset aou_1_04 (1892); Dataset aou_2_14 (1908); Dataset aou_4 (1931); Dataset aou_5_32 (1973); Dataset aou_5_34 (January 1982); Checklist aou_5_34.csv (February 1982); Dataset aou_7_55 (2014); Checklist NACC_list_species_aou_7_57.csv (2017)	1886; 1892; 1908; 1931; 1973; January 1982; February 1982; 2014; 2017	yes	yes	no
Junco insularis	Junco insularis	1	Checklist aou_1.csv (1886); Dataset aou_5_32 (1973); Dataset aou_7_55 (2014); Checklist NACC_list_species_aou_7_57.csv (2017)	1886; 1973; 2014; 2017	yes	yes	no
Junco mearnsi	Junco mearnsi	1	Dataset aou_2_08 (1897); Dataset aou_2_09 (1899); Dataset aou_2_14 (1908); Dataset aou_4 (1931); Dataset aou_4_19 (1944)	1897; 1899; 1908; 1931; 1944	no	no	no
Junco montanus	Junco montanus	1	Dataset aou_2_09 (1899); Dataset aou_2_14 (1908)	1899; 1908	no	no	no
Junco phaeonotus	Junco cinereus, Junco cinereus palliatus, Junco cinereus dorsalis, Junco phaeonotus	4	Checklist aou_1.csv (1886); Dataset aou_2 (1895); Dataset aou_5 (1957); Dataset aou_5_32 (1973); Dataset aou_5_34 (January 1982); Checklist aou_5_34.csv (February 1982); Checklist NACC_list_species_aou_7_57.csv (2017)	1886; 1895; 1957; 1973; January 1982; February 1982; 2017	yes	yes	yes	Avibase: rename
Junco ridgwayi	Junco ridgwayi	1	Dataset aou_1_03 (1891); Dataset aou_2_08 (1897)	1891; 1897	no	no	no
Junco townsendi	Junco townsendi	1	Dataset aou_1_02 (1890); Dataset aou_2_14 (1908)	1890; 1908	no	no	no
Jynx torquilla	Jynx torquilla	1	Dataset aou_4_24 (1949); Dataset aou_5 (1957); Dataset aou_5_34 (January 1982); Checklist aou_5_34.csv (February 1982); Checklist NACC_list_species_aou_7_57.csv (2017)	1949; 1957; January 1982; February 1982; 2017	no	yes	no
Lagopus evermanni	Lagopus evermanni	1	Dataset aou_2_08 (1897); Dataset aou_4 (1931)	1897; 1931	no	no	no
Lagopus lagopus	Lagopus lagopus, Lagopus lagopus alleni	2	Checklist aou_1.csv (1886); Dataset aou_5_34 (January 1982); Checklist aou_5_34.csv (February 1982); Checklist NACC_list_species_aou_7_57.csv (2017)	1886; January 1982; February 1982; 2017	yes	yes	no
Lagopus leucura	Lagopus leucura, Lagopus leucurus	2	Checklist aou_1.csv (1886); Dataset aou_5_34 (January 1982); Checklist aou_5_34.csv (February 1982); Dataset aou_7_45 (2004); Checklist NACC_list_species_aou_7_57.csv (2017)	1886; January 1982; February 1982; 2004; 2017	yes	yes	no
Lagopus muta	Lagopus mutus, Lagopus muta	2	Dataset aou_4_19 (1944); Dataset aou_5_34 (January 1982); Checklist aou_5_34.csv (February 1982); Dataset aou_7_45 (2004); Checklist NACC_list_species_aou_7_57.csv (2017)	1944; January 1982; February 1982; 2004; 2017	no	yes	no
Lagopus rupestris	Lagopus rupestris, Lagopus rupestris reinhardti, Lagopus rupestris atkhensis, Lagopus rupestris nelsoni	4	Checklist aou_1.csv (1886); Dataset aou_4 (1931); Dataset aou_4_19 (1944)	1886; 1931; 1944	yes	no	no
Lagopus welchi	Lagopus welchi	1	Checklist aou_1.csv (1886); Dataset aou_4 (1931)	1886; 1931	yes	no	no
Lampornis clemenciae	Cyanolaemus clemenciae, Coeligena clemenciae, Lampornis clemenciae	3	Checklist aou_1.csv (1886); Dataset aou_2_14 (1908); Dataset aou_4 (1931); Checklist aou_5_34.csv (February 1982); Checklist NACC_list_species_aou_7_57.csv (2017)	1886; 1908; 1931; February 1982; 2017	yes	yes	no
Lanius borealis	Lanius borealis	1	Checklist aou_1.csv (1886); Dataset aou_4_19 (1944)	1886; 1944	yes	no	no
Lanius excubitor	Lanius excubitor	1	Dataset aou_4_19 (1944); Checklist aou_5_34.csv (February 1982); Checklist NACC_list_species_aou_7_57.csv (2017)	1944; February 1982; 2017	no	yes	no
Lanius ludovicianus	Lanius ludovicianus, Lanius ludovicianus excubitorides	2	Checklist aou_1.csv (1886); Checklist aou_5_34.csv (February 1982); Checklist NACC_list_species_aou_7_57.csv (2017)	1886; February 1982; 2017	yes	yes	no
Larus affinis	Larus affinis	1	Checklist aou_1.csv (1886)	1886	yes	no	no
Larus argentatus	Larus argentatus smithsonianus, Larus argentatus	2	Checklist aou_1.csv (1886); Dataset aou_4 (1931); Checklist aou_5_34.csv (February 1982); Dataset aou_6_39 (1993); Checklist NACC_list_species_aou_7_57.csv (2017)	1886; 1931; February 1982; 1993; 2017	yes	yes	no
Larus barrovianus	Larus barrovianus	1	Dataset aou_1_01 (1889); Dataset aou_2_14 (1908)	1889; 1908	no	no	no
Larus brachyrhynchus	Larus brachyrhynchus	1	Checklist aou_1.csv (1886); Dataset aou_4 (1931)	1886; 1931	yes	no	no
Larus cachinnans	Larus cachinnans	1	Checklist aou_1.csv (1886); Dataset aou_6_39 (1993); Dataset aou_7 (1998); Dataset aou_7_48 (2007)	1886; 1993; 1998; 2007	yes	no	no
Larus californicus	Larus californicus	1	Checklist aou_1.csv (1886); Checklist aou_5_34.csv (February 1982); Checklist NACC_list_species_aou_7_57.csv (2017)	1886; February 1982; 2017	yes	yes	no
Larus canus	Larus canus	1	Checklist aou_1.csv (1886); Dataset aou_2_14 (1908); Dataset aou_3 (1910); Dataset aou_4 (1931); Dataset aou_5 (1957); Checklist aou_5_34.csv (February 1982); Checklist NACC_list_species_aou_7_57.csv (2017)	1886; 1908; 1910; 1931; 1957; February 1982; 2017	yes	yes	no
Larus crassirostris	Larus crassirostris	1	Dataset aou_4_31 (1956); Dataset aou_5_34 (January 1982); Dataset aou_6_37 (1989); Checklist NACC_list_species_aou_7_57.csv (2017)	1956; January 1982; 1989; 2017	no	yes	no
Larus delawarensis	Larus delawarensis	1	Checklist aou_1.csv (1886); Checklist aou_5_34.csv (February 1982); Checklist NACC_list_species_aou_7_57.csv (2017)	1886; February 1982; 2017	yes	yes	no
Larus fuscus	Larus fuscus	1	Dataset aou_4 (1931); Dataset aou_4_19 (1944); Dataset aou_4_24 (1949); Checklist aou_5_34.csv (February 1982); Checklist NACC_list_species_aou_7_57.csv (2017)	1931; 1944; 1949; February 1982; 2017	no	yes	no
Larus glaucescens	Larus glaucescens	1	Checklist aou_1.csv (1886); Checklist aou_5_34.csv (February 1982); Checklist NACC_list_species_aou_7_57.csv (2017)	1886; February 1982; 2017	yes	yes	no
Larus glaucoides	Larus glaucoides, Larus leucopterus	2	Checklist aou_1.csv (1886); Dataset aou_4_29 (1954); Checklist aou_5_34.csv (February 1982); Checklist NACC_list_species_aou_7_57.csv (2017)	1886; 1954; February 1982; 2017	yes	yes	yes	Avibase: rename
Larus heermanni	Larus heermanni	1	Checklist aou_1.csv (1886); Checklist aou_5_34.csv (February 1982); Checklist NACC_list_species_aou_7_57.csv (2017)	1886; February 1982; 2017	yes	yes	no
Larus hyperboreus	Larus hyperboreus, Larus glaucus	2	Checklist aou_1.csv (1886); Dataset aou_2_14 (1908); Checklist aou_5_34.csv (February 1982); Checklist NACC_list_species_aou_7_57.csv (2017)	1886; 1908; February 1982; 2017	yes	yes	yes	Avibase: rename
Larus kumlieni	Larus kumlieni	1	Checklist aou_1.csv (1886); Dataset aou_4 (1931)	1886; 1931	yes	no	no
Larus marinus	Larus marinus	1	Checklist aou_1.csv (1886); Checklist aou_5_34.csv (February 1982); Checklist NACC_list_species_aou_7_57.csv (2017)	1886; February 1982; 2017	yes	yes	no
Larus michahellis	Larus michahellis	1	Dataset aou_7_48 (2007); Checklist NACC_list_species_aou_7_57.csv (2017)	2007; 2017	no	yes	no
Larus nelsoni	Larus nelsoni	1	Checklist aou_1.csv (1886); Dataset aou_4 (1931)	1886; 1931	yes	no	no
Larus occidentalis	Larus occidentalis	1	Checklist aou_1.csv (1886); Checklist aou_5_34.csv (February 1982); Dataset aou_6 (1983); Checklist NACC_list_species_aou_7_57.csv (2017)	1886; February 1982; 1983; 2017	yes	yes	no
Larus schistisagus	Larus schistisagus	1	Checklist aou_1.csv (1886); Checklist aou_5_34.csv (February 1982); Checklist NACC_list_species_aou_7_57.csv (2017)	1886; February 1982; 2017	yes	yes	no
Larus thayeri	Larus thayeri	1	Dataset aou_3_18 (1923); Dataset aou_4 (1931); Dataset aou_5_32 (1973); Checklist aou_5_34.csv (February 1982); Checklist NACC_list_species_aou_7_57.csv (2017)	1923; 1931; 1973; February 1982; 2017	no	yes	no
Laterallus jamaicensis	Porzana jamaicensis, Crescicus jamaicensis, Porzana jamaicensis coturniculus, Laterallus jamaicensis, Creciscus jamaicensis	5	Checklist aou_1.csv (1886); Dataset aou_1_05 (1893); Dataset aou_1_06 (1894); Dataset aou_1_07 (1895); Dataset aou_2 (1895); Dataset aou_2_14 (1908); Dataset aou_3 (1910); Dataset aou_4 (1931); Dataset aou_4_19 (1944); Checklist aou_5_34.csv (February 1982); Checklist NACC_list_species_aou_7_57.csv (2017)	1886; 1893; 1894; 1895; 1908; 1910; 1931; 1944; February 1982; 2017	yes	yes	no
Leptotila verreauxi	Leptotila verreauxi, Leptotila fulviventris	2	Dataset aou_1_07 (1895); Dataset aou_2 (1895); Dataset aou_4_19 (1944); Dataset aou_5_34 (January 1982); Checklist aou_5_34.csv (February 1982); Checklist NACC_list_species_aou_7_57.csv (2017)	1895; 1944; January 1982; February 1982; 2017	no	yes	yes	Avibase: rename
Leucophaeus atricilla	Larus atricilla, Leucophaeus atricilla	2	Checklist aou_1.csv (1886); Checklist aou_5_34.csv (February 1982); Dataset aou_7_49 (2008); Checklist NACC_list_species_aou_7_57.csv (2017)	1886; February 1982; 2008; 2017	yes	yes	no
Leucophaeus pipixcan	Larus franklinii, Larus pipixcan, Larus franklini, Leucophaeus pipixcan	4	Checklist aou_1.csv (1886); Dataset aou_3 (1910); Dataset aou_4 (1931); Checklist aou_5_34.csv (February 1982); Dataset aou_7_49 (2008); Checklist NACC_list_species_aou_7_57.csv (2017)	1886; 1910; 1931; February 1982; 2008; 2017	yes	yes	yes	Avibase: rename
Leucosticte arctoa	Leucosticte arctoa	1	Dataset aou_5_34 (January 1982); Dataset aou_6_39 (1993); Dataset aou_7_54 (2013); Checklist NACC_list_species_aou_7_57.csv (2017)	January 1982; 1993; 2013; 2017	no	yes	no
Leucosticte atrata	Leucosticte atrata	1	Checklist aou_1.csv (1886); Dataset aou_2_15 (1909); Dataset aou_5_34 (January 1982); Checklist aou_5_34.csv (February 1982); Dataset aou_6_39 (1993); Checklist NACC_list_species_aou_7_57.csv (2017)	1886; 1909; January 1982; February 1982; 1993; 2017	yes	yes	no
Leucosticte australis	Leucosticte australis	1	Checklist aou_1.csv (1886); Dataset aou_2_15 (1909); Dataset aou_5_34 (January 1982); Dataset aou_6_39 (1993); Checklist NACC_list_species_aou_7_57.csv (2017)	1886; 1909; January 1982; 1993; 2017	yes	yes	no
Leucosticte griseonucha	Leucosticte griseonucha	1	Checklist aou_1.csv (1886); Dataset aou_2_15 (1909); Dataset aou_4_19 (1944)	1886; 1909; 1944	yes	no	no
Leucosticte tephrocotis	Leucosticte tephrocotis littoralis, Leucosticte tephrocotis	2	Checklist aou_1.csv (1886); Dataset aou_2_15 (1909); Dataset aou_5_34 (January 1982); Dataset aou_6_39 (1993); Checklist NACC_list_species_aou_7_57.csv (2017)	1886; 1909; January 1982; 1993; 2017	yes	yes	no
Limnodromus griseus	Limnodromus griseus, Macrorhamphus griseus	2	Checklist aou_1.csv (1886); Dataset aou_3 (1910); Dataset aou_3_17 (1920); Dataset aou_4_29 (1954); Dataset aou_5 (1957); Checklist aou_5_34.csv (February 1982); Checklist NACC_list_species_aou_7_57.csv (2017)	1886; 1910; 1920; 1954; 1957; February 1982; 2017	yes	yes	no
Limnodromus scolopaceus	Limnodromus scolopaceus	1	Dataset aou_4_29 (1954); Checklist aou_5_34.csv (February 1982); Checklist NACC_list_species_aou_7_57.csv (2017)	1954; February 1982; 2017	no	yes	no
Limnothlypis swainsonii	Helinaia swainsoni, Limnothlypis swainsonii, Helinaia swainsonii	3	Checklist aou_1.csv (1886); Dataset aou_3 (1910); Dataset aou_3_17 (1920); Dataset aou_5 (1957); Dataset aou_5_34 (January 1982); Checklist aou_5_34.csv (February 1982); Dataset aou_6 (1983); Checklist NACC_list_species_aou_7_57.csv (2017)	1886; 1910; 1920; 1957; January 1982; February 1982; 1983; 2017	yes	yes	no
Limosa fedoa	Limosa fedoa	1	Checklist aou_1.csv (1886); Checklist aou_5_34.csv (February 1982); Checklist NACC_list_species_aou_7_57.csv (2017)	1886; February 1982; 2017	yes	yes	no
Limosa haemastica	Limosa haemastica	1	Checklist aou_1.csv (1886); Checklist aou_5_34.csv (February 1982); Checklist NACC_list_species_aou_7_57.csv (2017)	1886; February 1982; 2017	yes	yes	no
Limosa lapponica	Limosa lapponica, Limosa lapponica baueri	2	Checklist aou_1.csv (1886); Dataset aou_4 (1931); Checklist aou_5_34.csv (February 1982); Checklist NACC_list_species_aou_7_57.csv (2017)	1886; 1931; February 1982; 2017	yes	yes	no
Limosa limosa	Limosa limosa	1	Checklist aou_1.csv (1886); Checklist aou_5_34.csv (February 1982); Checklist NACC_list_species_aou_7_57.csv (2017)	1886; February 1982; 2017	yes	yes	no
Locustella ochotensis	Locustella ochotensis	1	Dataset aou_4 (1931); Dataset aou_5 (1957); Dataset aou_5_34 (January 1982); Checklist aou_5_34.csv (February 1982); Dataset aou_6 (1983); Dataset aou_7_51 (2010); Checklist NACC_list_species_aou_7_57.csv (2017)	1931; 1957; January 1982; February 1982; 1983; 2010; 2017	no	yes	no
Lophodytes cucullatus	Lophodytes cucullatus	1	Checklist aou_1.csv (1886); Checklist aou_5_34.csv (February 1982); Checklist NACC_list_species_aou_7_57.csv (2017)	1886; February 1982; 2017	yes	yes	no
Loxia curvirostra	Loxia curvirostra, Loxia curvirostra minor, Loxia curvirostra stricklandi	3	Checklist aou_1.csv (1886); Dataset aou_3 (1910); Dataset aou_4 (1931); Checklist aou_5_34.csv (February 1982); Checklist NACC_list_species_aou_7_57.csv (2017)	1886; 1910; 1931; February 1982; 2017	yes	yes	no
Loxia leucoptera	Loxia leucoptera	1	Checklist aou_1.csv (1886); Checklist aou_5_34.csv (February 1982); Dataset aou_7_44 (2003); Checklist NACC_list_species_aou_7_57.csv (2017)	1886; February 1982; 2003; 2017	yes	yes	no
Loxia megaplaga	Loxia megaplaga	1	Dataset aou_7_44 (2003); Checklist NACC_list_species_aou_7_57.csv (2017)	2003; 2017	no	yes	no
Luscinia calliope	Calliope calliope, Luscinia calliope	2	Dataset aou_3_16 (1912); Dataset aou_4 (1931); Dataset aou_4_25 (1950); Dataset aou_5 (1957); Dataset aou_5_34 (January 1982); Checklist aou_5_34.csv (February 1982); Dataset aou_6 (1983); Dataset aou_7_52 (2011); Checklist NACC_list_species_aou_7_57.csv (2017)	1912; 1931; 1950; 1957; January 1982; February 1982; 1983; 2011; 2017	no	yes	no
Luscinia svecica	Luscinia svecica, Cyanecula suecica, Cyanosylvia suecica	3	Checklist aou_1.csv (1886); Dataset aou_3 (1910); Dataset aou_4 (1931); Dataset aou_4_25 (1950); Dataset aou_5 (1957); Dataset aou_5_34 (January 1982); Checklist aou_5_34.csv (February 1982); Dataset aou_6 (1983); Dataset aou_7_52 (2011); Checklist NACC_list_species_aou_7_57.csv (2017)	1886; 1910; 1931; 1950; 1957; January 1982; February 1982; 1983; 2011; 2017	yes	yes	no
Lymnocryptes minimus	Lymnocryptes minimus, Lymnocryptes minima	2	Dataset aou_4 (1931); Dataset aou_4_19 (1944); Dataset aou_4_23 (1948); Dataset aou_5 (1957); Dataset aou_5_34 (January 1982); Checklist aou_5_34.csv (February 1982); Checklist NACC_list_species_aou_7_57.csv (2017)	1931; 1944; 1948; 1957; January 1982; February 1982; 2017	no	yes	no
Macronectes giganteus	Ossifraga gigantea, Macronectes giganteus	2	Checklist aou_1.csv (1886); Dataset aou_2_14 (1908); Dataset aou_3_18 (1923); Dataset aou_4 (1931)	1886; 1908; 1923; 1931	yes	no	no
Macrorhamphus scolopaceus	Macrorhamphus scolopaceus	1	Checklist aou_1.csv (1886); Dataset aou_3 (1910)	1886; 1910	yes	no	no
Megaceryle alcyon	Ceryle alcyon, Megaceryle alcyon	2	Checklist aou_1.csv (1886); Dataset aou_2_09 (1899); Dataset aou_3 (1910); Dataset aou_4 (1931); Dataset aou_5_34 (January 1982); Checklist aou_5_34.csv (February 1982); Dataset aou_7_48 (2007); Checklist NACC_list_species_aou_7_57.csv (2017)	1886; 1899; 1910; 1931; January 1982; February 1982; 2007; 2017	yes	yes	no
Megaceryle torquata	Ceryle torquatus, Ceryle torquata, Megaceryle torquata	3	Dataset aou_1_07 (1895); Dataset aou_4 (1931); Dataset aou_5_34 (January 1982); Checklist aou_5_34.csv (February 1982); Dataset aou_7_45 (2004); Dataset aou_7_48 (2007); Checklist NACC_list_species_aou_7_57.csv (2017)	1895; 1931; January 1982; February 1982; 2004; 2007; 2017	no	yes	no
Megascops asio	Megascops asio maxwelliae, Otus asio, Megascops asio bendirei, Megascops asio mccallii, Megascops asio trichopsis, Megascops asio, Megascops asio floridanus, Megascops asio kennicottii	8	Checklist aou_1.csv (1886); Dataset aou_2_14 (1908); Dataset aou_3 (1910); Checklist aou_5_34.csv (February 1982); Dataset aou_7_44 (2003); Checklist NACC_list_species_aou_7_57.csv (2017)	1886; 1908; 1910; February 1982; 2003; 2017	yes	yes	no
Megascops trichopsis	Otus trichopsis, Megascops trichopsis	2	Dataset aou_2_09 (1899); Dataset aou_2_14 (1908); Dataset aou_4 (1931); Dataset aou_5 (1957); Dataset aou_5_34 (January 1982); Checklist aou_5_34.csv (February 1982); Dataset aou_7_44 (2003); Checklist NACC_list_species_aou_7_57.csv (2017)	1899; 1908; 1931; 1957; January 1982; February 1982; 2003; 2017	no	yes	no
Melanerpes aurifrons	Melanerpes aurifrons, Centurus aurifrons	2	Checklist aou_1.csv (1886); Dataset aou_2_12 (1903); Dataset aou_5_33 (1976); Checklist aou_5_34.csv (February 1982); Checklist NACC_list_species_aou_7_57.csv (2017)	1886; 1903; 1976; February 1982; 2017	yes	yes	no
Melanerpes carolinus	Centurus carolinus, Melanerpes carolinus	2	Checklist aou_1.csv (1886); Dataset aou_2_12 (1903); Dataset aou_5_33 (1976); Checklist aou_5_34.csv (February 1982); Checklist NACC_list_species_aou_7_57.csv (2017)	1886; 1903; 1976; February 1982; 2017	yes	yes	no
Melanerpes erythrocephalus	Melanerpes erythrocephalus	1	Checklist aou_1.csv (1886); Checklist aou_5_34.csv (February 1982); Checklist NACC_list_species_aou_7_57.csv (2017)	1886; February 1982; 2017	yes	yes	no
Melanerpes formicivorus	Balanosphyra formicivora, Melanerpes formicivorus angustifrons, Melanerpes formicivorus bairdi, Melanerpes formicivorus	4	Checklist aou_1.csv (1886); Dataset aou_2_08 (1897); Dataset aou_4 (1931); Dataset aou_4_26 (1951); Dataset aou_5 (1957); Checklist aou_5_34.csv (February 1982); Checklist NACC_list_species_aou_7_57.csv (2017)	1886; 1897; 1931; 1951; 1957; February 1982; 2017	yes	yes	no
Melanerpes lewis	Melanerpes lewis, Asyndesmus lewisi, Asyndesmus lewis, Asyndesmus torquatus, Melanerpes torquatus	5	Checklist aou_1.csv (1886); Dataset aou_2_12 (1903); Dataset aou_2_14 (1908); Dataset aou_4 (1931); Dataset aou_5 (1957); Dataset aou_5_33 (1976); Checklist aou_5_34.csv (February 1982); Dataset aou_7 (1998); Checklist NACC_list_species_aou_7_57.csv (2017)	1886; 1903; 1908; 1931; 1957; 1976; February 1982; 1998; 2017	yes	yes	yes	Avibase: rename
Melanerpes uropygialis	Melanerpes uropygialis, Centurus uropygialis	2	Checklist aou_1.csv (1886); Dataset aou_2_12 (1903); Dataset aou_5_33 (1976); Checklist aou_5_34.csv (February 1982); Checklist NACC_list_species_aou_7_57.csv (2017)	1886; 1903; 1976; February 1982; 2017	yes	yes	no
Melanitta americana	Melanitta americana	1	Dataset aou_7_51 (2010); Checklist NACC_list_species_aou_7_57.csv (2017)	2010; 2017	no	yes	no
Melanitta deglandi	Oidemia deglandi, Melanitta deglandi	2	Checklist aou_1.csv (1886); Dataset aou_4 (1931); Dataset aou_4_19 (1944); Dataset aou_4_24 (1949); Dataset aou_5 (1957); Dataset aou_5_34 (January 1982)	1886; 1931; 1944; 1949; 1957; January 1982	yes	no	no
Melanitta fusca	Oidemia fusca, Melanitta fusca	2	Checklist aou_1.csv (1886); Dataset aou_4 (1931); Dataset aou_4_19 (1944); Dataset aou_4_24 (1949); Dataset aou_5_34 (January 1982); Checklist aou_5_34.csv (February 1982); Checklist NACC_list_species_aou_7_57.csv (2017)	1886; 1931; 1944; 1949; January 1982; February 1982; 2017	yes	yes	no
Melanitta nigra	Oidemia nigra, Melanitta nigra	2	Dataset aou_4_19 (1944); Dataset aou_4_20 (1945); Dataset aou_4_23 (1948); Dataset aou_5 (1957); Dataset aou_5_32 (1973); Checklist aou_5_34.csv (February 1982); Dataset aou_7_51 (2010)	1944; 1945; 1948; 1957; 1973; February 1982; 2010	no	no	no
Melanitta perspicillata	Melanitta perspicillata, Oidemia perspicillata	2	Checklist aou_1.csv (1886); Dataset aou_4 (1931); Checklist aou_5_34.csv (February 1982); Checklist NACC_list_species_aou_7_57.csv (2017)	1886; 1931; February 1982; 2017	yes	yes	no
Meleagris gallopavo	Meleagris gallopavo mexicana, Meleagris gallopavo	2	Checklist aou_1.csv (1886); Dataset aou_2_15 (1909); Dataset aou_3 (1910); Dataset aou_4 (1931); Dataset aou_5_34 (January 1982); Checklist aou_5_34.csv (February 1982); Checklist NACC_list_species_aou_7_57.csv (2017)	1886; 1909; 1910; 1931; January 1982; February 1982; 2017	yes	yes	no
Melospiza cinerea	Melospiza cinerea	1	Checklist aou_1.csv (1886); Dataset aou_2_12 (1903); Dataset aou_2_13 (1904); Dataset aou_2_14 (1908)	1886; 1903; 1904; 1908	yes	no	no
Melospiza georgiana	Melospiza georgiana	1	Checklist aou_1.csv (1886); Dataset aou_5_34 (January 1982); Checklist aou_5_34.csv (February 1982); Checklist NACC_list_species_aou_7_57.csv (2017)	1886; January 1982; February 1982; 2017	yes	yes	no
Melospiza insignis	Melospiza insignis	1	Dataset aou_2 (1895); Dataset aou_2_12 (1903)	1895; 1903	no	no	no
Melospiza lincolnii	Melospiza lincolnii, Melospiza lincolni	2	Checklist aou_1.csv (1886); Dataset aou_2 (1895); Dataset aou_3 (1910); Dataset aou_4_19 (1944); Dataset aou_5_34 (January 1982); Checklist aou_5_34.csv (February 1982); Checklist NACC_list_species_aou_7_57.csv (2017)	1886; 1895; 1910; 1944; January 1982; February 1982; 2017	yes	yes	no
Melospiza melodia	Melospiza fasciata guttata, Melospiza fasciata, Melospiza fasciata fallax, Melospiza melodia, Melospiza fasciata rufina, Melospiza fasciata montana, Melospiza fasciata heermanni, Melospiza fasciata samuelis	8	Checklist aou_1.csv (1886); Dataset aou_2_10 (1901); Dataset aou_2_12 (1903); Dataset aou_2_14 (1908); Dataset aou_5_34 (January 1982); Checklist aou_5_34.csv (February 1982); Checklist NACC_list_species_aou_7_57.csv (2017)	1886; 1901; 1903; 1908; January 1982; February 1982; 2017	yes	yes	yes	Avibase: rename
Melozone aberti	Melozone aberti, Pipilo aberti	2	Checklist aou_1.csv (1886); Dataset aou_5_34 (January 1982); Checklist aou_5_34.csv (February 1982); Dataset aou_7_51 (2010); Checklist NACC_list_species_aou_7_57.csv (2017)	1886; January 1982; February 1982; 2010; 2017	yes	yes	no
Melozone crissalis	Melozone crissalis, Pipilo crissalis	2	Dataset aou_2_14 (1908); Dataset aou_3 (1910); Dataset aou_4 (1931); Dataset aou_6_37 (1989); Dataset aou_7_51 (2010); Checklist NACC_list_species_aou_7_57.csv (2017)	1908; 1910; 1931; 1989; 2010; 2017	no	yes	no
Melozone fusca	Pipilo fuscus, Pipilo fuscus albigula, Pipilo fuscus crissalis, Melozone fusca, Pipilo fuscus mesoleucus	5	Checklist aou_1.csv (1886); Dataset aou_2_14 (1908); Dataset aou_4 (1931); Dataset aou_5 (1957); Dataset aou_5_34 (January 1982); Checklist aou_5_34.csv (February 1982); Dataset aou_6_37 (1989); Dataset aou_7_51 (2010); Checklist NACC_list_species_aou_7_57.csv (2017)	1886; 1908; 1931; 1957; January 1982; February 1982; 1989; 2010; 2017	yes	yes	no
Mergellus albellus	Mergellus albellus, Mergus albellus	2	Dataset aou_2_08 (1897); Dataset aou_2_14 (1908); Dataset aou_4 (1931); Dataset aou_5_34 (January 1982); Checklist aou_5_34.csv (February 1982); Checklist NACC_list_species_aou_7_57.csv (2017)	1897; 1908; 1931; January 1982; February 1982; 2017	no	yes	no
Mergus americanus	Merganser americanus, Mergus americanus	2	Checklist aou_1.csv (1886); Dataset aou_2_14 (1908); Dataset aou_3 (1910); Dataset aou_4 (1931)	1886; 1908; 1910; 1931	yes	no	no
Mergus merganser	Mergus merganser	1	Dataset aou_4 (1931); Dataset aou_5 (1957); Checklist aou_5_34.csv (February 1982); Checklist NACC_list_species_aou_7_57.csv (2017)	1931; 1957; February 1982; 2017	no	yes	yes	Avibase: rename
Mergus serrator	Mergus serrator, Merganser serrator	2	Checklist aou_1.csv (1886); Dataset aou_2_14 (1908); Checklist aou_5_34.csv (February 1982); Checklist NACC_list_species_aou_7_57.csv (2017)	1886; 1908; February 1982; 2017	yes	yes	no
Micrathene whitneyi	Micrathene whitneyi, Micropallas whitneyi	2	Checklist aou_1.csv (1886); Dataset aou_1_01 (1889); Dataset aou_2_14 (1908); Dataset aou_4_22 (1947); Checklist aou_5_34.csv (February 1982); Checklist NACC_list_species_aou_7_57.csv (2017)	1886; 1889; 1908; 1947; February 1982; 2017	yes	yes	no
Mimus polyglottos	Mimus polyglottos	1	Checklist aou_1.csv (1886); Dataset aou_3 (1910); Dataset aou_5_34 (January 1982); Checklist aou_5_34.csv (February 1982); Checklist NACC_list_species_aou_7_57.csv (2017)	1886; 1910; January 1982; February 1982; 2017	yes	yes	no
Mniotilta varia	Mniotilta varia	1	Checklist aou_1.csv (1886); Dataset aou_3_17 (1920); Dataset aou_5 (1957); Dataset aou_5_34 (January 1982); Checklist aou_5_34.csv (February 1982); Dataset aou_6 (1983); Checklist NACC_list_species_aou_7_57.csv (2017)	1886; 1920; 1957; January 1982; February 1982; 1983; 2017	yes	yes	no
Molothrus aeneus	Callothrus robustus, Molothrus aeneus, Tangavius aeneus	3	Checklist aou_1.csv (1886); Dataset aou_1_01 (1889); Dataset aou_2 (1895); Dataset aou_2_14 (1908); Dataset aou_5 (1957); Dataset aou_5_33 (1976); Dataset aou_5_34 (January 1982); Checklist aou_5_34.csv (February 1982); Dataset aou_6 (1983); Checklist NACC_list_species_aou_7_57.csv (2017)	1886; 1889; 1895; 1908; 1957; 1976; January 1982; February 1982; 1983; 2017	yes	yes	yes	Avibase: rename
Molothrus ater	Molothrus ater obscurus, Molothrus ater	2	Checklist aou_1.csv (1886); Dataset aou_5 (1957); Dataset aou_5_34 (January 1982); Checklist aou_5_34.csv (February 1982); Dataset aou_6 (1983); Checklist NACC_list_species_aou_7_57.csv (2017)	1886; 1957; January 1982; February 1982; 1983; 2017	yes	yes	no
Morus bassanus	Morus bassanus, Sula bassanus, Moris bassana, Sula bassana	4	Checklist aou_1.csv (1886); Dataset aou_3_17 (1920); Dataset aou_4_22 (1947); Dataset aou_5_34 (January 1982); Checklist aou_5_34.csv (February 1982); Dataset aou_6_37 (1989); Checklist NACC_list_species_aou_7_57.csv (2017)	1886; 1920; 1947; January 1982; February 1982; 1989; 2017	yes	yes	no
Motacilla alba	Motacilla alba	1	Checklist aou_1.csv (1886); Dataset aou_4 (1931); Checklist aou_5_34.csv (February 1982); Dataset aou_7_46 (2005); Checklist NACC_list_species_aou_7_57.csv (2017)	1886; 1931; February 1982; 2005; 2017	yes	yes	no
Motacilla flava	Budytes flavus leucostriatus, Budytes flavus, Motacilla flava	3	Checklist aou_1.csv (1886); Dataset aou_3 (1910); Dataset aou_4 (1931); Checklist aou_5_34.csv (February 1982); Dataset aou_7_45 (2004)	1886; 1910; 1931; February 1982; 2004	yes	no	no
Motacilla ocularis	Motacilla ocularis	1	Checklist aou_1.csv (1886); Dataset aou_4 (1931)	1886; 1931	yes	no	no
Motacilla tschutschensis	Motacilla tschutschensis	1	Dataset aou_7_45 (2004); Checklist NACC_list_species_aou_7_57.csv (2017)	2004; 2017	no	yes	no
Myadestes townsendi	Myadestes townsendi, Myadestes townsendii	2	Checklist aou_1.csv (1886); Dataset aou_3 (1910); Dataset aou_5_34 (January 1982); Checklist aou_5_34.csv (February 1982); Dataset aou_6 (1983); Checklist NACC_list_species_aou_7_57.csv (2017)	1886; 1910; January 1982; February 1982; 1983; 2017	yes	yes	no
Mycteria americana	Mycteria americana, Tantalus loculator	2	Checklist aou_1.csv (1886); Dataset aou_2_14 (1908); Dataset aou_5_34 (January 1982); Checklist aou_5_34.csv (February 1982); Checklist NACC_list_species_aou_7_57.csv (2017)	1886; 1908; January 1982; February 1982; 2017	yes	yes	yes	Avibase: rename
Myiarchus cinerascens	Myiarchus cinerascens	1	Checklist aou_1.csv (1886); Dataset aou_5 (1957); Checklist aou_5_34.csv (February 1982); Checklist NACC_list_species_aou_7_57.csv (2017)	1886; 1957; February 1982; 2017	yes	yes	no
Myiarchus crinitus	Myiarchus crinitus	1	Checklist aou_1.csv (1886); Dataset aou_5 (1957); Checklist aou_5_34.csv (February 1982); Checklist NACC_list_species_aou_7_57.csv (2017)	1886; 1957; February 1982; 2017	yes	yes	no
Myiarchus lawrencei	Myiarchus lawrenceii, Myiarchus lawrencei, Myiarchus lawrencei olivascens	3	Checklist aou_1.csv (1886); Dataset aou_1_01 (1889); Dataset aou_1_02 (1890); Dataset aou_1_03 (1891); Dataset aou_1_04 (1892); Dataset aou_1_05 (1893); Dataset aou_1_06 (1894); Dataset aou_1_07 (1895); Dataset aou_2 (1895); Dataset aou_2_09 (1899); Dataset aou_2_12 (1903); Dataset aou_2_14 (1908); Dataset aou_3 (1910); Dataset aou_4 (1931)	1886; 1889; 1890; 1891; 1892; 1893; 1894; 1895; 1899; 1903; 1908; 1910; 1931	yes	no	no
Myiarchus magister	Myiarchus magister	1	Dataset aou_2_14 (1908); Dataset aou_3 (1910); Dataset aou_4 (1931)	1908; 1910; 1931	no	no	no
Myiarchus mexicanus	Myiarchus mexicanus magister, Myiarchus mexicanus	2	Checklist aou_1.csv (1886); Dataset aou_2_14 (1908)	1886; 1908	yes	no	no
Myiarchus nuttingi	Myiarchus nuttingi	1	Dataset aou_4_20 (1945); Dataset aou_5 (1957); Checklist aou_5_34.csv (February 1982); Checklist NACC_list_species_aou_7_57.csv (2017)	1945; 1957; February 1982; 2017	no	yes	no
Myiarchus tuberculifer	Myiarchus tuberculifer	1	Dataset aou_4 (1931); Dataset aou_5_34 (January 1982); Checklist aou_5_34.csv (February 1982); Checklist NACC_list_species_aou_7_57.csv (2017)	1931; January 1982; February 1982; 2017	no	yes	yes	Avibase: rename
Myiarchus tyrannulus	Myiarchus tyrannulus	1	Dataset aou_4 (1931); Dataset aou_5 (1957); Dataset aou_5_34 (January 1982); Checklist aou_5_34.csv (February 1982); Checklist NACC_list_species_aou_7_57.csv (2017)	1931; 1957; January 1982; February 1982; 2017	no	yes	yes	Avibase: rename
Myioborus pictus	Setophaga picta, Myioborus pictus	2	Checklist aou_1.csv (1886); Dataset aou_3_17 (1920); Dataset aou_5 (1957); Dataset aou_5_33 (1976); Dataset aou_5_34 (January 1982); Checklist aou_5_34.csv (February 1982); Dataset aou_6 (1983); Checklist NACC_list_species_aou_7_57.csv (2017)	1886; 1920; 1957; 1976; January 1982; February 1982; 1983; 2017	yes	yes	no
Myiodynastes luteiventris	Myiodynastes luteiventris	1	Checklist aou_1.csv (1886); Checklist aou_5_34.csv (February 1982); Checklist NACC_list_species_aou_7_57.csv (2017)	1886; February 1982; 2017	yes	yes	no
Myiozetetes similis	Myiozetetes similis	1	Dataset aou_2_11 (1902); Dataset aou_3 (1910); Dataset aou_6 (1983); Checklist NACC_list_species_aou_7_57.csv (2017)	1902; 1910; 1983; 2017	no	yes	no
Myiozetetes texensis	Myiozetetes texensis	1	Checklist aou_1.csv (1886); Dataset aou_2_11 (1902)	1886; 1902	yes	no	no
Nannus alascensis	Nannus alascensis, Anorthura alascensis, Troglodytes alascensis, Olbiorchilus alascensis	4	Checklist aou_1.csv (1886); Dataset aou_2_09 (1899); Dataset aou_2_11 (1902); Dataset aou_2_14 (1908); Dataset aou_3 (1910); Dataset aou_4 (1931)	1886; 1899; 1902; 1908; 1910; 1931	yes	no	no
Nannus meliger	Nannus meliger, Anorthura meligera, Nannus meligerus, Olbiorchilus meligerus	4	Dataset aou_2_10 (1901); Dataset aou_2_11 (1902); Dataset aou_2_14 (1908); Dataset aou_3 (1910); Dataset aou_4 (1931)	1901; 1902; 1908; 1910; 1931	no	no	no
Netta rufina	Netta rufina	1	Checklist aou_1.csv (1886); Dataset aou_4_30 (1955)	1886; 1955	yes	no	no
Nomonyx dominicus	Erismatura dominica, Nomonyx dominicus, Oxyura dominica	3	Checklist aou_1.csv (1886); Dataset aou_4_20 (1945); Dataset aou_4_22 (1947); Checklist aou_5_34.csv (February 1982); Dataset aou_6_41 (1997); Checklist NACC_list_species_aou_7_57.csv (2017)	1886; 1945; 1947; February 1982; 1997; 2017	yes	yes	no
Nucifraga columbiana	Picicorvus columbianus, Nucifraga columbiana	2	Checklist aou_1.csv (1886); Dataset aou_2 (1895); Dataset aou_4 (1931); Checklist aou_5_34.csv (February 1982); Checklist NACC_list_species_aou_7_57.csv (2017)	1886; 1895; 1931; February 1982; 2017	yes	yes	no
Numenius americanus	Numenius americanus, Numenius longirostris	2	Checklist aou_1.csv (1886); Dataset aou_2_14 (1908); Checklist aou_5_34.csv (February 1982); Checklist NACC_list_species_aou_7_57.csv (2017)	1886; 1908; February 1982; 2017	yes	yes	yes	Avibase: rename
Numenius arquata	Numenius arquata, Numenius arquatus	2	Dataset aou_4 (1931); Dataset aou_4_19 (1944); Dataset aou_5 (1957); Checklist aou_5_34.csv (February 1982); Checklist NACC_list_species_aou_7_57.csv (2017)	1931; 1944; 1957; February 1982; 2017	no	yes	no
Numenius borealis	Numenius borealis, Phaeopus borealis	2	Checklist aou_1.csv (1886); Dataset aou_4 (1931); Dataset aou_4_19 (1944); Checklist aou_5_34.csv (February 1982); Checklist NACC_list_species_aou_7_57.csv (2017)	1886; 1931; 1944; February 1982; 2017	yes	yes	no
Numenius phaeopus	Phaeopus phaeopus, Numenius phaeopus	2	Checklist aou_1.csv (1886); Dataset aou_4 (1931); Dataset aou_4_19 (1944); Checklist aou_5_34.csv (February 1982); Checklist NACC_list_species_aou_7_57.csv (2017)	1886; 1931; 1944; February 1982; 2017	yes	yes	no
Numenius tahitiensis	Numenius tahitiensis, Phaeopus tahitiensis	2	Checklist aou_1.csv (1886); Dataset aou_4 (1931); Dataset aou_4_19 (1944); Checklist aou_5_34.csv (February 1982); Checklist NACC_list_species_aou_7_57.csv (2017)	1886; 1931; 1944; February 1982; 2017	yes	yes	no
Nyctanassa violacea	Nyctanassa violacea, Nyctanassa violaceus, Nycticorax violaceus	3	Checklist aou_1.csv (1886); Dataset aou_2 (1895); Dataset aou_2_12 (1903); Dataset aou_5_34 (January 1982); Checklist aou_5_34.csv (February 1982); Dataset aou_6_37 (1989); Checklist NACC_list_species_aou_7_57.csv (2017)	1886; 1895; 1903; January 1982; February 1982; 1989; 2017	yes	yes	no
Nycticorax nycticorax	Nycticorax nycticorax naevius, Nycticorax nycticorax	2	Checklist aou_1.csv (1886); Dataset aou_5_34 (January 1982); Checklist aou_5_34.csv (February 1982); Checklist NACC_list_species_aou_7_57.csv (2017)	1886; January 1982; February 1982; 2017	yes	yes	no
Nyctidromus albicollis	Nyctidromus albicollis	1	Checklist aou_1.csv (1886); Dataset aou_2 (1895); Dataset aou_4 (1931); Dataset aou_5 (1957); Dataset aou_5_34 (January 1982); Checklist aou_5_34.csv (February 1982); Dataset aou_6_37 (1989); Dataset aou_7 (1998); Checklist NACC_list_species_aou_7_57.csv (2017)	1886; 1895; 1931; 1957; January 1982; February 1982; 1989; 1998; 2017	yes	yes	no
Oceanites oceanicus	Oceanites oceanicus	1	Checklist aou_1.csv (1886); Dataset aou_3_18 (1923); Dataset aou_5_34 (January 1982); Checklist aou_5_34.csv (February 1982); Checklist NACC_list_species_aou_7_57.csv (2017)	1886; 1923; January 1982; February 1982; 2017	yes	yes	no
Oceanodroma castro	Oceanodroma castro, Oceanodroma cryptoleucura	2	Dataset aou_2_09 (1899); Dataset aou_2_14 (1908); Dataset aou_3_18 (1923); Dataset aou_4 (1931); Dataset aou_5 (1957); Dataset aou_5_34 (January 1982); Checklist aou_5_34.csv (February 1982); Checklist NACC_list_species_aou_7_57.csv (2017)	1899; 1908; 1923; 1931; 1957; January 1982; February 1982; 2017	no	yes	yes	Avibase: rename
Oceanodroma cheimomnestes	Oceanodroma cheimomnestes	1	Dataset aou_7_57 (2016); Checklist NACC_list_species_aou_7_57.csv (2017)	2016; 2017	no	yes	no
Oceanodroma furcata	Oceanodroma furcata	1	Checklist aou_1.csv (1886); Dataset aou_3_18 (1923); Dataset aou_5_34 (January 1982); Checklist aou_5_34.csv (February 1982); Checklist NACC_list_species_aou_7_57.csv (2017)	1886; 1923; January 1982; February 1982; 2017	yes	yes	no
Oceanodroma homochroa	Oceanodroma homochroa	1	Checklist aou_1.csv (1886); Dataset aou_3_18 (1923); Dataset aou_5_34 (January 1982); Checklist aou_5_34.csv (February 1982); Checklist NACC_list_species_aou_7_57.csv (2017)	1886; 1923; January 1982; February 1982; 2017	yes	yes	no
Oceanodroma leucorhoa	Oceanodroma leucorhoa	1	Checklist aou_1.csv (1886); Dataset aou_2_09 (1899); Dataset aou_2_10 (1901); Dataset aou_3_18 (1923); Dataset aou_4_21 (1946); Dataset aou_5_34 (January 1982); Checklist aou_5_34.csv (February 1982); Dataset aou_7_57 (2016); Checklist NACC_list_species_aou_7_57.csv (2017)	1886; 1899; 1901; 1923; 1946; January 1982; February 1982; 2016; 2017	yes	yes	no
Oceanodroma macrodactyla	Oceanodroma macrodactyla	1	Dataset aou_1_01 (1889); Dataset aou_2 (1895); Dataset aou_3_18 (1923); Dataset aou_5_34 (January 1982); Checklist aou_5_34.csv (February 1982); Checklist NACC_list_species_aou_7_57.csv (2017)	1889; 1895; 1923; January 1982; February 1982; 2017	no	yes	no
Oceanodroma melania	Oceanodroma melania, Loomelania melania	2	Checklist aou_1.csv (1886); Dataset aou_3_18 (1923); Dataset aou_4_19 (1944); Dataset aou_5_32 (1973); Dataset aou_5_34 (January 1982); Checklist aou_5_34.csv (February 1982); Checklist NACC_list_species_aou_7_57.csv (2017)	1886; 1923; 1944; 1973; January 1982; February 1982; 2017	yes	yes	no
Oceanodroma microsoma	Oceanodroma microsoma, Halocyptena microsoma	2	Checklist aou_1.csv (1886); Dataset aou_3_18 (1923); Dataset aou_5_34 (January 1982); Checklist aou_5_34.csv (February 1982); Checklist NACC_list_species_aou_7_57.csv (2017)	1886; 1923; January 1982; February 1982; 2017	yes	yes	no
Oceanodroma socorroensis	Oceanodroma socorroensis, Oceanodroma soccoroensis	2	Dataset aou_2_08 (1897); Dataset aou_2_09 (1899); Dataset aou_2_10 (1901); Dataset aou_3_18 (1923); Dataset aou_4 (1931); Dataset aou_4_21 (1946); Dataset aou_7_57 (2016); Checklist NACC_list_species_aou_7_57.csv (2017)	1897; 1899; 1901; 1923; 1931; 1946; 2016; 2017	no	yes	no
Oceanodroma tethys	Oceanodroma tethys	1	Dataset aou_4_28 (1953); Dataset aou_5 (1957); Dataset aou_5_34 (January 1982); Checklist aou_5_34.csv (February 1982); Checklist NACC_list_species_aou_7_57.csv (2017)	1953; 1957; January 1982; February 1982; 2017	no	yes	no
Oenanthe oenanthe	Oenanthe oenanthe, Saxicola oenanthe	2	Checklist aou_1.csv (1886); Dataset aou_3_17 (1920); Dataset aou_5_34 (January 1982); Checklist aou_5_34.csv (February 1982); Dataset aou_6 (1983); Dataset aou_7_52 (2011); Checklist NACC_list_species_aou_7_57.csv (2017)	1886; 1920; January 1982; February 1982; 1983; 2011; 2017	yes	yes	no
Oidemia americana	Oidemia americana	1	Checklist aou_1.csv (1886); Dataset aou_3 (1910); Dataset aou_4 (1931); Dataset aou_4_19 (1944); Dataset aou_4_20 (1945); Dataset aou_4_23 (1948)	1886; 1910; 1931; 1944; 1945; 1948	yes	no	no
Onychoprion aleuticus	Onychoprion aleuticus, Sterna aleutica	2	Checklist aou_1.csv (1886); Checklist aou_5_34.csv (February 1982); Dataset aou_7_47 (2006); Checklist NACC_list_species_aou_7_57.csv (2017)	1886; February 1982; 2006; 2017	yes	yes	no
Onychoprion anaethetus	Sterna anaethetus, Sterna anaetheta, Onychoprion anaethetus	3	Checklist aou_1.csv (1886); Dataset aou_3 (1910); Dataset aou_4 (1931); Checklist aou_5_34.csv (February 1982); Dataset aou_7_47 (2006); Checklist NACC_list_species_aou_7_57.csv (2017)	1886; 1910; 1931; February 1982; 2006; 2017	yes	yes	no
Onychoprion fuscatus	Sterna fuliginosa, Onychoprion fuscatus, Sterna fuscata	3	Checklist aou_1.csv (1886); Dataset aou_2_14 (1908); Checklist aou_5_34.csv (February 1982); Dataset aou_7_47 (2006); Checklist NACC_list_species_aou_7_57.csv (2017)	1886; 1908; February 1982; 2006; 2017	yes	yes	yes	Avibase: rename
Oporornis agilis	Oporornis agilis, Geothlypis agilis	2	Checklist aou_1.csv (1886); Dataset aou_2_14 (1908); Dataset aou_3_17 (1920); Dataset aou_5 (1957); Dataset aou_5_34 (January 1982); Checklist aou_5_34.csv (February 1982); Dataset aou_6 (1983); Checklist NACC_list_species_aou_7_57.csv (2017)	1886; 1908; 1920; 1957; January 1982; February 1982; 1983; 2017	yes	yes	no
Oreortyx pictus	Oreortyx pictus plumiferus, Oreortyx picta, Oreortyx pictus	3	Checklist aou_1.csv (1886); Dataset aou_2_15 (1909); Dataset aou_3 (1910); Dataset aou_4 (1931); Dataset aou_4_19 (1944); Dataset aou_5 (1957); Checklist aou_5_34.csv (February 1982); Dataset aou_6_41 (1997); Checklist NACC_list_species_aou_7_57.csv (2017)	1886; 1909; 1910; 1931; 1944; 1957; February 1982; 1997; 2017	yes	yes	no
Oreoscoptes montanus	Oreoscoptes montanus, Oroscoptes montanus	2	Checklist aou_1.csv (1886); Dataset aou_3 (1910); Checklist aou_5_34.csv (February 1982); Checklist NACC_list_species_aou_7_57.csv (2017)	1886; 1910; February 1982; 2017	yes	yes	no
Oreothlypis celata	Vermivora celata, Helminthophila celata lutescens, Oreothlypis celata, Helminthophila celata	4	Checklist aou_1.csv (1886); Dataset aou_2_15 (1909); Dataset aou_3_17 (1920); Dataset aou_5 (1957); Dataset aou_5_34 (January 1982); Checklist aou_5_34.csv (February 1982); Dataset aou_6 (1983); Dataset aou_7_51 (2010); Checklist NACC_list_species_aou_7_57.csv (2017)	1886; 1909; 1920; 1957; January 1982; February 1982; 1983; 2010; 2017	yes	yes	no
Oreothlypis crissalis	Vermivora crissalis, Oreothlypis crissalis	2	Dataset aou_4 (1931); Dataset aou_5 (1957); Dataset aou_5_34 (January 1982); Checklist aou_5_34.csv (February 1982); Dataset aou_6 (1983); Dataset aou_7_51 (2010); Checklist NACC_list_species_aou_7_57.csv (2017)	1931; 1957; January 1982; February 1982; 1983; 2010; 2017	no	yes	no
Oreothlypis luciae	Oreothlypis luciae, Vermivora luciae, Helminthophila luciae	3	Checklist aou_1.csv (1886); Dataset aou_2_15 (1909); Dataset aou_3_17 (1920); Dataset aou_5 (1957); Dataset aou_5_34 (January 1982); Checklist aou_5_34.csv (February 1982); Dataset aou_6 (1983); Dataset aou_7_51 (2010); Checklist NACC_list_species_aou_7_57.csv (2017)	1886; 1909; 1920; 1957; January 1982; February 1982; 1983; 2010; 2017	yes	yes	no
Oreothlypis peregrina	Oreothlypis peregrina, Vermivora peregrina, Helminthophila peregrina	3	Checklist aou_1.csv (1886); Dataset aou_2_15 (1909); Dataset aou_3_17 (1920); Dataset aou_5 (1957); Dataset aou_5_34 (January 1982); Checklist aou_5_34.csv (February 1982); Dataset aou_6 (1983); Dataset aou_7_51 (2010); Checklist NACC_list_species_aou_7_57.csv (2017)	1886; 1909; 1920; 1957; January 1982; February 1982; 1983; 2010; 2017	yes	yes	no
Oreothlypis ruficapilla	Vermivora rubricapilla, Helminthophila ruficapilla, Helminthophila ruficapilla gutturalis, Vermivora ruficapilla, Helminthophila rubricapilla, Oreothlypis ruficapilla	6	Checklist aou_1.csv (1886); Dataset aou_2_08 (1897); Dataset aou_2_15 (1909); Dataset aou_3_17 (1920); Dataset aou_5 (1957); Dataset aou_5_34 (January 1982); Checklist aou_5_34.csv (February 1982); Dataset aou_6 (1983); Dataset aou_7_51 (2010); Checklist NACC_list_species_aou_7_57.csv (2017)	1886; 1897; 1909; 1920; 1957; January 1982; February 1982; 1983; 2010; 2017	yes	yes	yes	Avibase: rename
Oreothlypis virginiae	Helminthophila virginiae, Oreothlypis virginiae, Vermivora virginiae	3	Checklist aou_1.csv (1886); Dataset aou_2_15 (1909); Dataset aou_3_17 (1920); Dataset aou_5 (1957); Dataset aou_5_34 (January 1982); Checklist aou_5_34.csv (February 1982); Dataset aou_6 (1983); Dataset aou_7_51 (2010); Checklist NACC_list_species_aou_7_57.csv (2017)	1886; 1909; 1920; 1957; January 1982; February 1982; 1983; 2010; 2017	yes	yes	no
Ortalis leucogastra	Ortalis leucogastra	1	Dataset aou_6_35 (1985); Checklist NACC_list_species_aou_7_57.csv (2017)	1985; 2017	no	yes	no
Ortalis vetula	Ortalis vetula maccalli, Ortalis vetula	2	Checklist aou_1.csv (1886); Dataset aou_5_34 (January 1982); Checklist aou_5_34.csv (February 1982); Dataset aou_6_35 (1985); Checklist NACC_list_species_aou_7_57.csv (2017)	1886; January 1982; February 1982; 1985; 2017	yes	yes	no
Otus xantusi	Megascops xantusi, Otus xantusi	2	Dataset aou_2_12 (1903); Dataset aou_2_14 (1908); Dataset aou_3 (1910); Dataset aou_3_18 (1923)	1903; 1908; 1910; 1923	no	no	no
Oxyura ferruginea	Oxyura ferruginea	1	Dataset aou_6_41 (1997)	1997	no	yes	no
Oxyura jamaicensis	Erismatura jamaicensis, Erismatura rubida, Oxyura jamaicensis	3	Checklist aou_1.csv (1886); Dataset aou_2_08 (1897); Dataset aou_4_22 (1947); Checklist aou_5_34.csv (February 1982); Dataset aou_6_41 (1997); Checklist NACC_list_species_aou_7_57.csv (2017)	1886; 1897; 1947; February 1982; 1997; 2017	yes	yes	yes	Avibase: rename
Pachyramphus aglaiae	Platypsaris albiventris, Pachyramphus aglaiae, Platypsaris aglaiae	3	Dataset aou_1_02 (1890); Dataset aou_2 (1895); Dataset aou_2_14 (1908); Dataset aou_5 (1957); Dataset aou_5_34 (January 1982); Checklist aou_5_34.csv (February 1982); Dataset aou_6 (1983); Dataset aou_6_35 (1985); Dataset aou_6_41 (1997); Dataset aou_7 (1998); Dataset aou_7_44 (2003); Dataset aou_7_45 (2004); Dataset aou_7_52 (2011); Checklist NACC_list_species_aou_7_57.csv (2017)	1890; 1895; 1908; 1957; January 1982; February 1982; 1983; 1985; 1997; 1998; 2003; 2004; 2011; 2017	no	yes	yes	Avibase: rename
Pagophila eburnea	Gavia alba, Pagophila alba, Pagophila eburnea	3	Checklist aou_1.csv (1886); Dataset aou_2_09 (1899); Dataset aou_4_19 (1944); Checklist aou_5_34.csv (February 1982); Checklist NACC_list_species_aou_7_57.csv (2017)	1886; 1899; 1944; February 1982; 2017	yes	yes	yes	Avibase: rename
Pandion haliaetus	Pandion haliaetus carolinensis, Pandion haliaetus	2	Checklist aou_1.csv (1886); Dataset aou_2_15 (1909); Dataset aou_3 (1910); Dataset aou_4 (1931); Dataset aou_4_19 (1944); Checklist aou_5_34.csv (February 1982); Dataset aou_6 (1983); Dataset aou_7_51 (2010); Checklist NACC_list_species_aou_7_57.csv (2017)	1886; 1909; 1910; 1931; 1944; February 1982; 1983; 2010; 2017	yes	yes	no
Parabuteo unicinctus	Parabuteo unicinctus, Parabuteo unicinctus harrisi	2	Checklist aou_1.csv (1886); Dataset aou_2_15 (1909); Dataset aou_3_18 (1923); Dataset aou_5 (1957); Checklist aou_5_34.csv (February 1982); Dataset aou_7 (1998); Checklist NACC_list_species_aou_7_57.csv (2017)	1886; 1909; 1923; 1957; February 1982; 1998; 2017	yes	yes	no
Parkesia motacilla	Seiurus motacilla, Parkesia motacilla	2	Checklist aou_1.csv (1886); Dataset aou_3_17 (1920); Dataset aou_5 (1957); Dataset aou_5_34 (January 1982); Checklist aou_5_34.csv (February 1982); Dataset aou_6 (1983); Dataset aou_7_51 (2010); Checklist NACC_list_species_aou_7_57.csv (2017)	1886; 1920; 1957; January 1982; February 1982; 1983; 2010; 2017	yes	yes	no
Parkesia noveboracensis	Parkesia noveboracensis, Seiurus noveboracensis, Seiurus noveboracensis notabilis	3	Checklist aou_1.csv (1886); Dataset aou_3_17 (1920); Dataset aou_4 (1931); Dataset aou_5 (1957); Dataset aou_5_34 (January 1982); Checklist aou_5_34.csv (February 1982); Dataset aou_6 (1983); Dataset aou_7_51 (2010); Checklist NACC_list_species_aou_7_57.csv (2017)	1886; 1920; 1931; 1957; January 1982; February 1982; 1983; 2010; 2017	yes	yes	no
Parula graysoni	Parula graysoni, Compsothlypis graysoni	2	Dataset aou_4 (1931); Dataset aou_4_22 (1947); Dataset aou_5 (1957); Dataset aou_5_32 (1973)	1931; 1947; 1957; 1973	no	no	no
Passer domesticus	Passer domesticus	1	Dataset aou_4 (1931); Dataset aou_5 (1957); Dataset aou_5_34 (January 1982); Checklist aou_5_34.csv (February 1982); Checklist NACC_list_species_aou_7_57.csv (2017)	1931; 1957; January 1982; February 1982; 2017	no	yes	no
Passer montanus	Passer montanus	1	Dataset aou_4 (1931); Dataset aou_5_34 (January 1982); Checklist aou_5_34.csv (February 1982); Checklist NACC_list_species_aou_7_57.csv (2017)	1931; January 1982; February 1982; 2017	no	yes	no
Passerculus beldingi	Passerculus beldingi, Ammodramus beldingi	2	Checklist aou_1.csv (1886); Dataset aou_2_12 (1903); Dataset aou_2_15 (1909); Dataset aou_4_19 (1944)	1886; 1903; 1909; 1944	yes	no	no
Passerculus princeps	Ammodramus princeps, Passerculus princeps	2	Checklist aou_1.csv (1886); Dataset aou_2_12 (1903); Dataset aou_5_32 (1973)	1886; 1903; 1973	yes	no	no
Passerculus rostratus	Passerculus rostratus, Ammodramus rostratus, Ammodramus rostratus guttatus	3	Checklist aou_1.csv (1886); Dataset aou_2_11 (1902); Dataset aou_2_12 (1903); Dataset aou_4_19 (1944)	1886; 1902; 1903; 1944	yes	no	no
Passerculus sandwichensis	Passerculus sandwichensis, Ammodramus sandwichensis, Ammodramus sandwichensis savanna, Ammodramus sandwichensis alaudinus, Ammodramus sandwichensis bryanti	5	Checklist aou_1.csv (1886); Dataset aou_2_11 (1902); Dataset aou_2_12 (1903); Dataset aou_2_15 (1909); Dataset aou_3 (1910); Dataset aou_3_16 (1912); Dataset aou_4_19 (1944); Dataset aou_5 (1957); Dataset aou_5_34 (January 1982); Checklist aou_5_34.csv (February 1982); Checklist NACC_list_species_aou_7_57.csv (2017)	1886; 1902; 1903; 1909; 1910; 1912; 1944; 1957; January 1982; February 1982; 2017	yes	yes	no
Passerella iliaca	Passerella iliaca schistacea, Passerella iliaca, Passerella iliaca unalaschcensis, Passerella iliaca megarhyncha	4	Checklist aou_1.csv (1886); Dataset aou_5_34 (January 1982); Checklist aou_5_34.csv (February 1982); Checklist NACC_list_species_aou_7_57.csv (2017)	1886; January 1982; February 1982; 2017	yes	yes	no
Passerina amoena	Cyanospiza amoena, Passerina amoena	2	Checklist aou_1.csv (1886); Dataset aou_2_09 (1899); Dataset aou_2_14 (1908); Dataset aou_5_34 (January 1982); Checklist aou_5_34.csv (February 1982); Dataset aou_6 (1983); Checklist NACC_list_species_aou_7_57.csv (2017)	1886; 1899; 1908; January 1982; February 1982; 1983; 2017	yes	yes	no
Passerina caerulea	Passerina caerulea, Guiraca caerulea	2	Checklist aou_1.csv (1886); Dataset aou_5_34 (January 1982); Checklist aou_5_34.csv (February 1982); Dataset aou_6 (1983); Dataset aou_7_43 (2002); Checklist NACC_list_species_aou_7_57.csv (2017)	1886; January 1982; February 1982; 1983; 2002; 2017	yes	yes	no
Passerina ciris	Passerina ciris, Cyanospiza ciris	2	Checklist aou_1.csv (1886); Dataset aou_2_09 (1899); Dataset aou_2_14 (1908); Dataset aou_5_34 (January 1982); Checklist aou_5_34.csv (February 1982); Dataset aou_6 (1983); Checklist NACC_list_species_aou_7_57.csv (2017)	1886; 1899; 1908; January 1982; February 1982; 1983; 2017	yes	yes	no
Passerina cyanea	Cyanospiza cyanea, Passerina cyanea	2	Checklist aou_1.csv (1886); Dataset aou_2_09 (1899); Dataset aou_2_14 (1908); Dataset aou_5_34 (January 1982); Checklist aou_5_34.csv (February 1982); Dataset aou_6 (1983); Checklist NACC_list_species_aou_7_57.csv (2017)	1886; 1899; 1908; January 1982; February 1982; 1983; 2017	yes	yes	no
Passerina versicolor	Cyanospiza versicolor, Passerina versicolor	2	Checklist aou_1.csv (1886); Dataset aou_2_09 (1899); Dataset aou_2_14 (1908); Dataset aou_5_34 (January 1982); Checklist aou_5_34.csv (February 1982); Dataset aou_6 (1983); Checklist NACC_list_species_aou_7_57.csv (2017)	1886; 1899; 1908; January 1982; February 1982; 1983; 2017	yes	yes	no
Patagioenas fasciata	Columba fasciata, Patagioenas fasciata	2	Checklist aou_1.csv (1886); Checklist aou_5_34.csv (February 1982); Dataset aou_7_44 (2003); Checklist NACC_list_species_aou_7_57.csv (2017)	1886; February 1982; 2003; 2017	yes	yes	no
Patagioenas flavirostris	Columba flavirostris, Patagioenas flavirostris	2	Checklist aou_1.csv (1886); Checklist aou_5_34.csv (February 1982); Dataset aou_7_44 (2003); Checklist NACC_list_species_aou_7_57.csv (2017)	1886; February 1982; 2003; 2017	yes	yes	no
Patagioenas leucocephala	Columba leucocephala, Patagioenas leucocephala	2	Checklist aou_1.csv (1886); Checklist aou_5_34.csv (February 1982); Dataset aou_7_44 (2003); Checklist NACC_list_species_aou_7_57.csv (2017)	1886; February 1982; 2003; 2017	yes	yes	no
Patagioenas squamosa	Patagioenas squamosa, Columba squamosa	2	Dataset aou_2_10 (1901); Dataset aou_5 (1957); Checklist aou_5_34.csv (February 1982); Dataset aou_7_44 (2003); Checklist NACC_list_species_aou_7_57.csv (2017)	1901; 1957; February 1982; 2003; 2017	no	yes	no
Pelagodroma marina	Pelagodroma marina	1	Checklist aou_1.csv (1886); Dataset aou_3_18 (1923); Dataset aou_5_34 (January 1982); Checklist aou_5_34.csv (February 1982); Checklist NACC_list_species_aou_7_57.csv (2017)	1886; 1923; January 1982; February 1982; 2017	yes	yes	no
Pelecanus californicus	Pelecanus californicus	1	Checklist aou_1.csv (1886); Dataset aou_4 (1931)	1886; 1931	yes	no	no
Pelecanus erythrorhynchos	Pelecanus erythrorhynchos	1	Checklist aou_1.csv (1886); Dataset aou_3 (1910); Dataset aou_5_34 (January 1982); Checklist aou_5_34.csv (February 1982); Checklist NACC_list_species_aou_7_57.csv (2017)	1886; 1910; January 1982; February 1982; 2017	yes	yes	no
Pelecanus occidentalis	Pelecanus occidentalis, Pelecanus fuscus	2	Checklist aou_1.csv (1886); Dataset aou_2_10 (1901); Dataset aou_4 (1931); Checklist aou_5_34.csv (February 1982); Dataset aou_7_49 (2008); Checklist NACC_list_species_aou_7_57.csv (2017)	1886; 1901; 1931; February 1982; 2008; 2017	yes	yes	yes	Avibase: rename
Pelecanus thagus	Pelecanus thagus	1	Dataset aou_7_49 (2008)	2008	no	yes	no
Perdix perdix	Perdix perdix	1	Dataset aou_4 (1931); Dataset aou_4_19 (1944); Dataset aou_5 (1957); Checklist aou_5_34.csv (February 1982); Checklist NACC_list_species_aou_7_57.csv (2017)	1931; 1944; 1957; February 1982; 2017	no	yes	no
Perisoreus canadensis	Perisoreus canadensis capitalis, Perisoreus canadensis, Perisoreus canadensis fumifrons, Perisoreus canadensis nigricapillus	4	Checklist aou_1.csv (1886); Dataset aou_4_19 (1944); Dataset aou_5 (1957); Checklist aou_5_34.csv (February 1982); Checklist NACC_list_species_aou_7_57.csv (2017)	1886; 1944; 1957; February 1982; 2017	yes	yes	no
Perisoreus obscurus	Perisoreus obscurus	1	Checklist aou_1.csv (1886); Dataset aou_4_19 (1944)	1886; 1944	yes	no	no
Petrochelidon fulva	Petrochelidon fulva, Hirundo fulva	2	Dataset aou_1_03 (1891); Dataset aou_5 (1957); Dataset aou_5_34 (January 1982); Checklist aou_5_34.csv (February 1982); Dataset aou_6_41 (1997); Dataset aou_7 (1998); Checklist NACC_list_species_aou_7_57.csv (2017)	1891; 1957; January 1982; February 1982; 1997; 1998; 2017	no	yes	no
Petrochelidon melanogastra	Petrochelidon melanogastra	1	Dataset aou_2_11 (1902); Dataset aou_2_13 (1904)	1902; 1904	no	no	no
Petrochelidon pyrrhonota	Petrochelidon albifrons, Hirundo pyrrhonota, Petrochelidon lunifrons, Petrochelidon pyrrhonota	4	Checklist aou_1.csv (1886); Dataset aou_4 (1931); Dataset aou_4_19 (1944); Dataset aou_5_34 (January 1982); Checklist aou_5_34.csv (February 1982); Dataset aou_6_41 (1997); Checklist NACC_list_species_aou_7_57.csv (2017)	1886; 1931; 1944; January 1982; February 1982; 1997; 2017	yes	yes	yes	Avibase: rename
Petrochelidon rufocollaris	Petrochelidon rufocollaris	1	Dataset aou_6_41 (1997)	1997	no	yes	no
Peucaea aestivalis	Aimophila aestivalis, Peucaea aestivalis, Peucaea aestivalis bachmanii	3	Checklist aou_1.csv (1886); Dataset aou_4 (1931); Dataset aou_5 (1957); Dataset aou_5_34 (January 1982); Checklist aou_5_34.csv (February 1982); Dataset aou_7_51 (2010); Checklist NACC_list_species_aou_7_57.csv (2017)	1886; 1931; 1957; January 1982; February 1982; 2010; 2017	yes	yes	no
Peucaea arizonae	Peucaea arizonae	1	Checklist aou_1.csv (1886); Dataset aou_2_11 (1902)	1886; 1902	yes	no	no
Peucaea botterii	Peucaea botterii, Aimophila botterii	2	Dataset aou_2_11 (1902); Dataset aou_3 (1910); Dataset aou_4 (1931); Dataset aou_5_34 (January 1982); Checklist aou_5_34.csv (February 1982); Dataset aou_7_51 (2010); Checklist NACC_list_species_aou_7_57.csv (2017)	1902; 1910; 1931; January 1982; February 1982; 2010; 2017	no	yes	no
Peucaea carpalis	Peucaea carpalis, Aimophila carpalis	2	Checklist aou_1.csv (1886); Dataset aou_2_09 (1899); Dataset aou_5_34 (January 1982); Checklist aou_5_34.csv (February 1982); Dataset aou_7_51 (2010); Checklist NACC_list_species_aou_7_57.csv (2017)	1886; 1899; January 1982; February 1982; 2010; 2017	yes	yes	no
Peucaea cassinii	Peucaea cassinii, Aimophila cassini, Peucaea cassini, Aimophila cassinii	4	Checklist aou_1.csv (1886); Dataset aou_4 (1931); Dataset aou_4_19 (1944); Dataset aou_5_34 (January 1982); Checklist aou_5_34.csv (February 1982); Dataset aou_7_51 (2010); Checklist NACC_list_species_aou_7_57.csv (2017)	1886; 1931; 1944; January 1982; February 1982; 2010; 2017	yes	yes	no
Peucaea mexicana	Peucaea mexicana	1	Checklist aou_1.csv (1886); Dataset aou_2_11 (1902)	1886; 1902	yes	no	no
Peucedramus taeniatus	Peucedramus taeniatus, Peucedramus olivaceus, Dendroica olivacea	3	Checklist aou_1.csv (1886); Dataset aou_2_14 (1908); Dataset aou_3_17 (1920); Dataset aou_4_24 (1949); Dataset aou_5 (1957); Dataset aou_5_34 (January 1982); Checklist aou_5_34.csv (February 1982); Dataset aou_6 (1983); Dataset aou_6_35 (1985); Dataset aou_6_41 (1997); Checklist NACC_list_species_aou_7_57.csv (2017)	1886; 1908; 1920; 1949; 1957; January 1982; February 1982; 1983; 1985; 1997; 2017	yes	yes	yes	Avibase: rename
Phaeopus hudsonicus	Numenius hudsonicus, Phaeopus hudsonicus	2	Checklist aou_1.csv (1886); Dataset aou_4 (1931); Dataset aou_4_19 (1944)	1886; 1931; 1944	yes	no	no
Phaethon aethereus	Phaethon aethereus	1	Checklist aou_1.csv (1886); Dataset aou_2_15 (1909); Dataset aou_4 (1931); Dataset aou_5 (1957); Dataset aou_5_34 (January 1982); Checklist aou_5_34.csv (February 1982); Checklist NACC_list_species_aou_7_57.csv (2017)	1886; 1909; 1931; 1957; January 1982; February 1982; 2017	yes	yes	no
Phaethon americanus	Phaethon flavirostris, Phaethon americanus	2	Checklist aou_1.csv (1886); Dataset aou_2_09 (1899); Dataset aou_2_15 (1909); Dataset aou_4 (1931)	1886; 1899; 1909; 1931	yes	no	yes	Avibase: rename
Phaethon lepturus	Phaethon lepturus	1	Dataset aou_4 (1931); Dataset aou_5 (1957); Dataset aou_5_34 (January 1982); Checklist aou_5_34.csv (February 1982); Checklist NACC_list_species_aou_7_57.csv (2017)	1931; 1957; January 1982; February 1982; 2017	no	yes	yes	Avibase: rename
Phaethon rubricauda	Phaethon rubricaudus, Phaethon rubricauda	2	Dataset aou_2_09 (1899); Dataset aou_4 (1931); Dataset aou_4_19 (1944); Dataset aou_5 (1957); Dataset aou_5_34 (January 1982); Checklist aou_5_34.csv (February 1982); Checklist NACC_list_species_aou_7_57.csv (2017)	1899; 1931; 1944; 1957; January 1982; February 1982; 2017	no	yes	no
Phainopepla nitens	Phainopepla nitens	1	Checklist aou_1.csv (1886); Dataset aou_2_14 (1908); Dataset aou_3 (1910); Checklist aou_5_34.csv (February 1982); Checklist NACC_list_species_aou_7_57.csv (2017)	1886; 1908; 1910; February 1982; 2017	yes	yes	no
Phalacrocorax auritus	Phalacrocorax dilophus cincinatus, Phalacrocorax dilophus floridanus, Phalacrocorax dilophus, Phalacrocorax dilophus albociliatus, Phalacrocorax auritus	5	Checklist aou_1.csv (1886); Dataset aou_2_14 (1908); Checklist aou_5_34.csv (February 1982); Checklist NACC_list_species_aou_7_57.csv (2017)	1886; 1908; February 1982; 2017	yes	yes	yes	Avibase: rename
Phalacrocorax brasilianus	Phalacrocorax brasilianus, Phalacrocorax olivaceus	2	Dataset aou_5 (1957); Checklist aou_5_34.csv (February 1982); Dataset aou_6_38 (1991); Checklist NACC_list_species_aou_7_57.csv (2017)	1957; February 1982; 1991; 2017	no	yes	yes	Avibase: rename
Phalacrocorax carbo	Phalacrocorax carbo	1	Checklist aou_1.csv (1886); Dataset aou_4 (1931); Dataset aou_5 (1957); Checklist aou_5_34.csv (February 1982); Checklist NACC_list_species_aou_7_57.csv (2017)	1886; 1931; 1957; February 1982; 2017	yes	yes	no
Phalacrocorax mexicanus	Phalacrocorax mexicanus	1	Checklist aou_1.csv (1886); Dataset aou_2_14 (1908)	1886; 1908	yes	no	no
Phalacrocorax olivaceus	Phalacrocorax vigua, Phalacrocorax olivaceus	2	Dataset aou_2_14 (1908); Dataset aou_4 (1931)	1908; 1931	no	no	yes	Avibase: rename
Phalacrocorax pelagicus	Phalacrocorax pelagicus robustus, Phalacrocorax pelagicus resplendens, Phalacrocorax pelagicus	3	Checklist aou_1.csv (1886); Checklist aou_5_34.csv (February 1982); Checklist NACC_list_species_aou_7_57.csv (2017)	1886; February 1982; 2017	yes	yes	no
Phalacrocorax penicillatus	Phalacrocorax penicillatus	1	Checklist aou_1.csv (1886); Checklist aou_5_34.csv (February 1982); Checklist NACC_list_species_aou_7_57.csv (2017)	1886; February 1982; 2017	yes	yes	no
Phalacrocorax urile	Phalacrocorax urile	1	Checklist aou_1.csv (1886); Checklist aou_5_34.csv (February 1982); Checklist NACC_list_species_aou_7_57.csv (2017)	1886; February 1982; 2017	yes	yes	no
Phalaenoptilus nuttallii	Phalaenoptilus nuttalli, Phalaenoptilus nuttallii	2	Checklist aou_1.csv (1886); Dataset aou_1_01 (1889); Dataset aou_2 (1895); Dataset aou_3 (1910); Dataset aou_4_21 (1946); Dataset aou_5_34 (January 1982); Checklist aou_5_34.csv (February 1982); Checklist NACC_list_species_aou_7_57.csv (2017)	1886; 1889; 1895; 1910; 1946; January 1982; February 1982; 2017	yes	yes	no
Phalaropus fulicarius	Phalaropus fulicarius, Phalaropus fulicaria, Crymophilus fulicarius	3	Checklist aou_1.csv (1886); Dataset aou_2_14 (1908); Dataset aou_4 (1931); Dataset aou_5_34 (January 1982); Checklist aou_5_34.csv (February 1982); Dataset aou_7_43 (2002); Checklist NACC_list_species_aou_7_57.csv (2017)	1886; 1908; 1931; January 1982; February 1982; 2002; 2017	yes	yes	no
Phalaropus lobatus	Phalaropus lobatus, Lobipes lobatus	2	Checklist aou_1.csv (1886); Dataset aou_2_14 (1908); Dataset aou_4 (1931); Dataset aou_5_34 (January 1982); Checklist aou_5_34.csv (February 1982); Checklist NACC_list_species_aou_7_57.csv (2017)	1886; 1908; 1931; January 1982; February 1982; 2017	yes	yes	no
Phalaropus tricolor	Phalaropus tricolor, Steganopus tricolor	2	Checklist aou_1.csv (1886); Dataset aou_2_08 (1897); Dataset aou_4 (1931); Dataset aou_5_34 (January 1982); Checklist aou_5_34.csv (February 1982); Checklist NACC_list_species_aou_7_57.csv (2017)	1886; 1897; 1931; January 1982; February 1982; 2017	yes	yes	no
Phasianus colchicus	Phasianus colchicus	1	Dataset aou_4 (1931); Checklist aou_5_34.csv (February 1982); Checklist NACC_list_species_aou_7_57.csv (2017)	1931; February 1982; 2017	no	yes	no
Pheucticus ludovicianus	Pheucticus ludovicianus, Zamelodia ludoviciana, Pheutictus ludovicianus, Hedymeles ludovicianus, Habia ludoviciana	5	Checklist aou_1.csv (1886); Dataset aou_2_08 (1897); Dataset aou_3_18 (1923); Dataset aou_4_21 (1946); Dataset aou_5 (1957); Dataset aou_5_34 (January 1982); Checklist aou_5_34.csv (February 1982); Dataset aou_6 (1983); Checklist NACC_list_species_aou_7_57.csv (2017)	1886; 1897; 1923; 1946; 1957; January 1982; February 1982; 1983; 2017	yes	yes	no
Pheucticus melanocephalus	Zamelodia melanocephala, Habia melanocephala, Hedymeles melanocephalus, Pheutictus melanocephalus, Pheucticus melanocephalus	5	Checklist aou_1.csv (1886); Dataset aou_2_08 (1897); Dataset aou_3_18 (1923); Dataset aou_4_21 (1946); Dataset aou_5 (1957); Dataset aou_5_34 (January 1982); Checklist aou_5_34.csv (February 1982); Dataset aou_6 (1983); Checklist NACC_list_species_aou_7_57.csv (2017)	1886; 1897; 1923; 1946; 1957; January 1982; February 1982; 1983; 2017	yes	yes	no
Phoebastria albatrus	Diomedea albatrus, Phoebastria albatrus	2	Checklist aou_1.csv (1886); Checklist aou_5_34.csv (February 1982); Dataset aou_6_41 (1997); Checklist NACC_list_species_aou_7_57.csv (2017)	1886; February 1982; 1997; 2017	yes	yes	no
Phoebastria immutabilis	Phoebastria immutabilis, Diomedea immutabilis	2	Dataset aou_2_09 (1899); Checklist aou_5_34.csv (February 1982); Dataset aou_6_41 (1997); Checklist NACC_list_species_aou_7_57.csv (2017)	1899; February 1982; 1997; 2017	no	yes	no
Phoebastria nigripes	Diomedea nigripes, Phoebastria nigripes	2	Checklist aou_1.csv (1886); Checklist aou_5_34.csv (February 1982); Dataset aou_6_41 (1997); Checklist NACC_list_species_aou_7_57.csv (2017)	1886; February 1982; 1997; 2017	yes	yes	no
Phoebetria palpebrata	Phoebetria palpebrata, Phoebetria fuliginosa	2	Checklist aou_1.csv (1886); Dataset aou_2_14 (1908); Dataset aou_4 (1931); Dataset aou_6_41 (1997); Checklist NACC_list_species_aou_7_57.csv (2017)	1886; 1908; 1931; 1997; 2017	yes	yes	yes	Avibase: rename
Phoenicopterus roseus	Phoenicopterus roseus	1	Dataset aou_7_49 (2008)	2008	no	yes	no
Phoenicopterus ruber	Phoenicopterus ruber	1	Checklist aou_1.csv (1886); Dataset aou_4 (1931); Dataset aou_5 (1957); Dataset aou_5_34 (January 1982); Checklist aou_5_34.csv (February 1982); Dataset aou_7_49 (2008); Checklist NACC_list_species_aou_7_57.csv (2017)	1886; 1931; 1957; January 1982; February 1982; 2008; 2017	yes	yes	no
Phylloscopus borealis	Phyllopseustes borealis, Acanthopneuste borealis, Phylloscopus borealis	3	Checklist aou_1.csv (1886); Dataset aou_2_13 (1904); Dataset aou_4_25 (1950); Dataset aou_5 (1957); Dataset aou_5_34 (January 1982); Checklist aou_5_34.csv (February 1982); Dataset aou_6 (1983); Dataset aou_7_55 (2014); Checklist NACC_list_species_aou_7_57.csv (2017)	1886; 1904; 1950; 1957; January 1982; February 1982; 1983; 2014; 2017	yes	yes	no
Phylloscopus examinandus	Phylloscopus examinandus	1	Dataset aou_7_55 (2014); Checklist NACC_list_species_aou_7_57.csv (2017)	2014; 2017	no	yes	no
Phylloscopus trochilus	Phylloscopus trochilus	1	Dataset aou_4_23 (1948); Dataset aou_5_34 (January 1982); Dataset aou_7_45 (2004); Checklist NACC_list_species_aou_7_57.csv (2017)	1948; January 1982; 2004; 2017	no	yes	no
Phylloscopus xanthodryas	Phylloscopus xanthodryas	1	Dataset aou_7_55 (2014)	2014	no	yes	no
Pica hudsonia	Pica hudsonia	1	Dataset aou_7_42 (2000); Checklist NACC_list_species_aou_7_57.csv (2017)	2000; 2017	no	yes	no
Pica nuttalli	Pica nuttalli	1	Checklist aou_1.csv (1886); Checklist aou_5_34.csv (February 1982); Checklist NACC_list_species_aou_7_57.csv (2017)	1886; February 1982; 2017	yes	yes	no
Pica pica	Pica pica hudsonica, Pica pica	2	Checklist aou_1.csv (1886); Dataset aou_3 (1910); Dataset aou_4 (1931); Dataset aou_5 (1957); Checklist aou_5_34.csv (February 1982); Dataset aou_7 (1998); Dataset aou_7_42 (2000)	1886; 1910; 1931; 1957; February 1982; 1998; 2000	yes	no	no
Picoides albolarvatus	Dendrocopos albolarvatus, Picoides albolarvatus, Xenopicus albolarvatus, Dryobates albolarvatus	4	Checklist aou_1.csv (1886); Dataset aou_4 (1931); Dataset aou_4_22 (1947); Dataset aou_5_33 (1976); Checklist aou_5_34.csv (February 1982); Checklist NACC_list_species_aou_7_57.csv (2017)	1886; 1931; 1947; 1976; February 1982; 2017	yes	yes	no
Picoides americanus	Picoides americanus dorsalis, Picoides americanus alascensis, Picoides americanus	3	Checklist aou_1.csv (1886); Dataset aou_3 (1910); Dataset aou_4 (1931)	1886; 1910; 1931	yes	no	no
Picoides arcticus	Picoides arcticus	1	Checklist aou_1.csv (1886); Dataset aou_5 (1957); Dataset aou_5_34 (January 1982); Checklist aou_5_34.csv (February 1982); Checklist NACC_list_species_aou_7_57.csv (2017)	1886; 1957; January 1982; February 1982; 2017	yes	yes	no
Picoides arizonae	Dryobates arizonae, Picoides arizonae, Dendrocopos arizonae	3	Dataset aou_1_01 (1889); Dataset aou_4_22 (1947); Dataset aou_5_33 (1976); Dataset aou_5_34 (January 1982); Dataset aou_7_42 (2000); Checklist NACC_list_species_aou_7_57.csv (2017)	1889; 1947; 1976; January 1982; 2000; 2017	no	yes	no
Picoides borealis	Dendrocopos borealis, Dryobates borealis, Picoides borealis	3	Checklist aou_1.csv (1886); Dataset aou_4_22 (1947); Dataset aou_5_33 (1976); Checklist aou_5_34.csv (February 1982); Checklist NACC_list_species_aou_7_57.csv (2017)	1886; 1947; 1976; February 1982; 2017	yes	yes	no
Picoides dorsalis	Picoides dorsalis	1	Dataset aou_7_44 (2003); Checklist NACC_list_species_aou_7_57.csv (2017)	2003; 2017	no	yes	no
Picoides nuttallii	Dryobates nuttallii, Dendrocopos nuttalii, Dendrocopos nuttallii, Dryobates nuttalli, Picoides nuttallii	5	Checklist aou_1.csv (1886); Dataset aou_3 (1910); Dataset aou_4_22 (1947); Dataset aou_5 (1957); Dataset aou_5_33 (1976); Checklist aou_5_34.csv (February 1982); Checklist NACC_list_species_aou_7_57.csv (2017)	1886; 1910; 1947; 1957; 1976; February 1982; 2017	yes	yes	no
Picoides pubescens	Dryobates pubescens, Dryobates pubescens gairdnerii, Dendrocopos pubescens, Picoides pubescens	4	Checklist aou_1.csv (1886); Dataset aou_3 (1910); Dataset aou_4 (1931); Dataset aou_4_22 (1947); Dataset aou_5_33 (1976); Checklist aou_5_34.csv (February 1982); Checklist NACC_list_species_aou_7_57.csv (2017)	1886; 1910; 1931; 1947; 1976; February 1982; 2017	yes	yes	no
Picoides scalaris	Dryobates scalaris lucasanus, Picoides scalaris, Dendrocopos scalaris, Dryobates scalaris	4	Checklist aou_1.csv (1886); Dataset aou_1_01 (1889); Dataset aou_2 (1895); Dataset aou_4_22 (1947); Dataset aou_5 (1957); Dataset aou_5_33 (1976); Checklist aou_5_34.csv (February 1982); Checklist NACC_list_species_aou_7_57.csv (2017)	1886; 1889; 1895; 1947; 1957; 1976; February 1982; 2017	yes	yes	no
Picoides stricklandi	Picoides stricklandi, Dryobates stricklandi	2	Checklist aou_1.csv (1886); Dataset aou_1_01 (1889); Dataset aou_5_34 (January 1982); Checklist aou_5_34.csv (February 1982); Dataset aou_7_42 (2000); Checklist NACC_list_species_aou_7_57.csv (2017)	1886; 1889; January 1982; February 1982; 2000; 2017	yes	yes	no
Picoides tridactylus	Picoides tridactylus	1	Dataset aou_4 (1931); Dataset aou_5 (1957); Dataset aou_5_34 (January 1982); Checklist aou_5_34.csv (February 1982); Dataset aou_7_44 (2003)	1931; 1957; January 1982; February 1982; 2003	no	no	yes	Avibase: split. Fixed.
Picoides villosus	Dendrocopos villosus, Dryobates villosus leucomelas, Picoides villosus, Dryobates villosus, Dryobates villosus audubonii, Dryobates villosus harrisii	6	Checklist aou_1.csv (1886); Dataset aou_4_22 (1947); Dataset aou_5_33 (1976); Checklist aou_5_34.csv (February 1982); Checklist NACC_list_species_aou_7_57.csv (2017)	1886; 1947; 1976; February 1982; 2017	yes	yes	no
Pinguinus impennis	Plautus impennis, Pinguinus impennis	2	Checklist aou_1.csv (1886); Dataset aou_4_19 (1944); Checklist aou_5_34.csv (February 1982); Checklist NACC_list_species_aou_7_57.csv (2017)	1886; 1944; February 1982; 2017	yes	yes	no
Pinicola enucleator	Pinicola enucleator	1	Checklist aou_1.csv (1886); Checklist aou_5_34.csv (February 1982); Checklist NACC_list_species_aou_7_57.csv (2017)	1886; February 1982; 2017	yes	yes	no
Pipilo chlorurus	Pipilo chlorurus, Oreospiza chlorura, Oberholseria chlorura, Chlorura chlorura	4	Checklist aou_1.csv (1886); Dataset aou_2_08 (1897); Dataset aou_3_17 (1920); Dataset aou_4_22 (1947); Dataset aou_5_33 (1976); Dataset aou_5_34 (January 1982); Checklist aou_5_34.csv (February 1982); Checklist NACC_list_species_aou_7_57.csv (2017)	1886; 1897; 1920; 1947; 1976; January 1982; February 1982; 2017	yes	yes	no
Pipilo consobrinus	Pipilo consobrinus	1	Checklist aou_1.csv (1886); Dataset aou_4_19 (1944)	1886; 1944	yes	no	no
Pipilo erythrophthalmus	Pipilo erythrophthalmus alleni, Pipilo erythrophthalmus	2	Checklist aou_1.csv (1886); Dataset aou_4_29 (1954); Dataset aou_5 (1957); Dataset aou_5_34 (January 1982); Checklist aou_5_34.csv (February 1982); Dataset aou_6_40 (1995); Checklist NACC_list_species_aou_7_57.csv (2017)	1886; 1954; 1957; January 1982; February 1982; 1995; 2017	yes	yes	no
Pipilo maculatus	Pipilo maculatus oregonus, Pipilo maculatus arcticus, Pipilo maculatus megalonyx, Pipilo maculatus	4	Checklist aou_1.csv (1886); Dataset aou_4_29 (1954); Dataset aou_6_40 (1995); Dataset aou_7 (1998); Checklist NACC_list_species_aou_7_57.csv (2017)	1886; 1954; 1995; 1998; 2017	yes	yes	no
Piranga flava	Piranga flava	1	Dataset aou_4 (1931); Dataset aou_5_34 (January 1982); Checklist aou_5_34.csv (February 1982); Dataset aou_6 (1983); Dataset aou_7_50 (2009); Checklist NACC_list_species_aou_7_57.csv (2017)	1931; January 1982; February 1982; 1983; 2009; 2017	no	yes	yes	Avibase: rename
Piranga hepatica	Piranga hepatica	1	Checklist aou_1.csv (1886); Dataset aou_2_14 (1908); Dataset aou_4 (1931)	1886; 1908; 1931	yes	no	no
Piranga ludoviciana	Piranga ludoviciana	1	Checklist aou_1.csv (1886); Dataset aou_2_14 (1908); Dataset aou_2_15 (1909); Dataset aou_4 (1931); Dataset aou_5_34 (January 1982); Checklist aou_5_34.csv (February 1982); Dataset aou_6 (1983); Dataset aou_7_50 (2009); Checklist NACC_list_species_aou_7_57.csv (2017)	1886; 1908; 1909; 1931; January 1982; February 1982; 1983; 2009; 2017	yes	yes	no
Piranga olivacea	Piranga erythromelas, Piranga olivacea	2	Checklist aou_1.csv (1886); Dataset aou_2_14 (1908); Dataset aou_4 (1931); Dataset aou_4_19 (1944); Dataset aou_5_34 (January 1982); Checklist aou_5_34.csv (February 1982); Dataset aou_6 (1983); Dataset aou_7_50 (2009); Checklist NACC_list_species_aou_7_57.csv (2017)	1886; 1908; 1931; 1944; January 1982; February 1982; 1983; 2009; 2017	yes	yes	no
Piranga rubra	Piranga rubra, Piranga rubra cooperi	2	Checklist aou_1.csv (1886); Dataset aou_2_14 (1908); Dataset aou_4 (1931); Dataset aou_5_34 (January 1982); Checklist aou_5_34.csv (February 1982); Dataset aou_6 (1983); Dataset aou_7_50 (2009); Checklist NACC_list_species_aou_7_57.csv (2017)	1886; 1908; 1931; January 1982; February 1982; 1983; 2009; 2017	yes	yes	no
Piranga rubriceps	Piranga rubriceps	1	Dataset aou_1_01 (1889); Dataset aou_2_12 (1903)	1889; 1903	no	no	no
Pitangus derbianus	Pitangus derbianus	1	Checklist aou_1.csv (1886); Dataset aou_2_14 (1908)	1886; 1908	yes	no	no
Pitangus sulphuratus	Pitangus sulphuratus	1	Dataset aou_2_14 (1908); Dataset aou_5 (1957); Dataset aou_5_34 (January 1982); Checklist aou_5_34.csv (February 1982); Checklist NACC_list_species_aou_7_57.csv (2017)	1908; 1957; January 1982; February 1982; 2017	no	yes	no
Platalea ajaja	Ajaia ajaja, Ajaja ajaja, Platalea ajaja	3	Checklist aou_1.csv (1886); Dataset aou_2_10 (1901); Dataset aou_4 (1931); Checklist aou_5_34.csv (February 1982); Dataset aou_7_43 (2002); Checklist NACC_list_species_aou_7_57.csv (2017)	1886; 1901; 1931; February 1982; 2002; 2017	yes	yes	no
Platalea leucorodia	Platalea leucorodia	1	Dataset aou_4_22 (1947); Dataset aou_5 (1957); Dataset aou_5_34 (January 1982); Dataset aou_7_51 (2010); Checklist NACC_list_species_aou_7_57.csv (2017)	1947; 1957; January 1982; 2010; 2017	no	yes	no
Plectrophenax hyperboreus	Passerina hyperborea, Plectrophenax hyperboreus	2	Checklist aou_1.csv (1886); Dataset aou_2_09 (1899); Dataset aou_2_14 (1908); Dataset aou_2_15 (1909); Dataset aou_5 (1957); Dataset aou_5_34 (January 1982); Checklist aou_5_34.csv (February 1982); Dataset aou_7_51 (2010); Checklist NACC_list_species_aou_7_57.csv (2017)	1886; 1899; 1908; 1909; 1957; January 1982; February 1982; 2010; 2017	yes	yes	no
Plectrophenax nivalis	Passerina nivalis, Plectrophenax nivalis	2	Checklist aou_1.csv (1886); Dataset aou_2_09 (1899); Dataset aou_2_14 (1908); Dataset aou_2_15 (1909); Dataset aou_5_34 (January 1982); Checklist aou_5_34.csv (February 1982); Dataset aou_7_51 (2010); Checklist NACC_list_species_aou_7_57.csv (2017)	1886; 1899; 1908; 1909; January 1982; February 1982; 2010; 2017	yes	yes	no
Plegadis chihi	Plegadis mexicana, Plegadis chihi, Plegadis guarauna	3	Checklist aou_1.csv (1886); Dataset aou_3_17 (1920); Dataset aou_4_20 (1945); Dataset aou_4_31 (1956); Dataset aou_5 (1957); Checklist aou_5_34.csv (February 1982); Checklist NACC_list_species_aou_7_57.csv (2017)	1886; 1920; 1945; 1956; 1957; February 1982; 2017	yes	yes	yes	Avibase: rename
Plegadis falcinellus	Plegadis falcinellus, Plegadis autumnalis	2	Checklist aou_1.csv (1886); Dataset aou_3_17 (1920); Dataset aou_3_18 (1923); Dataset aou_4 (1931); Dataset aou_5 (1957); Checklist aou_5_34.csv (February 1982); Checklist NACC_list_species_aou_7_57.csv (2017)	1886; 1920; 1923; 1931; 1957; February 1982; 2017	yes	yes	yes	Avibase: rename
Pluvialis apricaria	Charadrius apricarius, Pluvialis apricaria	2	Checklist aou_1.csv (1886); Dataset aou_3 (1910); Dataset aou_3_17 (1920); Dataset aou_5 (1957); Dataset aou_5_34 (January 1982); Checklist aou_5_34.csv (February 1982); Dataset aou_6_40 (1995); Checklist NACC_list_species_aou_7_57.csv (2017)	1886; 1910; 1920; 1957; January 1982; February 1982; 1995; 2017	yes	yes	no
Pluvialis dominica	Charadrius dominicus, Pluvialis dominica, Pluvialis dominicus, Charadrius dominicus fulvus	4	Checklist aou_1.csv (1886); Dataset aou_3 (1910); Dataset aou_3_17 (1920); Dataset aou_4 (1931); Dataset aou_5_34 (January 1982); Checklist aou_5_34.csv (February 1982); Dataset aou_6_39 (1993); Dataset aou_6_40 (1995); Dataset aou_6_41 (1997); Checklist NACC_list_species_aou_7_57.csv (2017)	1886; 1910; 1920; 1931; January 1982; February 1982; 1993; 1995; 1997; 2017	yes	yes	no
Pluvialis fulva	Pluvialis fulva	1	Dataset aou_6_39 (1993); Checklist NACC_list_species_aou_7_57.csv (2017)	1993; 2017	no	yes	no
Pluvialis squatarola	Charadrius squatarola, Pluvialis squatarola, Squatarola squatarola	3	Checklist aou_1.csv (1886); Dataset aou_2_08 (1897); Dataset aou_5_32 (1973); Checklist aou_5_34.csv (February 1982); Checklist NACC_list_species_aou_7_57.csv (2017)	1886; 1897; 1973; February 1982; 2017	yes	yes	no
Podiceps auritus	Podiceps auritus, Colymbus auritus	2	Checklist aou_1.csv (1886); Dataset aou_2_14 (1908); Dataset aou_5 (1957); Checklist aou_5_34.csv (February 1982); Checklist NACC_list_species_aou_7_57.csv (2017)	1886; 1908; 1957; February 1982; 2017	yes	yes	no
Podiceps grisegena	Colymbus grisegena, Podiceps grisegena	2	Dataset aou_4 (1931); Dataset aou_5 (1957); Checklist aou_5_34.csv (February 1982); Checklist NACC_list_species_aou_7_57.csv (2017)	1931; 1957; February 1982; 2017	no	yes	yes	Avibase: rename
Podiceps nigricollis	Colymbus nigricollis, Colymbus nigricollis californicus, Colymbus caspicus, Podiceps caspicus, Podiceps nigricollis	5	Checklist aou_1.csv (1886); Dataset aou_2_14 (1908); Dataset aou_3 (1910); Dataset aou_4_24 (1949); Dataset aou_5 (1957); Dataset aou_5_32 (1973); Checklist aou_5_34.csv (February 1982); Checklist NACC_list_species_aou_7_57.csv (2017)	1886; 1908; 1910; 1949; 1957; 1973; February 1982; 2017	yes	yes	yes	Avibase: rename
Podilymbus podiceps	Podilymbus podiceps	1	Checklist aou_1.csv (1886); Dataset aou_2_14 (1908); Dataset aou_5 (1957); Checklist aou_5_34.csv (February 1982); Checklist NACC_list_species_aou_7_57.csv (2017)	1886; 1908; 1957; February 1982; 2017	yes	yes	no
Poecile atricapillus	Parus atricapillus, Poecile atricapillus, Poecile atricapilla, Penthestes atricapillus, Parus atricapillus septentrionalis, Parus atricapillus occidentalis	6	Checklist aou_1.csv (1886); Dataset aou_2_14 (1908); Dataset aou_4 (1931); Dataset aou_4_19 (1944); Checklist aou_5_34.csv (February 1982); Dataset aou_6_41 (1997); Dataset aou_7_42 (2000); Dataset aou_7_44 (2003); Checklist NACC_list_species_aou_7_57.csv (2017)	1886; 1908; 1931; 1944; February 1982; 1997; 2000; 2003; 2017	yes	yes	no
Poecile carolinensis	Parus carolinensis, Poecile carolinensis, Penthestes carolinensis	3	Checklist aou_1.csv (1886); Dataset aou_2_14 (1908); Dataset aou_4_19 (1944); Checklist aou_5_34.csv (February 1982); Dataset aou_6_41 (1997); Checklist NACC_list_species_aou_7_57.csv (2017)	1886; 1908; 1944; February 1982; 1997; 2017	yes	yes	no
Poecile cinctus	Parus cinctus obtectus, Parus cinctus, Poecile cincta, Poecile cinctus, Penthestes cinctus	5	Checklist aou_1.csv (1886); Dataset aou_2_14 (1908); Dataset aou_3 (1910); Dataset aou_4_19 (1944); Dataset aou_5 (1957); Dataset aou_5_34 (January 1982); Checklist aou_5_34.csv (February 1982); Dataset aou_6_41 (1997); Dataset aou_7 (1998); Dataset aou_7_42 (2000); Dataset aou_7_50 (2009); Checklist NACC_list_species_aou_7_57.csv (2017)	1886; 1908; 1910; 1944; 1957; January 1982; February 1982; 1997; 1998; 2000; 2009; 2017	yes	yes	no
Poecile gambeli	Parus gambeli, Penthestes gambeli, Poecile gambeli	3	Checklist aou_1.csv (1886); Dataset aou_2_14 (1908); Dataset aou_4_19 (1944); Checklist aou_5_34.csv (February 1982); Dataset aou_6_41 (1997); Checklist NACC_list_species_aou_7_57.csv (2017)	1886; 1908; 1944; February 1982; 1997; 2017	yes	yes	no
Poecile hudsonicus	Poecile hudsonica, Poecile hudsonicus, Parus hudsonicus, Penthestes hudsonicus	4	Checklist aou_1.csv (1886); Dataset aou_2_14 (1908); Dataset aou_4_19 (1944); Dataset aou_5 (1957); Checklist aou_5_34.csv (February 1982); Dataset aou_6_41 (1997); Dataset aou_7_42 (2000); Dataset aou_7_50 (2009); Checklist NACC_list_species_aou_7_57.csv (2017)	1886; 1908; 1944; 1957; February 1982; 1997; 2000; 2009; 2017	yes	yes	no
Poecile rufescens	Penthestes rufescens, Parus rufescens, Poecile rufescens, Parus rufescens neglectus	4	Checklist aou_1.csv (1886); Dataset aou_2_14 (1908); Dataset aou_4_19 (1944); Checklist aou_5_34.csv (February 1982); Dataset aou_6_41 (1997); Checklist NACC_list_species_aou_7_57.csv (2017)	1886; 1908; 1944; February 1982; 1997; 2017	yes	yes	no
Poecile sclateri	Parus meridionalis, Poecile sclateri, Penthestes sclateri, Parus sclateri	4	Checklist aou_1.csv (1886); Dataset aou_2_09 (1899); Dataset aou_2_14 (1908); Dataset aou_4_19 (1944); Checklist aou_5_34.csv (February 1982); Dataset aou_6_41 (1997); Checklist NACC_list_species_aou_7_57.csv (2017)	1886; 1899; 1908; 1944; February 1982; 1997; 2017	yes	yes	yes	Avibase: rename
Polioptila caerulea	Polioptila caerulea	1	Checklist aou_1.csv (1886); Dataset aou_5_34 (January 1982); Checklist aou_5_34.csv (February 1982); Dataset aou_6 (1983); Dataset aou_7_51 (2010); Checklist NACC_list_species_aou_7_57.csv (2017)	1886; January 1982; February 1982; 1983; 2010; 2017	yes	yes	no
Polioptila californica	Polioptila californica	1	Checklist aou_1.csv (1886); Dataset aou_4 (1931); Dataset aou_6_37 (1989); Dataset aou_7_51 (2010); Checklist NACC_list_species_aou_7_57.csv (2017)	1886; 1931; 1989; 2010; 2017	yes	yes	no
Polioptila melanura	Polioptila melanura	1	Dataset aou_4 (1931); Dataset aou_5_34 (January 1982); Checklist aou_5_34.csv (February 1982); Dataset aou_6 (1983); Dataset aou_6_37 (1989); Dataset aou_7_51 (2010); Checklist NACC_list_species_aou_7_57.csv (2017)	1931; January 1982; February 1982; 1983; 1989; 2010; 2017	no	yes	no
Polioptila plumbea	Polioptila plumbea	1	Checklist aou_1.csv (1886); Dataset aou_4 (1931); Dataset aou_6 (1983); Dataset aou_7_51 (2010); Checklist NACC_list_species_aou_7_57.csv (2017)	1886; 1931; 1983; 2010; 2017	yes	yes	no
Polyborus plancus	Polyborus plancus	1	Dataset aou_5_34 (January 1982); Checklist aou_5_34.csv (February 1982); Dataset aou_6_39 (1993)	January 1982; February 1982; 1993	no	yes	no
Polysticta stelleri	Polysticta stelleri, Eniconetta stelleri	2	Checklist aou_1.csv (1886); Dataset aou_2_13 (1904); Dataset aou_2_15 (1909); Checklist aou_5_34.csv (February 1982); Checklist NACC_list_species_aou_7_57.csv (2017)	1886; 1904; 1909; February 1982; 2017	yes	yes	no
Pooecetes gramineus	Pooecetes gramineus, Poocaetes gramineus, Poocaetes gramineus confinis	3	Checklist aou_1.csv (1886); Dataset aou_2_09 (1899); Dataset aou_5_34 (January 1982); Checklist aou_5_34.csv (February 1982); Checklist NACC_list_species_aou_7_57.csv (2017)	1886; 1899; January 1982; February 1982; 2017	yes	yes	no
Porphyrio martinicus	Porphyrio martinicus, Ionornis martinicus, Porphyrio martinica, Porphyrula martinica, Ionornis martinica	5	Checklist aou_1.csv (1886); Dataset aou_3 (1910); Dataset aou_4 (1931); Dataset aou_4_19 (1944); Checklist aou_5_34.csv (February 1982); Dataset aou_7_43 (2002); Dataset aou_7_53 (2012); Checklist NACC_list_species_aou_7_57.csv (2017)	1886; 1910; 1931; 1944; February 1982; 2002; 2012; 2017	yes	yes	no
Porzana carolina	Porzana carolina	1	Checklist aou_1.csv (1886); Checklist aou_5_34.csv (February 1982); Checklist NACC_list_species_aou_7_57.csv (2017)	1886; February 1982; 2017	yes	yes	no
Porzana porzana	Porzana porzana	1	Checklist aou_1.csv (1886); Dataset aou_5_34 (January 1982); Dataset aou_6 (1983); Checklist NACC_list_species_aou_7_57.csv (2017)	1886; January 1982; 1983; 2017	yes	yes	no
Progne chalybea	Progne chalybea	1	Dataset aou_2_14 (1908); Checklist aou_5_34.csv (February 1982); Checklist NACC_list_species_aou_7_57.csv (2017)	1908; February 1982; 2017	no	yes	no
Progne cryptoleuca	Progne cryptoleuca	1	Dataset aou_1_01 (1889); Dataset aou_4_19 (1944); Dataset aou_4_31 (1956); Dataset aou_5 (1957); Checklist aou_5_34.csv (February 1982); Checklist NACC_list_species_aou_7_57.csv (2017)	1889; 1944; 1956; 1957; February 1982; 2017	no	yes	no
Progne subis	Progne subis	1	Checklist aou_1.csv (1886); Dataset aou_4_19 (1944); Dataset aou_4_31 (1956); Checklist aou_5_34.csv (February 1982); Checklist NACC_list_species_aou_7_57.csv (2017)	1886; 1944; 1956; February 1982; 2017	yes	yes	no
Protonotaria citrea	Protonotaria citrea	1	Checklist aou_1.csv (1886); Dataset aou_3_17 (1920); Dataset aou_5 (1957); Dataset aou_5_34 (January 1982); Checklist aou_5_34.csv (February 1982); Dataset aou_6 (1983); Checklist NACC_list_species_aou_7_57.csv (2017)	1886; 1920; 1957; January 1982; February 1982; 1983; 2017	yes	yes	no
Prunella montanella	Prunella montanella	1	Dataset aou_4 (1931); Dataset aou_5_34 (January 1982); Checklist aou_5_34.csv (February 1982); Checklist NACC_list_species_aou_7_57.csv (2017)	1931; January 1982; February 1982; 2017	no	yes	no
Psaltriparus melanotis	Psaltriparus melanotis, Psaltriparus lloydi	2	Checklist aou_1.csv (1886); Dataset aou_1_01 (1889); Dataset aou_2_13 (1904); Dataset aou_4 (1931); Dataset aou_4_19 (1944); Dataset aou_5 (1957); Dataset aou_5_32 (1973)	1886; 1889; 1904; 1931; 1944; 1957; 1973	yes	no	yes	Avibase: rename
Psaltriparus minimus	Psaltriparus minimus grindae, Psaltriparus minimus californicus, Psaltriparus minimus	3	Checklist aou_1.csv (1886); Dataset aou_4 (1931); Dataset aou_4_19 (1944); Dataset aou_5 (1957); Dataset aou_5_32 (1973); Dataset aou_5_34 (January 1982); Checklist aou_5_34.csv (February 1982); Checklist NACC_list_species_aou_7_57.csv (2017)	1886; 1931; 1944; 1957; 1973; January 1982; February 1982; 2017	yes	yes	no
Psaltriparus plumbeus	Psaltriparus plumbeus	1	Checklist aou_1.csv (1886); Dataset aou_4 (1931)	1886; 1931	yes	no	no
Psaltriparus santaritae	Psaltriparus santaritae	1	Dataset aou_1_01 (1889); Dataset aou_2_13 (1904)	1889; 1904	no	no	no
Psiloscops flammeolus	Psiloscops flammeolus, Otus flammeola, Otus flammeolus, Megascops flammeolus, Megascops flammeola	5	Checklist aou_1.csv (1886); Dataset aou_2 (1895); Dataset aou_2_14 (1908); Dataset aou_3 (1910); Dataset aou_5 (1957); Checklist aou_5_34.csv (February 1982); Dataset aou_7_54 (2013); Checklist NACC_list_species_aou_7_57.csv (2017)	1886; 1895; 1908; 1910; 1957; February 1982; 2013; 2017	yes	yes	no
Pterodroma arminjoniana	Pterodroma arminjoniana	1	Dataset aou_4_20 (1945); Dataset aou_5_34 (January 1982); Checklist aou_5_34.csv (February 1982); Dataset aou_7_56 (2015); Checklist NACC_list_species_aou_7_57.csv (2017)	1945; January 1982; February 1982; 2015; 2017	no	yes	no
Pterodroma cahow	Pterodroma cahow	1	Dataset aou_3_18 (1923); Dataset aou_4 (1931); Dataset aou_5_34 (January 1982); Dataset aou_6 (1983); Checklist NACC_list_species_aou_7_57.csv (2017)	1923; 1931; January 1982; 1983; 2017	no	yes	no
Pterodroma cookii	Pterodroma cookii	1	Dataset aou_4_20 (1945); Checklist aou_5_34.csv (February 1982); Checklist NACC_list_species_aou_7_57.csv (2017)	1945; February 1982; 2017	no	yes	no
Pterodroma fisheri	Aestrelata fisheri, Pterodroma fisheri	2	Checklist aou_1.csv (1886); Dataset aou_3_17 (1920); Dataset aou_3_18 (1923); Dataset aou_4 (1931)	1886; 1920; 1923; 1931	yes	no	no
Pterodroma hasitata	Aestrelata hasitata, Pterodroma hasitata	2	Checklist aou_1.csv (1886); Dataset aou_3_17 (1920); Dataset aou_3_18 (1923); Dataset aou_4 (1931); Checklist aou_5_34.csv (February 1982); Checklist NACC_list_species_aou_7_57.csv (2017)	1886; 1920; 1923; 1931; February 1982; 2017	yes	yes	no
Pterodroma heraldica	Pterodroma heraldica	1	Dataset aou_7_56 (2015); Checklist NACC_list_species_aou_7_57.csv (2017)	2015; 2017	no	yes	no
Pterodroma inexpectata	Pterodroma inexpectata	1	Dataset aou_4 (1931); Dataset aou_5_34 (January 1982); Checklist aou_5_34.csv (February 1982); Checklist NACC_list_species_aou_7_57.csv (2017)	1931; January 1982; February 1982; 2017	no	yes	no
Pterodroma scalaris	Aestrelata scalaris, Aestrelata gularis, Pterodroma scalaris	3	Checklist aou_1.csv (1886); Dataset aou_1_01 (1889); Dataset aou_3_17 (1920); Dataset aou_3_18 (1923); Dataset aou_4 (1931)	1886; 1889; 1920; 1923; 1931	yes	no	yes	Avibase: rename
Ptychoramphus aleuticus	Ptychoramphus aleutica, Ptychoramphus aleuticus	2	Checklist aou_1.csv (1886); Dataset aou_2 (1895); Dataset aou_3 (1910); Dataset aou_5 (1957); Dataset aou_5_32 (1973); Checklist aou_5_34.csv (February 1982); Checklist NACC_list_species_aou_7_57.csv (2017)	1886; 1895; 1910; 1957; 1973; February 1982; 2017	yes	yes	no
Puffinus assimilis	Puffinus assimilis	1	Dataset aou_2_09 (1899); Dataset aou_3_18 (1923); Dataset aou_4 (1931); Dataset aou_5 (1957); Checklist aou_5_34.csv (February 1982); Dataset aou_7_54 (2013)	1899; 1923; 1931; 1957; February 1982; 2013	no	no	no
Puffinus auricularis	Puffinus auricularis	1	Dataset aou_2_09 (1899); Dataset aou_3_18 (1923); Dataset aou_4 (1931); Checklist aou_5_34.csv (February 1982); Dataset aou_7_56 (2015); Checklist NACC_list_species_aou_7_57.csv (2017)	1899; 1923; 1931; February 1982; 2015; 2017	no	yes	no
Puffinus baroli	Puffinus baroli	1	Dataset aou_7_54 (2013); Checklist NACC_list_species_aou_7_57.csv (2017)	2013; 2017	no	yes	no
Puffinus borealis	Puffinus borealis	1	Checklist aou_1.csv (1886); Dataset aou_3_18 (1923); Dataset aou_4 (1931)	1886; 1923; 1931	yes	no	no
Puffinus fuliginosus	Puffinus stricklandi, Puffinus fuliginosus	2	Checklist aou_1.csv (1886); Dataset aou_2_09 (1899); Dataset aou_2_14 (1908)	1886; 1899; 1908	yes	no	yes	Avibase: rename
Puffinus gavia	Puffinus gavia	1	Checklist aou_1.csv (1886); Dataset aou_2_08 (1897)	1886; 1897	yes	no	no
Puffinus lherminieri	Puffinus lherminieri, Puffinus auduboni	2	Checklist aou_1.csv (1886); Dataset aou_2_11 (1902); Dataset aou_3_18 (1923); Dataset aou_4 (1931); Checklist aou_5_34.csv (February 1982); Dataset aou_7_53 (2012); Checklist NACC_list_species_aou_7_57.csv (2017)	1886; 1902; 1923; 1931; February 1982; 2012; 2017	yes	yes	yes	Avibase: rename
Puffinus myrtae	Puffinus myrtae	1	Dataset aou_7_56 (2015)	2015	no	yes	no
Puffinus newelli	Puffinus newelli	1	Dataset aou_7_56 (2015); Checklist NACC_list_species_aou_7_57.csv (2017)	2015; 2017	no	yes	no
Puffinus opisthomelas	Puffinus opisthomelas	1	Dataset aou_2_08 (1897); Dataset aou_3 (1910); Dataset aou_3_18 (1923); Dataset aou_4 (1931); Dataset aou_4_25 (1950); Dataset aou_5_34 (January 1982); Checklist aou_5_34.csv (February 1982); Checklist NACC_list_species_aou_7_57.csv (2017)	1897; 1910; 1923; 1931; 1950; January 1982; February 1982; 2017	no	yes	yes	Avibase: split. Fixed.
Puffinus puffinus	Puffinus puffinus	1	Checklist aou_1.csv (1886); Dataset aou_3_18 (1923); Dataset aou_4 (1931); Dataset aou_4_25 (1950); Dataset aou_5 (1957); Checklist aou_5_34.csv (February 1982); Checklist NACC_list_species_aou_7_57.csv (2017)	1886; 1923; 1931; 1950; 1957; February 1982; 2017	yes	yes	no
Puffinus subalaris	Puffinus subalaris	1	Dataset aou_7_53 (2012); Checklist NACC_list_species_aou_7_57.csv (2017)	2012; 2017	no	yes	no
Pyrocephalus rubinus	Pyrocephalus rubinus, Pyrocephalus rubineus, Pyrocephalus rubineus mexicanus	3	Checklist aou_1.csv (1886); Dataset aou_3 (1910); Checklist aou_5_34.csv (February 1982); Checklist NACC_list_species_aou_7_57.csv (2017)	1886; 1910; February 1982; 2017	yes	yes	no
Pyrrhula cassini	Pyrrhula cassini	1	Checklist aou_1.csv (1886); Dataset aou_4 (1931)	1886; 1931	yes	no	no
Pyrrhula pyrrhula	Pyrrhula pyrrhula	1	Dataset aou_4 (1931); Dataset aou_5 (1957); Dataset aou_5_34 (January 1982); Checklist aou_5_34.csv (February 1982); Checklist NACC_list_species_aou_7_57.csv (2017)	1931; 1957; January 1982; February 1982; 2017	no	yes	yes	Avibase: rename
Quiscalus macrourus	Quiscalus macrourus	1	Checklist aou_1.csv (1886); Dataset aou_2_11 (1902)	1886; 1902	yes	no	no
Quiscalus major	Cassidix major, Megaquiscalus major, Quiscalus major	3	Checklist aou_1.csv (1886); Dataset aou_2_11 (1902); Dataset aou_2_12 (1903); Dataset aou_4 (1931); Dataset aou_5_32 (1973); Dataset aou_5_33 (1976); Dataset aou_5_34 (January 1982); Checklist aou_5_34.csv (February 1982); Dataset aou_6 (1983); Checklist NACC_list_species_aou_7_57.csv (2017)	1886; 1902; 1903; 1931; 1973; 1976; January 1982; February 1982; 1983; 2017	yes	yes	no
Quiscalus mexicanus	Quiscalus mexicanus, Cassidix mexicanus	2	Dataset aou_4 (1931); Dataset aou_5_32 (1973); Dataset aou_5_33 (1976); Dataset aou_5_34 (January 1982); Checklist aou_5_34.csv (February 1982); Dataset aou_6 (1983); Checklist NACC_list_species_aou_7_57.csv (2017)	1931; 1973; 1976; January 1982; February 1982; 1983; 2017	no	yes	no
Quiscalus quiscula	Quiscalus quiscula, Quiscalus quiscula aeneus, Quiscalus quiscula aglaeus	3	Checklist aou_1.csv (1886); Dataset aou_4_19 (1944); Dataset aou_4_23 (1948); Dataset aou_5 (1957); Dataset aou_5_34 (January 1982); Checklist aou_5_34.csv (February 1982); Dataset aou_6 (1983); Checklist NACC_list_species_aou_7_57.csv (2017)	1886; 1944; 1948; 1957; January 1982; February 1982; 1983; 2017	yes	yes	no
Quiscalus versicolor	Quiscalus versicolor	1	Dataset aou_4_19 (1944); Dataset aou_4_23 (1948)	1944; 1948	no	no	no
Rallus aquaticus	Rallus aquaticus	1	Dataset aou_4 (1931); Dataset aou_5_34 (January 1982)	1931; January 1982	no	no	no
Rallus beldingi	Rallus beldingi	1	Checklist aou_1.csv (1886); Dataset aou_4 (1931)	1886; 1931	yes	no	no
Rallus crepitans	Rallus crepitans	1	Dataset aou_1_02 (1890); Dataset aou_2_11 (1902); Dataset aou_4 (1931); Dataset aou_7_55 (2014); Checklist NACC_list_species_aou_7_57.csv (2017)	1890; 1902; 1931; 2014; 2017	no	yes	no
Rallus elegans	Rallus elegans	1	Checklist aou_1.csv (1886); Checklist aou_5_34.csv (February 1982); Dataset aou_7_55 (2014); Checklist NACC_list_species_aou_7_57.csv (2017)	1886; February 1982; 2014; 2017	yes	yes	no
Rallus levipes	Rallus levipes	1	Dataset aou_2_14 (1908); Dataset aou_4 (1931)	1908; 1931	no	no	no
Rallus limicola	Rallus virginianus, Rallus limicola	2	Checklist aou_1.csv (1886); Dataset aou_4 (1931); Checklist aou_5_34.csv (February 1982); Checklist NACC_list_species_aou_7_57.csv (2017)	1886; 1931; February 1982; 2017	yes	yes	yes	Avibase: rename
Rallus longirostris	Rallus longirostris, Rallus longirostris saturatus, Rallus longirostris crepitans	3	Checklist aou_1.csv (1886); Dataset aou_1_02 (1890); Dataset aou_2_11 (1902); Dataset aou_2_12 (1903); Dataset aou_2_13 (1904); Dataset aou_2_14 (1908); Dataset aou_2_15 (1909); Dataset aou_3 (1910); Dataset aou_4 (1931); Dataset aou_4_19 (1944); Checklist aou_5_34.csv (February 1982); Dataset aou_7_55 (2014)	1886; 1890; 1902; 1903; 1904; 1908; 1909; 1910; 1931; 1944; February 1982; 2014	yes	no	no
Rallus obsoletus	Rallus obsoletus	1	Checklist aou_1.csv (1886); Dataset aou_2_11 (1902); Dataset aou_2_12 (1903); Dataset aou_2_13 (1904); Dataset aou_2_14 (1908); Dataset aou_2_15 (1909); Dataset aou_3 (1910); Dataset aou_4 (1931); Dataset aou_4_19 (1944); Dataset aou_7_55 (2014); Checklist NACC_list_species_aou_7_57.csv (2017)	1886; 1902; 1903; 1904; 1908; 1909; 1910; 1931; 1944; 2014; 2017	yes	yes	no
Rallus scottii	Rallus scottii	1	Dataset aou_1_02 (1890); Dataset aou_2_08 (1897); Dataset aou_2_11 (1902)	1890; 1897; 1902	no	no	no
Rallus tenuirostris	Rallus tenuirostris	1	Dataset aou_7_55 (2014); Checklist NACC_list_species_aou_7_57.csv (2017)	2014; 2017	no	yes	no
Recurvirostra americana	Recurvirostra americana	1	Checklist aou_1.csv (1886); Dataset aou_3 (1910); Dataset aou_5 (1957); Checklist aou_5_34.csv (February 1982); Checklist NACC_list_species_aou_7_57.csv (2017)	1886; 1910; 1957; February 1982; 2017	yes	yes	no
Regulus calendula	Regulus calendula, Corthylio calendula	2	Checklist aou_1.csv (1886); Dataset aou_4 (1931); Dataset aou_4_19 (1944); Dataset aou_5_34 (January 1982); Checklist aou_5_34.csv (February 1982); Dataset aou_6 (1983); Dataset aou_6_35 (1985); Dataset aou_6_41 (1997); Checklist NACC_list_species_aou_7_57.csv (2017)	1886; 1931; 1944; January 1982; February 1982; 1983; 1985; 1997; 2017	yes	yes	no
Regulus obscurus	Regulus obscurus	1	Checklist aou_1.csv (1886); Dataset aou_2_13 (1904)	1886; 1904	yes	no	no
Regulus satrapa	Regulus satrapa olivaceus, Regulus satrapa	2	Checklist aou_1.csv (1886); Dataset aou_5_34 (January 1982); Checklist aou_5_34.csv (February 1982); Dataset aou_6 (1983); Dataset aou_6_35 (1985); Dataset aou_6_41 (1997); Checklist NACC_list_species_aou_7_57.csv (2017)	1886; January 1982; February 1982; 1983; 1985; 1997; 2017	yes	yes	no
Rhodostethia rosea	Rhodostethia rosea	1	Checklist aou_1.csv (1886); Dataset aou_5 (1957); Checklist aou_5_34.csv (February 1982); Dataset aou_7 (1998); Checklist NACC_list_species_aou_7_57.csv (2017)	1886; 1957; February 1982; 1998; 2017	yes	yes	no
Rhynchophanes mccownii	Rhynchophanes mccownii, Calcarius mccownii, Rhynchophanes mccowni	3	Checklist aou_1.csv (1886); Dataset aou_3 (1910); Dataset aou_4_19 (1944); Dataset aou_5_32 (1973); Dataset aou_5_34 (January 1982); Checklist aou_5_34.csv (February 1982); Dataset aou_7_51 (2010); Checklist NACC_list_species_aou_7_57.csv (2017)	1886; 1910; 1944; 1973; January 1982; February 1982; 2010; 2017	yes	yes	no
Rhynchopsitta pachyrhyncha	Rhynchopsitta pachyrhyncha	1	Dataset aou_2_10 (1901); Checklist aou_5_34.csv (February 1982); Checklist NACC_list_species_aou_7_57.csv (2017)	1901; February 1982; 2017	no	yes	no
Riparia riparia	Clivicola riparia, Riparia riparia	2	Checklist aou_1.csv (1886); Dataset aou_2_11 (1902); Checklist aou_5_34.csv (February 1982); Checklist NACC_list_species_aou_7_57.csv (2017)	1886; 1902; February 1982; 2017	yes	yes	no
Rissa brevirostris	Rissa brevirostris	1	Checklist aou_1.csv (1886); Checklist aou_5_34.csv (February 1982); Checklist NACC_list_species_aou_7_57.csv (2017)	1886; February 1982; 2017	yes	yes	no
Rissa tridactyla	Rissa tridactyla, Rissa tridactyla pollicaris	2	Checklist aou_1.csv (1886); Dataset aou_5 (1957); Checklist aou_5_34.csv (February 1982); Checklist NACC_list_species_aou_7_57.csv (2017)	1886; 1957; February 1982; 2017	yes	yes	no
Rostrhamus sociabilis	Rostrhamus sociabilis	1	Checklist aou_1.csv (1886); Dataset aou_2_15 (1909); Dataset aou_3_18 (1923); Dataset aou_5_34 (January 1982); Checklist aou_5_34.csv (February 1982); Checklist NACC_list_species_aou_7_57.csv (2017)	1886; 1909; 1923; January 1982; February 1982; 2017	yes	yes	no
Rynchops niger	Rynchops niger, Rynchops nigra	2	Checklist aou_1.csv (1886); Dataset aou_4 (1931); Dataset aou_5_32 (1973); Dataset aou_5_34 (January 1982); Checklist aou_5_34.csv (February 1982); Checklist NACC_list_species_aou_7_57.csv (2017)	1886; 1931; 1973; January 1982; February 1982; 2017	yes	yes	no
Salpinctes guadeloupensis	Salpinctes guadeloupensis	1	Checklist aou_1.csv (1886); Dataset aou_4 (1931)	1886; 1931	yes	no	no
Salpinctes obsoletus	Salpinctes obsoletus	1	Checklist aou_1.csv (1886); Dataset aou_4 (1931); Checklist aou_5_34.csv (February 1982); Checklist NACC_list_species_aou_7_57.csv (2017)	1886; 1931; February 1982; 2017	yes	yes	no
Sarcoramphus papa	Sarcorhamphus papa, Sarcoramphus papa	2	Dataset aou_2_14 (1908); Dataset aou_3 (1910); Dataset aou_4_20 (1945); Dataset aou_5 (1957); Dataset aou_5_34 (January 1982); Dataset aou_6 (1983); Checklist NACC_list_species_aou_7_57.csv (2017)	1908; 1910; 1945; 1957; January 1982; 1983; 2017	no	yes	no
Sayornis nigricans	Sayornis nigricans	1	Checklist aou_1.csv (1886); Checklist aou_5_34.csv (February 1982); Checklist NACC_list_species_aou_7_57.csv (2017)	1886; February 1982; 2017	yes	yes	no
Sayornis phoebe	Sayornis phoebe	1	Checklist aou_1.csv (1886); Dataset aou_4 (1931); Checklist aou_5_34.csv (February 1982); Checklist NACC_list_species_aou_7_57.csv (2017)	1886; 1931; February 1982; 2017	yes	yes	no
Sayornis saya	Sayornis saya, Sayornis sayus	2	Checklist aou_1.csv (1886); Dataset aou_3 (1910); Dataset aou_4 (1931); Checklist aou_5_34.csv (February 1982); Checklist NACC_list_species_aou_7_57.csv (2017)	1886; 1910; 1931; February 1982; 2017	yes	yes	no
Scolopax minor	Scolopax minor, Rubicola minor, Philohela minor	3	Checklist aou_1.csv (1886); Dataset aou_3 (1910); Dataset aou_3_18 (1923); Dataset aou_4 (1931); Dataset aou_5_34 (January 1982); Checklist aou_5_34.csv (February 1982); Checklist NACC_list_species_aou_7_57.csv (2017)	1886; 1910; 1923; 1931; January 1982; February 1982; 2017	yes	yes	no
Scolopax rusticola	Scolopax rusticola	1	Checklist aou_1.csv (1886); Dataset aou_5_34 (January 1982); Checklist aou_5_34.csv (February 1982); Checklist NACC_list_species_aou_7_57.csv (2017)	1886; January 1982; February 1982; 2017	yes	yes	no
Seiurus aurocapilla	Seiurus aurocapillus, Seiurus aurocapilla	2	Checklist aou_1.csv (1886); Dataset aou_3_17 (1920); Dataset aou_5 (1957); Dataset aou_5_34 (January 1982); Checklist aou_5_34.csv (February 1982); Dataset aou_6 (1983); Dataset aou_7_44 (2003); Checklist NACC_list_species_aou_7_57.csv (2017)	1886; 1920; 1957; January 1982; February 1982; 1983; 2003; 2017	yes	yes	no
Selasphorus calliope	Selasphorus calliope, Trochilus calliope, Stellula calliope	3	Checklist aou_1.csv (1886); Dataset aou_1_05 (1893); Checklist aou_5_34.csv (February 1982); Dataset aou_7_53 (2012); Checklist NACC_list_species_aou_7_57.csv (2017)	1886; 1893; February 1982; 2012; 2017	yes	yes	no
Selasphorus floresii	Trochilus floresii, Selasphorus floresii	2	Dataset aou_1_01 (1889); Dataset aou_1_05 (1893); Dataset aou_2_14 (1908)	1889; 1893; 1908	no	no	no
Selasphorus platycercus	Selasphorus platycercus, Trochilus platycercus	2	Checklist aou_1.csv (1886); Dataset aou_1_05 (1893); Checklist aou_5_34.csv (February 1982); Checklist NACC_list_species_aou_7_57.csv (2017)	1886; 1893; February 1982; 2017	yes	yes	no
Selasphorus rufus	Trochilus rufus, Selasphorus rufus	2	Checklist aou_1.csv (1886); Dataset aou_1_05 (1893); Checklist aou_5_34.csv (February 1982); Checklist NACC_list_species_aou_7_57.csv (2017)	1886; 1893; February 1982; 2017	yes	yes	no
Selasphorus sasin	Selasphorus alleni, Trochilus alleni, Selasphorus sasin	3	Checklist aou_1.csv (1886); Dataset aou_1_05 (1893); Dataset aou_4_19 (1944); Checklist aou_5_34.csv (February 1982); Checklist NACC_list_species_aou_7_57.csv (2017)	1886; 1893; 1944; February 1982; 2017	yes	yes	yes	Avibase: rename
Setophaga americana	Parula americana, Setophaga americana, Compsothlypis americana	3	Checklist aou_1.csv (1886); Dataset aou_3_17 (1920); Dataset aou_4_22 (1947); Dataset aou_5 (1957); Dataset aou_5_32 (1973); Dataset aou_5_34 (January 1982); Checklist aou_5_34.csv (February 1982); Dataset aou_6 (1983); Dataset aou_7_52 (2011); Checklist NACC_list_species_aou_7_57.csv (2017)	1886; 1920; 1947; 1957; 1973; January 1982; February 1982; 1983; 2011; 2017	yes	yes	no
Setophaga caerulescens	Dendroica caerulescens, Setophaga caerulescens	2	Checklist aou_1.csv (1886); Dataset aou_3_17 (1920); Dataset aou_5 (1957); Dataset aou_5_34 (January 1982); Checklist aou_5_34.csv (February 1982); Dataset aou_6 (1983); Dataset aou_7_52 (2011); Checklist NACC_list_species_aou_7_57.csv (2017)	1886; 1920; 1957; January 1982; February 1982; 1983; 2011; 2017	yes	yes	no
Setophaga castanea	Dendroica castanea, Setophaga castanea	2	Checklist aou_1.csv (1886); Dataset aou_3_17 (1920); Dataset aou_5 (1957); Dataset aou_5_34 (January 1982); Checklist aou_5_34.csv (February 1982); Dataset aou_6 (1983); Dataset aou_7_52 (2011); Checklist NACC_list_species_aou_7_57.csv (2017)	1886; 1920; 1957; January 1982; February 1982; 1983; 2011; 2017	yes	yes	no
Setophaga cerulea	Dendroica cerulea, Setophaga cerulea, Dendroica rara, Dendroica caerulea	4	Checklist aou_1.csv (1886); Dataset aou_2_08 (1897); Dataset aou_2_13 (1904); Dataset aou_3_17 (1920); Dataset aou_5 (1957); Dataset aou_5_34 (January 1982); Checklist aou_5_34.csv (February 1982); Dataset aou_6 (1983); Dataset aou_7_52 (2011); Checklist NACC_list_species_aou_7_57.csv (2017)	1886; 1897; 1904; 1920; 1957; January 1982; February 1982; 1983; 2011; 2017	yes	yes	yes	Avibase: rename
Setophaga chrysoparia	Setophaga chrysoparia, Dendroica chrysoparia	2	Checklist aou_1.csv (1886); Dataset aou_3_17 (1920); Dataset aou_5 (1957); Dataset aou_5_34 (January 1982); Checklist aou_5_34.csv (February 1982); Dataset aou_6 (1983); Dataset aou_7_52 (2011); Checklist NACC_list_species_aou_7_57.csv (2017)	1886; 1920; 1957; January 1982; February 1982; 1983; 2011; 2017	yes	yes	no
Setophaga citrina	Wilsonia citrina, Sylvania mitrata, Setophaga citrina, Wilsonia mitrata	4	Checklist aou_1.csv (1886); Dataset aou_2_09 (1899); Dataset aou_2_14 (1908); Dataset aou_3_17 (1920); Dataset aou_5 (1957); Dataset aou_5_34 (January 1982); Checklist aou_5_34.csv (February 1982); Dataset aou_6 (1983); Dataset aou_7_52 (2011); Checklist NACC_list_species_aou_7_57.csv (2017)	1886; 1899; 1908; 1920; 1957; January 1982; February 1982; 1983; 2011; 2017	yes	yes	yes	Avibase: rename
Setophaga coronata	Setophaga coronata, Dendroica coronata	2	Checklist aou_1.csv (1886); Dataset aou_3_17 (1920); Dataset aou_5 (1957); Dataset aou_5_32 (1973); Dataset aou_5_34 (January 1982); Checklist aou_5_34.csv (February 1982); Dataset aou_6 (1983); Dataset aou_7_52 (2011); Checklist NACC_list_species_aou_7_57.csv (2017)	1886; 1920; 1957; 1973; January 1982; February 1982; 1983; 2011; 2017	yes	yes	no
Setophaga discolor	Dendroica discolor, Setophaga discolor	2	Checklist aou_1.csv (1886); Dataset aou_3_17 (1920); Dataset aou_5 (1957); Dataset aou_5_34 (January 1982); Checklist aou_5_34.csv (February 1982); Dataset aou_6 (1983); Dataset aou_7_52 (2011); Checklist NACC_list_species_aou_7_57.csv (2017)	1886; 1920; 1957; January 1982; February 1982; 1983; 2011; 2017	yes	yes	no
Setophaga dominica	Setophaga dominica, Dendroica dominica, Dendroica dominica albilora	3	Checklist aou_1.csv (1886); Dataset aou_3_17 (1920); Dataset aou_5 (1957); Dataset aou_5_34 (January 1982); Checklist aou_5_34.csv (February 1982); Dataset aou_6 (1983); Dataset aou_7_52 (2011); Checklist NACC_list_species_aou_7_57.csv (2017)	1886; 1920; 1957; January 1982; February 1982; 1983; 2011; 2017	yes	yes	no
Setophaga flavescens	Setophaga flavescens	1	Dataset aou_7_52 (2011); Checklist NACC_list_species_aou_7_57.csv (2017)	2011; 2017	no	yes	no
Setophaga fusca	Dendroica fusca, Dendroica blackburniae, Setophaga fusca	3	Checklist aou_1.csv (1886); Dataset aou_2_15 (1909); Dataset aou_3_17 (1920); Dataset aou_5 (1957); Dataset aou_5_34 (January 1982); Checklist aou_5_34.csv (February 1982); Dataset aou_6 (1983); Dataset aou_7_52 (2011); Checklist NACC_list_species_aou_7_57.csv (2017)	1886; 1909; 1920; 1957; January 1982; February 1982; 1983; 2011; 2017	yes	yes	yes	Avibase: rename
Setophaga graciae	Setophaga graciae, Dendroica graciae	2	Checklist aou_1.csv (1886); Dataset aou_3_17 (1920); Dataset aou_5 (1957); Dataset aou_5_34 (January 1982); Checklist aou_5_34.csv (February 1982); Dataset aou_6 (1983); Dataset aou_7_52 (2011); Checklist NACC_list_species_aou_7_57.csv (2017)	1886; 1920; 1957; January 1982; February 1982; 1983; 2011; 2017	yes	yes	no
Setophaga kirtlandii	Setophaga kirtlandii, Dendroica kirtlandi, Dendroica kirtlandii	3	Checklist aou_1.csv (1886); Dataset aou_3_17 (1920); Dataset aou_4_19 (1944); Dataset aou_5 (1957); Dataset aou_5_34 (January 1982); Checklist aou_5_34.csv (February 1982); Dataset aou_6 (1983); Dataset aou_7_52 (2011); Checklist NACC_list_species_aou_7_57.csv (2017)	1886; 1920; 1944; 1957; January 1982; February 1982; 1983; 2011; 2017	yes	yes	no
Setophaga magnolia	Setophaga magnolia, Dendroica magnolia, Dendroica maculosa	3	Checklist aou_1.csv (1886); Dataset aou_2_14 (1908); Dataset aou_3_17 (1920); Dataset aou_5 (1957); Dataset aou_5_34 (January 1982); Checklist aou_5_34.csv (February 1982); Dataset aou_6 (1983); Dataset aou_7_52 (2011); Checklist NACC_list_species_aou_7_57.csv (2017)	1886; 1908; 1920; 1957; January 1982; February 1982; 1983; 2011; 2017	yes	yes	yes	Avibase: rename
Setophaga miniata	Setophaga miniata	1	Checklist aou_1.csv (1886); Dataset aou_2_14 (1908)	1886; 1908	yes	no	no
Setophaga nigrescens	Setophaga nigrescens, Dendroica nigrescens	2	Checklist aou_1.csv (1886); Dataset aou_3_17 (1920); Dataset aou_5 (1957); Dataset aou_5_34 (January 1982); Checklist aou_5_34.csv (February 1982); Dataset aou_6 (1983); Dataset aou_7_52 (2011); Checklist NACC_list_species_aou_7_57.csv (2017)	1886; 1920; 1957; January 1982; February 1982; 1983; 2011; 2017	yes	yes	no
Setophaga occidentalis	Setophaga occidentalis, Dendroica occidentalis	2	Checklist aou_1.csv (1886); Dataset aou_3_17 (1920); Dataset aou_5 (1957); Dataset aou_5_34 (January 1982); Checklist aou_5_34.csv (February 1982); Dataset aou_6 (1983); Dataset aou_7_52 (2011); Checklist NACC_list_species_aou_7_57.csv (2017)	1886; 1920; 1957; January 1982; February 1982; 1983; 2011; 2017	yes	yes	no
Setophaga palmarum	Setophaga palmarum, Dendroica palmarum hypochrysea, Dendroica palmarum	3	Checklist aou_1.csv (1886); Dataset aou_3_17 (1920); Dataset aou_5 (1957); Dataset aou_5_34 (January 1982); Checklist aou_5_34.csv (February 1982); Dataset aou_6 (1983); Dataset aou_7_52 (2011); Checklist NACC_list_species_aou_7_57.csv (2017)	1886; 1920; 1957; January 1982; February 1982; 1983; 2011; 2017	yes	yes	no
Setophaga pensylvanica	Dendroica pensylvanica, Setophaga pensylvanica	2	Checklist aou_1.csv (1886); Dataset aou_3_17 (1920); Dataset aou_5 (1957); Dataset aou_5_34 (January 1982); Checklist aou_5_34.csv (February 1982); Dataset aou_6 (1983); Dataset aou_7_52 (2011); Checklist NACC_list_species_aou_7_57.csv (2017)	1886; 1920; 1957; January 1982; February 1982; 1983; 2011; 2017	yes	yes	no
Setophaga petechia	Dendroica petechia, Setophaga petechia	2	Dataset aou_4_19 (1944); Dataset aou_4_20 (1945); Dataset aou_5 (1957); Dataset aou_5_34 (January 1982); Checklist aou_5_34.csv (February 1982); Dataset aou_6 (1983); Dataset aou_7_52 (2011); Checklist NACC_list_species_aou_7_57.csv (2017)	1944; 1945; 1957; January 1982; February 1982; 1983; 2011; 2017	no	yes	no
Setophaga pinus	Setophaga pinus, Dendroica vigorsii, Dendroica vigorsi, Dendroica pinus	4	Checklist aou_1.csv (1886); Dataset aou_3 (1910); Dataset aou_3_17 (1920); Dataset aou_4 (1931); Dataset aou_5 (1957); Dataset aou_5_34 (January 1982); Checklist aou_5_34.csv (February 1982); Dataset aou_6 (1983); Dataset aou_7_52 (2011); Checklist NACC_list_species_aou_7_57.csv (2017)	1886; 1910; 1920; 1931; 1957; January 1982; February 1982; 1983; 2011; 2017	yes	yes	yes	Avibase: rename
Setophaga pitiayumi	Parula pitiayumi, Setophaga pitiayumi, Compsothlypis pitiayumi	3	Dataset aou_2_13 (1904); Dataset aou_3_17 (1920); Dataset aou_4_22 (1947); Dataset aou_5 (1957); Dataset aou_5_32 (1973); Dataset aou_5_34 (January 1982); Checklist aou_5_34.csv (February 1982); Dataset aou_6 (1983); Dataset aou_7_52 (2011); Checklist NACC_list_species_aou_7_57.csv (2017)	1904; 1920; 1947; 1957; 1973; January 1982; February 1982; 1983; 2011; 2017	no	yes	no
Setophaga ruticilla	Setophaga ruticilla	1	Checklist aou_1.csv (1886); Dataset aou_3 (1910); Dataset aou_3_17 (1920); Dataset aou_4 (1931); Dataset aou_5 (1957); Dataset aou_5_34 (January 1982); Checklist aou_5_34.csv (February 1982); Dataset aou_6 (1983); Checklist NACC_list_species_aou_7_57.csv (2017)	1886; 1910; 1920; 1931; 1957; January 1982; February 1982; 1983; 2017	yes	yes	no
Setophaga striata	Setophaga striata, Dendroica striata	2	Checklist aou_1.csv (1886); Dataset aou_3_17 (1920); Dataset aou_5 (1957); Dataset aou_5_34 (January 1982); Checklist aou_5_34.csv (February 1982); Dataset aou_6 (1983); Dataset aou_7_52 (2011); Checklist NACC_list_species_aou_7_57.csv (2017)	1886; 1920; 1957; January 1982; February 1982; 1983; 2011; 2017	yes	yes	no
Setophaga tigrina	Setophaga tigrina, Dendroica tigrina	2	Checklist aou_1.csv (1886); Dataset aou_3_17 (1920); Dataset aou_5 (1957); Dataset aou_5_34 (January 1982); Checklist aou_5_34.csv (February 1982); Dataset aou_6 (1983); Dataset aou_7_52 (2011); Checklist NACC_list_species_aou_7_57.csv (2017)	1886; 1920; 1957; January 1982; February 1982; 1983; 2011; 2017	yes	yes	no
Setophaga townsendi	Dendroica townsendi, Setophaga townsendi	2	Checklist aou_1.csv (1886); Dataset aou_3_17 (1920); Dataset aou_5 (1957); Dataset aou_5_34 (January 1982); Checklist aou_5_34.csv (February 1982); Dataset aou_6 (1983); Dataset aou_7_52 (2011); Checklist NACC_list_species_aou_7_57.csv (2017)	1886; 1920; 1957; January 1982; February 1982; 1983; 2011; 2017	yes	yes	no
Setophaga virens	Setophaga virens, Dendroica virens	2	Checklist aou_1.csv (1886); Dataset aou_3_17 (1920); Dataset aou_5 (1957); Dataset aou_5_34 (January 1982); Checklist aou_5_34.csv (February 1982); Dataset aou_6 (1983); Dataset aou_7_52 (2011); Checklist NACC_list_species_aou_7_57.csv (2017)	1886; 1920; 1957; January 1982; February 1982; 1983; 2011; 2017	yes	yes	no
Sialia currucoides	Sialia currucoides, Sialia arctica	2	Checklist aou_1.csv (1886); Dataset aou_2_14 (1908); Dataset aou_5_34 (January 1982); Checklist aou_5_34.csv (February 1982); Dataset aou_6 (1983); Checklist NACC_list_species_aou_7_57.csv (2017)	1886; 1908; January 1982; February 1982; 1983; 2017	yes	yes	yes	Avibase: rename
Sialia mexicana	Sialia mexicana	1	Checklist aou_1.csv (1886); Dataset aou_1_07 (1895); Dataset aou_5_34 (January 1982); Checklist aou_5_34.csv (February 1982); Dataset aou_6 (1983); Checklist NACC_list_species_aou_7_57.csv (2017)	1886; 1895; January 1982; February 1982; 1983; 2017	yes	yes	no
Sialia sialis	Sialia sialis azurea, Sialia sialis	2	Checklist aou_1.csv (1886); Dataset aou_5 (1957); Dataset aou_5_34 (January 1982); Checklist aou_5_34.csv (February 1982); Dataset aou_6 (1983); Checklist NACC_list_species_aou_7_57.csv (2017)	1886; 1957; January 1982; February 1982; 1983; 2017	yes	yes	no
Sitta canadensis	Sitta canadensis	1	Checklist aou_1.csv (1886); Dataset aou_3 (1910); Checklist aou_5_34.csv (February 1982); Checklist NACC_list_species_aou_7_57.csv (2017)	1886; 1910; February 1982; 2017	yes	yes	no
Sitta carolinensis	Sitta carolinensis, Sitta carolinensis aculeata	2	Checklist aou_1.csv (1886); Dataset aou_3 (1910); Checklist aou_5_34.csv (February 1982); Checklist NACC_list_species_aou_7_57.csv (2017)	1886; 1910; February 1982; 2017	yes	yes	no
Sitta pusilla	Sitta pusilla	1	Checklist aou_1.csv (1886); Dataset aou_3 (1910); Checklist aou_5_34.csv (February 1982); Checklist NACC_list_species_aou_7_57.csv (2017)	1886; 1910; February 1982; 2017	yes	yes	no
Sitta pygmaea	Sitta pygmaea	1	Checklist aou_1.csv (1886); Dataset aou_3 (1910); Dataset aou_5 (1957); Checklist aou_5_34.csv (February 1982); Dataset aou_6 (1983); Checklist NACC_list_species_aou_7_57.csv (2017)	1886; 1910; 1957; February 1982; 1983; 2017	yes	yes	no
Somateria dresseri	Somateria dresseri	1	Checklist aou_1.csv (1886); Dataset aou_3 (1910); Dataset aou_3_18 (1923)	1886; 1910; 1923	yes	no	no
Somateria fischeri	Arctonetta fischeri, Somateria fischeri, Lampronetta fischeri	3	Checklist aou_1.csv (1886); Dataset aou_4_31 (1956); Dataset aou_5_32 (1973); Checklist aou_5_34.csv (February 1982); Checklist NACC_list_species_aou_7_57.csv (2017)	1886; 1956; 1973; February 1982; 2017	yes	yes	no
Somateria mollissima	Somateria mollissima	1	Checklist aou_1.csv (1886); Dataset aou_1_01 (1889); Dataset aou_1_02 (1890); Dataset aou_2 (1895); Dataset aou_4 (1931); Dataset aou_4_19 (1944); Dataset aou_5 (1957); Checklist aou_5_34.csv (February 1982); Checklist NACC_list_species_aou_7_57.csv (2017)	1886; 1889; 1890; 1895; 1931; 1944; 1957; February 1982; 2017	yes	yes	no
Somateria spectabilis	Somateria spectabilis	1	Checklist aou_1.csv (1886); Checklist aou_5_34.csv (February 1982); Checklist NACC_list_species_aou_7_57.csv (2017)	1886; February 1982; 2017	yes	yes	no
Somateria v-nigra	Somateria v-nigra	1	Checklist aou_1.csv (1886); Dataset aou_4_19 (1944)	1886; 1944	yes	no	no
Sphyrapicus nuchalis	Sphyrapicus nuchalis	1	Dataset aou_6_35 (1985); Checklist NACC_list_species_aou_7_57.csv (2017)	1985; 2017	no	yes	no
Sphyrapicus ruber	Sphyrapicus ruber	1	Checklist aou_1.csv (1886); Dataset aou_4 (1931); Dataset aou_5_34 (January 1982); Checklist aou_5_34.csv (February 1982); Checklist NACC_list_species_aou_7_57.csv (2017)	1886; 1931; January 1982; February 1982; 2017	yes	yes	no
Sphyrapicus thyroideus	Sphyrapicus thyroideus	1	Checklist aou_1.csv (1886); Checklist aou_5_34.csv (February 1982); Checklist NACC_list_species_aou_7_57.csv (2017)	1886; February 1982; 2017	yes	yes	no
Sphyrapicus varius	Sphyrapicus varius nuchalis, Sphyrapicus varius	2	Checklist aou_1.csv (1886); Dataset aou_4 (1931); Checklist aou_5_34.csv (February 1982); Dataset aou_6_35 (1985); Checklist NACC_list_species_aou_7_57.csv (2017)	1886; 1931; February 1982; 1985; 2017	yes	yes	no
Spinus lawrencei	Astragalinus lawrencei, Carduelis lawrencei, Spinus lawrencei	3	Checklist aou_1.csv (1886); Dataset aou_2_09 (1899); Dataset aou_4 (1931); Dataset aou_5_33 (1976); Checklist aou_5_34.csv (February 1982); Dataset aou_7_50 (2009); Checklist NACC_list_species_aou_7_57.csv (2017)	1886; 1899; 1931; 1976; February 1982; 2009; 2017	yes	yes	no
Spinus notatus	Carduelis notata, Spinus notatus	2	Checklist aou_1.csv (1886); Dataset aou_4 (1931); Dataset aou_6 (1983); Dataset aou_7_50 (2009); Checklist NACC_list_species_aou_7_57.csv (2017)	1886; 1931; 1983; 2009; 2017	yes	yes	no
Spinus pinus	Spinus pinus, Carduelis pinus	2	Checklist aou_1.csv (1886); Dataset aou_5_33 (1976); Checklist aou_5_34.csv (February 1982); Dataset aou_7_50 (2009); Checklist NACC_list_species_aou_7_57.csv (2017)	1886; 1976; February 1982; 2009; 2017	yes	yes	no
Spinus psaltria	Spinus psaltria, Astragalinus psaltria, Carduelis psaltria, Spinus psaltria arizonae, Spinus psaltria mexicanus	5	Checklist aou_1.csv (1886); Dataset aou_2_09 (1899); Dataset aou_4 (1931); Dataset aou_5 (1957); Dataset aou_5_33 (1976); Checklist aou_5_34.csv (February 1982); Dataset aou_7_50 (2009); Checklist NACC_list_species_aou_7_57.csv (2017)	1886; 1899; 1931; 1957; 1976; February 1982; 2009; 2017	yes	yes	no
Spinus tristis	Astragalinus tristis, Spinus tristis, Carduelis tristis	3	Checklist aou_1.csv (1886); Dataset aou_2_09 (1899); Dataset aou_3 (1910); Dataset aou_4 (1931); Dataset aou_5 (1957); Dataset aou_5_33 (1976); Checklist aou_5_34.csv (February 1982); Dataset aou_7_50 (2009); Checklist NACC_list_species_aou_7_57.csv (2017)	1886; 1899; 1910; 1931; 1957; 1976; February 1982; 2009; 2017	yes	yes	no
Spiza americana	Spiza americana	1	Checklist aou_1.csv (1886); Dataset aou_5_34 (January 1982); Checklist aou_5_34.csv (February 1982); Dataset aou_6 (1983); Checklist NACC_list_species_aou_7_57.csv (2017)	1886; January 1982; February 1982; 1983; 2017	yes	yes	no
Spizella atrogularis	Spizella atrigularis, Spizella atrogularis	2	Checklist aou_1.csv (1886); Dataset aou_2_11 (1902); Dataset aou_5_34 (January 1982); Checklist aou_5_34.csv (February 1982); Checklist NACC_list_species_aou_7_57.csv (2017)	1886; 1902; January 1982; February 1982; 2017	yes	yes	no
Spizella breweri	Spizella breweri	1	Checklist aou_1.csv (1886); Dataset aou_5_34 (January 1982); Checklist aou_5_34.csv (February 1982); Checklist NACC_list_species_aou_7_57.csv (2017)	1886; January 1982; February 1982; 2017	yes	yes	no
Spizella pallida	Spizella pallida	1	Checklist aou_1.csv (1886); Dataset aou_5_34 (January 1982); Checklist aou_5_34.csv (February 1982); Checklist NACC_list_species_aou_7_57.csv (2017)	1886; January 1982; February 1982; 2017	yes	yes	no
Spizella passerina	Spizella socialis arizonae, Spizella socialis, Spizella passerina	3	Checklist aou_1.csv (1886); Dataset aou_2_14 (1908); Dataset aou_5_34 (January 1982); Checklist aou_5_34.csv (February 1982); Checklist NACC_list_species_aou_7_57.csv (2017)	1886; 1908; January 1982; February 1982; 2017	yes	yes	yes	Avibase: rename
Spizella pusilla	Spizella pusilla	1	Checklist aou_1.csv (1886); Dataset aou_5_34 (January 1982); Checklist aou_5_34.csv (February 1982); Checklist NACC_list_species_aou_7_57.csv (2017)	1886; January 1982; February 1982; 2017	yes	yes	no
Spizella wortheni	Spizella wortheni	1	Checklist aou_1.csv (1886); Dataset aou_5_34 (January 1982); Checklist aou_5_34.csv (February 1982); Checklist NACC_list_species_aou_7_57.csv (2017)	1886; January 1982; February 1982; 2017	yes	yes	no
Spizelloides arborea	Spizella monticola, Spizella monticola ochracea, Spizelloides arborea, Spizella arborea	4	Checklist aou_1.csv (1886); Dataset aou_4 (1931); Dataset aou_5_34 (January 1982); Checklist aou_5_34.csv (February 1982); Dataset aou_7_56 (2015); Checklist NACC_list_species_aou_7_57.csv (2017)	1886; 1931; January 1982; February 1982; 2015; 2017	yes	yes	yes	Avibase: rename
Sporophila torqueola	Sporophila torqueola, Sporophila morelleti	2	Checklist aou_1.csv (1886); Dataset aou_1_01 (1889); Dataset aou_2_12 (1903); Dataset aou_3 (1910); Dataset aou_4_19 (1944); Dataset aou_5 (1957); Dataset aou_5_34 (January 1982); Checklist aou_5_34.csv (February 1982); Checklist NACC_list_species_aou_7_57.csv (2017)	1886; 1889; 1903; 1910; 1944; 1957; January 1982; February 1982; 2017	yes	yes	yes	Avibase: rename
Starnoenas cyanocephala	Starnoenas cyanocephala	1	Checklist aou_1.csv (1886); Dataset aou_4 (1931); Dataset aou_6 (1983); Checklist NACC_list_species_aou_7_57.csv (2017)	1886; 1931; 1983; 2017	yes	yes	no
Stelgidopteryx ruficollis	Stelgidopteryx ruficollis	1	Dataset aou_4 (1931); Dataset aou_5_34 (January 1982); Dataset aou_6 (1983); Checklist NACC_list_species_aou_7_57.csv (2017)	1931; January 1982; 1983; 2017	no	yes	no
Stelgidopteryx serripennis	Stelgidopteryx serripennis	1	Checklist aou_1.csv (1886); Dataset aou_4 (1931); Dataset aou_5_34 (January 1982); Checklist aou_5_34.csv (February 1982); Checklist NACC_list_species_aou_7_57.csv (2017)	1886; 1931; January 1982; February 1982; 2017	yes	yes	no
Stercorarius antarcticus	Stercorarius antarcticus	1	Dataset aou_7_56 (2015)	2015	no	yes	no
Stercorarius longicaudus	Stercorarius longicaudus	1	Checklist aou_1.csv (1886); Dataset aou_5_34 (January 1982); Checklist aou_5_34.csv (February 1982); Dataset aou_7_47 (2006); Checklist NACC_list_species_aou_7_57.csv (2017)	1886; January 1982; February 1982; 2006; 2017	yes	yes	no
Stercorarius parasiticus	Stercorarius parasiticus	1	Checklist aou_1.csv (1886); Dataset aou_5_34 (January 1982); Checklist aou_5_34.csv (February 1982); Dataset aou_7_47 (2006); Checklist NACC_list_species_aou_7_57.csv (2017)	1886; January 1982; February 1982; 2006; 2017	yes	yes	no
Stercorarius pomarinus	Stercorarius pomarinus	1	Checklist aou_1.csv (1886); Dataset aou_5_34 (January 1982); Checklist aou_5_34.csv (February 1982); Dataset aou_7_47 (2006); Checklist NACC_list_species_aou_7_57.csv (2017)	1886; January 1982; February 1982; 2006; 2017	yes	yes	no
Stercorarius skua	Catharacta skua, Stercorarius skua, Megalestris skua	3	Checklist aou_1.csv (1886); Dataset aou_3_17 (1920); Dataset aou_4_19 (1944); Dataset aou_5 (1957); Dataset aou_5_34 (January 1982); Checklist aou_5_34.csv (February 1982); Dataset aou_6 (1983); Dataset aou_7_42 (2000); Dataset aou_7_47 (2006); Dataset aou_7_56 (2015); Checklist NACC_list_species_aou_7_57.csv (2017)	1886; 1920; 1944; 1957; January 1982; February 1982; 1983; 2000; 2006; 2015; 2017	yes	yes	no
Sterna dougallii	Sterna dougallii, Sterna dougalli	2	Checklist aou_1.csv (1886); Dataset aou_4_19 (1944); Checklist aou_5_34.csv (February 1982); Checklist NACC_list_species_aou_7_57.csv (2017)	1886; 1944; February 1982; 2017	yes	yes	no
Sterna forsteri	Sterna forsteri	1	Checklist aou_1.csv (1886); Checklist aou_5_34.csv (February 1982); Checklist NACC_list_species_aou_7_57.csv (2017)	1886; February 1982; 2017	yes	yes	no
Sterna hirundo	Sterna hirundo	1	Checklist aou_1.csv (1886); Checklist aou_5_34.csv (February 1982); Checklist NACC_list_species_aou_7_57.csv (2017)	1886; February 1982; 2017	yes	yes	no
Sterna paradisaea	Sterna paradisaea	1	Checklist aou_1.csv (1886); Checklist aou_5_34.csv (February 1982); Checklist NACC_list_species_aou_7_57.csv (2017)	1886; February 1982; 2017	yes	yes	no
Sterna trudeaui	Sterna trudeaui	1	Checklist aou_1.csv (1886); Dataset aou_5_34 (January 1982)	1886; January 1982	yes	no	no
Sternula albifrons	Sterna albifrons, Sternula albifrons	2	Dataset aou_4_19 (1944); Dataset aou_5_34 (January 1982); Dataset aou_6_36 (1987); Dataset aou_7_47 (2006); Checklist NACC_list_species_aou_7_57.csv (2017)	1944; January 1982; 1987; 2006; 2017	no	yes	no
Sternula antillarum	Sternula antillarum, Sterna antillarum	2	Checklist aou_1.csv (1886); Dataset aou_4_19 (1944); Dataset aou_5_34 (January 1982); Checklist aou_5_34.csv (February 1982); Dataset aou_7_47 (2006); Checklist NACC_list_species_aou_7_57.csv (2017)	1886; 1944; January 1982; February 1982; 2006; 2017	yes	yes	no
Streptopelia chinensis	Streptopelia chinensis, Spilopelia chinensis	2	Dataset aou_4 (1931); Dataset aou_4_19 (1944); Dataset aou_5 (1957); Checklist aou_5_34.csv (February 1982); Checklist NACC_list_species_aou_7_57.csv (2017)	1931; 1944; 1957; February 1982; 2017	no	yes	no
Streptopelia roseogrisea	Streptopelia risoria, Streptopelia roseogrisea	2	Dataset aou_4 (1931); Dataset aou_5_34 (January 1982); Checklist aou_5_34.csv (February 1982); Dataset aou_7_47 (2006); Checklist NACC_list_species_aou_7_57.csv (2017)	1931; January 1982; February 1982; 2006; 2017	no	yes	yes	Avibase: rename
Strix nebulosa	Scotiaptex nebulosa, Ulula cinerea, Scotiaptex cinerea, Ulula cinerea lapponica, Strix nebulosa	5	Checklist aou_1.csv (1886); Dataset aou_1_01 (1889); Dataset aou_2_12 (1903); Dataset aou_2_14 (1908); Dataset aou_4_19 (1944); Checklist aou_5_34.csv (February 1982); Checklist NACC_list_species_aou_7_57.csv (2017)	1886; 1889; 1903; 1908; 1944; February 1982; 2017	yes	yes	yes	Avibase: rename
Strix occidentalis	Syrnium occidentale, Strix occidentalis	2	Checklist aou_1.csv (1886); Dataset aou_2_14 (1908); Checklist aou_5_34.csv (February 1982); Checklist NACC_list_species_aou_7_57.csv (2017)	1886; 1908; February 1982; 2017	yes	yes	no
Strix varia	Syrnium nebulosum, Syrnium varium, Strix varia, Syrnium nebulosum alleni	4	Checklist aou_1.csv (1886); Dataset aou_2_12 (1903); Dataset aou_2_14 (1908); Checklist aou_5_34.csv (February 1982); Checklist NACC_list_species_aou_7_57.csv (2017)	1886; 1903; 1908; February 1982; 2017	yes	yes	yes	Avibase: rename
Sturnella magna	Sturnella magna, Sturnella magna neglecta, Sturnella magna mexicana	3	Checklist aou_1.csv (1886); Dataset aou_2_14 (1908); Dataset aou_4 (1931); Dataset aou_5_34 (January 1982); Checklist aou_5_34.csv (February 1982); Dataset aou_6 (1983); Checklist NACC_list_species_aou_7_57.csv (2017)	1886; 1908; 1931; January 1982; February 1982; 1983; 2017	yes	yes	no
Sturnella neglecta	Sturnella neglecta	1	Dataset aou_2_14 (1908); Dataset aou_5_34 (January 1982); Checklist aou_5_34.csv (February 1982); Dataset aou_6 (1983); Checklist NACC_list_species_aou_7_57.csv (2017)	1908; January 1982; February 1982; 1983; 2017	no	yes	no
Sturnus vulgaris	Sturnus vulgaris	1	Checklist aou_1.csv (1886); Dataset aou_5_34 (January 1982); Checklist aou_5_34.csv (February 1982); Checklist NACC_list_species_aou_7_57.csv (2017)	1886; January 1982; February 1982; 2017	yes	yes	no
Sula brewsteri	Sula brewsteri	1	Dataset aou_1_01 (1889); Dataset aou_4_19 (1944)	1889; 1944	no	no	no
Sula dactylatra	Sula cyanops, Sula dactylatra	2	Checklist aou_1.csv (1886); Dataset aou_3_17 (1920); Dataset aou_5_34 (January 1982); Checklist aou_5_34.csv (February 1982); Dataset aou_7_42 (2000); Checklist NACC_list_species_aou_7_57.csv (2017)	1886; 1920; January 1982; February 1982; 2000; 2017	yes	yes	yes	Avibase: rename
Sula granti	Sula granti	1	Dataset aou_7_42 (2000); Checklist NACC_list_species_aou_7_57.csv (2017)	2000; 2017	no	yes	no
Sula leucogaster	Sula leucogaster, Sula leucogastra	2	Dataset aou_2_14 (1908); Dataset aou_4 (1931); Dataset aou_4_19 (1944); Dataset aou_5 (1957); Checklist aou_5_34.csv (February 1982); Checklist NACC_list_species_aou_7_57.csv (2017)	1908; 1931; 1944; 1957; February 1982; 2017	no	yes	no
Sula nebouxii	Sula gossii, Sula nebouxi, Sula nebouxii	3	Dataset aou_1_01 (1889); Dataset aou_2_08 (1897); Dataset aou_3 (1910); Dataset aou_4_24 (1949); Checklist aou_5_34.csv (February 1982); Checklist NACC_list_species_aou_7_57.csv (2017)	1889; 1897; 1910; 1949; February 1982; 2017	no	yes	yes	Avibase: rename
Sula piscator	Sula piscator	1	Checklist aou_1.csv (1886); Dataset aou_4_19 (1944)	1886; 1944	yes	no	no
Sula sula	Sula sula	1	Checklist aou_1.csv (1886); Dataset aou_2_14 (1908); Dataset aou_4_19 (1944); Checklist aou_5_34.csv (February 1982); Checklist NACC_list_species_aou_7_57.csv (2017)	1886; 1908; 1944; February 1982; 2017	yes	yes	no
Surnia ulula	Surnia ulula caparoch, Surnia ulula	2	Checklist aou_1.csv (1886); Dataset aou_2_14 (1908); Dataset aou_3 (1910); Dataset aou_4 (1931); Dataset aou_5 (1957); Dataset aou_5_34 (January 1982); Checklist aou_5_34.csv (February 1982); Dataset aou_6_37 (1989); Checklist NACC_list_species_aou_7_57.csv (2017)	1886; 1908; 1910; 1931; 1957; January 1982; February 1982; 1989; 2017	yes	yes	no
Synthliboramphus antiquus	Synthliboramphus antiquus, Synthliboramphus antiquum	2	Checklist aou_1.csv (1886); Dataset aou_5 (1957); Dataset aou_5_32 (1973); Checklist aou_5_34.csv (February 1982); Checklist NACC_list_species_aou_7_57.csv (2017)	1886; 1957; 1973; February 1982; 2017	yes	yes	no
Synthliboramphus craveri	Endomychura craveri, Brachyramphus craverii, Endomychura craverii, Brachyramphus craveri, Synthliboramphus craveri	5	Checklist aou_1.csv (1886); Dataset aou_3 (1910); Dataset aou_4 (1931); Dataset aou_4_19 (1944); Dataset aou_4_21 (1946); Dataset aou_5_34 (January 1982); Checklist aou_5_34.csv (February 1982); Checklist NACC_list_species_aou_7_57.csv (2017)	1886; 1910; 1931; 1944; 1946; January 1982; February 1982; 2017	yes	yes	no
Synthliboramphus hypoleucus	Synthliboramphus hypoleucus, Endomychura hypoleucus, Brachyramphus hypoleucus, Endomychura hypoleuca	4	Checklist aou_1.csv (1886); Dataset aou_4 (1931); Dataset aou_4_19 (1944); Dataset aou_4_21 (1946); Dataset aou_5 (1957); Dataset aou_5_34 (January 1982); Checklist aou_5_34.csv (February 1982); Dataset aou_7 (1998); Dataset aou_7_53 (2012); Checklist NACC_list_species_aou_7_57.csv (2017)	1886; 1931; 1944; 1946; 1957; January 1982; February 1982; 1998; 2012; 2017	yes	yes	no
Synthliboramphus scrippsi	Synthliboramphus scrippsi	1	Dataset aou_7_53 (2012); Checklist NACC_list_species_aou_7_57.csv (2017)	2012; 2017	no	yes	no
Synthliboramphus wumizusume	Synthliboramphus wumizusume	1	Checklist aou_1.csv (1886); Dataset aou_1_01 (1889)	1886; 1889	yes	no	no
Tachybaptus dominicus	Colymbus dominicus, Podiceps dominicus, Tachybaptus dominicus	3	Checklist aou_1.csv (1886); Dataset aou_2_14 (1908); Dataset aou_2_15 (1909); Dataset aou_5 (1957); Dataset aou_5_34 (January 1982); Checklist aou_5_34.csv (February 1982); Checklist NACC_list_species_aou_7_57.csv (2017)	1886; 1908; 1909; 1957; January 1982; February 1982; 2017	yes	yes	no
Tachycineta bicolor	Tachycineta bicolor, Iridoprocne bicolor	2	Checklist aou_1.csv (1886); Dataset aou_2_12 (1903); Dataset aou_5_34 (January 1982); Checklist aou_5_34.csv (February 1982); Checklist NACC_list_species_aou_7_57.csv (2017)	1886; 1903; January 1982; February 1982; 2017	yes	yes	no
Tachycineta cyaneoviridis	Tachycineta cyaneoviridis, Callichelidon cyaneoviridis	2	Dataset aou_1_03 (1891); Dataset aou_3 (1910); Dataset aou_5_34 (January 1982); Checklist aou_5_34.csv (February 1982); Checklist NACC_list_species_aou_7_57.csv (2017)	1891; 1910; January 1982; February 1982; 2017	no	yes	no
Tachycineta thalassina	Tachycineta thalassina	1	Checklist aou_1.csv (1886); Dataset aou_3 (1910); Dataset aou_4 (1931); Checklist aou_5_34.csv (February 1982); Checklist NACC_list_species_aou_7_57.csv (2017)	1886; 1910; 1931; February 1982; 2017	yes	yes	no
Tadorna ferruginea	Tadorna ferruginea, Casarca ferruginea, Casarca casarca	3	Dataset aou_2_08 (1897); Dataset aou_2_14 (1908); Dataset aou_5 (1957); Dataset aou_5_32 (1973); Dataset aou_5_34 (January 1982)	1897; 1908; 1957; 1973; January 1982	no	no	yes	Avibase: rename
Tadorna tadorna	Tadorna tadorna	1	Dataset aou_4 (1931); Dataset aou_5_34 (January 1982)	1931; January 1982	no	no	no
Telmatodytes marianae	Cistothorus marianae, Telmatodytes marianae	2	Dataset aou_1_01 (1889); Dataset aou_2_12 (1903); Dataset aou_2_13 (1904)	1889; 1903; 1904	no	no	no
Thalassarche cauta	Thalassarche cauta, Diomedea cauta	2	Dataset aou_4_28 (1953); Dataset aou_5 (1957); Dataset aou_5_34 (January 1982); Checklist aou_5_34.csv (February 1982); Dataset aou_6_41 (1997); Dataset aou_7_55 (2014); Checklist NACC_list_species_aou_7_57.csv (2017)	1953; 1957; January 1982; February 1982; 1997; 2014; 2017	no	yes	no
Thalassarche chlororhynchos	Diomedea chlororhynchos, Thalassogeron culminatus, Thalassogeron chlororhynchos, Thalassarche chlororhynchos, Thalassarche chlororhynchus	5	Checklist aou_1.csv (1886); Dataset aou_4 (1931); Dataset aou_4_19 (1944); Checklist aou_5_34.csv (February 1982); Dataset aou_6_41 (1997); Dataset aou_7 (1998); Checklist NACC_list_species_aou_7_57.csv (2017)	1886; 1931; 1944; February 1982; 1997; 1998; 2017	yes	yes	yes	Avibase: rename
Thalassarche eremita	Thalassarche eremita	1	Dataset aou_7_55 (2014)	2014	no	yes	no
Thalassarche melanophris	Diomedea melanophris, Diomedea melanophrys, Thalassarche melanophris	3	Dataset aou_4_22 (1947); Dataset aou_5 (1957); Dataset aou_5_34 (January 1982); Dataset aou_6 (1983); Dataset aou_6_41 (1997); Checklist NACC_list_species_aou_7_57.csv (2017)	1947; 1957; January 1982; 1983; 1997; 2017	no	yes	no
Thalassarche salvini	Thalassarche salvini	1	Dataset aou_7_55 (2014); Checklist NACC_list_species_aou_7_57.csv (2017)	2014; 2017	no	yes	no
Thalasseus elegans	Thalasseus elegans, Sterna elegans	2	Checklist aou_1.csv (1886); Dataset aou_4 (1931); Dataset aou_5_33 (1976); Checklist aou_5_34.csv (February 1982); Dataset aou_7_47 (2006); Checklist NACC_list_species_aou_7_57.csv (2017)	1886; 1931; 1976; February 1982; 2006; 2017	yes	yes	no
Thalasseus maximus	Sterna maxima, Thalasseus maximus	2	Checklist aou_1.csv (1886); Dataset aou_4 (1931); Dataset aou_5_33 (1976); Checklist aou_5_34.csv (February 1982); Dataset aou_7_47 (2006); Checklist NACC_list_species_aou_7_57.csv (2017)	1886; 1931; 1976; February 1982; 2006; 2017	yes	yes	no
Thalasseus sandvicensis	Sterna sandvicensis acuflavida, Sterna sandvicensis, Thalasseus sandvicensis	3	Checklist aou_1.csv (1886); Dataset aou_4 (1931); Dataset aou_5 (1957); Dataset aou_5_33 (1976); Checklist aou_5_34.csv (February 1982); Dataset aou_7_47 (2006); Checklist NACC_list_species_aou_7_57.csv (2017)	1886; 1931; 1957; 1976; February 1982; 2006; 2017	yes	yes	no
Thrasaetus harpyia	Thrasaetos harpyia, Thrasaetus harpyia	2	Checklist aou_1.csv (1886); Dataset aou_2 (1895); Dataset aou_2_15 (1909); Dataset aou_3 (1910); Dataset aou_5_34 (January 1982); Checklist aou_5_34.csv (February 1982)	1886; 1895; 1909; 1910; January 1982; February 1982	yes	no	no
Thryomanes bewickii	Thryothorus bewickii, Thryothorus bewickii spilurus, Thryomanes bewickii, Thryomanes bewicki, Thryothorus bewickii bairdi	5	Checklist aou_1.csv (1886); Dataset aou_2_09 (1899); Dataset aou_3 (1910); Dataset aou_4 (1931); Dataset aou_4_19 (1944); Dataset aou_4_20 (1945); Checklist aou_5_34.csv (February 1982); Dataset aou_6 (1983); Checklist NACC_list_species_aou_7_57.csv (2017)	1886; 1899; 1910; 1931; 1944; 1945; February 1982; 1983; 2017	yes	yes	no
Thryomanes brevicauda	Thryothorus brevicaudus, Thryothorus brevicauda, Thryomanes brevicauda	3	Checklist aou_1.csv (1886); Dataset aou_2 (1895); Dataset aou_2_09 (1899); Dataset aou_4_20 (1945)	1886; 1895; 1899; 1945	yes	no	no
Thryomanes leucophrys	Thryomanes leucophrys, Thryothorus leucophrys	2	Dataset aou_1_07 (1895); Dataset aou_2_09 (1899); Dataset aou_4 (1931)	1895; 1899; 1931	no	no	no
Thryothorus ludovicianus	Throthorus ludovicianus, Thryothorus ludovicianus, Thryothorus ludovicianus miamensis	3	Checklist aou_1.csv (1886); Dataset aou_5_34 (January 1982); Checklist aou_5_34.csv (February 1982); Checklist NACC_list_species_aou_7_57.csv (2017)	1886; January 1982; February 1982; 2017	yes	yes	no
Tiaris bicolor	Euetheia bicolor, Tiaris bicolor	2	Checklist aou_1.csv (1886); Dataset aou_2_11 (1902); Dataset aou_4 (1931); Dataset aou_5 (1957); Dataset aou_5_34 (January 1982); Checklist aou_5_34.csv (February 1982); Checklist NACC_list_species_aou_7_57.csv (2017)	1886; 1902; 1931; 1957; January 1982; February 1982; 2017	yes	yes	no
Tiaris canorus	Tiaris canora, Euetheia canora, Tiaris canorus	3	Dataset aou_1_01 (1889); Dataset aou_2_11 (1902); Dataset aou_3 (1910); Dataset aou_4 (1931); Dataset aou_5 (1957); Dataset aou_5_34 (January 1982); Dataset aou_6 (1983); Dataset aou_7_45 (2004); Checklist NACC_list_species_aou_7_57.csv (2017)	1889; 1902; 1910; 1931; 1957; January 1982; 1983; 2004; 2017	no	yes	no
Totanus ocropus	Totanus ochropus, Totanus ocropus, Helodromas ocrophus	3	Checklist aou_1.csv (1886); Dataset aou_2_09 (1899); Dataset aou_4 (1931); Dataset aou_5 (1957)	1886; 1899; 1931; 1957	yes	no	no
Toxostoma bendirei	Toxostoma bendirei, Harporhynchus bendirei	2	Checklist aou_1.csv (1886); Dataset aou_2_11 (1902); Dataset aou_3 (1910); Checklist aou_5_34.csv (February 1982); Checklist NACC_list_species_aou_7_57.csv (2017)	1886; 1902; 1910; February 1982; 2017	yes	yes	no
Toxostoma cinereum	Toxostoma cinereum, Harporhynchus cinereus	2	Checklist aou_1.csv (1886); Dataset aou_2_11 (1902); Dataset aou_3 (1910); Dataset aou_5 (1957); Dataset aou_5_34 (January 1982); Dataset aou_6 (1983); Checklist NACC_list_species_aou_7_57.csv (2017)	1886; 1902; 1910; 1957; January 1982; 1983; 2017	yes	yes	no
Toxostoma crissale	Toxostoma crissale, Toxostoma dorsale, Harporhynchus crissalis, Toxostoma crissalis	4	Checklist aou_1.csv (1886); Dataset aou_2_11 (1902); Dataset aou_3 (1910); Dataset aou_4 (1931); Checklist aou_5_34.csv (February 1982); Dataset aou_6_35 (1985); Checklist NACC_list_species_aou_7_57.csv (2017)	1886; 1902; 1910; 1931; February 1982; 1985; 2017	yes	yes	yes	Avibase: rename
Toxostoma curvirostre	Harporhynchus curvirostris palmeri, Harporhynchus curvirostris, Toxostoma curvirostre	3	Checklist aou_1.csv (1886); Dataset aou_2_11 (1902); Dataset aou_3 (1910); Checklist aou_5_34.csv (February 1982); Checklist NACC_list_species_aou_7_57.csv (2017)	1886; 1902; 1910; February 1982; 2017	yes	yes	no
Toxostoma lecontei	Toxostoma lecontei, Harporhynchus lecontei	2	Checklist aou_1.csv (1886); Dataset aou_2_11 (1902); Dataset aou_3 (1910); Dataset aou_5 (1957); Checklist aou_5_34.csv (February 1982); Checklist NACC_list_species_aou_7_57.csv (2017)	1886; 1902; 1910; 1957; February 1982; 2017	yes	yes	no
Toxostoma longirostre	Harporhynchus longirostris, Toxostoma longirostre	2	Checklist aou_1.csv (1886); Dataset aou_1_01 (1889); Dataset aou_2 (1895); Dataset aou_2_11 (1902); Dataset aou_3 (1910); Dataset aou_5 (1957); Checklist aou_5_34.csv (February 1982); Checklist NACC_list_species_aou_7_57.csv (2017)	1886; 1889; 1895; 1902; 1910; 1957; February 1982; 2017	yes	yes	no
Toxostoma redivivum	Harporhynchus redivivus, Toxostoma redivivum	2	Checklist aou_1.csv (1886); Dataset aou_2_11 (1902); Dataset aou_3 (1910); Checklist aou_5_34.csv (February 1982); Checklist NACC_list_species_aou_7_57.csv (2017)	1886; 1902; 1910; February 1982; 2017	yes	yes	no
Toxostoma rufum	Toxostoma rufum, Harporhynchus rufus	2	Checklist aou_1.csv (1886); Dataset aou_2_11 (1902); Dataset aou_3 (1910); Checklist aou_5_34.csv (February 1982); Checklist NACC_list_species_aou_7_57.csv (2017)	1886; 1902; 1910; February 1982; 2017	yes	yes	no
Tringa brevipes	Tringa brevipes, Heteroscelus brevipes, Heteractitis brevipes	3	Dataset aou_4 (1931); Dataset aou_5 (1957); Dataset aou_5_34 (January 1982); Checklist aou_5_34.csv (February 1982); Dataset aou_7_47 (2006); Checklist NACC_list_species_aou_7_57.csv (2017)	1931; 1957; January 1982; February 1982; 2006; 2017	no	yes	no
Tringa flavipes	Totanus flavipes, Tringa flavipes	2	Checklist aou_1.csv (1886); Dataset aou_4 (1931); Dataset aou_5 (1957); Dataset aou_5_32 (1973); Checklist aou_5_34.csv (February 1982); Checklist NACC_list_species_aou_7_57.csv (2017)	1886; 1931; 1957; 1973; February 1982; 2017	yes	yes	no
Tringa glareola	Rhyacophilus glareola, Tringa glareola	2	Dataset aou_2_14 (1908); Dataset aou_4_26 (1951); Checklist aou_5_34.csv (February 1982); Checklist NACC_list_species_aou_7_57.csv (2017)	1908; 1951; February 1982; 2017	no	yes	no
Tringa incana	Heteractitis incanus, Heteroscelus incanus, Heteroscelus incanum, Tringa incana	4	Checklist aou_1.csv (1886); Dataset aou_3 (1910); Dataset aou_3_17 (1920); Dataset aou_4 (1931); Dataset aou_5 (1957); Dataset aou_5_32 (1973); Checklist aou_5_34.csv (February 1982); Dataset aou_7_47 (2006); Checklist NACC_list_species_aou_7_57.csv (2017)	1886; 1910; 1920; 1931; 1957; 1973; February 1982; 2006; 2017	yes	yes	no
Tringa melanoleuca	Tringa melanoleuca, Totanus melanoleucus	2	Checklist aou_1.csv (1886); Dataset aou_5 (1957); Dataset aou_5_32 (1973); Checklist aou_5_34.csv (February 1982); Checklist NACC_list_species_aou_7_57.csv (2017)	1886; 1957; 1973; February 1982; 2017	yes	yes	no
Tringa semipalmata	Tringa semipalmata, Catoptrophorus semipalmatus, Symphemia semipalmata	3	Checklist aou_1.csv (1886); Dataset aou_2_14 (1908); Checklist aou_5_34.csv (February 1982); Dataset aou_7_47 (2006); Checklist NACC_list_species_aou_7_57.csv (2017)	1886; 1908; February 1982; 2006; 2017	yes	yes	no
Tringa solitaria	Tringa solitaria, Helodromas solitarius, Totanus solitarius	3	Checklist aou_1.csv (1886); Dataset aou_2_09 (1899); Dataset aou_3_17 (1920); Checklist aou_5_34.csv (February 1982); Checklist NACC_list_species_aou_7_57.csv (2017)	1886; 1899; 1920; February 1982; 2017	yes	yes	no
Tringa totanus	Totanus totanus, Tringa totanus	2	Dataset aou_3_16 (1912); Dataset aou_4 (1931); Dataset aou_5 (1957); Dataset aou_5_32 (1973); Dataset aou_5_34 (January 1982); Dataset aou_6_41 (1997); Checklist NACC_list_species_aou_7_57.csv (2017)	1912; 1931; 1957; 1973; January 1982; 1997; 2017	no	yes	no
Trochilus heloisa	Trochilus heloisa	1	Checklist aou_1.csv (1886); Dataset aou_1_03 (1891)	1886; 1891	yes	no	no
Trochilus violajugulum	Trochilus violajugulum	1	Dataset aou_1_01 (1889); Dataset aou_2_10 (1901)	1889; 1901	no	no	no
Troglodytes aedon	Troglodytes aedon, Troglodytes aedon parkmanii	2	Checklist aou_1.csv (1886); Dataset aou_4 (1931); Checklist aou_5_34.csv (February 1982); Dataset aou_7_54 (2013); Checklist NACC_list_species_aou_7_57.csv (2017)	1886; 1931; February 1982; 2013; 2017	yes	yes	no
Troglodytes brunneicollis	Troglodytes brunneicollis	1	Dataset aou_4_25 (1950); Dataset aou_5_34 (January 1982)	1950; January 1982	no	no	no
Troglodytes cobbi	Troglodytes cobbi	1	Dataset aou_7_54 (2013)	2013	no	yes	no
Troglodytes hiemalis	Troglodytes hiemalis pacificus, Nannus hiemalis, Troglodytes hiemalis, Olbiorchilus hiemalis, Anorthura hiemalis	5	Checklist aou_1.csv (1886); Dataset aou_2_09 (1899); Dataset aou_2_11 (1902); Dataset aou_2_14 (1908); Dataset aou_4 (1931); Dataset aou_4_19 (1944); Dataset aou_7_51 (2010); Checklist NACC_list_species_aou_7_57.csv (2017)	1886; 1899; 1902; 1908; 1931; 1944; 2010; 2017	yes	yes	no
Troglodytes pacificus	Troglodytes pacificus	1	Dataset aou_7_51 (2010); Checklist NACC_list_species_aou_7_57.csv (2017)	2010; 2017	no	yes	no
Troglodytes troglodytes	Troglodytes troglodytes	1	Dataset aou_4_19 (1944); Checklist aou_5_34.csv (February 1982); Dataset aou_7_51 (2010)	1944; February 1982; 2010	no	no	no
Trogon ambiguus	Trogon ambiguus	1	Checklist aou_1.csv (1886); Dataset aou_4_19 (1944); Dataset aou_4_22 (1947)	1886; 1944; 1947	yes	no	no
Trogon elegans	Trogon elegans	1	Dataset aou_4_19 (1944); Dataset aou_4_22 (1947); Dataset aou_5_34 (January 1982); Checklist aou_5_34.csv (February 1982); Checklist NACC_list_species_aou_7_57.csv (2017)	1944; 1947; January 1982; February 1982; 2017	no	yes	no
Turdus confinis	Turdus confinis, Planesticus confinis, Merula confinis	3	Checklist aou_1.csv (1886); Dataset aou_2_14 (1908); Dataset aou_4 (1931); Dataset aou_5_32 (1973)	1886; 1908; 1931; 1973	yes	no	no
Turdus iliacus	Turdus iliacus, Turdus musicus, Arceuthornis musicus	3	Checklist aou_1.csv (1886); Dataset aou_2_14 (1908); Dataset aou_4 (1931); Dataset aou_4_19 (1944); Dataset aou_5 (1957); Dataset aou_5_33 (1976); Dataset aou_5_34 (January 1982); Checklist aou_5_34.csv (February 1982); Dataset aou_6 (1983); Checklist NACC_list_species_aou_7_57.csv (2017)	1886; 1908; 1931; 1944; 1957; 1976; January 1982; February 1982; 1983; 2017	yes	yes	yes	Avibase: rename
Turdus merula	Turdus merula	1	Dataset aou_4 (1931); Dataset aou_5 (1957); Dataset aou_5_34 (January 1982); Checklist aou_5_34.csv (February 1982); Dataset aou_6 (1983); Checklist NACC_list_species_aou_7_57.csv (2017)	1931; 1957; January 1982; February 1982; 1983; 2017	no	yes	no
Turdus migratorius	Merula migratoria propinqua, Turdus migratorius, Merula migratoria, Planesticus migratorius	4	Checklist aou_1.csv (1886); Dataset aou_2_14 (1908); Dataset aou_3 (1910); Dataset aou_4 (1931); Dataset aou_5_32 (1973); Dataset aou_5_34 (January 1982); Checklist aou_5_34.csv (February 1982); Dataset aou_6 (1983); Checklist NACC_list_species_aou_7_57.csv (2017)	1886; 1908; 1910; 1931; 1973; January 1982; February 1982; 1983; 2017	yes	yes	no
Turdus pilaris	Turdus pilaris	1	Dataset aou_4_20 (1945); Dataset aou_5_34 (January 1982); Checklist aou_5_34.csv (February 1982); Dataset aou_6 (1983); Checklist NACC_list_species_aou_7_57.csv (2017)	1945; January 1982; February 1982; 1983; 2017	no	yes	no
Tympanuchus americanus	Tympanuchus americanus	1	Checklist aou_1.csv (1886); Dataset aou_2_15 (1909); Dataset aou_4 (1931)	1886; 1909; 1931	yes	no	no
Tympanuchus cupido	Tympanuchus cupido	1	Checklist aou_1.csv (1886); Dataset aou_4 (1931); Dataset aou_5_34 (January 1982); Checklist aou_5_34.csv (February 1982); Checklist NACC_list_species_aou_7_57.csv (2017)	1886; 1931; January 1982; February 1982; 2017	yes	yes	no
Tympanuchus pallidicinctus	Tympanuchus pallidicinctus	1	Checklist aou_1.csv (1886); Dataset aou_3 (1910); Dataset aou_4 (1931); Dataset aou_5_34 (January 1982); Checklist aou_5_34.csv (February 1982); Checklist NACC_list_species_aou_7_57.csv (2017)	1886; 1910; 1931; January 1982; February 1982; 2017	yes	yes	no
Tympanuchus phasianellus	Pediocaetes phasianellus columbianus, Pedioecetes phasianellus, Pediocaetes phasianellus campestris, Tympanuchus phasianellus, Pediocaetes phasianellus	5	Checklist aou_1.csv (1886); Dataset aou_2_09 (1899); Dataset aou_5_34 (January 1982); Checklist aou_5_34.csv (February 1982); Checklist NACC_list_species_aou_7_57.csv (2017)	1886; 1899; January 1982; February 1982; 2017	yes	yes	no
Tyrannus dominicensis	Tyrannus dominicensis	1	Checklist aou_1.csv (1886); Checklist aou_5_34.csv (February 1982); Checklist NACC_list_species_aou_7_57.csv (2017)	1886; February 1982; 2017	yes	yes	no
Tyrannus forficatus	Muscivora forficatus, Tyrannus forficatus, Milvulus forficatus, Muscivora forficata	4	Checklist aou_1.csv (1886); Dataset aou_2_11 (1902); Dataset aou_3 (1910); Dataset aou_5_34 (January 1982); Checklist aou_5_34.csv (February 1982); Checklist NACC_list_species_aou_7_57.csv (2017)	1886; 1902; 1910; January 1982; February 1982; 2017	yes	yes	no
Tyrannus melancholicus	Tyrannus melancholicus, Tyrannus melancholicus couchii	2	Checklist aou_1.csv (1886); Dataset aou_5 (1957); Checklist aou_5_34.csv (February 1982); Checklist NACC_list_species_aou_7_57.csv (2017)	1886; 1957; February 1982; 2017	yes	yes	no
Tyrannus savana	Milvulus tyrannus, Tyrannus savana, Muscivora tyrannus, Tyrannus savanna	4	Checklist aou_1.csv (1886); Dataset aou_2_11 (1902); Dataset aou_5_34 (January 1982); Checklist aou_5_34.csv (February 1982); Dataset aou_6 (1983); Checklist NACC_list_species_aou_7_57.csv (2017)	1886; 1902; January 1982; February 1982; 1983; 2017	yes	yes	yes	Avibase: rename
Tyrannus tyrannus	Tyrannus tyrannus	1	Checklist aou_1.csv (1886); Dataset aou_4 (1931); Checklist aou_5_34.csv (February 1982); Checklist NACC_list_species_aou_7_57.csv (2017)	1886; 1931; February 1982; 2017	yes	yes	no
Tyrannus verticalis	Tyrannus verticalis	1	Checklist aou_1.csv (1886); Dataset aou_5 (1957); Checklist aou_5_34.csv (February 1982); Checklist NACC_list_species_aou_7_57.csv (2017)	1886; 1957; February 1982; 2017	yes	yes	no
Tyrannus vociferans	Tyrannus vociferans	1	Checklist aou_1.csv (1886); Checklist aou_5_34.csv (February 1982); Checklist NACC_list_species_aou_7_57.csv (2017)	1886; February 1982; 2017	yes	yes	no
Tyto alba	Tyto alba	1	Dataset aou_3_18 (1923); Dataset aou_4 (1931); Dataset aou_5_34 (January 1982); Checklist aou_5_34.csv (February 1982); Dataset aou_6_37 (1989); Dataset aou_7 (1998); Checklist NACC_list_species_aou_7_57.csv (2017)	1923; 1931; January 1982; February 1982; 1989; 1998; 2017	no	yes	no
Tyto pratincola	Aluco pratincola, Strix pratincola, Tyto pratincola	3	Checklist aou_1.csv (1886); Dataset aou_2_14 (1908); Dataset aou_3 (1910); Dataset aou_3_17 (1920); Dataset aou_3_18 (1923)	1886; 1908; 1910; 1920; 1923	yes	no	no
Uria aalge	Uria aalge, Uria troile, Uria troile californica, Uria troille	4	Checklist aou_1.csv (1886); Dataset aou_3 (1910); Dataset aou_4 (1931); Dataset aou_5 (1957); Checklist aou_5_34.csv (February 1982); Checklist NACC_list_species_aou_7_57.csv (2017)	1886; 1910; 1931; 1957; February 1982; 2017	yes	yes	yes	Avibase: rename
Uria lomvia	Uria lomvia arra, Uria lomvia	2	Checklist aou_1.csv (1886); Dataset aou_4 (1931); Dataset aou_5 (1957); Checklist aou_5_34.csv (February 1982); Checklist NACC_list_species_aou_7_57.csv (2017)	1886; 1931; 1957; February 1982; 2017	yes	yes	no
Vanellus vanellus	Vanellus vanellus	1	Checklist aou_1.csv (1886); Dataset aou_5_34 (January 1982); Checklist aou_5_34.csv (February 1982); Checklist NACC_list_species_aou_7_57.csv (2017)	1886; January 1982; February 1982; 2017	yes	yes	no
Vermivora bachmanii	Helminthophila bachmani, Helminthophila bachmanii, Vermivora bachmanii, Vermivora bachmani	4	Checklist aou_1.csv (1886); Dataset aou_2 (1895); Dataset aou_2_15 (1909); Dataset aou_3 (1910); Dataset aou_3_17 (1920); Dataset aou_4_19 (1944); Dataset aou_5 (1957); Dataset aou_5_34 (January 1982); Checklist aou_5_34.csv (February 1982); Dataset aou_6 (1983); Checklist NACC_list_species_aou_7_57.csv (2017)	1886; 1895; 1909; 1910; 1920; 1944; 1957; January 1982; February 1982; 1983; 2017	yes	yes	no
Vermivora chrysoptera	Helminthophila chrysoptera, Vermivora chrysoptera	2	Checklist aou_1.csv (1886); Dataset aou_2_15 (1909); Dataset aou_3_17 (1920); Dataset aou_5 (1957); Dataset aou_5_34 (January 1982); Checklist aou_5_34.csv (February 1982); Dataset aou_6 (1983); Checklist NACC_list_species_aou_7_57.csv (2017)	1886; 1909; 1920; 1957; January 1982; February 1982; 1983; 2017	yes	yes	no
Vermivora cyanoptera	Vermivora pinus, Vermivora cyanoptera, Helminthophila pinus	3	Checklist aou_1.csv (1886); Dataset aou_2_15 (1909); Dataset aou_3_17 (1920); Dataset aou_5 (1957); Dataset aou_5_34 (January 1982); Checklist aou_5_34.csv (February 1982); Dataset aou_6 (1983); Dataset aou_7_51 (2010); Checklist NACC_list_species_aou_7_57.csv (2017)	1886; 1909; 1920; 1957; January 1982; February 1982; 1983; 2010; 2017	yes	yes	yes	Avibase: rename
Vireo altiloquus	Vireo calidris, Vireo altiloquus, Vireosylva calidris, Vireo altiloquus barbatulus	4	Checklist aou_1.csv (1886); Dataset aou_2 (1895); Dataset aou_2_14 (1908); Dataset aou_4 (1931); Dataset aou_4_19 (1944); Checklist aou_5_34.csv (February 1982); Checklist NACC_list_species_aou_7_57.csv (2017)	1886; 1895; 1908; 1931; 1944; February 1982; 2017	yes	yes	yes	Avibase: rename
Vireo atricapilla	Vireo atricapilla, Vireo atricapillus	2	Checklist aou_1.csv (1886); Dataset aou_5 (1957); Dataset aou_5_34 (January 1982); Checklist aou_5_34.csv (February 1982); Dataset aou_7_44 (2003); Checklist NACC_list_species_aou_7_57.csv (2017)	1886; 1957; January 1982; February 1982; 2003; 2017	yes	yes	no
Vireo bellii	Vireo belli, Vireo bellii, Vireo bellii pusillus	3	Checklist aou_1.csv (1886); Dataset aou_2_11 (1902); Dataset aou_3 (1910); Dataset aou_4_19 (1944); Checklist aou_5_34.csv (February 1982); Checklist NACC_list_species_aou_7_57.csv (2017)	1886; 1902; 1910; 1944; February 1982; 2017	yes	yes	no
Vireo cassinii	Vireo cassinii	1	Dataset aou_6_41 (1997); Checklist NACC_list_species_aou_7_57.csv (2017)	1997; 2017	no	yes	no
Vireo flavifrons	Vireo flavifrons, Lanivireo flavifrons	2	Checklist aou_1.csv (1886); Dataset aou_2_14 (1908); Dataset aou_4 (1931); Checklist aou_5_34.csv (February 1982); Checklist NACC_list_species_aou_7_57.csv (2017)	1886; 1908; 1931; February 1982; 2017	yes	yes	no
Vireo flavoviridis	Vireosylva flavoviridis, Vireo flavoviridis	2	Checklist aou_1.csv (1886); Dataset aou_2_14 (1908); Dataset aou_4 (1931); Dataset aou_5_34 (January 1982); Dataset aou_6_36 (1987); Checklist NACC_list_species_aou_7_57.csv (2017)	1886; 1908; 1931; January 1982; 1987; 2017	yes	yes	no
Vireo gilvus	Vireo gilvus, Vireosylva gilva	2	Checklist aou_1.csv (1886); Dataset aou_2_14 (1908); Dataset aou_4 (1931); Checklist aou_5_34.csv (February 1982); Checklist NACC_list_species_aou_7_57.csv (2017)	1886; 1908; 1931; February 1982; 2017	yes	yes	no
Vireo griseus	Vireo griseus, Vireo noveboracensis	2	Checklist aou_1.csv (1886); Dataset aou_2_14 (1908); Checklist aou_5_34.csv (February 1982); Checklist NACC_list_species_aou_7_57.csv (2017)	1886; 1908; February 1982; 2017	yes	yes	yes	Avibase: rename
Vireo huttoni	Vireo huttoni, Vireo huttoni stephensi	2	Checklist aou_1.csv (1886); Checklist aou_5_34.csv (February 1982); Checklist NACC_list_species_aou_7_57.csv (2017)	1886; February 1982; 2017	yes	yes	no
Vireo olivaceus	Vireosylva olivacea, Vireo olivaceus	2	Checklist aou_1.csv (1886); Dataset aou_2_14 (1908); Dataset aou_4 (1931); Checklist aou_5_34.csv (February 1982); Dataset aou_6_36 (1987); Checklist NACC_list_species_aou_7_57.csv (2017)	1886; 1908; 1931; February 1982; 1987; 2017	yes	yes	no
Vireo philadelphicus	Vireosylva philadelphica, Vireo philadelphicus	2	Checklist aou_1.csv (1886); Dataset aou_2_14 (1908); Dataset aou_4 (1931); Checklist aou_5_34.csv (February 1982); Checklist NACC_list_species_aou_7_57.csv (2017)	1886; 1908; 1931; February 1982; 2017	yes	yes	no
Vireo plumbeus	Vireo plumbeus	1	Dataset aou_6_41 (1997); Checklist NACC_list_species_aou_7_57.csv (2017)	1997; 2017	no	yes	no
Vireo pusillus	Vireo pusillus	1	Dataset aou_2_11 (1902); Dataset aou_2_14 (1908)	1902; 1908	no	no	no
Vireo solitarius	Vireo solitarius, Vireo solitarius plumbeus, Vireo solitarius cassinii, Lanivireo solitarius	4	Checklist aou_1.csv (1886); Dataset aou_2_14 (1908); Dataset aou_4 (1931); Dataset aou_5 (1957); Checklist aou_5_34.csv (February 1982); Dataset aou_6_41 (1997); Checklist NACC_list_species_aou_7_57.csv (2017)	1886; 1908; 1931; 1957; February 1982; 1997; 2017	yes	yes	no
Vireo vicinior	Vireo vicinior	1	Checklist aou_1.csv (1886); Checklist aou_5_34.csv (February 1982); Checklist NACC_list_species_aou_7_57.csv (2017)	1886; February 1982; 2017	yes	yes	no
Xanthocephalus xanthocephalus	Xanthocephalus xanthocephalus	1	Checklist aou_1.csv (1886); Dataset aou_5_34 (January 1982); Checklist aou_5_34.csv (February 1982); Dataset aou_6 (1983); Checklist NACC_list_species_aou_7_57.csv (2017)	1886; January 1982; February 1982; 1983; 2017	yes	yes	no
Xanthoura luxuosa	Xanthoura luxuosa	1	Checklist aou_1.csv (1886); Dataset aou_4_19 (1944)	1886; 1944	yes	no	no
Xema sabini	Xema sabinii, Xema sabini	2	Checklist aou_1.csv (1886); Dataset aou_3 (1910); Checklist aou_5_34.csv (February 1982); Checklist NACC_list_species_aou_7_57.csv (2017)	1886; 1910; February 1982; 2017	yes	yes	no
Zenaida asiatica	Zenaida asiatica, Melopelia leucoptera, Melopelia asiatica	3	Checklist aou_1.csv (1886); Dataset aou_2_14 (1908); Dataset aou_4_19 (1944); Checklist aou_5_34.csv (February 1982); Checklist NACC_list_species_aou_7_57.csv (2017)	1886; 1908; 1944; February 1982; 2017	yes	yes	yes	Avibase: rename
Zenaida aurita	Zenaida aurita, Zenaida zenaida	2	Checklist aou_1.csv (1886); Dataset aou_4_19 (1944); Checklist aou_5_34.csv (February 1982); Checklist NACC_list_species_aou_7_57.csv (2017)	1886; 1944; February 1982; 2017	yes	yes	yes	Avibase: rename
Zenaida macroura	Zenaida macroura, Zenaidura macroura	2	Checklist aou_1.csv (1886); Dataset aou_5_32 (1973); Checklist aou_5_34.csv (February 1982); Checklist NACC_list_species_aou_7_57.csv (2017)	1886; 1973; February 1982; 2017	yes	yes	no
Zonotrichia albicollis	Zonotrichia albicollis	1	Checklist aou_1.csv (1886); Dataset aou_5_34 (January 1982); Checklist aou_5_34.csv (February 1982); Checklist NACC_list_species_aou_7_57.csv (2017)	1886; January 1982; February 1982; 2017	yes	yes	no
Zonotrichia atricapilla	Zonotrichia atricapilla, Zonotrichia coronata	2	Checklist aou_1.csv (1886); Dataset aou_4_27 (1952); Dataset aou_5_34 (January 1982); Checklist aou_5_34.csv (February 1982); Checklist NACC_list_species_aou_7_57.csv (2017)	1886; 1952; January 1982; February 1982; 2017	yes	yes	yes	Avibase: rename
Zonotrichia gambeli	Zonotrichia gambeli	1	Checklist aou_1.csv (1886); Dataset aou_1_02 (1890)	1886; 1890	yes	no	no
Zonotrichia intermedia	Zonotrichia intermedia	1	Checklist aou_1.csv (1886); Dataset aou_1_02 (1890)	1886; 1890	yes	no	no
Zonotrichia leucophrys	Zonotrichia leucophrys	1	Checklist aou_1.csv (1886); Dataset aou_5_34 (January 1982); Checklist aou_5_34.csv (February 1982); Checklist NACC_list_species_aou_7_57.csv (2017)	1886; January 1982; February 1982; 2017	yes	yes	no
Zonotrichia querula	Zonotrichia querula	1	Checklist aou_1.csv (1886); Dataset aou_5 (1957); Dataset aou_5_34 (January 1982); Checklist aou_5_34.csv (February 1982); Dataset aou_7 (1998); Checklist NACC_list_species_aou_7_57.csv (2017)	1886; 1957; January 1982; February 1982; 1998; 2017	yes	yes	no
