# Supplementary material for: The tempo and mode of the taxonomic correction process: How taxonomists have corrected and recorrected North American bird species over the last 127 years
Source: PLoS One. 2018 Apr 19;13(4):e0195736. doi: 10.1371/journal.pone.0195736 (PMC5909608; doi:10.1371/journal.pone.0195736)
Supplement: S1 Code — This code is also available online at http://github.com/gaurav/aou_checklists and has been archived in Zenodo under DOI http://doi.org/10.5281/zenodo.1214826. (ZIP) [file pone.0195736.s007.zip › gaurav-aou_checklists-5955902/07 - taxon_concepts/list-all-including-unrecognized.csv]

id	name	names	name_cluster_id	date_range	datasets	first_added_dataset	last_recognized_dataset	dataset_years	first_added_year	last_recognized_year	starts_with	ends_with	is_polytypic	is_ongoing	recognized_in_last_dataset
d866788a-e56a-4a6d-b027-b5ffca451ebc	Numenius americanus	Numenius americanus; Numenius longirostris	0ed5c04b-1903-4d81-bfc7-f26d4e4054f5	1886 to 2017	aou_1.csv, aou_2_14, aou_5_34.csv, NACC_list_species_aou_7_57.csv	aou_1.csv	NACC_list_species_aou_7_57.csv	1886, 1908, 1982, 2017	1886	2017	added Numenius longirostris		no	no	yes
7d7c2155-088d-485e-b88f-bf983dfa4297	Cardinalis sinuatus	Cardinalis sinuatus; Pyrrhuloxia sinuata	bf3c2de8-4879-467e-8ae2-07dbb4a14fc7	1886 to 2017	aou_1.csv, aou_2, aou_3, aou_5, aou_5_33, aou_5_34, aou_5_34.csv, aou_6, NACC_list_species_aou_7_57.csv	aou_1.csv	NACC_list_species_aou_7_57.csv	1886, 1895, 1910, 1957, 1976, 1982, 1982, 1983, 2017	1886	2017	added Pyrrhuloxia sinuata		no	no	yes
b8664d3e-7d60-4ccd-bd76-edb51816cd42	Eucometis penicillata	Eucometis penicillata	22ce965f-a0ae-4506-8f92-0f9e6f3f64e9	1983 to 2017	aou_6, NACC_list_species_aou_7_57.csv	aou_6	NACC_list_species_aou_7_57.csv	1983, 2017	1983	2017	added Eucometis penicillata		no	no	yes
b4ff595f-9a4f-4839-ba78-7af906d51174	Turdus nudigenis	Turdus nudigenis	d6a6919d-e37d-4282-91f0-f5bbd81db27f	1983 to 2017	aou_6, aou_6_35, aou_7_49, aou_7_52, NACC_list_species_aou_7_57.csv	aou_6	NACC_list_species_aou_7_57.csv	1983, 1985, 2008, 2011, 2017	1983	2017	added Turdus nudigenis		no	no	yes
d395c8b2-042e-4106-959d-345480816685	Geranospiza caerulescens	Geranospiza caerulescens	3b6d61d9-29ec-4ef7-81e6-ced070e14eb4	1983 to 2017	aou_6, NACC_list_species_aou_7_57.csv	aou_6	NACC_list_species_aou_7_57.csv	1983, 2017	1983	2017	added Geranospiza caerulescens		no	no	yes
389fa41d-b58a-469a-823b-f09532b28c44	Anas laysanensis	Anas laysanensis	9741ff58-993f-49a8-a3dc-fe9430b8a404	January 1982 to 2017	aou_5_34, aou_5_34.csv, NACC_list_species_aou_7_57.csv	aou_5_34	NACC_list_species_aou_7_57.csv	1982, 1982, 2017	1982	2017	added Anas laysanensis		no	no	yes
e0349af4-1e60-4707-a1fc-1dc0f73db662	Pterodroma cervicalis	Pterodroma cervicalis	735ed729-8302-40c8-9d70-94f03cfa6d61	1991	aou_6_38	aou_6_38	aou_6_38	1991	1991	1991	Pterodroma externa -> Pterodroma cervicalis + Pterodroma externa [split, aou_6_38 (1991)]	Pterodroma externa -> Pterodroma cervicalis + Pterodroma externa [split, aou_6_38 (1991)]	no	no	yes
ba8b5c89-900f-44a7-9a4f-e5352f28f7a9	Pterodroma cervicalis	Pterodroma cervicalis	735ed729-8302-40c8-9d70-94f03cfa6d61	1991 to 2017	aou_6_38, NACC_list_species_aou_7_57.csv	aou_6_38	NACC_list_species_aou_7_57.csv	1991, 2017	1991	2017	Pterodroma externa -> Pterodroma cervicalis + Pterodroma externa [split, aou_6_38 (1991)]		no	no	yes
ae827a39-5d82-402e-8626-907a09952a1d	Synthliboramphus antiquus	Synthliboramphus antiquum; Synthliboramphus antiquus	59fab2d6-1514-4007-9c29-27ab519f1f2d	1886 to 2017	aou_1.csv, aou_5, aou_5_32, aou_5_34.csv, NACC_list_species_aou_7_57.csv	aou_1.csv	NACC_list_species_aou_7_57.csv	1886, 1957, 1973, 1982, 2017	1886	2017	added Synthliboramphus antiquus		no	no	yes
92f95b38-e971-4d2c-8e5a-d1790f65af86	Delichon urbicum	Chelidonaria urbica; Delichon urbica; Delichon urbicum	fb213c4d-ea8f-4b0f-bd74-e696be4aa2b3	1908 to 2017	aou_2_14, aou_3, aou_4_19, aou_5, aou_5_34, aou_5_34.csv, aou_7_45, NACC_list_species_aou_7_57.csv	aou_2_14	NACC_list_species_aou_7_57.csv	1908, 1910, 1944, 1957, 1982, 1982, 2004, 2017	1908	2017	added Chelidonaria urbica		no	no	yes
112ab2ca-326d-4188-843f-844cc4186c94	Anthus pratensis	Anthus pratensis	4bb06bd0-01d6-4c97-b3d4-aa46988f1651	1886 to January 1982	aou_1.csv, aou_5_34	aou_1.csv	aou_5_34	1886, 1982	1886	1982	added Anthus pratensis		no	no	no
3c17ae53-6a93-4c8b-af7d-8407bfd9fae7	Margarornis bellulus	Margarornis bellulus	31f05423-ae0d-4d8c-ab67-342f70de2194	1983 to 2017	aou_6, NACC_list_species_aou_7_57.csv	aou_6	NACC_list_species_aou_7_57.csv	1983, 2017	1983	2017	added Margarornis bellulus		no	no	yes
e5adf0d6-34e1-4214-9500-1f407285906c	Ceratopipra erythrocephala	Ceratopipra erythrocephala	c6bddb11-819e-4971-8550-2e825331bf6b	2017	NACC_list_species_aou_7_57.csv	NACC_list_species_aou_7_57.csv	NACC_list_species_aou_7_57.csv	2017	2017	2017	added Ceratopipra erythrocephala		no	no	yes
96c116b3-4f80-4bcb-9efe-b9f2a486288b	Passerina amoena	Cyanospiza amoena; Passerina amoena	0838c852-72a5-4f60-b791-808678cc5443	1886 to 2017	aou_1.csv, aou_2_09, aou_2_14, aou_5_34, aou_5_34.csv, aou_6, NACC_list_species_aou_7_57.csv	aou_1.csv	NACC_list_species_aou_7_57.csv	1886, 1899, 1908, 1982, 1982, 1983, 2017	1886	2017	added Passerina amoena		no	no	yes
0727cc2f-841a-4126-b2dc-921c218acede	Turdus obsoletus	Turdus obsoletus	734c0215-2aa8-456a-9c24-417ac46cb266	1983 to 2017	aou_6, NACC_list_species_aou_7_57.csv	aou_6	NACC_list_species_aou_7_57.csv	1983, 2017	1983	2017	added Turdus obsoletus		no	no	yes
e51597fc-f20d-40d0-b0a8-d700a05745e6	Xenotriccus callizonus	Xenotriccus callizonus	d96baac4-d92b-4d41-9753-5d1239d93a0c	1983 to 2017	aou_6, NACC_list_species_aou_7_57.csv	aou_6	NACC_list_species_aou_7_57.csv	1983, 2017	1983	2017	added Xenotriccus callizonus		no	no	yes
fd65b854-5b80-4811-bbae-279be6152c0d	Emberiza rustica	Emberiza rustica	5e2ad3da-1f16-4fb1-ae4b-f7546a89c2a8	1912 to 2017	aou_3_16, aou_5_34, aou_5_34.csv, NACC_list_species_aou_7_57.csv	aou_3_16	NACC_list_species_aou_7_57.csv	1912, 1982, 1982, 2017	1912	2017	added Emberiza rustica		no	no	yes
af2b2470-444a-4829-ad89-4eca07a2d917	Xenus cinereus	Xenus cinereus	e8da8709-b89e-485a-8a51-a0b17d39d180	January 1982 to 2017	aou_5_34, aou_5_34.csv, NACC_list_species_aou_7_57.csv	aou_5_34	NACC_list_species_aou_7_57.csv	1982, 1982, 2017	1982	2017	added Xenus cinereus		no	no	yes
2845681b-94c1-48bd-8cb5-8dd6b4ce6b0c	Nannus hiemalis	Anorthura hiemalis; Nannus hiemalis; Olbiorchilus hiemalis; Troglodytes hiemalis; Troglodytes hiemalis pacificus	6214069a-4a71-4bd2-9f81-20a0f3415d00	1886 to 1931	aou_1.csv, aou_2_09, aou_2_11, aou_2_14, aou_4	aou_1.csv	aou_4	1886, 1899, 1902, 1908, 1931	1886	1931	added Troglodytes hiemalis pacificus; added Troglodytes hiemalis	Nannus meliger + Nannus hiemalis -> Nannus hiemalis [lump, aou_4 (1931)]	yes	no	yes
966aa804-1c0f-4c46-a29d-4aaf8c6a4fed	Nannus hiemalis	Nannus hiemalis	6214069a-4a71-4bd2-9f81-20a0f3415d00	1931 to 1944	aou_4, aou_4_19	aou_4	aou_4_19	1931, 1944	1931	1944	Nannus meliger + Nannus hiemalis -> Nannus hiemalis [lump, aou_4 (1931)]	Troglodytes troglodytes + Nannus hiemalis -> Troglodytes troglodytes [lump, aou_4_19 (1944)]	yes	no	no
ac1219b7-eb44-4c65-945b-8c857802e082	Troglodytes hiemalis	Nannus hiemalis; Troglodytes hiemalis	6214069a-4a71-4bd2-9f81-20a0f3415d00	1944 to 2010	aou_4_19, aou_7_51	aou_4_19	aou_7_51	1944, 2010	1944	2010	Troglodytes troglodytes + Nannus hiemalis -> Troglodytes troglodytes [lump, aou_4_19 (1944)]	Troglodytes troglodytes -> Troglodytes hiemalis + Troglodytes troglodytes + Troglodytes pacificus [split, aou_7_51 (2010)]	yes	no	yes
9b44108c-bf9b-4a95-9d50-815a9d751a4c	Troglodytes hiemalis	Troglodytes hiemalis	6214069a-4a71-4bd2-9f81-20a0f3415d00	2010 to 2017	aou_7_51, NACC_list_species_aou_7_57.csv	aou_7_51	NACC_list_species_aou_7_57.csv	2010, 2017	2010	2017	Troglodytes troglodytes -> Troglodytes hiemalis + Troglodytes troglodytes + Troglodytes pacificus [split, aou_7_51 (2010)]		no	no	yes
f2edadc1-3388-462d-a6f5-58aa2c301c13	Trochilus heloisa	Trochilus heloisa	ab345591-5e38-4176-8a80-92e59c18f04a	1886 to 1891	aou_1.csv, aou_1_03	aou_1.csv	aou_1_03	1886, 1891	1886	1891	added Trochilus heloisa		no	no	no
0ab1e1a7-aa48-4e17-8ba1-ef155bf643fa	Fregata aquila	Fregata aquila	e39b0c79-e81e-4fa0-8379-2c6466cefe6d	1886 to 1931	aou_1.csv, aou_2_15, aou_4	aou_1.csv	aou_4	1886, 1909, 1931	1886	1931	added Fregata aquila	Fregata aquila -> Fregata aquila + Fregata magnificens [split, aou_4 (1931)]	no	no	no
8e577ee9-9b9d-473d-ac44-039add47f683	Fregata aquila	Fregata aquila	e39b0c79-e81e-4fa0-8379-2c6466cefe6d	1931	aou_4	aou_4	aou_4	1931	1931	1931	Fregata aquila -> Fregata aquila + Fregata magnificens [split, aou_4 (1931)]		no	no	no
6a79170a-5ebc-4475-a10e-6d57cfb5dbc7	Basileuterus belli	Basileuterus belli	099509d1-8fc5-4533-be29-4a7c223f9dc3	1886 to 2017	aou_1.csv, aou_2_14, aou_6, NACC_list_species_aou_7_57.csv	aou_1.csv	NACC_list_species_aou_7_57.csv	1886, 1908, 1983, 2017	1886	2017	added Basileuterus belli		no	no	yes
8642e33b-e7e2-44c0-ac17-f89a26cd330b	Pygochelidon cyanoleuca	Pygochelidon cyanoleuca	07585685-9d89-438b-be67-9eead751578c	1983 to 2017	aou_6, NACC_list_species_aou_7_57.csv	aou_6	NACC_list_species_aou_7_57.csv	1983, 2017	1983	2017	added Pygochelidon cyanoleuca		no	no	yes
205197fb-6d7f-4eba-8599-04e493f81142	Legatus leucophaius	Legatus leucophaius	9c0332c7-9d10-405a-9d13-34856c716e10	1983 to 2017	aou_6, NACC_list_species_aou_7_57.csv	aou_6	NACC_list_species_aou_7_57.csv	1983, 2017	1983	2017	added Legatus leucophaius		no	no	yes
d9b988f4-7f1b-42aa-a523-6a5311656afe	Luscinia calliope	Calliope calliope; Luscinia calliope	43dff7c5-42b8-4f6e-9292-f3edb057c23c	1912 to 2017	aou_3_16, aou_4, aou_4_25, aou_5, aou_5_34, aou_5_34.csv, aou_6, aou_7_52, NACC_list_species_aou_7_57.csv	aou_3_16	NACC_list_species_aou_7_57.csv	1912, 1931, 1950, 1957, 1982, 1982, 1983, 2011, 2017	1912	2017	added Calliope calliope		no	no	yes
ea8a1645-e6fa-4eb4-8527-fde7c957cf1f	Phainoptila melanoxantha	Phainoptila melanoxantha	8f3850d8-268c-4f45-a525-3c31a3f93d2b	1983 to 2017	aou_6, NACC_list_species_aou_7_57.csv	aou_6	NACC_list_species_aou_7_57.csv	1983, 2017	1983	2017	added Phainoptila melanoxantha		no	no	yes
798fc33f-791d-437f-9601-6e6f29d627b9	Tangara lavinia	Tangara lavinia	4f205d2a-2be9-4d1a-bc72-3a705ba7822d	1983 to 2017	aou_6, NACC_list_species_aou_7_57.csv	aou_6	NACC_list_species_aou_7_57.csv	1983, 2017	1983	2017	added Tangara lavinia		no	no	yes
21c2ea98-44f3-46d3-924e-70b6b60171e0	Leucosticte tephrocotis	Leucosticte tephrocotis; Leucosticte tephrocotis littoralis	d6942c41-17f8-4fb4-af24-4ad011f9fb5f	1886 to January 1982	aou_1.csv, aou_2_15, aou_5_34	aou_1.csv	aou_5_34	1886, 1909, 1982	1886	1982	added Leucosticte tephrocotis; added Leucosticte tephrocotis littoralis	Leucosticte atrata + Leucosticte australis + Leucosticte arctoa + Leucosticte tephrocotis -> Leucosticte arctoa [lump, aou_5_34 (January 1982)]	yes	no	yes
1b8227e5-3716-4f35-98fc-2156ebdad19d	Leucosticte tephrocotis	Leucosticte tephrocotis	d6942c41-17f8-4fb4-af24-4ad011f9fb5f	January 1982 to 1993	aou_5_34, aou_6_39	aou_5_34	aou_6_39	1982, 1993	1982	1993	Leucosticte atrata + Leucosticte australis + Leucosticte arctoa + Leucosticte tephrocotis -> Leucosticte arctoa [lump, aou_5_34 (January 1982)]	Leucosticte arctoa -> Leucosticte atrata + Leucosticte australis + Leucosticte arctoa + Leucosticte tephrocotis [split, aou_6_39 (1993)]	yes	no	yes
58f0bb2c-c7d1-4552-9884-4c26e2eab89b	Leucosticte tephrocotis	Leucosticte tephrocotis	d6942c41-17f8-4fb4-af24-4ad011f9fb5f	1993 to 2017	aou_6_39, NACC_list_species_aou_7_57.csv	aou_6_39	NACC_list_species_aou_7_57.csv	1993, 2017	1993	2017	Leucosticte arctoa -> Leucosticte atrata + Leucosticte australis + Leucosticte arctoa + Leucosticte tephrocotis [split, aou_6_39 (1993)]		no	no	yes
d8f583a9-521e-4c52-bdf2-f3cb0df7b16f	Melozone biarcuata	Melozone biarcuata; Melozone biarcuatum	b72147d5-73c9-43e5-a5c7-fa9d78c08324	1983 to 2017	aou_6, aou_7_45, NACC_list_species_aou_7_57.csv	aou_6	NACC_list_species_aou_7_57.csv	1983, 2004, 2017	1983	2017	added Melozone biarcuatum		no	no	yes
0e532b1d-6deb-4b7e-8905-9685ab01a6f5	Pelecanus californicus	Pelecanus californicus	d1ef73a9-34c0-4212-87bc-2cf979418a48	1886 to 1931	aou_1.csv, aou_4	aou_1.csv	aou_4	1886, 1931	1886	1931	added Pelecanus californicus	Pelecanus occidentalis + Pelecanus californicus -> Pelecanus occidentalis [lump, aou_4 (1931)]	yes	no	no
9cddb84c-25de-41f8-afa5-0a9b6a9df0b7	Pelecanus californicus	Pelecanus californicus	d1ef73a9-34c0-4212-87bc-2cf979418a48	1931	aou_4	aou_4	aou_4	1931	1931	1931	Pelecanus occidentalis + Pelecanus californicus -> Pelecanus occidentalis [lump, aou_4 (1931)]		yes	no	no
3d114c0b-9093-4926-a0cd-d4db0fecfed3	Cyanocorax sanblasianus	Cyanocorax sanblasianus	d31cd524-525a-43fa-8976-bf41811c6f2a	1983 to 2017	aou_6, NACC_list_species_aou_7_57.csv	aou_6	NACC_list_species_aou_7_57.csv	1983, 2017	1983	2017	added Cyanocorax sanblasianus		no	no	yes
c446ca69-5710-45af-84b4-e37e4127a46e	Ortalis vetula	Ortalis vetula; Ortalis vetula maccalli	f9f1bbb9-7401-438d-9ebe-ce7c8d4c6f91	1886 to 1985	aou_1.csv, aou_5_34, aou_5_34.csv, aou_6_35	aou_1.csv	aou_6_35	1886, 1982, 1982, 1985	1886	1985	added Ortalis vetula maccalli	Ortalis vetula -> Ortalis vetula + Ortalis leucogastra [split, aou_6_35 (1985)]	yes	no	yes
af118abb-bb40-4d81-ad2f-d5e561201993	Ortalis vetula	Ortalis vetula	f9f1bbb9-7401-438d-9ebe-ce7c8d4c6f91	1985 to 2017	aou_6_35, NACC_list_species_aou_7_57.csv	aou_6_35	NACC_list_species_aou_7_57.csv	1985, 2017	1985	2017	Ortalis vetula -> Ortalis vetula + Ortalis leucogastra [split, aou_6_35 (1985)]		no	no	yes
d01d1eb9-03bb-4acd-9588-490bc5727f53	Aethia psittacula	Aethia psittacula; Cyclorrhynchus psittacula; Cyclorrhynchus psittaculus; Phaleris psittacula	1583af4c-847b-4b96-9ee6-33bfa03124ed	1886 to 2017	aou_1.csv, aou_2_14, aou_4, aou_5, aou_5_34.csv, aou_6_41, NACC_list_species_aou_7_57.csv	aou_1.csv	NACC_list_species_aou_7_57.csv	1886, 1908, 1931, 1957, 1982, 1997, 2017	1886	2017	added Cyclorrhynchus psittaculus		no	no	yes
a93f8f7f-8782-4491-8eec-ed6a4a803475	Drepanis pacifica	Drepanis pacifica	f203f50f-c155-4aa3-9e30-cd7a260083b9	January 1982 to 2017	aou_5_34, aou_5_34.csv, NACC_list_species_aou_7_57.csv	aou_5_34	NACC_list_species_aou_7_57.csv	1982, 1982, 2017	1982	2017	added Drepanis pacifica		no	no	yes
4b880bfd-3627-4599-aa10-c47f43c7eea7	Empidonomus varius	Empidonomus varius	53ec16a7-e96e-4b7a-93e3-c26c8cd869ea	January 1982 to 2017	aou_5_34, aou_5_34.csv, NACC_list_species_aou_7_57.csv	aou_5_34	NACC_list_species_aou_7_57.csv	1982, 1982, 2017	1982	2017	added Empidonomus varius		no	no	yes
a8373f31-011c-46b8-a031-35540c279f0c	Hirundo fulva	Hirundo fulva; Petrochelidon fulva	3b59818b-772e-44ed-8468-e661c063c1f8	1891 to 1997	aou_1_03, aou_5, aou_5_34, aou_5_34.csv, aou_6_41	aou_1_03	aou_6_41	1891, 1957, 1982, 1982, 1997	1891	1997	added Petrochelidon fulva	Petrochelidon fulva -> Petrochelidon rufocollaris + Petrochelidon fulva [split, aou_6_41 (1997)]	no	no	yes
49c5ff67-b4cc-482b-8f07-9ad1bd8ec21e	Petrochelidon fulva	Hirundo fulva; Petrochelidon fulva	3b59818b-772e-44ed-8468-e661c063c1f8	1997 to 2017	aou_6_41, aou_7, NACC_list_species_aou_7_57.csv	aou_6_41	NACC_list_species_aou_7_57.csv	1997, 1998, 2017	1997	2017	Petrochelidon fulva -> Petrochelidon rufocollaris + Petrochelidon fulva [split, aou_6_41 (1997)]		no	no	yes
a429d5a3-e338-4725-a3f7-694860225499	Spinus dominicensis	Carduelis dominicensis; Spinus dominicensis	03585960-62cf-4da3-a4e1-56ce13c08bdd	1983 to 2017	aou_6, aou_7_50, NACC_list_species_aou_7_57.csv	aou_6	NACC_list_species_aou_7_57.csv	1983, 2009, 2017	1983	2017	added Carduelis dominicensis		no	no	yes
e1f92e65-81b5-43c1-bd08-17d0a19a8ae5	Aethia cristatella	Aethia cristatella; Simorhynchus cristatellus	24843cc0-10ba-463d-9b69-84d780ec93dc	1886 to 2017	aou_1.csv, aou_2_14, aou_5_34.csv, NACC_list_species_aou_7_57.csv	aou_1.csv	NACC_list_species_aou_7_57.csv	1886, 1908, 1982, 2017	1886	2017	added Simorhynchus cristatellus		no	no	yes
8e14b7b4-aa56-427f-b74a-9ee610eefc47	Myiophobus fasciatus	Myiophobus fasciatus	bc44f88f-5315-4221-ad74-e745774b5fd0	1983 to 2017	aou_6, NACC_list_species_aou_7_57.csv	aou_6	NACC_list_species_aou_7_57.csv	1983, 2017	1983	2017	added Myiophobus fasciatus		no	no	yes
f11c51b3-e347-4e9b-9dfd-28c1575eedee	Toxostoma redivivum	Harporhynchus redivivus; Toxostoma redivivum	23d20841-cd41-4c46-b745-8f732a6cd673	1886 to 2017	aou_1.csv, aou_2_11, aou_3, aou_5_34.csv, NACC_list_species_aou_7_57.csv	aou_1.csv	NACC_list_species_aou_7_57.csv	1886, 1902, 1910, 1982, 2017	1886	2017	added Harporhynchus redivivus		no	no	yes
17699b1f-bcfe-4967-a336-70d15e5c1979	Tangara icterocephala	Tangara icterocephala	0f4ef5d0-0150-404c-b93b-9d30436f6b18	1983 to 2017	aou_6, NACC_list_species_aou_7_57.csv	aou_6	NACC_list_species_aou_7_57.csv	1983, 2017	1983	2017	added Tangara icterocephala		no	no	yes
522e637a-61a6-49a7-9659-ba4803f6b5ba	Buteo nitidus	Asturina nitida; Asturina plagiata; Buteo nitida; Buteo nitidus	217fc1f2-46a0-4a33-ac92-d24f2d72813c	1886 to 2012	aou_1.csv, aou_2_15, aou_3_18, aou_4_19, aou_4_25, aou_5, aou_5_34.csv, aou_6_41, aou_7_47, aou_7_53	aou_1.csv	aou_7_53	1886, 1909, 1923, 1944, 1950, 1957, 1982, 1997, 2006, 2012	1886	2012	added Asturina plagiata	Buteo nitidus -> Buteo plagiatus + Buteo nitidus [split, aou_7_53 (2012)]	no	no	yes
0f56b68b-c81f-40be-b165-6c872c13620b	Buteo nitidus	Buteo nitidus	217fc1f2-46a0-4a33-ac92-d24f2d72813c	2012 to 2017	aou_7_53, NACC_list_species_aou_7_57.csv	aou_7_53	NACC_list_species_aou_7_57.csv	2012, 2017	2012	2017	Buteo nitidus -> Buteo plagiatus + Buteo nitidus [split, aou_7_53 (2012)]		no	no	yes
298ee0a9-777d-484f-a790-407e1dba47e8	Tringa incana	Heteractitis incanus; Heteroscelus incanum; Heteroscelus incanus; Tringa incana	37502763-8b19-4b96-8fa3-74cca8ec89c6	1886 to 2017	aou_1.csv, aou_3, aou_3_17, aou_4, aou_5, aou_5_32, aou_5_34.csv, aou_7_47, NACC_list_species_aou_7_57.csv	aou_1.csv	NACC_list_species_aou_7_57.csv	1886, 1910, 1920, 1931, 1957, 1973, 1982, 2006, 2017	1886	2017	added Heteractitis incanus		no	no	yes
370b0c2f-7675-4309-9a58-4766d93e9e16	Spizelloides arborea	Spizella arborea; Spizella monticola; Spizella monticola ochracea; Spizelloides arborea	c40aa2cf-626e-4d41-bf1a-95f982443b48	1886 to 2017	aou_1.csv, aou_4, aou_5_34, aou_5_34.csv, aou_7_56, NACC_list_species_aou_7_57.csv	aou_1.csv	NACC_list_species_aou_7_57.csv	1886, 1931, 1982, 1982, 2015, 2017	1886	2017	added Spizella monticola ochracea; added Spizella monticola		yes	no	yes
961cee00-ec27-443d-a7f5-3e5f6d7a1050	Pterodroma madeira	Pterodroma madeira	a29405a5-400a-4369-9cf1-35bce83b4c5a	2015 to 2017	aou_7_56, NACC_list_species_aou_7_57.csv	aou_7_56	NACC_list_species_aou_7_57.csv	2015, 2017	2015	2017	added Pterodroma madeira		no	no	yes
987c60ea-11ed-4767-98cd-973158ad03f5	Melanitta americana	Melanitta americana	91250bb2-db07-4f10-966f-e6d5dc5578cb	2010	aou_7_51	aou_7_51	aou_7_51	2010	2010	2010	Melanitta nigra -> Melanitta americana + Melanitta nigra [split, aou_7_51 (2010)]	Melanitta nigra -> Melanitta americana + Melanitta nigra [split, aou_7_51 (2010)]	no	no	yes
49778851-862e-4e20-901e-1c9691c20214	Melanitta americana	Melanitta americana	91250bb2-db07-4f10-966f-e6d5dc5578cb	2010 to 2017	aou_7_51, NACC_list_species_aou_7_57.csv	aou_7_51	NACC_list_species_aou_7_57.csv	2010, 2017	2010	2017	Melanitta nigra -> Melanitta americana + Melanitta nigra [split, aou_7_51 (2010)]		no	no	yes
c5e53475-940d-4cb1-9f54-466990367ffa	Notharchus tectus	Bucco tectus; Notharchus tectus	929125c7-f4ff-46d2-a302-1c2cbfb7c4b7	1983 to 2017	aou_6, aou_6_39, NACC_list_species_aou_7_57.csv	aou_6	NACC_list_species_aou_7_57.csv	1983, 1993, 2017	1983	2017	added Bucco tectus		no	no	yes
cf59a220-0190-450c-9214-6df90c634969	Habia fuscicauda	Habia fuscicauda	3e693acb-6a9b-4cae-bb29-6525fea55379	1983 to 2017	aou_6, aou_7_50, NACC_list_species_aou_7_57.csv	aou_6	NACC_list_species_aou_7_57.csv	1983, 2009, 2017	1983	2017	added Habia fuscicauda		no	no	yes
adb9bf33-73ea-4fe4-b07a-61f17a494a68	Melopsittacus undulatus	Melopsittacus undulatus	d55b7af9-9dfd-4480-b5c1-a31d75b03185	January 1982 to 2017	aou_5_34, aou_5_34.csv, NACC_list_species_aou_7_57.csv	aou_5_34	NACC_list_species_aou_7_57.csv	1982, 1982, 2017	1982	2017	added Melopsittacus undulatus		no	no	yes
7a4de08b-d10b-4197-8e55-a531f22c0da7	Falco columbarius	Falco columbarius; Falco columbarius suckleyi	9c13da06-0b59-45d4-a3d4-b23e7f15130d	1886 to 1908	aou_1.csv, aou_2_14	aou_1.csv	aou_2_14	1886, 1908	1886	1908	added Falco columbarius suckleyi; added Falco columbarius	Falco columbarius + Falco richardsonii -> Falco columbarius [lump, aou_2_14 (1908)]	yes	no	yes
a9b570c8-2569-4f6f-9df1-c86675929f24	Falco columbarius	Falco columbarius	9c13da06-0b59-45d4-a3d4-b23e7f15130d	1908 to 1946	aou_2_14, aou_4_21	aou_2_14	aou_4_21	1908, 1946	1908	1946	Falco columbarius + Falco richardsonii -> Falco columbarius [lump, aou_2_14 (1908)]	Falco aesalon + Falco columbarius -> Falco columbarius [lump, aou_4_21 (1946)]	yes	no	yes
de2ca622-e104-45ea-988a-803ebce5f1cb	Falco columbarius	Falco columbarius	9c13da06-0b59-45d4-a3d4-b23e7f15130d	1946 to 2017	aou_4_21, aou_5_34, aou_5_34.csv, NACC_list_species_aou_7_57.csv	aou_4_21	NACC_list_species_aou_7_57.csv	1946, 1982, 1982, 2017	1946	2017	Falco aesalon + Falco columbarius -> Falco columbarius [lump, aou_4_21 (1946)]		yes	no	yes
5ec21d8f-bab8-469b-b113-8b58678c5a0f	Jacana spinosa	Jacana gymnostoma; Jacana spinosa	35cbec24-0db1-4c79-acdd-26c4a441ea83	1886 to 2017	aou_1.csv, aou_1_01, aou_2, aou_5, aou_5_34, aou_5_34.csv, NACC_list_species_aou_7_57.csv	aou_1.csv	NACC_list_species_aou_7_57.csv	1886, 1889, 1895, 1957, 1982, 1982, 2017	1886	2017	added Jacana gymnostoma		no	no	yes
5c946981-a3ae-4131-8e7c-c5ca0219b788	Calidris falcinellus	Calidris falcinellus; Limicola falcinellus	5571f26e-645a-4347-91a5-593154ea51dc	January 1982 to 2017	aou_5_34, aou_5_34.csv, aou_7_54, NACC_list_species_aou_7_57.csv	aou_5_34	NACC_list_species_aou_7_57.csv	1982, 1982, 2013, 2017	1982	2017	added Limicola falcinellus		no	no	yes
90f1705d-a38a-4660-b181-b068dd593cee	Geotrygon martinica	Geotrygon martinica	5cb4d149-14bd-4e76-b72c-736cc36cae61	1886 to 1897	aou_1.csv, aou_2_08	aou_1.csv	aou_2_08	1886, 1897	1886	1897	added Geotrygon martinica		no	no	no
36888317-cad3-48ee-9251-c0065ac3c3c1	Strix nebulosa	Scotiaptex cinerea; Scotiaptex nebulosa; Strix nebulosa; Ulula cinerea; Ulula cinerea lapponica	cf2a2cdc-afd1-4153-afaf-24ad6c2c6378	1886 to 2017	aou_1.csv, aou_1_01, aou_2_12, aou_2_14, aou_4_19, aou_5_34.csv, NACC_list_species_aou_7_57.csv	aou_1.csv	NACC_list_species_aou_7_57.csv	1886, 1889, 1903, 1908, 1944, 1982, 2017	1886	2017	added Ulula cinerea lapponica; added Ulula cinerea		yes	no	yes
ec41367b-86f3-43fb-b779-f4d6f8f598a7	Myrmotherula pacifica	Myrmotherula pacifica	a979c9ea-ba1f-4ccd-81dd-01fadf9197ae	2000	aou_7_42	aou_7_42	aou_7_42	2000	2000	2000	Myrmotherula surinamensis -> Myrmotherula pacifica + Myrmotherula surinamensis [split, aou_7_42 (2000)]	Myrmotherula surinamensis -> Myrmotherula pacifica + Myrmotherula surinamensis [split, aou_7_42 (2000)]	no	no	yes
492ce32b-a1c7-42ba-ab0e-a2145f79035e	Myrmotherula pacifica	Myrmotherula pacifica	a979c9ea-ba1f-4ccd-81dd-01fadf9197ae	2000 to 2017	aou_7_42, NACC_list_species_aou_7_57.csv	aou_7_42	NACC_list_species_aou_7_57.csv	2000, 2017	2000	2017	Myrmotherula surinamensis -> Myrmotherula pacifica + Myrmotherula surinamensis [split, aou_7_42 (2000)]		no	no	yes
462f1d82-fcde-49ec-8670-25c3fa427192	Eupherusa eximia	Eupherusa eximia	2db00e63-2d30-4e29-bec4-8e754656bf02	1983 to 2017	aou_6, NACC_list_species_aou_7_57.csv	aou_6	NACC_list_species_aou_7_57.csv	1983, 2017	1983	2017	added Eupherusa eximia		no	no	yes
d91a1606-61f6-4657-82ad-f73cd1f1df9c	Plegadis falcinellus	Plegadis autumnalis; Plegadis falcinellus	c13d7ef2-fa27-49df-827d-f23adc9761b5	1886 to 2017	aou_1.csv, aou_3_17, aou_3_18, aou_4, aou_5, aou_5_34.csv, NACC_list_species_aou_7_57.csv	aou_1.csv	NACC_list_species_aou_7_57.csv	1886, 1920, 1923, 1931, 1957, 1982, 2017	1886	2017	added Plegadis autumnalis		no	no	yes
eb4ebfe9-6f23-4ad1-9638-0c5bfa434f74	Phoenicopterus ruber	Phoenicopterus ruber	39808e03-58b5-4b66-a03c-81deca6988dd	1886 to 2008	aou_1.csv, aou_4, aou_5, aou_5_34, aou_5_34.csv, aou_7_49	aou_1.csv	aou_7_49	1886, 1931, 1957, 1982, 1982, 2008	1886	2008	added Phoenicopterus ruber	Phoenicopterus ruber -> Phoenicopterus ruber + Phoenicopterus roseus [split, aou_7_49 (2008)]	no	no	yes
bccfcc3d-dfba-4966-98da-4c31bcd01273	Phoenicopterus ruber	Phoenicopterus ruber	39808e03-58b5-4b66-a03c-81deca6988dd	2008 to 2017	aou_7_49, NACC_list_species_aou_7_57.csv	aou_7_49	NACC_list_species_aou_7_57.csv	2008, 2017	2008	2017	Phoenicopterus ruber -> Phoenicopterus ruber + Phoenicopterus roseus [split, aou_7_49 (2008)]		no	no	yes
1d2b93cb-e65a-4b9d-aa0f-44aa842acd3f	Tachycineta euchrysea	Tachycineta euchrysea	1adec17b-2bfc-414b-ab57-9dee868939b6	1983 to 2017	aou_6, NACC_list_species_aou_7_57.csv	aou_6	NACC_list_species_aou_7_57.csv	1983, 2017	1983	2017	added Tachycineta euchrysea		no	no	yes
60dba700-eca3-48a1-be67-f7377c8e9e2e	Aphelocoma sordida	Aphelocoma sieberi; Aphelocoma sieberii; Aphelocoma sieberii arizonae; Aphelocoma sordida	65d695e3-8305-48a9-b0e0-4215b02ddfbc	1886 to 1947	aou_1.csv, aou_3, aou_4_19, aou_4_22	aou_1.csv	aou_4_22	1886, 1910, 1944, 1947	1886	1947	added Aphelocoma sieberii arizonae	Aphelocoma ultramarina + Aphelocoma sordida -> Aphelocoma ultramarina [lump, aou_4_22 (1947)]	yes	no	no
f848555e-1189-422a-b139-26d1aefd1b42	Aphelocoma sordida	Aphelocoma sordida	65d695e3-8305-48a9-b0e0-4215b02ddfbc	1947	aou_4_22	aou_4_22	aou_4_22	1947	1947	1947	Aphelocoma ultramarina + Aphelocoma sordida -> Aphelocoma ultramarina [lump, aou_4_22 (1947)]		yes	no	no
a44a1461-959a-438e-b2ab-3d823b610c81	Phalaropus tricolor	Phalaropus tricolor; Steganopus tricolor	130698ab-8a86-481f-aee8-750810a93db9	1886 to 2017	aou_1.csv, aou_2_08, aou_4, aou_5_34, aou_5_34.csv, NACC_list_species_aou_7_57.csv	aou_1.csv	NACC_list_species_aou_7_57.csv	1886, 1897, 1931, 1982, 1982, 2017	1886	2017	added Phalaropus tricolor		no	no	yes
f4a98c8e-e89d-4874-8d5a-08baad26253f	Hylorchilus navai	Hylorchilus navai	cda3e34c-f406-4f8f-ac14-82e548ce85c8	1997	aou_6_41	aou_6_41	aou_6_41	1997	1997	1997	Hylorchilus sumichrasti -> Hylorchilus navai + Hylorchilus sumichrasti [split, aou_6_41 (1997)]	Hylorchilus sumichrasti -> Hylorchilus navai + Hylorchilus sumichrasti [split, aou_6_41 (1997)]	no	no	yes
6fe98f83-b3a0-4569-b3e3-9c70b5e88edc	Hylorchilus navai	Hylorchilus navai	cda3e34c-f406-4f8f-ac14-82e548ce85c8	1997 to 2017	aou_6_41, NACC_list_species_aou_7_57.csv	aou_6_41	NACC_list_species_aou_7_57.csv	1997, 2017	1997	2017	Hylorchilus sumichrasti -> Hylorchilus navai + Hylorchilus sumichrasti [split, aou_6_41 (1997)]		no	no	yes
20c86dc4-cf58-4ee8-9f89-af5ef0ebc3e1	Dendroica adelaidae	Dendroica adelaidae	96cbf1fb-0a40-4834-b5eb-f512ac2010c4	1983 to 2000	aou_6, aou_7_42	aou_6	aou_7_42	1983, 2000	1983	2000	added Dendroica adelaidae	Dendroica adelaidae -> Dendroica adelaidae + Dendroica subita + Dendroica delicata [split, aou_7_42 (2000)]	no	no	no
8c80fe80-639d-466f-8460-d16cd7caa4de	Setophaga adelaidae	Dendroica adelaidae; Setophaga adelaidae	96cbf1fb-0a40-4834-b5eb-f512ac2010c4	2000 to 2017	aou_7_42, aou_7_52, NACC_list_species_aou_7_57.csv	aou_7_42	NACC_list_species_aou_7_57.csv	2000, 2011, 2017	2000	2017	Dendroica adelaidae -> Dendroica adelaidae + Dendroica subita + Dendroica delicata [split, aou_7_42 (2000)]		no	no	yes
67b41b74-ec5f-4b29-9832-570540af0357	Herpsilochmus rufimarginatus	Herpsilochmus rufimarginatus	e12307b0-c3fa-4336-85fa-e004d5e3b845	1983 to 2017	aou_6, aou_6_41, NACC_list_species_aou_7_57.csv	aou_6	NACC_list_species_aou_7_57.csv	1983, 1997, 2017	1983	2017	added Herpsilochmus rufimarginatus		no	no	yes
3de25635-86f1-4a5e-984a-21dc0bec6e92	Pterodroma fisheri	Aestrelata fisheri; Pterodroma fisheri	26176a4a-9e69-4ffc-80c8-e486f5c8c1ca	1886 to 1931	aou_1.csv, aou_3_17, aou_3_18, aou_4	aou_1.csv	aou_4	1886, 1920, 1923, 1931	1886	1931	added Aestrelata fisheri	Pterodroma scalaris + Pterodroma inexpectata + Pterodroma fisheri -> Pterodroma inexpectata [lump, aou_4 (1931)]	yes	no	no
d66d7550-2d18-4122-bd62-02534c7df203	Pterodroma fisheri	Pterodroma fisheri	26176a4a-9e69-4ffc-80c8-e486f5c8c1ca	1931	aou_4	aou_4	aou_4	1931	1931	1931	Pterodroma scalaris + Pterodroma inexpectata + Pterodroma fisheri -> Pterodroma inexpectata [lump, aou_4 (1931)]		yes	no	no
1c71affe-b2fe-4da8-a0d2-dc0eab4dee51	Philortyx fasciatus	Philortyx fasciatus	42212117-e9de-463a-9991-13b5ec89891f	1983 to 2017	aou_6, aou_6_41, NACC_list_species_aou_7_57.csv	aou_6	NACC_list_species_aou_7_57.csv	1983, 1997, 2017	1983	2017	added Philortyx fasciatus		no	no	yes
79115190-2980-45f2-9f1e-7078780750ee	Carpodectes antoniae	Carpodectes antoniae	a0bb9ab9-2f87-4cf3-be27-0315541fe487	1983 to 2017	aou_6, NACC_list_species_aou_7_57.csv	aou_6	NACC_list_species_aou_7_57.csv	1983, 2017	1983	2017	added Carpodectes antoniae		no	no	yes
1fbbc219-f1c2-4b71-907a-e5cc49ba0ae8	Dixiphia pipra	Dixiphia pipra; Pipra pipra	7fc720a2-c3e2-48cb-9f92-24b3f7dd7407	1983 to 2017	aou_6, aou_7_54, NACC_list_species_aou_7_57.csv	aou_6	NACC_list_species_aou_7_57.csv	1983, 2013, 2017	1983	2017	added Pipra pipra		no	no	yes
9b65879a-9667-4cd8-9418-6efef0b10cb3	Casmerodius alba	Casmerodius alba	09ca7c46-970e-42ab-8e47-5ef7e6610bce	1931	aou_4	aou_4	aou_4	1931	1931	1931	Casmerodius egretta + Casmerodius alba -> Casmerodius alba [lump, aou_4 (1931)]	Casmerodius egretta + Casmerodius alba -> Casmerodius alba [lump, aou_4 (1931)]	yes	no	no
5219e4cd-2214-47a2-8a8e-2fe9d3dc99b4	Columbina passerina	Chaemepelia passerina; Chaemepellia passerina; Columbigallina passerina; Columbina passerina	ff7628d2-54f6-4e44-aaad-4e80dfe20030	1886 to 2017	aou_1.csv, aou_2_15, aou_3, aou_4, aou_5_32, aou_5_34, aou_5_34.csv, NACC_list_species_aou_7_57.csv	aou_1.csv	NACC_list_species_aou_7_57.csv	1886, 1909, 1910, 1931, 1973, 1982, 1982, 2017	1886	2017	added Columbigallina passerina		no	no	yes
dc58f2b6-3d56-4993-b197-7ed026212ee5	Thalassarche cauta	Diomedea cauta; Thalassarche cauta	8ff34127-309c-448a-9a90-ad216e37e6c6	1953 to 2014	aou_4_28, aou_5, aou_5_34, aou_5_34.csv, aou_6_41, aou_7_55	aou_4_28	aou_7_55	1953, 1957, 1982, 1982, 1997, 2014	1953	2014	added Diomedea cauta	Thalassarche cauta -> Thalassarche eremita + Thalassarche cauta + Thalassarche salvini [split, aou_7_55 (2014)]	no	no	yes
c247d9ea-6fe8-4ce9-9b81-a81fe737dfde	Thalassarche cauta	Thalassarche cauta	8ff34127-309c-448a-9a90-ad216e37e6c6	2014 to 2017	aou_7_55, NACC_list_species_aou_7_57.csv	aou_7_55	NACC_list_species_aou_7_57.csv	2014, 2017	2014	2017	Thalassarche cauta -> Thalassarche eremita + Thalassarche cauta + Thalassarche salvini [split, aou_7_55 (2014)]		no	no	yes
f20aa2e0-d63f-4f07-8bc7-8348d11eeac4	Ramphocelus flammigerus	Ramphocelus flammigerus	cfe03e8a-d2f3-472d-9986-022781cb5e1a	1983 to 2017	aou_6, NACC_list_species_aou_7_57.csv	aou_6	NACC_list_species_aou_7_57.csv	1983, 2017	1983	2017	added Ramphocelus flammigerus		no	no	yes
fb07b221-1554-4b85-97f2-60882e1ccf18	Damophila julie	Damophila julie	3beab5d8-daef-408a-9858-ffeacaab4b68	1983 to 2017	aou_6, NACC_list_species_aou_7_57.csv	aou_6	NACC_list_species_aou_7_57.csv	1983, 2017	1983	2017	added Damophila julie		no	no	yes
4997c90b-9618-4abe-a3ee-46d959667659	Glaucidium phaloenoides	Glaucidium phalaenoides; Glaucidium phaloenoides	a6055463-e5c2-421f-b1a2-8defe17a2253	1886 to 1931	aou_1.csv, aou_2_14, aou_3, aou_4	aou_1.csv	aou_4	1886, 1908, 1910, 1931	1886	1931	added Glaucidium phalaenoides	Glaucidium brasilianum + Glaucidium phaloenoides -> Glaucidium brasilianum [lump, aou_4 (1931)]	yes	no	no
396aeaba-2e60-4551-b360-2228cb146316	Glaucidium phaloenoides	Glaucidium phaloenoides	a6055463-e5c2-421f-b1a2-8defe17a2253	1931	aou_4	aou_4	aou_4	1931	1931	1931	Glaucidium brasilianum + Glaucidium phaloenoides -> Glaucidium brasilianum [lump, aou_4 (1931)]		yes	no	no
32141227-0481-4c7a-bda1-e0ec1139e235	Myiobius villosus	Myiobius villosus	7f50ee44-e4e0-44f0-a1b2-06914d4c77ec	1983 to 2017	aou_6, NACC_list_species_aou_7_57.csv	aou_6	NACC_list_species_aou_7_57.csv	1983, 2017	1983	2017	added Myiobius villosus		no	no	yes
9da29c55-6224-4139-9cd6-97122c88cf9c	Xanthoura luxuosa	Xanthoura luxuosa	200fbbd4-e7a9-4517-a28b-22b259b14c2d	1886 to 1944	aou_1.csv, aou_4_19	aou_1.csv	aou_4_19	1886, 1944	1886	1944	added Xanthoura luxuosa		no	no	no
f7b50347-fbdb-4ac7-b4a2-4302751eb55d	Cercomacroides tyrannina	Cercomacra tyrannina; Cercomacroides tyrannina	89db8659-e931-45fa-b082-0026c1ca1d36	1983 to 2017	aou_6, aou_6_41, aou_7_57, NACC_list_species_aou_7_57.csv	aou_6	NACC_list_species_aou_7_57.csv	1983, 1997, 2016, 2017	1983	2017	added Cercomacra tyrannina		no	no	yes
90d06af2-3ca7-427f-b8b4-05b8d53cfdad	Columbina inca	Columbina inca; Scardafella inca	4bfd8cda-553c-4340-ae04-efcd2c6c87f5	1886 to 2017	aou_1.csv, aou_5_34, aou_5_34.csv, NACC_list_species_aou_7_57.csv	aou_1.csv	NACC_list_species_aou_7_57.csv	1886, 1982, 1982, 2017	1886	2017	added Scardafella inca		no	no	yes
0a4d14ae-3603-46f6-90d7-b84cc7e04099	Somateria mollissima	Somateria mollissima	a1acab2f-2053-4571-a39e-114e422161ac	1886 to 1944	aou_1.csv, aou_1_01, aou_1_02, aou_2, aou_4, aou_4_19	aou_1.csv	aou_4_19	1886, 1889, 1890, 1895, 1931, 1944	1886	1944	added Somateria mollissima	Somateria v-nigra + Somateria mollissima -> Somateria mollissima [lump, aou_4_19 (1944)]	yes	no	yes
70fd7596-e908-4b58-a875-173dbcd49c96	Somateria mollissima	Somateria mollissima	a1acab2f-2053-4571-a39e-114e422161ac	1944 to 2017	aou_4_19, aou_5, aou_5_34.csv, NACC_list_species_aou_7_57.csv	aou_4_19	NACC_list_species_aou_7_57.csv	1944, 1957, 1982, 2017	1944	2017	Somateria v-nigra + Somateria mollissima -> Somateria mollissima [lump, aou_4_19 (1944)]		yes	no	yes
38d3cc59-ff0a-43db-ae60-bf233a192257	Mimus graysoni	Mimodes graysoni; Mimus graysoni	b6a351b7-8151-4ba7-8d9e-18eea303a490	1983 to 2017	aou_6, aou_7_46, NACC_list_species_aou_7_57.csv	aou_6	NACC_list_species_aou_7_57.csv	1983, 2005, 2017	1983	2017	added Mimodes graysoni		no	no	yes
db1a0935-9bf2-4ceb-a4a1-21d449212b37	Anas americana	Anas americana; Mareca americana	96d7f904-9160-47c9-969c-df9141405bbb	1886 to 2017	aou_1.csv, aou_2_09, aou_5, aou_5_32, aou_5_34.csv, NACC_list_species_aou_7_57.csv	aou_1.csv	NACC_list_species_aou_7_57.csv	1886, 1899, 1957, 1973, 1982, 2017	1886	2017	added Anas americana		no	no	yes
69fe19cb-3060-45b0-8fdf-d0de800737bd	Puffinus baroli	Puffinus baroli	42d59078-1da4-47cf-be90-3b053ca337fe	2013	aou_7_54	aou_7_54	aou_7_54	2013	2013	2013	Puffinus assimilis -> Puffinus assimilis + Puffinus baroli [split, aou_7_54 (2013)]	Puffinus assimilis -> Puffinus assimilis + Puffinus baroli [split, aou_7_54 (2013)]	no	no	yes
7b14b6bc-ed16-409d-b189-9fbd6fc8f461	Puffinus baroli	Puffinus baroli	42d59078-1da4-47cf-be90-3b053ca337fe	2013 to 2017	aou_7_54, NACC_list_species_aou_7_57.csv	aou_7_54	NACC_list_species_aou_7_57.csv	2013, 2017	2013	2017	Puffinus assimilis -> Puffinus assimilis + Puffinus baroli [split, aou_7_54 (2013)]		no	no	yes
35d076a6-f1c7-46f0-9e52-c52f158699d0	Phaethon aethereus	Phaethon aethereus	2936f25c-593d-425a-a031-4f2d0bb2758c	1886 to 2017	aou_1.csv, aou_2_15, aou_4, aou_5, aou_5_34, aou_5_34.csv, NACC_list_species_aou_7_57.csv	aou_1.csv	NACC_list_species_aou_7_57.csv	1886, 1909, 1931, 1957, 1982, 1982, 2017	1886	2017	added Phaethon aethereus		no	no	yes
a28dfb07-077a-43b9-9e7e-dca560defedb	Ortalis wagleri	Ortalis wagleri	23d10a2e-0c0a-423f-ac1a-959c9510990d	1991	aou_6_38	aou_6_38	aou_6_38	1991	1991	1991	Ortalis poliocephala -> Ortalis wagleri + Ortalis poliocephala [split, aou_6_38 (1991)]	Ortalis poliocephala -> Ortalis wagleri + Ortalis poliocephala [split, aou_6_38 (1991)]	no	no	yes
3c148423-db0d-401c-af97-eac8ed3c62f7	Ortalis wagleri	Ortalis wagleri	23d10a2e-0c0a-423f-ac1a-959c9510990d	1991 to 2017	aou_6_38, NACC_list_species_aou_7_57.csv	aou_6_38	NACC_list_species_aou_7_57.csv	1991, 2017	1991	2017	Ortalis poliocephala -> Ortalis wagleri + Ortalis poliocephala [split, aou_6_38 (1991)]		no	no	yes
2211bc8a-dc6d-4dc6-afce-c5990ff80fc9	Amphispiza bilineata	Amphispiza bilineata	c5067424-8ba7-4657-946f-7111ce08e67b	1886 to 2017	aou_1.csv, aou_5_34, aou_5_34.csv, NACC_list_species_aou_7_57.csv	aou_1.csv	NACC_list_species_aou_7_57.csv	1886, 1982, 1982, 2017	1886	2017	added Amphispiza bilineata		no	no	yes
11719d50-66ac-454f-9c6e-527f159aa8c2	Trochilus violajugulum	Trochilus violajugulum	e9ba696f-d5f1-457c-bf5b-df9b6cb6a98e	1889 to 1901	aou_1_01, aou_2_10	aou_1_01	aou_2_10	1889, 1901	1889	1901	added Trochilus violajugulum		no	no	no
c15458e1-9026-4f89-b5dd-527cc216a39b	Psilorhinus morio	Cyanocorax morio; Psilorhinus morio	5e620b56-812e-441a-8eab-80b620a26f27	January 1982 to 2017	aou_5_34, aou_5_34.csv, aou_7_51, NACC_list_species_aou_7_57.csv	aou_5_34	NACC_list_species_aou_7_57.csv	1982, 1982, 2010, 2017	1982	2017	added Cyanocorax morio		no	no	yes
b8fa3d48-a937-4cf7-9845-d7503d92da08	Gymnorhinus cyanocephalus	Cyanocephalus cyanocephalus; Gymnorhinus cyanocephala; Gymnorhinus cyanocephalus	58b83a6f-0b55-4d1c-887f-8a8c5ce698ad	1886 to 2017	aou_1.csv, aou_4_22, aou_5, aou_5_32, aou_5_34.csv, aou_6, NACC_list_species_aou_7_57.csv	aou_1.csv	NACC_list_species_aou_7_57.csv	1886, 1947, 1957, 1973, 1982, 1983, 2017	1886	2017	added Cyanocephalus cyanocephalus		no	no	yes
8ca1c81f-e688-4b19-897c-33f61414baff	Bucephala albeola	Bucephala albeola; Charitonetta albeola; Glaucionetta albeola	6315b742-c70b-43a0-bd79-8f3ee4bac57f	1886 to 2017	aou_1.csv, aou_4_20, aou_4_23, aou_5, aou_5_34.csv, NACC_list_species_aou_7_57.csv	aou_1.csv	NACC_list_species_aou_7_57.csv	1886, 1945, 1948, 1957, 1982, 2017	1886	2017	added Charitonetta albeola		no	no	yes
418af3de-9d5a-417e-b1ee-393316113032	Fulmarus rodgersi	Fulmarus rodgersi	e0cde474-1c64-4564-9a65-c7dde8acb08a	1901	aou_2_10	aou_2_10	aou_2_10	1901	1901	1901	Fulmarus glacialis -> Fulmarus glacialis + Fulmarus rodgersi [split, aou_2_10 (1901)]	Fulmarus glacialis -> Fulmarus glacialis + Fulmarus rodgersi [split, aou_2_10 (1901)]	no	no	no
e6044350-30db-4523-abe3-5bb804d6122b	Fulmarus rodgersi	Fulmarus rodgersi	e0cde474-1c64-4564-9a65-c7dde8acb08a	1901 to 1931	aou_2_10, aou_3_18, aou_4	aou_2_10	aou_4	1901, 1923, 1931	1901	1931	Fulmarus glacialis -> Fulmarus glacialis + Fulmarus rodgersi [split, aou_2_10 (1901)]	Fulmarus glacialis + Fulmarus rodgersi -> Fulmarus glacialis [lump, aou_4 (1931)]	yes	no	no
ddbba92f-6ae6-45cc-886a-be3dcbdba125	Fulmarus rodgersi	Fulmarus rodgersi	e0cde474-1c64-4564-9a65-c7dde8acb08a	1931	aou_4	aou_4	aou_4	1931	1931	1931	Fulmarus glacialis + Fulmarus rodgersi -> Fulmarus glacialis [lump, aou_4 (1931)]		yes	no	no
6ee2d5a7-ed59-4c9a-abea-a3324c633961	Thamnophilus punctatus	Thamnophilus punctatus	5c91a913-6af0-46b2-b3c0-0100b3be560e	1983 to 1997	aou_6, aou_6_41	aou_6	aou_6_41	1983, 1997	1983	1997	added Thamnophilus punctatus	Thamnophilus punctatus -> Thamnophilus atrinucha + Thamnophilus punctatus [split, aou_6_41 (1997)]	no	no	no
a6b9b431-1696-44b9-8484-63c631a5b4bf	Thamnophilus punctatus	Thamnophilus punctatus	5c91a913-6af0-46b2-b3c0-0100b3be560e	1997	aou_6_41	aou_6_41	aou_6_41	1997	1997	1997	Thamnophilus punctatus -> Thamnophilus atrinucha + Thamnophilus punctatus [split, aou_6_41 (1997)]		no	no	no
81636efe-9637-47e5-aa0f-210f31ddad06	Vermivora chrysoptera	Helminthophila chrysoptera; Vermivora chrysoptera	8fa58539-3755-4027-b103-ddb898edbcf2	1886 to 2017	aou_1.csv, aou_2_15, aou_3_17, aou_5, aou_5_34, aou_5_34.csv, aou_6, NACC_list_species_aou_7_57.csv	aou_1.csv	NACC_list_species_aou_7_57.csv	1886, 1909, 1920, 1957, 1982, 1982, 1983, 2017	1886	2017	added Helminthophila chrysoptera		no	no	yes
b3965c97-9832-4029-b6ae-2a4abfe4ff95	Philydor rufum	Philydor rufum; Philydor rufus	23ddea68-bdb8-4a6b-bde2-757b35a68800	1983 to 2017	aou_6, aou_7_45, NACC_list_species_aou_7_57.csv	aou_6	NACC_list_species_aou_7_57.csv	1983, 2004, 2017	1983	2017	added Philydor rufus		no	no	yes
6aaa918e-cb96-4fbc-a99b-900882e328cd	Pseudoscops clamator	Asio clamator; Pseudocops clamator; Pseudoscops clamator	95ad697c-f761-4c41-924a-557020a1e7cb	1983 to 2017	aou_6, aou_6_41, aou_7, NACC_list_species_aou_7_57.csv	aou_6	NACC_list_species_aou_7_57.csv	1983, 1997, 1998, 2017	1983	2017	added Asio clamator		no	no	yes
1c2bc284-3b3e-4492-9059-caa409a56e7b	Peucaea cassinii	Aimophila cassini; Aimophila cassinii; Peucaea cassini; Peucaea cassinii	6a383fc2-fe88-4d06-864c-570a744f65ee	1886 to 2017	aou_1.csv, aou_4, aou_4_19, aou_5_34, aou_5_34.csv, aou_7_51, NACC_list_species_aou_7_57.csv	aou_1.csv	NACC_list_species_aou_7_57.csv	1886, 1931, 1944, 1982, 1982, 2010, 2017	1886	2017	added Peucaea cassini		no	no	yes
fc4f57ff-8f2d-4b9e-84b8-b3859da43ac8	Rhynchocyclus olivaceus	Rhynchocyclus olivaceus	328459eb-5741-4f12-ae6e-1cb7d67cdf8b	1983 to 2017	aou_6, NACC_list_species_aou_7_57.csv	aou_6	NACC_list_species_aou_7_57.csv	1983, 2017	1983	2017	added Rhynchocyclus olivaceus		no	no	yes
582afa3f-e926-4325-880c-32ceb63b5878	Nannus meliger	Anorthura meligera; Nannus meliger; Nannus meligerus; Olbiorchilus meligerus	2775d2be-dbd8-44e8-b1fe-1c9af61885de	1901 to 1931	aou_2_10, aou_2_11, aou_2_14, aou_3, aou_4	aou_2_10	aou_4	1901, 1902, 1908, 1910, 1931	1901	1931	added Anorthura meligera	Nannus meliger + Nannus hiemalis -> Nannus hiemalis [lump, aou_4 (1931)]	yes	no	no
ef4d14bf-aad4-4503-b724-0e190ab2e930	Nannus meliger	Nannus meliger	2775d2be-dbd8-44e8-b1fe-1c9af61885de	1931	aou_4	aou_4	aou_4	1931	1931	1931	Nannus meliger + Nannus hiemalis -> Nannus hiemalis [lump, aou_4 (1931)]		yes	no	no
6586963e-c90a-4c56-9eb9-2c044ab9c4e8	Akialoa stejnegeri	Akialoa stejnegeri	8c37022b-fb0d-4528-a8a1-36ab8c85290a	2015	aou_7_56	aou_7_56	aou_7_56	2015	2015	2015	Akialoa ellisiana -> Akialoa stejnegeri + Akialoa lanaiensis + Akialoa ellisiana [split, aou_7_56 (2015)]	Akialoa ellisiana -> Akialoa stejnegeri + Akialoa lanaiensis + Akialoa ellisiana [split, aou_7_56 (2015)]	no	no	yes
230aeffb-759b-4c9d-9261-972e5a309a02	Akialoa stejnegeri	Akialoa stejnegeri	8c37022b-fb0d-4528-a8a1-36ab8c85290a	2015 to 2017	aou_7_56, NACC_list_species_aou_7_57.csv	aou_7_56	NACC_list_species_aou_7_57.csv	2015, 2017	2015	2017	Akialoa ellisiana -> Akialoa stejnegeri + Akialoa lanaiensis + Akialoa ellisiana [split, aou_7_56 (2015)]		no	no	yes
491edd5d-63ba-4ebb-a0d6-bcf0546ac95c	Thalasseus elegans	Sterna elegans; Thalasseus elegans	366995e0-a256-4285-824e-928775243a9a	1886 to 2017	aou_1.csv, aou_4, aou_5_33, aou_5_34.csv, aou_7_47, NACC_list_species_aou_7_57.csv	aou_1.csv	NACC_list_species_aou_7_57.csv	1886, 1931, 1976, 1982, 2006, 2017	1886	2017	added Sterna elegans		no	no	yes
121f5dd6-e5e3-4c2f-b006-333ab7122325	Phaethon lepturus	Phaethon lepturus	4584ee5c-cea9-42ff-b8c7-45584d15cb96	1931	aou_4	aou_4	aou_4	1931	1931	1931	Phaethon lepturus + Phaethon americanus -> Phaethon lepturus [lump, aou_4 (1931)]	Phaethon lepturus + Phaethon americanus -> Phaethon lepturus [lump, aou_4 (1931)]	yes	no	yes
cd109cec-a9af-4d28-a355-2a750d0a2660	Phaethon lepturus	Phaethon lepturus	4584ee5c-cea9-42ff-b8c7-45584d15cb96	1931 to 2017	aou_4, aou_5, aou_5_34, aou_5_34.csv, NACC_list_species_aou_7_57.csv	aou_4	NACC_list_species_aou_7_57.csv	1931, 1957, 1982, 1982, 2017	1931	2017	Phaethon lepturus + Phaethon americanus -> Phaethon lepturus [lump, aou_4 (1931)]		yes	no	yes
00118380-a7d9-427d-98fc-1cdc5146fc92	Passer domesticus	Passer domesticus	c00a6dfb-db66-480e-ae14-5750111268ea	1931 to 2017	aou_4, aou_5, aou_5_34, aou_5_34.csv, NACC_list_species_aou_7_57.csv	aou_4	NACC_list_species_aou_7_57.csv	1931, 1957, 1982, 1982, 2017	1931	2017	added Passer domesticus		no	no	yes
508bf875-fbb2-4d03-b877-efb8c8eb39c2	Thamnophilus nigriceps	Thamnophilus nigriceps	0fcae0b3-4ba9-4b98-b2f6-f7d074cae2b7	1983 to 2017	aou_6, aou_6_41, NACC_list_species_aou_7_57.csv	aou_6	NACC_list_species_aou_7_57.csv	1983, 1997, 2017	1983	2017	added Thamnophilus nigriceps		no	no	yes
08dff96f-3a86-45e0-abf3-b84a4d0ac41e	Butorides striatus	Butorides striatus	96552dd9-385f-4aa2-8b28-f1284a1867e6	1976	aou_5_33	aou_5_33	aou_5_33	1976	1976	1976	Butorides striatus + Butorides virescens -> Butorides striatus [lump, aou_5_33 (1976)]	Butorides striatus + Butorides virescens -> Butorides striatus [lump, aou_5_33 (1976)]	yes	no	no
d30d487f-0b3b-4bf8-9cf4-7cc072dde951	Butorides striatus	Butorides striatus	96552dd9-385f-4aa2-8b28-f1284a1867e6	1976 to 1993	aou_5_33, aou_5_34, aou_5_34.csv, aou_6_39	aou_5_33	aou_6_39	1976, 1982, 1982, 1993	1976	1993	Butorides striatus + Butorides virescens -> Butorides striatus [lump, aou_5_33 (1976)]	Butorides striatus -> Butorides striatus + Butorides virescens [split, aou_6_39 (1993)]	yes	no	no
6afb7788-b153-40ee-84b7-f37d073ea5c3	Butorides striatus	Butorides striatus	96552dd9-385f-4aa2-8b28-f1284a1867e6	1993 to 2003	aou_6_39, aou_7_44	aou_6_39	aou_7_44	1993, 2003	1993	2003	Butorides striatus -> Butorides striatus + Butorides virescens [split, aou_6_39 (1993)]	Butorides striatus + Butorides sundevalli -> Butorides striatus [lump, aou_7_44 (2003)]	yes	no	no
496083a4-bc6e-4203-aba8-130aaa255134	Butorides striata	Butorides striata; Butorides striatus	96552dd9-385f-4aa2-8b28-f1284a1867e6	2003 to 2017	aou_7_44, aou_7_45, NACC_list_species_aou_7_57.csv	aou_7_44	NACC_list_species_aou_7_57.csv	2003, 2004, 2017	2003	2017	Butorides striatus + Butorides sundevalli -> Butorides striatus [lump, aou_7_44 (2003)]		yes	no	yes
ad0b3021-fdc2-40ca-b1f5-f5ceca1df991	Elanus leucurus	Elanus leucurus	7eef29c0-750c-4a04-8dea-46c45db8ec9e	1886 to January 1982	aou_1.csv, aou_2_15, aou_3_18, aou_5_34	aou_1.csv	aou_5_34	1886, 1909, 1923, 1982	1886	1982	added Elanus leucurus	Elanus leucurus + Elanus caeruleus -> Elanus caeruleus [lump, aou_5_34 (January 1982)]	yes	no	yes
a0105e1d-76c4-4e38-a7b0-bfbb7f254451	Elanus leucurus	Elanus leucurus	7eef29c0-750c-4a04-8dea-46c45db8ec9e	January 1982 to 1993	aou_5_34, aou_6_39	aou_5_34	aou_6_39	1982, 1993	1982	1993	Elanus leucurus + Elanus caeruleus -> Elanus caeruleus [lump, aou_5_34 (January 1982)]	Elanus caeruleus -> Elanus leucurus + Elanus caeruleus [split, aou_6_39 (1993)]	yes	no	yes
464f7d56-9e09-4c09-a007-fa31b09b29d8	Elanus leucurus	Elanus leucurus	7eef29c0-750c-4a04-8dea-46c45db8ec9e	1993 to 2017	aou_6_39, NACC_list_species_aou_7_57.csv	aou_6_39	NACC_list_species_aou_7_57.csv	1993, 2017	1993	2017	Elanus caeruleus -> Elanus leucurus + Elanus caeruleus [split, aou_6_39 (1993)]		no	no	yes
7d90adae-e1c9-469f-ab59-2ab775ba2de7	Gavia immer	Gavia imber; Gavia immer; Urinator imber	9f1c5d17-21e9-464a-a4c7-489437c37279	1886 to 2017	aou_1.csv, aou_2_09, aou_2_14, aou_4, aou_5_34.csv, NACC_list_species_aou_7_57.csv	aou_1.csv	NACC_list_species_aou_7_57.csv	1886, 1899, 1908, 1931, 1982, 2017	1886	2017	added Urinator imber		no	no	yes
ad316f93-4163-438d-91f9-691b7cdd6760	Chasiempis sandwichensis	Chasiempis sandwichensis	046c1c1f-8110-466a-a659-4fc38b49d53a	January 1982 to 2010	aou_5_34, aou_5_34.csv, aou_6, aou_7_51	aou_5_34	aou_7_51	1982, 1982, 1983, 2010	1982	2010	added Chasiempis sandwichensis	Chasiempis sandwichensis -> Chasiempis ibidis + Chasiempis sandwichensis + Chasiempis sclateri [split, aou_7_51 (2010)]	no	no	yes
80ae48ae-a4b8-4dc2-9596-fa0b0d1fe11c	Chasiempis sandwichensis	Chasiempis sandwichensis	046c1c1f-8110-466a-a659-4fc38b49d53a	2010 to 2017	aou_7_51, NACC_list_species_aou_7_57.csv	aou_7_51	NACC_list_species_aou_7_57.csv	2010, 2017	2010	2017	Chasiempis sandwichensis -> Chasiempis ibidis + Chasiempis sandwichensis + Chasiempis sclateri [split, aou_7_51 (2010)]		no	no	yes
f2c34c3c-2825-4690-95a6-be6e3dd57a2e	Vireo flavifrons	Lanivireo flavifrons; Vireo flavifrons	39289ed5-796f-4d35-bb7f-d024d3df3117	1886 to 2017	aou_1.csv, aou_2_14, aou_4, aou_5_34.csv, NACC_list_species_aou_7_57.csv	aou_1.csv	NACC_list_species_aou_7_57.csv	1886, 1908, 1931, 1982, 2017	1886	2017	added Vireo flavifrons		no	no	yes
44bd7c11-3644-46a0-9572-d86985d24101	Rhodinocichla rosea	Rhodinocichla rosea	224566cf-ead4-4c0b-a36a-87f8e423b218	1983 to 2017	aou_6, NACC_list_species_aou_7_57.csv	aou_6	NACC_list_species_aou_7_57.csv	1983, 2017	1983	2017	added Rhodinocichla rosea		no	no	yes
2ca7aa5e-9d95-49b6-b4c8-badd7df711d4	Motacilla ocularis	Motacilla ocularis	25ef4fa5-aab9-4bbf-8a28-7343a022ec50	1886 to 1931	aou_1.csv, aou_4	aou_1.csv	aou_4	1886, 1931	1886	1931	added Motacilla ocularis	Motacilla alba + Motacilla ocularis -> Motacilla alba [lump, aou_4 (1931)]	yes	no	no
a0e333d1-ae8e-483f-9497-0a6aa0130155	Motacilla ocularis	Motacilla ocularis	25ef4fa5-aab9-4bbf-8a28-7343a022ec50	1931	aou_4	aou_4	aou_4	1931	1931	1931	Motacilla alba + Motacilla ocularis -> Motacilla alba [lump, aou_4 (1931)]		yes	no	no
cb5fac62-3945-42ce-ba0e-38397625948c	Todus todus	Todus todus	0396b079-a003-4330-9ba5-ad5a354a2ea5	1983 to 2017	aou_6, NACC_list_species_aou_7_57.csv	aou_6	NACC_list_species_aou_7_57.csv	1983, 2017	1983	2017	added Todus todus		no	no	yes
7314f800-f75c-4350-8ce5-be85159c511e	Cyanolyca nana	Cyanolyca nana	7e2582d3-0c4d-45e0-bc47-7ca39f168b9d	1983 to 2017	aou_6, NACC_list_species_aou_7_57.csv	aou_6	NACC_list_species_aou_7_57.csv	1983, 2017	1983	2017	added Cyanolyca nana		no	no	yes
e61cee66-80f4-4fcc-b282-08749a19a277	Heterospingus rubrifrons	Heterospingus rubrifrons	c6121575-2313-4ab9-a702-dea48d438353	1983 to 2017	aou_6, NACC_list_species_aou_7_57.csv	aou_6	NACC_list_species_aou_7_57.csv	1983, 2017	1983	2017	added Heterospingus rubrifrons		no	no	yes
4d0a8c46-c99b-4c32-af5c-d4e89aee6533	Empidonax traillii	Empidonax pusillus; Empidonax pusillus traillii; Empidonax trailli; Empidonax traillii	6cffcd21-6dc7-446b-8e13-b9b3600c237e	1886 to 1973	aou_1.csv, aou_2, aou_3, aou_4, aou_4_19, aou_5, aou_5_32	aou_1.csv	aou_5_32	1886, 1895, 1910, 1931, 1944, 1957, 1973	1886	1973	added Empidonax pusillus; added Empidonax pusillus traillii	Empidonax traillii -> Empidonax alnorum + Empidonax traillii [split, aou_5_32 (1973)]	yes	no	yes
64ee5f4a-eb9e-4d25-9d1c-61d17fc672ba	Empidonax traillii	Empidonax traillii	6cffcd21-6dc7-446b-8e13-b9b3600c237e	1973 to 2017	aou_5_32, aou_5_34.csv, NACC_list_species_aou_7_57.csv	aou_5_32	NACC_list_species_aou_7_57.csv	1973, 1982, 2017	1973	2017	Empidonax traillii -> Empidonax alnorum + Empidonax traillii [split, aou_5_32 (1973)]		no	no	yes
b9294028-2518-422e-b1e4-573deaa8d32f	Lonchura cantans	Lonchura cantans	9824a001-f022-49d1-9794-8aaa4a6e3d14	2000	aou_7_42	aou_7_42	aou_7_42	2000	2000	2000	Lonchura malabarica -> Lonchura cantans + Lonchura malabarica [split, aou_7_42 (2000)]	Lonchura malabarica -> Lonchura cantans + Lonchura malabarica [split, aou_7_42 (2000)]	no	no	no
81148a67-fb34-4b73-998b-7444d0d157dd	Euodice cantans	Euodice cantans; Lonchura cantans	9824a001-f022-49d1-9794-8aaa4a6e3d14	2000 to 2017	aou_7_42, aou_7_55, NACC_list_species_aou_7_57.csv	aou_7_42	NACC_list_species_aou_7_57.csv	2000, 2014, 2017	2000	2017	Lonchura malabarica -> Lonchura cantans + Lonchura malabarica [split, aou_7_42 (2000)]		no	no	yes
6f64f08c-fe79-46e3-aa48-83775689de7b	Arremonops chloronotus	Arremonops chloronotus	cafb5fbd-b183-453a-8d22-87e4a6dc0a48	1983 to 2017	aou_6, NACC_list_species_aou_7_57.csv	aou_6	NACC_list_species_aou_7_57.csv	1983, 2017	1983	2017	added Arremonops chloronotus		no	no	yes
db8846a7-2fe4-4efe-a725-600118140bfd	Aythya collaris	Aythya collaris; Marila collaris; Nyroca collaris	8ea8668b-c23d-41e9-bbff-45ae9982d8c3	1886 to 2017	aou_1.csv, aou_2_14, aou_4, aou_4_20, aou_5_34.csv, NACC_list_species_aou_7_57.csv	aou_1.csv	NACC_list_species_aou_7_57.csv	1886, 1908, 1931, 1945, 1982, 2017	1886	2017	added Aythya collaris		no	no	yes
ca9cdb43-6b04-4b09-bf86-f43616e1f9e1	Branta sandvicensis	Branta sandvicensis; Nesochen sandvicensis	b16bbca3-4cd1-4d90-b367-92a47aef8dce	January 1982 to 2017	aou_5_34, aou_5_34.csv, aou_6_39, NACC_list_species_aou_7_57.csv	aou_5_34	NACC_list_species_aou_7_57.csv	1982, 1982, 1993, 2017	1982	2017	added Nesochen sandvicensis		no	no	yes
de75df32-7fb4-43cd-9cdd-10676e3e89a2	Glaucidium sanchezi	Glaucidium sanchezi	006c49d0-37f9-468c-b312-da83b4d895e1	1997	aou_6_41	aou_6_41	aou_6_41	1997	1997	1997	Glaucidium minutissimum -> Glaucidium sanchezi + Glaucidium palmarum + Glaucidium griseiceps + Glaucidium minutissimum [split, aou_6_41 (1997)]	Glaucidium minutissimum -> Glaucidium sanchezi + Glaucidium palmarum + Glaucidium griseiceps + Glaucidium minutissimum [split, aou_6_41 (1997)]	no	no	yes
ea0b97bf-64e6-4d7a-b798-7f3da0f18b76	Glaucidium sanchezi	Glaucidium sanchezi	006c49d0-37f9-468c-b312-da83b4d895e1	1997 to 2017	aou_6_41, NACC_list_species_aou_7_57.csv	aou_6_41	NACC_list_species_aou_7_57.csv	1997, 2017	1997	2017	Glaucidium minutissimum -> Glaucidium sanchezi + Glaucidium palmarum + Glaucidium griseiceps + Glaucidium minutissimum [split, aou_6_41 (1997)]		no	no	yes
8eeb9f7e-cee6-4db9-9b34-0338200cdb41	Tachycineta bicolor	Iridoprocne bicolor; Tachycineta bicolor	59f1287d-365b-4c1f-ac1c-a377bf493bb1	1886 to 2017	aou_1.csv, aou_2_12, aou_5_34, aou_5_34.csv, NACC_list_species_aou_7_57.csv	aou_1.csv	NACC_list_species_aou_7_57.csv	1886, 1903, 1982, 1982, 2017	1886	2017	added Tachycineta bicolor		no	no	yes
9cb21779-4ae4-4456-ab62-d98c22804f4f	Turdus rufopalliatus	Turdus rufopalliatus	f075c834-a7d5-4236-8f7e-4aa9309e5255	January 1982 to 2017	aou_5_34, aou_5_34.csv, aou_6, NACC_list_species_aou_7_57.csv	aou_5_34	NACC_list_species_aou_7_57.csv	1982, 1982, 1983, 2017	1982	2017	added Turdus rufopalliatus		no	no	yes
2a6e922d-b672-415a-8048-f7f43ec41c11	Bucephala clangula	Bucephala clangula; Clangula clangula; Glaucionetta clangula; Glaucionetta clangula americana	32c234d0-62dc-4355-8ef9-ee86fbc8e08f	1886 to 2017	aou_1.csv, aou_2_08, aou_3, aou_3_17, aou_4, aou_4_23, aou_5, aou_5_34.csv, NACC_list_species_aou_7_57.csv	aou_1.csv	NACC_list_species_aou_7_57.csv	1886, 1897, 1910, 1920, 1931, 1948, 1957, 1982, 2017	1886	2017	added Glaucionetta clangula americana		yes	no	yes
a3a85829-8f7f-4d8b-a21f-f940eb8d34df	Sporophila schistacea	Sporophila schistacea	6cdd6590-cbd7-4b12-902a-b13493a091f3	1983 to 2017	aou_6, NACC_list_species_aou_7_57.csv	aou_6	NACC_list_species_aou_7_57.csv	1983, 2017	1983	2017	added Sporophila schistacea		no	no	yes
1e4b3460-bdc4-460d-82b6-5eb881ea0b62	Sitta carolinensis	Sitta carolinensis; Sitta carolinensis aculeata	f9dfe7fe-958b-4e22-893f-5fc5ed95a91b	1886 to 2017	aou_1.csv, aou_3, aou_5_34.csv, NACC_list_species_aou_7_57.csv	aou_1.csv	NACC_list_species_aou_7_57.csv	1886, 1910, 1982, 2017	1886	2017	added Sitta carolinensis aculeata; added Sitta carolinensis		yes	no	yes
d7445517-4b7e-43b5-be2d-4f940ec4d37f	Calidris minutilla	Actodromas minutilla; Calidris minutilla; Erolia minutilla; Pisobia minutilla; Tringa minutilla	c192fbf8-929f-4447-afcf-d3621712f9a2	1886 to 2017	aou_1.csv, aou_2_12, aou_2_14, aou_4_19, aou_5_32, aou_5_34.csv, NACC_list_species_aou_7_57.csv	aou_1.csv	NACC_list_species_aou_7_57.csv	1886, 1903, 1908, 1944, 1973, 1982, 2017	1886	2017	added Tringa minutilla		no	no	yes
746368aa-81d7-44ad-bf32-99d779a18124	Margarobyas lawrencii	Gymnoglaux lawrencii; Margarobyas lawrencii; Otus lawrencii	1aec8077-a151-4b7d-9a20-fc3d4f3b1f6f	1983 to 2017	aou_6, aou_7, aou_7_44, aou_7_54, NACC_list_species_aou_7_57.csv	aou_6	NACC_list_species_aou_7_57.csv	1983, 1998, 2003, 2013, 2017	1983	2017	added Gymnoglaux lawrencii		no	no	yes
0bb77c01-adfd-4a03-8635-f18402b20f6e	Piranga leucoptera	Piranga leucoptera	cfef916a-9d1e-44d4-9565-a5c31f3e6382	1983 to 2017	aou_6, aou_7_50, NACC_list_species_aou_7_57.csv	aou_6	NACC_list_species_aou_7_57.csv	1983, 2009, 2017	1983	2017	added Piranga leucoptera		no	no	yes
0c6da6a6-c532-4652-b6e3-4223b86ac0b6	Melanitta deglandi	Melanitta deglandi; Oidemia deglandi	b1a037cd-d282-4676-aafe-693a0c11b410	1886 to 1944	aou_1.csv, aou_4, aou_4_19	aou_1.csv	aou_4_19	1886, 1931, 1944	1886	1944	added Oidemia deglandi	Melanitta fusca + Melanitta deglandi -> Melanitta fusca [lump, aou_4_19 (1944)]	yes	no	no
1432fce5-2552-41bc-abf2-c147b069ea19	Melanitta deglandi	Melanitta deglandi	b1a037cd-d282-4676-aafe-693a0c11b410	1944 to 1949	aou_4_19, aou_4_24	aou_4_19	aou_4_24	1944, 1949	1944	1949	Melanitta fusca + Melanitta deglandi -> Melanitta fusca [lump, aou_4_19 (1944)]	Melanitta fusca -> Melanitta fusca + Melanitta deglandi [split, aou_4_24 (1949)]	yes	no	no
d4d5c96b-0b11-4061-9a97-3f208bc0c04f	Melanitta deglandi	Melanitta deglandi	b1a037cd-d282-4676-aafe-693a0c11b410	1949 to January 1982	aou_4_24, aou_5, aou_5_34	aou_4_24	aou_5_34	1949, 1957, 1982	1949	1982	Melanitta fusca -> Melanitta fusca + Melanitta deglandi [split, aou_4_24 (1949)]	Melanitta fusca + Melanitta deglandi -> Melanitta fusca [lump, aou_5_34 (January 1982)]	yes	no	no
86777e47-1cc6-4d5a-8429-f4330e1ba91a	Melanitta deglandi	Melanitta deglandi	b1a037cd-d282-4676-aafe-693a0c11b410	January 1982	aou_5_34	aou_5_34	aou_5_34	1982	1982	1982	Melanitta fusca + Melanitta deglandi -> Melanitta fusca [lump, aou_5_34 (January 1982)]		yes	no	no
c7811e34-75e1-43e2-80c5-8046b61e1cb3	Helmitheros vermivorum	Helmitheros vermivorum; Helmitheros vermivorus; Helmitherus vermivorus	ddaf3d8b-0613-4f5f-a16e-12485c988958	1886 to 2017	aou_1.csv, aou_2_12, aou_3_17, aou_5, aou_5_34, aou_5_34.csv, aou_6, aou_7_45, NACC_list_species_aou_7_57.csv	aou_1.csv	NACC_list_species_aou_7_57.csv	1886, 1903, 1920, 1957, 1982, 1982, 1983, 2004, 2017	1886	2017	added Helmitherus vermivorus		no	no	yes
153311ee-bbc7-435e-875c-8768aac7f0a0	Forpus cyanopygius	Forpus cyanopygius	9d53884c-7062-4ae8-95ad-d7694f9ea8d2	1983 to 2017	aou_6, aou_6_39, NACC_list_species_aou_7_57.csv	aou_6	NACC_list_species_aou_7_57.csv	1983, 1993, 2017	1983	2017	added Forpus cyanopygius		no	no	yes
3b48f41c-20b6-40e2-85b4-43c45bd66976	Perisoreus canadensis	Perisoreus canadensis; Perisoreus canadensis capitalis; Perisoreus canadensis fumifrons; Perisoreus canadensis nigricapillus	8fc913f6-258b-4fd0-884e-2c78e9675f85	1886 to 1944	aou_1.csv, aou_4_19	aou_1.csv	aou_4_19	1886, 1944	1886	1944	added Perisoreus canadensis nigricapillus; added Perisoreus canadensis capitalis; added Perisoreus canadensis fumifrons; added Perisoreus canadensis	Perisoreus canadensis + Perisoreus obscurus -> Perisoreus canadensis [lump, aou_4_19 (1944)]	yes	no	yes
171fba69-6b40-4c62-815c-8e1eaf975d80	Perisoreus canadensis	Perisoreus canadensis	8fc913f6-258b-4fd0-884e-2c78e9675f85	1944 to 2017	aou_4_19, aou_5, aou_5_34.csv, NACC_list_species_aou_7_57.csv	aou_4_19	NACC_list_species_aou_7_57.csv	1944, 1957, 1982, 2017	1944	2017	Perisoreus canadensis + Perisoreus obscurus -> Perisoreus canadensis [lump, aou_4_19 (1944)]		yes	no	yes
c962e560-3dc0-4f17-b5db-558db1809628	Aimophila rufescens	Aimophila rufescens	500ca026-5132-4a37-828f-b76d43baba8b	1983 to 2017	aou_6, aou_7_51, NACC_list_species_aou_7_57.csv	aou_6	NACC_list_species_aou_7_57.csv	1983, 2010, 2017	1983	2017	added Aimophila rufescens		no	no	yes
9be0ec59-eacc-4590-8e28-e599efa713d0	Priotelus roseigaster	Priotelus roseigaster	3804c34f-2252-4ddc-b7a8-512f2474916d	1983 to 2017	aou_6, NACC_list_species_aou_7_57.csv	aou_6	NACC_list_species_aou_7_57.csv	1983, 2017	1983	2017	added Priotelus roseigaster		no	no	yes
81a38d9b-74d2-4935-90d7-e9bc7d6cd329	Zonotrichia gambeli	Zonotrichia gambeli	f9ed5ab6-ee87-4cbd-924a-a8221baa9a9d	1886 to 1890	aou_1.csv, aou_1_02	aou_1.csv	aou_1_02	1886, 1890	1886	1890	added Zonotrichia gambeli		no	no	no
80fbf81f-d519-469c-8cc7-c1439ee7bcd2	Ara chloropterus	Ara chloroptera; Ara chloropterus	76f00b2b-7dab-4556-9197-fe00f7448bec	1983 to 2017	aou_6, aou_7, aou_7_46, NACC_list_species_aou_7_57.csv	aou_6	NACC_list_species_aou_7_57.csv	1983, 1998, 2005, 2017	1983	2017	added Ara chloroptera		no	no	yes
4f43cd8c-30db-4237-b367-b4d33e21b40d	Caprimulgus badius	Caprimulgus badius	124671ba-9e21-455b-8805-2f1ecd71c884	1995	aou_6_40	aou_6_40	aou_6_40	1995	1995	1995	Caprimulgus salvini -> Caprimulgus salvini + Caprimulgus badius [split, aou_6_40 (1995)]	Caprimulgus salvini -> Caprimulgus salvini + Caprimulgus badius [split, aou_6_40 (1995)]	no	no	no
231b25ed-0e72-4daf-ba41-f00942d5a91c	Antrostomus badius	Antrostomus badius; Caprimulgus badius	124671ba-9e21-455b-8805-2f1ecd71c884	1995 to 2017	aou_6_40, aou_7_53, NACC_list_species_aou_7_57.csv	aou_6_40	NACC_list_species_aou_7_57.csv	1995, 2012, 2017	1995	2017	Caprimulgus salvini -> Caprimulgus salvini + Caprimulgus badius [split, aou_6_40 (1995)]		no	no	yes
afdee022-6926-4582-a44b-196337c1294e	Akialoa lanaiensis	Akialoa lanaiensis	2fd1c4f0-19e9-4032-b6ff-e531731f7477	2015	aou_7_56	aou_7_56	aou_7_56	2015	2015	2015	Akialoa ellisiana -> Akialoa stejnegeri + Akialoa lanaiensis + Akialoa ellisiana [split, aou_7_56 (2015)]	Akialoa ellisiana -> Akialoa stejnegeri + Akialoa lanaiensis + Akialoa ellisiana [split, aou_7_56 (2015)]	no	no	yes
4b12ca90-e009-41ba-bedb-2163c92d6198	Akialoa lanaiensis	Akialoa lanaiensis	2fd1c4f0-19e9-4032-b6ff-e531731f7477	2015 to 2017	aou_7_56, NACC_list_species_aou_7_57.csv	aou_7_56	NACC_list_species_aou_7_57.csv	2015, 2017	2015	2017	Akialoa ellisiana -> Akialoa stejnegeri + Akialoa lanaiensis + Akialoa ellisiana [split, aou_7_56 (2015)]		no	no	yes
821a1a88-ea52-46e0-b703-ba4c547eba46	Pipra erythrocephala	Pipra erythrocephala	ad8424bc-0ee0-4724-a784-f7eec369b39b	1983	aou_6	aou_6	aou_6	1983	1983	1983	added Pipra erythrocephala		no	no	no
f3d960ee-ae61-4419-aaef-06b5d110f0a3	Dendrortyx macroura	Dendrortyx macroura	8d76acaa-8afe-471e-a706-dc82dbf34454	1983 to 2017	aou_6, aou_6_41, NACC_list_species_aou_7_57.csv	aou_6	NACC_list_species_aou_7_57.csv	1983, 1997, 2017	1983	2017	added Dendrortyx macroura		no	no	yes
8581a27d-cabd-472e-87bc-3760fdaa5791	Callipepla douglasii	Callipepla douglasii	6eeb5bfd-1962-4c62-bb98-dd1ad1b38ebf	January 1982 to 2017	aou_5_34, aou_5_34.csv, aou_6_41, NACC_list_species_aou_7_57.csv	aou_5_34	NACC_list_species_aou_7_57.csv	1982, 1982, 1997, 2017	1982	2017	added Callipepla douglasii		no	no	yes
6fc003f9-d6fb-4240-81db-1701415e29e7	Pharomachrus mocinno	Pharomachrus mocinno	fda4636e-a457-4b29-bde5-5611978b3d6d	1983 to 2017	aou_6, NACC_list_species_aou_7_57.csv	aou_6	NACC_list_species_aou_7_57.csv	1983, 2017	1983	2017	added Pharomachrus mocinno		no	no	yes
5111a178-1c87-4f9a-9b41-140e7dc031ae	Agelaius humeralis	Agelaius humeralis	3d005ac3-bd7c-4df2-9daf-c416c1fd5586	1945 to 2017	aou_4_20, aou_5_34, aou_5_34.csv, aou_6, NACC_list_species_aou_7_57.csv	aou_4_20	NACC_list_species_aou_7_57.csv	1945, 1982, 1982, 1983, 2017	1945	2017	added Agelaius humeralis		no	no	yes
cbf2a0a5-cb98-4afd-926f-75739ec1a3e9	Calypte anna	Calypte anna; Trochilus anna	d6b7e3c8-0496-4875-9acf-860d09cfaa42	1886 to 2017	aou_1.csv, aou_1_05, aou_5_34.csv, NACC_list_species_aou_7_57.csv	aou_1.csv	NACC_list_species_aou_7_57.csv	1886, 1893, 1982, 2017	1886	2017	added Trochilus anna		no	no	yes
eb1c05f2-f83f-4f72-a7a0-18ecbea5cc7b	Hirundo erythrogaster	Chelidon erythrogaster; Hirundo erythrogaster; Hirundo erythrogastra	087211cb-7a52-47c3-a93c-bd813752b08e	1886 to 1944	aou_1.csv, aou_2, aou_2_09, aou_3, aou_4, aou_4_19	aou_1.csv	aou_4_19	1886, 1895, 1899, 1910, 1931, 1944	1886	1944	added Chelidon erythrogaster	Hirundo rustica + Hirundo erythrogaster -> Hirundo rustica [lump, aou_4_19 (1944)]	yes	no	no
1273549b-1801-4424-a431-09f4b0ba9dd8	Hirundo erythrogaster	Hirundo erythrogaster	087211cb-7a52-47c3-a93c-bd813752b08e	1944	aou_4_19	aou_4_19	aou_4_19	1944	1944	1944	Hirundo rustica + Hirundo erythrogaster -> Hirundo rustica [lump, aou_4_19 (1944)]		yes	no	no
2b671cc9-d240-4192-b2ef-303fcf7ec6f7	Eurypyga helias	Eurypyga helias	177ab5bc-b1e8-4177-bb75-ff0ecc9acfa5	1983 to 2017	aou_6, NACC_list_species_aou_7_57.csv	aou_6	NACC_list_species_aou_7_57.csv	1983, 2017	1983	2017	added Eurypyga helias		no	no	yes
51f0d746-30c4-4530-865e-bcfc6d4d09c8	Falco femoralis	Falco femoralis; Falco fusco-caerulescens; Falco fusco-coerulescens	26272d29-7833-4774-9f1e-fdf0e1f45065	1886 to 2017	aou_1.csv, aou_3, aou_4, aou_4_23, aou_5_34.csv, NACC_list_species_aou_7_57.csv	aou_1.csv	NACC_list_species_aou_7_57.csv	1886, 1910, 1931, 1948, 1982, 2017	1886	2017	added Falco fusco-coerulescens		no	no	yes
8f90be83-76d5-49ff-ab02-48cf222bc601	Troglodytes brunneicollis	Troglodytes brunneicollis	a715c5ac-e1f9-465e-9244-5ff9bfabbce9	1950 to January 1982	aou_4_25, aou_5_34	aou_4_25	aou_5_34	1950, 1982	1950	1982	added Troglodytes brunneicollis		no	no	no
db061eb0-bdc1-40a2-9bd5-f454963a118e	Sterna paradisaea	Sterna paradisaea	425d496c-46b9-4149-8f5f-c189e0ca2117	1886 to 2017	aou_1.csv, aou_5_34.csv, NACC_list_species_aou_7_57.csv	aou_1.csv	NACC_list_species_aou_7_57.csv	1886, 1982, 2017	1886	2017	added Sterna paradisaea		no	no	yes
40205d41-7834-468d-bff3-4c1f3a471984	Buteo borealis	Buteo borealis; Buteo borealis calurus; Buteo borealis kriderii; Buteo borealis lucasanus	b27614b1-6bfb-4c74-a99d-770c6668ec53	1886 to 1891	aou_1.csv, aou_1_03	aou_1.csv	aou_1_03	1886, 1891	1886	1891	added Buteo borealis lucasanus; added Buteo borealis kriderii; added Buteo borealis; added Buteo borealis calurus	Buteo harlani + Buteo borealis -> Buteo borealis [lump, aou_1_03 (1891)]	yes	no	no
7c789958-396a-4698-afb6-dc6ba72e4817	Buteo borealis	Buteo borealis	b27614b1-6bfb-4c74-a99d-770c6668ec53	1891 to 1944	aou_1_03, aou_2_15, aou_3_18, aou_4_19	aou_1_03	aou_4_19	1891, 1909, 1923, 1944	1891	1944	Buteo harlani + Buteo borealis -> Buteo borealis [lump, aou_1_03 (1891)]	Buteo borealis -> Buteo harlani + Buteo borealis [split, aou_4_19 (1944)]; Buteo borealis + Buteo jamaicensis -> Buteo jamaicensis [lump, aou_4_19 (1944)]	yes	no	no
5d0a03ab-a949-47fa-9863-c471ea366349	Buteo borealis	Buteo borealis	b27614b1-6bfb-4c74-a99d-770c6668ec53	1944	aou_4_19	aou_4_19	aou_4_19	1944	1944	1944	Buteo borealis -> Buteo harlani + Buteo borealis [split, aou_4_19 (1944)]; Buteo borealis + Buteo jamaicensis -> Buteo jamaicensis [lump, aou_4_19 (1944)]		yes	no	no
35193d33-5877-4a85-8bee-456c9c9dce90	Oreothlypis luciae	Helminthophila luciae; Oreothlypis luciae; Vermivora luciae	8d10b983-083d-499f-bf65-7aa68fc351d3	1886 to 2017	aou_1.csv, aou_2_15, aou_3_17, aou_5, aou_5_34, aou_5_34.csv, aou_6, aou_7_51, NACC_list_species_aou_7_57.csv	aou_1.csv	NACC_list_species_aou_7_57.csv	1886, 1909, 1920, 1957, 1982, 1982, 1983, 2010, 2017	1886	2017	added Helminthophila luciae		no	no	yes
955bee52-2a83-4cae-b69d-a55799dcb570	Pachyramphus niger	Pachyramphus niger	fffc10aa-d958-47f7-b0e5-bd5ce38fb1c4	1983 to 2017	aou_6, aou_6_35, aou_6_41, aou_7, aou_7_44, aou_7_45, aou_7_52, NACC_list_species_aou_7_57.csv	aou_6	NACC_list_species_aou_7_57.csv	1983, 1985, 1997, 1998, 2003, 2004, 2011, 2017	1983	2017	added Pachyramphus niger		no	no	yes
499d37cb-ef62-481e-9e02-dff1d4e9097c	Chlorostilbon canivetii	Chlorostilbon canivetii	60471bc5-754e-406c-99d8-3ac390f5cacb	1983 to 1995	aou_6, aou_6_40	aou_6	aou_6_40	1983, 1995	1983	1995	added Chlorostilbon canivetii	Chlorostilbon canivetii -> Chlorostilbon auriceps + Chlorostilbon canivetii + Chlorostilbon forficatus [split, aou_6_40 (1995)]	no	no	yes
47fed0c9-10c1-45dc-bb30-85841cf33ec7	Chlorostilbon canivetii	Chlorostilbon canivetii	60471bc5-754e-406c-99d8-3ac390f5cacb	1995 to 2017	aou_6_40, aou_7, NACC_list_species_aou_7_57.csv	aou_6_40	NACC_list_species_aou_7_57.csv	1995, 1998, 2017	1995	2017	Chlorostilbon canivetii -> Chlorostilbon auriceps + Chlorostilbon canivetii + Chlorostilbon forficatus [split, aou_6_40 (1995)]		no	no	yes
7da08e64-6f09-4558-8c00-4d7c25379759	Coccyzus melacoryphus	Coccyzus melacoryphus	7be81404-d87a-4d30-8375-c15a1d61e58c	1985 to 2017	aou_6_35, NACC_list_species_aou_7_57.csv	aou_6_35	NACC_list_species_aou_7_57.csv	1985, 2017	1985	2017	added Coccyzus melacoryphus		no	no	yes
bb1bc478-079d-49c2-b28a-9ce4e308095f	Anhinga anhinga	Anhinga anhinga	af9cf3c5-db1f-4863-91cf-c1ff9770b649	1886 to 2017	aou_1.csv, aou_2_15, aou_5, aou_5_34.csv, NACC_list_species_aou_7_57.csv	aou_1.csv	NACC_list_species_aou_7_57.csv	1886, 1909, 1957, 1982, 2017	1886	2017	added Anhinga anhinga		no	no	yes
d6e1f6bb-3949-4c21-921e-454386c769d2	Melozone albicollis	Melozone albicollis; Pipilo albicollis	6bf76f4b-95f5-4d95-b7d7-8fab77cae447	1983 to 2017	aou_6, aou_7_51, NACC_list_species_aou_7_57.csv	aou_6	NACC_list_species_aou_7_57.csv	1983, 2010, 2017	1983	2017	added Pipilo albicollis		no	no	yes
acabd99d-6c08-4431-9b16-ae64536a107c	Vireo altiloquus	Vireo altiloquus; Vireo altiloquus barbatulus; Vireo calidris; Vireosylva calidris	02d7b890-b9e2-40e5-b8ba-ff5f3640e714	1886 to 2017	aou_1.csv, aou_2, aou_2_14, aou_4, aou_4_19, aou_5_34.csv, NACC_list_species_aou_7_57.csv	aou_1.csv	NACC_list_species_aou_7_57.csv	1886, 1895, 1908, 1931, 1944, 1982, 2017	1886	2017	added Vireo altiloquus barbatulus		yes	no	yes
20c6c201-9822-4baa-b949-b1aa07ee268d	Picoides dorsalis	Picoides dorsalis	e7a524ed-9995-4cbd-a285-46844376e203	2003	aou_7_44	aou_7_44	aou_7_44	2003	2003	2003	Picoides tridactylus -> Picoides dorsalis + Picoides tridactylus [split, aou_7_44 (2003)]	Picoides tridactylus -> Picoides dorsalis + Picoides tridactylus [split, aou_7_44 (2003)]	no	no	yes
6d54c7cd-30da-44d6-8abb-9dba9f3227dd	Picoides dorsalis	Picoides dorsalis	e7a524ed-9995-4cbd-a285-46844376e203	2003 to 2017	aou_7_44, NACC_list_species_aou_7_57.csv	aou_7_44	NACC_list_species_aou_7_57.csv	2003, 2017	2003	2017	Picoides tridactylus -> Picoides dorsalis + Picoides tridactylus [split, aou_7_44 (2003)]		no	no	yes
58c85d40-34da-4d93-86b5-6802a62b4439	Garrulax canorus	Garrulax canorus	73011121-1adf-47b9-be7d-eafb7bc7c0b0	January 1982 to 2017	aou_5_34, aou_5_34.csv, aou_6, aou_7, NACC_list_species_aou_7_57.csv	aou_5_34	NACC_list_species_aou_7_57.csv	1982, 1982, 1983, 1998, 2017	1982	2017	added Garrulax canorus		no	no	yes
2ed2b23a-2b50-40e8-92d4-f278a639848d	Loxia megaplaga	Loxia megaplaga	aa2c8d2a-792a-4679-8618-183178983f01	2003	aou_7_44	aou_7_44	aou_7_44	2003	2003	2003	Loxia leucoptera -> Loxia leucoptera + Loxia megaplaga [split, aou_7_44 (2003)]	Loxia leucoptera -> Loxia leucoptera + Loxia megaplaga [split, aou_7_44 (2003)]	no	no	yes
f79fae0b-b454-41a5-8ba2-8525240e2d1a	Loxia megaplaga	Loxia megaplaga	aa2c8d2a-792a-4679-8618-183178983f01	2003 to 2017	aou_7_44, NACC_list_species_aou_7_57.csv	aou_7_44	NACC_list_species_aou_7_57.csv	2003, 2017	2003	2017	Loxia leucoptera -> Loxia leucoptera + Loxia megaplaga [split, aou_7_44 (2003)]		no	no	yes
1b69d21e-42f8-4584-a134-70d5cdccb6f2	Aphanotriccus audax	Aphanotriccus audax	472e4004-8633-4a19-92be-c6696939fb77	1983 to 2017	aou_6, NACC_list_species_aou_7_57.csv	aou_6	NACC_list_species_aou_7_57.csv	1983, 2017	1983	2017	added Aphanotriccus audax		no	no	yes
158f6d78-4108-46f2-975b-8ef8dbda2b3f	Arremonops rufivirgatus	Arremonops rufivirgata; Arremonops rufivirgatus; Embernagra rufivirgata	e3aeb8e4-c7db-4e65-a1dd-79e64d23d8e5	1886 to 2017	aou_1.csv, aou_2_08, aou_3, aou_5, aou_5_32, aou_5_34, aou_5_34.csv, NACC_list_species_aou_7_57.csv	aou_1.csv	NACC_list_species_aou_7_57.csv	1886, 1897, 1910, 1957, 1973, 1982, 1982, 2017	1886	2017	added Embernagra rufivirgata		no	no	yes
b147d33a-b37f-4ee0-ab08-7c6743b958da	Amazilia beryllina	Amazilia beryllina	b2f2cdb8-c765-4549-af92-d11e15897917	January 1982 to 2017	aou_5_34, aou_5_34.csv, NACC_list_species_aou_7_57.csv	aou_5_34	NACC_list_species_aou_7_57.csv	1982, 1982, 2017	1982	2017	added Amazilia beryllina		no	no	yes
2d968037-9d4e-479d-9227-b4c3934fc1f5	Saltator grossus	Pitylus grossus; Saltator grossus	4b6a74e5-390f-4355-a127-3bd14ca05ca6	1983 to 2017	aou_6, aou_6_40, aou_7_50, NACC_list_species_aou_7_57.csv	aou_6	NACC_list_species_aou_7_57.csv	1983, 1995, 2009, 2017	1983	2017	added Pitylus grossus		no	no	yes
1d6d7201-c9ba-4f75-8fa9-607340b67eae	Psaltriparus plumbeus	Psaltriparus plumbeus	528a9401-0853-4f70-91d0-a454f7f3406e	1886 to 1931	aou_1.csv, aou_4	aou_1.csv	aou_4	1886, 1931	1886	1931	added Psaltriparus plumbeus	Psaltriparus plumbeus + Psaltriparus minimus -> Psaltriparus minimus [lump, aou_4 (1931)]	yes	no	no
e461819e-3feb-4e06-995d-0f913201606d	Psaltriparus plumbeus	Psaltriparus plumbeus	528a9401-0853-4f70-91d0-a454f7f3406e	1931	aou_4	aou_4	aou_4	1931	1931	1931	Psaltriparus plumbeus + Psaltriparus minimus -> Psaltriparus minimus [lump, aou_4 (1931)]		yes	no	no
f98feec5-33b3-42fc-b0bc-f537250ff623	Passerina rositae	Passerina rositae	eee9b00f-2019-43ef-9e49-1cfb5cfaa973	1983 to 2017	aou_6, NACC_list_species_aou_7_57.csv	aou_6	NACC_list_species_aou_7_57.csv	1983, 2017	1983	2017	added Passerina rositae		no	no	yes
32bddfac-0822-431e-abf8-a1f307ed200b	Parus atricristatus	Baeolophus atricristatus; Parus atricristatus	91a3f8ee-dbdf-42f8-824e-fc0c29bf319d	1886 to 1976	aou_1.csv, aou_2_12, aou_4_19, aou_5_33	aou_1.csv	aou_5_33	1886, 1903, 1944, 1976	1886	1976	added Parus atricristatus	Parus atricristatus + Parus bicolor -> Parus bicolor [lump, aou_5_33 (1976)]	yes	no	yes
55d818ae-bc52-44a4-a7c5-196d42a5c472	Baeolophus atricristatus	Baeolophus atricristatus; Parus atricristatus	91a3f8ee-dbdf-42f8-824e-fc0c29bf319d	1976 to 2002	aou_5_33, aou_7_43	aou_5_33	aou_7_43	1976, 2002	1976	2002	Parus atricristatus + Parus bicolor -> Parus bicolor [lump, aou_5_33 (1976)]	Baeolophus bicolor -> Baeolophus bicolor + Baeolophus atricristatus [split, aou_7_43 (2002)]	yes	no	yes
75d713e9-b57f-4fe7-bcde-36968a3e23f2	Baeolophus atricristatus	Baeolophus atricristatus	91a3f8ee-dbdf-42f8-824e-fc0c29bf319d	2002 to 2017	aou_7_43, NACC_list_species_aou_7_57.csv	aou_7_43	NACC_list_species_aou_7_57.csv	2002, 2017	2002	2017	Baeolophus bicolor -> Baeolophus bicolor + Baeolophus atricristatus [split, aou_7_43 (2002)]		no	no	yes
858377f2-1570-4528-9907-6939e8042f70	Myadestes occidentalis	Myadestes occidentalis	6905d143-5811-42da-9a56-3b0ff6639681	1983 to 2017	aou_6, NACC_list_species_aou_7_57.csv	aou_6	NACC_list_species_aou_7_57.csv	1983, 2017	1983	2017	added Myadestes occidentalis		no	no	yes
ce6b17cf-b2dd-42f9-afc4-3486432af03c	Colinus graysoni	Colinus graysoni	ffd0094b-f504-4eea-9891-ec069f60589b	1886 to 1889	aou_1.csv, aou_1_01	aou_1.csv	aou_1_01	1886, 1889	1886	1889	added Colinus graysoni		no	no	no
0bfbaead-3b12-4a90-a8f5-22006e38d0c6	Pterodroma cahow	Pterodroma cahow	d3ce0c28-7323-4d80-87b0-07e2aad3156c	1923 to 2017	aou_3_18, aou_4, aou_5_34, aou_6, NACC_list_species_aou_7_57.csv	aou_3_18	NACC_list_species_aou_7_57.csv	1923, 1931, 1982, 1983, 2017	1923	2017	added Pterodroma cahow		no	no	yes
9edaef0e-26b2-4221-af77-09fe34ca51db	Lagopus leucura	Lagopus leucura; Lagopus leucurus	f27e338f-49c7-455c-b8b7-9e473fa6d3a9	1886 to 2017	aou_1.csv, aou_5_34, aou_5_34.csv, aou_7_45, NACC_list_species_aou_7_57.csv	aou_1.csv	NACC_list_species_aou_7_57.csv	1886, 1982, 1982, 2004, 2017	1886	2017	added Lagopus leucurus		no	no	yes
5728803d-e5b3-443f-9685-dd51dc19c8a1	Limosa limosa	Limosa limosa	995270e3-ba15-44d5-8516-945df5de1d99	1886 to 2017	aou_1.csv, aou_5_34.csv, NACC_list_species_aou_7_57.csv	aou_1.csv	NACC_list_species_aou_7_57.csv	1886, 1982, 2017	1886	2017	added Limosa limosa		no	no	yes
1cfadf7e-536b-4ce7-9ca5-5af4eadbd849	Picoides fumigatus	Picoides fumigatus; Veniliornis fumigatus	5f20e2f3-46c0-4418-9178-afdcc4c9f710	1983 to 2017	aou_6, aou_7_53, NACC_list_species_aou_7_57.csv	aou_6	NACC_list_species_aou_7_57.csv	1983, 2012, 2017	1983	2017	added Veniliornis fumigatus		no	no	yes
9b57998e-3228-4727-bad6-0eab3597559b	Vireo atricapilla	Vireo atricapilla; Vireo atricapillus	a8ec8c8f-2585-4b16-ac76-2f4ac125d7ff	1886 to 2017	aou_1.csv, aou_5, aou_5_34, aou_5_34.csv, aou_7_44, NACC_list_species_aou_7_57.csv	aou_1.csv	NACC_list_species_aou_7_57.csv	1886, 1957, 1982, 1982, 2003, 2017	1886	2017	added Vireo atricapillus		no	no	yes
623e1776-2cc4-4681-9b86-ca5a4b0c894d	Setophaga virens	Dendroica virens; Setophaga virens	f1716238-ae55-489f-b9ac-fc0ec98a57e3	1886 to 2017	aou_1.csv, aou_3_17, aou_5, aou_5_34, aou_5_34.csv, aou_6, aou_7_52, NACC_list_species_aou_7_57.csv	aou_1.csv	NACC_list_species_aou_7_57.csv	1886, 1920, 1957, 1982, 1982, 1983, 2011, 2017	1886	2017	added Dendroica virens		no	no	yes
efd3745c-5825-42c7-872a-f69298a6bf5c	Contopus pallidus	Contopus pallidus	c9894e19-33c4-4f70-a2b2-9ccd8aa9debe	1995	aou_6_40	aou_6_40	aou_6_40	1995	1995	1995	Contopus caribaeus -> Contopus hispaniolensis + Contopus caribaeus + Contopus pallidus [split, aou_6_40 (1995)]	Contopus caribaeus -> Contopus hispaniolensis + Contopus caribaeus + Contopus pallidus [split, aou_6_40 (1995)]	no	no	yes
2fd3c6de-5caa-4158-9eb3-412d50d3f111	Contopus pallidus	Contopus pallidus	c9894e19-33c4-4f70-a2b2-9ccd8aa9debe	1995 to 2017	aou_6_40, NACC_list_species_aou_7_57.csv	aou_6_40	NACC_list_species_aou_7_57.csv	1995, 2017	1995	2017	Contopus caribaeus -> Contopus hispaniolensis + Contopus caribaeus + Contopus pallidus [split, aou_6_40 (1995)]		no	no	yes
1939d77d-74f3-4c4d-b00f-b37e582e5554	Pterodroma phaeopygia	Pterodroma phaeopygia	da89bf20-a168-49a8-84dd-ce9f76a950cd	January 1982 to 2002	aou_5_34, aou_5_34.csv, aou_7_43	aou_5_34	aou_7_43	1982, 1982, 2002	1982	2002	added Pterodroma phaeopygia	Pterodroma phaeopygia -> Pterodroma sandwichensis + Pterodroma phaeopygia [split, aou_7_43 (2002)]	no	no	yes
16790725-85e1-4812-bea0-6748cd0b0d0e	Pterodroma phaeopygia	Pterodroma phaeopygia	da89bf20-a168-49a8-84dd-ce9f76a950cd	2002 to 2017	aou_7_43, NACC_list_species_aou_7_57.csv	aou_7_43	NACC_list_species_aou_7_57.csv	2002, 2017	2002	2017	Pterodroma phaeopygia -> Pterodroma sandwichensis + Pterodroma phaeopygia [split, aou_7_43 (2002)]		no	no	yes
f767c7f5-c441-473f-87a3-26cc375069f2	Pachyramphus rufus	Pachyramphus rufus	77690ad2-8d35-4c07-b6d1-73702332fd2d	1983 to 2017	aou_6, aou_6_35, aou_6_41, aou_7, aou_7_44, aou_7_45, aou_7_52, NACC_list_species_aou_7_57.csv	aou_6	NACC_list_species_aou_7_57.csv	1983, 1985, 1997, 1998, 2003, 2004, 2011, 2017	1983	2017	added Pachyramphus rufus		no	no	yes
0ca1e505-5fc6-4ece-9460-4dfd7be834a1	Calidris canutus	Calidris canutus; Tringa canutus	258a4053-8eed-4fff-9e99-5fcc448a7c6a	1886 to 2017	aou_1.csv, aou_3_18, aou_4, aou_5, aou_5_34, aou_5_34.csv, NACC_list_species_aou_7_57.csv	aou_1.csv	NACC_list_species_aou_7_57.csv	1886, 1923, 1931, 1957, 1982, 1982, 2017	1886	2017	added Tringa canutus		no	no	yes
971ec177-69b4-499b-8ec5-89a576f4b817	Fulmarus glacialoides	Fulmarus glacialoides; Priocella antarctica; Priocella glacialoides	a62de886-ea2b-4f08-8786-fec3405b9d0d	1886 to 1989	aou_1.csv, aou_2_09, aou_3_18, aou_4, aou_6, aou_6_37	aou_1.csv	aou_6_37	1886, 1899, 1923, 1931, 1983, 1989	1886	1989	added Fulmarus glacialoides		no	no	no
a4124390-975f-4e25-9b56-e67b001ea927	Piranga rubra	Piranga rubra; Piranga rubra cooperi	0409fec3-d633-4dbc-878c-2ad85efe5e96	1886 to 2017	aou_1.csv, aou_2_14, aou_4, aou_5_34, aou_5_34.csv, aou_6, aou_7_50, NACC_list_species_aou_7_57.csv	aou_1.csv	NACC_list_species_aou_7_57.csv	1886, 1908, 1931, 1982, 1982, 1983, 2009, 2017	1886	2017	added Piranga rubra cooperi; added Piranga rubra		yes	no	yes
3c66b3ca-2fe0-4c11-9583-3980f835cd38	Myrmotherula surinamensis	Myrmotherula surinamensis	dd98b680-8121-4261-bca6-3f3c58a7f8f0	1983 to 2000	aou_6, aou_6_41, aou_7_42	aou_6	aou_7_42	1983, 1997, 2000	1983	2000	added Myrmotherula surinamensis	Myrmotherula surinamensis -> Myrmotherula pacifica + Myrmotherula surinamensis [split, aou_7_42 (2000)]	no	no	no
aa623c19-2dc6-4834-8571-86eec35aa2c7	Myrmotherula surinamensis	Myrmotherula surinamensis	dd98b680-8121-4261-bca6-3f3c58a7f8f0	2000	aou_7_42	aou_7_42	aou_7_42	2000	2000	2000	Myrmotherula surinamensis -> Myrmotherula pacifica + Myrmotherula surinamensis [split, aou_7_42 (2000)]		no	no	no
661b3768-133d-4f03-871f-ef0542ce7f04	Glaucis hirsutus	Glaucis hirsuta; Glaucis hirsutus	849c8c75-3ab8-4b86-b5ec-3323d7d0beff	1983 to 2017	aou_6, aou_7_45, NACC_list_species_aou_7_57.csv	aou_6	NACC_list_species_aou_7_57.csv	1983, 2004, 2017	1983	2017	added Glaucis hirsuta		no	no	yes
7a71d4ab-38af-4367-8798-8f666f0252e9	Chlorophanes spiza	Chlorophanes spiza	948ef49a-f875-4488-bbe9-9ac52634745e	1983 to 2017	aou_6, NACC_list_species_aou_7_57.csv	aou_6	NACC_list_species_aou_7_57.csv	1983, 2017	1983	2017	added Chlorophanes spiza		no	no	yes
6a8af3d0-77a6-481f-aeb8-7714ce36dda8	Megascops cooperi	Megascops cooperi; Otus cooperi	a25bb601-65d3-4b97-bce3-e7ac5dcdab2a	1983 to 2017	aou_6, aou_7_44, NACC_list_species_aou_7_57.csv	aou_6	NACC_list_species_aou_7_57.csv	1983, 2003, 2017	1983	2017	added Otus cooperi		no	no	yes
b23c5721-63b0-49f3-b5ca-aaf1b3f1256b	Microrhopias quixensis	Microrhopias quixensis	ce6a7060-8cc3-47f8-adf7-9e23deb6c721	1983 to 2017	aou_6, aou_6_41, NACC_list_species_aou_7_57.csv	aou_6	NACC_list_species_aou_7_57.csv	1983, 1997, 2017	1983	2017	added Microrhopias quixensis		no	no	yes
6c09f6b2-bfa0-442e-bcfa-5ac8b41d7283	Anthracothorax viridis	Anthracothorax viridis	afe89bbc-c178-4b50-a2a8-a60c6dec1591	1983 to 2017	aou_6, NACC_list_species_aou_7_57.csv	aou_6	NACC_list_species_aou_7_57.csv	1983, 2017	1983	2017	added Anthracothorax viridis		no	no	yes
5e73e6cd-4c48-4494-9721-6afe33634815	Lophotriccus pileatus	Lophotriccus pileatus	67b55494-2fc0-4bd7-bbbc-881c5e8f2032	1983 to 2017	aou_6, NACC_list_species_aou_7_57.csv	aou_6	NACC_list_species_aou_7_57.csv	1983, 2017	1983	2017	added Lophotriccus pileatus		no	no	yes
be09360e-93ba-4636-b6e5-5e345ed008ec	Buteo ridgwayi	Buteo ridgwayi	2e3c3b0c-f9fd-4020-867a-3859236ba399	1983 to 2017	aou_6, NACC_list_species_aou_7_57.csv	aou_6	NACC_list_species_aou_7_57.csv	1983, 2017	1983	2017	added Buteo ridgwayi		no	no	yes
e7854751-dd11-4ae6-8a46-83f83c256510	Peucaea mexicana	Peucaea mexicana	731d7c0e-4c1c-4d3f-918b-6574519b625e	1886 to 1902	aou_1.csv, aou_2_11	aou_1.csv	aou_2_11	1886, 1902	1886	1902	added Peucaea mexicana	Peucaea mexicana + Peucaea arizonae + Peucaea botterii -> Peucaea botterii [lump, aou_2_11 (1902)]	yes	no	no
26f29956-36c6-4489-b0dd-c23e793eaa93	Peucaea mexicana	Peucaea mexicana	731d7c0e-4c1c-4d3f-918b-6574519b625e	1902	aou_2_11	aou_2_11	aou_2_11	1902	1902	1902	Peucaea mexicana + Peucaea arizonae + Peucaea botterii -> Peucaea botterii [lump, aou_2_11 (1902)]		yes	no	no
18394324-cea6-4516-968f-d84e327d2766	Ictinia plumbea	Ictinia plumbea	92d31a49-55b8-4bec-b44d-4eb540ddfbe9	1983 to 2017	aou_6, NACC_list_species_aou_7_57.csv	aou_6	NACC_list_species_aou_7_57.csv	1983, 2017	1983	2017	added Ictinia plumbea		no	no	yes
178681e6-69e2-429c-92da-90b7512adffc	Oceanodroma microsoma	Halocyptena microsoma; Oceanodroma microsoma	c9111d4d-dedf-4fa5-8024-3559ab9c691b	1886 to 2017	aou_1.csv, aou_3_18, aou_5_34, aou_5_34.csv, NACC_list_species_aou_7_57.csv	aou_1.csv	NACC_list_species_aou_7_57.csv	1886, 1923, 1982, 1982, 2017	1886	2017	added Halocyptena microsoma		no	no	yes
a363f2a2-65cc-4168-933a-21d42dccb318	Amazilia cyanura	Amazilia cyanura	f1364f0c-a111-4ca8-9bdc-2acff28cada0	1983 to 2017	aou_6, NACC_list_species_aou_7_57.csv	aou_6	NACC_list_species_aou_7_57.csv	1983, 2017	1983	2017	added Amazilia cyanura		no	no	yes
4f0f6502-46a3-43a5-8cdc-a84248cef714	Calliphlox evelynae	Calliphlox evelynae	10570fcf-e584-4392-95bd-2f2ef5c6c85c	January 1982 to 2015	aou_5_34, aou_5_34.csv, aou_7_56	aou_5_34	aou_7_56	1982, 1982, 2015	1982	2015	added Calliphlox evelynae	Calliphlox evelynae -> Calliphlox evelynae + Calliphlox lyrura [split, aou_7_56 (2015)]	no	no	yes
00d8ad9d-a6c5-41c0-a3dd-01c1dead888d	Calliphlox evelynae	Calliphlox evelynae	10570fcf-e584-4392-95bd-2f2ef5c6c85c	2015 to 2017	aou_7_56, NACC_list_species_aou_7_57.csv	aou_7_56	NACC_list_species_aou_7_57.csv	2015, 2017	2015	2017	Calliphlox evelynae -> Calliphlox evelynae + Calliphlox lyrura [split, aou_7_56 (2015)]		no	no	yes
ac6c729b-e3b2-4c63-9c4d-d45124678ae4	Eupsittula pertinax	Aratinga pertinax; Eupsittula pertinax	a6967ef2-40cc-4e68-9c0a-49c4191ad6e1	1983 to 2017	aou_6, aou_7_55, NACC_list_species_aou_7_57.csv	aou_6	NACC_list_species_aou_7_57.csv	1983, 2014, 2017	1983	2017	added Aratinga pertinax		no	no	yes
0768a48b-e4ce-486d-9bdb-246b54933f28	Oceanodroma melania	Loomelania melania; Oceanodroma melania	247c005f-1143-465b-aef2-6ec8d8bdfdd5	1886 to 2017	aou_1.csv, aou_3_18, aou_4_19, aou_5_32, aou_5_34, aou_5_34.csv, NACC_list_species_aou_7_57.csv	aou_1.csv	NACC_list_species_aou_7_57.csv	1886, 1923, 1944, 1973, 1982, 1982, 2017	1886	2017	added Oceanodroma melania		no	no	yes
b2f9f377-9709-4396-a381-46bb71e10ad3	Calyptophilus tertius	Calyptophilus tertius	0769742e-c78b-40bb-9c3e-ef5a7862db9b	1997	aou_6_41	aou_6_41	aou_6_41	1997	1997	1997	Calyptophilus frugivorus -> Calyptophilus tertius + Calyptophilus frugivorus [split, aou_6_41 (1997)]	Calyptophilus frugivorus -> Calyptophilus tertius + Calyptophilus frugivorus [split, aou_6_41 (1997)]	no	no	yes
94f3fd17-8ed3-4d1c-a1fe-ae4f2c30f536	Calyptophilus tertius	Calyptophilus tertius	0769742e-c78b-40bb-9c3e-ef5a7862db9b	1997 to 2017	aou_6_41, NACC_list_species_aou_7_57.csv	aou_6_41	NACC_list_species_aou_7_57.csv	1997, 2017	1997	2017	Calyptophilus frugivorus -> Calyptophilus tertius + Calyptophilus frugivorus [split, aou_6_41 (1997)]		no	no	yes
5e111d48-3b9f-4347-9bad-9215f20e9a25	Cygnus olor	Cygnus olor; Sthenelides olor	56655b1e-ffb6-4dc3-8036-13ddafad6330	1931 to 2017	aou_4, aou_4_20, aou_5_34.csv, NACC_list_species_aou_7_57.csv	aou_4	NACC_list_species_aou_7_57.csv	1931, 1945, 1982, 2017	1931	2017	added Sthenelides olor		no	no	yes
ccc945b6-8b5c-43cc-9db3-d3378ea88377	Tilmatura dupontii	Tilmatura dupontii	0f12b8ab-3868-49db-ad0a-a0f34fc822ed	1983 to 2017	aou_6, NACC_list_species_aou_7_57.csv	aou_6	NACC_list_species_aou_7_57.csv	1983, 2017	1983	2017	added Tilmatura dupontii		no	no	yes
88662215-ed3f-4150-bc28-11adb8e8a78b	Spinus xanthogastrus	Carduelis xanthogastra; Spinus xanthogastrus	2b55aa41-537d-4ef3-9516-da214c624678	1983 to 2017	aou_6, aou_7_50, NACC_list_species_aou_7_57.csv	aou_6	NACC_list_species_aou_7_57.csv	1983, 2009, 2017	1983	2017	added Carduelis xanthogastra		no	no	yes
2cc97c43-346b-4107-bb9d-405671275faf	Anas bahamensis	Anas bahamensis; Dafila bahamensis	0252df52-2c3e-42b0-8e70-6f80b535a463	1931 to 2017	aou_4, aou_4_19, aou_5, aou_5_34, aou_5_34.csv, NACC_list_species_aou_7_57.csv	aou_4	NACC_list_species_aou_7_57.csv	1931, 1944, 1957, 1982, 1982, 2017	1931	2017	added Dafila bahamensis		no	no	yes
1331cac6-5564-430a-9455-333ab4dab6de	Contopus cooperi	Contopus borealis; Contopus cooperi; Nuttallornis borealis; Nuttallornis mesoleucus	1e267a25-5cba-45bf-a9bf-d95d5c94e8bb	1886 to 2017	aou_1.csv, aou_2_12, aou_4, aou_4_20, aou_5_34, aou_5_34.csv, aou_6_41, NACC_list_species_aou_7_57.csv	aou_1.csv	NACC_list_species_aou_7_57.csv	1886, 1903, 1931, 1945, 1982, 1982, 1997, 2017	1886	2017	added Contopus borealis		no	no	yes
33e090ed-de45-45b4-b607-ca16bd53ea33	Leucosticte atrata	Leucosticte atrata	6bc90d95-660a-471d-b714-e67f69de9ad7	1886 to January 1982	aou_1.csv, aou_2_15, aou_5_34	aou_1.csv	aou_5_34	1886, 1909, 1982	1886	1982	added Leucosticte atrata	Leucosticte atrata + Leucosticte australis + Leucosticte arctoa + Leucosticte tephrocotis -> Leucosticte arctoa [lump, aou_5_34 (January 1982)]	yes	no	yes
91601802-7279-4f7c-a987-a81484817a24	Leucosticte atrata	Leucosticte atrata	6bc90d95-660a-471d-b714-e67f69de9ad7	January 1982 to 1993	aou_5_34, aou_5_34.csv, aou_6_39	aou_5_34	aou_6_39	1982, 1982, 1993	1982	1993	Leucosticte atrata + Leucosticte australis + Leucosticte arctoa + Leucosticte tephrocotis -> Leucosticte arctoa [lump, aou_5_34 (January 1982)]	Leucosticte arctoa -> Leucosticte atrata + Leucosticte australis + Leucosticte arctoa + Leucosticte tephrocotis [split, aou_6_39 (1993)]	yes	no	yes
3ce98f7d-91c0-4bf2-9559-70257b3ec6e5	Leucosticte atrata	Leucosticte atrata	6bc90d95-660a-471d-b714-e67f69de9ad7	1993 to 2017	aou_6_39, NACC_list_species_aou_7_57.csv	aou_6_39	NACC_list_species_aou_7_57.csv	1993, 2017	1993	2017	Leucosticte arctoa -> Leucosticte atrata + Leucosticte australis + Leucosticte arctoa + Leucosticte tephrocotis [split, aou_6_39 (1993)]		no	no	yes
9a065c54-894f-4874-a28a-e2584425c932	Streptopelia turtur	Streptopelia turtur	48009320-c697-4e5d-9bcc-5fbd9614bdcf	1993 to 2017	aou_6_39, NACC_list_species_aou_7_57.csv	aou_6_39	NACC_list_species_aou_7_57.csv	1993, 2017	1993	2017	added Streptopelia turtur		no	no	yes
be733d1c-9657-4e8d-adcf-707b24670859	Sula leucogastra	Sula leucogastra	54727b7b-61ca-4e2b-9ce7-917b2cb5bec3	1908	aou_2_14	aou_2_14	aou_2_14	1908	1908	1908	Sula sula -> Sula leucogastra + Sula sula [split, aou_2_14 (1908)]	Sula sula -> Sula leucogastra + Sula sula [split, aou_2_14 (1908)]	no	no	no
00bae066-f541-4a92-97c0-24ab24307180	Sula leucogaster	Sula leucogaster; Sula leucogastra	54727b7b-61ca-4e2b-9ce7-917b2cb5bec3	1908 to 1944	aou_2_14, aou_4, aou_4_19	aou_2_14	aou_4_19	1908, 1931, 1944	1908	1944	Sula sula -> Sula leucogastra + Sula sula [split, aou_2_14 (1908)]	Sula brewsteri + Sula leucogaster -> Sula leucogaster [lump, aou_4_19 (1944)]	yes	no	yes
90e76380-bc01-444e-8802-8e2d0e1303f5	Sula leucogaster	Sula leucogaster	54727b7b-61ca-4e2b-9ce7-917b2cb5bec3	1944 to 2017	aou_4_19, aou_5, aou_5_34.csv, NACC_list_species_aou_7_57.csv	aou_4_19	NACC_list_species_aou_7_57.csv	1944, 1957, 1982, 2017	1944	2017	Sula brewsteri + Sula leucogaster -> Sula leucogaster [lump, aou_4_19 (1944)]		yes	no	yes
f85dbe77-7c23-4f5c-a7d6-50369c6fd670	Sturnella militaris	Sturnella militaris	61104119-3e80-4d7c-b816-d3111ef030d0	1983 to 1997	aou_6, aou_6_41	aou_6	aou_6_41	1983, 1997	1983	1997	added Sturnella militaris	Sturnella militaris -> Sturnella superciliaris + Sturnella militaris [split, aou_6_41 (1997)]	no	no	yes
7862b33a-96b2-4c88-9df4-29a64b8b38a1	Sturnella militaris	Sturnella militaris	61104119-3e80-4d7c-b816-d3111ef030d0	1997 to 2017	aou_6_41, NACC_list_species_aou_7_57.csv	aou_6_41	NACC_list_species_aou_7_57.csv	1997, 2017	1997	2017	Sturnella militaris -> Sturnella superciliaris + Sturnella militaris [split, aou_6_41 (1997)]		no	no	yes
a0ac6a20-7f3b-4d3f-a08f-7c53a46ebc69	Psittacara mitratus	Aratinga mitrata; Psittacara mitratus	d01eaa54-6269-4d3f-94ab-7d666c472484	2002 to 2017	aou_7_43, aou_7_55, NACC_list_species_aou_7_57.csv	aou_7_43	NACC_list_species_aou_7_57.csv	2002, 2014, 2017	2002	2017	added Aratinga mitrata		no	no	yes
ca5b60f0-e458-402b-ad4a-77524a079437	Xenoligea montana	Xenoligea montana	d9631c72-b1a3-480b-8c66-93d3e98a100d	1983 to 2017	aou_6, NACC_list_species_aou_7_57.csv	aou_6	NACC_list_species_aou_7_57.csv	1983, 2017	1983	2017	added Xenoligea montana		no	no	yes
7f6c85f2-9d0a-41d1-8cf9-ede25e115856	Melanerpes pygmaeus	Melanerpes pygmaeus	36502f0c-3570-47b8-a00a-bfcfb0b533f8	1983 to 2017	aou_6, aou_7_45, NACC_list_species_aou_7_57.csv	aou_6	NACC_list_species_aou_7_57.csv	1983, 2004, 2017	1983	2017	added Melanerpes pygmaeus		no	no	yes
9f571312-a46c-4275-9104-8db422463d59	Haliaeetus albicilla	Haliaeetus albicilla	92e9bd69-3327-4446-b525-b00792c0a8f0	1886 to 2017	aou_1.csv, aou_2_15, aou_3_18, aou_5_34, aou_5_34.csv, NACC_list_species_aou_7_57.csv	aou_1.csv	NACC_list_species_aou_7_57.csv	1886, 1909, 1923, 1982, 1982, 2017	1886	2017	added Haliaeetus albicilla		no	no	yes
b1119c8d-bde2-46a8-a4b0-b7a0a447aead	Elaenia flavogaster	Elaenia flavogaster	ecc92956-2f5b-435d-ae70-20f7ce93110c	1983 to 2017	aou_6, NACC_list_species_aou_7_57.csv	aou_6	NACC_list_species_aou_7_57.csv	1983, 2017	1983	2017	added Elaenia flavogaster		no	no	yes
e08e2576-baa1-41de-aadc-f2122b983473	Pandion haliaetus	Pandion haliaetus; Pandion haliaetus carolinensis	33180ebc-8de2-48ea-8064-6fb9e17988d4	1886 to 2017	aou_1.csv, aou_2_15, aou_3, aou_4, aou_4_19, aou_5_34.csv, aou_6, aou_7_51, NACC_list_species_aou_7_57.csv	aou_1.csv	NACC_list_species_aou_7_57.csv	1886, 1909, 1910, 1931, 1944, 1982, 1983, 2010, 2017	1886	2017	added Pandion haliaetus carolinensis		yes	no	yes
8b016b73-a729-4a8d-9803-0b466833650d	Chlorostilbon assimilis	Chlorostilbon assimilis	6acb7615-0e67-4f51-a6f7-1b8924888f0f	1983 to 2017	aou_6, NACC_list_species_aou_7_57.csv	aou_6	NACC_list_species_aou_7_57.csv	1983, 2017	1983	2017	added Chlorostilbon assimilis		no	no	yes
5458430f-8204-4e31-b65b-52980be4d8aa	Deconychura longicauda	Deconychura longicauda	f147ebe6-6df4-4af3-aa9a-72bc62824cc1	1983 to 2017	aou_6, aou_7_47, NACC_list_species_aou_7_57.csv	aou_6	NACC_list_species_aou_7_57.csv	1983, 2006, 2017	1983	2017	added Deconychura longicauda		no	no	yes
fd111121-8395-48b1-aed5-fe8d29828d61	Amazilia edward	Amazilia edward	87974d19-4216-43c8-b222-493220cf25c9	1983 to 2017	aou_6, NACC_list_species_aou_7_57.csv	aou_6	NACC_list_species_aou_7_57.csv	1983, 2017	1983	2017	added Amazilia edward		no	no	yes
c13a3f43-0e67-4f12-8570-af6b2f23bdb8	Piranga flava	Piranga flava	a4bfb2d2-bc2b-40ee-9781-50164e7d722e	1931	aou_4	aou_4	aou_4	1931	1931	1931	Piranga hepatica + Piranga flava -> Piranga flava [lump, aou_4 (1931)]	Piranga hepatica + Piranga flava -> Piranga flava [lump, aou_4 (1931)]	yes	no	yes
d5437137-1dd6-41a2-be6d-fa8c86b27777	Piranga flava	Piranga flava	a4bfb2d2-bc2b-40ee-9781-50164e7d722e	1931 to 2017	aou_4, aou_5_34, aou_5_34.csv, aou_6, aou_7_50, NACC_list_species_aou_7_57.csv	aou_4	NACC_list_species_aou_7_57.csv	1931, 1982, 1982, 1983, 2009, 2017	1931	2017	Piranga hepatica + Piranga flava -> Piranga flava [lump, aou_4 (1931)]		yes	no	yes
9e014a08-2a0a-4ec3-80e0-91a7449e033a	Tympanuchus americanus	Tympanuchus americanus	c7679320-323e-4b42-8781-a199f2162e07	1886 to 1931	aou_1.csv, aou_2_15, aou_4	aou_1.csv	aou_4	1886, 1909, 1931	1886	1931	added Tympanuchus americanus	Tympanuchus americanus + Tympanuchus cupido -> Tympanuchus cupido [lump, aou_4 (1931)]	yes	no	no
64465d9a-41d0-4492-ac36-b1e97bc05ed9	Tympanuchus americanus	Tympanuchus americanus	c7679320-323e-4b42-8781-a199f2162e07	1931	aou_4	aou_4	aou_4	1931	1931	1931	Tympanuchus americanus + Tympanuchus cupido -> Tympanuchus cupido [lump, aou_4 (1931)]		yes	no	no
62ddc0db-c018-46ad-aef2-2f0e376c168b	Puffinus borealis	Puffinus borealis	3d94b8dd-fcfd-4b17-8883-8a3a02b95b91	1886 to 1931	aou_1.csv, aou_3_18, aou_4	aou_1.csv	aou_4	1886, 1923, 1931	1886	1931	added Puffinus borealis	Puffinus diomedea + Puffinus borealis -> Puffinus diomedea [lump, aou_4 (1931)]	yes	no	no
bebc537e-fab8-481f-88f0-c6f1371c5625	Puffinus borealis	Puffinus borealis	3d94b8dd-fcfd-4b17-8883-8a3a02b95b91	1931	aou_4	aou_4	aou_4	1931	1931	1931	Puffinus diomedea + Puffinus borealis -> Puffinus diomedea [lump, aou_4 (1931)]		yes	no	no
d575feaf-e014-4f27-91c7-983758cc2099	Myiarchus barbirostris	Myiarchus barbirostris	599a9531-67df-4978-ac86-78f80e9ca548	1983 to 2017	aou_6, NACC_list_species_aou_7_57.csv	aou_6	NACC_list_species_aou_7_57.csv	1983, 2017	1983	2017	added Myiarchus barbirostris		no	no	yes
0a546739-2b5e-4909-bdea-b4e02494801a	Chaetura martinica	Chaetura martinica	f08b1fa2-bee0-43dc-a901-a1401d1f62e1	1983 to 2017	aou_6, NACC_list_species_aou_7_57.csv	aou_6	NACC_list_species_aou_7_57.csv	1983, 2017	1983	2017	added Chaetura martinica		no	no	yes
a2243a11-a6f2-4098-8f29-9695ecd90e56	Campylorhynchus chiapensis	Campylorhynchus chiapensis	6652885c-bfdc-466a-a36d-6fd0d62fc4c0	1983 to 2017	aou_6, NACC_list_species_aou_7_57.csv	aou_6	NACC_list_species_aou_7_57.csv	1983, 2017	1983	2017	added Campylorhynchus chiapensis		no	no	yes
6bb52929-a68e-466b-98e6-bd7d27cad0a3	Puffinus lherminieri	Puffinus auduboni; Puffinus lherminieri	a7192779-dc49-4501-a8b1-d1b4780886d7	1886 to 2012	aou_1.csv, aou_2_11, aou_3_18, aou_4, aou_5_34.csv, aou_7_53	aou_1.csv	aou_7_53	1886, 1902, 1923, 1931, 1982, 2012	1886	2012	added Puffinus auduboni	Puffinus lherminieri -> Puffinus subalaris + Puffinus lherminieri [split, aou_7_53 (2012)]	no	no	yes
fb9e1e44-3de6-4efb-b5d2-56ff9b986013	Puffinus lherminieri	Puffinus lherminieri	a7192779-dc49-4501-a8b1-d1b4780886d7	2012 to 2017	aou_7_53, NACC_list_species_aou_7_57.csv	aou_7_53	NACC_list_species_aou_7_57.csv	2012, 2017	2012	2017	Puffinus lherminieri -> Puffinus subalaris + Puffinus lherminieri [split, aou_7_53 (2012)]		no	no	yes
61c155db-00a7-4d15-978a-e21a7db529cc	Tachyphonus delatrii	Tachyphonus delatrii	bea1eea0-cdee-40ad-88ad-cb8790aed4ff	1983 to 2017	aou_6, NACC_list_species_aou_7_57.csv	aou_6	NACC_list_species_aou_7_57.csv	1983, 2017	1983	2017	added Tachyphonus delatrii		no	no	yes
01fbcc6b-6571-4774-a072-ebad76929f56	Ninox scutulata	Ninox scutulata	723d5bb6-1be8-4b80-aa34-1d338275f3e9	2009 to 2014	aou_7_50, aou_7_55	aou_7_50	aou_7_55	2009, 2014	2009	2014	added Ninox scutulata	Ninox scutulata -> Ninox japonica + Ninox scutulata [split, aou_7_55 (2014)]	no	no	no
654e1ff0-36cb-475b-93cc-2a468d61773b	Ninox scutulata	Ninox scutulata	723d5bb6-1be8-4b80-aa34-1d338275f3e9	2014	aou_7_55	aou_7_55	aou_7_55	2014	2014	2014	Ninox scutulata -> Ninox japonica + Ninox scutulata [split, aou_7_55 (2014)]		no	no	no
9c2f0454-2eb5-4fc4-9949-6633ec6770f9	Icterus melanopsis	Icterus melanopsis	9639a4ec-362a-46ea-aa91-fb221628b67e	2010	aou_7_51	aou_7_51	aou_7_51	2010	2010	2010	Icterus dominicensis -> Icterus northropi + Icterus melanopsis + Icterus portoricensis + Icterus dominicensis [split, aou_7_51 (2010)]	Icterus dominicensis -> Icterus northropi + Icterus melanopsis + Icterus portoricensis + Icterus dominicensis [split, aou_7_51 (2010)]	no	no	yes
0976ebab-fb12-4314-a23c-da0920032bd0	Icterus melanopsis	Icterus melanopsis	9639a4ec-362a-46ea-aa91-fb221628b67e	2010 to 2017	aou_7_51, NACC_list_species_aou_7_57.csv	aou_7_51	NACC_list_species_aou_7_57.csv	2010, 2017	2010	2017	Icterus dominicensis -> Icterus northropi + Icterus melanopsis + Icterus portoricensis + Icterus dominicensis [split, aou_7_51 (2010)]		no	no	yes
6037eabb-360b-4fbf-8d14-771a6438f84f	Geotrygon carrikeri	Geotrygon carrikeri	e5a08b94-4426-4c43-813e-3ab9dc83522f	1997	aou_6_41	aou_6_41	aou_6_41	1997	1997	1997	Geotrygon lawrencii -> Geotrygon carrikeri + Geotrygon lawrencii [split, aou_6_41 (1997)]	Geotrygon lawrencii -> Geotrygon carrikeri + Geotrygon lawrencii [split, aou_6_41 (1997)]	no	no	no
b1cd162e-2b2a-4e2e-b7cc-0dc49eec70b1	Zentrygon carrikeri	Geotrygon carrikeri; Zentrygon carrikeri	e5a08b94-4426-4c43-813e-3ab9dc83522f	1997 to 2017	aou_6_41, aou_7_55, NACC_list_species_aou_7_57.csv	aou_6_41	NACC_list_species_aou_7_57.csv	1997, 2014, 2017	1997	2017	Geotrygon lawrencii -> Geotrygon carrikeri + Geotrygon lawrencii [split, aou_6_41 (1997)]		no	no	yes
e84ae27c-f52d-4006-b0e8-08d5b79020ba	Tangara cabanisi	Tangara cabanisi	d17dc863-3d1e-47a3-ba61-7cf1188daecb	1983 to 2017	aou_6, NACC_list_species_aou_7_57.csv	aou_6	NACC_list_species_aou_7_57.csv	1983, 2017	1983	2017	added Tangara cabanisi		no	no	yes
1912abf0-e9ee-4596-b737-8389c978a273	Pipilo chlorurus	Chlorura chlorura; Oberholseria chlorura; Oreospiza chlorura; Pipilo chlorurus	70c459f4-32b8-4e99-93f5-ab25fe2c1e6c	1886 to 2017	aou_1.csv, aou_2_08, aou_3_17, aou_4_22, aou_5_33, aou_5_34, aou_5_34.csv, NACC_list_species_aou_7_57.csv	aou_1.csv	NACC_list_species_aou_7_57.csv	1886, 1897, 1920, 1947, 1976, 1982, 1982, 2017	1886	2017	added Pipilo chlorurus		no	no	yes
fb7c3c2f-81a2-4b61-8940-6226f77781cc	Hylopezus dives	Hylopezus dives	b49db42d-7bc8-48ad-a51e-53503d7d27a2	1997	aou_6_41	aou_6_41	aou_6_41	1997	1997	1997	Hylopezus fulviventris -> Hylopezus dives + Hylopezus fulviventris [split, aou_6_41 (1997)]	Hylopezus fulviventris -> Hylopezus dives + Hylopezus fulviventris [split, aou_6_41 (1997)]	no	no	yes
29f046cc-14b7-46de-8008-6c8578bfd07c	Hylopezus dives	Hylopezus dives	b49db42d-7bc8-48ad-a51e-53503d7d27a2	1997 to 2017	aou_6_41, aou_7_46, aou_7_49, NACC_list_species_aou_7_57.csv	aou_6_41	NACC_list_species_aou_7_57.csv	1997, 2005, 2008, 2017	1997	2017	Hylopezus fulviventris -> Hylopezus dives + Hylopezus fulviventris [split, aou_6_41 (1997)]		no	no	yes
1646641e-01e2-4e36-804a-3244b9766107	Leptotila rufaxilla	Leptotila rufaxilla	c85948db-6436-4eb7-a383-0127d31dd618	1983 to 1995	aou_6, aou_6_40	aou_6	aou_6_40	1983, 1995	1983	1995	added Leptotila rufaxilla	Leptotila rufaxilla -> Leptotila rufaxilla + Leptotila wellsi [split, aou_6_40 (1995)]	no	no	no
1baa06fe-b66d-4ffc-9bf3-c5a8324c54f7	Leptotila rufaxilla	Leptotila rufaxilla	c85948db-6436-4eb7-a383-0127d31dd618	1995 to 2005	aou_6_40, aou_7, aou_7_46	aou_6_40	aou_7_46	1995, 1998, 2005	1995	2005	Leptotila rufaxilla -> Leptotila rufaxilla + Leptotila wellsi [split, aou_6_40 (1995)]	Leptotila rufaxilla -> Leptotila rufaxilla + Leptotila plumbeiceps [split, aou_7_46 (2005)]	no	no	no
2bdc7553-fe36-4ea6-820d-c08c53c89322	Leptotila rufaxilla	Leptotila rufaxilla	c85948db-6436-4eb7-a383-0127d31dd618	2005	aou_7_46	aou_7_46	aou_7_46	2005	2005	2005	Leptotila rufaxilla -> Leptotila rufaxilla + Leptotila plumbeiceps [split, aou_7_46 (2005)]		no	no	no
dd7bede4-68e4-4f1e-937e-9c442a6106c3	Myiarchus cinerascens	Myiarchus cinerascens	26375227-4486-49db-bfd4-b2eb5d07c2f1	1886 to 2017	aou_1.csv, aou_5, aou_5_34.csv, NACC_list_species_aou_7_57.csv	aou_1.csv	NACC_list_species_aou_7_57.csv	1886, 1957, 1982, 2017	1886	2017	added Myiarchus cinerascens		no	no	yes
efb05037-ba63-4c4d-ba82-8a46ac4f877f	Accipiter striatus	Accipiter striatus; Accipiter velox	dc984e97-24e5-4c1f-9560-0ebc95c4734a	1886 to 2017	aou_1.csv, aou_2_15, aou_3_18, aou_4_19, aou_5_34.csv, NACC_list_species_aou_7_57.csv	aou_1.csv	NACC_list_species_aou_7_57.csv	1886, 1909, 1923, 1944, 1982, 2017	1886	2017	added Accipiter velox		no	no	yes
e9daa6f9-857d-46d5-90ed-26fd6043e93e	Calyptophilus frugivorus	Calyptophilus frugivorus	8cd24d61-ade7-4ed2-8e83-83dffdeb8fca	1983 to 1997	aou_6, aou_6_41	aou_6	aou_6_41	1983, 1997	1983	1997	added Calyptophilus frugivorus	Calyptophilus frugivorus -> Calyptophilus tertius + Calyptophilus frugivorus [split, aou_6_41 (1997)]	no	no	yes
bd55b9e5-1815-4e05-8eb2-e0ce6e517b70	Calyptophilus frugivorus	Calyptophilus frugivorus	8cd24d61-ade7-4ed2-8e83-83dffdeb8fca	1997 to 2017	aou_6_41, NACC_list_species_aou_7_57.csv	aou_6_41	NACC_list_species_aou_7_57.csv	1997, 2017	1997	2017	Calyptophilus frugivorus -> Calyptophilus tertius + Calyptophilus frugivorus [split, aou_6_41 (1997)]		no	no	yes
60292bc5-e69a-4dd6-92f0-09c1a5b4bfa4	Porphyrio martinicus	Ionornis martinica; Ionornis martinicus; Porphyrio martinica; Porphyrio martinicus; Porphyrula martinica	32822244-d5c9-4e7e-818f-38772c77dfcb	1886 to 2017	aou_1.csv, aou_3, aou_4, aou_4_19, aou_5_34.csv, aou_7_43, aou_7_53, NACC_list_species_aou_7_57.csv	aou_1.csv	NACC_list_species_aou_7_57.csv	1886, 1910, 1931, 1944, 1982, 2002, 2012, 2017	1886	2017	added Ionornis martinica		no	no	yes
3f16f3f8-b03a-4746-aaaa-645b1ff1fa99	Lampornis viridipallens	Lampornis viridipallens	0b93d4ae-0a36-4a14-bbc0-d549b88f05ba	1983 to 2017	aou_6, NACC_list_species_aou_7_57.csv	aou_6	NACC_list_species_aou_7_57.csv	1983, 2017	1983	2017	added Lampornis viridipallens		no	no	yes
eeeaf7a7-8aa8-4d36-b0dd-7bd83ec43b8e	Anthracothorax veraguensis	Anthracothorax veraguensis	c7f61537-5065-420a-a1b1-33cca43912de	1995	aou_6_40	aou_6_40	aou_6_40	1995	1995	1995	Anthracothorax prevostii -> Anthracothorax prevostii + Anthracothorax veraguensis [split, aou_6_40 (1995)]	Anthracothorax prevostii -> Anthracothorax prevostii + Anthracothorax veraguensis [split, aou_6_40 (1995)]	no	no	yes
2aaed8c9-b128-4de6-bc04-16355494f995	Anthracothorax veraguensis	Anthracothorax veraguensis	c7f61537-5065-420a-a1b1-33cca43912de	1995 to 2017	aou_6_40, aou_7_49, NACC_list_species_aou_7_57.csv	aou_6_40	NACC_list_species_aou_7_57.csv	1995, 2008, 2017	1995	2017	Anthracothorax prevostii -> Anthracothorax prevostii + Anthracothorax veraguensis [split, aou_6_40 (1995)]		no	no	yes
092e1ab3-c1d2-4a4d-bed8-15756419bd44	Zonotrichia intermedia	Zonotrichia intermedia	6a7201bf-2e1d-4fdc-84d3-87232c7e0c63	1886 to 1890	aou_1.csv, aou_1_02	aou_1.csv	aou_1_02	1886, 1890	1886	1890	added Zonotrichia intermedia		no	no	no
3dd9d017-951c-4d7e-8866-ed30c2ce8b06	Thryomanes leucophrys	Thryomanes leucophrys; Thryothorus leucophrys	89018365-378b-4822-92a1-e9a2dbc91835	1895 to 1931	aou_1_07, aou_2_09, aou_4	aou_1_07	aou_4	1895, 1899, 1931	1895	1931	added Thryothorus leucophrys	Thryomanes leucophrys + Thryomanes bewicki -> Thryomanes bewicki [lump, aou_4 (1931)]	yes	no	no
f52b8168-1a5b-4d98-b8ac-ad260b3c4bc2	Thryomanes leucophrys	Thryomanes leucophrys	89018365-378b-4822-92a1-e9a2dbc91835	1931	aou_4	aou_4	aou_4	1931	1931	1931	Thryomanes leucophrys + Thryomanes bewicki -> Thryomanes bewicki [lump, aou_4 (1931)]		yes	no	no
18cd2043-4182-4948-a8dd-46fdc625fb65	Chaetura meridionalis	Chaetura meridionalis	7f43ef77-fab4-47eb-911c-48c21d59b558	2011	aou_7_52	aou_7_52	aou_7_52	2011	2011	2011	Chaetura andrei -> Chaetura meridionalis + Chaetura andrei [split, aou_7_52 (2011)]	Chaetura andrei -> Chaetura meridionalis + Chaetura andrei [split, aou_7_52 (2011)]	no	no	yes
09125628-31a8-4f2a-a791-522cd7e21f21	Chaetura meridionalis	Chaetura meridionalis	7f43ef77-fab4-47eb-911c-48c21d59b558	2011 to 2017	aou_7_52, NACC_list_species_aou_7_57.csv	aou_7_52	NACC_list_species_aou_7_57.csv	2011, 2017	2011	2017	Chaetura andrei -> Chaetura meridionalis + Chaetura andrei [split, aou_7_52 (2011)]		no	no	yes
4b1dfa5d-7487-4d45-91c0-88c332d40949	Melamprosops phaeosoma	Melamprosops phaeosoma	da9e307b-d8de-4d74-b519-cb4ff7385399	January 1982 to 2017	aou_5_34, aou_5_34.csv, NACC_list_species_aou_7_57.csv	aou_5_34	NACC_list_species_aou_7_57.csv	1982, 1982, 2017	1982	2017	added Melamprosops phaeosoma		no	no	yes
67818729-5fd4-433e-9302-dd6e2ba0b9fb	Phaenicophilus poliocephalus	Phaenicophilus poliocephalus	d0c4dd6e-a045-4288-beb9-7d4e07838702	1983 to 2017	aou_6, NACC_list_species_aou_7_57.csv	aou_6	NACC_list_species_aou_7_57.csv	1983, 2017	1983	2017	added Phaenicophilus poliocephalus		no	no	yes
f64b5000-0f2c-4914-9ddc-12e6e977c15d	Acrocephalus schoenobaenus	Acrocephalus schoenobaenus	5bf4d774-4c80-4bfe-b3ba-966581bd64fe	2009 to 2017	aou_7_50, aou_7_51, NACC_list_species_aou_7_57.csv	aou_7_50	NACC_list_species_aou_7_57.csv	2009, 2010, 2017	2009	2017	added Acrocephalus schoenobaenus		no	no	yes
1e26b725-78d3-4089-a94f-1f3e1f35d7e8	Catharus gracilirostris	Catharus gracilirostris	7e7dbef3-9fa3-47f0-b262-910f2350ce3b	1983 to 2017	aou_6, NACC_list_species_aou_7_57.csv	aou_6	NACC_list_species_aou_7_57.csv	1983, 2017	1983	2017	added Catharus gracilirostris		no	no	yes
ef55fe49-c931-46f1-8823-be62d557d36e	Hirundo rustica	Hirundo rustica	b33f1c03-e4ff-4816-9f60-62a6bf5f881c	1908 to 1944	aou_2_14, aou_3, aou_4_19	aou_2_14	aou_4_19	1908, 1910, 1944	1908	1944	added Hirundo rustica	Hirundo rustica + Hirundo erythrogaster -> Hirundo rustica [lump, aou_4_19 (1944)]	yes	no	yes
3c0ed61f-00d7-4003-a934-d95cf515d585	Hirundo rustica	Hirundo rustica	b33f1c03-e4ff-4816-9f60-62a6bf5f881c	1944 to 2017	aou_4_19, aou_5_34.csv, NACC_list_species_aou_7_57.csv	aou_4_19	NACC_list_species_aou_7_57.csv	1944, 1982, 2017	1944	2017	Hirundo rustica + Hirundo erythrogaster -> Hirundo rustica [lump, aou_4_19 (1944)]		yes	no	yes
b62f6ee4-159c-4b2b-944e-77b17d281df5	Atlapetes atricapillus	Atlapetes atricapillus	710868f4-3b04-4fe8-9a54-8a0f7f932e3b	1983 to 1997	aou_6, aou_6_41	aou_6	aou_6_41	1983, 1997	1983	1997	added Atlapetes atricapillus	Atlapetes atricapillus + Buarremon torquatus -> Buarremon torquatus [lump, aou_6_41 (1997)]	yes	no	no
0e6e8d61-427d-4e4e-a40a-e2cd8dd3209f	Atlapetes atricapillus	Atlapetes atricapillus	710868f4-3b04-4fe8-9a54-8a0f7f932e3b	1997	aou_6_41	aou_6_41	aou_6_41	1997	1997	1997	Atlapetes atricapillus + Buarremon torquatus -> Buarremon torquatus [lump, aou_6_41 (1997)]		yes	no	no
ec5ef8f2-62f8-4395-9ec3-3c98c372e193	Arremon virenticeps	Arremon virenticeps; Atlapetes virenticeps; Buarremon virenticeps	eaea415e-ea11-4fcb-9161-01de96b168e5	1983 to 2017	aou_6, aou_6_41, aou_7_49, NACC_list_species_aou_7_57.csv	aou_6	NACC_list_species_aou_7_57.csv	1983, 1997, 2008, 2017	1983	2017	added Atlapetes virenticeps		no	no	yes
c5b36134-3bd4-4552-8933-f147dedd84bd	Falco vespertinus	Falco vespertinus	32dd745e-6538-469d-b84e-a07ea4176c8b	2007 to 2017	aou_7_48, NACC_list_species_aou_7_57.csv	aou_7_48	NACC_list_species_aou_7_57.csv	2007, 2017	2007	2017	added Falco vespertinus		no	no	yes
43164e1b-860a-4a41-8124-fd34dd1e7b8b	Premnoplex brunnescens	Premnoplex brunnescens	6dd54827-6879-44f9-a65a-977f762df4bd	1983 to 2017	aou_6, NACC_list_species_aou_7_57.csv	aou_6	NACC_list_species_aou_7_57.csv	1983, 2017	1983	2017	added Premnoplex brunnescens		no	no	yes
2dd59fed-8d37-4223-b197-a53102a814f7	Gymnogyps californianus	Gymnogyps californianus; Pseudogryphus californianus	38565681-e9fa-4ad1-9aaa-c170c26e031a	1886 to 2017	aou_1.csv, aou_2_10, aou_4, aou_5_34.csv, NACC_list_species_aou_7_57.csv	aou_1.csv	NACC_list_species_aou_7_57.csv	1886, 1901, 1931, 1982, 2017	1886	2017	added Pseudogryphus californianus		no	no	yes
904456b8-e809-4997-a9ac-be89f54df319	Stercorarius pomarinus	Stercorarius pomarinus	a4dcbfd8-0543-47f4-9bca-6f4696ae42e1	1886 to 2017	aou_1.csv, aou_5_34, aou_5_34.csv, aou_7_47, NACC_list_species_aou_7_57.csv	aou_1.csv	NACC_list_species_aou_7_57.csv	1886, 1982, 1982, 2006, 2017	1886	2017	added Stercorarius pomarinus		no	no	yes
a89e60bd-856c-41a0-92e2-2bdba6428f41	Colibri thalassinus	Colibri thalassinus	83cd8699-9ef3-4dcd-a7d4-208dd777b8d3	January 1982 to 2016	aou_5_34, aou_5_34.csv, aou_7_49, aou_7_57	aou_5_34	aou_7_57	1982, 1982, 2008, 2016	1982	2016	added Colibri thalassinus	Colibri thalassinus -> Colibri thalassinus + Colibri cyanotus [split, aou_7_57 (2016)]	no	no	yes
2ae190cb-8651-44ac-9b3b-5b8ad5a88297	Colibri thalassinus	Colibri thalassinus	83cd8699-9ef3-4dcd-a7d4-208dd777b8d3	2016 to 2017	aou_7_57, NACC_list_species_aou_7_57.csv	aou_7_57	NACC_list_species_aou_7_57.csv	2016, 2017	2016	2017	Colibri thalassinus -> Colibri thalassinus + Colibri cyanotus [split, aou_7_57 (2016)]		no	no	yes
4caec7f2-1d30-4bab-95d1-c74ea7d38d96	Phalaenoptilus nuttallii	Phalaenoptilus nuttalli; Phalaenoptilus nuttallii	71983585-4540-41fa-b72b-c2577af5e315	1886 to 2017	aou_1.csv, aou_1_01, aou_2, aou_3, aou_4_21, aou_5_34, aou_5_34.csv, NACC_list_species_aou_7_57.csv	aou_1.csv	NACC_list_species_aou_7_57.csv	1886, 1889, 1895, 1910, 1946, 1982, 1982, 2017	1886	2017	added Phalaenoptilus nuttalli		no	no	yes
369e4194-380b-4ed3-96cf-e80150199cb7	Charadrius melodus	Aegialitis meloda; Aegialitis meloda circumcincta; Charadrius melodus	e1ad99e1-e73e-4eb5-9d42-90d5b79ec53a	1886 to 2017	aou_1.csv, aou_3_17, aou_5_34.csv, NACC_list_species_aou_7_57.csv	aou_1.csv	NACC_list_species_aou_7_57.csv	1886, 1920, 1982, 2017	1886	2017	added Aegialitis meloda circumcincta; added Aegialitis meloda		yes	no	yes
a9ff9a60-82ca-4cc7-91bf-420edb880d68	Tachornis phoenicobia	Tachornis phoenicobia	93f0514c-e3a3-4995-827c-7c08d91e41ce	January 1982 to 2017	aou_5_34, aou_5_34.csv, aou_7, NACC_list_species_aou_7_57.csv	aou_5_34	NACC_list_species_aou_7_57.csv	1982, 1982, 1998, 2017	1982	2017	added Tachornis phoenicobia		no	no	yes
097dd8ba-2204-42e0-9616-90cbd8e807c0	Lepidocolaptes leucogaster	Lepidocolaptes leucogaster	4a697b6f-034d-4549-a78d-f8c827a6c7e5	1983 to 2017	aou_6, aou_7_47, NACC_list_species_aou_7_57.csv	aou_6	NACC_list_species_aou_7_57.csv	1983, 2006, 2017	1983	2017	added Lepidocolaptes leucogaster		no	no	yes
6af29a25-717e-4d94-9ec0-d670232f80d9	Vireo cassinii	Vireo cassinii	7f4c8f03-bf9b-488f-94f3-9e83f9013fed	1997	aou_6_41	aou_6_41	aou_6_41	1997	1997	1997	Vireo solitarius -> Vireo cassinii + Vireo solitarius + Vireo plumbeus [split, aou_6_41 (1997)]	Vireo solitarius -> Vireo cassinii + Vireo solitarius + Vireo plumbeus [split, aou_6_41 (1997)]	no	no	yes
4716140f-e1a1-48be-a7ad-57ebe0bfb985	Vireo cassinii	Vireo cassinii	7f4c8f03-bf9b-488f-94f3-9e83f9013fed	1997 to 2017	aou_6_41, NACC_list_species_aou_7_57.csv	aou_6_41	NACC_list_species_aou_7_57.csv	1997, 2017	1997	2017	Vireo solitarius -> Vireo cassinii + Vireo solitarius + Vireo plumbeus [split, aou_6_41 (1997)]		no	no	yes
bb4394d2-cc95-43f7-8b98-6509718d7136	Aramides axillaris	Aramides axillaris	35274a16-018e-4bba-808c-0b60ae775798	1983 to 2017	aou_6, NACC_list_species_aou_7_57.csv	aou_6	NACC_list_species_aou_7_57.csv	1983, 2017	1983	2017	added Aramides axillaris		no	no	yes
4cd1c93b-3941-48d2-8104-4e703f85aa1d	Odontophorus erythrops	Odontophorus erythrops	a5e25149-6613-4c3e-a6f5-3dd9e2761c6d	1983 to 1993	aou_6, aou_6_39	aou_6	aou_6_39	1983, 1993	1983	1993	added Odontophorus erythrops	Odontophorus erythrops -> Odontophorus erythrops + Odontophorus melanotis [split, aou_6_39 (1993)]	no	no	no
685ee7d1-888b-4029-9563-2af90b148b62	Odontophorus erythrops	Odontophorus erythrops	a5e25149-6613-4c3e-a6f5-3dd9e2761c6d	1993	aou_6_39	aou_6_39	aou_6_39	1993	1993	1993	Odontophorus erythrops -> Odontophorus erythrops + Odontophorus melanotis [split, aou_6_39 (1993)]		no	no	no
b1646533-2b41-47ba-871f-e7989a429bfd	Penelope purpurascens	Penelope purpurascens	f6f63948-8d48-4009-9633-1b6dcf25b401	1983 to 2017	aou_6, NACC_list_species_aou_7_57.csv	aou_6	NACC_list_species_aou_7_57.csv	1983, 2017	1983	2017	added Penelope purpurascens		no	no	yes
0aed7312-67d4-4ac7-b828-2711a83c47f9	Pheugopedius rutilus	Pheugopedius rutilus; Thryothorus rutilus	8f423035-bcf5-4b1b-be85-0bf060f7f48b	1983 to 2017	aou_6, aou_7_53, NACC_list_species_aou_7_57.csv	aou_6	NACC_list_species_aou_7_57.csv	1983, 2012, 2017	1983	2017	added Thryothorus rutilus		no	no	yes
4126224f-1e54-4cea-9763-910639e71351	Piranga roseogularis	Piranga roseogularis	1a385d62-4d06-47b8-bb16-7047647ec05f	1983 to 2017	aou_6, aou_7_50, NACC_list_species_aou_7_57.csv	aou_6	NACC_list_species_aou_7_57.csv	1983, 2009, 2017	1983	2017	added Piranga roseogularis		no	no	yes
860ca822-e380-4806-9a6d-c423ffd7f452	Myrmeciza longipes	Myrmeciza longipes	565b9930-5f9c-4e60-9e06-f94b590cfc7f	1983 to 2017	aou_6, aou_6_41, NACC_list_species_aou_7_57.csv	aou_6	NACC_list_species_aou_7_57.csv	1983, 1997, 2017	1983	2017	added Myrmeciza longipes		no	no	yes
4fa3531a-d4ae-42bd-ab41-bd55011cdd23	Somateria dresseri	Somateria dresseri	2a13faa4-571f-4ffd-99bf-7c26b194678e	1886 to 1923	aou_1.csv, aou_3, aou_3_18	aou_1.csv	aou_3_18	1886, 1910, 1923	1886	1923	added Somateria dresseri		no	no	no
1fa78a81-f824-4a7f-ad35-16202fa4c0b8	Amazilia rutila	Amazilia rutila	7f7383b4-397c-4eb1-8b5a-9a1519afe957	1983 to 2017	aou_6, NACC_list_species_aou_7_57.csv	aou_6	NACC_list_species_aou_7_57.csv	1983, 2017	1983	2017	added Amazilia rutila		no	no	yes
716fda01-af81-4ecc-aa98-c8304b705c73	Androdon aequatorialis	Androdon aequatorialis	80981efa-1409-4cd1-91ea-1cbbff016415	1983 to 2017	aou_6, NACC_list_species_aou_7_57.csv	aou_6	NACC_list_species_aou_7_57.csv	1983, 2017	1983	2017	added Androdon aequatorialis		no	no	yes
cf03f086-9022-4fe8-9c9f-bdae310862ce	Aspatha gularis	Aspatha gularis	a602d7a8-ebf2-47d4-b6a9-4b19fc4ee0ad	1983 to 2017	aou_6, NACC_list_species_aou_7_57.csv	aou_6	NACC_list_species_aou_7_57.csv	1983, 2017	1983	2017	added Aspatha gularis		no	no	yes
6a8ba04c-41ff-465e-b262-c1425d3e7d2b	Calothorax pulcher	Calothorax pulcher	8cdf2527-8b53-487d-93dd-bd501a60d615	1983 to 2017	aou_6, NACC_list_species_aou_7_57.csv	aou_6	NACC_list_species_aou_7_57.csv	1983, 2017	1983	2017	added Calothorax pulcher		no	no	yes
0069d7be-fe69-4c8b-9359-5b37e9cee06d	Turdus ravidus	Turdus ravidus	7bafa1f6-a0ef-4fe8-9506-15f8cf6ef134	1983 to 2017	aou_6, NACC_list_species_aou_7_57.csv	aou_6	NACC_list_species_aou_7_57.csv	1983, 2017	1983	2017	added Turdus ravidus		no	no	yes
79207737-a410-40d0-a52c-647c9507f1fd	Oncostoma cinereigulare	Oncostoma cinereigulare	287e195c-cb21-4a9a-967c-650eae6aa1b6	1983 to 2017	aou_6, NACC_list_species_aou_7_57.csv	aou_6	NACC_list_species_aou_7_57.csv	1983, 2017	1983	2017	added Oncostoma cinereigulare		no	no	yes
2b18dfe6-2329-46c2-855c-54d483932a9c	Somateria v-nigra	Somateria v-nigra	d1047c93-5cab-40fd-8a2f-f416daddbe68	1886 to 1944	aou_1.csv, aou_4_19	aou_1.csv	aou_4_19	1886, 1944	1886	1944	added Somateria v-nigra	Somateria v-nigra + Somateria mollissima -> Somateria mollissima [lump, aou_4_19 (1944)]	yes	no	no
2f18759d-1b0e-402a-bddd-bcd2fb126fac	Somateria v-nigra	Somateria v-nigra	d1047c93-5cab-40fd-8a2f-f416daddbe68	1944	aou_4_19	aou_4_19	aou_4_19	1944	1944	1944	Somateria v-nigra + Somateria mollissima -> Somateria mollissima [lump, aou_4_19 (1944)]		yes	no	no
4056673b-bff5-48b4-8cd2-37c7708b7b6e	Calliphlox bryantae	Calliphlox bryantae	2d8bcdc6-bb94-4d07-8cc9-928520d7cba5	1983 to 2017	aou_6, NACC_list_species_aou_7_57.csv	aou_6	NACC_list_species_aou_7_57.csv	1983, 2017	1983	2017	added Calliphlox bryantae		no	no	yes
b0fcbf53-ea79-4545-8c41-15aa0b8d48fa	Casmerodius egretta	Ardea egretta; Casmerodius egretta; Herodias egretta	6a848569-917b-4ec7-8a16-dfc4b51b5111	1886 to 1931	aou_1.csv, aou_2_12, aou_3, aou_3_17, aou_4	aou_1.csv	aou_4	1886, 1903, 1910, 1920, 1931	1886	1931	added Ardea egretta	Casmerodius egretta + Casmerodius alba -> Casmerodius alba [lump, aou_4 (1931)]	yes	no	no
64b8d64f-e91d-41b2-a630-ce1cb41776e4	Casmerodius egretta	Casmerodius egretta	6a848569-917b-4ec7-8a16-dfc4b51b5111	1931	aou_4	aou_4	aou_4	1931	1931	1931	Casmerodius egretta + Casmerodius alba -> Casmerodius alba [lump, aou_4 (1931)]		yes	no	no
76a79ab3-6f71-465b-a4f3-055d08565b4c	Amphispiza quinquestriata	Aimophila quinquestriata; Amphispiza quinquestriata	f5643f1e-74d8-4745-8f82-985d276deb34	January 1982 to 2017	aou_5_34, aou_5_34.csv, aou_6_41, aou_7_51, NACC_list_species_aou_7_57.csv	aou_5_34	NACC_list_species_aou_7_57.csv	1982, 1982, 1997, 2010, 2017	1982	2017	added Amphispiza quinquestriata		no	no	yes
a8c7fe76-c24b-4e9b-af87-df38685a1995	Dendrocincla anabatina	Dendrocincla anabatina	b5c983f1-298e-4b94-a980-3011917d715c	1983 to 2017	aou_6, aou_7_47, NACC_list_species_aou_7_57.csv	aou_6	NACC_list_species_aou_7_57.csv	1983, 2006, 2017	1983	2017	added Dendrocincla anabatina		no	no	yes
20146e4f-eb62-4b36-b852-d888d45cf478	Cyanolyca pumilo	Cyanolyca pumilo	757c8626-9f1e-40f5-bb35-64a5aed518a4	1983 to 2017	aou_6, NACC_list_species_aou_7_57.csv	aou_6	NACC_list_species_aou_7_57.csv	1983, 2017	1983	2017	added Cyanolyca pumilo		no	no	yes
e8e1072c-25ec-45f1-9afe-e1ed6aa03a8b	Colaptes rubiginosus	Colaptes rubiginosus; Piculus rubiginosus	351144d3-dcd9-4a10-9cbc-cbb505115583	1983 to 2017	aou_6, aou_7_49, NACC_list_species_aou_7_57.csv	aou_6	NACC_list_species_aou_7_57.csv	1983, 2008, 2017	1983	2017	added Piculus rubiginosus		no	no	yes
84bc96c0-f717-42ba-b9ed-59b96700fb51	Cercomacra nigricans	Cercomacra nigricans	173a69bc-bfa2-426c-88f6-00a8b935cfa4	1983 to 2017	aou_6, aou_6_41, NACC_list_species_aou_7_57.csv	aou_6	NACC_list_species_aou_7_57.csv	1983, 1997, 2017	1983	2017	added Cercomacra nigricans		no	no	yes
23040b35-0d59-47be-9dc1-b93ac46a5776	Amazona collaria	Amazona collaria	79b007e8-8054-49d6-82df-bd01d515b33f	1983 to 2017	aou_6, NACC_list_species_aou_7_57.csv	aou_6	NACC_list_species_aou_7_57.csv	1983, 2017	1983	2017	added Amazona collaria		no	no	yes
7e542a07-5598-44fa-bb4b-3ee021de1270	Strix fulvescens	Strix fulvescens	8bd52e14-ec14-471e-82e5-eeb188aa49be	1983 to 2017	aou_6, NACC_list_species_aou_7_57.csv	aou_6	NACC_list_species_aou_7_57.csv	1983, 2017	1983	2017	added Strix fulvescens		no	no	yes
871ad3ba-afec-4144-940d-e5f4eb54f060	Porzana coturniculus	Porzana coturniculus	1e4d87a4-2f4b-468e-9326-ba7d05d2b9f7	1893	aou_1_05	aou_1_05	aou_1_05	1893	1893	1893	Porzana jamaicensis -> Porzana jamaicensis + Porzana coturniculus [split, aou_1_05 (1893)]	Porzana jamaicensis -> Porzana jamaicensis + Porzana coturniculus [split, aou_1_05 (1893)]	no	no	no
6a59393d-bf74-4d7a-b03e-4f9ab8b3f0ea	Creciscus coturniculus	Creciscus coturniculus; Crescicus coturniculus; Porzana coturniculus	1e4d87a4-2f4b-468e-9326-ba7d05d2b9f7	1893 to 1931	aou_1_05, aou_1_06, aou_1_07, aou_2, aou_2_14, aou_3, aou_4	aou_1_05	aou_4	1893, 1894, 1895, 1895, 1908, 1910, 1931	1893	1931	Porzana jamaicensis -> Porzana jamaicensis + Porzana coturniculus [split, aou_1_05 (1893)]	Creciscus coturniculus + Creciscus jamaicensis -> Creciscus jamaicensis [lump, aou_4 (1931)]	yes	no	no
11e62d9c-9f64-4b4d-881e-2b6b9d8bdbe4	Creciscus coturniculus	Creciscus coturniculus	1e4d87a4-2f4b-468e-9326-ba7d05d2b9f7	1931	aou_4	aou_4	aou_4	1931	1931	1931	Creciscus coturniculus + Creciscus jamaicensis -> Creciscus jamaicensis [lump, aou_4 (1931)]		yes	no	no
aef47b67-b16b-4556-986e-df68779f287e	Ixobrychus minutus	Ixobrychus minutus	2fe32338-c8b9-4b92-b938-b03a9b52db97	2010 to 2017	aou_7_51, NACC_list_species_aou_7_57.csv	aou_7_51	NACC_list_species_aou_7_57.csv	2010, 2017	2010	2017	added Ixobrychus minutus		no	no	yes
c0f5f194-24f8-4698-bc77-c8d9bc8bea6b	Myioborus miniatus	Myioborus miniatus	3ff4d96c-fadc-400c-86d2-674e3be17739	January 1982 to 2017	aou_5_34, aou_5_34.csv, aou_6, NACC_list_species_aou_7_57.csv	aou_5_34	NACC_list_species_aou_7_57.csv	1982, 1982, 1983, 2017	1982	2017	added Myioborus miniatus		no	no	yes
21d38299-9c12-456c-b72a-39e468a14e45	Terenotriccus erythrurus	Terenotriccus erythrurus	44fa781b-b977-4a57-9d45-b5b165365a8b	1983 to 2017	aou_6, NACC_list_species_aou_7_57.csv	aou_6	NACC_list_species_aou_7_57.csv	1983, 2017	1983	2017	added Terenotriccus erythrurus		no	no	yes
62cff80e-4a50-420f-bdf0-15a2e2934ec4	Colaptes auricularis	Colaptes auricularis; Piculus auricularis	517f6777-2834-4e52-b48f-63cf43c37a58	1983 to 2017	aou_6, aou_7_49, NACC_list_species_aou_7_57.csv	aou_6	NACC_list_species_aou_7_57.csv	1983, 2008, 2017	1983	2017	added Piculus auricularis		no	no	yes
4448f3f2-9f14-4e84-a900-529e757a8c1c	Onychoprion fuscatus	Onychoprion fuscatus; Sterna fuliginosa; Sterna fuscata	5d46dc7f-1c5f-4435-9dff-16268407fd7e	1886 to 2017	aou_1.csv, aou_2_14, aou_5_34.csv, aou_7_47, NACC_list_species_aou_7_57.csv	aou_1.csv	NACC_list_species_aou_7_57.csv	1886, 1908, 1982, 2006, 2017	1886	2017	added Sterna fuliginosa		no	no	yes
b9399d6e-2b2a-482f-877d-2ab60438370b	Charadrius nivosus	Aegialitis nivosa; Charadrius nivosus	794a4488-07f5-46b4-86cf-42df16c8023b	1886 to 1944	aou_1.csv, aou_3_17, aou_4_19	aou_1.csv	aou_4_19	1886, 1920, 1944	1886	1944	added Aegialitis nivosa	Charadrius alexandrinus + Charadrius nivosus -> Charadrius alexandrinus [lump, aou_4_19 (1944)]	yes	no	yes
4e4e9ca1-40fc-4bb2-a3f8-9877847037b4	Charadrius nivosus	Charadrius nivosus	794a4488-07f5-46b4-86cf-42df16c8023b	1944 to 2011	aou_4_19, aou_7_52	aou_4_19	aou_7_52	1944, 2011	1944	2011	Charadrius alexandrinus + Charadrius nivosus -> Charadrius alexandrinus [lump, aou_4_19 (1944)]	Charadrius alexandrinus -> Charadrius alexandrinus + Charadrius nivosus [split, aou_7_52 (2011)]	yes	no	yes
5c3a8d00-311f-48ab-81af-e0be8030e95c	Charadrius nivosus	Charadrius nivosus	794a4488-07f5-46b4-86cf-42df16c8023b	2011 to 2017	aou_7_52, NACC_list_species_aou_7_57.csv	aou_7_52	NACC_list_species_aou_7_57.csv	2011, 2017	2011	2017	Charadrius alexandrinus -> Charadrius alexandrinus + Charadrius nivosus [split, aou_7_52 (2011)]		no	no	yes
0e44401f-5e42-479c-bebe-e9ff0976c1ef	Motacilla lugens	Motacilla lugens	ebfad633-eefd-4051-a09a-64c20b64142d	January 1982 to 2005	aou_5_34, aou_5_34.csv, aou_7_46	aou_5_34	aou_7_46	1982, 1982, 2005	1982	2005	added Motacilla lugens	Motacilla alba + Motacilla lugens -> Motacilla alba [lump, aou_7_46 (2005)]	yes	no	no
4744fe6b-1ba4-4e78-b0d8-45963929fd20	Motacilla lugens	Motacilla lugens	ebfad633-eefd-4051-a09a-64c20b64142d	2005	aou_7_46	aou_7_46	aou_7_46	2005	2005	2005	Motacilla alba + Motacilla lugens -> Motacilla alba [lump, aou_7_46 (2005)]		yes	no	no
a213abf5-8d6c-462a-adcc-f64c64a41567	Volatinia jacarina	Volatinia jacarina	30df33af-f67c-4f7e-8f99-36f4b6302186	1983 to 2017	aou_6, NACC_list_species_aou_7_57.csv	aou_6	NACC_list_species_aou_7_57.csv	1983, 2017	1983	2017	added Volatinia jacarina		no	no	yes
6a4e849c-bbdc-42c0-9f8f-e18d5014f71a	Haplophaedia aureliae	Haplophaedia aureliae	28cdec46-bfa7-4c43-8fa2-99fa9d930031	1983 to 2017	aou_6, NACC_list_species_aou_7_57.csv	aou_6	NACC_list_species_aou_7_57.csv	1983, 2017	1983	2017	added Haplophaedia aureliae		no	no	yes
f51bda3e-7ff8-4dab-bd7f-2cfcbfe4ca3b	Dendroica aestiva	Dendroica aestiva	ced62b12-28f1-41aa-ae58-aa4950e0e938	1886 to 1945	aou_1.csv, aou_3_17, aou_4_20	aou_1.csv	aou_4_20	1886, 1920, 1945	1886	1945	added Dendroica aestiva	Dendroica petechia + Dendroica aestiva -> Dendroica petechia [lump, aou_4_20 (1945)]	yes	no	no
089063db-afe5-4cd7-82ae-1432df29f140	Dendroica aestiva	Dendroica aestiva	ced62b12-28f1-41aa-ae58-aa4950e0e938	1945	aou_4_20	aou_4_20	aou_4_20	1945	1945	1945	Dendroica petechia + Dendroica aestiva -> Dendroica petechia [lump, aou_4_20 (1945)]		yes	no	no
b38b3078-14a2-4d31-b751-1a990502c826	Ficedula mugimaki	Ficedula mugimaki	f220e50a-7f66-4134-aa72-5cdefd7cd8ba	1997 to 2017	aou_6_41, NACC_list_species_aou_7_57.csv	aou_6_41	NACC_list_species_aou_7_57.csv	1997, 2017	1997	2017	added Ficedula mugimaki		no	no	yes
15be5b0b-cb58-40d1-a00c-8e23aacbb247	Deltarhynchus flammulatus	Deltarhynchus flammulatus	1b0ba4d3-8d51-4e90-bc35-b3aa60950607	1983 to 2017	aou_6, NACC_list_species_aou_7_57.csv	aou_6	NACC_list_species_aou_7_57.csv	1983, 2017	1983	2017	added Deltarhynchus flammulatus		no	no	yes
1e6d38cb-590d-4174-bd62-e627b1025b09	Calidris subruficollis	Calidris subruficollis; Tryngites subruficollis	f05738ed-63a5-4acc-9360-3cc96f9757e6	1886 to 2017	aou_1.csv, aou_5_34.csv, aou_7_54, NACC_list_species_aou_7_57.csv	aou_1.csv	NACC_list_species_aou_7_57.csv	1886, 1982, 2013, 2017	1886	2017	added Tryngites subruficollis		no	no	yes
ab0e1c96-fbc9-4921-8975-d549759ac79a	Psittacula krameri	Psittacula krameri	c86cc9e9-033f-4075-9538-36e95437f073	January 1982 to 2017	aou_5_34, aou_5_34.csv, NACC_list_species_aou_7_57.csv	aou_5_34	NACC_list_species_aou_7_57.csv	1982, 1982, 2017	1982	2017	added Psittacula krameri		no	no	yes
9a0c80ac-f4ae-408f-bc20-ca2dd9551c8a	Garrulax pectoralis	Garrulax pectoralis	6d632c8d-4f6d-4abe-b4d7-5ae0730bca96	January 1982 to 2017	aou_5_34, aou_5_34.csv, aou_6, aou_7, NACC_list_species_aou_7_57.csv	aou_5_34	NACC_list_species_aou_7_57.csv	1982, 1982, 1983, 1998, 2017	1982	2017	added Garrulax pectoralis		no	no	yes
9de9091f-f570-4219-af6a-410796305c8d	Xenerpestes minlosi	Xenerpestes minlosi	dcd0e6a6-93eb-465d-b54d-05f2047acd2e	1983 to 2017	aou_6, NACC_list_species_aou_7_57.csv	aou_6	NACC_list_species_aou_7_57.csv	1983, 2017	1983	2017	added Xenerpestes minlosi		no	no	yes
c22ee6f8-8596-4983-92d6-c73b4ea3ebf2	Ixobrychus sinensis	Ixobrychus sinensis	8af39fcb-f2a1-485b-9c4f-cf3de5629fee	1991 to 2017	aou_6_38, NACC_list_species_aou_7_57.csv	aou_6_38	NACC_list_species_aou_7_57.csv	1991, 2017	1991	2017	added Ixobrychus sinensis		no	no	yes
b5848706-4579-4c5a-aa93-8ae5e376e0c8	Myiopagis gaimardii	Myiopagis gaimardii	869eee98-9160-4713-9f84-0c2b54e7c305	1983 to 2017	aou_6, NACC_list_species_aou_7_57.csv	aou_6	NACC_list_species_aou_7_57.csv	1983, 2017	1983	2017	added Myiopagis gaimardii		no	no	yes
fc36ac69-78b6-46db-ab03-278a85239d07	Lampornis sybillae	Lampornis sybillae	08a45aa3-9226-45e5-96ca-6f235c832ffa	1983 to 2017	aou_6, NACC_list_species_aou_7_57.csv	aou_6	NACC_list_species_aou_7_57.csv	1983, 2017	1983	2017	added Lampornis sybillae		no	no	yes
64644195-5474-4b5d-820f-19dc5003d32d	Gavia pacifica	Gavia pacifica; Gavia pacificus; Urinator pacificus	869085b9-c4e2-49ae-80c4-fda498d1fc98	1886 to 1931	aou_1.csv, aou_2_09, aou_3, aou_4	aou_1.csv	aou_4	1886, 1899, 1910, 1931	1886	1931	added Urinator pacificus	Gavia pacifica + Gavia arctica -> Gavia arctica [lump, aou_4 (1931)]	yes	no	yes
f26cb83c-eca7-4036-bf5d-a7e6e73ce193	Gavia pacifica	Gavia pacifica	869085b9-c4e2-49ae-80c4-fda498d1fc98	1931 to 1985	aou_4, aou_6_35	aou_4	aou_6_35	1931, 1985	1931	1985	Gavia pacifica + Gavia arctica -> Gavia arctica [lump, aou_4 (1931)]	Gavia arctica -> Gavia pacifica + Gavia arctica [split, aou_6_35 (1985)]	yes	no	yes
75f6522d-9f4c-4f22-aab9-81c91f31690f	Gavia pacifica	Gavia pacifica	869085b9-c4e2-49ae-80c4-fda498d1fc98	1985 to 2017	aou_6_35, NACC_list_species_aou_7_57.csv	aou_6_35	NACC_list_species_aou_7_57.csv	1985, 2017	1985	2017	Gavia arctica -> Gavia pacifica + Gavia arctica [split, aou_6_35 (1985)]		no	no	yes
1f37e5c7-981f-4a4c-a166-62974c9faa22	Phylloscopus sibilatrix	Phylloscopus sibilatrix	4f60cd13-c4ce-4546-bd2a-464d47fbf562	January 1982 to 2017	aou_5_34, aou_5_34.csv, aou_6, NACC_list_species_aou_7_57.csv	aou_5_34	NACC_list_species_aou_7_57.csv	1982, 1982, 1983, 2017	1982	2017	added Phylloscopus sibilatrix		no	no	yes
f468056a-28a0-44b5-8bd0-a11d55504222	Ptiliogonys cinereus	Ptiliogonys cinereus; Ptilogonys cinereus	4beab1ae-16df-4d7b-b2e4-1116913932fb	1983 to 2017	aou_6, aou_7_54, NACC_list_species_aou_7_57.csv	aou_6	NACC_list_species_aou_7_57.csv	1983, 2013, 2017	1983	2017	added Ptilogonys cinereus		no	no	yes
c28e20e5-ab25-4537-b490-66e84085b024	Puffinus auricularis	Puffinus auricularis	574ac79b-bb53-4730-b73b-5fbd3145ce10	1899 to 2015	aou_2_09, aou_3_18, aou_4, aou_5_34.csv, aou_7_56	aou_2_09	aou_7_56	1899, 1923, 1931, 1982, 2015	1899	2015	added Puffinus auricularis	Puffinus auricularis -> Puffinus newelli + Puffinus auricularis + Puffinus myrtae [split, aou_7_56 (2015)]	no	no	yes
ab3b8cd9-ea7c-4354-ae5a-3fb1a75ca5e8	Puffinus auricularis	Puffinus auricularis	574ac79b-bb53-4730-b73b-5fbd3145ce10	2015 to 2017	aou_7_56, NACC_list_species_aou_7_57.csv	aou_7_56	NACC_list_species_aou_7_57.csv	2015, 2017	2015	2017	Puffinus auricularis -> Puffinus newelli + Puffinus auricularis + Puffinus myrtae [split, aou_7_56 (2015)]		no	no	yes
4fc78f25-ff99-4eb1-9b50-1c9fdfdcf308	Calidris pygmea	Calidris pygmea; Eurynorhynchus pygmaeus; Eurynorhynchus pygmeum; Eurynorhynchus pygmeus	e98c2efc-6462-4d63-bfe3-5d3cc783db4d	1886 to 2017	aou_1.csv, aou_3, aou_5, aou_5_32, aou_5_34, aou_5_34.csv, aou_7_45, aou_7_54, NACC_list_species_aou_7_57.csv	aou_1.csv	NACC_list_species_aou_7_57.csv	1886, 1910, 1957, 1973, 1982, 1982, 2004, 2013, 2017	1886	2017	added Eurynorhynchus pygmaeus		no	no	yes
d4f24205-5b8a-4eb6-adc6-d75d1452a9d2	Falco rusticolus	Falco rusticolus; Falco rusticolus candicans; Falco rusticolus gyrfalco; Falco rusticolus obsoletus	6adb06d3-e1c9-47c7-aec0-e56f4ed49895	1886 to 2017	aou_1.csv, aou_4, aou_5_34.csv, NACC_list_species_aou_7_57.csv	aou_1.csv	NACC_list_species_aou_7_57.csv	1886, 1931, 1982, 2017	1886	2017	added Falco rusticolus gyrfalco; added Falco rusticolus obsoletus; added Falco rusticolus		yes	no	yes
cc16af08-a259-45bc-ab1f-4a4e239adecb	Dendrocygna arborea	Dendrocygna arborea	8d5f7729-8b14-49a9-aa2c-b68e197a40e5	1957 to 2017	aou_5, aou_5_33, aou_5_34, aou_6, NACC_list_species_aou_7_57.csv	aou_5	NACC_list_species_aou_7_57.csv	1957, 1976, 1982, 1983, 2017	1957	2017	added Dendrocygna arborea		no	no	yes
0434104d-df67-485c-afcf-525b9b58114a	Oceanodroma macrodactyla	Oceanodroma macrodactyla	174cbce8-eb4a-40c3-9615-81f84e6b67bc	1889 to 2017	aou_1_01, aou_2, aou_3_18, aou_5_34, aou_5_34.csv, NACC_list_species_aou_7_57.csv	aou_1_01	NACC_list_species_aou_7_57.csv	1889, 1895, 1923, 1982, 1982, 2017	1889	2017	added Oceanodroma macrodactyla		no	no	yes
24f91c90-989b-4b22-8ed5-8488f94c9e4f	Catherpes mexicanus	Catherpes mexicanus	e6d52a2e-dac1-4340-acc0-f1aa5c200085	1886 to 2017	aou_1.csv, aou_5, aou_5_34.csv, aou_6, NACC_list_species_aou_7_57.csv	aou_1.csv	NACC_list_species_aou_7_57.csv	1886, 1957, 1982, 1983, 2017	1886	2017	added Catherpes mexicanus		no	no	yes
287a8507-3588-4e15-b14a-06fbd228532c	Centrocercus minimus	Centrocercus minimus	0c56f5d4-cbd8-4b78-8fb1-275602dd817c	2000	aou_7_42	aou_7_42	aou_7_42	2000	2000	2000	Centrocercus urophasianus -> Centrocercus urophasianus + Centrocercus minimus [split, aou_7_42 (2000)]	Centrocercus urophasianus -> Centrocercus urophasianus + Centrocercus minimus [split, aou_7_42 (2000)]	no	no	yes
b94f72de-f6e3-4cee-9296-77ad7238121f	Centrocercus minimus	Centrocercus minimus	0c56f5d4-cbd8-4b78-8fb1-275602dd817c	2000 to 2017	aou_7_42, NACC_list_species_aou_7_57.csv	aou_7_42	NACC_list_species_aou_7_57.csv	2000, 2017	2000	2017	Centrocercus urophasianus -> Centrocercus urophasianus + Centrocercus minimus [split, aou_7_42 (2000)]		no	no	yes
84b15c7d-3644-44c3-94bc-ba499c2f003c	Molothrus oryzivorus	Molothrus oryzivorus; Scaphidura oryzivora	7b39115f-6257-4336-943f-2784b25fb45f	1983 to 2017	aou_6, aou_7_42, NACC_list_species_aou_7_57.csv	aou_6	NACC_list_species_aou_7_57.csv	1983, 2000, 2017	1983	2017	added Scaphidura oryzivora		no	no	yes
0ab08450-fa9a-41b1-a941-19f1f47a470a	Campylorhynchus zonatus	Campylorhynchus zonatus	85184354-14bd-4e49-abe5-b7e8822ff1ee	1983 to 2017	aou_6, NACC_list_species_aou_7_57.csv	aou_6	NACC_list_species_aou_7_57.csv	1983, 2017	1983	2017	added Campylorhynchus zonatus		no	no	yes
89f4de96-32ee-4d5a-8add-d68161d3688a	Caprimulgus indicus	Caprimulgus indicus	adddcc52-80c8-42aa-9d8c-0c97bec912f7	January 1982 to 2017	aou_5_34, aou_5_34.csv, aou_7_45, NACC_list_species_aou_7_57.csv	aou_5_34	NACC_list_species_aou_7_57.csv	1982, 1982, 2004, 2017	1982	2017	added Caprimulgus indicus		no	no	yes
70a4dbd7-7100-421a-bcef-1f254aba2bd3	Colaptes fernandinae	Colaptes fernandinae	c7843804-b3ed-4b4a-af77-1ae393b62434	1983 to 2017	aou_6, aou_6_35, NACC_list_species_aou_7_57.csv	aou_6	NACC_list_species_aou_7_57.csv	1983, 1985, 2017	1983	2017	added Colaptes fernandinae		no	no	yes
aff8bfbb-b820-4974-8a0e-e0f9ae435553	Hylocharis eliciae	Hylocharis eliciae	4ea14878-c864-4338-b644-7b8c8a5b6379	1983 to 2017	aou_6, NACC_list_species_aou_7_57.csv	aou_6	NACC_list_species_aou_7_57.csv	1983, 2017	1983	2017	added Hylocharis eliciae		no	no	yes
1c8cd066-9962-4f44-aee7-58a75e057f7c	Charadrius alexandrinus	Charadrius alexandrinus	54c8c050-cea2-42c6-b21a-66559be3d8de	1944	aou_4_19	aou_4_19	aou_4_19	1944	1944	1944	Charadrius alexandrinus + Charadrius nivosus -> Charadrius alexandrinus [lump, aou_4_19 (1944)]	Charadrius alexandrinus + Charadrius nivosus -> Charadrius alexandrinus [lump, aou_4_19 (1944)]	yes	no	no
77aaa73f-e638-4a79-a426-dba60a7b8202	Charadrius alexandrinus	Charadrius alexandrinus	54c8c050-cea2-42c6-b21a-66559be3d8de	1944 to 2011	aou_4_19, aou_5_34.csv, aou_7_46, aou_7_52	aou_4_19	aou_7_52	1944, 1982, 2005, 2011	1944	2011	Charadrius alexandrinus + Charadrius nivosus -> Charadrius alexandrinus [lump, aou_4_19 (1944)]	Charadrius alexandrinus -> Charadrius alexandrinus + Charadrius nivosus [split, aou_7_52 (2011)]	yes	no	no
8f22d91d-25ff-4e7f-bec1-81fe8c55db90	Charadrius alexandrinus	Charadrius alexandrinus	54c8c050-cea2-42c6-b21a-66559be3d8de	2011	aou_7_52	aou_7_52	aou_7_52	2011	2011	2011	Charadrius alexandrinus -> Charadrius alexandrinus + Charadrius nivosus [split, aou_7_52 (2011)]		no	no	no
2a4a026a-1918-4597-9a22-54e3a63c4181	Coccyzus americanus	Coccyzus americanus	93052278-330d-4fea-8492-14239fa3dbaf	1886 to 2017	aou_1.csv, aou_5_34.csv, NACC_list_species_aou_7_57.csv	aou_1.csv	NACC_list_species_aou_7_57.csv	1886, 1982, 2017	1886	2017	added Coccyzus americanus		no	no	yes
4800faec-1b27-4ce1-9949-4217498dad9d	Junco townsendi	Junco townsendi	e143a5b3-0cdf-425f-ba87-1af6dc7b66da	1890 to 1908	aou_1_02, aou_2_14	aou_1_02	aou_2_14	1890, 1908	1890	1908	added Junco townsendi		no	no	no
1b2ba9ef-80ba-4bcf-8632-b3a95fc1a602	Anas zonorhyncha	Anas zonorhyncha	5653ee5a-6396-49e4-9cd6-b35bea7eac36	2008	aou_7_49	aou_7_49	aou_7_49	2008	2008	2008	Anas poecilorhyncha -> Anas poecilorhyncha + Anas zonorhyncha [split, aou_7_49 (2008)]	Anas poecilorhyncha -> Anas poecilorhyncha + Anas zonorhyncha [split, aou_7_49 (2008)]	no	no	yes
cdefd6d9-c806-4196-ab4d-6be175830e94	Anas zonorhyncha	Anas zonorhyncha	5653ee5a-6396-49e4-9cd6-b35bea7eac36	2008 to 2017	aou_7_49, NACC_list_species_aou_7_57.csv	aou_7_49	NACC_list_species_aou_7_57.csv	2008, 2017	2008	2017	Anas poecilorhyncha -> Anas poecilorhyncha + Anas zonorhyncha [split, aou_7_49 (2008)]		no	no	yes
096bb75a-7690-48e3-898e-b0a625153dd6	Puffinus gavia	Puffinus gavia	b7d86c0e-2334-4948-a087-f0fa3d74ee3a	1886 to 1897	aou_1.csv, aou_2_08	aou_1.csv	aou_2_08	1886, 1897	1886	1897	added Puffinus gavia		no	no	no
93576279-0a2c-44a5-8aee-966b9510a8a9	Limosa lapponica	Limosa lapponica; Limosa lapponica baueri	b3c982a1-ec0c-4a45-83f2-d26937e23102	1886 to 2017	aou_1.csv, aou_4, aou_5_34.csv, NACC_list_species_aou_7_57.csv	aou_1.csv	NACC_list_species_aou_7_57.csv	1886, 1931, 1982, 2017	1886	2017	added Limosa lapponica baueri		yes	no	yes
66ec0127-88bf-4827-8fd8-6b8c698bc3b1	Plectrophenax nivalis	Passerina nivalis; Plectrophenax nivalis	a82e245a-2a50-450f-becc-bb28dcaaafd3	1886 to 2017	aou_1.csv, aou_2_09, aou_2_14, aou_2_15, aou_5_34, aou_5_34.csv, aou_7_51, NACC_list_species_aou_7_57.csv	aou_1.csv	NACC_list_species_aou_7_57.csv	1886, 1899, 1908, 1909, 1982, 1982, 2010, 2017	1886	2017	added Plectrophenax nivalis		no	no	yes
5ab6e138-7954-4f8f-b936-52c16e291f35	Dendragapus obscurus	Dendragapus obscurus; Dendragapus obscurus fuliginosus; Dendragapus obscurus richardsonii	bb8f84c7-9fea-4f4e-a283-ade6d013400c	1886 to 1931	aou_1.csv, aou_4	aou_1.csv	aou_4	1886, 1931	1886	1931	added Dendragapus obscurus; added Dendragapus obscurus richardsonii; added Dendragapus obscurus fuliginosus	Dendragapus obscurus -> Dendragapus fuliginosus + Dendragapus obscurus [split, aou_4 (1931)]	yes	no	yes
8daf3e56-e0c3-4092-bd4f-d599ce8692ff	Dendragapus obscurus	Dendragapus obscurus	bb8f84c7-9fea-4f4e-a283-ade6d013400c	1931 to 1944	aou_4, aou_4_19	aou_4	aou_4_19	1931, 1944	1931	1944	Dendragapus obscurus -> Dendragapus fuliginosus + Dendragapus obscurus [split, aou_4 (1931)]	Dendragapus fuliginosus + Dendragapus obscurus -> Dendragapus obscurus [lump, aou_4_19 (1944)]	yes	no	yes
98fcfb5d-039a-4f35-83c2-69a040e6f792	Dendragapus obscurus	Dendragapus obscurus	bb8f84c7-9fea-4f4e-a283-ade6d013400c	1944 to 2006	aou_4_19, aou_5, aou_5_34, aou_5_34.csv, aou_7_47	aou_4_19	aou_7_47	1944, 1957, 1982, 1982, 2006	1944	2006	Dendragapus fuliginosus + Dendragapus obscurus -> Dendragapus obscurus [lump, aou_4_19 (1944)]	Dendragapus obscurus -> Dendragapus fuliginosus + Dendragapus obscurus [split, aou_7_47 (2006)]	yes	no	yes
2c178890-8d74-444d-aa1b-0600b9f1fac9	Dendragapus obscurus	Dendragapus obscurus	bb8f84c7-9fea-4f4e-a283-ade6d013400c	2006 to 2017	aou_7_47, NACC_list_species_aou_7_57.csv	aou_7_47	NACC_list_species_aou_7_57.csv	2006, 2017	2006	2017	Dendragapus obscurus -> Dendragapus fuliginosus + Dendragapus obscurus [split, aou_7_47 (2006)]		no	no	yes
aa20770a-dfb8-4550-81dd-db2b4ab39d95	Hylophilus flavipes	Hylophilus flavipes	93145561-9c57-4954-b853-cca80ea41ebb	1983 to 2017	aou_6, NACC_list_species_aou_7_57.csv	aou_6	NACC_list_species_aou_7_57.csv	1983, 2017	1983	2017	added Hylophilus flavipes		no	no	yes
a65681e6-3544-49a8-842e-a231ce226c6c	Geotrygon chrysia	Geotrygon chrysia; Oreopeleia chrysia	7e1107a3-2c36-42f0-bfaa-664ff9ca71fe	1923 to 2017	aou_3_18, aou_4_26, aou_5_34.csv, NACC_list_species_aou_7_57.csv	aou_3_18	NACC_list_species_aou_7_57.csv	1923, 1951, 1982, 2017	1923	2017	Geotrygon chrysia -> Oreopeleia chrysia [rename, aou_3_18 (1923)]		no	no	yes
9911990f-c696-41b3-b441-d4db786fb1b5	Junco hyemalis	Junco hyemalis; Junco hyemalis oregonus	559760b1-9047-4d95-81ae-680f990768a0	1886 to 1892	aou_1.csv, aou_1_04	aou_1.csv	aou_1_04	1886, 1892	1886	1892	added Junco hyemalis oregonus; added Junco hyemalis	Junco carolinensis + Junco hyemalis -> Junco hyemalis [lump, aou_1_04 (1892)]	yes	no	yes
fba9647c-9574-4b28-aea6-209bd5ddcd8b	Junco hyemalis	Junco hyemalis	559760b1-9047-4d95-81ae-680f990768a0	1892 to 1908	aou_1_04, aou_2_14	aou_1_04	aou_2_14	1892, 1908	1892	1908	Junco carolinensis + Junco hyemalis -> Junco hyemalis [lump, aou_1_04 (1892)]	Junco annectens + Junco mearnsi + Junco hyemalis -> Junco hyemalis [lump, aou_2_14 (1908)]	yes	no	yes
9bbbae2b-957c-4939-9f6e-f933396cd0a3	Junco hyemalis	Junco hyemalis	559760b1-9047-4d95-81ae-680f990768a0	1908 to 1931	aou_2_14, aou_4	aou_2_14	aou_4	1908, 1931	1908	1931	Junco annectens + Junco mearnsi + Junco hyemalis -> Junco hyemalis [lump, aou_2_14 (1908)]	Junco hyemalis -> Junco mearnsi + Junco hyemalis [split, aou_4 (1931)]	yes	no	yes
6ef0aded-6356-4a6e-be09-100993991888	Junco hyemalis	Junco hyemalis	559760b1-9047-4d95-81ae-680f990768a0	1931 to 1973	aou_4, aou_5_32	aou_4	aou_5_32	1931, 1973	1931	1973	Junco hyemalis -> Junco mearnsi + Junco hyemalis [split, aou_4 (1931)]	Junco oreganus + Junco insularis + Junco hyemalis + Junco aikeni -> Junco hyemalis [lump, aou_5_32 (1973)]	yes	no	yes
f38e0a4a-c6eb-4b70-846b-f0dfd033eb0a	Junco hyemalis	Junco hyemalis	559760b1-9047-4d95-81ae-680f990768a0	1973 to 2014	aou_5_32, aou_5_34, aou_5_34.csv, aou_7_55	aou_5_32	aou_7_55	1973, 1982, 1982, 2014	1973	2014	Junco oreganus + Junco insularis + Junco hyemalis + Junco aikeni -> Junco hyemalis [lump, aou_5_32 (1973)]	Junco hyemalis -> Junco insularis + Junco hyemalis [split, aou_7_55 (2014)]	yes	no	yes
7f28c086-a27c-4543-9b63-00ce624a5085	Junco hyemalis	Junco hyemalis	559760b1-9047-4d95-81ae-680f990768a0	2014 to 2017	aou_7_55, NACC_list_species_aou_7_57.csv	aou_7_55	NACC_list_species_aou_7_57.csv	2014, 2017	2014	2017	Junco hyemalis -> Junco insularis + Junco hyemalis [split, aou_7_55 (2014)]		no	no	yes
24f35817-0bf7-4be1-b776-a972cac8c669	Campylorhynchus griseus	Campylorhynchus griseus	ad8a43b4-7c9a-4728-b9de-03f321fe8df1	2015 to 2017	aou_7_56, NACC_list_species_aou_7_57.csv	aou_7_56	NACC_list_species_aou_7_57.csv	2015, 2017	2015	2017	added Campylorhynchus griseus		no	no	yes
e4c84887-03bc-42a0-abbc-26b17f5e8333	Trogon massena	Trogon massena	0b595445-0c0a-4e26-bf18-c313b7489f8f	1983 to 2017	aou_6, NACC_list_species_aou_7_57.csv	aou_6	NACC_list_species_aou_7_57.csv	1983, 2017	1983	2017	added Trogon massena		no	no	yes
a3b14143-6cc1-4e54-8e41-34ecc44ac31c	Tachyphonus rufus	Tachyphonus rufus	c659cdad-a316-4088-836e-c9a9cb46bcb7	1983 to 2017	aou_6, NACC_list_species_aou_7_57.csv	aou_6	NACC_list_species_aou_7_57.csv	1983, 2017	1983	2017	added Tachyphonus rufus		no	no	yes
c61667cd-880d-44bd-90ca-61e9f75f5667	Phoebetria palpebrata	Phoebetria fuliginosa; Phoebetria palpebrata	111525b6-4e32-492d-b9c5-368bee925b76	1886 to 2017	aou_1.csv, aou_2_14, aou_4, aou_6_41, NACC_list_species_aou_7_57.csv	aou_1.csv	NACC_list_species_aou_7_57.csv	1886, 1908, 1931, 1997, 2017	1886	2017	added Phoebetria fuliginosa		no	no	yes
7c7d260c-789b-435d-a9b1-8b19dcefba42	Aethia pygmaea	Aethia pygmaea; Simorhynchus pygmaeus	21923a71-ef4f-41b5-bbf5-13aff0714638	1886 to 2017	aou_1.csv, aou_2_14, aou_5_34.csv, NACC_list_species_aou_7_57.csv	aou_1.csv	NACC_list_species_aou_7_57.csv	1886, 1908, 1982, 2017	1886	2017	added Simorhynchus pygmaeus		no	no	yes
53652503-9f45-4b06-9416-e782b4099a57	Antrostomus cubanensis	Antrostomus cubanensis; Caprimulgus cubanensis	29964ef8-2ee3-4bf5-b7d4-4477bfdcae12	1983 to 2017	aou_6, aou_7_53, NACC_list_species_aou_7_57.csv	aou_6	NACC_list_species_aou_7_57.csv	1983, 2012, 2017	1983	2017	added Caprimulgus cubanensis		no	no	yes
cfee1ddb-0e56-4a30-8778-644b8a5a600f	Tringa stagnatilis	Tringa stagnatilis	c4d50100-49d4-4cee-8ed8-5e2ce680e423	January 1982 to 2017	aou_5_34, aou_5_34.csv, NACC_list_species_aou_7_57.csv	aou_5_34	NACC_list_species_aou_7_57.csv	1982, 1982, 2017	1982	2017	added Tringa stagnatilis		no	no	yes
511761f9-81b0-42f6-ab5a-74182f739919	Buteo albonotatus	Buteo abbreviatus; Buteo albonotatus	27032472-bca3-4684-a095-95722df7796c	1886 to 2017	aou_1.csv, aou_2_15, aou_3_18, aou_4, aou_5_34.csv, NACC_list_species_aou_7_57.csv	aou_1.csv	NACC_list_species_aou_7_57.csv	1886, 1909, 1923, 1931, 1982, 2017	1886	2017	added Buteo abbreviatus		no	no	yes
6282b1d2-5bd1-4e1f-8a95-e2ebfc1f90e5	Elvira chionura	Elvira chionura	1f9b8da4-8a32-4ff0-b200-bf92c668dc58	1983 to 2017	aou_6, NACC_list_species_aou_7_57.csv	aou_6	NACC_list_species_aou_7_57.csv	1983, 2017	1983	2017	added Elvira chionura		no	no	yes
7c8546e9-2130-4d27-ad85-479a4645921b	Sarcoramphus papa	Sarcoramphus papa; Sarcorhamphus papa	16fa5440-bb1c-414a-b762-500415b00081	1908 to 2017	aou_2_14, aou_3, aou_4_20, aou_5, aou_5_34, aou_6, NACC_list_species_aou_7_57.csv	aou_2_14	NACC_list_species_aou_7_57.csv	1908, 1910, 1945, 1957, 1982, 1983, 2017	1908	2017	added Sarcoramphus papa		no	no	yes
c3f3ea89-a903-49ce-9667-d3e05b3d3b36	Bangsia arcaei	Bangsia arcaei; Buthraupis arcaei	4e90052a-15a1-4851-bb07-2df1a5ef0f23	1983 to 2017	aou_6, aou_6_39, NACC_list_species_aou_7_57.csv	aou_6	NACC_list_species_aou_7_57.csv	1983, 1993, 2017	1983	2017	added Buthraupis arcaei		no	no	yes
50a63491-0305-42db-af86-60b893e15fca	Mesophoyx intermedia	Mesophoyx intermedia	fa04c627-f786-42ab-be5f-19988e2318c2	2007 to 2017	aou_7_48, NACC_list_species_aou_7_57.csv	aou_7_48	NACC_list_species_aou_7_57.csv	2007, 2017	2007	2017	added Mesophoyx intermedia		no	no	yes
7833b2b5-6204-4532-a137-85aac77fc57c	Myiarchus tuberculifer	Myiarchus tuberculifer	b145563d-47db-42a5-9055-876cbe73d013	1931	aou_4	aou_4	aou_4	1931	1931	1931	Myiarchus lawrencei + Myiarchus tuberculifer -> Myiarchus tuberculifer [lump, aou_4 (1931)]	Myiarchus lawrencei + Myiarchus tuberculifer -> Myiarchus tuberculifer [lump, aou_4 (1931)]	yes	no	yes
7cf5074e-d24e-40de-b414-e3401ddfa34c	Myiarchus tuberculifer	Myiarchus tuberculifer	b145563d-47db-42a5-9055-876cbe73d013	1931 to 2017	aou_4, aou_5_34, aou_5_34.csv, NACC_list_species_aou_7_57.csv	aou_4	NACC_list_species_aou_7_57.csv	1931, 1982, 1982, 2017	1931	2017	Myiarchus lawrencei + Myiarchus tuberculifer -> Myiarchus tuberculifer [lump, aou_4 (1931)]		yes	no	yes
af3fbe11-803d-4e50-8bed-66c16481b1d8	Anthus rubescens	Anthus pensilvanicus; Anthus rubescens	1750fd9c-044a-47e6-9cea-0e2b151003e9	1886 to 1931	aou_1.csv, aou_2_14, aou_3, aou_4	aou_1.csv	aou_4	1886, 1908, 1910, 1931	1886	1931	added Anthus pensilvanicus	Anthus spinoletta + Anthus rubescens -> Anthus spinoletta [lump, aou_4 (1931)]	yes	no	yes
86978a98-153c-4eb0-8c1f-dd0fa24190ce	Anthus rubescens	Anthus rubescens	1750fd9c-044a-47e6-9cea-0e2b151003e9	1931 to 1989	aou_4, aou_6_37	aou_4	aou_6_37	1931, 1989	1931	1989	Anthus spinoletta + Anthus rubescens -> Anthus spinoletta [lump, aou_4 (1931)]	Anthus spinoletta -> Anthus spinoletta + Anthus rubescens [split, aou_6_37 (1989)]	yes	no	yes
df900cd7-cbcc-4cd6-a6ad-b03037cbfcd6	Anthus rubescens	Anthus rubescens	1750fd9c-044a-47e6-9cea-0e2b151003e9	1989 to 2017	aou_6_37, NACC_list_species_aou_7_57.csv	aou_6_37	NACC_list_species_aou_7_57.csv	1989, 2017	1989	2017	Anthus spinoletta -> Anthus spinoletta + Anthus rubescens [split, aou_6_37 (1989)]		no	no	yes
ad5b8855-ccad-4d10-883f-55c3db5e3a52	Lampornis amethystinus	Lampornis amethystinus	17faae42-4632-4d0e-b325-e8e279d71eb4	1983 to 2017	aou_6, NACC_list_species_aou_7_57.csv	aou_6	NACC_list_species_aou_7_57.csv	1983, 2017	1983	2017	added Lampornis amethystinus		no	no	yes
70e5dece-1ca2-4dc6-a056-ee98295862f2	Chiroxiphia linearis	Chiroxiphia linearis	40976239-ee4f-4ce1-8a77-374cea5442cb	1983 to 2017	aou_6, NACC_list_species_aou_7_57.csv	aou_6	NACC_list_species_aou_7_57.csv	1983, 2017	1983	2017	added Chiroxiphia linearis		no	no	yes
ae9e20a3-3111-4277-9e72-513b6533df46	Chrysothlypis chrysomelas	Chrysothlypis chrysomelaena; Chrysothlypis chrysomelas	96ec3135-3164-4909-90f6-72a777abfe10	1983 to 2017	aou_6, aou_7_44, NACC_list_species_aou_7_57.csv	aou_6	NACC_list_species_aou_7_57.csv	1983, 2003, 2017	1983	2017	added Chrysothlypis chrysomelaena		no	no	yes
9a61853c-3a61-4a5b-a976-7b76fbbac60e	Myiopsitta monachus	Myiopsitta monachus	589c95a2-2624-48bd-afc6-ff8fef7d51a6	January 1982 to 2017	aou_5_34, aou_5_34.csv, NACC_list_species_aou_7_57.csv	aou_5_34	NACC_list_species_aou_7_57.csv	1982, 1982, 2017	1982	2017	added Myiopsitta monachus		no	no	yes
042691b9-6ceb-4a52-8657-2fc478a3c16b	Tringa solitaria	Helodromas solitarius; Totanus solitarius; Tringa solitaria	fe00b879-eb89-4184-8e63-522ed3efec63	1886 to 2017	aou_1.csv, aou_2_09, aou_3_17, aou_5_34.csv, NACC_list_species_aou_7_57.csv	aou_1.csv	NACC_list_species_aou_7_57.csv	1886, 1899, 1920, 1982, 2017	1886	2017	added Totanus solitarius		no	no	yes
c73580ef-dd0b-4a99-8671-b5c33c957c6c	Corvus monedula	Corvus monedula	311f8b67-3d1b-403c-ba62-a1bf86a423df	1985 to 2017	aou_6_35, aou_7, NACC_list_species_aou_7_57.csv	aou_6_35	NACC_list_species_aou_7_57.csv	1985, 1998, 2017	1985	2017	added Corvus monedula		no	no	yes
c4643de2-6bf6-4a09-b8ff-b89f4c616a5a	Ramphocinclus brachyurus	Ramphocinclus brachyurus	3097f852-b8e1-4d36-bc7d-b3a24727c82a	1983 to 2017	aou_6, NACC_list_species_aou_7_57.csv	aou_6	NACC_list_species_aou_7_57.csv	1983, 2017	1983	2017	added Ramphocinclus brachyurus		no	no	yes
4123489a-6151-49e6-a90f-62946834e6e5	Prunella montanella	Prunella montanella	1ad5b868-15bb-4d8d-888f-fa5367ba56c2	1931 to 2017	aou_4, aou_5_34, aou_5_34.csv, NACC_list_species_aou_7_57.csv	aou_4	NACC_list_species_aou_7_57.csv	1931, 1982, 1982, 2017	1931	2017	added Prunella montanella		no	no	yes
b0e90d8e-796a-4827-a6a5-535a9a0058c6	Dives atroviolaceus	Dives atroviolacea; Dives atroviolaceus	ea242ad0-796b-4027-ac8a-d6c603667fb5	1983 to 2017	aou_6, aou_7_45, NACC_list_species_aou_7_57.csv	aou_6	NACC_list_species_aou_7_57.csv	1983, 2004, 2017	1983	2017	added Dives atroviolacea		no	no	yes
c9a178f2-eb4c-44a8-b293-9fe3bc8e8885	Porphyrio porphyrio	Porphyrio porphyrio	cadd8dcc-089d-43f1-a366-0a306ba89799	2016 to 2017	aou_7_57, NACC_list_species_aou_7_57.csv	aou_7_57	NACC_list_species_aou_7_57.csv	2016, 2017	2016	2017	added Porphyrio porphyrio		no	no	yes
6178b629-045d-4403-af3b-39c1ff41f486	Corvus nasicus	Corvus nasicus	00d780d8-9bdf-46cf-9cf3-0e1ef929224e	1983 to 2017	aou_6, NACC_list_species_aou_7_57.csv	aou_6	NACC_list_species_aou_7_57.csv	1983, 2017	1983	2017	added Corvus nasicus		no	no	yes
d008e191-a65b-441d-b273-7195961176fd	Uria lomvia	Uria lomvia; Uria lomvia arra	cd094118-cb7f-4d75-b54e-723504019591	1886 to 2017	aou_1.csv, aou_4, aou_5, aou_5_34.csv, NACC_list_species_aou_7_57.csv	aou_1.csv	NACC_list_species_aou_7_57.csv	1886, 1931, 1957, 1982, 2017	1886	2017	added Uria lomvia arra; added Uria lomvia		yes	no	yes
45107e30-c45e-40bc-ad9e-469359663ce5	Ammospiza maritima	Ammodramus maritimus; Ammospiza maritima; Passerherbulus maritimus	927a5968-b18f-4f83-80d3-c1678418a14a	1886 to 1973	aou_1.csv, aou_2_15, aou_4, aou_5_32	aou_1.csv	aou_5_32	1886, 1909, 1931, 1973	1886	1973	added Ammodramus maritimus	Ammospiza mirabilis + Ammospiza maritima + Ammospiza nigrescens -> Ammospiza maritima [lump, aou_5_32 (1973)]	yes	no	yes
e7772884-0011-4e1a-9d7e-9c2beb6dc0d4	Ammodramus maritimus	Ammodramus maritimus; Ammospiza maritima	927a5968-b18f-4f83-80d3-c1678418a14a	1973 to 2017	aou_5_32, aou_5_34, aou_5_34.csv, NACC_list_species_aou_7_57.csv	aou_5_32	NACC_list_species_aou_7_57.csv	1973, 1982, 1982, 2017	1973	2017	Ammospiza mirabilis + Ammospiza maritima + Ammospiza nigrescens -> Ammospiza maritima [lump, aou_5_32 (1973)]		yes	no	yes
9299987e-dc3e-460e-b824-16264bb3a331	Campylopterus curvipennis	Campylopterus curvipennis	e5b6f6cc-8550-4e2c-bebf-b57f5b886f13	1983 to 2017	aou_6, aou_7_43, NACC_list_species_aou_7_57.csv	aou_6	NACC_list_species_aou_7_57.csv	1983, 2002, 2017	1983	2017	added Campylopterus curvipennis		no	no	yes
3cd06c64-9605-4069-be46-d33757f2184e	Microcerculus philomela	Microcerculus philomela	fcb86e4e-0b16-4601-ba83-a8a53b9f7745	1985	aou_6_35	aou_6_35	aou_6_35	1985	1985	1985	Microcerculus marginatus -> Microcerculus marginatus + Microcerculus philomela [split, aou_6_35 (1985)]	Microcerculus marginatus -> Microcerculus marginatus + Microcerculus philomela [split, aou_6_35 (1985)]	no	no	yes
d4ebc5ed-64c9-4fd9-a679-f1db02c5cf98	Microcerculus philomela	Microcerculus philomela	fcb86e4e-0b16-4601-ba83-a8a53b9f7745	1985 to 2017	aou_6_35, NACC_list_species_aou_7_57.csv	aou_6_35	NACC_list_species_aou_7_57.csv	1985, 2017	1985	2017	Microcerculus marginatus -> Microcerculus marginatus + Microcerculus philomela [split, aou_6_35 (1985)]		no	no	yes
1300da4e-bed2-4b45-9914-3dfc2d4b36f1	Tyrannus forficatus	Milvulus forficatus; Muscivora forficata; Muscivora forficatus; Tyrannus forficatus	4b60800f-1dca-45ac-b7ad-7e018cf97b4a	1886 to 2017	aou_1.csv, aou_2_11, aou_3, aou_5_34, aou_5_34.csv, NACC_list_species_aou_7_57.csv	aou_1.csv	NACC_list_species_aou_7_57.csv	1886, 1902, 1910, 1982, 1982, 2017	1886	2017	added Milvulus forficatus		no	no	yes
9876bcb2-f714-4b2c-af60-37f9cd00b6e2	Icterus gularis	Icterus gularis	8e889923-ae05-4801-8937-2d98c1542e3c	1945 to 2017	aou_4_20, aou_5, aou_5_34, aou_5_34.csv, aou_6, NACC_list_species_aou_7_57.csv	aou_4_20	NACC_list_species_aou_7_57.csv	1945, 1957, 1982, 1982, 1983, 2017	1945	2017	added Icterus gularis		no	no	yes
afa15941-cf23-4e34-96cc-e1170f0b55b1	Quiscalus versicolor	Quiscalus versicolor	d949f78b-0e5b-4b2e-b67b-6ccbefc0f9db	1944	aou_4_19	aou_4_19	aou_4_19	1944	1944	1944	Quiscalus quiscula -> Quiscalus versicolor + Quiscalus quiscula [split, aou_4_19 (1944)]	Quiscalus quiscula -> Quiscalus versicolor + Quiscalus quiscula [split, aou_4_19 (1944)]	no	no	no
53580aed-44a4-449d-985e-71df7f4a040c	Quiscalus versicolor	Quiscalus versicolor	d949f78b-0e5b-4b2e-b67b-6ccbefc0f9db	1944 to 1948	aou_4_19, aou_4_23	aou_4_19	aou_4_23	1944, 1948	1944	1948	Quiscalus quiscula -> Quiscalus versicolor + Quiscalus quiscula [split, aou_4_19 (1944)]	Quiscalus versicolor + Quiscalus quiscula -> Quiscalus quiscula [lump, aou_4_23 (1948)]	yes	no	no
358649cc-f14a-4919-86bf-04e2dd7ddebe	Quiscalus versicolor	Quiscalus versicolor	d949f78b-0e5b-4b2e-b67b-6ccbefc0f9db	1948	aou_4_23	aou_4_23	aou_4_23	1948	1948	1948	Quiscalus versicolor + Quiscalus quiscula -> Quiscalus quiscula [lump, aou_4_23 (1948)]		yes	no	no
236d1eb2-b197-4dc4-85f9-4d8f212dbda5	Empidonax alnorum	Empidonax alnorum	516222ec-6e7c-41a5-b00d-d22ec6db8685	1973	aou_5_32	aou_5_32	aou_5_32	1973	1973	1973	Empidonax traillii -> Empidonax alnorum + Empidonax traillii [split, aou_5_32 (1973)]	Empidonax traillii -> Empidonax alnorum + Empidonax traillii [split, aou_5_32 (1973)]	no	no	yes
97762934-4d36-42d1-8303-d2fefc72012b	Empidonax alnorum	Empidonax alnorum	516222ec-6e7c-41a5-b00d-d22ec6db8685	1973 to 2017	aou_5_32, aou_5_34.csv, NACC_list_species_aou_7_57.csv	aou_5_32	NACC_list_species_aou_7_57.csv	1973, 1982, 2017	1973	2017	Empidonax traillii -> Empidonax alnorum + Empidonax traillii [split, aou_5_32 (1973)]		no	no	yes
897f2cdc-4b1e-4176-9ee2-b1c7579fe8d2	Leucophaeus pipixcan	Larus franklini; Larus franklinii; Larus pipixcan; Leucophaeus pipixcan	831d55d7-f043-40ea-b09a-6a905d704c21	1886 to 2017	aou_1.csv, aou_3, aou_4, aou_5_34.csv, aou_7_49, NACC_list_species_aou_7_57.csv	aou_1.csv	NACC_list_species_aou_7_57.csv	1886, 1910, 1931, 1982, 2008, 2017	1886	2017	added Larus franklinii		no	no	yes
ad54b0e1-daa5-48f6-bdf0-8289fd38c569	Tolmomyias assimilis	Tolmomyias assimilis	1a0e3e7b-dd76-4302-8022-fdd07c48ef5c	1983 to 2017	aou_6, NACC_list_species_aou_7_57.csv	aou_6	NACC_list_species_aou_7_57.csv	1983, 2017	1983	2017	added Tolmomyias assimilis		no	no	yes
7887ff66-df55-4202-ae32-df3b24bc6f1a	Ceratopipra mentalis	Ceratopipra mentalis; Pipra mentalis	d3ca3690-1b87-4070-b5c7-aafdbc60cbf3	1983 to 2017	aou_6, aou_7_54, NACC_list_species_aou_7_57.csv	aou_6	NACC_list_species_aou_7_57.csv	1983, 2013, 2017	1983	2017	added Pipra mentalis		no	no	yes
50569a5c-f64e-471c-9dae-30b3dee73c33	Grus mexicana	Grus mexicana	44a9b500-6c4c-4e74-9d6b-747478dd242d	1886 to 1931	aou_1.csv, aou_4	aou_1.csv	aou_4	1886, 1931	1886	1931	added Grus mexicana		no	no	no
1a47095c-cadf-4181-8cf6-1e3c0db1a1b2	Thryomanes bewicki	Thryomanes bewicki; Thryomanes bewickii; Thryothorus bewickii; Thryothorus bewickii bairdi; Thryothorus bewickii spilurus	64308018-7bde-4632-bc3c-bcb1ac71ed2f	1886 to 1931	aou_1.csv, aou_2_09, aou_3, aou_4	aou_1.csv	aou_4	1886, 1899, 1910, 1931	1886	1931	added Thryothorus bewickii; added Thryothorus bewickii spilurus; added Thryothorus bewickii bairdi	Thryomanes leucophrys + Thryomanes bewicki -> Thryomanes bewicki [lump, aou_4 (1931)]	yes	no	yes
44381d94-0eb5-42d0-9836-625dfd367b0c	Thryomanes bewickii	Thryomanes bewicki; Thryomanes bewickii	64308018-7bde-4632-bc3c-bcb1ac71ed2f	1931 to 2017	aou_4, aou_4_19, aou_4_20, aou_5_34.csv, aou_6, NACC_list_species_aou_7_57.csv	aou_4	NACC_list_species_aou_7_57.csv	1931, 1944, 1945, 1982, 1983, 2017	1931	2017	Thryomanes leucophrys + Thryomanes bewicki -> Thryomanes bewicki [lump, aou_4 (1931)]		yes	no	yes
f25fa32e-a82e-4b19-8cb2-aae648435c01	Psarocolius wagleri	Psarocolius wagleri	ab71f41c-9a97-45b1-a0df-0b3d0081e020	1983 to 2017	aou_6, NACC_list_species_aou_7_57.csv	aou_6	NACC_list_species_aou_7_57.csv	1983, 2017	1983	2017	added Psarocolius wagleri		no	no	yes
8b1f67c3-97a3-4830-92d0-c401fd60aea0	Calidris minuta	Calidris minuta	e774c663-9292-415f-a911-c2c2eeb1951c	January 1982 to 2017	aou_5_34, aou_5_34.csv, NACC_list_species_aou_7_57.csv	aou_5_34	NACC_list_species_aou_7_57.csv	1982, 1982, 2017	1982	2017	added Calidris minuta		no	no	yes
cf02c076-783e-4b1e-b22d-4b875ee37a3f	Chlorostilbon auriceps	Chlorostilbon auriceps	0ef5bd5f-dabf-406b-9d9a-400fb43e8812	1995	aou_6_40	aou_6_40	aou_6_40	1995	1995	1995	Chlorostilbon canivetii -> Chlorostilbon auriceps + Chlorostilbon canivetii + Chlorostilbon forficatus [split, aou_6_40 (1995)]	Chlorostilbon canivetii -> Chlorostilbon auriceps + Chlorostilbon canivetii + Chlorostilbon forficatus [split, aou_6_40 (1995)]	no	no	yes
43971b71-01a7-4e98-9cbf-7cdd05c832c1	Chlorostilbon auriceps	Chlorostilbon auriceps	0ef5bd5f-dabf-406b-9d9a-400fb43e8812	1995 to 2017	aou_6_40, NACC_list_species_aou_7_57.csv	aou_6_40	NACC_list_species_aou_7_57.csv	1995, 2017	1995	2017	Chlorostilbon canivetii -> Chlorostilbon auriceps + Chlorostilbon canivetii + Chlorostilbon forficatus [split, aou_6_40 (1995)]		no	no	yes
89dd6259-3534-4741-8e12-730e58c188a9	Rhodacanthis flaviceps	Rhodacanthis flaviceps	d9a5504c-fec3-4a6e-b364-54bf24cd1c7a	January 1982 to 2017	aou_5_34, aou_5_34.csv, NACC_list_species_aou_7_57.csv	aou_5_34	NACC_list_species_aou_7_57.csv	1982, 1982, 2017	1982	2017	added Rhodacanthis flaviceps		no	no	yes
14fdc934-7c15-4acd-b7e2-be33d2a5c9af	Poecile cinctus	Parus cinctus; Parus cinctus obtectus; Penthestes cinctus; Poecile cincta; Poecile cinctus	d8c24f19-c6ca-4760-8dfa-6f0418476ee3	1886 to 2017	aou_1.csv, aou_2_14, aou_3, aou_4_19, aou_5, aou_5_34, aou_5_34.csv, aou_6_41, aou_7, aou_7_42, aou_7_50, NACC_list_species_aou_7_57.csv	aou_1.csv	NACC_list_species_aou_7_57.csv	1886, 1908, 1910, 1944, 1957, 1982, 1982, 1997, 1998, 2000, 2009, 2017	1886	2017	added Parus cinctus obtectus		yes	no	yes
e353fe72-25ae-4911-b6dc-6567a241b42c	Melospiza cinerea	Melospiza cinerea	50a96363-5ef1-40fa-bbcd-dd175cfb4d38	1886 to 1903	aou_1.csv, aou_2_12	aou_1.csv	aou_2_12	1886, 1903	1886	1903	added Melospiza cinerea	Melospiza cinerea + Melospiza melodia + Melospiza insignis -> Melospiza cinerea [lump, aou_2_12 (1903)]	yes	no	no
5f589106-a393-40c5-9dcc-4a6b7d8383d3	Melospiza cinerea	Melospiza cinerea	50a96363-5ef1-40fa-bbcd-dd175cfb4d38	1903 to 1908	aou_2_12, aou_2_13, aou_2_14	aou_2_12	aou_2_14	1903, 1904, 1908	1903	1908	Melospiza cinerea + Melospiza melodia + Melospiza insignis -> Melospiza cinerea [lump, aou_2_12 (1903)]		yes	no	no
b4b89ac0-b79a-449f-a0b7-9f61bf3bfb1a	Geotrygon caniceps	Geotrygon caniceps	8a5b369a-1558-4997-8d38-76693b7a7a12	1983 to 2004	aou_6, aou_7_45	aou_6	aou_7_45	1983, 2004	1983	2004	added Geotrygon caniceps	Geotrygon caniceps -> Geotrygon caniceps + Geotrygon leucometopia [split, aou_7_45 (2004)]	no	no	yes
a44d6669-f0c7-4b58-a350-4bbce631cca8	Geotrygon caniceps	Geotrygon caniceps	8a5b369a-1558-4997-8d38-76693b7a7a12	2004 to 2017	aou_7_45, NACC_list_species_aou_7_57.csv	aou_7_45	NACC_list_species_aou_7_57.csv	2004, 2017	2004	2017	Geotrygon caniceps -> Geotrygon caniceps + Geotrygon leucometopia [split, aou_7_45 (2004)]		no	no	yes
4e4884c2-e4f8-4d5d-88b1-fedeeaa691b1	Buarremon torquatus	Buarremon torquatus	2bab69af-b6b9-4654-9cba-0b6eb3980aea	1997	aou_6_41	aou_6_41	aou_6_41	1997	1997	1997	Atlapetes atricapillus + Buarremon torquatus -> Buarremon torquatus [lump, aou_6_41 (1997)]	Atlapetes atricapillus + Buarremon torquatus -> Buarremon torquatus [lump, aou_6_41 (1997)]	yes	no	no
567fd2d9-7e02-41b7-ab5e-c5f97a56de9e	Arremon torquatus	Arremon torquatus; Buarremon torquatus	2bab69af-b6b9-4654-9cba-0b6eb3980aea	1997 to 2012	aou_6_41, aou_7_49, aou_7_53	aou_6_41	aou_7_53	1997, 2008, 2012	1997	2012	Atlapetes atricapillus + Buarremon torquatus -> Buarremon torquatus [lump, aou_6_41 (1997)]	Arremon torquatus -> Arremon atricapillus + Arremon costaricensis + Arremon torquatus [split, aou_7_53 (2012)]	yes	no	no
4a8b20d5-c96d-48bb-9f46-07884aa7fac8	Arremon torquatus	Arremon torquatus	2bab69af-b6b9-4654-9cba-0b6eb3980aea	2012	aou_7_53	aou_7_53	aou_7_53	2012	2012	2012	Arremon torquatus -> Arremon atricapillus + Arremon costaricensis + Arremon torquatus [split, aou_7_53 (2012)]		no	no	no
ef6d1274-4ad7-4920-9fb9-5e68138f9087	Baeolophus ridgwayi	Baeolophus ridgwayi	857bac34-2fd0-44e4-af12-d30e1f047193	1997	aou_6_41	aou_6_41	aou_6_41	1997	1997	1997	Baeolophus inornatus -> Baeolophus ridgwayi + Baeolophus inornatus [split, aou_6_41 (1997)]	Baeolophus inornatus -> Baeolophus ridgwayi + Baeolophus inornatus [split, aou_6_41 (1997)]	no	no	yes
0f492955-9b7b-4ff4-b6d1-3d6b6068bec1	Baeolophus ridgwayi	Baeolophus griseus; Baeolophus ridgwayi	857bac34-2fd0-44e4-af12-d30e1f047193	1997 to 2017	aou_6_41, aou_7, aou_7_42, aou_7_49, NACC_list_species_aou_7_57.csv	aou_6_41	NACC_list_species_aou_7_57.csv	1997, 1998, 2000, 2008, 2017	1997	2017	Baeolophus inornatus -> Baeolophus ridgwayi + Baeolophus inornatus [split, aou_6_41 (1997)]		no	no	yes
5edc4305-14f1-4c38-a2ef-1792266805ad	Cantorchilus leucotis	Cantorchilus leucotis; Thryothorus leucotis	6c685868-30bd-452e-8ce7-42c447d4b844	1983 to 2017	aou_6, aou_7_53, NACC_list_species_aou_7_57.csv	aou_6	NACC_list_species_aou_7_57.csv	1983, 2012, 2017	1983	2017	added Thryothorus leucotis		no	no	yes
f6057a18-7a3c-49e0-81ba-e2d39f7a9ac7	Ramphocaenus melanurus	Ramphocaenus melanurus	e89c07d3-df01-4f76-b8db-e0a16cc43c58	1983 to 2017	aou_6, aou_7_46, aou_7_51, NACC_list_species_aou_7_57.csv	aou_6	NACC_list_species_aou_7_57.csv	1983, 2005, 2010, 2017	1983	2017	added Ramphocaenus melanurus		no	no	yes
c3fa35a6-cbe4-41d9-9b7a-535511045388	Peucaea ruficauda	Aimophila ruficauda; Peucaea ruficauda	3a63ebd5-0313-47ab-baab-321a0cd34a83	1983 to 2017	aou_6, aou_7_51, NACC_list_species_aou_7_57.csv	aou_6	NACC_list_species_aou_7_57.csv	1983, 2010, 2017	1983	2017	added Aimophila ruficauda		no	no	yes
5957dace-a471-4221-a729-03f26164fbe9	Melanotis caerulescens	Melanotis caerulescens	6a95a30e-3530-4c77-923d-0f73a1321110	1983 to 2017	aou_6, NACC_list_species_aou_7_57.csv	aou_6	NACC_list_species_aou_7_57.csv	1983, 2017	1983	2017	added Melanotis caerulescens		no	no	yes
1fd9047f-5e75-494a-9552-9ae95b69f717	Psarocolius montezuma	Psarocolius montezuma	d9387e72-19b2-4ac7-ae42-2757b44f6dba	1983 to 2017	aou_6, NACC_list_species_aou_7_57.csv	aou_6	NACC_list_species_aou_7_57.csv	1983, 2017	1983	2017	added Psarocolius montezuma		no	no	yes
17921983-27aa-4073-b476-b8a3ecffd40d	Uropsila leucogastra	Uropsila leucogastra	a345ce90-5937-4493-9067-0600d1d05fd7	1983 to 2017	aou_6, NACC_list_species_aou_7_57.csv	aou_6	NACC_list_species_aou_7_57.csv	1983, 2017	1983	2017	added Uropsila leucogastra		no	no	yes
da9e301f-0575-41f2-97f9-c5b44bee10a2	Colinus cristatus	Colinus cristatus	08cd6dc1-f313-4863-b38b-b94abd6f7720	1983 to 2017	aou_6, aou_6_41, NACC_list_species_aou_7_57.csv	aou_6	NACC_list_species_aou_7_57.csv	1983, 1997, 2017	1983	2017	added Colinus cristatus		no	no	yes
fc7e0bdb-0461-462a-899b-5b5e5b876782	Gymnocichla nudiceps	Gymnocichla nudiceps	61583350-7523-4b86-bceb-7f54422e75b0	1983 to 2017	aou_6, aou_6_41, NACC_list_species_aou_7_57.csv	aou_6	NACC_list_species_aou_7_57.csv	1983, 1997, 2017	1983	2017	added Gymnocichla nudiceps		no	no	yes
fd1c48e9-6441-4831-a2b2-20347d0cd9bd	Phalacrocorax carbo	Phalacrocorax carbo	82c57d98-f86e-42b5-afff-845a12026b13	1886 to 2017	aou_1.csv, aou_4, aou_5, aou_5_34.csv, NACC_list_species_aou_7_57.csv	aou_1.csv	NACC_list_species_aou_7_57.csv	1886, 1931, 1957, 1982, 2017	1886	2017	added Phalacrocorax carbo		no	no	yes
1794e318-00ae-4202-8e55-b94c80865893	Turdus plebejus	Turdus plebejus	5b74d85f-0ddb-4dec-895d-e7998ccdec98	1983 to 2017	aou_6, aou_7_49, NACC_list_species_aou_7_57.csv	aou_6	NACC_list_species_aou_7_57.csv	1983, 2008, 2017	1983	2017	added Turdus plebejus		no	no	yes
7ee69311-7511-455f-be86-605fd978f52c	Icterus spurius	Icterus spurius	bbdc3ed7-3869-49f6-bddc-7a6a520ee388	1886 to 2017	aou_1.csv, aou_5_34, aou_5_34.csv, aou_6, NACC_list_species_aou_7_57.csv	aou_1.csv	NACC_list_species_aou_7_57.csv	1886, 1982, 1982, 1983, 2017	1886	2017	added Icterus spurius		no	no	yes
2f435616-a2c0-456c-be1d-46d20c483653	Myiarchus crinitus	Myiarchus crinitus	3eda92e3-6f92-4f5a-9c1b-6e5bcf72f51f	1886 to 2017	aou_1.csv, aou_5, aou_5_34.csv, NACC_list_species_aou_7_57.csv	aou_1.csv	NACC_list_species_aou_7_57.csv	1886, 1957, 1982, 2017	1886	2017	added Myiarchus crinitus		no	no	yes
271d4414-7a18-4ae4-b6dc-97adb79a4bab	Cartherpes mexicanus	Cartherpes mexicanus; Cartherpes mexicanus conspersus	be74b3e6-b2ba-436f-a365-b83f4f5f95a8	1886	aou_1.csv	aou_1.csv	aou_1.csv	1886	1886	1886	added Cartherpes mexicanus conspersus		yes	no	no
82065622-81b6-45c8-a521-bbb71aff9ce6	Setophaga kirtlandii	Dendroica kirtlandi; Dendroica kirtlandii; Setophaga kirtlandii	24766723-bb2e-4c8b-97c8-b355646dad1c	1886 to 2017	aou_1.csv, aou_3_17, aou_4_19, aou_5, aou_5_34, aou_5_34.csv, aou_6, aou_7_52, NACC_list_species_aou_7_57.csv	aou_1.csv	NACC_list_species_aou_7_57.csv	1886, 1920, 1944, 1957, 1982, 1982, 1983, 2011, 2017	1886	2017	added Dendroica kirtlandi		no	no	yes
31081df7-6334-4cf8-8a3b-f65fce0f8a06	Veniliornis kirkii	Veniliornis kirkii	cb7ee7ec-0a5a-456b-baa5-745df31a6fb0	1983 to 2017	aou_6, NACC_list_species_aou_7_57.csv	aou_6	NACC_list_species_aou_7_57.csv	1983, 2017	1983	2017	added Veniliornis kirkii		no	no	yes
d0a1ea3d-eacb-45bb-a628-dd36160a8e3e	Sporophila funerea	Oryzoborus funereus; Sporophila funerea	d1e70234-144c-4242-b67e-b77131ae1f2d	1983 to 2017	aou_6, aou_7_55, NACC_list_species_aou_7_57.csv	aou_6	NACC_list_species_aou_7_57.csv	1983, 2014, 2017	1983	2017	added Oryzoborus funereus		no	no	yes
5242a661-2906-44b6-89a2-d9b91e03c9f7	Pardirallus maculatus	Pardirallus maculatus	669296b1-be20-4c48-a32b-8d67e3fac544	January 1982 to 2017	aou_5_34, aou_5_34.csv, NACC_list_species_aou_7_57.csv	aou_5_34	NACC_list_species_aou_7_57.csv	1982, 1982, 2017	1982	2017	added Pardirallus maculatus		no	no	yes
f6a6a53e-587d-4734-aed7-0d48cb5a28dc	Dendrocincla fuliginosa	Dendrocincla fuliginosa	5d2bbbdb-6a5c-42e3-bcac-83078584cba3	1983 to 2013	aou_6, aou_7_47, aou_7_54	aou_6	aou_7_54	1983, 2006, 2013	1983	2013	added Dendrocincla fuliginosa	Dendrocincla fuliginosa -> Dendrocincla fuliginosa + Dendrocincla turdina [split, aou_7_54 (2013)]	no	no	yes
88d8185b-1762-4ffa-8995-fbd893610bc4	Dendrocincla fuliginosa	Dendrocincla fuliginosa	5d2bbbdb-6a5c-42e3-bcac-83078584cba3	2013 to 2017	aou_7_54, NACC_list_species_aou_7_57.csv	aou_7_54	NACC_list_species_aou_7_57.csv	2013, 2017	2013	2017	Dendrocincla fuliginosa -> Dendrocincla fuliginosa + Dendrocincla turdina [split, aou_7_54 (2013)]		no	no	yes
f26e8787-4fd4-47ab-bb68-a05c4ca3a31d	Habia rubica	Habia rubica	60902c99-b62b-49b8-9159-ccd8cec355ba	1983 to 2017	aou_6, aou_7_50, NACC_list_species_aou_7_57.csv	aou_6	NACC_list_species_aou_7_57.csv	1983, 2009, 2017	1983	2017	added Habia rubica		no	no	yes
8a769947-d177-41dc-a487-9487748acf35	Poecile hudsonicus	Parus hudsonicus; Penthestes hudsonicus; Poecile hudsonica; Poecile hudsonicus	cbb2c898-6e58-44e6-ab93-7e2f90f8f531	1886 to 2017	aou_1.csv, aou_2_14, aou_4_19, aou_5, aou_5_34.csv, aou_6_41, aou_7_42, aou_7_50, NACC_list_species_aou_7_57.csv	aou_1.csv	NACC_list_species_aou_7_57.csv	1886, 1908, 1944, 1957, 1982, 1997, 2000, 2009, 2017	1886	2017	added Parus hudsonicus		no	no	yes
1dd883c7-dc40-408e-80da-f54fea685805	Pseudocolaptes lawrencii	Pseudocolaptes lawrencii	7c64f634-b5ea-4aee-8d4b-8b63991b511f	1983 to 2017	aou_6, NACC_list_species_aou_7_57.csv	aou_6	NACC_list_species_aou_7_57.csv	1983, 2017	1983	2017	added Pseudocolaptes lawrencii		no	no	yes
40f0257e-33aa-4bc9-8a60-f2b115714ab8	Sporophila minuta	Sporophila minuta	b23f66b6-5333-4cb0-8877-0567700b910c	1983 to 1997	aou_6, aou_6_41	aou_6	aou_6_41	1983, 1997	1983	1997	added Sporophila minuta	Sporophila minuta -> Sporophila minuta + Sporophila hypoxantha [split, aou_6_41 (1997)]	no	no	yes
a34e9485-9df1-4da6-aa4b-cd55b7043a25	Sporophila minuta	Sporophila minuta	b23f66b6-5333-4cb0-8877-0567700b910c	1997 to 2017	aou_6_41, NACC_list_species_aou_7_57.csv	aou_6_41	NACC_list_species_aou_7_57.csv	1997, 2017	1997	2017	Sporophila minuta -> Sporophila minuta + Sporophila hypoxantha [split, aou_6_41 (1997)]		no	no	yes
f7b2b6fa-cf40-4924-89b0-0abd003bbd26	Icterus wagleri	Icterus wagleri	df8343c5-21ad-48ae-ab66-c05a188274ac	January 1982 to 2017	aou_5_34, aou_5_34.csv, aou_6, NACC_list_species_aou_7_57.csv	aou_5_34	NACC_list_species_aou_7_57.csv	1982, 1982, 1983, 2017	1982	2017	added Icterus wagleri		no	no	yes
e84cd934-cd1a-49ed-a621-79ddac980ead	Cistothorus platensis	Cistothorus platensis; Cistothorus stellaris	f4311e91-fe73-4ea8-a95b-e83a4d0261a5	1886 to 2017	aou_1.csv, aou_5, aou_5_34, aou_5_34.csv, NACC_list_species_aou_7_57.csv	aou_1.csv	NACC_list_species_aou_7_57.csv	1886, 1957, 1982, 1982, 2017	1886	2017	added Cistothorus stellaris		no	no	yes
6b919cc0-5e3c-448f-95f9-12eeb991cf4c	Dysithamnus striaticeps	Dysithamnus striaticeps	b49666d9-c0ea-49ee-b097-bcb100800132	1983 to 2017	aou_6, aou_6_41, NACC_list_species_aou_7_57.csv	aou_6	NACC_list_species_aou_7_57.csv	1983, 1997, 2017	1983	2017	added Dysithamnus striaticeps		no	no	yes
4c54b99e-5844-4899-8492-1de6af0af28c	Haematopus bachmani	Haematopus bachmani	00ff1a2c-01aa-4deb-a728-269b2748e795	1886 to 2017	aou_1.csv, aou_5, aou_5_34, aou_5_34.csv, aou_6_35, NACC_list_species_aou_7_57.csv	aou_1.csv	NACC_list_species_aou_7_57.csv	1886, 1957, 1982, 1982, 1985, 2017	1886	2017	added Haematopus bachmani		no	no	yes
ab083580-cec0-422c-aeb1-5f8a4fd569d6	Cathartes aura	Cathartes aura	c62d7bf5-0c6a-4000-8fad-02d4325d9299	1886 to 2017	aou_1.csv, aou_5_34.csv, NACC_list_species_aou_7_57.csv	aou_1.csv	NACC_list_species_aou_7_57.csv	1886, 1982, 2017	1886	2017	added Cathartes aura		no	no	yes
08aa7315-29bb-44cb-8409-4a32fac3853c	Vanellus vanellus	Vanellus vanellus	f39219ae-aec8-46a0-be58-3988b9da5f39	1886 to 2017	aou_1.csv, aou_5_34, aou_5_34.csv, NACC_list_species_aou_7_57.csv	aou_1.csv	NACC_list_species_aou_7_57.csv	1886, 1982, 1982, 2017	1886	2017	added Vanellus vanellus		no	no	yes
df78ee14-b696-4d09-8563-88f473823e63	Tinamus major	Tinamus major	66c91d58-170d-4c59-9020-f693ec4e3225	1983 to 2017	aou_6, NACC_list_species_aou_7_57.csv	aou_6	NACC_list_species_aou_7_57.csv	1983, 2017	1983	2017	added Tinamus major		no	no	yes
8f210b8b-2dca-4c27-97f4-1872a1fbb2cc	Sphyrapicus thyroideus	Sphyrapicus thyroideus	e7396335-76e5-4192-bc78-20dbd88351d1	1886 to 2017	aou_1.csv, aou_5_34.csv, NACC_list_species_aou_7_57.csv	aou_1.csv	NACC_list_species_aou_7_57.csv	1886, 1982, 2017	1886	2017	added Sphyrapicus thyroideus		no	no	yes
7b7d0043-5d86-4560-a10a-fe8d6cd3cd55	Laterallus ruber	Laterallus ruber	49f69ae5-5b79-496b-9ea4-c155cf328d69	1983 to 2017	aou_6, NACC_list_species_aou_7_57.csv	aou_6	NACC_list_species_aou_7_57.csv	1983, 2017	1983	2017	added Laterallus ruber		no	no	yes
7b2500e1-c9cc-4a57-86b6-ffe4158465cf	Empidonax fulvifrons	Empidonax fulvifrons; Empidonax fulvifrons pygmaeus	0cf77806-f10d-493e-b479-cc7b0ed0034d	1886 to 2017	aou_1.csv, aou_3, aou_5_34.csv, NACC_list_species_aou_7_57.csv	aou_1.csv	NACC_list_species_aou_7_57.csv	1886, 1910, 1982, 2017	1886	2017	added Empidonax fulvifrons pygmaeus; added Empidonax fulvifrons		yes	no	yes
15505a52-4dea-4d80-986f-314b807d24e2	Porzana sandwichensis	Porzana sandwichensis	1e6d697d-7eeb-43f4-a974-f8fff796f8eb	January 1982 to February 1982	aou_5_34, aou_5_34.csv	aou_5_34	aou_5_34.csv	1982, 1982	1982	1982	added Porzana sandwichensis		no	no	no
2fa3d032-1720-4497-9b12-323634529b6f	Poecile rufescens	Parus rufescens; Parus rufescens neglectus; Penthestes rufescens; Poecile rufescens	2b576485-57d5-460f-bc2d-f8ab8e555e2c	1886 to 2017	aou_1.csv, aou_2_14, aou_4_19, aou_5_34.csv, aou_6_41, NACC_list_species_aou_7_57.csv	aou_1.csv	NACC_list_species_aou_7_57.csv	1886, 1908, 1944, 1982, 1997, 2017	1886	2017	added Parus rufescens neglectus; added Parus rufescens		yes	no	yes
35fb3fb3-f6f1-4366-8cd2-bab8cc17fb35	Heliomaster longirostris	Heliomaster longirostris	db4f5829-dd17-423c-83cb-a4571572cd88	1983 to 2017	aou_6, NACC_list_species_aou_7_57.csv	aou_6	NACC_list_species_aou_7_57.csv	1983, 2017	1983	2017	added Heliomaster longirostris		no	no	yes
9f83a777-fd72-4a40-9187-2e70e228a3e5	Rallus longirostris	Rallus longirostris; Rallus longirostris crepitans; Rallus longirostris saturatus	1c0455e2-fc83-40db-8b45-c6f410c28b8b	1886 to 1890	aou_1.csv, aou_1_02	aou_1.csv	aou_1_02	1886, 1890	1886	1890	added Rallus longirostris saturatus; added Rallus longirostris crepitans	Rallus longirostris -> Rallus longirostris + Rallus scottii + Rallus crepitans [split, aou_1_02 (1890)]	yes	no	no
70150b4a-58b5-431e-92d8-9aeb90f705e8	Rallus longirostris	Rallus longirostris	1c0455e2-fc83-40db-8b45-c6f410c28b8b	1890 to 1931	aou_1_02, aou_2_11, aou_2_12, aou_2_13, aou_2_14, aou_2_15, aou_3, aou_4	aou_1_02	aou_4	1890, 1902, 1903, 1904, 1908, 1909, 1910, 1931	1890	1931	Rallus longirostris -> Rallus longirostris + Rallus scottii + Rallus crepitans [split, aou_1_02 (1890)]	Rallus longirostris + Rallus crepitans -> Rallus longirostris [lump, aou_4 (1931)]	yes	no	no
5d9508fa-c19c-4859-a74f-6177d9cc2df0	Rallus longirostris	Rallus longirostris	1c0455e2-fc83-40db-8b45-c6f410c28b8b	1931 to 1944	aou_4, aou_4_19	aou_4	aou_4_19	1931, 1944	1931	1944	Rallus longirostris + Rallus crepitans -> Rallus longirostris [lump, aou_4 (1931)]	Rallus obsoletus + Rallus longirostris -> Rallus longirostris [lump, aou_4_19 (1944)]	yes	no	no
76d26765-f5db-4dc9-9a21-8069dda03f95	Rallus longirostris	Rallus longirostris	1c0455e2-fc83-40db-8b45-c6f410c28b8b	1944 to 2014	aou_4_19, aou_5_34.csv, aou_7_55	aou_4_19	aou_7_55	1944, 1982, 2014	1944	2014	Rallus obsoletus + Rallus longirostris -> Rallus longirostris [lump, aou_4_19 (1944)]	Rallus longirostris -> Rallus obsoletus + Rallus longirostris + Rallus crepitans [split, aou_7_55 (2014)]	yes	no	no
0f707e28-59f7-4578-90df-284ba8037509	Rallus longirostris	Rallus longirostris	1c0455e2-fc83-40db-8b45-c6f410c28b8b	2014	aou_7_55	aou_7_55	aou_7_55	2014	2014	2014	Rallus longirostris -> Rallus obsoletus + Rallus longirostris + Rallus crepitans [split, aou_7_55 (2014)]		no	no	no
17923deb-79ef-47ba-9667-d6381e8eab48	Cissilopha sanblasiana	Cissilopha san-blasiana; Cissilopha sanblasiana	91e11d40-c07e-44d6-89cd-6acd647c548c	1951 to January 1982	aou_4_26, aou_5_32, aou_5_34	aou_4_26	aou_5_34	1951, 1973, 1982	1951	1982	added Cissilopha san-blasiana		no	no	no
e552d72d-9142-4cf8-a68c-5487fb292567	Uraeginthus bengalus	Uraeginthus bengalus	695a4793-7b15-46ff-8378-b75874cc1061	January 1982 to 2017	aou_5_34, aou_5_34.csv, NACC_list_species_aou_7_57.csv	aou_5_34	NACC_list_species_aou_7_57.csv	1982, 1982, 2017	1982	2017	added Uraeginthus bengalus		no	no	yes
28c16dc8-6f18-4fdf-be74-359c025e0475	Fregata minor	Fregata minor	ca2ad477-8c7b-4cfe-9295-1500c37c2018	January 1982 to 2017	aou_5_34, aou_5_34.csv, NACC_list_species_aou_7_57.csv	aou_5_34	NACC_list_species_aou_7_57.csv	1982, 1982, 2017	1982	2017	added Fregata minor		no	no	yes
c38f1058-cd92-4600-a687-840c89600e75	Anas platyrhynchos	Anas boschas; Anas platyrhynchos	2a538417-6d04-44f9-9d4a-9bfd0beea3d0	1886 to 2017	aou_1.csv, aou_2_14, aou_5_34.csv, NACC_list_species_aou_7_57.csv	aou_1.csv	NACC_list_species_aou_7_57.csv	1886, 1908, 1982, 2017	1886	2017	added Anas boschas		no	no	yes
4248c730-16e6-4cde-b658-8d5d2dffd1ef	Ara militaris	Ara militaris	4d96059e-1b14-47bf-aa5e-6fd6cba91298	1983 to 2017	aou_6, NACC_list_species_aou_7_57.csv	aou_6	NACC_list_species_aou_7_57.csv	1983, 2017	1983	2017	added Ara militaris		no	no	yes
9017c5ce-956e-4f35-a521-8f904e2aecbc	Myiodynastes hemichrysus	Myiodynastes hemichrysus	c7f8112b-6c7d-42ba-8672-b44388b25f51	1983 to 2017	aou_6, NACC_list_species_aou_7_57.csv	aou_6	NACC_list_species_aou_7_57.csv	1983, 2017	1983	2017	added Myiodynastes hemichrysus		no	no	yes
ba3cd9a8-424e-4924-91ed-46f5c08a50a7	Empidonax cineritius	Empidonax cineritius	26726d7d-efe5-43f6-8d3a-db2b02e5d472	1889 to 1908	aou_1_01, aou_2_14	aou_1_01	aou_2_14	1889, 1908	1889	1908	added Empidonax cineritius	Empidonax insulicola + Empidonax difficilis + Empidonax cineritius -> Empidonax difficilis [lump, aou_2_14 (1908)]	yes	no	no
562617b1-a7f0-4117-8a6d-61c3c941e61d	Empidonax cineritius	Empidonax cineritius	26726d7d-efe5-43f6-8d3a-db2b02e5d472	1908	aou_2_14	aou_2_14	aou_2_14	1908	1908	1908	Empidonax insulicola + Empidonax difficilis + Empidonax cineritius -> Empidonax difficilis [lump, aou_2_14 (1908)]		yes	no	no
42e8598e-54a1-49fe-95a9-8e4774feece8	Myiarchus magister	Myiarchus magister	e37a855d-73fe-413d-bb8b-e70012fe8884	1908	aou_2_14	aou_2_14	aou_2_14	1908	1908	1908	Myiarchus magister + Myiarchus mexicanus -> Myiarchus magister [lump, aou_2_14 (1908)]	Myiarchus magister + Myiarchus mexicanus -> Myiarchus magister [lump, aou_2_14 (1908)]	yes	no	no
2716ba43-e33d-4864-a94b-9d9000f530c0	Myiarchus magister	Myiarchus magister	e37a855d-73fe-413d-bb8b-e70012fe8884	1908 to 1931	aou_2_14, aou_3, aou_4	aou_2_14	aou_4	1908, 1910, 1931	1908	1931	Myiarchus magister + Myiarchus mexicanus -> Myiarchus magister [lump, aou_2_14 (1908)]	Myiarchus tyrannulus + Myiarchus magister -> Myiarchus tyrannulus [lump, aou_4 (1931)]	yes	no	no
6bdbcac9-906e-4d5c-8ce8-e58ab2a957c7	Myiarchus magister	Myiarchus magister	e37a855d-73fe-413d-bb8b-e70012fe8884	1931	aou_4	aou_4	aou_4	1931	1931	1931	Myiarchus tyrannulus + Myiarchus magister -> Myiarchus tyrannulus [lump, aou_4 (1931)]		yes	no	no
264553a1-72e8-49ed-a24b-494dbd36c5a2	Sitta pusilla	Sitta pusilla	80573b2f-fd6c-4b5f-8211-822e9b8c745b	1886 to 2017	aou_1.csv, aou_3, aou_5_34.csv, NACC_list_species_aou_7_57.csv	aou_1.csv	NACC_list_species_aou_7_57.csv	1886, 1910, 1982, 2017	1886	2017	added Sitta pusilla		no	no	yes
1d09dede-43d9-4dfe-bacb-de3796dbbf40	Paroaria coronata	Paroaria coronata	399e6664-9927-4bee-a281-7db4606b13fd	January 1982 to 2017	aou_5_34, aou_5_34.csv, aou_7_53, NACC_list_species_aou_7_57.csv	aou_5_34	NACC_list_species_aou_7_57.csv	1982, 1982, 2012, 2017	1982	2017	added Paroaria coronata		no	no	yes
d3cde05d-3e3a-4ad9-b9a8-b2f57d65a031	Patagioenas goodsoni	Patagioenas goodsoni	66029f43-d258-4300-ad9c-d6c730961ba1	2015 to 2017	aou_7_56, NACC_list_species_aou_7_57.csv	aou_7_56	NACC_list_species_aou_7_57.csv	2015, 2017	2015	2017	added Patagioenas goodsoni		no	no	yes
e2170987-43c8-401c-b9f3-822e18d11793	Cyanophaia bicolor	Cyanophaia bicolor	26d86a44-9111-4187-ad01-153f12ff31a2	1983 to 2017	aou_6, NACC_list_species_aou_7_57.csv	aou_6	NACC_list_species_aou_7_57.csv	1983, 2017	1983	2017	added Cyanophaia bicolor		no	no	yes
dfdf7ad2-e980-4bd6-b24a-5b5fc1358202	Sturnus vulgaris	Sturnus vulgaris	44e3e3dd-0086-4920-ada4-077b9b3b59a1	1886 to 2017	aou_1.csv, aou_5_34, aou_5_34.csv, NACC_list_species_aou_7_57.csv	aou_1.csv	NACC_list_species_aou_7_57.csv	1886, 1982, 1982, 2017	1886	2017	added Sturnus vulgaris		no	no	yes
b021caf5-9929-4c21-8a2a-7bc5cc5faa41	Basileuterus ignotus	Basileuterus ignotus	8d27073d-0f65-41b5-a3cf-f7ec2d752426	1983 to 2017	aou_6, NACC_list_species_aou_7_57.csv	aou_6	NACC_list_species_aou_7_57.csv	1983, 2017	1983	2017	added Basileuterus ignotus		no	no	yes
e85af9af-4cdd-408f-ac6a-41fe28644411	Setophaga tigrina	Dendroica tigrina; Setophaga tigrina	03c1ffd6-2b3c-4f7c-b282-1fb30785ce88	1886 to 2017	aou_1.csv, aou_3_17, aou_5, aou_5_34, aou_5_34.csv, aou_6, aou_7_52, NACC_list_species_aou_7_57.csv	aou_1.csv	NACC_list_species_aou_7_57.csv	1886, 1920, 1957, 1982, 1982, 1983, 2011, 2017	1886	2017	added Dendroica tigrina		no	no	yes
7d16db53-49fd-4b36-8d2f-18ffaab8a59c	Micropygia schomburgkii	Micropygia schomburgkii	6f9dc06f-9671-47b8-ab99-c9070a58af19	1983 to 2017	aou_6, NACC_list_species_aou_7_57.csv	aou_6	NACC_list_species_aou_7_57.csv	1983, 2017	1983	2017	added Micropygia schomburgkii		no	no	yes
b7c5a392-76df-4548-a3e1-40d15a89ffca	Scolopax minor	Philohela minor; Rubicola minor; Scolopax minor	50c85ec0-b2a8-47be-818a-34638000238e	1886 to 2017	aou_1.csv, aou_3, aou_3_18, aou_4, aou_5_34, aou_5_34.csv, NACC_list_species_aou_7_57.csv	aou_1.csv	NACC_list_species_aou_7_57.csv	1886, 1910, 1923, 1931, 1982, 1982, 2017	1886	2017	added Philohela minor		no	no	yes
6f2a116a-e7a0-41e7-ba82-426079e5006d	Charadrius wilsonia	Aegialitis wilsonia; Charadrius wilsonia; Ochthodromus wilsonius; Pagolla wilsonia	3c889bc5-b2e2-4415-9327-161fc2426074	1886 to 2017	aou_1.csv, aou_2_12, aou_3_18, aou_4_19, aou_5_34.csv, NACC_list_species_aou_7_57.csv	aou_1.csv	NACC_list_species_aou_7_57.csv	1886, 1903, 1923, 1944, 1982, 2017	1886	2017	added Aegialitis wilsonia		no	no	yes
c04bef03-ad7d-45a8-96c4-00e6ae19458c	Cyanocorax yucatanicus	Cyanocorax yucatanicus	23d3baf5-9ab1-4a97-8391-f5094b28bade	1983 to 2017	aou_6, NACC_list_species_aou_7_57.csv	aou_6	NACC_list_species_aou_7_57.csv	1983, 2017	1983	2017	added Cyanocorax yucatanicus		no	no	yes
dbc5a85b-99f0-4a1a-b271-c6225bd7fd03	Picoides americanus	Picoides americanus; Picoides americanus alascensis; Picoides americanus dorsalis	fc470328-276e-4f05-9e86-8ca92ff61edd	1886 to 1931	aou_1.csv, aou_3, aou_4	aou_1.csv	aou_4	1886, 1910, 1931	1886	1931	added Picoides americanus alascensis; added Picoides americanus dorsalis; added Picoides americanus		yes	no	no
2a392e22-c0bc-41bd-846e-942867710cbb	Tachycineta stolzmanni	Tachycineta stolzmanni	146495ce-96ad-4d87-8062-249ec75216cd	1997	aou_6_41	aou_6_41	aou_6_41	1997	1997	1997	Tachycineta albilinea -> Tachycineta albilinea + Tachycineta stolzmanni [split, aou_6_41 (1997)]	Tachycineta albilinea -> Tachycineta albilinea + Tachycineta stolzmanni [split, aou_6_41 (1997)]	no	no	no
9cba2d74-c177-42df-8f49-c359241d5602	Laterallus albigularis	Laterallus albigularis	47a8161d-6141-4642-b2b4-71b8029a7bad	1983 to 2017	aou_6, NACC_list_species_aou_7_57.csv	aou_6	NACC_list_species_aou_7_57.csv	1983, 2017	1983	2017	added Laterallus albigularis		no	no	yes
2e1efa28-8bfd-4e7b-9c17-da6c1b1895eb	Myadestes obscurus	Myadestes obscurus; Phaeornis obscurus	c3cb0bb4-800c-43c0-9aa2-a821cb0015aa	January 1982 to 1985	aou_5_34, aou_5_34.csv, aou_6, aou_6_35	aou_5_34	aou_6_35	1982, 1982, 1983, 1985	1982	1985	added Phaeornis obscurus	Myadestes obscurus -> Myadestes lanaiensis + Myadestes oahensis + Myadestes myadestinus + Myadestes obscurus [split, aou_6_35 (1985)]	no	no	yes
94377988-01d8-4ec7-9ab1-d50a8e54782b	Myadestes obscurus	Myadestes obscurus; Phaeornis obscurus	c3cb0bb4-800c-43c0-9aa2-a821cb0015aa	1985 to 2017	aou_6_35, NACC_list_species_aou_7_57.csv	aou_6_35	NACC_list_species_aou_7_57.csv	1985, 2017	1985	2017	Myadestes obscurus -> Myadestes lanaiensis + Myadestes oahensis + Myadestes myadestinus + Myadestes obscurus [split, aou_6_35 (1985)]		no	no	yes
243bf96e-fda7-4c7d-86cd-36d97df03b77	Notharchus macrorhynchos	Bucco macrorhynchos; Notharchus macrorhynchos	0d430420-9915-4cc2-a9ee-e029dc71c2bc	1983 to 2009	aou_6, aou_6_39, aou_7_50	aou_6	aou_7_50	1983, 1993, 2009	1983	2009	added Bucco macrorhynchos	Notharchus macrorhynchos -> Notharchus hyperrhynchus + Notharchus macrorhynchos [split, aou_7_50 (2009)]	no	no	no
d22568fb-24a3-4942-bd93-eb76ca0e4da9	Notharchus macrorhynchos	Notharchus macrorhynchos	0d430420-9915-4cc2-a9ee-e029dc71c2bc	2009	aou_7_50	aou_7_50	aou_7_50	2009	2009	2009	Notharchus macrorhynchos -> Notharchus hyperrhynchus + Notharchus macrorhynchos [split, aou_7_50 (2009)]		no	no	no
cf881597-708f-4edb-898b-6d2283c4c687	Phoenicopterus roseus	Phoenicopterus roseus	8f5b233a-00f0-4092-9f10-95cbc6ccc6eb	2008	aou_7_49	aou_7_49	aou_7_49	2008	2008	2008	Phoenicopterus ruber -> Phoenicopterus ruber + Phoenicopterus roseus [split, aou_7_49 (2008)]; deleted Phoenicopterus roseus	Phoenicopterus ruber -> Phoenicopterus ruber + Phoenicopterus roseus [split, aou_7_49 (2008)]	no	no	no
f5505a84-8b49-4175-9b53-d8b174090cc9	Selasphorus ardens	Selasphorus ardens	8e40278d-791d-448b-9fe3-6658d2a73f06	1983 to 2017	aou_6, NACC_list_species_aou_7_57.csv	aou_6	NACC_list_species_aou_7_57.csv	1983, 2017	1983	2017	added Selasphorus ardens		no	no	yes
d1b39bfc-d458-4722-a424-298dd8603aa5	Turdus swalesi	Turdus swalesi	b7ae98fc-920c-412f-9ffd-ac1099553117	1983 to 2017	aou_6, NACC_list_species_aou_7_57.csv	aou_6	NACC_list_species_aou_7_57.csv	1983, 2017	1983	2017	added Turdus swalesi		no	no	yes
6c9d2112-08b0-4dae-ac0c-8377d63ab232	Piculus leucolaemus	Piculus leucolaemus	39b7a425-93c4-409a-b9c6-d28e386bb20d	1983 to 1993	aou_6, aou_6_39	aou_6	aou_6_39	1983, 1993	1983	1993	added Piculus leucolaemus	Piculus leucolaemus -> Piculus leucolaemus + Piculus simplex [split, aou_6_39 (1993)]	no	no	no
093f10b7-d596-420f-814a-a3119ffcffb3	Piculus leucolaemus	Piculus leucolaemus	39b7a425-93c4-409a-b9c6-d28e386bb20d	1993	aou_6_39	aou_6_39	aou_6_39	1993	1993	1993	Piculus leucolaemus -> Piculus leucolaemus + Piculus simplex [split, aou_6_39 (1993)]		no	no	no
a50eee98-51a7-4d43-9144-2a0d1b535da2	Rallus scottii	Rallus scottii	97425fe9-576a-4b59-b20c-9b55d8987602	1890	aou_1_02	aou_1_02	aou_1_02	1890	1890	1890	Rallus longirostris -> Rallus longirostris + Rallus scottii + Rallus crepitans [split, aou_1_02 (1890)]	Rallus longirostris -> Rallus longirostris + Rallus scottii + Rallus crepitans [split, aou_1_02 (1890)]	no	no	no
c3a586d6-b2d0-4b2e-aeca-12b523dfb02f	Rallus scottii	Rallus scottii	97425fe9-576a-4b59-b20c-9b55d8987602	1890 to 1902	aou_1_02, aou_2_08, aou_2_11	aou_1_02	aou_2_11	1890, 1897, 1902	1890	1902	Rallus longirostris -> Rallus longirostris + Rallus scottii + Rallus crepitans [split, aou_1_02 (1890)]	Rallus scottii + Rallus crepitans -> Rallus crepitans [lump, aou_2_11 (1902)]	yes	no	no
2b850d25-8c01-4590-b8c6-56fcae9d8101	Rallus scottii	Rallus scottii	97425fe9-576a-4b59-b20c-9b55d8987602	1902	aou_2_11	aou_2_11	aou_2_11	1902	1902	1902	Rallus scottii + Rallus crepitans -> Rallus crepitans [lump, aou_2_11 (1902)]		yes	no	no
f30fd346-336b-43fd-af9f-29c4a06b44f8	Leucosticte arctoa	Leucosticte arctoa	9e7af1e7-5a97-4940-b296-8de62aeee2ed	January 1982	aou_5_34	aou_5_34	aou_5_34	1982	1982	1982	Leucosticte atrata + Leucosticte australis + Leucosticte arctoa + Leucosticte tephrocotis -> Leucosticte arctoa [lump, aou_5_34 (January 1982)]	Leucosticte atrata + Leucosticte australis + Leucosticte arctoa + Leucosticte tephrocotis -> Leucosticte arctoa [lump, aou_5_34 (January 1982)]	yes	no	yes
86446775-4e8b-4566-aa40-0337b6212d24	Leucosticte arctoa	Leucosticte arctoa	9e7af1e7-5a97-4940-b296-8de62aeee2ed	January 1982 to 1993	aou_5_34, aou_6_39	aou_5_34	aou_6_39	1982, 1993	1982	1993	Leucosticte atrata + Leucosticte australis + Leucosticte arctoa + Leucosticte tephrocotis -> Leucosticte arctoa [lump, aou_5_34 (January 1982)]	Leucosticte arctoa -> Leucosticte atrata + Leucosticte australis + Leucosticte arctoa + Leucosticte tephrocotis [split, aou_6_39 (1993)]	yes	no	yes
42e9eedb-ad98-4f14-89e2-ae21b4094bd5	Leucosticte arctoa	Leucosticte arctoa	9e7af1e7-5a97-4940-b296-8de62aeee2ed	1993 to 2017	aou_6_39, aou_7_54, NACC_list_species_aou_7_57.csv	aou_6_39	NACC_list_species_aou_7_57.csv	1993, 2013, 2017	1993	2017	Leucosticte arctoa -> Leucosticte atrata + Leucosticte australis + Leucosticte arctoa + Leucosticte tephrocotis [split, aou_6_39 (1993)]		no	no	yes
2a0250f2-1e01-412f-9038-a42bc37ae65b	Schiffornis stenorhyncha	Schiffornis stenorhyncha	c482cec6-6850-4a94-8548-63cc240ff494	2013	aou_7_54	aou_7_54	aou_7_54	2013	2013	2013	Schiffornis turdina -> Schiffornis stenorhyncha + Schiffornis veraepacis + Schiffornis turdina [split, aou_7_54 (2013)]	Schiffornis turdina -> Schiffornis stenorhyncha + Schiffornis veraepacis + Schiffornis turdina [split, aou_7_54 (2013)]	no	no	yes
3ba68db3-6ab5-49ee-bd04-0c069b669c2a	Schiffornis stenorhyncha	Schiffornis stenorhyncha	c482cec6-6850-4a94-8548-63cc240ff494	2013 to 2017	aou_7_54, NACC_list_species_aou_7_57.csv	aou_7_54	NACC_list_species_aou_7_57.csv	2013, 2017	2013	2017	Schiffornis turdina -> Schiffornis stenorhyncha + Schiffornis veraepacis + Schiffornis turdina [split, aou_7_54 (2013)]		no	no	yes
a8f65d05-71e6-41f5-87f2-d8e2a1a41988	Myiarchus validus	Myiarchus validus	ec52adde-cf80-464f-99ed-b96136071611	1983 to 2017	aou_6, NACC_list_species_aou_7_57.csv	aou_6	NACC_list_species_aou_7_57.csv	1983, 2017	1983	2017	added Myiarchus validus		no	no	yes
1a625842-e2ae-47c0-9403-fb42261e184d	Chlorospingus tacarcunae	Chlorospingus tacarcunae	902c555e-4e70-449d-88b2-4fb95d424ed4	1983 to 2017	aou_6, aou_7_52, NACC_list_species_aou_7_57.csv	aou_6	NACC_list_species_aou_7_57.csv	1983, 2011, 2017	1983	2017	added Chlorospingus tacarcunae		no	no	yes
3233d0a1-0cc6-4ea2-88fc-47774a752403	Carpodacus amplus	Carpodacus amplus	a5b89a83-63c4-4ed3-b47d-9aaa7c88d468	1886 to 1973	aou_1.csv, aou_5_32	aou_1.csv	aou_5_32	1886, 1973	1886	1973	added Carpodacus amplus	Carpodacus amplus + Carpodacus mexicanus + Carpodacus mcgregori -> Carpodacus mexicanus [lump, aou_5_32 (1973)]	yes	no	no
8ca58636-41d2-406a-91bd-e05efa9b2640	Carpodacus amplus	Carpodacus amplus	a5b89a83-63c4-4ed3-b47d-9aaa7c88d468	1973	aou_5_32	aou_5_32	aou_5_32	1973	1973	1973	Carpodacus amplus + Carpodacus mexicanus + Carpodacus mcgregori -> Carpodacus mexicanus [lump, aou_5_32 (1973)]		yes	no	no
1ad7075f-4f36-44d4-9f86-d11738b03e42	Peucaea arizonae	Peucaea arizonae	6832e031-554b-418b-b14e-77659485d9aa	1886 to 1902	aou_1.csv, aou_2_11	aou_1.csv	aou_2_11	1886, 1902	1886	1902	added Peucaea arizonae	Peucaea mexicana + Peucaea arizonae + Peucaea botterii -> Peucaea botterii [lump, aou_2_11 (1902)]	yes	no	no
183cebe1-e952-4231-8960-e524148af516	Peucaea arizonae	Peucaea arizonae	6832e031-554b-418b-b14e-77659485d9aa	1902	aou_2_11	aou_2_11	aou_2_11	1902	1902	1902	Peucaea mexicana + Peucaea arizonae + Peucaea botterii -> Peucaea botterii [lump, aou_2_11 (1902)]		yes	no	no
65d1d643-3a41-4623-88e5-9870153486ff	Vireo nelsoni	Vireo nelsoni	93c52dd8-09d9-430e-891c-089b11e052e7	1983 to 2017	aou_6, NACC_list_species_aou_7_57.csv	aou_6	NACC_list_species_aou_7_57.csv	1983, 2017	1983	2017	added Vireo nelsoni		no	no	yes
c8a57590-cdb9-47d1-9cca-579b316023f9	Atthis ellioti	Atthis ellioti	d41f1471-5d29-4a66-89d2-c61bf5808abe	1983 to 2017	aou_6, NACC_list_species_aou_7_57.csv	aou_6	NACC_list_species_aou_7_57.csv	1983, 2017	1983	2017	added Atthis ellioti		no	no	yes
a81daf60-bb50-4eb3-a9e0-842ae2b61d07	Plegadis chihi	Plegadis chihi; Plegadis guarauna; Plegadis mexicana	c2c91b93-1a47-40e4-82d4-9fb068fbf781	1886 to 2017	aou_1.csv, aou_3_17, aou_4_20, aou_4_31, aou_5, aou_5_34.csv, NACC_list_species_aou_7_57.csv	aou_1.csv	NACC_list_species_aou_7_57.csv	1886, 1920, 1945, 1956, 1957, 1982, 2017	1886	2017	added Plegadis guarauna		no	no	yes
c4fe40c6-3f76-43d0-9c55-a6fe444f2a46	Megascops kennicottii	Megascops kennicottii; Otus kennicottii	9e4489e3-67a8-48b7-a822-b1209a3d3a75	January 1982 to 2017	aou_5_34, aou_5_34.csv, aou_7_44, NACC_list_species_aou_7_57.csv	aou_5_34	NACC_list_species_aou_7_57.csv	1982, 1982, 2003, 2017	1982	2017	added Otus kennicottii		no	no	yes
c433f76a-c7f1-4d08-88b8-457acfaccfb7	Chordeiles gundlachii	Chordeiles gundlachii	2a0f9817-533a-4b51-81ac-049afcd8cd09	January 1982 to 2017	aou_5_34, aou_5_34.csv, NACC_list_species_aou_7_57.csv	aou_5_34	NACC_list_species_aou_7_57.csv	1982, 1982, 2017	1982	2017	added Chordeiles gundlachii		no	no	yes
5865627b-0e1c-47cf-bd13-40210fafbfde	Thamnophilus atrinucha	Thamnophilus atrinucha	8832269c-47e4-4300-982c-80ee1ac73244	1997	aou_6_41	aou_6_41	aou_6_41	1997	1997	1997	Thamnophilus punctatus -> Thamnophilus atrinucha + Thamnophilus punctatus [split, aou_6_41 (1997)]	Thamnophilus punctatus -> Thamnophilus atrinucha + Thamnophilus punctatus [split, aou_6_41 (1997)]	no	no	yes
6ac93385-829a-40ba-9605-108e63be838c	Thamnophilus atrinucha	Thamnophilus atrinucha	8832269c-47e4-4300-982c-80ee1ac73244	1997 to 2017	aou_6_41, aou_7, NACC_list_species_aou_7_57.csv	aou_6_41	NACC_list_species_aou_7_57.csv	1997, 1998, 2017	1997	2017	Thamnophilus punctatus -> Thamnophilus atrinucha + Thamnophilus punctatus [split, aou_6_41 (1997)]		no	no	yes
ac9087ad-0ae4-4701-a767-c462b56ac15b	Thamnistes anabatinus	Thamnistes anabatinus	0cc6f042-4212-4ee8-8310-0160e3a73ad0	1983 to 2017	aou_6, aou_6_41, NACC_list_species_aou_7_57.csv	aou_6	NACC_list_species_aou_7_57.csv	1983, 1997, 2017	1983	2017	added Thamnistes anabatinus		no	no	yes
7836c8ac-ae5f-4ec7-a835-664ee40060b9	Emberiza aureola	Emberiza aureola	c9ec899e-a28f-44a6-ad89-e7b6c5e76c35	1989 to 2017	aou_6_37, NACC_list_species_aou_7_57.csv	aou_6_37	NACC_list_species_aou_7_57.csv	1989, 2017	1989	2017	added Emberiza aureola		no	no	yes
fa3c514a-7f89-4ec4-9b0c-5ae27b4f1568	Laniocera rufescens	Laniocera rufescens	38e96279-18ee-41a2-a877-3ef37517113c	1983 to 2017	aou_6, aou_6_41, aou_7, aou_7_44, aou_7_45, aou_7_52, NACC_list_species_aou_7_57.csv	aou_6	NACC_list_species_aou_7_57.csv	1983, 1997, 1998, 2003, 2004, 2011, 2017	1983	2017	added Laniocera rufescens		no	no	yes
89b94f2e-5428-4628-86c1-ad73265d09ce	Cyrtonyx montezumae	Cyrtonyx montezumae	acf7dccb-cdef-4ac1-970f-e413602ebd94	1886 to 2017	aou_1.csv, aou_2_12, aou_2_15, aou_3, aou_4, aou_4_19, aou_5, aou_5_34, aou_5_34.csv, aou_6_41, NACC_list_species_aou_7_57.csv	aou_1.csv	NACC_list_species_aou_7_57.csv	1886, 1903, 1909, 1910, 1931, 1944, 1957, 1982, 1982, 1997, 2017	1886	2017	added Cyrtonyx montezumae		no	no	yes
ff34ce26-5801-4448-bdc9-95e978ab53cc	Grallaricula flavirostris	Grallaricula flavirostris	08882584-e395-4c76-b650-f00964990658	1983 to 2017	aou_6, aou_7_49, NACC_list_species_aou_7_57.csv	aou_6	NACC_list_species_aou_7_57.csv	1983, 2008, 2017	1983	2017	added Grallaricula flavirostris		no	no	yes
839f0e51-c852-4c17-9ee0-830240b7bfd8	Rhodostethia rosea	Rhodostethia rosea	a681435e-ceaa-4619-9c50-d20aff3ad927	1886 to 2017	aou_1.csv, aou_5, aou_5_34.csv, aou_7, NACC_list_species_aou_7_57.csv	aou_1.csv	NACC_list_species_aou_7_57.csv	1886, 1957, 1982, 1998, 2017	1886	2017	added Rhodostethia rosea		no	no	yes
3fb23cf5-a5c5-49b2-9315-0aa9fb03d200	Oceanites oceanicus	Oceanites oceanicus	90ba80c1-06a0-4839-82fa-18107f2ae601	1886 to 2017	aou_1.csv, aou_3_18, aou_5_34, aou_5_34.csv, NACC_list_species_aou_7_57.csv	aou_1.csv	NACC_list_species_aou_7_57.csv	1886, 1923, 1982, 1982, 2017	1886	2017	added Oceanites oceanicus		no	no	yes
9687aed9-9073-4bc6-be3a-ef7f986c5203	Myiozetetes similis	Myiozetetes similis	0d60984e-a8ef-45a0-8abe-e10a655c6c13	1902	aou_2_11	aou_2_11	aou_2_11	1902	1902	1902	Myiozetetes similis + Myiozetetes texensis -> Myiozetetes similis [lump, aou_2_11 (1902)]	Myiozetetes similis + Myiozetetes texensis -> Myiozetetes similis [lump, aou_2_11 (1902)]	yes	no	yes
7166b479-57a7-4afc-a9f0-af0e39f3ee98	Myiozetetes similis	Myiozetetes similis	0d60984e-a8ef-45a0-8abe-e10a655c6c13	1902 to 2017	aou_2_11, aou_3, aou_6, NACC_list_species_aou_7_57.csv	aou_2_11	NACC_list_species_aou_7_57.csv	1902, 1910, 1983, 2017	1902	2017	Myiozetetes similis + Myiozetetes texensis -> Myiozetetes similis [lump, aou_2_11 (1902)]		yes	no	yes
d376464d-1001-40e4-84fa-99c06a755bf5	Micrastur mirandollei	Micrastur mirandollei	e4a5bf8b-563c-44e1-ad8e-4c237ebf554b	1983 to 2017	aou_6, NACC_list_species_aou_7_57.csv	aou_6	NACC_list_species_aou_7_57.csv	1983, 2017	1983	2017	added Micrastur mirandollei		no	no	yes
e2a11134-67aa-4cc6-a5a2-1089205cb958	Corvus cryptoleucus	Corvus cryptoleucus	db7f5c4b-4e39-4e0c-b1e4-e4224cca1328	1886 to 2017	aou_1.csv, aou_5_34, aou_5_34.csv, NACC_list_species_aou_7_57.csv	aou_1.csv	NACC_list_species_aou_7_57.csv	1886, 1982, 1982, 2017	1886	2017	added Corvus cryptoleucus		no	no	yes
3384f69c-58e8-49c0-aa57-a197fb3e2119	Pterodroma rostrata	Pterodroma rostrata	d553fb62-ea4d-41fd-a4b6-431155adc9dd	2011 to 2017	aou_7_52, NACC_list_species_aou_7_57.csv	aou_7_52	NACC_list_species_aou_7_57.csv	2011, 2017	2011	2017	added Pterodroma rostrata		no	no	yes
5a8565c8-b488-4ef2-903c-f86be4220020	Odontophorus guttatus	Odontophorus guttatus	1c706e70-921c-4b91-aea6-49071dfd879b	1983 to 2017	aou_6, aou_6_41, NACC_list_species_aou_7_57.csv	aou_6	NACC_list_species_aou_7_57.csv	1983, 1997, 2017	1983	2017	added Odontophorus guttatus		no	no	yes
412c00b2-881d-41da-aee1-76b6c9f847a4	Tunchiornis ochraceiceps	Hylophilus ochraceiceps; Tunchiornis ochraceiceps	3c026650-2ab9-45d0-b6ca-064ba83ef59f	1983 to 2017	aou_6, aou_7_57, NACC_list_species_aou_7_57.csv	aou_6	NACC_list_species_aou_7_57.csv	1983, 2016, 2017	1983	2017	added Hylophilus ochraceiceps		no	no	yes
c1093929-ce98-4919-8403-9efacf9b9c47	Gymnopithys leucaspis	Gymnopithys leucaspis	e8f241e9-756a-4b1e-b258-96e792fa9ccb	1983 to 2014	aou_6, aou_6_41, aou_7_55	aou_6	aou_7_55	1983, 1997, 2014	1983	2014	added Gymnopithys leucaspis	Gymnopithys leucaspis -> Gymnopithys bicolor + Gymnopithys leucaspis [split, aou_7_55 (2014)]	no	no	no
01863bb8-1b1d-4d11-adb1-415a7cd78f81	Gymnopithys leucaspis	Gymnopithys leucaspis	e8f241e9-756a-4b1e-b258-96e792fa9ccb	2014	aou_7_55	aou_7_55	aou_7_55	2014	2014	2014	Gymnopithys leucaspis -> Gymnopithys bicolor + Gymnopithys leucaspis [split, aou_7_55 (2014)]		no	no	no
26be4182-8eca-4815-983e-f2c0f2d16330	Pachyramphus polychopterus	Pachyramphus polychopterus	12846a21-27ee-4023-ad63-92d9d2e7af01	1983 to 2017	aou_6, aou_6_35, aou_6_41, aou_7, aou_7_44, aou_7_45, aou_7_52, NACC_list_species_aou_7_57.csv	aou_6	NACC_list_species_aou_7_57.csv	1983, 1985, 1997, 1998, 2003, 2004, 2011, 2017	1983	2017	added Pachyramphus polychopterus		no	no	yes
e8a65572-df51-4723-a2d1-a028439d79be	Drepanis funerea	Drepanis funerea	2b1fb0c9-9911-42cd-82e3-578f83d95729	January 1982 to 2017	aou_5_34, aou_5_34.csv, NACC_list_species_aou_7_57.csv	aou_5_34	NACC_list_species_aou_7_57.csv	1982, 1982, 2017	1982	2017	added Drepanis funerea		no	no	yes
8e2b48b7-6e3e-49de-b3f6-cb96b46899a5	Chlidonias leucopterus	Chlidonias leucoptera; Chlidonias leucopterus; Hydrochelidon leucoptera	9de261bb-90e4-4de7-91f6-2f4fb5c6226c	1886 to 2017	aou_1.csv, aou_3_17, aou_4, aou_4_23, aou_5, aou_5_34, aou_5_34.csv, NACC_list_species_aou_7_57.csv	aou_1.csv	NACC_list_species_aou_7_57.csv	1886, 1920, 1931, 1948, 1957, 1982, 1982, 2017	1886	2017	added Hydrochelidon leucoptera		no	no	yes
fcd3064f-10d1-4cb0-9ea0-3ee85e11dd8c	Spizella passerina	Spizella passerina; Spizella socialis; Spizella socialis arizonae	726108f8-3c39-46bd-9a22-3d26989ad5c4	1886 to 2017	aou_1.csv, aou_2_14, aou_5_34, aou_5_34.csv, NACC_list_species_aou_7_57.csv	aou_1.csv	NACC_list_species_aou_7_57.csv	1886, 1908, 1982, 1982, 2017	1886	2017	added Spizella socialis arizonae; added Spizella socialis		yes	no	yes
a9627ec9-5661-4538-861d-ec53eee420c5	Trogon violaceus	Trogon violaceus	f904a465-b4c7-40b5-9835-20bae2d8f757	1983 to 2010	aou_6, aou_7_51	aou_6	aou_7_51	1983, 2010	1983	2010	added Trogon violaceus	Trogon violaceus -> Trogon caligatus + Trogon violaceus [split, aou_7_51 (2010)]	no	no	no
e465e1c7-83ff-4c2d-9304-1735b1f0c63b	Trogon violaceus	Trogon violaceus	f904a465-b4c7-40b5-9835-20bae2d8f757	2010	aou_7_51	aou_7_51	aou_7_51	2010	2010	2010	Trogon violaceus -> Trogon caligatus + Trogon violaceus [split, aou_7_51 (2010)]		no	no	no
2d9c59b0-2a68-4cad-b39f-9d1466e5a5e2	Buteo plagiatus	Buteo plagiatus	1d4ca3a8-451c-4dc2-b2e5-ec4c72497ed9	2012	aou_7_53	aou_7_53	aou_7_53	2012	2012	2012	Buteo nitidus -> Buteo plagiatus + Buteo nitidus [split, aou_7_53 (2012)]	Buteo nitidus -> Buteo plagiatus + Buteo nitidus [split, aou_7_53 (2012)]	no	no	yes
4278f827-c640-496c-9706-adc7f1b2ddbf	Buteo plagiatus	Buteo plagiatus	1d4ca3a8-451c-4dc2-b2e5-ec4c72497ed9	2012 to 2017	aou_7_53, NACC_list_species_aou_7_57.csv	aou_7_53	NACC_list_species_aou_7_57.csv	2012, 2017	2012	2017	Buteo nitidus -> Buteo plagiatus + Buteo nitidus [split, aou_7_53 (2012)]		no	no	yes
a68ffb8b-2bb9-4460-a03d-760e29dcc3d3	Psittacara euops	Aratinga euops; Psittacara euops	f578be74-cb50-4f1f-9d75-12cc8b2a496d	1983 to 2017	aou_6, aou_7_55, NACC_list_species_aou_7_57.csv	aou_6	NACC_list_species_aou_7_57.csv	1983, 2014, 2017	1983	2017	added Aratinga euops		no	no	yes
951f5978-e439-43d4-83be-dcf2e6d5733a	Cyanocorax melanocyaneus	Cyanocorax melanocyaneus	041ca776-0dea-445f-8375-2f0850356f38	1983 to 2017	aou_6, NACC_list_species_aou_7_57.csv	aou_6	NACC_list_species_aou_7_57.csv	1983, 2017	1983	2017	added Cyanocorax melanocyaneus		no	no	yes
c4a1bf66-59db-4dd9-89d3-70039d8ec715	Automolus subulatus	Automolus subulatus; Hyloctistes subulatus	530bc729-eab3-435a-ab2a-0d6d4d81052e	1983 to 2017	aou_6, aou_7_55, NACC_list_species_aou_7_57.csv	aou_6	NACC_list_species_aou_7_57.csv	1983, 2014, 2017	1983	2017	added Hyloctistes subulatus		no	no	yes
19508df8-2c02-432d-8f60-20f34323559e	Elaenia fallax	Elaenia fallax	98ca1279-9aac-49d4-83af-3a7916c44094	1983 to 2017	aou_6, NACC_list_species_aou_7_57.csv	aou_6	NACC_list_species_aou_7_57.csv	1983, 2017	1983	2017	added Elaenia fallax		no	no	yes
1da11418-7671-4ac7-84cf-1a3fa8fd05af	Formicarius analis	Formicarius analis	9cd3d5f8-9954-42db-90e3-6d7d60343126	1983 to 2017	aou_6, NACC_list_species_aou_7_57.csv	aou_6	NACC_list_species_aou_7_57.csv	1983, 2017	1983	2017	added Formicarius analis		no	no	yes
97393c38-27d6-42f2-801e-3343966202ea	Geotrygon violacea	Geotrygon violacea	1ba3d450-78eb-481c-b9dd-88595af4ba00	1983 to 2017	aou_6, NACC_list_species_aou_7_57.csv	aou_6	NACC_list_species_aou_7_57.csv	1983, 2017	1983	2017	added Geotrygon violacea		no	no	yes
9c5ca024-506c-427c-8d96-23e740c1bbac	Actitis macularius	Actitis macularia; Actitis macularius	9e9f570d-83a1-47d7-adc4-fedc120c6f0c	1886 to 2017	aou_1.csv, aou_5_34.csv, aou_7_45, NACC_list_species_aou_7_57.csv	aou_1.csv	NACC_list_species_aou_7_57.csv	1886, 1982, 2004, 2017	1886	2017	added Actitis macularia		no	no	yes
7d2aedc2-088a-45e3-a3a3-8d396f1ce8e0	Dendrocygna bicolor	Dendrocygna bicolor; Dendrocygna fulva	32b8370c-2971-456e-922f-f1215a40cbb1	1886 to 2017	aou_1.csv, aou_2_14, aou_5, aou_5_33, aou_5_34.csv, NACC_list_species_aou_7_57.csv	aou_1.csv	NACC_list_species_aou_7_57.csv	1886, 1908, 1957, 1976, 1982, 2017	1886	2017	added Dendrocygna fulva		no	no	yes
45e14aaf-98cf-4bc4-b3e5-7c2917e0a184	Scytalopus chocoensis	Scytalopus chocoensis	4bf9174e-41e0-4ee5-8b17-e35940185921	1998	aou_7	aou_7	aou_7	1998	1998	1998	Scytalopus panamensis + Scytalopus vicinior -> Scytalopus panamensis + Scytalopus chocoensis [split, aou_7 (1998)]	Scytalopus panamensis + Scytalopus vicinior -> Scytalopus panamensis + Scytalopus chocoensis [split, aou_7 (1998)]	no	no	yes
d925102f-3c65-4621-b63b-cdb4afc3bbd1	Scytalopus chocoensis	Scytalopus chocoensis	4bf9174e-41e0-4ee5-8b17-e35940185921	1998 to 2017	aou_7, NACC_list_species_aou_7_57.csv	aou_7	NACC_list_species_aou_7_57.csv	1998, 2017	1998	2017	Scytalopus panamensis + Scytalopus vicinior -> Scytalopus panamensis + Scytalopus chocoensis [split, aou_7 (1998)]		no	no	yes
501801b8-38ab-4ffc-802c-1774e2caee7b	Nannus alascensis	Anorthura alascensis; Nannus alascensis; Olbiorchilus alascensis; Troglodytes alascensis	e374a26f-3612-4887-bd86-660fd548ab81	1886 to 1931	aou_1.csv, aou_2_09, aou_2_11, aou_2_14, aou_3, aou_4	aou_1.csv	aou_4	1886, 1899, 1902, 1908, 1910, 1931	1886	1931	added Troglodytes alascensis		no	no	no
bd437da5-6829-442d-8f43-d29f2288715a	Amazilia boucardi	Amazilia boucardi	effcfbd8-b3a3-42fa-8363-901d1fd799a6	1983 to 2017	aou_6, NACC_list_species_aou_7_57.csv	aou_6	NACC_list_species_aou_7_57.csv	1983, 2017	1983	2017	added Amazilia boucardi		no	no	yes
f7c5c63d-a772-4394-9298-922165d10a5b	Saltator coerulescens	Saltator coerulescens	243c290d-e5eb-4665-a655-c0d006062538	1983 to 2017	aou_6, aou_7_50, NACC_list_species_aou_7_57.csv	aou_6	NACC_list_species_aou_7_57.csv	1983, 2009, 2017	1983	2017	added Saltator coerulescens		no	no	yes
b533e695-fd75-406d-81bd-e7ee83fd2fa1	Leptotrygon veraguensis	Geotrygon veraguensis; Leptotrygon veraguensis	a5dea156-0fc0-46e8-acd6-88ec22d86c58	1983 to 2017	aou_6, aou_7_49, aou_7_55, NACC_list_species_aou_7_57.csv	aou_6	NACC_list_species_aou_7_57.csv	1983, 2008, 2014, 2017	1983	2017	added Geotrygon veraguensis		no	no	yes
720d6d7e-2045-4630-a70a-258e4b6fb402	Campylorhynchus jocosus	Campylorhynchus jocosus	8abfc335-ea14-4539-b650-f0de4200ebb9	1983 to 2017	aou_6, NACC_list_species_aou_7_57.csv	aou_6	NACC_list_species_aou_7_57.csv	1983, 2017	1983	2017	added Campylorhynchus jocosus		no	no	yes
96bf48cb-0a8a-4fc7-8ddf-d03edbda1c21	Podilymbus gigas	Podilymbus gigas	9a883e0e-e621-4b30-bf0b-e9ad9356a803	1983 to 2017	aou_6, NACC_list_species_aou_7_57.csv	aou_6	NACC_list_species_aou_7_57.csv	1983, 2017	1983	2017	added Podilymbus gigas		no	no	yes
4bb30489-5a63-4183-a6d2-28e37278ab8a	Myiozetetes texensis	Myiozetetes texensis	f0962070-e7d5-4952-8e60-e11a9f41a6d0	1886 to 1902	aou_1.csv, aou_2_11	aou_1.csv	aou_2_11	1886, 1902	1886	1902	added Myiozetetes texensis	Myiozetetes similis + Myiozetetes texensis -> Myiozetetes similis [lump, aou_2_11 (1902)]	yes	no	no
fb1828af-24ac-438d-97c3-f46ebf68eddc	Myiozetetes texensis	Myiozetetes texensis	f0962070-e7d5-4952-8e60-e11a9f41a6d0	1902	aou_2_11	aou_2_11	aou_2_11	1902	1902	1902	Myiozetetes similis + Myiozetetes texensis -> Myiozetetes similis [lump, aou_2_11 (1902)]		yes	no	no
07a42c55-9aec-4a9b-8dbf-01aa86fb36ef	Vireo crassirostris	Vireo crassirostris	c7e3b6b7-7fa1-4bcf-b744-3747fc74bd33	1983 to 2017	aou_6, NACC_list_species_aou_7_57.csv	aou_6	NACC_list_species_aou_7_57.csv	1983, 2017	1983	2017	added Vireo crassirostris		no	no	yes
58dd4f54-9fff-4665-9b71-297fa7b37d32	Campylorhynchus albobrunneus	Campylorhynchus albobrunneus	1336e915-39e7-4212-a0c2-9bf0d0f76bc9	1983 to 2017	aou_6, NACC_list_species_aou_7_57.csv	aou_6	NACC_list_species_aou_7_57.csv	1983, 2017	1983	2017	added Campylorhynchus albobrunneus		no	no	yes
69b49007-1cea-4866-99cd-f0f080d02876	Phaenostictus mcleannani	Phaenostictus mcleannani	617d948a-d9be-4185-8ec1-a397054e05f5	1983 to 2017	aou_6, aou_6_41, NACC_list_species_aou_7_57.csv	aou_6	NACC_list_species_aou_7_57.csv	1983, 1997, 2017	1983	2017	added Phaenostictus mcleannani		no	no	yes
053465f8-415e-4b82-b702-a2e50d1c2ed7	Picoides arcticus	Picoides arcticus	cdd4a422-f7a9-4f52-80e2-87de2df9a53e	1886 to 2017	aou_1.csv, aou_5, aou_5_34, aou_5_34.csv, NACC_list_species_aou_7_57.csv	aou_1.csv	NACC_list_species_aou_7_57.csv	1886, 1957, 1982, 1982, 2017	1886	2017	added Picoides arcticus		no	no	yes
a7dc8f9e-75a2-4639-94f0-2188692cd303	Notharchus pectoralis	Bucco pectoralis; Notharchus pectoralis	d3a7d07d-8fc1-425e-8177-fd6c993924c5	1983 to 2017	aou_6, aou_6_39, NACC_list_species_aou_7_57.csv	aou_6	NACC_list_species_aou_7_57.csv	1983, 1993, 2017	1983	2017	added Bucco pectoralis		no	no	yes
8f9d6186-f8e5-4081-90c2-ec8726ab1577	Conirostrum leucogenys	Conirostrum leucogenys	70de7211-b2e2-409e-9c85-d52078cc53c4	1983 to 2017	aou_6, NACC_list_species_aou_7_57.csv	aou_6	NACC_list_species_aou_7_57.csv	1983, 2017	1983	2017	added Conirostrum leucogenys		no	no	yes
ff47a748-ff74-4f23-a7ee-03caec9581af	Melospiza lincolnii	Melospiza lincolni; Melospiza lincolnii	f79d99e3-3355-491b-96e0-136d09ebe595	1886 to 2017	aou_1.csv, aou_2, aou_3, aou_4_19, aou_5_34, aou_5_34.csv, NACC_list_species_aou_7_57.csv	aou_1.csv	NACC_list_species_aou_7_57.csv	1886, 1895, 1910, 1944, 1982, 1982, 2017	1886	2017	added Melospiza lincolni		no	no	yes
2b42d363-1d47-432a-9fe3-9396e82e499f	Taraba major	Taraba major	421089df-90f5-4734-aa6f-701548f7a210	1983 to 2017	aou_6, aou_6_41, NACC_list_species_aou_7_57.csv	aou_6	NACC_list_species_aou_7_57.csv	1983, 1997, 2017	1983	2017	added Taraba major		no	no	yes
1ac3d54a-8975-4592-b001-46d2f1714e70	Aegolius ridgwayi	Aegolius ridgwayi	b4f6e8a6-5483-4e6e-a93e-baf613427007	1983 to 2017	aou_6, NACC_list_species_aou_7_57.csv	aou_6	NACC_list_species_aou_7_57.csv	1983, 2017	1983	2017	added Aegolius ridgwayi		no	no	yes
393a1a50-ddeb-489d-a6e0-713c2681f099	Ardea cocoi	Ardea cocoi	40cc1d56-30d0-4fdd-a2a6-3a37a44b2f39	1983 to 2017	aou_6, aou_6_39, NACC_list_species_aou_7_57.csv	aou_6	NACC_list_species_aou_7_57.csv	1983, 1993, 2017	1983	2017	added Ardea cocoi		no	no	yes
82190e1f-8f6b-421e-9b01-3374c1aff4d3	Spinus atriceps	Carduelis atriceps; Spinus atriceps	82bf7fe3-c34c-45ed-8f50-52d8bfacb604	1983 to 2017	aou_6, aou_7_50, NACC_list_species_aou_7_57.csv	aou_6	NACC_list_species_aou_7_57.csv	1983, 2009, 2017	1983	2017	added Carduelis atriceps		no	no	yes
b7a448ae-822c-43b0-8acd-41c32f97c44c	Sitta canadensis	Sitta canadensis	2080199f-38cc-476c-a04e-76efb8417594	1886 to 2017	aou_1.csv, aou_3, aou_5_34.csv, NACC_list_species_aou_7_57.csv	aou_1.csv	NACC_list_species_aou_7_57.csv	1886, 1910, 1982, 2017	1886	2017	added Sitta canadensis		no	no	yes
d436af64-26dc-4bb0-9c25-0c6003825db3	Charadrius montanus	Aegialitis montana; Charadrius montanus; Eupoda montana; Podasocys montana; Podasocys montanus	e52e9ff5-843c-4c23-9d46-334e06d86ae3	1886 to 2017	aou_1.csv, aou_2_12, aou_3, aou_4, aou_5_32, aou_5_34.csv, NACC_list_species_aou_7_57.csv	aou_1.csv	NACC_list_species_aou_7_57.csv	1886, 1903, 1910, 1931, 1973, 1982, 2017	1886	2017	added Aegialitis montana		no	no	yes
de20426b-b124-4137-ad5b-073fc85b9c52	Brotogeris versicolurus	Brotogeris versicolurus	d6ff36ae-cb0b-446f-87fd-cd9b35faaaed	January 1982 to 2017	aou_5_34, aou_5_34.csv, aou_7, NACC_list_species_aou_7_57.csv	aou_5_34	NACC_list_species_aou_7_57.csv	1982, 1982, 1998, 2017	1982	2017	added Brotogeris versicolurus		no	no	yes
38df8b67-32fc-41f8-9bbf-f9c8c66ae596	Stercorarius maccormicki	Catharacta maccormicki; Stercorarius maccormicki	03348ef3-704e-4772-b8f8-7610338ec036	January 1982 to 2017	aou_5_34, aou_5_34.csv, aou_7_42, aou_7_47, NACC_list_species_aou_7_57.csv	aou_5_34	NACC_list_species_aou_7_57.csv	1982, 1982, 2000, 2006, 2017	1982	2017	added Catharacta maccormicki		no	no	yes
22694004-25f0-4c66-9654-843138f65cf4	Vireo modestus	Vireo modestus	847bfe6b-6295-4115-96bf-d58f8e9224ac	1983 to 2017	aou_6, NACC_list_species_aou_7_57.csv	aou_6	NACC_list_species_aou_7_57.csv	1983, 2017	1983	2017	added Vireo modestus		no	no	yes
3bf466ac-916e-4ee9-a06c-8b5273465eed	Porphyrio flavirostris	Porphyrio flavirostris; Porphyrula flavirostris	e71877a7-84fd-4bc8-871c-a8bb01669a8e	1991 to 2017	aou_6_38, aou_7_43, NACC_list_species_aou_7_57.csv	aou_6_38	NACC_list_species_aou_7_57.csv	1991, 2002, 2017	1991	2017	added Porphyrula flavirostris		no	no	yes
11046158-ee66-4893-87a9-3b1c0288dfb9	Rhynchopsitta terrisi	Rhynchopsitta terrisi	95a3d4f1-591e-45d0-8bda-f24eb95e5650	1983 to 2017	aou_6, NACC_list_species_aou_7_57.csv	aou_6	NACC_list_species_aou_7_57.csv	1983, 2017	1983	2017	added Rhynchopsitta terrisi		no	no	yes
da2dd29d-add2-48d7-a9f6-7255fbf1375b	Pterodroma hypoleuca	Pterodroma hypoleuca	34168163-5471-45dc-b93a-057d550af2ab	January 1982 to 2017	aou_5_34, aou_5_34.csv, NACC_list_species_aou_7_57.csv	aou_5_34	NACC_list_species_aou_7_57.csv	1982, 1982, 2017	1982	2017	added Pterodroma hypoleuca		no	no	yes
9501a966-2aa5-4afb-9f84-d1349d9028e8	Sturnella superciliaris	Sturnella superciliaris	9dc01842-7cf8-41ad-9636-3d0bbb1686d5	1997	aou_6_41	aou_6_41	aou_6_41	1997	1997	1997	Sturnella militaris -> Sturnella superciliaris + Sturnella militaris [split, aou_6_41 (1997)]	Sturnella militaris -> Sturnella superciliaris + Sturnella militaris [split, aou_6_41 (1997)]	no	no	no
f4b255ec-f23f-43ab-8b2c-1fb48d740eb2	Oreothlypis peregrina	Helminthophila peregrina; Oreothlypis peregrina; Vermivora peregrina	f6517fd2-24df-4f04-829a-e557f582d51e	1886 to 2017	aou_1.csv, aou_2_15, aou_3_17, aou_5, aou_5_34, aou_5_34.csv, aou_6, aou_7_51, NACC_list_species_aou_7_57.csv	aou_1.csv	NACC_list_species_aou_7_57.csv	1886, 1909, 1920, 1957, 1982, 1982, 1983, 2010, 2017	1886	2017	added Helminthophila peregrina		no	no	yes
e70c0790-cc2d-4f48-94da-0611437b2e2a	Ammodramus savannarum	Ammodramus savannarum; Ammodramus savannarum passerinus; Ammodramus savannarum perpallidus; Coturniculus savannarum	6e3001f5-e7ee-4d94-8108-a51078f6791c	1886 to 2017	aou_1.csv, aou_2_12, aou_2_15, aou_5_34, aou_5_34.csv, NACC_list_species_aou_7_57.csv	aou_1.csv	NACC_list_species_aou_7_57.csv	1886, 1903, 1909, 1982, 1982, 2017	1886	2017	added Ammodramus savannarum perpallidus; added Ammodramus savannarum passerinus		yes	no	yes
7b7a1381-68a3-4438-9321-8e6081faf660	Phylloscopus trochilus	Phylloscopus trochilus	e9fe9ce4-c0d9-4e02-9523-882a90d0c2c9	1948 to 2017	aou_4_23, aou_5_34, aou_7_45, NACC_list_species_aou_7_57.csv	aou_4_23	NACC_list_species_aou_7_57.csv	1948, 1982, 2004, 2017	1948	2017	added Phylloscopus trochilus		no	no	yes
c76b7704-ca53-487c-b8e6-300812cbc843	Fregata ariel	Fregata ariel	0c057eeb-5c13-407c-be70-9beb0a1cd817	January 1982 to 2017	aou_5_34, aou_5_34.csv, NACC_list_species_aou_7_57.csv	aou_5_34	NACC_list_species_aou_7_57.csv	1982, 1982, 2017	1982	2017	added Fregata ariel		no	no	yes
dfbc14fe-ca8e-480e-8d77-7bdf82e5e4d9	Dendroica nigrifrons	Dendroica nigrifrons	27cff727-598d-4dd2-81a6-55c4df576cb0	1901 to 1903	aou_2_10, aou_2_12	aou_2_10	aou_2_12	1901, 1903	1901	1903	added Dendroica nigrifrons		no	no	no
b5174042-9aab-4252-9476-d4ad385a1eb4	Zeledonia coronata	Zeledonia coronata	df20ae29-48d1-418f-84eb-54553255a031	1983 to 2017	aou_6, NACC_list_species_aou_7_57.csv	aou_6	NACC_list_species_aou_7_57.csv	1983, 2017	1983	2017	added Zeledonia coronata		no	no	yes
9e48513c-44c2-48e0-8e34-6e96fd69af7d	Emberizoides herbicola	Emberizoides herbicola	2056ec09-c542-4c31-9edc-943f20e027f5	1983 to 2017	aou_6, NACC_list_species_aou_7_57.csv	aou_6	NACC_list_species_aou_7_57.csv	1983, 2017	1983	2017	added Emberizoides herbicola		no	no	yes
81948bc9-e587-4ee4-a539-729718372b56	Goldmania violiceps	Goldmania violiceps	65766548-30a1-47cf-baf7-c9f4d8b8eca5	1983 to 2017	aou_6, NACC_list_species_aou_7_57.csv	aou_6	NACC_list_species_aou_7_57.csv	1983, 2017	1983	2017	added Goldmania violiceps		no	no	yes
a2c0f1b1-979f-411d-8ebc-090cbc5d9388	Numenius arquata	Numenius arquata; Numenius arquatus	86df434c-c14c-44d3-884b-6f362d32689d	1931 to 2017	aou_4, aou_4_19, aou_5, aou_5_34.csv, NACC_list_species_aou_7_57.csv	aou_4	NACC_list_species_aou_7_57.csv	1931, 1944, 1957, 1982, 2017	1931	2017	added Numenius arquatus		no	no	yes
a6a5c975-7cd7-49c2-9490-5f50dd592a7b	Polioptila melanura	Polioptila melanura	3458d9f0-8e15-4282-9f10-ef8070ba79e2	1931	aou_4	aou_4	aou_4	1931	1931	1931	Polioptila californica + Polioptila melanura -> Polioptila melanura [lump, aou_4 (1931)]	Polioptila californica + Polioptila melanura -> Polioptila melanura [lump, aou_4 (1931)]	yes	no	yes
344fd1b4-a28b-4f29-972a-f73e64483ec2	Polioptila melanura	Polioptila melanura	3458d9f0-8e15-4282-9f10-ef8070ba79e2	1931 to 1989	aou_4, aou_5_34, aou_5_34.csv, aou_6, aou_6_37	aou_4	aou_6_37	1931, 1982, 1982, 1983, 1989	1931	1989	Polioptila californica + Polioptila melanura -> Polioptila melanura [lump, aou_4 (1931)]	Polioptila melanura -> Polioptila californica + Polioptila melanura [split, aou_6_37 (1989)]	yes	no	yes
d765478b-9846-4f53-a6ae-465234e2f57d	Polioptila melanura	Polioptila melanura	3458d9f0-8e15-4282-9f10-ef8070ba79e2	1989 to 2017	aou_6_37, aou_7_51, NACC_list_species_aou_7_57.csv	aou_6_37	NACC_list_species_aou_7_57.csv	1989, 2010, 2017	1989	2017	Polioptila melanura -> Polioptila californica + Polioptila melanura [split, aou_6_37 (1989)]		no	no	yes
d72ba3af-0499-48fa-a113-06fc7548438c	Netta rufina	Netta rufina	07bd4539-e025-4aa7-83ce-8e9af135ca7c	1886 to 1955	aou_1.csv, aou_4_30	aou_1.csv	aou_4_30	1886, 1955	1886	1955	added Netta rufina		no	no	no
fa211531-00e8-4f0f-8db2-22104dca1f28	Parabuteo unicinctus	Parabuteo unicinctus; Parabuteo unicinctus harrisi	fcdd2ccc-fbb1-4a74-bde2-603590398dca	1886 to 2017	aou_1.csv, aou_2_15, aou_3_18, aou_5, aou_5_34.csv, aou_7, NACC_list_species_aou_7_57.csv	aou_1.csv	NACC_list_species_aou_7_57.csv	1886, 1909, 1923, 1957, 1982, 1998, 2017	1886	2017	added Parabuteo unicinctus harrisi		yes	no	yes
1589f606-9aee-4c23-9a3c-0130c9d9de9a	Crypturellus cinnamomeus	Crypturellus cinnamomeus	4b9ee430-5355-4e2c-8342-f490e3f445ab	1983 to 2017	aou_6, NACC_list_species_aou_7_57.csv	aou_6	NACC_list_species_aou_7_57.csv	1983, 2017	1983	2017	added Crypturellus cinnamomeus		no	no	yes
7e2dde34-8804-4f5e-aca9-dd9453372b86	Lophodytes cucullatus	Lophodytes cucullatus	8c46f270-47cb-4705-a38a-bace5f124ae2	1886 to 2017	aou_1.csv, aou_5_34.csv, NACC_list_species_aou_7_57.csv	aou_1.csv	NACC_list_species_aou_7_57.csv	1886, 1982, 2017	1886	2017	added Lophodytes cucullatus		no	no	yes
4ea12133-c692-47b9-976b-470785a16eb9	Pachyramphus versicolor	Pachyramphus versicolor	12c8874c-3dd8-41c0-8df1-428603f509d7	1983 to 2017	aou_6, aou_6_35, aou_6_41, aou_7, aou_7_44, aou_7_45, aou_7_52, NACC_list_species_aou_7_57.csv	aou_6	NACC_list_species_aou_7_57.csv	1983, 1985, 1997, 1998, 2003, 2004, 2011, 2017	1983	2017	added Pachyramphus versicolor		no	no	yes
f969a715-b968-4c1e-ad54-27fcc030e136	Vireo griseus	Vireo griseus; Vireo noveboracensis	8c04b607-597a-48ea-8e00-63335194862d	1886 to 2017	aou_1.csv, aou_2_14, aou_5_34.csv, NACC_list_species_aou_7_57.csv	aou_1.csv	NACC_list_species_aou_7_57.csv	1886, 1908, 1982, 2017	1886	2017	added Vireo noveboracensis		no	no	yes
dcd9b4c5-b1d4-4df3-b16b-5165a1241a6c	Pheugopedius spadix	Pheugopedius spadix; Thryothorus spadix	5ea719bc-d2b6-44b2-85ae-5e51fc199e18	1983 to 2017	aou_6, aou_7_53, NACC_list_species_aou_7_57.csv	aou_6	NACC_list_species_aou_7_57.csv	1983, 2012, 2017	1983	2017	added Thryothorus spadix		no	no	yes
bb716390-4569-47e2-9ab7-3e1b75fdebb2	Tangara fucosa	Tangara fucosa	9d08ca4c-0d3f-4239-8ae4-b7b5bf83ea57	1983 to 2017	aou_6, NACC_list_species_aou_7_57.csv	aou_6	NACC_list_species_aou_7_57.csv	1983, 2017	1983	2017	added Tangara fucosa		no	no	yes
1cee37a0-bcb9-43cb-8e5a-63fa2ed0867a	Haplospiza rustica	Haplospiza rustica	584f0c39-f322-4f9a-b097-99efabc10d56	1983 to 2017	aou_6, NACC_list_species_aou_7_57.csv	aou_6	NACC_list_species_aou_7_57.csv	1983, 2017	1983	2017	added Haplospiza rustica		no	no	yes
9a9066bc-7fe2-415e-afdf-dd1d9ef26e98	Amazilia amabilis	Amazilia amabilis	f6aa00ea-5fc2-4264-a199-2a367f79c1ae	1983 to 2017	aou_6, NACC_list_species_aou_7_57.csv	aou_6	NACC_list_species_aou_7_57.csv	1983, 2017	1983	2017	added Amazilia amabilis		no	no	yes
1f331d2f-2aed-4f7c-941f-31bfcefc0da0	Ectopistes migratorius	Ectopistes migratorius	6231c95c-b988-45fc-abf0-9d3fb002414f	1886 to 2017	aou_1.csv, aou_5_34.csv, NACC_list_species_aou_7_57.csv	aou_1.csv	NACC_list_species_aou_7_57.csv	1886, 1982, 2017	1886	2017	added Ectopistes migratorius		no	no	yes
5bebb946-4114-4891-987a-4a44ac21d499	Contopus virens	Contopus virens; Myiochanes virens	89ccae50-6a81-42ad-8332-ab8c74b21786	1886 to 2017	aou_1.csv, aou_2_14, aou_4, aou_4_22, aou_5_34, aou_5_34.csv, NACC_list_species_aou_7_57.csv	aou_1.csv	NACC_list_species_aou_7_57.csv	1886, 1908, 1931, 1947, 1982, 1982, 2017	1886	2017	added Contopus virens		no	no	yes
179da40e-2e9b-4470-903b-5e5f760c03ee	Xiphorhynchus guttatus	Xiphorhynchus guttatus	907a5108-fc49-4096-b8f8-53cebf07232b	1983 to 1997	aou_6, aou_6_41	aou_6	aou_6_41	1983, 1997	1983	1997	added Xiphorhynchus guttatus	Xiphorhynchus guttatus -> Xiphorhynchus susurrans + Xiphorhynchus guttatus [split, aou_6_41 (1997)]	no	no	no
a39d00f5-698e-4fa8-ad3d-84e31e8d3c97	Xiphorhynchus guttatus	Xiphorhynchus guttatus	907a5108-fc49-4096-b8f8-53cebf07232b	1997	aou_6_41	aou_6_41	aou_6_41	1997	1997	1997	Xiphorhynchus guttatus -> Xiphorhynchus susurrans + Xiphorhynchus guttatus [split, aou_6_41 (1997)]		no	no	no
939ee6ab-6b85-405b-859d-2e4594959645	Ixobrychus neoxenus	Ardetta neoxena; Botaurus neoxenus; Ixobrychus neoxenus	8c540c17-15f8-4420-8b1e-efa788cfa598	1889 to 1923	aou_1_01, aou_1_05, aou_2_14, aou_3_18	aou_1_01	aou_3_18	1889, 1893, 1908, 1923	1889	1923	added Botaurus neoxenus	Ixobrychus neoxenus + Ixobrychus exilis -> Ixobrychus exilis [lump, aou_3_18 (1923)]	yes	no	no
b2095406-088e-415e-81b4-7a6a5ff92148	Ixobrychus neoxenus	Ixobrychus neoxenus	8c540c17-15f8-4420-8b1e-efa788cfa598	1923	aou_3_18	aou_3_18	aou_3_18	1923	1923	1923	Ixobrychus neoxenus + Ixobrychus exilis -> Ixobrychus exilis [lump, aou_3_18 (1923)]		yes	no	no
556e5396-3094-4e4a-8c28-f25a63e3ae31	Cantorchilus leucopogon	Cantorchilus leucopogon; Thryothorus leucopogon	1477cb03-2297-42a6-ac2a-bc576cbb1f1a	1983 to 2017	aou_6, aou_7_53, NACC_list_species_aou_7_57.csv	aou_6	NACC_list_species_aou_7_57.csv	1983, 2012, 2017	1983	2017	added Thryothorus leucopogon		no	no	yes
7bebb94e-9fbf-4b0d-8db2-6df429ecc7fc	Melanerpes aurifrons	Centurus aurifrons; Melanerpes aurifrons	c69e3b2e-0a6a-443e-bd21-9df1fd1aff62	1886 to 2017	aou_1.csv, aou_2_12, aou_5_33, aou_5_34.csv, NACC_list_species_aou_7_57.csv	aou_1.csv	NACC_list_species_aou_7_57.csv	1886, 1903, 1976, 1982, 2017	1886	2017	added Melanerpes aurifrons		no	no	yes
321acea9-8cb9-45ef-862a-8185fbe9c1dc	Momotus mexicanus	Momotus mexicanus	6457f985-df22-4228-b57d-f31949e40078	1983 to 2017	aou_6, NACC_list_species_aou_7_57.csv	aou_6	NACC_list_species_aou_7_57.csv	1983, 2017	1983	2017	added Momotus mexicanus		no	no	yes
a383f703-7fdf-4695-a548-92706598e923	Coragyps atratus	Catharista atrata; Catharista urubu; Coragyps atratus; Coragyps urubu	f70e595f-a009-49e7-97cf-c2c81014963c	1886 to 2017	aou_1.csv, aou_2_09, aou_3_17, aou_4, aou_5_34.csv, NACC_list_species_aou_7_57.csv	aou_1.csv	NACC_list_species_aou_7_57.csv	1886, 1899, 1920, 1931, 1982, 2017	1886	2017	added Catharista atrata		no	no	yes
a01d7dbc-fcc7-47c3-ac76-48baebeea255	Patagioenas squamosa	Columba squamosa; Patagioenas squamosa	f1d4e187-3722-4f7e-8196-78c17e67480d	1901 to 2017	aou_2_10, aou_5, aou_5_34.csv, aou_7_44, NACC_list_species_aou_7_57.csv	aou_2_10	NACC_list_species_aou_7_57.csv	1901, 1957, 1982, 2003, 2017	1901	2017	added Columba squamosa		no	no	yes
f06b229f-b33f-4a53-a2a5-bb87b06bc6bf	Myrmotherula schisticolor	Myrmotherula schisticolor	a1154f3d-1793-427d-a75a-74bdb1236bca	1983 to 2017	aou_6, aou_6_41, NACC_list_species_aou_7_57.csv	aou_6	NACC_list_species_aou_7_57.csv	1983, 1997, 2017	1983	2017	added Myrmotherula schisticolor		no	no	yes
64bea975-e2e3-40a1-8f97-f52f7748ec13	Leucosticte griseonucha	Leucosticte griseonucha	dfd2716d-f66c-4951-aeb4-f588d8fe2e86	1886 to 1944	aou_1.csv, aou_2_15, aou_4_19	aou_1.csv	aou_4_19	1886, 1909, 1944	1886	1944	added Leucosticte griseonucha		no	no	no
f752195c-bf58-44d6-8828-bdebf8b08e04	Pachysylvia aurantiifrons	Hylophilus aurantiifrons; Pachysylvia aurantiifrons	b3763fbf-56b0-40de-bd49-393b19ce49d1	1983 to 2017	aou_6, aou_7_57, NACC_list_species_aou_7_57.csv	aou_6	NACC_list_species_aou_7_57.csv	1983, 2016, 2017	1983	2017	added Hylophilus aurantiifrons		no	no	yes
b179d2c8-3b59-47a3-ae75-871d237ea93f	Cyanolyca mirabilis	Cyanolyca mirabilis	c9f75020-03f9-4b81-b305-810ea98c9597	1983 to 2017	aou_6, NACC_list_species_aou_7_57.csv	aou_6	NACC_list_species_aou_7_57.csv	1983, 2017	1983	2017	added Cyanolyca mirabilis		no	no	yes
02bac570-6438-4348-b7d6-f9811201164e	Onychoprion anaethetus	Onychoprion anaethetus; Sterna anaetheta; Sterna anaethetus	f508ea44-c8de-48ff-a0ee-3ab4f49f44a5	1886 to 2017	aou_1.csv, aou_3, aou_4, aou_5_34.csv, aou_7_47, NACC_list_species_aou_7_57.csv	aou_1.csv	NACC_list_species_aou_7_57.csv	1886, 1910, 1931, 1982, 2006, 2017	1886	2017	added Sterna anaethetus		no	no	yes
dc2b8d5a-0c58-4ec6-a5fd-48967908212e	Lampornis hemileucus	Lampornis hemileucus	cbedf5f9-7389-44d7-9725-fc8123883319	1983 to 2017	aou_6, NACC_list_species_aou_7_57.csv	aou_6	NACC_list_species_aou_7_57.csv	1983, 2017	1983	2017	added Lampornis hemileucus		no	no	yes
16b1c572-990f-43c7-84a0-a11a2c38d1e6	Platyrinchus mystaceus	Platyrinchus mystaceus	dcb6ae04-249c-49a1-809b-db88fca84661	1983 to 2017	aou_6, NACC_list_species_aou_7_57.csv	aou_6	NACC_list_species_aou_7_57.csv	1983, 2017	1983	2017	added Platyrinchus mystaceus		no	no	yes
53bc2cdb-af3e-421e-a65b-992f1f7cfcef	Claravis mondetoura	Claravis mondetoura	4e19d703-0942-484f-8c57-a0e1214aa682	1983 to 2017	aou_6, NACC_list_species_aou_7_57.csv	aou_6	NACC_list_species_aou_7_57.csv	1983, 2017	1983	2017	added Claravis mondetoura		no	no	yes
03c2ff5a-1480-466d-9723-c7b20b389617	Atticora pileata	Atticora pileata; Notiochelidon pileata	cdc353a0-ce4a-4e4a-85de-9daa50b2eb7e	1983 to 2017	aou_6, aou_7_57, NACC_list_species_aou_7_57.csv	aou_6	NACC_list_species_aou_7_57.csv	1983, 2016, 2017	1983	2017	added Notiochelidon pileata		no	no	yes
72343a98-2a4a-40f8-8199-61eba2b3be87	Dendrortyx barbatus	Dendrortyx barbatus	747446cf-5b74-49d6-a0c8-b1fd55030a8c	1983 to 2017	aou_6, aou_6_41, NACC_list_species_aou_7_57.csv	aou_6	NACC_list_species_aou_7_57.csv	1983, 1997, 2017	1983	2017	added Dendrortyx barbatus		no	no	yes
3452914f-29fc-4577-9dd6-2cb0fa2d7174	Grus americana	Grus americana	13733123-1afd-43e0-a3d1-b2b884359cb0	1886 to 2017	aou_1.csv, aou_5_34.csv, NACC_list_species_aou_7_57.csv	aou_1.csv	NACC_list_species_aou_7_57.csv	1886, 1982, 2017	1886	2017	added Grus americana		no	no	yes
2e6daafa-cfcb-4b3b-bce9-97291b2848dd	Calcarius ornatus	Calcarius ornatus	39f1cb8c-fbb6-4ea7-9ff6-853975fa460d	1886 to 2017	aou_1.csv, aou_5_34, aou_5_34.csv, aou_7_51, NACC_list_species_aou_7_57.csv	aou_1.csv	NACC_list_species_aou_7_57.csv	1886, 1982, 1982, 2010, 2017	1886	2017	added Calcarius ornatus		no	no	yes
46d39952-f291-4fda-ad02-27ea414bd803	Contopus latirostris	Contopus latirostris	4fa7a98e-55da-4bec-b45e-d2d48e581bc0	1983 to 2017	aou_6, NACC_list_species_aou_7_57.csv	aou_6	NACC_list_species_aou_7_57.csv	1983, 2017	1983	2017	added Contopus latirostris		no	no	yes
1bf0d1fc-6ff5-49ac-82da-1c8f0fc1376c	Megascops clarkii	Megascops clarkii; Otus clarkii	86217eb5-93d3-44bd-bc25-e5116b4bb528	1983 to 2017	aou_6, aou_7_44, NACC_list_species_aou_7_57.csv	aou_6	NACC_list_species_aou_7_57.csv	1983, 2003, 2017	1983	2017	added Otus clarkii		no	no	yes
5bbdb0dc-23ed-47a4-ab90-152cf483afcd	Xenotriccus mexicanus	Xenotriccus mexicanus	64430ae1-f6a8-4868-99fc-6508f1e5548d	1983 to 2017	aou_6, NACC_list_species_aou_7_57.csv	aou_6	NACC_list_species_aou_7_57.csv	1983, 2017	1983	2017	added Xenotriccus mexicanus		no	no	yes
0ee29967-f68c-44e7-93fe-8ebad85d8015	Pitangus derbianus	Pitangus derbianus	af85f331-28a4-4f21-ba89-503aea3182b7	1886 to 1908	aou_1.csv, aou_2_14	aou_1.csv	aou_2_14	1886, 1908	1886	1908	added Pitangus derbianus	Pitangus derbianus + Pitangus sulphuratus -> Pitangus sulphuratus [lump, aou_2_14 (1908)]	yes	no	no
8f628db4-5219-4afb-bc46-473e2cc4f12e	Pitangus derbianus	Pitangus derbianus	af85f331-28a4-4f21-ba89-503aea3182b7	1908	aou_2_14	aou_2_14	aou_2_14	1908	1908	1908	Pitangus derbianus + Pitangus sulphuratus -> Pitangus sulphuratus [lump, aou_2_14 (1908)]		yes	no	no
24e308dc-21fc-4bbc-85bd-9be86cd003a8	Mellisuga helenae	Mellisuga helenae	e34e2ec0-88b6-434b-a221-9c4314abd0ad	1983 to 2017	aou_6, NACC_list_species_aou_7_57.csv	aou_6	NACC_list_species_aou_7_57.csv	1983, 2017	1983	2017	added Mellisuga helenae		no	no	yes
43bbb4a0-3517-49fc-8c4b-3f3d1903c448	Amaurolimnas concolor	Amaurolimnas concolor	7a5f4b9b-d22b-469c-909f-77946ee7e9e7	1983 to 2017	aou_6, NACC_list_species_aou_7_57.csv	aou_6	NACC_list_species_aou_7_57.csv	1983, 2017	1983	2017	added Amaurolimnas concolor		no	no	yes
2f8d2d87-e655-42d5-be71-4388a79c6c8f	Sclerurus mexicanus	Sclerurus mexicanus	3a3fb5f5-f196-4f95-baed-e5f2d21c7ed3	1983 to 2017	aou_6, NACC_list_species_aou_7_57.csv	aou_6	NACC_list_species_aou_7_57.csv	1983, 2017	1983	2017	added Sclerurus mexicanus		no	no	yes
ae8eb367-fa7b-4283-8338-50b6ba3cbfb1	Amazona guildingii	Amazona guildingii	23a1474d-415a-46b0-99f9-5448cdd89683	1983 to 2017	aou_6, NACC_list_species_aou_7_57.csv	aou_6	NACC_list_species_aou_7_57.csv	1983, 2017	1983	2017	added Amazona guildingii		no	no	yes
21ac6379-af8e-46ba-8638-fec8ce6b0e85	Procelsterna cerulea	Procelsterna cerulea	02b66b44-c9ac-4c1a-b314-3f893bdee801	January 1982 to 2017	aou_5_34, aou_5_34.csv, NACC_list_species_aou_7_57.csv	aou_5_34	NACC_list_species_aou_7_57.csv	1982, 1982, 2017	1982	2017	added Procelsterna cerulea		no	no	yes
17bce38e-77b8-4575-bb87-0ca9365a8e78	Cettia diphone	Cettia diphone	5df7acaa-9e3d-433d-9def-56789ed75cbc	January 1982 to 2017	aou_5_34, aou_5_34.csv, aou_6, aou_7_51, NACC_list_species_aou_7_57.csv	aou_5_34	NACC_list_species_aou_7_57.csv	1982, 1982, 1983, 2010, 2017	1982	2017	added Cettia diphone		no	no	yes
31950cec-4fa3-4cfe-819a-b215e614b969	Molothrus bonariensis	Molothrus bonariensis	af95cd03-f1e5-491f-8479-93af28c5903e	1983 to 2017	aou_6, NACC_list_species_aou_7_57.csv	aou_6	NACC_list_species_aou_7_57.csv	1983, 2017	1983	2017	added Molothrus bonariensis		no	no	yes
131bde1a-1783-4500-9c9d-00502154ee39	Myrmeciza zeledoni	Myrmeciza zeledoni	d4c119a0-c052-41c0-9677-9ed9eae69057	2013	aou_7_54	aou_7_54	aou_7_54	2013	2013	2013	Myrmeciza immaculata -> Myrmeciza zeledoni + Myrmeciza immaculata [split, aou_7_54 (2013)]	Myrmeciza immaculata -> Myrmeciza zeledoni + Myrmeciza immaculata [split, aou_7_54 (2013)]	no	no	yes
2931d508-4850-491a-bcd1-d6f19189d5e8	Myrmeciza zeledoni	Myrmeciza zeledoni	d4c119a0-c052-41c0-9677-9ed9eae69057	2013 to 2017	aou_7_54, NACC_list_species_aou_7_57.csv	aou_7_54	NACC_list_species_aou_7_57.csv	2013, 2017	2013	2017	Myrmeciza immaculata -> Myrmeciza zeledoni + Myrmeciza immaculata [split, aou_7_54 (2013)]		no	no	yes
9c9c42c1-184e-45f9-9710-d70b5f4cc8f1	Lanio leucothorax	Lanio leucothorax	dc8ac2a1-fcd8-483b-a543-582fca8a1083	1983 to 2017	aou_6, NACC_list_species_aou_7_57.csv	aou_6	NACC_list_species_aou_7_57.csv	1983, 2017	1983	2017	added Lanio leucothorax		no	no	yes
b1cad29b-4e55-4934-b488-3e05f1cb57c5	Icterus pectoralis	Icterus pectoralis	25acf919-3970-4270-a1f1-1fed9ca1bb0d	1956 to 2017	aou_4_31, aou_5, aou_5_34, aou_5_34.csv, aou_6, NACC_list_species_aou_7_57.csv	aou_4_31	NACC_list_species_aou_7_57.csv	1956, 1957, 1982, 1982, 1983, 2017	1956	2017	added Icterus pectoralis		no	no	yes
b67eb2cb-08b0-4fe0-b60c-dc441c3ccde6	Larus atlanticus	Larus atlanticus	c89618b4-f246-40be-b897-ef441dabbd12	1997	aou_6_41	aou_6_41	aou_6_41	1997	1997	1997	Larus belcheri -> Larus belcheri + Larus atlanticus [split, aou_6_41 (1997)]	Larus belcheri -> Larus belcheri + Larus atlanticus [split, aou_6_41 (1997)]	no	no	no
cb8fb251-a7eb-430b-97d5-0b6f4874eb8a	Jacana jacana	Jacana jacana	ff715a7d-29e4-400d-879a-f90d8623bb53	1983 to 2017	aou_6, NACC_list_species_aou_7_57.csv	aou_6	NACC_list_species_aou_7_57.csv	1983, 2017	1983	2017	added Jacana jacana		no	no	yes
88cb23cb-a127-45d9-ad56-65bf1fea4407	Aphelocoma unicolor	Aphelocoma unicolor	a09b2b67-187c-450a-82fa-d4dad52b9a16	1983 to 2017	aou_6, NACC_list_species_aou_7_57.csv	aou_6	NACC_list_species_aou_7_57.csv	1983, 2017	1983	2017	added Aphelocoma unicolor		no	no	yes
ce285cbf-585c-4c7c-8448-8e49d626b769	Buteo platypterus	Buteo latissimus; Buteo platypterus	bd7e81cd-7073-4961-8289-4d689cd8d7d8	1886 to 2017	aou_1.csv, aou_2_10, aou_2_15, aou_3_18, aou_5_34.csv, NACC_list_species_aou_7_57.csv	aou_1.csv	NACC_list_species_aou_7_57.csv	1886, 1901, 1909, 1923, 1982, 2017	1886	2017	added Buteo latissimus		no	no	yes
ec4ed51b-2504-451b-9088-c3ee0dfc6271	Certhia americana	Certhia americana	344ba9b8-0178-4aed-b1d5-dc86f5b174a0	February 1982 to 2017	aou_5_34.csv, NACC_list_species_aou_7_57.csv	aou_5_34.csv	NACC_list_species_aou_7_57.csv	1982, 2017	1982	2017	added Certhia americana		no	no	yes
bdd20728-c0c3-4cba-baa2-6490a31122a7	Pycnonotus cafer	Pycnonotus cafer	fea61e36-67cc-414d-8cf1-cb6d308f6d02	January 1982 to 2017	aou_5_34, aou_5_34.csv, NACC_list_species_aou_7_57.csv	aou_5_34	NACC_list_species_aou_7_57.csv	1982, 1982, 2017	1982	2017	added Pycnonotus cafer		no	no	yes
ed9f4904-35f5-4adb-a0ef-d23ba979e762	Piranga ludoviciana	Piranga ludoviciana	5289b7dc-8951-49f6-affb-ed5ed6c0bff1	1886 to 2017	aou_1.csv, aou_2_14, aou_2_15, aou_4, aou_5_34, aou_5_34.csv, aou_6, aou_7_50, NACC_list_species_aou_7_57.csv	aou_1.csv	NACC_list_species_aou_7_57.csv	1886, 1908, 1909, 1931, 1982, 1982, 1983, 2009, 2017	1886	2017	added Piranga ludoviciana		no	no	yes
7651bb21-e128-446f-a3e8-2b2dcf70274f	Loxigilla violacea	Loxigilla violacea	f80d4f70-6444-4b25-a605-c44f78cd4c53	1983 to 2017	aou_6, NACC_list_species_aou_7_57.csv	aou_6	NACC_list_species_aou_7_57.csv	1983, 2017	1983	2017	added Loxigilla violacea		no	no	yes
471e19b9-ab4c-4b36-84bc-28b98a05b512	Ardea wardi	Ardea wardi	106787de-879e-466d-99b4-b01db43875e9	1886 to 1903	aou_1.csv, aou_2_12	aou_1.csv	aou_2_12	1886, 1903	1886	1903	added Ardea wardi	Ardea herodias + Ardea wardi -> Ardea herodias [lump, aou_2_12 (1903)]	yes	no	no
a2aabcb3-8ff5-43d4-beb2-64f5a3176315	Ardea wardi	Ardea wardi	106787de-879e-466d-99b4-b01db43875e9	1903	aou_2_12	aou_2_12	aou_2_12	1903	1903	1903	Ardea herodias + Ardea wardi -> Ardea herodias [lump, aou_2_12 (1903)]		yes	no	no
4c887af5-409c-419c-bf33-bf649785b27e	Amazilia candida	Amazilia candida	bd377719-8967-4c00-a4a7-e0cd43fe05a4	1983 to 2017	aou_6, NACC_list_species_aou_7_57.csv	aou_6	NACC_list_species_aou_7_57.csv	1983, 2017	1983	2017	added Amazilia candida		no	no	yes
203674c7-87e6-4c8f-b23c-49b70abebf23	Helicolestes hamatus	Helicolestes hamatus; Rostrhamus hamatus	4ea8e34d-dce6-4659-bf39-3f2c3e32b425	1983 to 2017	aou_6, aou_7_49, NACC_list_species_aou_7_57.csv	aou_6	NACC_list_species_aou_7_57.csv	1983, 2008, 2017	1983	2017	added Rostrhamus hamatus		no	no	yes
205c0927-12a2-4900-874c-594e089c4c3f	Melanospiza richardsoni	Melanospiza richardsoni	1e996397-e3c9-4301-b841-7ff22b93fe65	1983 to 2017	aou_6, NACC_list_species_aou_7_57.csv	aou_6	NACC_list_species_aou_7_57.csv	1983, 2017	1983	2017	added Melanospiza richardsoni		no	no	yes
edbb0ec7-d0b6-4c90-b583-34942d225c67	Muscicapa sibirica	Muscicapa sibirica	8c827ecc-9ba5-4ef7-896e-30e9d9a09fc1	January 1982 to 2017	aou_5_34, aou_5_34.csv, aou_7_45, NACC_list_species_aou_7_57.csv	aou_5_34	NACC_list_species_aou_7_57.csv	1982, 1982, 2004, 2017	1982	2017	added Muscicapa sibirica		no	no	yes
38f8f979-ea47-47b0-a794-26b7721139ea	Hylocichla mustelina	Hylocichla mustelina; Turdus mustelinus	6f9d0166-72be-427a-91f2-99302f31ddc6	1886 to 2017	aou_1.csv, aou_2_09, aou_5_34, aou_5_34.csv, aou_6, NACC_list_species_aou_7_57.csv	aou_1.csv	NACC_list_species_aou_7_57.csv	1886, 1899, 1982, 1982, 1983, 2017	1886	2017	added Turdus mustelinus		no	no	yes
151523b9-14d4-4f85-88af-d759ae5c1aa2	Amaurospiza concolor	Amaurospiza concolor	4ed0e18f-fd73-4084-b083-d8fbf753a4ad	1983 to 2017	aou_6, aou_7_50, NACC_list_species_aou_7_57.csv	aou_6	NACC_list_species_aou_7_57.csv	1983, 2009, 2017	1983	2017	added Amaurospiza concolor		no	no	yes
fb12b718-0ff7-4c6a-b4b2-798ecf0327f0	Anas strepera	Anas strepera; Chaulelasmus streperus	ddf9fced-d7f0-4a7b-8dea-873e7a4c433c	1886 to 2017	aou_1.csv, aou_2_09, aou_4_21, aou_5_34.csv, NACC_list_species_aou_7_57.csv	aou_1.csv	NACC_list_species_aou_7_57.csv	1886, 1899, 1946, 1982, 2017	1886	2017	added Anas strepera		no	no	yes
f14820bd-f502-4812-b4ed-444238fc4c62	Junco bairdi	Junco bairdi	41b8a9a8-c0f9-43ed-aeb1-e101ca294d26	1886 to 1973	aou_1.csv, aou_5_32	aou_1.csv	aou_5_32	1886, 1973	1886	1973	added Junco bairdi	Junco bairdi + Junco phaeonotus -> Junco phaeonotus [lump, aou_5_32 (1973)]	yes	no	no
3728de16-a568-459e-b2bb-2c764bd8fe31	Junco bairdi	Junco bairdi	41b8a9a8-c0f9-43ed-aeb1-e101ca294d26	1973	aou_5_32	aou_5_32	aou_5_32	1973	1973	1973	Junco bairdi + Junco phaeonotus -> Junco phaeonotus [lump, aou_5_32 (1973)]		yes	no	no
af9965c0-1994-4804-8220-8de91820cf7f	Hemignathus virens	Hemignathus virens	9c603d8d-a1e2-4144-b615-3b3ca8180880	January 1982 to 1995	aou_5_34, aou_5_34.csv, aou_6_40	aou_5_34	aou_6_40	1982, 1982, 1995	1982	1995	added Hemignathus virens	Hemignathus virens -> Hemignathus kauaiensis + Hemignathus virens + Hemignathus chloris [split, aou_6_40 (1995)]	no	no	no
e07db7b9-a404-489b-b561-2ca6f24cf522	Chlorodrepanis virens	Chlorodrepanis virens; Hemignathus virens	9c603d8d-a1e2-4144-b615-3b3ca8180880	1995 to 2017	aou_6_40, aou_7_56, NACC_list_species_aou_7_57.csv	aou_6_40	NACC_list_species_aou_7_57.csv	1995, 2015, 2017	1995	2017	Hemignathus virens -> Hemignathus kauaiensis + Hemignathus virens + Hemignathus chloris [split, aou_6_40 (1995)]		no	no	yes
6238bc95-06d2-436c-81a0-7e13c868cf4c	Baeolophus inornatus	Baeolophus inornatus; Parus inornatus; Parus inornatus cineraceus; Parus inornatus griseus	812f08a3-ddec-4bcd-a109-435d38c04535	1886 to 1997	aou_1.csv, aou_2_12, aou_4_19, aou_5_34.csv, aou_6_41	aou_1.csv	aou_6_41	1886, 1903, 1944, 1982, 1997	1886	1997	added Parus inornatus griseus; added Parus inornatus; added Parus inornatus cineraceus	Baeolophus inornatus -> Baeolophus ridgwayi + Baeolophus inornatus [split, aou_6_41 (1997)]	yes	no	yes
f084f495-7c50-493c-9486-3a944e4bb392	Baeolophus inornatus	Baeolophus inornatus; Parus inornatus	812f08a3-ddec-4bcd-a109-435d38c04535	1997 to 2017	aou_6_41, aou_7, NACC_list_species_aou_7_57.csv	aou_6_41	NACC_list_species_aou_7_57.csv	1997, 1998, 2017	1997	2017	Baeolophus inornatus -> Baeolophus ridgwayi + Baeolophus inornatus [split, aou_6_41 (1997)]		no	no	yes
146fa5f4-3bb9-46da-a400-fdffe9e19f37	Leptotila fulviventris	Leptotila fulviventris	e6513190-47c6-4e42-a354-c9d711aa0c3a	1895	aou_1_07	aou_1_07	aou_1_07	1895	1895	1895	Engyptila albifrons + Leptotila fulviventris -> Leptotila fulviventris [lump, aou_1_07 (1895)]	Engyptila albifrons + Leptotila fulviventris -> Leptotila fulviventris [lump, aou_1_07 (1895)]	yes	no	no
7fbbe7dd-fdd7-4432-9fc7-30d30c108c0c	Leptotila verreauxi	Leptotila fulviventris; Leptotila verreauxi	e6513190-47c6-4e42-a354-c9d711aa0c3a	1895 to 2017	aou_1_07, aou_2, aou_4_19, aou_5_34, aou_5_34.csv, NACC_list_species_aou_7_57.csv	aou_1_07	NACC_list_species_aou_7_57.csv	1895, 1895, 1944, 1982, 1982, 2017	1895	2017	Engyptila albifrons + Leptotila fulviventris -> Leptotila fulviventris [lump, aou_1_07 (1895)]		yes	no	yes
51ab58c2-701c-4c0f-a7d8-60d209454993	Anthus spinoletta	Anthus spinoletta	4d12f0fc-4130-4249-be10-8b06fe1436ef	1931	aou_4	aou_4	aou_4	1931	1931	1931	Anthus spinoletta + Anthus rubescens -> Anthus spinoletta [lump, aou_4 (1931)]	Anthus spinoletta + Anthus rubescens -> Anthus spinoletta [lump, aou_4 (1931)]	yes	no	no
4bbf41ac-98cc-4d33-a416-f9b4484e93be	Anthus spinoletta	Anthus spinoletta	4d12f0fc-4130-4249-be10-8b06fe1436ef	1931 to 1989	aou_4, aou_5, aou_5_34.csv, aou_6_37	aou_4	aou_6_37	1931, 1957, 1982, 1989	1931	1989	Anthus spinoletta + Anthus rubescens -> Anthus spinoletta [lump, aou_4 (1931)]	Anthus spinoletta -> Anthus spinoletta + Anthus rubescens [split, aou_6_37 (1989)]	yes	no	no
b499f9bf-1f38-4f1c-8b56-19134e659228	Anthus spinoletta	Anthus spinoletta	4d12f0fc-4130-4249-be10-8b06fe1436ef	1989	aou_6_37	aou_6_37	aou_6_37	1989	1989	1989	Anthus spinoletta -> Anthus spinoletta + Anthus rubescens [split, aou_6_37 (1989)]		no	no	no
d72ee410-151e-4d9e-8488-a66a145af732	Oceanodroma cheimomnestes	Oceanodroma cheimomnestes	3a18ab67-614a-4b8a-8d3f-430d2499a86d	2016	aou_7_57	aou_7_57	aou_7_57	2016	2016	2016	Oceanodroma leucorhoa -> Oceanodroma leucorhoa + Oceanodroma socorroensis + Oceanodroma cheimomnestes [split, aou_7_57 (2016)]	Oceanodroma leucorhoa -> Oceanodroma leucorhoa + Oceanodroma socorroensis + Oceanodroma cheimomnestes [split, aou_7_57 (2016)]	no	no	yes
03f97c98-11eb-4af2-86d2-f2a612a2152a	Oceanodroma cheimomnestes	Oceanodroma cheimomnestes	3a18ab67-614a-4b8a-8d3f-430d2499a86d	2016 to 2017	aou_7_57, NACC_list_species_aou_7_57.csv	aou_7_57	NACC_list_species_aou_7_57.csv	2016, 2017	2016	2017	Oceanodroma leucorhoa -> Oceanodroma leucorhoa + Oceanodroma socorroensis + Oceanodroma cheimomnestes [split, aou_7_57 (2016)]		no	no	yes
0c4c61fa-05d6-4c97-9d84-c112521f7f24	Colaptes punctigula	Colaptes punctigula	7e68c0ee-b029-4f41-be35-e1e36f974a3a	1983 to 2017	aou_6, NACC_list_species_aou_7_57.csv	aou_6	NACC_list_species_aou_7_57.csv	1983, 2017	1983	2017	added Colaptes punctigula		no	no	yes
97375fc9-58ec-4ee0-82d1-6f0166c76d1f	Glaucidium jardinii	Glaucidium jardinii	26b2d241-8b03-4e3c-86b8-51b316e772bf	1983 to 2000	aou_6, aou_7_42	aou_6	aou_7_42	1983, 2000	1983	2000	added Glaucidium jardinii	Glaucidium jardinii -> Glaucidium jardinii + Glaucidium costaricanum [split, aou_7_42 (2000)]	no	no	no
5bd12491-3ab0-45f5-97d1-9e4b5680041e	Glaucidium jardinii	Glaucidium jardinii	26b2d241-8b03-4e3c-86b8-51b316e772bf	2000	aou_7_42	aou_7_42	aou_7_42	2000	2000	2000	Glaucidium jardinii -> Glaucidium jardinii + Glaucidium costaricanum [split, aou_7_42 (2000)]		no	no	no
1375968e-6c96-49cc-8633-a2ccad5b2941	Accipiter superciliosus	Accipiter superciliosus	d551e018-a9cf-4be3-a724-598b2582433c	1983 to 2017	aou_6, NACC_list_species_aou_7_57.csv	aou_6	NACC_list_species_aou_7_57.csv	1983, 2017	1983	2017	added Accipiter superciliosus		no	no	yes
0a981e80-6f86-4436-a59d-68cd014743e2	Chondestes grammacus	Chondestes grammacus; Chondestes grammacus strigatus	bafdb2be-f6c6-49ee-af93-a965bb5a6269	1886 to 2017	aou_1.csv, aou_5_34, aou_5_34.csv, NACC_list_species_aou_7_57.csv	aou_1.csv	NACC_list_species_aou_7_57.csv	1886, 1982, 1982, 2017	1886	2017	added Chondestes grammacus; added Chondestes grammacus strigatus		yes	no	yes
9528bcd0-7d2d-4662-837a-3191dfe214a0	Botaurus lentiginosus	Botaurus lentiginosus	7030a3b8-8a9d-4bd3-a4a3-10924b0bc9fd	1886 to 2017	aou_1.csv, aou_3, aou_4, aou_5_34.csv, NACC_list_species_aou_7_57.csv	aou_1.csv	NACC_list_species_aou_7_57.csv	1886, 1910, 1931, 1982, 2017	1886	2017	added Botaurus lentiginosus		no	no	yes
0a5e2a1f-64c2-46be-ad8f-1cc470ba92e5	Margarornis rubiginosus	Margarornis rubiginosus	b6dca5bf-74dc-48bc-b06e-6f18d91a7ef5	1983 to 2017	aou_6, NACC_list_species_aou_7_57.csv	aou_6	NACC_list_species_aou_7_57.csv	1983, 2017	1983	2017	added Margarornis rubiginosus		no	no	yes
78dc563d-d874-4a30-94a3-a4f1546d9c15	Myiobius sulphureipygius	Myiobius sulphureipygius	781014e8-8b53-4577-b351-8976c2927e40	1983 to 2017	aou_6, NACC_list_species_aou_7_57.csv	aou_6	NACC_list_species_aou_7_57.csv	1983, 2017	1983	2017	added Myiobius sulphureipygius		no	no	yes
c6141bd5-47f2-4c09-a0d1-d7f5a933b9bf	Claravis pretiosa	Claravis pretiosa	fe77b9b2-dc0e-4e1f-900d-546c3264630a	1983 to 2017	aou_6, NACC_list_species_aou_7_57.csv	aou_6	NACC_list_species_aou_7_57.csv	1983, 2017	1983	2017	added Claravis pretiosa		no	no	yes
036d6856-21a1-4d53-af35-955c9e71eefc	Todirostrum cinereum	Todirostrum cinereum	c6fc4381-9521-4cb2-8263-673a453b92f3	1983 to 2017	aou_6, NACC_list_species_aou_7_57.csv	aou_6	NACC_list_species_aou_7_57.csv	1983, 2017	1983	2017	added Todirostrum cinereum		no	no	yes
52e2429b-2d0f-4826-a627-dbe3601852a8	Loxioides bailleui	Loxioides bailleui	eb03924b-a98d-4888-8d2a-f933b1ecd613	January 1982 to 2017	aou_5_34, aou_5_34.csv, NACC_list_species_aou_7_57.csv	aou_5_34	NACC_list_species_aou_7_57.csv	1982, 1982, 2017	1982	2017	added Loxioides bailleui		no	no	yes
668b6658-bec6-47e8-bd0e-484e61d6600f	Circus hudsonius	Circus hudsonius	c6d1de1c-4c16-4834-9b77-741ebc7d01a6	1886 to 1944	aou_1.csv, aou_2_15, aou_3_18, aou_4_19	aou_1.csv	aou_4_19	1886, 1909, 1923, 1944	1886	1944	added Circus hudsonius	Circus cyaneus + Circus hudsonius -> Circus cyaneus [lump, aou_4_19 (1944)]	yes	no	no
b78fddde-7560-4bb2-a024-a92b41b3fd4b	Circus hudsonius	Circus hudsonius	c6d1de1c-4c16-4834-9b77-741ebc7d01a6	1944	aou_4_19	aou_4_19	aou_4_19	1944	1944	1944	Circus cyaneus + Circus hudsonius -> Circus cyaneus [lump, aou_4_19 (1944)]		yes	no	no
d5fd3375-f44f-4765-8936-e6337a9c1e1f	Lepidopyga coeruleogularis	Lepidopyga coeruleogularis	c24faa9e-0cf3-42bb-a0de-a27a4434ebea	1983 to 2017	aou_6, NACC_list_species_aou_7_57.csv	aou_6	NACC_list_species_aou_7_57.csv	1983, 2017	1983	2017	added Lepidopyga coeruleogularis		no	no	yes
b70c7e14-3321-46d8-a03c-eebdd36515a0	Amazilia cyanifrons	Amazilia cyanifrons	c63af037-721b-4aab-86c7-fdd3096bb0d4	1983 to 2002	aou_6, aou_7_43	aou_6	aou_7_43	1983, 2002	1983	2002	added Amazilia cyanifrons		no	no	no
56ded9d5-c567-4d96-bf17-ad64c54a33c4	Ninox japonica	Ninox japonica	43d4c6e2-a9a3-49d0-a72e-91e92ab3d931	2014	aou_7_55	aou_7_55	aou_7_55	2014	2014	2014	Ninox scutulata -> Ninox japonica + Ninox scutulata [split, aou_7_55 (2014)]	Ninox scutulata -> Ninox japonica + Ninox scutulata [split, aou_7_55 (2014)]	no	no	yes
b82083f5-26fe-444a-9a32-a1e0cc988c8a	Ninox japonica	Ninox japonica	43d4c6e2-a9a3-49d0-a72e-91e92ab3d931	2014 to 2017	aou_7_55, NACC_list_species_aou_7_57.csv	aou_7_55	NACC_list_species_aou_7_57.csv	2014, 2017	2014	2017	Ninox scutulata -> Ninox japonica + Ninox scutulata [split, aou_7_55 (2014)]		no	no	yes
57bccb54-032a-4de7-8579-c3bdb03b2080	Fratercula cirrhata	Fratercula cirrhata; Lunda cirrhata	d9c3af7a-4006-4f38-b063-916a14a37b92	1886 to 2017	aou_1.csv, aou_5_34, aou_5_34.csv, NACC_list_species_aou_7_57.csv	aou_1.csv	NACC_list_species_aou_7_57.csv	1886, 1982, 1982, 2017	1886	2017	added Lunda cirrhata		no	no	yes
030ae62f-60fa-4faf-95c7-749ade241cfa	Rhynchortyx cinctus	Rhynchortyx cinctus	50717bd4-c178-42ce-87b0-2607c938b4ba	1983 to 2017	aou_6, aou_6_41, NACC_list_species_aou_7_57.csv	aou_6	NACC_list_species_aou_7_57.csv	1983, 1997, 2017	1983	2017	added Rhynchortyx cinctus		no	no	yes
861a73b1-e97b-4be5-9ce5-245b9d282a18	Euphonia imitans	Euphonia imitans	81fc8018-8500-41a4-8467-67448549c342	1983 to 2017	aou_6, aou_7_44, NACC_list_species_aou_7_57.csv	aou_6	NACC_list_species_aou_7_57.csv	1983, 2003, 2017	1983	2017	added Euphonia imitans		no	no	yes
af194501-da16-4a34-b9c1-f65b0e947a05	Dives dives	Dives dives	2e24feda-2190-491b-8a28-2575e5f4ec9f	1983 to 2017	aou_6, NACC_list_species_aou_7_57.csv	aou_6	NACC_list_species_aou_7_57.csv	1983, 2017	1983	2017	added Dives dives		no	no	yes
5e565c8d-94a0-436f-8c62-9a334099fb52	Coccyzus ferrugineus	Coccyzus ferrugineus	ea70e30b-0bc6-4736-b614-45835fa333c2	1983 to 2017	aou_6, NACC_list_species_aou_7_57.csv	aou_6	NACC_list_species_aou_7_57.csv	1983, 2017	1983	2017	added Coccyzus ferrugineus		no	no	yes
789dc801-09f8-4653-b4fe-d9aba9f56148	Tringa melanoleuca	Totanus melanoleucus; Tringa melanoleuca	b0599efd-d411-4ea2-9518-8b4aaa8b8ffd	1886 to 2017	aou_1.csv, aou_5, aou_5_32, aou_5_34.csv, NACC_list_species_aou_7_57.csv	aou_1.csv	NACC_list_species_aou_7_57.csv	1886, 1957, 1973, 1982, 2017	1886	2017	added Totanus melanoleucus		no	no	yes
12ad1cba-a084-4fe6-9bf8-bbc9b8a3b909	Megarynchus pitangua	Megarynchus pitangua	9de5f955-4dba-41c7-94f4-9c8214f53eee	1983 to 2017	aou_6, NACC_list_species_aou_7_57.csv	aou_6	NACC_list_species_aou_7_57.csv	1983, 2017	1983	2017	added Megarynchus pitangua		no	no	yes
82eb58d6-10c4-4391-a424-9f0bf811cbf0	Strix varia	Strix varia; Syrnium nebulosum; Syrnium nebulosum alleni; Syrnium varium	3a5f6e54-5318-456a-88cc-fa388b099367	1886 to 2017	aou_1.csv, aou_2_12, aou_2_14, aou_5_34.csv, NACC_list_species_aou_7_57.csv	aou_1.csv	NACC_list_species_aou_7_57.csv	1886, 1903, 1908, 1982, 2017	1886	2017	added Syrnium nebulosum alleni; added Syrnium nebulosum		yes	no	yes
9851d0d5-1714-4631-bbfc-44501a32627e	Chroicocephalus cirrocephalus	Chroicocephalus cirrocephalus; Larus cirrocephalus	36f7ff76-e05f-47eb-8be1-a905a276754e	2002 to 2017	aou_7_43, aou_7_49, NACC_list_species_aou_7_57.csv	aou_7_43	NACC_list_species_aou_7_57.csv	2002, 2008, 2017	2002	2017	added Larus cirrocephalus		no	no	yes
31804c65-33be-4d22-b5ca-da66f6d861cb	Francolinus erckelii	Francolinus erckelii	33f400ba-7c7d-4813-bdc2-77488f1e9c24	January 1982 to 2017	aou_5_34, aou_5_34.csv, NACC_list_species_aou_7_57.csv	aou_5_34	NACC_list_species_aou_7_57.csv	1982, 1982, 2017	1982	2017	added Francolinus erckelii		no	no	yes
77e7ba9e-7728-490d-80e1-8fd2d35a2e9e	Priotelus temnurus	Priotelus temnurus	60525d3d-9a70-412b-b97d-be99d8213baa	1983 to 2017	aou_6, NACC_list_species_aou_7_57.csv	aou_6	NACC_list_species_aou_7_57.csv	1983, 2017	1983	2017	added Priotelus temnurus		no	no	yes
ec20a160-732e-4944-9a57-7b53c9af6717	Lanio aurantius	Lanio aurantius	fd3af61c-df3d-4955-aa14-01b9ccd5b1b9	1983 to 2017	aou_6, NACC_list_species_aou_7_57.csv	aou_6	NACC_list_species_aou_7_57.csv	1983, 2017	1983	2017	added Lanio aurantius		no	no	yes
50a06d59-d08b-4a27-a947-123a64aeb240	Hylocharis humboldtii	Hylocharis humboldtii	0d74a6c7-bb3f-4869-8f89-278480a4b837	2005	aou_7_46	aou_7_46	aou_7_46	2005	2005	2005	Hylocharis grayi -> Hylocharis grayi + Hylocharis humboldtii [split, aou_7_46 (2005)]	Hylocharis grayi -> Hylocharis grayi + Hylocharis humboldtii [split, aou_7_46 (2005)]	no	no	yes
8051c2a1-5a27-4ae2-a6e4-2757fe2126fb	Hylocharis humboldtii	Hylocharis humboldtii	0d74a6c7-bb3f-4869-8f89-278480a4b837	2005 to 2017	aou_7_46, NACC_list_species_aou_7_57.csv	aou_7_46	NACC_list_species_aou_7_57.csv	2005, 2017	2005	2017	Hylocharis grayi -> Hylocharis grayi + Hylocharis humboldtii [split, aou_7_46 (2005)]		no	no	yes
f54a869b-f680-4d68-8cf5-0929faace018	Ardenna gravis	Ardenna gravis; Puffinus gravis; Puffinus major	7295dea4-5e82-43b8-afd5-163c25b6553d	1886 to 2017	aou_1.csv, aou_2_08, aou_3_18, aou_4, aou_5_34.csv, aou_7_51, aou_7_57, NACC_list_species_aou_7_57.csv	aou_1.csv	NACC_list_species_aou_7_57.csv	1886, 1897, 1923, 1931, 1982, 2010, 2016, 2017	1886	2017	added Puffinus major		no	no	yes
969e7050-c868-481c-8931-025cd58f6981	Stelgidopteryx serripennis	Stelgidopteryx serripennis	6b979ebf-fd8b-41f9-9fdb-7ba99ff05e38	1886 to 1931	aou_1.csv, aou_4	aou_1.csv	aou_4	1886, 1931	1886	1931	added Stelgidopteryx serripennis	Stelgidopteryx serripennis + Stelgidopteryx ruficollis -> Stelgidopteryx ruficollis [lump, aou_4 (1931)]	yes	no	yes
b515706a-76b5-4068-a6cb-b6b82cdd5d83	Stelgidopteryx serripennis	Stelgidopteryx serripennis	6b979ebf-fd8b-41f9-9fdb-7ba99ff05e38	1931 to 2017	aou_4, aou_5_34, aou_5_34.csv, NACC_list_species_aou_7_57.csv	aou_4	NACC_list_species_aou_7_57.csv	1931, 1982, 1982, 2017	1931	2017	Stelgidopteryx serripennis + Stelgidopteryx ruficollis -> Stelgidopteryx ruficollis [lump, aou_4 (1931)]		yes	no	yes
7eba7fb6-080d-49e5-b3ba-c23dcd3726bf	Vireo bellii	Vireo bellii; Vireo bellii pusillus	1d18eb85-aeed-436f-95e4-1800435b7cc0	1886 to 1902	aou_1.csv, aou_2_11	aou_1.csv	aou_2_11	1886, 1902	1886	1902	added Vireo bellii; added Vireo bellii pusillus	Vireo bellii -> Vireo bellii + Vireo pusillus [split, aou_2_11 (1902)]	yes	no	yes
3a78473a-c5a3-4ac7-8397-868548288467	Vireo bellii	Vireo belli; Vireo bellii	1d18eb85-aeed-436f-95e4-1800435b7cc0	1902 to 2017	aou_2_11, aou_3, aou_4_19, aou_5_34.csv, NACC_list_species_aou_7_57.csv	aou_2_11	NACC_list_species_aou_7_57.csv	1902, 1910, 1944, 1982, 2017	1902	2017	Vireo bellii -> Vireo bellii + Vireo pusillus [split, aou_2_11 (1902)]		no	no	yes
8debadbc-aac3-4391-bb08-faba32dc0b6e	Peucaea mystacalis	Aimophila mystacalis; Peucaea mystacalis	71d873e1-d5b1-4a40-8158-9e5feefaa42c	1983 to 2017	aou_6, aou_7_51, NACC_list_species_aou_7_57.csv	aou_6	NACC_list_species_aou_7_57.csv	1983, 2010, 2017	1983	2017	added Aimophila mystacalis		no	no	yes
e852069d-63f0-4e27-870b-121b66459c4c	Corvus ossifragus	Corvus ossifragus	bbb23d0a-8d36-4d1a-ac5d-72725aa03b38	1886 to 2017	aou_1.csv, aou_5_34.csv, NACC_list_species_aou_7_57.csv	aou_1.csv	NACC_list_species_aou_7_57.csv	1886, 1982, 2017	1886	2017	added Corvus ossifragus		no	no	yes
fe74e527-cac9-49bb-9fe7-cd58648e5389	Brachyramphus marmoratus	Brachyramphus marmoratum; Brachyramphus marmoratus	ad3fe98e-0e59-4095-b56d-6abd3655325b	1886 to 1997	aou_1.csv, aou_5, aou_5_32, aou_5_34.csv, aou_6_41	aou_1.csv	aou_6_41	1886, 1957, 1973, 1982, 1997	1886	1997	added Brachyramphus marmoratus	Brachyramphus marmoratus -> Brachyramphus perdix + Brachyramphus marmoratus [split, aou_6_41 (1997)]	no	no	yes
e63b6f7a-8118-435c-bdae-d0c8ff5661fd	Brachyramphus marmoratus	Brachyramphus marmoratus	ad3fe98e-0e59-4095-b56d-6abd3655325b	1997 to 2017	aou_6_41, NACC_list_species_aou_7_57.csv	aou_6_41	NACC_list_species_aou_7_57.csv	1997, 2017	1997	2017	Brachyramphus marmoratus -> Brachyramphus perdix + Brachyramphus marmoratus [split, aou_6_41 (1997)]		no	no	yes
7b03cc26-3718-4c42-a424-e34297889304	Myiodynastes maculatus	Myiodynastes maculatus	ffcba5e8-1300-4f22-8b4a-4f6edce97d8d	1983 to 2017	aou_6, NACC_list_species_aou_7_57.csv	aou_6	NACC_list_species_aou_7_57.csv	1983, 2017	1983	2017	added Myiodynastes maculatus		no	no	yes
cfe503f7-50c5-4b22-8c0b-5f71962669e7	Rallus levipes	Rallus levipes	9603e8c7-e700-47af-b8b2-406d7e8eb8f2	1908 to 1931	aou_2_14, aou_4	aou_2_14	aou_4	1908, 1931	1908	1931	added Rallus levipes	Rallus obsoletus + Rallus beldingi + Rallus levipes -> Rallus obsoletus [lump, aou_4 (1931)]	yes	no	no
a8a82db1-29ac-4762-a8f5-adb1822cd280	Rallus levipes	Rallus levipes	9603e8c7-e700-47af-b8b2-406d7e8eb8f2	1931	aou_4	aou_4	aou_4	1931	1931	1931	Rallus obsoletus + Rallus beldingi + Rallus levipes -> Rallus obsoletus [lump, aou_4 (1931)]		yes	no	no
e103a462-0ec4-41af-ad06-3edad8fad929	Formicarius nigricapillus	Formicarius nigricapillus	8c1e7220-39f3-4445-854b-4fe201af4e42	1983 to 2017	aou_6, NACC_list_species_aou_7_57.csv	aou_6	NACC_list_species_aou_7_57.csv	1983, 2017	1983	2017	added Formicarius nigricapillus		no	no	yes
584d588b-3f83-48f9-8166-8d0abce5b1f1	Eulampis jugularis	Eulampis jugularis	7dd0b048-bb3e-4a68-ac6f-649ee2074d13	1983 to 2017	aou_6, NACC_list_species_aou_7_57.csv	aou_6	NACC_list_species_aou_7_57.csv	1983, 2017	1983	2017	added Eulampis jugularis		no	no	yes
a12574f9-0fe2-498c-8e90-54dd80befde0	Rissa brevirostris	Rissa brevirostris	9f6acb6b-05a5-49b2-b999-e86fe884bc08	1886 to 2017	aou_1.csv, aou_5_34.csv, NACC_list_species_aou_7_57.csv	aou_1.csv	NACC_list_species_aou_7_57.csv	1886, 1982, 2017	1886	2017	added Rissa brevirostris		no	no	yes
b413fb4b-1d91-4cb6-9236-3daee25c7de2	Phylloscartes superciliaris	Phylloscartes superciliaris	39767e27-3d67-49aa-8874-a6c2b7504ed4	1983 to 2017	aou_6, NACC_list_species_aou_7_57.csv	aou_6	NACC_list_species_aou_7_57.csv	1983, 2017	1983	2017	added Phylloscartes superciliaris		no	no	yes
89736e4e-ce73-4b7a-8b2e-21f7e50752cc	Oceanodroma tristrami	Oceanodroma tristrami	f84a0533-bfb5-4d39-b780-c43faa54f512	January 1982 to 2017	aou_5_34, aou_5_34.csv, aou_6_37, NACC_list_species_aou_7_57.csv	aou_5_34	NACC_list_species_aou_7_57.csv	1982, 1982, 1989, 2017	1982	2017	added Oceanodroma tristrami		no	no	yes
aa634184-91fc-4e60-81da-5542f09a409e	Icterus jamacaii	Icterus jamacaii	ec4fe275-f98f-4669-9d22-3fe4510ebe2e	2008	aou_7_49	aou_7_49	aou_7_49	2008	2008	2008	Icterus icterus -> Icterus jamacaii + Icterus icterus + Icterus croconotus [split, aou_7_49 (2008)]; deleted Icterus jamacaii	Icterus icterus -> Icterus jamacaii + Icterus icterus + Icterus croconotus [split, aou_7_49 (2008)]	no	no	no
0a3e2c7b-7136-43b4-87ef-db691827e8da	Pyrrhula cassini	Pyrrhula cassini	8c73e278-ce16-48c3-a903-bc3b2956b30f	1886 to 1931	aou_1.csv, aou_4	aou_1.csv	aou_4	1886, 1931	1886	1931	added Pyrrhula cassini	Pyrrhula cassini + Pyrrhula pyrrhula -> Pyrrhula pyrrhula [lump, aou_4 (1931)]	yes	no	no
4b727e40-2d6c-41e1-8a75-aa23af596170	Pyrrhula cassini	Pyrrhula cassini	8c73e278-ce16-48c3-a903-bc3b2956b30f	1931	aou_4	aou_4	aou_4	1931	1931	1931	Pyrrhula cassini + Pyrrhula pyrrhula -> Pyrrhula pyrrhula [lump, aou_4 (1931)]		yes	no	no
19e90de6-7946-4674-8cb0-dce65a302b06	Sporophila nigricollis	Sporophila nigricollis	120679f0-38a2-4776-9b74-8f8de78263fd	1983 to 2017	aou_6, NACC_list_species_aou_7_57.csv	aou_6	NACC_list_species_aou_7_57.csv	1983, 2017	1983	2017	added Sporophila nigricollis		no	no	yes
88155d2c-d8ee-46b9-85f4-43724797ee49	Odontophorus gujanensis	Odontophorus gujanensis	93edf1bb-9eb7-4fcb-8d77-1d103d2b144b	1983 to 2017	aou_6, aou_6_41, NACC_list_species_aou_7_57.csv	aou_6	NACC_list_species_aou_7_57.csv	1983, 1997, 2017	1983	2017	added Odontophorus gujanensis		no	no	yes
5321aa6b-8001-4e0c-a982-16d5b76310c5	Larus cachinnans	Larus cachinnans	78ed36d2-a2e5-4cd3-97ae-2e69c19d15f5	1886 to 1993	aou_1.csv, aou_6_39	aou_1.csv	aou_6_39	1886, 1993	1886	1993	added Larus cachinnans	Larus argentatus -> Larus argentatus + Larus cachinnans [split, aou_6_39 (1993)]	no	no	no
d71022a8-ab67-4d56-b91f-cd5161c77eec	Larus cachinnans	Larus cachinnans	78ed36d2-a2e5-4cd3-97ae-2e69c19d15f5	1993 to 2007	aou_6_39, aou_7, aou_7_48	aou_6_39	aou_7_48	1993, 1998, 2007	1993	2007	Larus argentatus -> Larus argentatus + Larus cachinnans [split, aou_6_39 (1993)]	Larus cachinnans -> Larus michahellis + Larus cachinnans [split, aou_7_48 (2007)]	no	no	no
d947e900-327e-40c4-bf7f-a3b1339f5d04	Larus cachinnans	Larus cachinnans	78ed36d2-a2e5-4cd3-97ae-2e69c19d15f5	2007	aou_7_48	aou_7_48	aou_7_48	2007	2007	2007	Larus cachinnans -> Larus michahellis + Larus cachinnans [split, aou_7_48 (2007)]		no	no	no
253756f3-4454-4d1c-b545-990d1dee3c5f	Crax rubra	Crax rubra	bf03da5d-0001-4dd2-8962-3059feb3662b	1983 to 2017	aou_6, NACC_list_species_aou_7_57.csv	aou_6	NACC_list_species_aou_7_57.csv	1983, 2017	1983	2017	added Crax rubra		no	no	yes
114c03a7-6a96-4177-affc-c6243bb06878	Anas rubripes	Anas obscura; Anas rubripes	d457b4f7-7dd1-4285-9c35-0b82da378199	1886 to 2017	aou_1.csv, aou_2_14, aou_5_34, aou_5_34.csv, NACC_list_species_aou_7_57.csv	aou_1.csv	NACC_list_species_aou_7_57.csv	1886, 1908, 1982, 1982, 2017	1886	2017	added Anas obscura		no	no	yes
4f0117af-2631-4616-ba0f-173797bfe57f	Pterodroma cookii	Pterodroma cookii	8baccafa-4ad3-4ede-9950-9eebc3a375b6	1945 to 2017	aou_4_20, aou_5_34.csv, NACC_list_species_aou_7_57.csv	aou_4_20	NACC_list_species_aou_7_57.csv	1945, 1982, 2017	1945	2017	added Pterodroma cookii		no	no	yes
7d9a8c3c-8180-4729-a95d-5708a80350a9	Chlorospingus canigularis	Chlorospingus canigularis	d087f6a3-1e70-4af5-8dcf-d4b59b3ffa31	1983 to 2017	aou_6, aou_7_52, NACC_list_species_aou_7_57.csv	aou_6	NACC_list_species_aou_7_57.csv	1983, 2011, 2017	1983	2017	added Chlorospingus canigularis		no	no	yes
6d7f4385-7ad6-46db-b79e-c4eef537564f	Buteogallus anthracinus	Buteogallus anthracinus; Urubitinga anthracina	4081f910-8a6e-485d-a1ac-4ebd43328f90	1886 to 2008	aou_1.csv, aou_2_15, aou_3_18, aou_4_19, aou_5, aou_5_34, aou_5_34.csv, aou_7_48, aou_7_49	aou_1.csv	aou_7_49	1886, 1909, 1923, 1944, 1957, 1982, 1982, 2007, 2008	1886	2008	added Urubitinga anthracina	Buteogallus anthracinus + Buteogallus subtilis -> Buteogallus anthracinus [lump, aou_7_49 (2008)]	yes	no	yes
4125b72a-4be2-46d9-ae54-fdf73e667485	Buteogallus anthracinus	Buteogallus anthracinus	4081f910-8a6e-485d-a1ac-4ebd43328f90	2008 to 2017	aou_7_49, NACC_list_species_aou_7_57.csv	aou_7_49	NACC_list_species_aou_7_57.csv	2008, 2017	2008	2017	Buteogallus anthracinus + Buteogallus subtilis -> Buteogallus anthracinus [lump, aou_7_49 (2008)]		yes	no	yes
06bb8177-a5d6-4cec-8e23-8bfe6b4c80ec	Phaethornis longirostris	Phaethornis longirostris	270ca1f6-425a-4825-90f1-ae86b0de43f5	2002	aou_7_43	aou_7_43	aou_7_43	2002	2002	2002	Phaethornis superciliosus -> Phaethornis superciliosus + Phaethornis longirostris [split, aou_7_43 (2002)]	Phaethornis superciliosus -> Phaethornis superciliosus + Phaethornis longirostris [split, aou_7_43 (2002)]	no	no	yes
a251b017-562f-4a04-a65e-093eb885aef1	Phaethornis longirostris	Phaethornis longirostris	270ca1f6-425a-4825-90f1-ae86b0de43f5	2002 to 2015	aou_7_43, aou_7_56	aou_7_43	aou_7_56	2002, 2015	2002	2015	Phaethornis superciliosus -> Phaethornis superciliosus + Phaethornis longirostris [split, aou_7_43 (2002)]	Phaethornis longirostris -> Phaethornis longirostris + Phaethornis mexicanus [split, aou_7_56 (2015)]	no	no	yes
8953a829-148b-4219-87c6-f1ac4156c38f	Phaethornis longirostris	Phaethornis longirostris	270ca1f6-425a-4825-90f1-ae86b0de43f5	2015 to 2017	aou_7_56, NACC_list_species_aou_7_57.csv	aou_7_56	NACC_list_species_aou_7_57.csv	2015, 2017	2015	2017	Phaethornis longirostris -> Phaethornis longirostris + Phaethornis mexicanus [split, aou_7_56 (2015)]		no	no	yes
1c92e4cc-7109-4fe9-b512-bff6eb73497a	Falco sparverius	Cerchneis sparveria; Falco sparverius	76859d3b-77a8-4f1a-8860-6d24af9fd84f	1886 to 2017	aou_1.csv, aou_3, aou_3_18, aou_4, aou_5_34, aou_5_34.csv, NACC_list_species_aou_7_57.csv	aou_1.csv	NACC_list_species_aou_7_57.csv	1886, 1910, 1923, 1931, 1982, 1982, 2017	1886	2017	added Falco sparverius		no	no	yes
034d3e1e-3afe-45dc-a4fd-7af969c87203	Phoebastria immutabilis	Diomedea immutabilis; Phoebastria immutabilis	87dcf9f9-93c8-4fee-921c-32c66680f54c	1899 to 2017	aou_2_09, aou_5_34.csv, aou_6_41, NACC_list_species_aou_7_57.csv	aou_2_09	NACC_list_species_aou_7_57.csv	1899, 1982, 1997, 2017	1899	2017	added Diomedea immutabilis		no	no	yes
f40a2b07-80a1-49df-8851-0a912df8785e	Machetornis rixosa	Machetornis rixosa; Machetornis rixosus	57ff4150-a4a0-4696-acb9-0427280be373	1995 to 2017	aou_6_40, aou_7_45, NACC_list_species_aou_7_57.csv	aou_6_40	NACC_list_species_aou_7_57.csv	1995, 2004, 2017	1995	2017	added Machetornis rixosus		no	no	yes
fed76728-909b-450c-8e8c-c9b59b9ab4e9	Podiceps nigricollis	Colymbus caspicus; Colymbus nigricollis; Colymbus nigricollis californicus; Podiceps caspicus; Podiceps nigricollis	d01022b3-8a82-4d8a-a59f-fe17a151d7bc	1886 to 2017	aou_1.csv, aou_2_14, aou_3, aou_4_24, aou_5, aou_5_32, aou_5_34.csv, NACC_list_species_aou_7_57.csv	aou_1.csv	NACC_list_species_aou_7_57.csv	1886, 1908, 1910, 1949, 1957, 1973, 1982, 2017	1886	2017	added Colymbus nigricollis californicus		yes	no	yes
2ef4ac14-834c-4529-bee9-f438856b8b0b	Sporophila hypoxantha	Sporophila hypoxantha	23a1ded9-e897-4cd4-b17b-df12184b6054	1997	aou_6_41	aou_6_41	aou_6_41	1997	1997	1997	Sporophila minuta -> Sporophila minuta + Sporophila hypoxantha [split, aou_6_41 (1997)]	Sporophila minuta -> Sporophila minuta + Sporophila hypoxantha [split, aou_6_41 (1997)]	no	no	no
fe48f2db-9959-463d-b272-363156a8189f	Philydor fuscipennis	Philydor fuscipennis	c6b7e816-f92e-4260-b051-b4d75ebaf79f	1997	aou_6_41	aou_6_41	aou_6_41	1997	1997	1997	Philydor erythrocercus -> Philydor fuscipennis + Philydor erythrocercus [split, aou_6_41 (1997)]	Philydor erythrocercus -> Philydor fuscipennis + Philydor erythrocercus [split, aou_6_41 (1997)]	no	no	no
4044c6ec-06f6-4a7e-959b-0bfa9e5501c8	Philydor fuscipenne	Philydor fuscipenne; Philydor fuscipennis	c6b7e816-f92e-4260-b051-b4d75ebaf79f	1997 to 2017	aou_6_41, aou_7_45, NACC_list_species_aou_7_57.csv	aou_6_41	NACC_list_species_aou_7_57.csv	1997, 2004, 2017	1997	2017	Philydor erythrocercus -> Philydor fuscipennis + Philydor erythrocercus [split, aou_6_41 (1997)]		no	no	yes
4f444c2f-0dc5-4727-bf2a-454ae37f8999	Oceanodroma markhami	Oceanodroma markhami	6b7170d7-9fa4-460a-9cd1-aa3ee8cb953c	1983 to 2017	aou_6, NACC_list_species_aou_7_57.csv	aou_6	NACC_list_species_aou_7_57.csv	1983, 2017	1983	2017	added Oceanodroma markhami		no	no	yes
cb568006-db65-41bc-98ed-f63090a9024e	Pelecanus erythrorhynchos	Pelecanus erythrorhynchos	81df48ec-f913-4079-b5b0-64667cc42a96	1886 to 2017	aou_1.csv, aou_3, aou_5_34, aou_5_34.csv, NACC_list_species_aou_7_57.csv	aou_1.csv	NACC_list_species_aou_7_57.csv	1886, 1910, 1982, 1982, 2017	1886	2017	added Pelecanus erythrorhynchos		no	no	yes
e85b5dcc-8bd8-4d65-a0ae-3aa2fd9c9f1b	Nomonyx dominicus	Erismatura dominica; Nomonyx dominicus; Oxyura dominica	99d406c7-c1b4-4b74-a5b2-6a81f767fe54	1886 to 2017	aou_1.csv, aou_4_20, aou_4_22, aou_5_34.csv, aou_6_41, NACC_list_species_aou_7_57.csv	aou_1.csv	NACC_list_species_aou_7_57.csv	1886, 1945, 1947, 1982, 1997, 2017	1886	2017	added Nomonyx dominicus		no	no	yes
aceab4c8-c82a-4e9e-8099-f8326127bd97	Myiobius atricaudus	Myiobius atricaudus	76f01789-119f-4ce5-a9d7-baa131cd8180	1983 to 2017	aou_6, NACC_list_species_aou_7_57.csv	aou_6	NACC_list_species_aou_7_57.csv	1983, 2017	1983	2017	added Myiobius atricaudus		no	no	yes
1e741048-a1f3-4408-b0ea-c46409653cc0	Icteria virens	Icteria virens; Icteria virens longicauda	e1acfc79-63d1-4f20-bee6-a275d6347908	1886 to 2017	aou_1.csv, aou_3_17, aou_5, aou_5_34, aou_5_34.csv, aou_6, NACC_list_species_aou_7_57.csv	aou_1.csv	NACC_list_species_aou_7_57.csv	1886, 1920, 1957, 1982, 1982, 1983, 2017	1886	2017	added Icteria virens longicauda; added Icteria virens		yes	no	yes
43dea180-dc37-4bc8-8987-fd3dab8c8e1d	Thryophilus rufalbus	Thryophilus rufalbus; Thryothorus rufalbus	c10272c0-c41d-4b69-83cc-3ebd18a8e9a2	1983 to 2017	aou_6, aou_7_53, NACC_list_species_aou_7_57.csv	aou_6	NACC_list_species_aou_7_57.csv	1983, 2012, 2017	1983	2017	added Thryothorus rufalbus		no	no	yes
ea83ab43-62f9-45f2-8a92-4b0a1a829589	Tiaris olivaceus	Tiaris olivacea; Tiaris olivaceus	f33b0336-b1d1-414f-b349-24f1ef74eef3	January 1982 to 2017	aou_5_34, aou_5_34.csv, aou_7_45, NACC_list_species_aou_7_57.csv	aou_5_34	NACC_list_species_aou_7_57.csv	1982, 1982, 2004, 2017	1982	2017	added Tiaris olivacea		no	no	yes
197d53a7-d9e5-4cb0-a1de-328e4e92bd32	Calocitta colliei	Calocitta colliei	1e21accb-700b-4836-a644-bf272107cb54	January 1982 to 2017	aou_5_34, aou_5_34.csv, NACC_list_species_aou_7_57.csv	aou_5_34	NACC_list_species_aou_7_57.csv	1982, 1982, 2017	1982	2017	added Calocitta colliei		no	no	yes
b27233f7-6f00-4ed3-af18-45ee0935f616	Polioptila albiloris	Polioptila albiloris	ceb356d1-a0e9-4ada-98b5-23790b90b5a3	1983 to 2017	aou_6, aou_7_51, NACC_list_species_aou_7_57.csv	aou_6	NACC_list_species_aou_7_57.csv	1983, 2010, 2017	1983	2017	added Polioptila albiloris		no	no	yes
d0cc4b29-b8dd-4f4a-99ec-ed4f4d2f60b4	Campylopterus excellens	Campylopterus excellens	233500de-1738-4277-873e-838971e6bb4f	1983 to 2017	aou_6, NACC_list_species_aou_7_57.csv	aou_6	NACC_list_species_aou_7_57.csv	1983, 2017	1983	2017	added Campylopterus excellens		no	no	yes
f1a334bf-14a7-4fb4-8342-90ab2fad96cb	Aramides cajaneus	Aramides cajanea; Aramides cajaneus	06b58737-8f12-4795-bc23-df11b35b4bc9	1983 to 2016	aou_6, aou_7_53, aou_7_57	aou_6	aou_7_57	1983, 2012, 2016	1983	2016	added Aramides cajanea	Aramides cajaneus -> Aramides albiventris + Aramides cajaneus [split, aou_7_57 (2016)]	no	no	yes
30aec509-3d34-465c-8e76-ea1f5e24f91f	Aramides cajaneus	Aramides cajaneus	06b58737-8f12-4795-bc23-df11b35b4bc9	2016 to 2017	aou_7_57, NACC_list_species_aou_7_57.csv	aou_7_57	NACC_list_species_aou_7_57.csv	2016, 2017	2016	2017	Aramides cajaneus -> Aramides albiventris + Aramides cajaneus [split, aou_7_57 (2016)]		no	no	yes
4e704f9e-a204-48b3-afbc-9c4be206f6e8	Charadrius mongolus	Aegialitis mongola; Charadrius mongolus	c1203338-4e4f-4c91-bc4e-614b3582464b	1886 to 2017	aou_1.csv, aou_3_17, aou_5_34.csv, aou_7_45, NACC_list_species_aou_7_57.csv	aou_1.csv	NACC_list_species_aou_7_57.csv	1886, 1920, 1982, 2004, 2017	1886	2017	added Aegialitis mongola		no	no	yes
22a62063-6b7f-46bc-bcf9-174da6110fd9	Alectoris graeca	Alectoris graeca	fd624a03-909d-4c5b-aeb5-bc1675c7ec24	1953 to 1973	aou_4_28, aou_5, aou_5_32	aou_4_28	aou_5_32	1953, 1957, 1973	1953	1973	added Alectoris graeca	Alectoris graeca -> Alectoris chukar + Alectoris graeca [split, aou_5_32 (1973)]	no	no	no
31b00901-1793-45f4-a08b-9b85f51509d1	Alectoris graeca	Alectoris graeca	fd624a03-909d-4c5b-aeb5-bc1675c7ec24	1973	aou_5_32	aou_5_32	aou_5_32	1973	1973	1973	Alectoris graeca -> Alectoris chukar + Alectoris graeca [split, aou_5_32 (1973)]		no	no	no
0df2a207-8d1d-4380-ae76-577b904fea7c	Larus belcheri	Larus belcheri	173631b6-7dfc-4f0f-9cae-2cbce52fd119	January 1982 to 1997	aou_5_34, aou_5_34.csv, aou_6_41	aou_5_34	aou_6_41	1982, 1982, 1997	1982	1997	added Larus belcheri	Larus belcheri -> Larus belcheri + Larus atlanticus [split, aou_6_41 (1997)]	no	no	yes
e2a2dbe1-39e6-4508-97fc-92fa061ccc8e	Larus belcheri	Larus belcheri	173631b6-7dfc-4f0f-9cae-2cbce52fd119	1997 to 2017	aou_6_41, aou_7_44, NACC_list_species_aou_7_57.csv	aou_6_41	NACC_list_species_aou_7_57.csv	1997, 2003, 2017	1997	2017	Larus belcheri -> Larus belcheri + Larus atlanticus [split, aou_6_41 (1997)]		no	no	yes
24064372-2cf2-459f-85c3-e08283a8732a	Trochilus polytmus	Trochilus polytmus	ef6138f8-7740-4c02-af1c-c971a37ccf0c	1983 to 2017	aou_6, NACC_list_species_aou_7_57.csv	aou_6	NACC_list_species_aou_7_57.csv	1983, 2017	1983	2017	added Trochilus polytmus		no	no	yes
190ffc43-eaca-45f2-b9f5-1926227017d6	Passerculus beldingi	Ammodramus beldingi; Passerculus beldingi	bd63bba7-d002-4dbc-afaf-07c0897f1f68	1886 to 1944	aou_1.csv, aou_2_12, aou_2_15, aou_4_19	aou_1.csv	aou_4_19	1886, 1903, 1909, 1944	1886	1944	added Ammodramus beldingi	Passerculus beldingi + Passerculus rostratus + Passerculus sandwichensis -> Passerculus sandwichensis [lump, aou_4_19 (1944)]	yes	no	no
6ec65dd1-376b-4bf0-9ac6-5937db6a974b	Passerculus beldingi	Passerculus beldingi	bd63bba7-d002-4dbc-afaf-07c0897f1f68	1944	aou_4_19	aou_4_19	aou_4_19	1944	1944	1944	Passerculus beldingi + Passerculus rostratus + Passerculus sandwichensis -> Passerculus sandwichensis [lump, aou_4_19 (1944)]		yes	no	no
c8e9fa38-29b4-4154-95c1-5244d4a1dcfb	Numenius tahitiensis	Numenius tahitiensis; Phaeopus tahitiensis	50bc6cb3-2129-43e5-92f3-1ec6d03f56e0	1886 to 2017	aou_1.csv, aou_4, aou_4_19, aou_5_34.csv, NACC_list_species_aou_7_57.csv	aou_1.csv	NACC_list_species_aou_7_57.csv	1886, 1931, 1944, 1982, 2017	1886	2017	added Numenius tahitiensis		no	no	yes
e86987f9-d944-4c56-b570-18ab5f421f59	Porzana carolina	Porzana carolina	72dedafd-dc67-4453-94a5-93d22e711574	1886 to 2017	aou_1.csv, aou_5_34.csv, NACC_list_species_aou_7_57.csv	aou_1.csv	NACC_list_species_aou_7_57.csv	1886, 1982, 2017	1886	2017	added Porzana carolina		no	no	yes
6a3f2539-125e-45df-84cc-636eb332a553	Buteo buteo	Buteo buteo	15a6928e-1fcf-4432-94c7-fe08a44ae8ff	1886 to 1931	aou_1.csv, aou_2_14, aou_3, aou_3_18, aou_4	aou_1.csv	aou_4	1886, 1908, 1910, 1923, 1931	1886	1931	added Buteo buteo		no	no	no
93232703-6958-4503-84eb-a24734999e73	Icterus pustulatus	Icterus pustulatus	4a07b811-8265-4efc-8cd8-7f7d3f2adf36	1945 to 2017	aou_4_20, aou_5_34, aou_5_34.csv, aou_6, NACC_list_species_aou_7_57.csv	aou_4_20	NACC_list_species_aou_7_57.csv	1945, 1982, 1982, 1983, 2017	1945	2017	added Icterus pustulatus		no	no	yes
31c9b728-7571-4e13-8a93-0b25228f8f3e	Pulsatrix perspicillata	Pulsatrix perspicillata	7ef72407-0309-4138-ad88-f2fe2d27d829	1983 to 2017	aou_6, NACC_list_species_aou_7_57.csv	aou_6	NACC_list_species_aou_7_57.csv	1983, 2017	1983	2017	added Pulsatrix perspicillata		no	no	yes
e7b47f92-e3ae-48d4-aa79-4a2b14f1201b	Callipepla californica	Callipepla californica; Callipepla californica vallicola; Lophortyx californica; Lophortyx californicus	9d9f2a04-30f1-4f77-9fc0-a3334620a5cb	1886 to 2017	aou_1.csv, aou_2_09, aou_2_15, aou_3, aou_4, aou_4_19, aou_5, aou_5_34, aou_5_34.csv, aou_6_41, NACC_list_species_aou_7_57.csv	aou_1.csv	NACC_list_species_aou_7_57.csv	1886, 1899, 1909, 1910, 1931, 1944, 1957, 1982, 1982, 1997, 2017	1886	2017	added Callipepla californica; added Callipepla californica vallicola		yes	no	yes
547205a5-b1d8-4f37-b1e5-158d3f12eba8	Corapipo leucorrhoa	Corapipo leucorrhoa	38c72538-d4a8-42dd-bc0b-ee2b9b82204a	1983 to 1997	aou_6, aou_6_40, aou_6_41	aou_6	aou_6_41	1983, 1995, 1997	1983	1997	added Corapipo leucorrhoa	Corapipo leucorrhoa -> Corapipo altera + Corapipo leucorrhoa [split, aou_6_41 (1997)]	no	no	no
e8252167-bca5-47e2-9340-96cf79c428c9	Corapipo leucorrhoa	Corapipo leucorrhoa	38c72538-d4a8-42dd-bc0b-ee2b9b82204a	1997	aou_6_41	aou_6_41	aou_6_41	1997	1997	1997	Corapipo leucorrhoa -> Corapipo altera + Corapipo leucorrhoa [split, aou_6_41 (1997)]		no	no	no
088206fd-2b30-43f6-98ff-ca7f195be5bd	Amazona agilis	Amazona agilis	9f112f09-093c-49ff-878c-1b35fc20e968	1983 to 2017	aou_6, NACC_list_species_aou_7_57.csv	aou_6	NACC_list_species_aou_7_57.csv	1983, 2017	1983	2017	added Amazona agilis		no	no	yes
573190f0-1c83-4e8f-9abe-108367cfb9da	Camptostoma obsoletum	Camptostoma obsoletum	37498d63-cb35-428d-80d3-15d66cf2248f	1983 to 2017	aou_6, NACC_list_species_aou_7_57.csv	aou_6	NACC_list_species_aou_7_57.csv	1983, 2017	1983	2017	added Camptostoma obsoletum		no	no	yes
bf91b2bd-8022-4e6e-a626-74ec316a833e	Larus marinus	Larus marinus	344bc9fd-93fe-442c-be91-abfbf0474cf8	1886 to 2017	aou_1.csv, aou_5_34.csv, NACC_list_species_aou_7_57.csv	aou_1.csv	NACC_list_species_aou_7_57.csv	1886, 1982, 2017	1886	2017	added Larus marinus		no	no	yes
242bba56-0b7c-489b-80da-d04ef8d2930f	Amazona ochrocephala	Amazona ochrocephala	5da5276a-c89b-4619-a48d-30c02677bed6	1983 to 2017	aou_6, NACC_list_species_aou_7_57.csv	aou_6	NACC_list_species_aou_7_57.csv	1983, 2017	1983	2017	added Amazona ochrocephala		no	no	yes
d323cb83-e4e5-47a0-8b79-cffaee11d0c0	Icterus croconotus	Icterus croconotus	caeb8e3e-bd0a-4d39-8c09-c8e496f53367	2008	aou_7_49	aou_7_49	aou_7_49	2008	2008	2008	Icterus icterus -> Icterus jamacaii + Icterus icterus + Icterus croconotus [split, aou_7_49 (2008)]; deleted Icterus croconotus	Icterus icterus -> Icterus jamacaii + Icterus icterus + Icterus croconotus [split, aou_7_49 (2008)]	no	no	no
cf58b8a5-81bd-4cf3-8731-469820c20403	Sturnella magna	Sturnella magna; Sturnella magna mexicana; Sturnella magna neglecta	bb2fafd2-8a96-4d56-81b7-b17b3d8bf29d	1886 to 1908	aou_1.csv, aou_2_14	aou_1.csv	aou_2_14	1886, 1908	1886	1908	added Sturnella magna mexicana; added Sturnella magna; added Sturnella magna neglecta	Sturnella magna -> Sturnella magna + Sturnella neglecta [split, aou_2_14 (1908)]	yes	no	yes
a31dc056-68a4-4ad6-a40c-b0ffe2badfb0	Sturnella magna	Sturnella magna	bb2fafd2-8a96-4d56-81b7-b17b3d8bf29d	1908 to 2017	aou_2_14, aou_4, aou_5_34, aou_5_34.csv, aou_6, NACC_list_species_aou_7_57.csv	aou_2_14	NACC_list_species_aou_7_57.csv	1908, 1931, 1982, 1982, 1983, 2017	1908	2017	Sturnella magna -> Sturnella magna + Sturnella neglecta [split, aou_2_14 (1908)]		no	no	yes
e93bd955-646f-4175-ac09-1819b2922a5f	Pachyramphus major	Pachyramphus major	4280a7ff-bad2-43e9-987f-4dfaac6185f5	1983 to 2017	aou_6, aou_6_35, aou_6_41, aou_7, aou_7_44, aou_7_45, aou_7_52, NACC_list_species_aou_7_57.csv	aou_6	NACC_list_species_aou_7_57.csv	1983, 1985, 1997, 1998, 2003, 2004, 2011, 2017	1983	2017	added Pachyramphus major		no	no	yes
5224c70d-1d71-4777-8447-d59bbec09bdd	Leptodon cayanensis	Leptodon cayanensis	07c107b2-5df1-457e-9919-d95f2f85aa2b	1983 to 2017	aou_6, NACC_list_species_aou_7_57.csv	aou_6	NACC_list_species_aou_7_57.csv	1983, 2017	1983	2017	added Leptodon cayanensis		no	no	yes
4ad99bc9-f9b8-4e78-bb96-db5999d351d5	Zenaida asiatica	Melopelia asiatica; Melopelia leucoptera; Zenaida asiatica	5f16ac71-c53c-439e-848c-0f000fd7dbba	1886 to 2017	aou_1.csv, aou_2_14, aou_4_19, aou_5_34.csv, NACC_list_species_aou_7_57.csv	aou_1.csv	NACC_list_species_aou_7_57.csv	1886, 1908, 1944, 1982, 2017	1886	2017	added Melopelia leucoptera		no	no	yes
0cb0b0ed-1a7c-49de-980f-dc324b0a6acb	Toxostoma rufum	Harporhynchus rufus; Toxostoma rufum	e99fe3a8-8847-4617-b94b-43e0d3e87c4c	1886 to 2017	aou_1.csv, aou_2_11, aou_3, aou_5_34.csv, NACC_list_species_aou_7_57.csv	aou_1.csv	NACC_list_species_aou_7_57.csv	1886, 1902, 1910, 1982, 2017	1886	2017	added Harporhynchus rufus		no	no	yes
be745a20-0899-4d26-a5ae-b83de8743faa	Pheugopedius felix	Pheugopedius felix; Thryothorus felix	0272151c-6e4b-4b75-a640-bee127af7e35	1983 to 2017	aou_6, aou_7_53, NACC_list_species_aou_7_57.csv	aou_6	NACC_list_species_aou_7_57.csv	1983, 2012, 2017	1983	2017	added Thryothorus felix		no	no	yes
4faf85ca-4dde-4954-a745-a5ee8ee62e0e	Eupsittula nana	Aratinga nana; Eupsittula nana	3bc8f2a8-3358-43f3-9056-81339adab9f1	1983 to 2017	aou_6, aou_7_49, aou_7_55, NACC_list_species_aou_7_57.csv	aou_6	NACC_list_species_aou_7_57.csv	1983, 2008, 2014, 2017	1983	2017	added Aratinga nana		no	no	yes
44c14aeb-a6fe-4864-b534-b3f2d00e1c82	Passerina leclancherii	Passerina leclancherii	0c98f06a-4fe9-4020-bee5-65162384643b	1983 to 2017	aou_6, NACC_list_species_aou_7_57.csv	aou_6	NACC_list_species_aou_7_57.csv	1983, 2017	1983	2017	added Passerina leclancherii		no	no	yes
5aec16ac-40c5-46c9-bb30-9afce20564a6	Capella delicata	Capella delicata; Gallinago delicata	26305404-87ff-4fd3-b87d-d1b9093542cd	1886 to 1945	aou_1.csv, aou_4, aou_4_20	aou_1.csv	aou_4_20	1886, 1931, 1945	1886	1945	added Gallinago delicata	Capella gallinago + Capella delicata -> Capella gallinago [lump, aou_4_20 (1945)]	yes	no	yes
5785d106-6e7a-47e6-b743-b213f07268fa	Gallinago delicata	Capella delicata; Gallinago delicata	26305404-87ff-4fd3-b87d-d1b9093542cd	1945 to 2002	aou_4_20, aou_7_43	aou_4_20	aou_7_43	1945, 2002	1945	2002	Capella gallinago + Capella delicata -> Capella gallinago [lump, aou_4_20 (1945)]	Gallinago gallinago -> Gallinago gallinago + Gallinago delicata [split, aou_7_43 (2002)]	yes	no	yes
ef8fe1e7-83a7-478f-b856-f5c44018f0fe	Gallinago delicata	Gallinago delicata	26305404-87ff-4fd3-b87d-d1b9093542cd	2002 to 2017	aou_7_43, NACC_list_species_aou_7_57.csv	aou_7_43	NACC_list_species_aou_7_57.csv	2002, 2017	2002	2017	Gallinago gallinago -> Gallinago gallinago + Gallinago delicata [split, aou_7_43 (2002)]		no	no	yes
e5087d20-5046-4a07-9e94-3d988bf015c1	Leiothrix lutea	Leiothrix lutea	2da5b14f-47d8-4808-b48b-0d17f1db011b	January 1982 to 2017	aou_5_34, aou_5_34.csv, aou_6, NACC_list_species_aou_7_57.csv	aou_5_34	NACC_list_species_aou_7_57.csv	1982, 1982, 1983, 2017	1982	2017	added Leiothrix lutea		no	no	yes
3991f1bc-e784-483c-ab01-084a33032d56	Copsychus malabaricus	Copsychus malabaricus	30f6db2f-c86c-48c6-b71a-0df6b9ea0642	January 1982 to 2017	aou_5_34, aou_5_34.csv, aou_6, aou_7_52, NACC_list_species_aou_7_57.csv	aou_5_34	NACC_list_species_aou_7_57.csv	1982, 1982, 1983, 2011, 2017	1982	2017	added Copsychus malabaricus		no	no	yes
87421c2c-e414-46df-a58a-78e48a900fd3	Chamaepetes unicolor	Chamaepetes unicolor	b4e29125-ce32-43cf-aea4-1ab4438cf0fe	1983 to 2017	aou_6, NACC_list_species_aou_7_57.csv	aou_6	NACC_list_species_aou_7_57.csv	1983, 2017	1983	2017	added Chamaepetes unicolor		no	no	yes
a4882cbd-35ed-47cf-8b54-282b6d03f278	Piranga olivacea	Piranga erythromelas; Piranga olivacea	9fc20fe5-a241-45cd-a2b6-04d835529bc8	1886 to 2017	aou_1.csv, aou_2_14, aou_4, aou_4_19, aou_5_34, aou_5_34.csv, aou_6, aou_7_50, NACC_list_species_aou_7_57.csv	aou_1.csv	NACC_list_species_aou_7_57.csv	1886, 1908, 1931, 1944, 1982, 1982, 1983, 2009, 2017	1886	2017	added Piranga erythromelas		no	no	yes
6093182d-046c-4d78-bf75-3016999bef42	Pteroglossus frantzii	Pteroglossus frantzii	9a7606b1-126e-4a18-b0ff-6935f281228c	1983 to 2017	aou_6, NACC_list_species_aou_7_57.csv	aou_6	NACC_list_species_aou_7_57.csv	1983, 2017	1983	2017	added Pteroglossus frantzii		no	no	yes
ebf7f240-c793-433a-87b8-e115f752e048	Anthus cervinus	Anthus cervinus	41f2df85-eb32-4922-ac8a-9cd6b1c1693e	1886 to 2017	aou_1.csv, aou_5_34.csv, NACC_list_species_aou_7_57.csv	aou_1.csv	NACC_list_species_aou_7_57.csv	1886, 1982, 2017	1886	2017	added Anthus cervinus		no	no	yes
fe46e22c-8778-40be-b24b-1ee2b6a94620	Anas diazi	Anas diazi	fa642ee2-8cd5-495d-9f43-854240e7ad12	1931 to January 1982	aou_4, aou_5, aou_5_34	aou_4	aou_5_34	1931, 1957, 1982	1931	1982	added Anas diazi		no	no	no
dee659ba-2348-4f80-bd6e-a34d280add4c	Gampsonyx swainsonii	Gampsonyx swainsonii	e9d157c7-b124-4912-959c-acedda3d91b8	1983 to 2017	aou_6, NACC_list_species_aou_7_57.csv	aou_6	NACC_list_species_aou_7_57.csv	1983, 2017	1983	2017	added Gampsonyx swainsonii		no	no	yes
71457ae9-6b8b-46a6-9921-abffaad0f229	Myadestes myadestinus	Myadestes myadestinus	cb031617-2988-4e23-8f70-bb9558c0e6fb	1985	aou_6_35	aou_6_35	aou_6_35	1985	1985	1985	Myadestes obscurus -> Myadestes lanaiensis + Myadestes oahensis + Myadestes myadestinus + Myadestes obscurus [split, aou_6_35 (1985)]	Myadestes obscurus -> Myadestes lanaiensis + Myadestes oahensis + Myadestes myadestinus + Myadestes obscurus [split, aou_6_35 (1985)]	no	no	yes
8013913a-df9d-42ea-945a-ef620d433156	Myadestes myadestinus	Myadestes myadestinus	cb031617-2988-4e23-8f70-bb9558c0e6fb	1985 to 2017	aou_6_35, NACC_list_species_aou_7_57.csv	aou_6_35	NACC_list_species_aou_7_57.csv	1985, 2017	1985	2017	Myadestes obscurus -> Myadestes lanaiensis + Myadestes oahensis + Myadestes myadestinus + Myadestes obscurus [split, aou_6_35 (1985)]		no	no	yes
9dd321c5-5531-464e-a6c9-ea4f98ed2235	Sporophila torqueola	Sporophila morelleti; Sporophila torqueola	352943b5-24f6-420b-9f19-18d6d69c30fe	1886 to 2017	aou_1.csv, aou_1_01, aou_2_12, aou_3, aou_4_19, aou_5, aou_5_34, aou_5_34.csv, NACC_list_species_aou_7_57.csv	aou_1.csv	NACC_list_species_aou_7_57.csv	1886, 1889, 1903, 1910, 1944, 1957, 1982, 1982, 2017	1886	2017	added Sporophila morelleti		no	no	yes
767e27ed-fb70-4bf1-8297-a6a1033fc00c	Anas poecilorhyncha	Anas poecilorhyncha	29ade91b-bd90-4720-b90a-2e26c5705d37	January 1982 to 2008	aou_5_34, aou_5_34.csv, aou_7_49	aou_5_34	aou_7_49	1982, 1982, 2008	1982	2008	added Anas poecilorhyncha	Anas poecilorhyncha -> Anas poecilorhyncha + Anas zonorhyncha [split, aou_7_49 (2008)]	no	no	no
7fad99b0-e9d9-41ca-ab77-ad820999b21f	Anas poecilorhyncha	Anas poecilorhyncha	29ade91b-bd90-4720-b90a-2e26c5705d37	2008	aou_7_49	aou_7_49	aou_7_49	2008	2008	2008	Anas poecilorhyncha -> Anas poecilorhyncha + Anas zonorhyncha [split, aou_7_49 (2008)]		no	no	no
0cee9f18-ad0f-42b0-893e-743ec85f15f4	Peucedramus taeniatus	Dendroica olivacea; Peucedramus olivaceus; Peucedramus taeniatus	1c7649e8-1385-4c6f-a4c5-cd6a61abe35d	1886 to 2017	aou_1.csv, aou_2_14, aou_3_17, aou_4_24, aou_5, aou_5_34, aou_5_34.csv, aou_6, aou_6_35, aou_6_41, NACC_list_species_aou_7_57.csv	aou_1.csv	NACC_list_species_aou_7_57.csv	1886, 1908, 1920, 1949, 1957, 1982, 1982, 1983, 1985, 1997, 2017	1886	2017	added Dendroica olivacea		no	no	yes
d3a7e6cb-a370-4f69-b6db-c6292cbd6b61	Nonnula frontalis	Nonnula frontalis	2b7c9c02-28c7-452f-a95d-0a6f01c1ea34	2008	aou_7_49	aou_7_49	aou_7_49	2008	2008	2008	Nonnula ruficapilla -> Nonnula frontalis + Nonnula ruficapilla [split, aou_7_49 (2008)]	Nonnula ruficapilla -> Nonnula frontalis + Nonnula ruficapilla [split, aou_7_49 (2008)]	no	no	yes
aefec9c6-51a4-4a2c-a122-9757a9f3b214	Nonnula frontalis	Nonnula frontalis	2b7c9c02-28c7-452f-a95d-0a6f01c1ea34	2008 to 2017	aou_7_49, NACC_list_species_aou_7_57.csv	aou_7_49	NACC_list_species_aou_7_57.csv	2008, 2017	2008	2017	Nonnula ruficapilla -> Nonnula frontalis + Nonnula ruficapilla [split, aou_7_49 (2008)]		no	no	yes
f9ff45f3-cbd6-41c8-8039-21ff7f6dd7b4	Peucaea humeralis	Aimophila humeralis; Peucaea humeralis	8848232b-909e-44e7-a5aa-5174ece2f667	1983 to 2017	aou_6, aou_7_51, NACC_list_species_aou_7_57.csv	aou_6	NACC_list_species_aou_7_57.csv	1983, 2010, 2017	1983	2017	added Aimophila humeralis		no	no	yes
6297c352-53ca-49f2-8837-33c345d347f0	Pheugopedius fasciatoventris	Pheugopedius fasciatoventris; Thryothorus fasciatoventris	57d0406a-cbc5-452a-9854-eb95dad1e7d4	1983 to 2017	aou_6, aou_7_53, NACC_list_species_aou_7_57.csv	aou_6	NACC_list_species_aou_7_57.csv	1983, 2012, 2017	1983	2017	added Thryothorus fasciatoventris		no	no	yes
591fa2fe-e9d1-410f-b2f8-76df34d05969	Melanerpes rubricapillus	Melanerpes rubricapillus	0da47489-9330-45fc-883a-1fa6f35e75bc	1983 to 2017	aou_6, NACC_list_species_aou_7_57.csv	aou_6	NACC_list_species_aou_7_57.csv	1983, 2017	1983	2017	added Melanerpes rubricapillus		no	no	yes
69672f76-7acd-46c4-ab99-aae1bd89b517	Dryocopus pileatus	Ceophloeus pileatus; Dryocopus pileatus; Hylatomus pileatus; Phloeotomus pileatus	96d0c970-11eb-4ad5-936f-e3d8c847521a	1886 to 2017	aou_1.csv, aou_2_14, aou_4, aou_4_22, aou_4_24, aou_5_34.csv, NACC_list_species_aou_7_57.csv	aou_1.csv	NACC_list_species_aou_7_57.csv	1886, 1908, 1931, 1947, 1949, 1982, 2017	1886	2017	added Ceophloeus pileatus		no	no	yes
e69e1a49-482a-475f-9c2d-24a0fdc52b5d	Junco montanus	Junco montanus	49eb4c4e-7e3c-41c4-8953-3164a0fe3f23	1899 to 1908	aou_2_09, aou_2_14	aou_2_09	aou_2_14	1899, 1908	1899	1908	added Junco montanus		no	no	no
159dc323-41c4-4a49-8047-238f74cbb63e	Dendrocolaptes certhia	Dendrocolaptes certhia	8d1f7408-d017-4ee7-8f6c-7b471c63210a	1983 to 1997	aou_6, aou_6_41	aou_6	aou_6_41	1983, 1997	1983	1997	added Dendrocolaptes certhia	Dendrocolaptes certhia -> Dendrocolaptes sanctithomae + Dendrocolaptes certhia [split, aou_6_41 (1997)]	no	no	no
8a8cad77-8b7d-4462-9753-32ad86ccbd61	Dendrocolaptes certhia	Dendrocolaptes certhia	8d1f7408-d017-4ee7-8f6c-7b471c63210a	1997	aou_6_41	aou_6_41	aou_6_41	1997	1997	1997	Dendrocolaptes certhia -> Dendrocolaptes sanctithomae + Dendrocolaptes certhia [split, aou_6_41 (1997)]		no	no	no
9696e518-3b9d-4ef0-acc8-fa9010433c0a	Molothrus aeneus	Callothrus robustus; Molothrus aeneus; Tangavius aeneus	c19dcd26-ada1-44c2-9086-f46744dfea51	1886 to 2017	aou_1.csv, aou_1_01, aou_2, aou_2_14, aou_5, aou_5_33, aou_5_34, aou_5_34.csv, aou_6, NACC_list_species_aou_7_57.csv	aou_1.csv	NACC_list_species_aou_7_57.csv	1886, 1889, 1895, 1908, 1957, 1976, 1982, 1982, 1983, 2017	1886	2017	added Molothrus aeneus		no	no	yes
24aa331c-c742-4323-86ce-2ecf562dac40	Henicorhina leucophrys	Henicorhina leucophrys	efe59295-ac68-4e2f-b072-0b8cba8e79f9	1983 to 2017	aou_6, NACC_list_species_aou_7_57.csv	aou_6	NACC_list_species_aou_7_57.csv	1983, 2017	1983	2017	added Henicorhina leucophrys		no	no	yes
e89dd2b2-597d-4492-a06d-9e17cd57d741	Phoenicurus phoenicurus	Phoenicurus phoenicurus	8d7f6640-ea6a-4d14-9f13-7be6226be550	2015 to 2017	aou_7_56, NACC_list_species_aou_7_57.csv	aou_7_56	NACC_list_species_aou_7_57.csv	2015, 2017	2015	2017	added Phoenicurus phoenicurus		no	no	yes
51bed747-285f-4857-9084-8ecef42c806b	Phalacrocorax urile	Phalacrocorax urile	95db72f4-58d9-4ed0-b5f3-732b81620ea0	1886 to 2017	aou_1.csv, aou_5_34.csv, NACC_list_species_aou_7_57.csv	aou_1.csv	NACC_list_species_aou_7_57.csv	1886, 1982, 2017	1886	2017	added Phalacrocorax urile		no	no	yes
5d16f8a1-4cf0-4d9c-a4a4-b93c4b3b7cf9	Amazona oratrix	Amazona oratrix	0bec6644-e6c3-4618-8421-32da43d5a731	1983 to 2017	aou_6, NACC_list_species_aou_7_57.csv	aou_6	NACC_list_species_aou_7_57.csv	1983, 2017	1983	2017	added Amazona oratrix		no	no	yes
fb4e648e-b519-4ef6-8d33-c0bd876a8f4d	Vireolanius melitophrys	Vireolanius melitophrys	6e60305c-93dd-4a0f-94f4-93aea1b2bb03	1983 to 2017	aou_6, NACC_list_species_aou_7_57.csv	aou_6	NACC_list_species_aou_7_57.csv	1983, 2017	1983	2017	added Vireolanius melitophrys		no	no	yes
99ac7d64-3475-4ea0-a3c8-45558838f523	Accipiter poliogaster	Accipiter poliogaster	5850e0f5-cda1-469a-b3ce-0ceb473e6864	2011 to 2017	aou_7_52, NACC_list_species_aou_7_57.csv	aou_7_52	NACC_list_species_aou_7_57.csv	2011, 2017	2011	2017	added Accipiter poliogaster		no	no	yes
20928547-b878-496a-ba0c-552351126368	Dendrocolaptes sanctithomae	Dendrocolaptes sanctithomae	4f4617de-9f9e-44c3-8d49-45a4bc2d9637	1997	aou_6_41	aou_6_41	aou_6_41	1997	1997	1997	Dendrocolaptes certhia -> Dendrocolaptes sanctithomae + Dendrocolaptes certhia [split, aou_6_41 (1997)]	Dendrocolaptes certhia -> Dendrocolaptes sanctithomae + Dendrocolaptes certhia [split, aou_6_41 (1997)]	no	no	yes
a68354c8-64e1-46ca-a5db-4dea190a3c6f	Dendrocolaptes sanctithomae	Dendrocolaptes sanctithomae	4f4617de-9f9e-44c3-8d49-45a4bc2d9637	1997 to 2017	aou_6_41, aou_7, aou_7_47, NACC_list_species_aou_7_57.csv	aou_6_41	NACC_list_species_aou_7_57.csv	1997, 1998, 2006, 2017	1997	2017	Dendrocolaptes certhia -> Dendrocolaptes sanctithomae + Dendrocolaptes certhia [split, aou_6_41 (1997)]		no	no	yes
e3a62551-ed48-4cd9-9e2a-36c99fc2e10b	Procellaria parkinsoni	Procellaria parkinsoni	a6277bb0-5ac5-4b55-a452-f28b7b27a381	1983 to 2017	aou_6, aou_6_39, NACC_list_species_aou_7_57.csv	aou_6	NACC_list_species_aou_7_57.csv	1983, 1993, 2017	1983	2017	added Procellaria parkinsoni		no	no	yes
2cc18ba3-ccaf-4dbe-ad04-987e6e97d1a0	Larus kumlieni	Larus kumlieni	a4f533b3-67c0-4003-8f5b-a527505ad79a	1886 to 1931	aou_1.csv, aou_4	aou_1.csv	aou_4	1886, 1931	1886	1931	added Larus kumlieni		no	no	no
cf9c5135-7a4b-4fd7-b17e-1be5d4b9d497	Polioptila lembeyei	Polioptila lembeyei	a3761564-d032-424c-8555-0b8d2cc8dd62	1983 to 2017	aou_6, aou_7_51, NACC_list_species_aou_7_57.csv	aou_6	NACC_list_species_aou_7_57.csv	1983, 2010, 2017	1983	2017	added Polioptila lembeyei		no	no	yes
bf6f90ad-fa7d-4623-a668-106dce68f6dc	Poecilotriccus sylvia	Poecilotriccus sylvia; Todirostrum sylvia	a162f913-5c75-4e69-b83c-8294086045be	1983 to 2017	aou_6, aou_6_41, NACC_list_species_aou_7_57.csv	aou_6	NACC_list_species_aou_7_57.csv	1983, 1997, 2017	1983	2017	added Todirostrum sylvia		no	no	yes
3b90c72c-6c9b-4454-8db3-a003254ab9c8	Progne chalybea	Progne chalybea	a8c45242-f54d-4a9f-ba8f-56d4ec7b9eaa	1908 to 2017	aou_2_14, aou_5_34.csv, NACC_list_species_aou_7_57.csv	aou_2_14	NACC_list_species_aou_7_57.csv	1908, 1982, 2017	1908	2017	added Progne chalybea		no	no	yes
a4b85daa-d4c1-41a2-9814-b5bae72ba2b8	Basileuterus rufifrons	Basileuterus rufifrons	79c617a2-6920-4a30-8784-84bb05f6ddf8	January 1982 to 2017	aou_5_34, aou_5_34.csv, aou_6, NACC_list_species_aou_7_57.csv	aou_5_34	NACC_list_species_aou_7_57.csv	1982, 1982, 1983, 2017	1982	2017	added Basileuterus rufifrons		no	no	yes
38eb91e3-66a1-4d6b-b362-ec42555f236c	Micromonacha lanceolata	Micromonacha lanceolata	a7d1fd36-5067-423c-825e-bf02ae3faf49	1983 to 2017	aou_6, NACC_list_species_aou_7_57.csv	aou_6	NACC_list_species_aou_7_57.csv	1983, 2017	1983	2017	added Micromonacha lanceolata		no	no	yes
fc3395bc-bee9-45e9-93ec-dcae2cdb1eba	Myiarchus antillarum	Myiarchus antillarum	a1ede9fa-3f3a-458b-9d14-3b4e73b77980	1983 to 2017	aou_6, NACC_list_species_aou_7_57.csv	aou_6	NACC_list_species_aou_7_57.csv	1983, 2017	1983	2017	added Myiarchus antillarum		no	no	yes
83cd9bd6-2b5d-4541-9d26-143cc82f507e	Micrastur ruficollis	Micrastur ruficollis	3f96313d-31c2-4ccc-9e6f-27fa5d75faad	1983 to 2017	aou_6, NACC_list_species_aou_7_57.csv	aou_6	NACC_list_species_aou_7_57.csv	1983, 2017	1983	2017	added Micrastur ruficollis		no	no	yes
18c3bd85-ff5c-4d1d-bbef-026fe59416aa	Larus hyperboreus	Larus glaucus; Larus hyperboreus	bd81a6b2-48b8-4862-b6e5-334200778e59	1886 to 2017	aou_1.csv, aou_2_14, aou_5_34.csv, NACC_list_species_aou_7_57.csv	aou_1.csv	NACC_list_species_aou_7_57.csv	1886, 1908, 1982, 2017	1886	2017	added Larus glaucus		no	no	yes
864f05e8-86d4-4181-8a8d-a84ba019e79d	Corvus palmarum	Corvus palmarum	afacc16d-4cc7-40a0-a556-fddcc1a396fc	1983 to 2017	aou_6, NACC_list_species_aou_7_57.csv	aou_6	NACC_list_species_aou_7_57.csv	1983, 2017	1983	2017	added Corvus palmarum		no	no	yes
07a8f584-87ab-41dc-965e-28640fd460d9	Melanerpes uropygialis	Centurus uropygialis; Melanerpes uropygialis	62be27e1-006c-4081-ac7f-1a39205ccc6b	1886 to 2017	aou_1.csv, aou_2_12, aou_5_33, aou_5_34.csv, NACC_list_species_aou_7_57.csv	aou_1.csv	NACC_list_species_aou_7_57.csv	1886, 1903, 1976, 1982, 2017	1886	2017	added Melanerpes uropygialis		no	no	yes
5fef994e-0f8e-4403-b910-bd913f4c2933	Elaenia frantzii	Elaenia frantzii	e10c2920-0c81-4b7d-a104-fd112def9229	1983 to 2017	aou_6, NACC_list_species_aou_7_57.csv	aou_6	NACC_list_species_aou_7_57.csv	1983, 2017	1983	2017	added Elaenia frantzii		no	no	yes
4feb27e0-340f-42b6-b8f7-bf3b41bb3fc4	Crypturellus soui	Crypturellus soui	4c7ad685-b7e5-4410-a073-df587e05db7a	1983 to 2017	aou_6, NACC_list_species_aou_7_57.csv	aou_6	NACC_list_species_aou_7_57.csv	1983, 2017	1983	2017	added Crypturellus soui		no	no	yes
cb061cdc-5240-471c-85a1-e8c185778c48	Sublegatus modestus	Sublegatus modestus	c2e426d3-5ff9-4345-aeae-6e6168f8cbdb	1983 to 1998	aou_6, aou_7	aou_6	aou_7	1983, 1998	1983	1998	added Sublegatus modestus		no	no	no
8fb66428-d902-47bf-8db9-5f87499b5965	Chen caerulescens	Chen caerulescens	057d4ce2-4e78-4895-8e05-b48448fea615	1889 to 1973	aou_1_01, aou_5_32	aou_1_01	aou_5_32	1889, 1973	1889	1973	added Chen caerulescens	Chen caerulescens + Chen hyperborea -> Chen caerulescens [lump, aou_5_32 (1973)]	yes	no	yes
58724eec-076f-49ba-b553-fe672e5ca7a0	Chen caerulescens	Chen caerulescens	057d4ce2-4e78-4895-8e05-b48448fea615	1973 to 2017	aou_5_32, aou_5_34.csv, NACC_list_species_aou_7_57.csv	aou_5_32	NACC_list_species_aou_7_57.csv	1973, 1982, 2017	1973	2017	Chen caerulescens + Chen hyperborea -> Chen caerulescens [lump, aou_5_32 (1973)]		yes	no	yes
62ac83b8-0dd5-485e-880f-ba3b15129284	Rhynchocyclus pacificus	Rhynchocyclus pacificus	b7038b9c-8181-4937-a762-8a8bab5e8cb5	1997	aou_6_41	aou_6_41	aou_6_41	1997	1997	1997	Rhynchocyclus brevirostris -> Rhynchocyclus pacificus + Rhynchocyclus brevirostris [split, aou_6_41 (1997)]	Rhynchocyclus brevirostris -> Rhynchocyclus pacificus + Rhynchocyclus brevirostris [split, aou_6_41 (1997)]	no	no	no
a8e1040d-56ca-449d-a9c0-f3f57fe59a37	Chamaea fasciata	Chamaea fasciata; Chamaea fasciata henshawi	9f76f805-8d79-4228-8090-e2381e1f0433	1886 to 2017	aou_1.csv, aou_3, aou_5, aou_5_34, aou_5_34.csv, aou_6, aou_7_51, NACC_list_species_aou_7_57.csv	aou_1.csv	NACC_list_species_aou_7_57.csv	1886, 1910, 1957, 1982, 1982, 1983, 2010, 2017	1886	2017	added Chamaea fasciata henshawi; added Chamaea fasciata		yes	no	yes
6d622ebc-7013-4621-ac69-d1014419dcc8	Gallus gallus	Gallus gallus	bf37b3df-ce6d-422e-b2d5-166ceea74153	January 1982 to 2017	aou_5_34, aou_5_34.csv, NACC_list_species_aou_7_57.csv	aou_5_34	NACC_list_species_aou_7_57.csv	1982, 1982, 2017	1982	2017	added Gallus gallus		no	no	yes
ab0c2d76-804b-42f8-91f9-4358c0b2658c	Tiaris canorus	Euetheia canora; Tiaris canora; Tiaris canorus	71436ed3-393e-4324-ad8d-8dd946dbae6e	1889 to 2017	aou_1_01, aou_2_11, aou_3, aou_4, aou_5, aou_5_34, aou_6, aou_7_45, NACC_list_species_aou_7_57.csv	aou_1_01	NACC_list_species_aou_7_57.csv	1889, 1902, 1910, 1931, 1957, 1982, 1983, 2004, 2017	1889	2017	added Euetheia canora		no	no	yes
9b4c7caf-9e61-4e37-a1be-248a8e042b67	Pseudastur albicollis	Leucopternis albicollis; Pseudastur albicollis	7ded1598-c461-4118-ada4-f23da1d35105	1983 to 2017	aou_6, aou_7_53, NACC_list_species_aou_7_57.csv	aou_6	NACC_list_species_aou_7_57.csv	1983, 2012, 2017	1983	2017	added Leucopternis albicollis		no	no	yes
ddb7a269-d45c-4ad5-bb41-05b6bf4bacf5	Glaucidium gnoma	Glaucidium gnoma	b19ad707-e799-4556-8ec0-72709a44301c	1886 to 1931	aou_1.csv, aou_2_14, aou_4	aou_1.csv	aou_4	1886, 1908, 1931	1886	1931	added Glaucidium gnoma	Glaucidium gnoma + Glaucidium hoskinsi -> Glaucidium gnoma [lump, aou_4 (1931)]	yes	no	yes
97ebfc0a-beda-458d-8e3f-4b01b330986c	Glaucidium gnoma	Glaucidium gnoma	b19ad707-e799-4556-8ec0-72709a44301c	1931 to 2017	aou_4, aou_5_34, aou_5_34.csv, aou_7_46, NACC_list_species_aou_7_57.csv	aou_4	NACC_list_species_aou_7_57.csv	1931, 1982, 1982, 2005, 2017	1931	2017	Glaucidium gnoma + Glaucidium hoskinsi -> Glaucidium gnoma [lump, aou_4 (1931)]		yes	no	yes
4797eda7-7415-45a6-817f-ea112ce66681	Thalasseus bergii	Sterna bergii; Thalasseus bergii	3cf81a00-b138-4999-a668-e4d891ce98ca	1991 to 2017	aou_6_38, aou_7, aou_7_47, NACC_list_species_aou_7_57.csv	aou_6_38	NACC_list_species_aou_7_57.csv	1991, 1998, 2006, 2017	1991	2017	added Sterna bergii		no	no	yes
c1ca50bb-45bf-417a-967a-b9a9836095ce	Tringa glareola	Rhyacophilus glareola; Tringa glareola	76fbde62-1ddc-4de9-bf54-602656902620	1908 to 2017	aou_2_14, aou_4_26, aou_5_34.csv, NACC_list_species_aou_7_57.csv	aou_2_14	NACC_list_species_aou_7_57.csv	1908, 1951, 1982, 2017	1908	2017	added Rhyacophilus glareola		no	no	yes
403f4ffe-5d21-426b-9670-1a9b4a0f79ef	Hylocharis xantusii	Basilinna xantusi; Hylocharis xantusi; Hylocharis xantusii	0ca0be69-ce6e-483a-875b-7fb12c86dcd1	1886 to 2017	aou_1.csv, aou_4, aou_4_21, aou_5, aou_5_34, aou_6, aou_7, NACC_list_species_aou_7_57.csv	aou_1.csv	NACC_list_species_aou_7_57.csv	1886, 1931, 1946, 1957, 1982, 1983, 1998, 2017	1886	2017	added Basilinna xantusi		no	no	yes
5d609a60-ea87-43eb-9221-52249fec65e2	Forpus passerinus	Forpus passerinus	a0bdfa70-06c5-4124-8664-d9fb3a6455d5	1983 to 2017	aou_6, NACC_list_species_aou_7_57.csv	aou_6	NACC_list_species_aou_7_57.csv	1983, 2017	1983	2017	added Forpus passerinus		no	no	yes
1073deb9-199a-449f-bc79-d8b48778d727	Dendrocincla homochroa	Dendrocincla homochroa	733440e2-4234-4046-a17e-3884944b9b78	1983 to 2017	aou_6, aou_7_47, NACC_list_species_aou_7_57.csv	aou_6	NACC_list_species_aou_7_57.csv	1983, 2006, 2017	1983	2017	added Dendrocincla homochroa		no	no	yes
a2278c40-233b-4f89-ac92-2d8c6891363c	Mionectes oleagineus	Mionectes oleagineus	17a719e7-c9ff-45eb-a7e4-7b27a99e870a	1983 to 2017	aou_6, NACC_list_species_aou_7_57.csv	aou_6	NACC_list_species_aou_7_57.csv	1983, 2017	1983	2017	added Mionectes oleagineus		no	no	yes
ee5224c4-4686-45a5-b5a0-4b898fd14fbb	Colaptes rufipileus	Colaptes rufipileus	fb29ed98-db0d-440d-a57b-24968a4e8582	1886 to 1931	aou_1.csv, aou_4	aou_1.csv	aou_4	1886, 1931	1886	1931	added Colaptes rufipileus	Colaptes rufipileus + Colaptes cafer -> Colaptes cafer [lump, aou_4 (1931)]	yes	no	no
3266222c-ed3b-4493-acfc-b9b5d9a77f07	Colaptes rufipileus	Colaptes rufipileus	fb29ed98-db0d-440d-a57b-24968a4e8582	1931	aou_4	aou_4	aou_4	1931	1931	1931	Colaptes rufipileus + Colaptes cafer -> Colaptes cafer [lump, aou_4 (1931)]		yes	no	no
9414daad-77a8-4c4d-bfc8-df86bbfc01d0	Formicivora grisea	Formicivora grisea	3725d913-4508-4dee-b8e2-ea9f9e59464a	1983 to 2017	aou_6, aou_6_41, NACC_list_species_aou_7_57.csv	aou_6	NACC_list_species_aou_7_57.csv	1983, 1997, 2017	1983	2017	added Formicivora grisea		no	no	yes
40b625f2-d5cb-4830-8a39-00273a15cb8d	Picoides villosus	Dendrocopos villosus; Dryobates villosus; Dryobates villosus audubonii; Dryobates villosus harrisii; Dryobates villosus leucomelas; Picoides villosus	c08d5ea7-0d88-4fc1-8e51-6bcd05474250	1886 to 2017	aou_1.csv, aou_4_22, aou_5_33, aou_5_34.csv, NACC_list_species_aou_7_57.csv	aou_1.csv	NACC_list_species_aou_7_57.csv	1886, 1947, 1976, 1982, 2017	1886	2017	added Dryobates villosus leucomelas; added Dryobates villosus harrisii; added Dryobates villosus audubonii; added Dryobates villosus		yes	no	yes
e0c800db-9d7f-43e1-9be0-e543c4787a86	Sylvia curruca	Sylvia curruca	98ece31b-f45b-433b-a508-99b1673ebfb5	2004 to 2017	aou_7_45, NACC_list_species_aou_7_57.csv	aou_7_45	NACC_list_species_aou_7_57.csv	2004, 2017	2004	2017	added Sylvia curruca		no	no	yes
b2dc3a66-f5cc-45d9-8780-136c2868d5e9	Myrmornis torquata	Myrmornis torquata	9998cecd-de78-46a5-923e-e7b33b1a2ab2	1983 to 2017	aou_6, aou_6_41, NACC_list_species_aou_7_57.csv	aou_6	NACC_list_species_aou_7_57.csv	1983, 1997, 2017	1983	2017	added Myrmornis torquata		no	no	yes
8f287657-655c-4fef-bbc9-c71d33ff0682	Jynx torquilla	Jynx torquilla	7baf8f10-a173-4e2b-83e5-3a326352ae72	1949 to 2017	aou_4_24, aou_5, aou_5_34, aou_5_34.csv, NACC_list_species_aou_7_57.csv	aou_4_24	NACC_list_species_aou_7_57.csv	1949, 1957, 1982, 1982, 2017	1949	2017	added Jynx torquilla		no	no	yes
f7a8c8f1-b405-487f-bf21-22433cade318	Limosa fedoa	Limosa fedoa	05789bb9-4ac9-47c5-9c60-f0aa19d33ab3	1886 to 2017	aou_1.csv, aou_5_34.csv, NACC_list_species_aou_7_57.csv	aou_1.csv	NACC_list_species_aou_7_57.csv	1886, 1982, 2017	1886	2017	added Limosa fedoa		no	no	yes
8e99158a-621d-4a66-a556-894411b004fe	Colaptes auratus	Colaptes auratus	f2ba81f1-7de1-4c30-8659-4e10f3009a78	1886 to 1973	aou_1.csv, aou_5, aou_5_32	aou_1.csv	aou_5_32	1886, 1957, 1973	1886	1973	added Colaptes auratus	Colaptes auratus + Colaptes chrysoides + Colaptes cafer -> Colaptes auratus [lump, aou_5_32 (1973)]	yes	no	yes
83eb5f04-a1d1-465f-ac27-4d1db1abe78f	Colaptes auratus	Colaptes auratus	f2ba81f1-7de1-4c30-8659-4e10f3009a78	1973 to 2017	aou_5_32, aou_5_34, aou_5_34.csv, aou_7, NACC_list_species_aou_7_57.csv	aou_5_32	NACC_list_species_aou_7_57.csv	1973, 1982, 1982, 1998, 2017	1973	2017	Colaptes auratus + Colaptes chrysoides + Colaptes cafer -> Colaptes auratus [lump, aou_5_32 (1973)]		yes	no	yes
a5bb8ec7-96ed-431e-af12-f5607d08ff89	Bubulcus ibis	Bubulbus ibis; Bubulcus ibis	c47662b3-f2cf-49d1-ac70-f5ca1f09543a	1954 to 2017	aou_4_29, aou_5, aou_5_34.csv, NACC_list_species_aou_7_57.csv	aou_4_29	NACC_list_species_aou_7_57.csv	1954, 1957, 1982, 2017	1954	2017	added Bubulbus ibis		no	no	yes
a3c6e208-c234-461c-99ab-46b5da605ef0	Telmatodytes marianae	Cistothorus marianae; Telmatodytes marianae	35eacad7-3864-4d37-a4c9-ce7523e2f4eb	1889 to 1904	aou_1_01, aou_2_12, aou_2_13	aou_1_01	aou_2_13	1889, 1903, 1904	1889	1904	added Cistothorus marianae		no	no	no
0a51b0d6-b7d6-41ec-a350-f093c5494e47	Todus angustirostris	Todus angustirostris	2c6e18e6-0139-48a0-8b70-f3653ecf08d6	1983 to 2017	aou_6, NACC_list_species_aou_7_57.csv	aou_6	NACC_list_species_aou_7_57.csv	1983, 2017	1983	2017	added Todus angustirostris		no	no	yes
0f415013-ec67-43f4-9d6d-44c7d6de9923	Ciconia maguari	Ciconia maguari	8ce7cb10-d6b8-4156-8f78-e695a8a270d3	2014 to 2017	aou_7_55, NACC_list_species_aou_7_57.csv	aou_7_55	NACC_list_species_aou_7_57.csv	2014, 2017	2014	2017	added Ciconia maguari		no	no	yes
51f022b7-cdca-4eac-87d0-827620413c80	Sporophila lineola	Sporophila lineola	d5d80e43-ca89-4e71-9b0a-09e26d84e562	2014 to 2017	aou_7_55, NACC_list_species_aou_7_57.csv	aou_7_55	NACC_list_species_aou_7_57.csv	2014, 2017	2014	2017	added Sporophila lineola		no	no	yes
6a13123b-a19a-4f54-85cb-023dbcfdb819	Anas acuta	Anas acuta; Dafila acuta	597b6521-845c-43b9-9ca4-bf12cdc1601b	1886 to 1997	aou_1.csv, aou_4, aou_4_19, aou_4_29, aou_5_34, aou_5_34.csv, aou_6_41	aou_1.csv	aou_6_41	1886, 1931, 1944, 1954, 1982, 1982, 1997	1886	1997	added Dafila acuta	Anas acuta -> Anas eatoni + Anas acuta [split, aou_6_41 (1997)]	no	no	yes
9af10239-27a4-4dff-80b2-0c405d270690	Anas acuta	Anas acuta	597b6521-845c-43b9-9ca4-bf12cdc1601b	1997 to 2017	aou_6_41, aou_7, NACC_list_species_aou_7_57.csv	aou_6_41	NACC_list_species_aou_7_57.csv	1997, 1998, 2017	1997	2017	Anas acuta -> Anas eatoni + Anas acuta [split, aou_6_41 (1997)]		no	no	yes
5846a455-ad1d-4180-b3db-c51ef0407f4f	Pterodroma solandri	Pterodroma solandri	ed855758-663b-452f-a5de-fe57b967be67	2013 to 2017	aou_7_54, NACC_list_species_aou_7_57.csv	aou_7_54	NACC_list_species_aou_7_57.csv	2013, 2017	2013	2017	added Pterodroma solandri		no	no	yes
fc14e74a-7bf9-4da1-aa10-87877e90537a	Xiphorhynchus susurrans	Xiphorhynchus susurrans	76cce9c9-0bfe-4fb2-b1b0-829f40fb4bd5	1997	aou_6_41	aou_6_41	aou_6_41	1997	1997	1997	Xiphorhynchus guttatus -> Xiphorhynchus susurrans + Xiphorhynchus guttatus [split, aou_6_41 (1997)]	Xiphorhynchus guttatus -> Xiphorhynchus susurrans + Xiphorhynchus guttatus [split, aou_6_41 (1997)]	no	no	yes
23aa1fef-9bac-4256-845a-c53625c1719f	Xiphorhynchus susurrans	Xiphorhynchus susurrans	76cce9c9-0bfe-4fb2-b1b0-829f40fb4bd5	1997 to 2017	aou_6_41, aou_7_47, NACC_list_species_aou_7_57.csv	aou_6_41	NACC_list_species_aou_7_57.csv	1997, 2006, 2017	1997	2017	Xiphorhynchus guttatus -> Xiphorhynchus susurrans + Xiphorhynchus guttatus [split, aou_6_41 (1997)]		no	no	yes
1801336e-40d9-4495-9c92-83d62295034e	Motacilla alba	Motacilla alba	89537ad4-afab-4af8-9a12-b147d153bfbf	1886 to 1931	aou_1.csv, aou_4	aou_1.csv	aou_4	1886, 1931	1886	1931	added Motacilla alba	Motacilla alba + Motacilla ocularis -> Motacilla alba [lump, aou_4 (1931)]	yes	no	yes
2c42b223-e5b1-455e-b3e2-4ae0cd9b5347	Motacilla alba	Motacilla alba	89537ad4-afab-4af8-9a12-b147d153bfbf	1931 to 2005	aou_4, aou_5_34.csv, aou_7_46	aou_4	aou_7_46	1931, 1982, 2005	1931	2005	Motacilla alba + Motacilla ocularis -> Motacilla alba [lump, aou_4 (1931)]	Motacilla alba + Motacilla lugens -> Motacilla alba [lump, aou_7_46 (2005)]	yes	no	yes
2714dbed-f1e3-4a38-915d-8b5204350c0e	Motacilla alba	Motacilla alba	89537ad4-afab-4af8-9a12-b147d153bfbf	2005 to 2017	aou_7_46, NACC_list_species_aou_7_57.csv	aou_7_46	NACC_list_species_aou_7_57.csv	2005, 2017	2005	2017	Motacilla alba + Motacilla lugens -> Motacilla alba [lump, aou_7_46 (2005)]		yes	no	yes
b9b0625f-ae8e-4b76-91d3-ed9b6c012b2e	Aphelocoma coerulescens	Aphelocoma coerulescens; Aphelocoma cyanea; Aphelocoma floridana	5c63020e-eaea-4a3d-b08d-f22de7138d6f	1886 to 1944	aou_1.csv, aou_3, aou_4, aou_4_19	aou_1.csv	aou_4_19	1886, 1910, 1931, 1944	1886	1944	added Aphelocoma floridana	Aphelocoma californica + Aphelocoma coerulescens -> Aphelocoma coerulescens [lump, aou_4_19 (1944)]; Aphelocoma insularis + Aphelocoma coerulescens -> Aphelocoma coerulescens [lump, aou_4_19 (1944)]	yes	no	yes
a905b771-3497-4768-a617-7cc2db2726f9	Aphelocoma coerulescens	Aphelocoma coerulescens	5c63020e-eaea-4a3d-b08d-f22de7138d6f	1944 to 1995	aou_4_19, aou_5, aou_5_34.csv, aou_6_40	aou_4_19	aou_6_40	1944, 1957, 1982, 1995	1944	1995	Aphelocoma californica + Aphelocoma coerulescens -> Aphelocoma coerulescens [lump, aou_4_19 (1944)]; Aphelocoma insularis + Aphelocoma coerulescens -> Aphelocoma coerulescens [lump, aou_4_19 (1944)]	Aphelocoma coerulescens -> Aphelocoma californica + Aphelocoma insularis + Aphelocoma coerulescens [split, aou_6_40 (1995)]	yes	no	yes
b527b225-9e69-472a-89cf-f0640ed1a27c	Aphelocoma coerulescens	Aphelocoma coerulescens	5c63020e-eaea-4a3d-b08d-f22de7138d6f	1995 to 2017	aou_6_40, NACC_list_species_aou_7_57.csv	aou_6_40	NACC_list_species_aou_7_57.csv	1995, 2017	1995	2017	Aphelocoma coerulescens -> Aphelocoma californica + Aphelocoma insularis + Aphelocoma coerulescens [split, aou_6_40 (1995)]		no	no	yes
f0d63801-b809-4836-b770-195f00f58de3	Melanitta perspicillata	Melanitta perspicillata; Oidemia perspicillata	58fe3737-be07-4bf0-a266-df93ff718335	1886 to 2017	aou_1.csv, aou_4, aou_5_34.csv, NACC_list_species_aou_7_57.csv	aou_1.csv	NACC_list_species_aou_7_57.csv	1886, 1931, 1982, 2017	1886	2017	added Oidemia perspicillata		no	no	yes
778742a6-9dde-4d0c-a988-2e254c25a984	Colibri cyanotus	Colibri cyanotus	c6a83f26-7bc1-472f-acd4-1170607ae3af	2016	aou_7_57	aou_7_57	aou_7_57	2016	2016	2016	Colibri thalassinus -> Colibri thalassinus + Colibri cyanotus [split, aou_7_57 (2016)]	Colibri thalassinus -> Colibri thalassinus + Colibri cyanotus [split, aou_7_57 (2016)]	no	no	yes
9a138b11-88cb-4190-961d-b044da70f4a4	Colibri cyanotus	Colibri cyanotus	c6a83f26-7bc1-472f-acd4-1170607ae3af	2016 to 2017	aou_7_57, NACC_list_species_aou_7_57.csv	aou_7_57	NACC_list_species_aou_7_57.csv	2016, 2017	2016	2017	Colibri thalassinus -> Colibri thalassinus + Colibri cyanotus [split, aou_7_57 (2016)]		no	no	yes
b38683d9-4bdd-4f35-b5c9-aa5e50b42264	Geothlypis tolmiei	Geothlypis macgillivrayi; Geothlypis tolmiei; Oporornis tolmiei	e33dd27f-bab3-4d4d-850b-5fc933b647a6	1886 to 2017	aou_1.csv, aou_2_09, aou_2_14, aou_3_17, aou_5, aou_5_34, aou_5_34.csv, aou_6, aou_7_52, NACC_list_species_aou_7_57.csv	aou_1.csv	NACC_list_species_aou_7_57.csv	1886, 1899, 1908, 1920, 1957, 1982, 1982, 1983, 2011, 2017	1886	2017	added Geothlypis macgillivrayi		no	no	yes
3ebae3bf-32a3-425e-a07d-a64524a800c2	Bubo scandiacus	Bubo scandiacus; Nyctea nyctea; Nyctea scandiaca	49dd0683-bee0-4a65-a2fd-a0a54cf61543	1886 to 2017	aou_1.csv, aou_2_14, aou_4_19, aou_5_34.csv, aou_7_44, NACC_list_species_aou_7_57.csv	aou_1.csv	NACC_list_species_aou_7_57.csv	1886, 1908, 1944, 1982, 2003, 2017	1886	2017	added Nyctea nyctea		no	no	yes
d8f6ebaf-0211-46a9-ab46-09e07c4da50f	Ibycter americanus	Daptrius americanus; Ibycter americanus	2a29b08d-3fd4-4231-92d8-16791ab76d51	1983 to 2017	aou_6, aou_7_42, NACC_list_species_aou_7_57.csv	aou_6	NACC_list_species_aou_7_57.csv	1983, 2000, 2017	1983	2017	added Daptrius americanus		no	no	yes
1586208d-50b7-4c33-b883-84f9b2b01996	Pterodroma arminjoniana	Pterodroma arminjoniana	af110fef-8cba-4033-86be-c4d4a4f824c4	1945 to 2015	aou_4_20, aou_5_34, aou_5_34.csv, aou_7_56	aou_4_20	aou_7_56	1945, 1982, 1982, 2015	1945	2015	added Pterodroma arminjoniana	Pterodroma arminjoniana -> Pterodroma heraldica + Pterodroma arminjoniana [split, aou_7_56 (2015)]	no	no	yes
79219e72-dab6-426c-84b3-ed87f0a9e7c0	Pterodroma arminjoniana	Pterodroma arminjoniana	af110fef-8cba-4033-86be-c4d4a4f824c4	2015 to 2017	aou_7_56, NACC_list_species_aou_7_57.csv	aou_7_56	NACC_list_species_aou_7_57.csv	2015, 2017	2015	2017	Pterodroma arminjoniana -> Pterodroma heraldica + Pterodroma arminjoniana [split, aou_7_56 (2015)]		no	no	yes
9353d21e-bd6b-46e4-a973-5dd67e64fbb7	Empidonax affinis	Empidonax affinis	f7d0f10b-418a-4b72-ad81-25f2f0340e96	1983 to 2017	aou_6, NACC_list_species_aou_7_57.csv	aou_6	NACC_list_species_aou_7_57.csv	1983, 2017	1983	2017	added Empidonax affinis		no	no	yes
6ecdf8fb-b360-4db2-a071-581cd6098bfc	Ardenna bulleri	Ardenna bulleri; Puffinus bulleri; Thyellodroma bulleri	b55884bf-91ce-414f-9863-23bb12676fd1	1903 to 2017	aou_2_12, aou_3_18, aou_4, aou_4_19, aou_5_34, aou_5_34.csv, aou_7_57, NACC_list_species_aou_7_57.csv	aou_2_12	NACC_list_species_aou_7_57.csv	1903, 1923, 1931, 1944, 1982, 1982, 2016, 2017	1903	2017	added Puffinus bulleri		no	no	yes
e9ef567a-08c5-4889-ac68-9781afc0e5ee	Phaethon americanus	Phaethon americanus; Phaethon flavirostris	77c9d0bb-8c6b-4bf4-a9e7-8d1d24109bb4	1886 to 1931	aou_1.csv, aou_2_09, aou_2_15, aou_4	aou_1.csv	aou_4	1886, 1899, 1909, 1931	1886	1931	added Phaethon flavirostris	Phaethon lepturus + Phaethon americanus -> Phaethon lepturus [lump, aou_4 (1931)]	yes	no	no
88af65e5-eb0d-41e5-86e3-610f6c44a058	Phaethon americanus	Phaethon americanus	77c9d0bb-8c6b-4bf4-a9e7-8d1d24109bb4	1931	aou_4	aou_4	aou_4	1931	1931	1931	Phaethon lepturus + Phaethon americanus -> Phaethon lepturus [lump, aou_4 (1931)]		yes	no	no
e491174c-7e49-4432-9eda-e45736d03dbb	Chasiempis ibidis	Chasiempis ibidis	c2f59d79-c227-459f-9a50-f8bf68132e3b	2010	aou_7_51	aou_7_51	aou_7_51	2010	2010	2010	Chasiempis sandwichensis -> Chasiempis ibidis + Chasiempis sandwichensis + Chasiempis sclateri [split, aou_7_51 (2010)]	Chasiempis sandwichensis -> Chasiempis ibidis + Chasiempis sandwichensis + Chasiempis sclateri [split, aou_7_51 (2010)]	no	no	yes
cbe29b11-fc35-4d04-9779-8cdec5dd9916	Chasiempis ibidis	Chasiempis ibidis	c2f59d79-c227-459f-9a50-f8bf68132e3b	2010 to 2017	aou_7_51, NACC_list_species_aou_7_57.csv	aou_7_51	NACC_list_species_aou_7_57.csv	2010, 2017	2010	2017	Chasiempis sandwichensis -> Chasiempis ibidis + Chasiempis sandwichensis + Chasiempis sclateri [split, aou_7_51 (2010)]		no	no	yes
196fe9b7-db1e-4ed1-b061-3d15cbd45a2c	Acridotheres tristis	Acridotheres tristis	56fcfe75-6399-4f26-81bc-9aa62958678d	January 1982 to 2017	aou_5_34, aou_5_34.csv, NACC_list_species_aou_7_57.csv	aou_5_34	NACC_list_species_aou_7_57.csv	1982, 1982, 2017	1982	2017	added Acridotheres tristis		no	no	yes
9dc5fe98-b01e-4333-b32a-5df035c06057	Apus pacificus	Apus pacificus; Micropus pacificus	b9f251f7-4e5d-4a39-a136-b685e98467cc	1931 to 2017	aou_4, aou_4_23, aou_5, aou_5_34, aou_5_34.csv, NACC_list_species_aou_7_57.csv	aou_4	NACC_list_species_aou_7_57.csv	1931, 1948, 1957, 1982, 1982, 2017	1931	2017	added Micropus pacificus		no	no	yes
b3b88d34-2370-428b-8bfc-6ec9d247a54d	Himatione sanguinea	Himatione sanguinea	43922c3b-d88c-4153-8095-3f990eaa4784	January 1982 to 2015	aou_5_34, aou_5_34.csv, aou_7_56	aou_5_34	aou_7_56	1982, 1982, 2015	1982	2015	added Himatione sanguinea	Himatione sanguinea -> Himatione sanguinea + Himatione fraithii [split, aou_7_56 (2015)]	no	no	yes
817afdd4-a5fc-4ce1-b3b3-41acc3ecd7e7	Himatione sanguinea	Himatione sanguinea	43922c3b-d88c-4153-8095-3f990eaa4784	2015 to 2017	aou_7_56, NACC_list_species_aou_7_57.csv	aou_7_56	NACC_list_species_aou_7_57.csv	2015, 2017	2015	2017	Himatione sanguinea -> Himatione sanguinea + Himatione fraithii [split, aou_7_56 (2015)]		no	no	yes
84f81764-7aa7-4f1a-b0c3-832dee61e5bb	Oreothlypis superciliosa	Oreothlypis superciliosa; Parula superciliosa	3accb833-1083-4302-b845-479bdd8332bb	1983 to 2017	aou_6, aou_7_51, NACC_list_species_aou_7_57.csv	aou_6	NACC_list_species_aou_7_57.csv	1983, 2010, 2017	1983	2017	added Parula superciliosa		no	no	yes
2c36ea2e-8365-4d33-9891-14ac675ec212	Compsothlypis nigrilora	Compsothlypis nigrilora	0d280e4b-6235-46e1-969e-c6d0480cc89a	1886 to 1904	aou_1.csv, aou_2_13	aou_1.csv	aou_2_13	1886, 1904	1886	1904	added Compsothlypis nigrilora	Compsothlypis nigrilora + Compsothlypis pitiayumi -> Compsothlypis pitiayumi [lump, aou_2_13 (1904)]	yes	no	no
c77a7074-1f99-462b-8186-fef4b7a03eb7	Compsothlypis nigrilora	Compsothlypis nigrilora	0d280e4b-6235-46e1-969e-c6d0480cc89a	1904	aou_2_13	aou_2_13	aou_2_13	1904	1904	1904	Compsothlypis nigrilora + Compsothlypis pitiayumi -> Compsothlypis pitiayumi [lump, aou_2_13 (1904)]		yes	no	no
85213c2d-cf35-462b-9d80-2b587617536a	Basileuterus tacarcunae	Basileuterus tacarcunae	f306e04e-d667-494e-ac8b-769ae527f7c2	2016	aou_7_57	aou_7_57	aou_7_57	2016	2016	2016	Basileuterus tristriatus -> Basileuterus tristriatus + Basileuterus melanotis + Basileuterus tacarcunae [split, aou_7_57 (2016)]	Basileuterus tristriatus -> Basileuterus tristriatus + Basileuterus melanotis + Basileuterus tacarcunae [split, aou_7_57 (2016)]	no	no	yes
a438c35c-7b17-45eb-8762-aa01ed2e8f74	Basileuterus tacarcunae	Basileuterus tacarcunae	f306e04e-d667-494e-ac8b-769ae527f7c2	2016 to 2017	aou_7_57, NACC_list_species_aou_7_57.csv	aou_7_57	NACC_list_species_aou_7_57.csv	2016, 2017	2016	2017	Basileuterus tristriatus -> Basileuterus tristriatus + Basileuterus melanotis + Basileuterus tacarcunae [split, aou_7_57 (2016)]		no	no	yes
5e4224a0-f8f5-4d9a-b862-50a384bfe71a	Canachites canadensis	Canachites canadensis; Dendragapus canadensis	ba22d80b-aea3-47b8-9983-d9621bb345bc	1886 to 1955	aou_1.csv, aou_2_09, aou_2_11, aou_2_15, aou_3, aou_4, aou_4_30	aou_1.csv	aou_4_30	1886, 1899, 1902, 1909, 1910, 1931, 1955	1886	1955	added Dendragapus canadensis	Canachites franklinii + Canachites canadensis -> Canachites canadensis [lump, aou_4_30 (1955)]	yes	no	no
8785c5a3-4193-4c39-a031-022d8d37c4b2	Falcipennis canadensis	Canachites canadensis; Dendragapus canadensis; Falcipennis canadensis	ba22d80b-aea3-47b8-9983-d9621bb345bc	1955 to 2017	aou_4_30, aou_5_34, aou_5_34.csv, aou_6_41, NACC_list_species_aou_7_57.csv	aou_4_30	NACC_list_species_aou_7_57.csv	1955, 1982, 1982, 1997, 2017	1955	2017	Canachites franklinii + Canachites canadensis -> Canachites canadensis [lump, aou_4_30 (1955)]		yes	no	yes
7f974678-e1e3-4973-ba79-d1d26d8693a4	Sturnella neglecta	Sturnella neglecta	00ae8009-815e-411d-85d9-1246b883952f	1908	aou_2_14	aou_2_14	aou_2_14	1908	1908	1908	Sturnella magna -> Sturnella magna + Sturnella neglecta [split, aou_2_14 (1908)]	Sturnella magna -> Sturnella magna + Sturnella neglecta [split, aou_2_14 (1908)]	no	no	yes
dce77d83-1fe1-4ee8-a861-1545663164f3	Sturnella neglecta	Sturnella neglecta	00ae8009-815e-411d-85d9-1246b883952f	1908 to 2017	aou_2_14, aou_5_34, aou_5_34.csv, aou_6, NACC_list_species_aou_7_57.csv	aou_2_14	NACC_list_species_aou_7_57.csv	1908, 1982, 1982, 1983, 2017	1908	2017	Sturnella magna -> Sturnella magna + Sturnella neglecta [split, aou_2_14 (1908)]		no	no	yes
6ca1f657-bece-4365-bfef-c9daaeacecb0	Vireo nanus	Vireo nanus	ef8a0480-1022-48d0-8a03-c9cb3dce3700	1983 to 2017	aou_6, NACC_list_species_aou_7_57.csv	aou_6	NACC_list_species_aou_7_57.csv	1983, 2017	1983	2017	added Vireo nanus		no	no	yes
3b486978-78be-487c-874a-fb17327a7cb8	Himatione fraithii	Himatione fraithii	81b0d39a-bf24-4a97-a12b-a29ea6ef6944	2015	aou_7_56	aou_7_56	aou_7_56	2015	2015	2015	Himatione sanguinea -> Himatione sanguinea + Himatione fraithii [split, aou_7_56 (2015)]	Himatione sanguinea -> Himatione sanguinea + Himatione fraithii [split, aou_7_56 (2015)]	no	no	yes
66a25cdd-5101-43e5-b6e8-2d162a7eb2fe	Himatione fraithii	Himatione fraithii	81b0d39a-bf24-4a97-a12b-a29ea6ef6944	2015 to 2017	aou_7_56, NACC_list_species_aou_7_57.csv	aou_7_56	NACC_list_species_aou_7_57.csv	2015, 2017	2015	2017	Himatione sanguinea -> Himatione sanguinea + Himatione fraithii [split, aou_7_56 (2015)]		no	no	yes
5148ce6b-6a31-4b51-b7d0-3edf5445d513	Junco aikeni	Junco aikeni	744d0714-0131-4b0f-a8ba-7eda040082ce	1886 to 1897	aou_1.csv, aou_2_08	aou_1.csv	aou_2_08	1886, 1897	1886	1897	added Junco aikeni	Junco danbyi + Junco aikeni -> Junco aikeni [lump, aou_2_08 (1897)]	yes	no	no
1814e1b2-2b29-47c6-8eb7-061337add2ba	Junco aikeni	Junco aikeni	744d0714-0131-4b0f-a8ba-7eda040082ce	1897 to 1973	aou_2_08, aou_5_32	aou_2_08	aou_5_32	1897, 1973	1897	1973	Junco danbyi + Junco aikeni -> Junco aikeni [lump, aou_2_08 (1897)]	Junco oreganus + Junco insularis + Junco hyemalis + Junco aikeni -> Junco hyemalis [lump, aou_5_32 (1973)]	yes	no	no
ed53f2aa-dd68-4b92-bbb3-41b71c2b0b5e	Junco aikeni	Junco aikeni	744d0714-0131-4b0f-a8ba-7eda040082ce	1973	aou_5_32	aou_5_32	aou_5_32	1973	1973	1973	Junco oreganus + Junco insularis + Junco hyemalis + Junco aikeni -> Junco hyemalis [lump, aou_5_32 (1973)]		yes	no	no
0db0a17d-bec8-4c4d-a3fb-cda2f55edecb	Lonchura punctulata	Lonchura punctulata	db254d09-63eb-48df-bc93-ae9d98c27688	January 1982 to 2017	aou_5_34, aou_5_34.csv, NACC_list_species_aou_7_57.csv	aou_5_34	NACC_list_species_aou_7_57.csv	1982, 1982, 2017	1982	2017	added Lonchura punctulata		no	no	yes
63ec984d-8c31-4f8e-a70e-cb3a67e20c6c	Uria aalge	Uria aalge; Uria troile; Uria troile californica; Uria troille	9ccd1e63-4291-4e37-b07b-8948ed4eb109	1886 to 2017	aou_1.csv, aou_3, aou_4, aou_5, aou_5_34.csv, NACC_list_species_aou_7_57.csv	aou_1.csv	NACC_list_species_aou_7_57.csv	1886, 1910, 1931, 1957, 1982, 2017	1886	2017	added Uria troile californica; added Uria troile		yes	no	yes
7c446c66-6b1c-4a12-8116-7602af87ce1c	Cuculus canorus	Cuculus canorus	32a3c6fe-82be-45c2-8e22-3c7f3899b224	1895 to 2017	aou_1_07, aou_2, aou_4, aou_4_27, aou_5_34, aou_5_34.csv, NACC_list_species_aou_7_57.csv	aou_1_07	NACC_list_species_aou_7_57.csv	1895, 1895, 1931, 1952, 1982, 1982, 2017	1895	2017	added Cuculus canorus		no	no	yes
78907e6d-a5cd-4519-ad87-2caf5ce1458b	Turdus aurantius	Turdus aurantius	07b2f092-86e1-4953-885b-ee6f9195298b	1983 to 2017	aou_6, NACC_list_species_aou_7_57.csv	aou_6	NACC_list_species_aou_7_57.csv	1983, 2017	1983	2017	added Turdus aurantius		no	no	yes
d0c48f01-cd50-485e-a5b4-52134e8002da	Geotrygon mystacea	Geotrygon mystacea	b43994c7-3674-438e-a83d-09aad2c49161	1983 to 2017	aou_6, NACC_list_species_aou_7_57.csv	aou_6	NACC_list_species_aou_7_57.csv	1983, 2017	1983	2017	added Geotrygon mystacea		no	no	yes
bb0f2ad5-577d-44c6-b1d6-749fec4f9644	Ornithion semiflavum	Ornithion semiflavum	db40414b-21d4-409e-adae-4d36cca842bc	1983 to 2017	aou_6, NACC_list_species_aou_7_57.csv	aou_6	NACC_list_species_aou_7_57.csv	1983, 2017	1983	2017	added Ornithion semiflavum		no	no	yes
ec307c44-bca6-473c-b07f-a376e70362cd	Hemignathus hanapepe	Hemignathus hanapepe	2e1da270-22f5-4533-9527-2c44e34314ee	2015	aou_7_56	aou_7_56	aou_7_56	2015	2015	2015	Hemignathus lucidus -> Hemignathus hanapepe + Hemignathus affinis + Hemignathus lucidus [split, aou_7_56 (2015)]	Hemignathus lucidus -> Hemignathus hanapepe + Hemignathus affinis + Hemignathus lucidus [split, aou_7_56 (2015)]	no	no	yes
e0a62531-945d-4d6b-bb75-0e382e50f083	Hemignathus hanapepe	Hemignathus hanapepe	2e1da270-22f5-4533-9527-2c44e34314ee	2015 to 2017	aou_7_56, NACC_list_species_aou_7_57.csv	aou_7_56	NACC_list_species_aou_7_57.csv	2015, 2017	2015	2017	Hemignathus lucidus -> Hemignathus hanapepe + Hemignathus affinis + Hemignathus lucidus [split, aou_7_56 (2015)]		no	no	yes
4fe863b3-b0df-4dd1-a845-cb285fb24a9c	Setophaga discolor	Dendroica discolor; Setophaga discolor	a59eee8e-03ba-4577-a8f8-4cd92e4778d3	1886 to 2017	aou_1.csv, aou_3_17, aou_5, aou_5_34, aou_5_34.csv, aou_6, aou_7_52, NACC_list_species_aou_7_57.csv	aou_1.csv	NACC_list_species_aou_7_57.csv	1886, 1920, 1957, 1982, 1982, 1983, 2011, 2017	1886	2017	added Dendroica discolor		no	no	yes
1e798d4c-9849-4e8e-bb33-b22282286da7	Laterallus exilis	Laterallus exilis	67b06e2e-c424-441a-aacb-bf58ca95d1d9	1983 to 2017	aou_6, NACC_list_species_aou_7_57.csv	aou_6	NACC_list_species_aou_7_57.csv	1983, 2017	1983	2017	added Laterallus exilis		no	no	yes
fa2082c6-f3db-487d-85b0-c1cad494a3a8	Myiozetetes cayanensis	Myiozetetes cayanensis	9459aa94-4eae-4d3a-9b59-4bf1a90ea810	1983 to 2017	aou_6, NACC_list_species_aou_7_57.csv	aou_6	NACC_list_species_aou_7_57.csv	1983, 2017	1983	2017	added Myiozetetes cayanensis		no	no	yes
402f373c-32de-4a2c-8686-14121a848932	Brachyramphus perdix	Brachyramphus perdix	467f7c19-4392-450d-9d14-b1887762bc0c	1997	aou_6_41	aou_6_41	aou_6_41	1997	1997	1997	Brachyramphus marmoratus -> Brachyramphus perdix + Brachyramphus marmoratus [split, aou_6_41 (1997)]	Brachyramphus marmoratus -> Brachyramphus perdix + Brachyramphus marmoratus [split, aou_6_41 (1997)]	no	no	yes
6de6add9-d5b5-4abe-93a2-33c2514caad8	Brachyramphus perdix	Brachyramphus perdix	467f7c19-4392-450d-9d14-b1887762bc0c	1997 to 2017	aou_6_41, NACC_list_species_aou_7_57.csv	aou_6_41	NACC_list_species_aou_7_57.csv	1997, 2017	1997	2017	Brachyramphus marmoratus -> Brachyramphus perdix + Brachyramphus marmoratus [split, aou_6_41 (1997)]		no	no	yes
c0ff7008-39a9-4b6c-9381-e992b409c63b	Troglodytes pacificus	Troglodytes pacificus	6adfb88f-1f49-4660-a292-e98849edcc47	2010	aou_7_51	aou_7_51	aou_7_51	2010	2010	2010	Troglodytes troglodytes -> Troglodytes hiemalis + Troglodytes troglodytes + Troglodytes pacificus [split, aou_7_51 (2010)]	Troglodytes troglodytes -> Troglodytes hiemalis + Troglodytes troglodytes + Troglodytes pacificus [split, aou_7_51 (2010)]	no	no	yes
b23ab82e-7d85-4a09-a9df-9bf2f1375956	Troglodytes pacificus	Troglodytes pacificus	6adfb88f-1f49-4660-a292-e98849edcc47	2010 to 2017	aou_7_51, NACC_list_species_aou_7_57.csv	aou_7_51	NACC_list_species_aou_7_57.csv	2010, 2017	2010	2017	Troglodytes troglodytes -> Troglodytes hiemalis + Troglodytes troglodytes + Troglodytes pacificus [split, aou_7_51 (2010)]		no	no	yes
01eb9441-dd87-425d-a648-78d41161186c	Cantorchilus modestus	Cantorchilus modestus; Thryothorus modestus	80542702-9646-48ba-ac9d-9e71d3b0a361	1983 to 2016	aou_6, aou_7_53, aou_7_57	aou_6	aou_7_57	1983, 2012, 2016	1983	2016	added Thryothorus modestus	Cantorchilus modestus -> Cantorchilus elutus + Cantorchilus modestus + Cantorchilus zeledoni [split, aou_7_57 (2016)]	no	no	yes
abf5d72e-4169-4331-9b7d-620cc9b3a8e6	Cantorchilus modestus	Cantorchilus modestus	80542702-9646-48ba-ac9d-9e71d3b0a361	2016 to 2017	aou_7_57, NACC_list_species_aou_7_57.csv	aou_7_57	NACC_list_species_aou_7_57.csv	2016, 2017	2016	2017	Cantorchilus modestus -> Cantorchilus elutus + Cantorchilus modestus + Cantorchilus zeledoni [split, aou_7_57 (2016)]		no	no	yes
48497355-01fe-4115-8e1d-f53899cb4fb8	Branta leucopsis	Branta leucopsis	99fb7455-d521-4de6-936e-fc26f84540a8	1886 to 2017	aou_1.csv, aou_5_34.csv, NACC_list_species_aou_7_57.csv	aou_1.csv	NACC_list_species_aou_7_57.csv	1886, 1982, 2017	1886	2017	added Branta leucopsis		no	no	yes
2c3abd5d-1941-42c1-aca8-f6bd8dbb5687	Anthus spragueii	Anthus spraguei; Anthus spragueii	71e79040-5c41-45ff-b749-e0350687b7a3	1886 to 2017	aou_1.csv, aou_3, aou_4_19, aou_5_34.csv, NACC_list_species_aou_7_57.csv	aou_1.csv	NACC_list_species_aou_7_57.csv	1886, 1910, 1944, 1982, 2017	1886	2017	added Anthus spragueii		no	no	yes
155ef71a-c16a-426c-9233-8560ff525c78	Manacus aurantiacus	Manacus aurantiacus	4f5315ee-ba66-486f-aa3a-4b535a88d234	1997 to 2017	aou_6_41, NACC_list_species_aou_7_57.csv	aou_6_41	NACC_list_species_aou_7_57.csv	1997, 2017	1997	2017	added Manacus aurantiacus		no	no	yes
d0acb122-d907-4a8d-ae68-84d6abd5a556	Sternula superciliaris	Sterna superciliaris; Sternula superciliaris	53acd639-6098-4be0-a797-85d856068b7c	1983 to 2017	aou_6, aou_7_47, NACC_list_species_aou_7_57.csv	aou_6	NACC_list_species_aou_7_57.csv	1983, 2006, 2017	1983	2017	added Sterna superciliaris		no	no	yes
2be52141-2fd9-4a30-8410-30af2743197d	Dumetella carolinensis	Dumetella carolinensis; Galeoscoptes carolinensis	1e7c9dc6-28f9-4712-a57a-21a9854403d0	1886 to 2017	aou_1.csv, aou_2_14, aou_3, aou_5_34, aou_5_34.csv, NACC_list_species_aou_7_57.csv	aou_1.csv	NACC_list_species_aou_7_57.csv	1886, 1908, 1910, 1982, 1982, 2017	1886	2017	added Galeoscoptes carolinensis		no	no	yes
5325ff85-50f7-4d85-8080-13363a84f66c	Tyrannus vociferans	Tyrannus vociferans	567cdecb-7955-42c2-b30f-f4eabdff6b04	1886 to 2017	aou_1.csv, aou_5_34.csv, NACC_list_species_aou_7_57.csv	aou_1.csv	NACC_list_species_aou_7_57.csv	1886, 1982, 2017	1886	2017	added Tyrannus vociferans		no	no	yes
0a34a03f-4dd2-40b6-bed5-f43e7dedee94	Spindalis zena	Spindalis zena	b7dd8ea1-7311-4840-af74-7b5dbd9e0910	January 1982 to 2000	aou_5_34, aou_5_34.csv, aou_6, aou_7_42	aou_5_34	aou_7_42	1982, 1982, 1983, 2000	1982	2000	added Spindalis zena	Spindalis zena -> Spindalis zena + Spindalis portoricensis + Spindalis dominicensis + Spindalis nigricephala [split, aou_7_42 (2000)]	no	no	yes
cb533358-d982-4689-965c-c780228d0c01	Spindalis zena	Spindalis zena	b7dd8ea1-7311-4840-af74-7b5dbd9e0910	2000 to 2017	aou_7_42, aou_7_47, NACC_list_species_aou_7_57.csv	aou_7_42	NACC_list_species_aou_7_57.csv	2000, 2006, 2017	2000	2017	Spindalis zena -> Spindalis zena + Spindalis portoricensis + Spindalis dominicensis + Spindalis nigricephala [split, aou_7_42 (2000)]		no	no	yes
2dae8c84-7ad4-4505-a537-71263bb4153d	Lanius excubitor	Lanius excubitor	928fa56e-5419-4779-9d09-44c6749abc27	1944	aou_4_19	aou_4_19	aou_4_19	1944	1944	1944	Lanius excubitor + Lanius borealis -> Lanius excubitor [lump, aou_4_19 (1944)]	Lanius excubitor + Lanius borealis -> Lanius excubitor [lump, aou_4_19 (1944)]	yes	no	yes
0ad43512-cd34-4212-b67e-aa70567e6659	Lanius excubitor	Lanius excubitor	928fa56e-5419-4779-9d09-44c6749abc27	1944 to 2017	aou_4_19, aou_5_34.csv, NACC_list_species_aou_7_57.csv	aou_4_19	NACC_list_species_aou_7_57.csv	1944, 1982, 2017	1944	2017	Lanius excubitor + Lanius borealis -> Lanius excubitor [lump, aou_4_19 (1944)]		yes	no	yes
b38a74fb-01b1-4c07-9969-690a7ad4c947	Touit dilectissimus	Touit dilectissima; Touit dilectissimus	b5aef39e-bc76-4f59-b79c-975efd80231f	1983 to 2017	aou_6, aou_7_45, NACC_list_species_aou_7_57.csv	aou_6	NACC_list_species_aou_7_57.csv	1983, 2004, 2017	1983	2017	added Touit dilectissima		no	no	yes
117a1a6d-62e4-43f0-a414-b339dbf2e1a3	Phalaropus fulicarius	Crymophilus fulicarius; Phalaropus fulicaria; Phalaropus fulicarius	397cf975-7800-4166-9ba6-cd4faf43976a	1886 to 2017	aou_1.csv, aou_2_14, aou_4, aou_5_34, aou_5_34.csv, aou_7_43, NACC_list_species_aou_7_57.csv	aou_1.csv	NACC_list_species_aou_7_57.csv	1886, 1908, 1931, 1982, 1982, 2002, 2017	1886	2017	added Crymophilus fulicarius		no	no	yes
594c4570-4f52-4700-a3a3-e56c4302887c	Corvus corone	Corvus corone	1ac1158c-aaed-4e50-8ab1-53863e43d364	1976	aou_5_33	aou_5_33	aou_5_33	1976	1976	1976	Corvus corone + Corvus cornix -> Corvus corone [lump, aou_5_33 (1976)]	Corvus corone + Corvus cornix -> Corvus corone [lump, aou_5_33 (1976)]	yes	no	no
45c35a38-bb9a-42fe-81dc-0c0f5b5966f3	Corvus corone	Corvus corone	1ac1158c-aaed-4e50-8ab1-53863e43d364	1976 to January 1982	aou_5_33, aou_5_34	aou_5_33	aou_5_34	1976, 1982	1976	1982	Corvus corone + Corvus cornix -> Corvus corone [lump, aou_5_33 (1976)]		yes	no	no
7f5278b8-d9bc-4eee-b4aa-69c4fc1591fb	Automolus rubiginosus	Automolus rubiginosus	db99181a-8cd1-4e1f-acf5-fbb4248e68fd	1983 to 2013	aou_6, aou_7_54	aou_6	aou_7_54	1983, 2013	1983	2013	added Automolus rubiginosus	Automolus rubiginosus -> Automolus rubiginosus + Automolus rufipectus [split, aou_7_54 (2013)]	no	no	no
1389db3a-a66c-4d7e-8f19-4dc52ee96e1f	Clibanornis rubiginosus	Automolus rubiginosus; Clibanornis rubiginosus	db99181a-8cd1-4e1f-acf5-fbb4248e68fd	2013 to 2017	aou_7_54, aou_7_55, NACC_list_species_aou_7_57.csv	aou_7_54	NACC_list_species_aou_7_57.csv	2013, 2014, 2017	2013	2017	Automolus rubiginosus -> Automolus rubiginosus + Automolus rufipectus [split, aou_7_54 (2013)]		no	no	yes
40497208-3179-40b7-b98c-97c404970599	Momotus lessonii	Momotus lessonii	1dd5efa4-6157-4930-b525-9b6f1179bac0	2016	aou_7_57	aou_7_57	aou_7_57	2016	2016	2016	Momotus momota -> Momotus momota + Momotus lessonii + Momotus coeruliceps + Momotus subrufescens [split, aou_7_57 (2016)]	Momotus momota -> Momotus momota + Momotus lessonii + Momotus coeruliceps + Momotus subrufescens [split, aou_7_57 (2016)]	no	no	yes
82e4432f-312b-4ed1-bed2-dfb85ee695e5	Momotus lessonii	Momotus lessonii	1dd5efa4-6157-4930-b525-9b6f1179bac0	2016 to 2017	aou_7_57, NACC_list_species_aou_7_57.csv	aou_7_57	NACC_list_species_aou_7_57.csv	2016, 2017	2016	2017	Momotus momota -> Momotus momota + Momotus lessonii + Momotus coeruliceps + Momotus subrufescens [split, aou_7_57 (2016)]		no	no	yes
d7733da8-e9f5-459a-acfe-3134e2200cb4	Calidris subminuta	Actodromas damacensis; Calidris subminuta; Erolia subminuta; Pisobia damacensis; Pisobia subminuta; Tringa damacensis	60ae7450-a8a2-45ac-a040-c50fc524e875	1889 to 2017	aou_1_01, aou_2_12, aou_2_14, aou_4, aou_4_19, aou_5_32, aou_5_34.csv, NACC_list_species_aou_7_57.csv	aou_1_01	NACC_list_species_aou_7_57.csv	1889, 1903, 1908, 1931, 1944, 1973, 1982, 2017	1889	2017	added Tringa damacensis		no	no	yes
c0b9ef59-efa0-44c1-82fe-d8d7d7a1dba5	Sterna forsteri	Sterna forsteri	c3aad85b-7378-4b3a-8de6-a4c4d8c70bcd	1886 to 2017	aou_1.csv, aou_5_34.csv, NACC_list_species_aou_7_57.csv	aou_1.csv	NACC_list_species_aou_7_57.csv	1886, 1982, 2017	1886	2017	added Sterna forsteri		no	no	yes
d2107ddb-51c0-4d3c-9ffd-efb2dd92d8ca	Oreortyx pictus	Oreortyx picta; Oreortyx pictus; Oreortyx pictus plumiferus	5132e4f8-3b5c-4512-be82-ed59a399221b	1886 to 2017	aou_1.csv, aou_2_15, aou_3, aou_4, aou_4_19, aou_5, aou_5_34.csv, aou_6_41, NACC_list_species_aou_7_57.csv	aou_1.csv	NACC_list_species_aou_7_57.csv	1886, 1909, 1910, 1931, 1944, 1957, 1982, 1997, 2017	1886	2017	added Oreortyx pictus plumiferus; added Oreortyx pictus		yes	no	yes
ffcc056b-ba55-47d7-abc1-69ed083d7f7b	Trogon ambiguus	Trogon ambiguus	62be1199-eaa2-4e4b-ad1d-60c6795da01c	1886 to 1944	aou_1.csv, aou_4_19	aou_1.csv	aou_4_19	1886, 1944	1886	1944	added Trogon ambiguus	Trogon elegans + Trogon ambiguus -> Trogon elegans [lump, aou_4_19 (1944)]	yes	no	no
8123150b-560b-490b-b57a-e7a5edce6aba	Trogon ambiguus	Trogon ambiguus	62be1199-eaa2-4e4b-ad1d-60c6795da01c	1944 to 1947	aou_4_19, aou_4_22	aou_4_19	aou_4_22	1944, 1947	1944	1947	Trogon elegans + Trogon ambiguus -> Trogon elegans [lump, aou_4_19 (1944)]	Trogon elegans + Trogon ambiguus -> Trogon elegans [lump, aou_4_22 (1947)]	yes	no	no
1f10f800-5997-4d73-a033-7d3d0b4f627c	Trogon ambiguus	Trogon ambiguus	62be1199-eaa2-4e4b-ad1d-60c6795da01c	1947	aou_4_22	aou_4_22	aou_4_22	1947	1947	1947	Trogon elegans + Trogon ambiguus -> Trogon elegans [lump, aou_4_22 (1947)]		yes	no	no
095640f3-be41-4758-855d-9d82611eed9e	Xiphocolaptes promeropirhynchus	Xiphocolaptes promeropirhynchus	9e32d6ff-f890-4efa-b699-44fffc626202	1983 to 2017	aou_6, aou_7_47, NACC_list_species_aou_7_57.csv	aou_6	NACC_list_species_aou_7_57.csv	1983, 2006, 2017	1983	2017	added Xiphocolaptes promeropirhynchus		no	no	yes
ef3518fa-ed09-44da-a005-4f7028c858cd	Scytalopus panamensis	Scytalopus panamensis	ea87e494-3ff6-4f41-90be-6a09abd47d32	1983 to 1998	aou_6, aou_7	aou_6	aou_7	1983, 1998	1983	1998	added Scytalopus panamensis	Scytalopus panamensis + Scytalopus vicinior -> Scytalopus panamensis + Scytalopus chocoensis [split, aou_7 (1998)]	no	no	yes
03e63b05-5d17-4617-920e-e55b13c92b72	Scytalopus panamensis	Scytalopus panamensis	ea87e494-3ff6-4f41-90be-6a09abd47d32	1998 to 2017	aou_7, NACC_list_species_aou_7_57.csv	aou_7	NACC_list_species_aou_7_57.csv	1998, 2017	1998	2017	Scytalopus panamensis + Scytalopus vicinior -> Scytalopus panamensis + Scytalopus chocoensis [split, aou_7 (1998)]		no	no	yes
399c0124-1b51-4d41-8a5b-e949764fb6ff	Phyllomyias griseiceps	Phyllomyias griseiceps	20f48797-cc76-45d1-8a8e-e0c0d2ded9ed	1983 to 2017	aou_6, NACC_list_species_aou_7_57.csv	aou_6	NACC_list_species_aou_7_57.csv	1983, 2017	1983	2017	added Phyllomyias griseiceps		no	no	yes
515dc37f-26b9-4f08-8799-02a9a07739d0	Platalea ajaja	Ajaia ajaja; Ajaja ajaja; Platalea ajaja	a8c3b872-8300-4185-8381-e4c6731b28a8	1886 to 2017	aou_1.csv, aou_2_10, aou_4, aou_5_34.csv, aou_7_43, NACC_list_species_aou_7_57.csv	aou_1.csv	NACC_list_species_aou_7_57.csv	1886, 1901, 1931, 1982, 2002, 2017	1886	2017	added Ajaja ajaja		no	no	yes
87c1a962-05f6-4ba1-9846-0f014b33a331	Galbula ruficauda	Galbula ruficauda	8693a5b9-d4ee-49c5-a03d-99257affa05b	1983 to 2017	aou_6, NACC_list_species_aou_7_57.csv	aou_6	NACC_list_species_aou_7_57.csv	1983, 2017	1983	2017	added Galbula ruficauda		no	no	yes
16a930d0-b5a9-4c2a-ba60-d1ea01c4e63d	Corvus corax	Corvus corax; Corvus corax sinuatus	896364bc-dbe8-444b-b84b-2cf6db3445d2	1886 to 2017	aou_1.csv, aou_2_15, aou_3, aou_5, aou_5_34.csv, NACC_list_species_aou_7_57.csv	aou_1.csv	NACC_list_species_aou_7_57.csv	1886, 1909, 1910, 1957, 1982, 2017	1886	2017	added Corvus corax sinuatus		yes	no	yes
ad208d33-35e2-4d66-9e06-587468c45cdc	Momotus subrufescens	Momotus subrufescens	5078268d-473c-4b1c-9116-cfe374ee3c42	2016	aou_7_57	aou_7_57	aou_7_57	2016	2016	2016	Momotus momota -> Momotus momota + Momotus lessonii + Momotus coeruliceps + Momotus subrufescens [split, aou_7_57 (2016)]	Momotus momota -> Momotus momota + Momotus lessonii + Momotus coeruliceps + Momotus subrufescens [split, aou_7_57 (2016)]	no	no	yes
501735db-22dc-4841-a6cc-b0241b4fbc9c	Momotus subrufescens	Momotus subrufescens	5078268d-473c-4b1c-9116-cfe374ee3c42	2016 to 2017	aou_7_57, NACC_list_species_aou_7_57.csv	aou_7_57	NACC_list_species_aou_7_57.csv	2016, 2017	2016	2017	Momotus momota -> Momotus momota + Momotus lessonii + Momotus coeruliceps + Momotus subrufescens [split, aou_7_57 (2016)]		no	no	yes
da41dbfb-347d-4b2a-b361-9dd38ad84b12	Otus sunia	Otus sunia	82222135-ed9c-4283-ae47-9675213c3543	January 1982 to 2017	aou_5_34, aou_5_34.csv, NACC_list_species_aou_7_57.csv	aou_5_34	NACC_list_species_aou_7_57.csv	1982, 1982, 2017	1982	2017	added Otus sunia		no	no	yes
4cacd0d6-7f47-4876-a9fc-bc42a0efc421	Ramphocelus dimidiatus	Ramphocelus dimidiatus	341f20e3-ac25-4864-a33f-73b84cf49972	1983 to 2017	aou_6, NACC_list_species_aou_7_57.csv	aou_6	NACC_list_species_aou_7_57.csv	1983, 2017	1983	2017	added Ramphocelus dimidiatus		no	no	yes
e76d0235-adb0-4a0d-9fd4-34762ad2e67e	Oenanthe oenanthe	Oenanthe oenanthe; Saxicola oenanthe	67343ccf-b0cb-4cf2-af18-3771389adead	1886 to 2017	aou_1.csv, aou_3_17, aou_5_34, aou_5_34.csv, aou_6, aou_7_52, NACC_list_species_aou_7_57.csv	aou_1.csv	NACC_list_species_aou_7_57.csv	1886, 1920, 1982, 1982, 1983, 2011, 2017	1886	2017	added Saxicola oenanthe		no	no	yes
ba8b4988-4445-46b4-8fa6-bbfcbd0b7631	Buteo swainsoni	Buteo swainsoni	db55f1ad-5c49-4d42-9c09-d4f09decbd46	1886 to 2017	aou_1.csv, aou_2_15, aou_3_18, aou_5_34.csv, NACC_list_species_aou_7_57.csv	aou_1.csv	NACC_list_species_aou_7_57.csv	1886, 1909, 1923, 1982, 2017	1886	2017	added Buteo swainsoni		no	no	yes
68dd4cb5-d606-4607-96ec-2a553624656b	Moho nobilis	Moho nobilis	a3b108a4-875a-4f94-ab06-b1688e94379b	January 1982 to 2017	aou_5_34, aou_5_34.csv, aou_7_50, NACC_list_species_aou_7_57.csv	aou_5_34	NACC_list_species_aou_7_57.csv	1982, 1982, 2009, 2017	1982	2017	added Moho nobilis		no	no	yes
0ca9cdef-98d4-4a9f-890d-938204953ad5	Patagioenas inornata	Columba inornata; Patagioenas inornata	e709aa22-b729-4c1e-814b-3d8c717c1450	1983 to 2017	aou_6, aou_7_44, NACC_list_species_aou_7_57.csv	aou_6	NACC_list_species_aou_7_57.csv	1983, 2003, 2017	1983	2017	added Columba inornata		no	no	yes
0f48fd67-6f01-4792-83d9-2c42a756a08b	Magumma parva	Hemignathus parvus; Magumma parva	717a989e-11dd-4e1a-9432-771a4a676b3a	January 1982 to 2017	aou_5_34, aou_5_34.csv, aou_7_49, NACC_list_species_aou_7_57.csv	aou_5_34	NACC_list_species_aou_7_57.csv	1982, 1982, 2008, 2017	1982	2017	added Hemignathus parvus		no	no	yes
ed126097-11f1-47de-896b-52167b15b936	Passerina cyanea	Cyanospiza cyanea; Passerina cyanea	ac6fa7e9-f95d-4a06-bf2b-bff14da6e91e	1886 to 2017	aou_1.csv, aou_2_09, aou_2_14, aou_5_34, aou_5_34.csv, aou_6, NACC_list_species_aou_7_57.csv	aou_1.csv	NACC_list_species_aou_7_57.csv	1886, 1899, 1908, 1982, 1982, 1983, 2017	1886	2017	added Passerina cyanea		no	no	yes
a6ea008e-ffbc-4873-b84b-48bdf4ddc791	Dolichonyx oryzivorus	Dolichonyx oryzivorus; Dolichonyx oryzivorus albinucha	970368f0-6678-42ed-ba11-564c365d1791	1886 to 2017	aou_1.csv, aou_5_34, aou_5_34.csv, aou_6, NACC_list_species_aou_7_57.csv	aou_1.csv	NACC_list_species_aou_7_57.csv	1886, 1982, 1982, 1983, 2017	1886	2017	added Dolichonyx oryzivorus; added Dolichonyx oryzivorus albinucha		yes	no	yes
ddbfe480-263b-4a59-b7ed-8419700dc726	Columba livia	Columba livia	5e08807b-63ca-42d1-8d68-3dc64b5318ea	1931 to 2017	aou_4, aou_5_34.csv, aou_7_44, NACC_list_species_aou_7_57.csv	aou_4	NACC_list_species_aou_7_57.csv	1931, 1982, 2003, 2017	1931	2017	added Columba livia		no	no	yes
98b7205f-843a-4803-b204-b2b73d4e7118	Sporophila americana	Sporophila americana	0b675d8c-29ea-429e-ae88-c841609c3873	1997	aou_6_41	aou_6_41	aou_6_41	1997	1997	1997	Sporophila americana + Sporophila aurita -> Sporophila americana [lump, aou_6_41 (1997)]	Sporophila americana + Sporophila aurita -> Sporophila americana [lump, aou_6_41 (1997)]	yes	no	no
0cf649a8-8a67-4048-b8cd-b4d8fc071749	Sporophila americana	Sporophila americana	0b675d8c-29ea-429e-ae88-c841609c3873	1997 to 2014	aou_6_41, aou_7_46, aou_7_55	aou_6_41	aou_7_55	1997, 2005, 2014	1997	2014	Sporophila americana + Sporophila aurita -> Sporophila americana [lump, aou_6_41 (1997)]	Sporophila americana -> Sporophila corvina + Sporophila americana [split, aou_7_55 (2014)]	yes	no	no
fb196b07-99a8-4690-9118-27b8f3661ffa	Sporophila americana	Sporophila americana	0b675d8c-29ea-429e-ae88-c841609c3873	2014	aou_7_55	aou_7_55	aou_7_55	2014	2014	2014	Sporophila americana -> Sporophila corvina + Sporophila americana [split, aou_7_55 (2014)]		no	no	no
3144ad20-3652-49af-8b14-6cd8ea52bb55	Empidonax albigularis	Empidonax albigularis	b12654e4-3e7c-44ce-ac58-b235a09dad55	1983 to 2017	aou_6, NACC_list_species_aou_7_57.csv	aou_6	NACC_list_species_aou_7_57.csv	1983, 2017	1983	2017	added Empidonax albigularis		no	no	yes
5a1b848c-1aab-4a2e-bdcd-37d037cda6d2	Cantorchilus nigricapillus	Cantorchilus nigricapillus; Thryothorus nigricapillus	83c53623-c616-4f07-bc88-2f150f08ebb9	1983 to 2017	aou_6, aou_7_53, NACC_list_species_aou_7_57.csv	aou_6	NACC_list_species_aou_7_57.csv	1983, 2012, 2017	1983	2017	added Thryothorus nigricapillus		no	no	yes
4942b3ff-daf6-432e-a20d-79ce784a238a	Pipilo maculatus	Pipilo maculatus; Pipilo maculatus arcticus; Pipilo maculatus megalonyx; Pipilo maculatus oregonus	885f5972-0df6-44f1-ae0d-c2074fc60ef0	1886 to 1954	aou_1.csv, aou_4_29	aou_1.csv	aou_4_29	1886, 1954	1886	1954	added Pipilo maculatus megalonyx; added Pipilo maculatus oregonus; added Pipilo maculatus arcticus	Pipilo erythrophthalmus + Pipilo maculatus -> Pipilo erythrophthalmus [lump, aou_4_29 (1954)]	yes	no	yes
900a3454-d875-4935-bbd6-c6baf804d1ef	Pipilo maculatus	Pipilo maculatus	885f5972-0df6-44f1-ae0d-c2074fc60ef0	1954 to 1995	aou_4_29, aou_6_40	aou_4_29	aou_6_40	1954, 1995	1954	1995	Pipilo erythrophthalmus + Pipilo maculatus -> Pipilo erythrophthalmus [lump, aou_4_29 (1954)]	Pipilo erythrophthalmus -> Pipilo erythrophthalmus + Pipilo maculatus [split, aou_6_40 (1995)]	yes	no	yes
2808c89c-a6b3-4cd0-8fdb-be1b53b2632d	Pipilo maculatus	Pipilo maculatus	885f5972-0df6-44f1-ae0d-c2074fc60ef0	1995 to 2017	aou_6_40, aou_7, NACC_list_species_aou_7_57.csv	aou_6_40	NACC_list_species_aou_7_57.csv	1995, 1998, 2017	1995	2017	Pipilo erythrophthalmus -> Pipilo erythrophthalmus + Pipilo maculatus [split, aou_6_40 (1995)]		no	no	yes
2926dfd9-be84-4c15-b40e-28a6f9ac5295	Nyctiphrynus yucatanicus	Nyctiphrynus yucatanicus	85b3e475-62cd-4fb8-8aea-b2b54e596039	1983 to 2017	aou_6, NACC_list_species_aou_7_57.csv	aou_6	NACC_list_species_aou_7_57.csv	1983, 2017	1983	2017	added Nyctiphrynus yucatanicus		no	no	yes
b21645cf-9191-4c86-a016-8299f8cc5301	Icterus bullockii	Icterus bullocki; Icterus bullockii	2bd2f0d4-8c0f-4bbd-a89c-90accc8d0324	1886 to 1973	aou_1.csv, aou_4_19, aou_5_32	aou_1.csv	aou_5_32	1886, 1944, 1973	1886	1973	added Icterus bullocki	Icterus bullockii + Icterus galbula -> Icterus galbula [lump, aou_5_32 (1973)]	yes	no	yes
8927f044-5986-425a-a201-08b708eab047	Icterus bullockii	Icterus bullockii	2bd2f0d4-8c0f-4bbd-a89c-90accc8d0324	1973 to 1995	aou_5_32, aou_6_40	aou_5_32	aou_6_40	1973, 1995	1973	1995	Icterus bullockii + Icterus galbula -> Icterus galbula [lump, aou_5_32 (1973)]	Icterus galbula -> Icterus bullockii + Icterus galbula + Icterus abeillei [split, aou_6_40 (1995)]	yes	no	yes
94231ada-67b6-4107-aafd-1dc01a976731	Icterus bullockii	Icterus bullockii	2bd2f0d4-8c0f-4bbd-a89c-90accc8d0324	1995 to 2017	aou_6_40, NACC_list_species_aou_7_57.csv	aou_6_40	NACC_list_species_aou_7_57.csv	1995, 2017	1995	2017	Icterus galbula -> Icterus bullockii + Icterus galbula + Icterus abeillei [split, aou_6_40 (1995)]		no	no	yes
3f45a754-af7c-4fea-8e24-746de45ab9ff	Dulus dominicus	Dulus dominicus	38569383-f496-41e3-89e1-1d54744f272f	1983 to 2017	aou_6, NACC_list_species_aou_7_57.csv	aou_6	NACC_list_species_aou_7_57.csv	1983, 2017	1983	2017	added Dulus dominicus		no	no	yes
e0360a9f-3ac6-4368-821d-caca9f8f0684	Glaucidium siju	Glaucidium siju	a91e517d-5e74-49b8-947b-fc00d8bde8fa	1983 to 2017	aou_6, NACC_list_species_aou_7_57.csv	aou_6	NACC_list_species_aou_7_57.csv	1983, 2017	1983	2017	added Glaucidium siju		no	no	yes
45943102-abda-4ed2-83fd-037d12751d9d	Cyanolyca argentigula	Cyanolyca argentigula	fba3b36a-568a-4976-bad1-e3b389490e5d	1983 to 2017	aou_6, NACC_list_species_aou_7_57.csv	aou_6	NACC_list_species_aou_7_57.csv	1983, 2017	1983	2017	added Cyanolyca argentigula		no	no	yes
1c4e5df7-c74a-4887-a866-596c10029f23	Coccycua minuta	Coccycua minuta; Piaya minuta	5f85ecc0-7c6d-4d48-a3bc-be4b3dbbf30b	1983 to 2017	aou_6, aou_7_47, NACC_list_species_aou_7_57.csv	aou_6	NACC_list_species_aou_7_57.csv	1983, 2006, 2017	1983	2017	added Piaya minuta		no	no	yes
5cfaf20e-1339-4c23-b490-75233246fb8c	Larus occidentalis	Larus occidentalis	ea777cd4-cd42-428f-ab2a-31d4cad6c15b	1886 to 2017	aou_1.csv, aou_5_34.csv, aou_6, NACC_list_species_aou_7_57.csv	aou_1.csv	NACC_list_species_aou_7_57.csv	1886, 1982, 1983, 2017	1886	2017	added Larus occidentalis		no	no	yes
12aa20cc-5dd0-40d1-8105-ef914e18383b	Lanius borealis	Lanius borealis	c3975bd4-84db-490d-9b9e-245ee8a340b7	1886 to 1944	aou_1.csv, aou_4_19	aou_1.csv	aou_4_19	1886, 1944	1886	1944	added Lanius borealis	Lanius excubitor + Lanius borealis -> Lanius excubitor [lump, aou_4_19 (1944)]	yes	no	no
96c98883-c723-4c7a-bea9-42919b13dbab	Lanius borealis	Lanius borealis	c3975bd4-84db-490d-9b9e-245ee8a340b7	1944	aou_4_19	aou_4_19	aou_4_19	1944	1944	1944	Lanius excubitor + Lanius borealis -> Lanius excubitor [lump, aou_4_19 (1944)]		yes	no	no
22722fe7-db50-4909-be53-fb25d9519556	Sirystes albogriseus	Sirystes albogriseus	7a7cafc0-7eec-49df-a01c-4f4f6ece63e9	2016	aou_7_57	aou_7_57	aou_7_57	2016	2016	2016	Sirystes sibilator -> Sirystes sibilator + Sirystes albogriseus [split, aou_7_57 (2016)]	Sirystes sibilator -> Sirystes sibilator + Sirystes albogriseus [split, aou_7_57 (2016)]	no	no	yes
2664da5d-e976-40a3-a823-4cb66fd41e27	Sirystes albogriseus	Sirystes albogriseus	7a7cafc0-7eec-49df-a01c-4f4f6ece63e9	2016 to 2017	aou_7_57, NACC_list_species_aou_7_57.csv	aou_7_57	NACC_list_species_aou_7_57.csv	2016, 2017	2016	2017	Sirystes sibilator -> Sirystes sibilator + Sirystes albogriseus [split, aou_7_57 (2016)]		no	no	yes
591aebce-fcfb-45bf-be29-37cdf5312490	Turdus lherminieri	Cichlherminia lherminieri; Turdus lherminieri	76bad044-be75-4fa1-b971-f620d6cb9985	1983 to 2017	aou_6, aou_7_50, NACC_list_species_aou_7_57.csv	aou_6	NACC_list_species_aou_7_57.csv	1983, 2009, 2017	1983	2017	added Cichlherminia lherminieri		no	no	yes
16e2fecc-e3af-4ccb-82e0-50b3f36645c6	Icterus oberi	Icterus oberi	c994110d-415a-45f6-a30a-67186ef1c2bf	1983 to 2017	aou_6, NACC_list_species_aou_7_57.csv	aou_6	NACC_list_species_aou_7_57.csv	1983, 2017	1983	2017	added Icterus oberi		no	no	yes
b47da1ec-ca85-4ac7-82bf-a2da0944698c	Catharus occidentalis	Catharus occidentalis	d3687474-fa89-4cd7-97e1-fcdeebd31069	1983 to 2017	aou_6, NACC_list_species_aou_7_57.csv	aou_6	NACC_list_species_aou_7_57.csv	1983, 2017	1983	2017	added Catharus occidentalis		no	no	yes
297b61f3-75a7-4fc6-aa6a-2795194c5855	Empidonax flavescens	Empidonax flavescens	9f26eb46-48c3-4744-b7f0-11658ee32cd1	1983 to 2017	aou_6, NACC_list_species_aou_7_57.csv	aou_6	NACC_list_species_aou_7_57.csv	1983, 2017	1983	2017	added Empidonax flavescens		no	no	yes
ed4f2480-5c8e-42bf-ac56-8ea942e62d72	Trogon rufus	Trogon rufus	aa3f8151-273c-4fe4-816c-6a26656dc57b	1983 to 2017	aou_6, NACC_list_species_aou_7_57.csv	aou_6	NACC_list_species_aou_7_57.csv	1983, 2017	1983	2017	added Trogon rufus		no	no	yes
759b914b-0d67-4d13-bd8d-ed9c27c578bb	Cryptoleucopteryx plumbea	Cryptoleucopteryx plumbea; Leucopternis plumbea; Leucopternis plumbeus	b6b3ac2f-7b2f-448e-ad16-a52b1dce0975	1983 to 2017	aou_6, aou_7_45, aou_7_53, NACC_list_species_aou_7_57.csv	aou_6	NACC_list_species_aou_7_57.csv	1983, 2004, 2012, 2017	1983	2017	added Leucopternis plumbea		no	no	yes
89c791c9-9880-46ea-89c3-0332040eb2ca	Neochen jubata	Neochen jubata	627a9e00-eb23-4c01-9c70-42f5add7a6b0	1997 to 2017	aou_6_41, NACC_list_species_aou_7_57.csv	aou_6_41	NACC_list_species_aou_7_57.csv	1997, 2017	1997	2017	added Neochen jubata		no	no	yes
7886eb65-2b89-4540-a3d2-c13d29951fe7	Granatellus venustus	Granatellus venustus	dfbe89f1-36be-47c4-9675-2c4f2738db01	1983 to 2017	aou_6, aou_7_50, NACC_list_species_aou_7_57.csv	aou_6	NACC_list_species_aou_7_57.csv	1983, 2009, 2017	1983	2017	added Granatellus venustus		no	no	yes
c7985233-ccc8-421d-99ed-3d0863c10f62	Picoides nuttallii	Dendrocopos nuttalii; Dendrocopos nuttallii; Dryobates nuttalli; Dryobates nuttallii; Picoides nuttallii	9e09c387-70f0-4139-bd36-647fd083879f	1886 to 2017	aou_1.csv, aou_3, aou_4_22, aou_5, aou_5_33, aou_5_34.csv, NACC_list_species_aou_7_57.csv	aou_1.csv	NACC_list_species_aou_7_57.csv	1886, 1910, 1947, 1957, 1976, 1982, 2017	1886	2017	added Dryobates nuttallii		no	no	yes
a048feab-f14a-4304-8dca-ece28227c625	Saxicola torquatus	Saxicola torquata; Saxicola torquatus	b9ae4783-d994-4625-98fe-0138552b6ab4	1987 to 2017	aou_6_36, aou_6_37, aou_7, aou_7_45, aou_7_52, NACC_list_species_aou_7_57.csv	aou_6_36	NACC_list_species_aou_7_57.csv	1987, 1989, 1998, 2004, 2011, 2017	1987	2017	added Saxicola torquata		no	no	yes
52f177ef-4e2f-4111-9657-ca7641564abd	Sterna hirundo	Sterna hirundo	cbc64f84-b604-4b0f-915b-17e4b5592cb6	1886 to 2017	aou_1.csv, aou_5_34.csv, NACC_list_species_aou_7_57.csv	aou_1.csv	NACC_list_species_aou_7_57.csv	1886, 1982, 2017	1886	2017	added Sterna hirundo		no	no	yes
352a3e7f-f744-4b78-8ef3-ea76b1d47bd2	Icterus maculialatus	Icterus maculialatus	fd30c0c2-7993-4251-9f2e-52476085af43	1983 to 2017	aou_6, NACC_list_species_aou_7_57.csv	aou_6	NACC_list_species_aou_7_57.csv	1983, 2017	1983	2017	added Icterus maculialatus		no	no	yes
a1dae9f4-e428-4aa3-afb1-59e50d02e033	Glottis nebularia	Glottis nebularia; Totanus nebularius	3044917f-48bd-4b1e-99b5-867882ec047f	1886 to 1931	aou_1.csv, aou_3, aou_4	aou_1.csv	aou_4	1886, 1910, 1931	1886	1931	added Totanus nebularius		no	no	no
702f450c-d0ee-4411-aa79-759b81c219c9	Archilochus colubris	Archilochus colubris; Trochilus colubris	439c67fc-3a6c-454f-8213-bb3c30e299db	1886 to 2017	aou_1.csv, aou_2_15, aou_5_34.csv, NACC_list_species_aou_7_57.csv	aou_1.csv	NACC_list_species_aou_7_57.csv	1886, 1909, 1982, 2017	1886	2017	added Trochilus colubris		no	no	yes
fe16d250-8cef-42ad-b062-a07885233882	Nyctibius griseus	Nyctibius griseus	513ae1c7-bb37-4557-9c86-56a3057d89fc	1983 to 1995	aou_6, aou_6_40	aou_6	aou_6_40	1983, 1995	1983	1995	added Nyctibius griseus	Nyctibius griseus -> Nyctibius jamaicensis + Nyctibius griseus [split, aou_6_40 (1995)]	no	no	yes
aef4bc58-cfa1-411c-b310-6f60156b746c	Nyctibius griseus	Nyctibius griseus	513ae1c7-bb37-4557-9c86-56a3057d89fc	1995 to 2017	aou_6_40, NACC_list_species_aou_7_57.csv	aou_6_40	NACC_list_species_aou_7_57.csv	1995, 2017	1995	2017	Nyctibius griseus -> Nyctibius jamaicensis + Nyctibius griseus [split, aou_6_40 (1995)]		no	no	yes
c20eec23-5662-4d32-9033-35427301b37f	Compsothlypis pitiayumi	Compsothlypis pitiayumi	0a8a90fb-e6f3-42fb-9368-637547e9fbfd	1904	aou_2_13	aou_2_13	aou_2_13	1904	1904	1904	Compsothlypis nigrilora + Compsothlypis pitiayumi -> Compsothlypis pitiayumi [lump, aou_2_13 (1904)]	Compsothlypis nigrilora + Compsothlypis pitiayumi -> Compsothlypis pitiayumi [lump, aou_2_13 (1904)]	yes	no	no
c368f16e-6d81-4d2f-bb64-69fdc324984a	Parula pitiayumi	Compsothlypis pitiayumi; Parula pitiayumi	0a8a90fb-e6f3-42fb-9368-637547e9fbfd	1904 to 1973	aou_2_13, aou_3_17, aou_4_22, aou_5, aou_5_32	aou_2_13	aou_5_32	1904, 1920, 1947, 1957, 1973	1904	1973	Compsothlypis nigrilora + Compsothlypis pitiayumi -> Compsothlypis pitiayumi [lump, aou_2_13 (1904)]	Parula graysoni + Parula pitiayumi -> Parula pitiayumi [lump, aou_5_32 (1973)]	yes	no	no
8146dcac-8fd7-430e-a404-05a44c310dd4	Setophaga pitiayumi	Parula pitiayumi; Setophaga pitiayumi	0a8a90fb-e6f3-42fb-9368-637547e9fbfd	1973 to 2017	aou_5_32, aou_5_34, aou_5_34.csv, aou_6, aou_7_52, NACC_list_species_aou_7_57.csv	aou_5_32	NACC_list_species_aou_7_57.csv	1973, 1982, 1982, 1983, 2011, 2017	1973	2017	Parula graysoni + Parula pitiayumi -> Parula pitiayumi [lump, aou_5_32 (1973)]		yes	no	yes
c9f95d9f-9c3a-4a6f-891a-d91ac3f7ec05	Trogon melanurus	Trogon melanurus	094ab060-7a00-409c-b0ee-a5e1bbd4c685	1983 to 2010	aou_6, aou_7_51	aou_6	aou_7_51	1983, 2010	1983	2010	added Trogon melanurus	Trogon melanurus -> Trogon mesurus + Trogon melanurus [split, aou_7_51 (2010)]	no	no	yes
a40a0e74-2635-4583-abc2-7b7f09ed26e1	Trogon melanurus	Trogon melanurus	094ab060-7a00-409c-b0ee-a5e1bbd4c685	2010 to 2017	aou_7_51, NACC_list_species_aou_7_57.csv	aou_7_51	NACC_list_species_aou_7_57.csv	2010, 2017	2010	2017	Trogon melanurus -> Trogon mesurus + Trogon melanurus [split, aou_7_51 (2010)]		no	no	yes
df893ba3-10ea-40d8-8599-60df4b6e0322	Catharus dryas	Catharus dryas	7a493f04-529c-4ac6-a342-34587bd00480	1983 to 2017	aou_6, NACC_list_species_aou_7_57.csv	aou_6	NACC_list_species_aou_7_57.csv	1983, 2017	1983	2017	added Catharus dryas		no	no	yes
377e4a83-5120-4dd4-b0e3-e3f5cc1a0003	Tympanuchus pallidicinctus	Tympanuchus pallidicinctus	842ed3a8-4570-4095-9deb-0cc0627b815b	1886 to 2017	aou_1.csv, aou_3, aou_4, aou_5_34, aou_5_34.csv, NACC_list_species_aou_7_57.csv	aou_1.csv	NACC_list_species_aou_7_57.csv	1886, 1910, 1931, 1982, 1982, 2017	1886	2017	added Tympanuchus pallidicinctus		no	no	yes
fcc2ab5b-0262-4509-9f56-673271859559	Neocrex erythrops	Neocrex erythrops	e7f2f9c9-0b8f-461b-b438-2691cc3abd36	January 1982 to 2017	aou_5_34, aou_5_34.csv, NACC_list_species_aou_7_57.csv	aou_5_34	NACC_list_species_aou_7_57.csv	1982, 1982, 2017	1982	2017	added Neocrex erythrops		no	no	yes
66fddc2a-e072-4bd1-9183-a333415b17ff	Calothorax lucifer	Calothorax lucifer; Trochilus lucifer	f6f717b2-d21b-468a-a0a4-27aec5eb5341	1886 to 2017	aou_1.csv, aou_1_05, aou_5_34.csv, NACC_list_species_aou_7_57.csv	aou_1.csv	NACC_list_species_aou_7_57.csv	1886, 1893, 1982, 2017	1886	2017	added Trochilus lucifer		no	no	yes
93399233-89f2-46b2-aa79-25aa50d0a887	Thraupis palmarum	Thraupis palmarum	3aa463be-962d-40fe-99f7-3aa1fe60ba0a	1983 to 2017	aou_6, NACC_list_species_aou_7_57.csv	aou_6	NACC_list_species_aou_7_57.csv	1983, 2017	1983	2017	added Thraupis palmarum		no	no	yes
4380369b-992b-4ae6-bc3c-7686b5e8f631	Tympanuchus cupido	Tympanuchus cupido	99f7e00c-241e-405c-8d88-d2a45d4446c3	1886 to 1931	aou_1.csv, aou_4	aou_1.csv	aou_4	1886, 1931	1886	1931	added Tympanuchus cupido	Tympanuchus americanus + Tympanuchus cupido -> Tympanuchus cupido [lump, aou_4 (1931)]	yes	no	yes
e6d69971-216a-46f1-bc4b-f984caf55922	Tympanuchus cupido	Tympanuchus cupido	99f7e00c-241e-405c-8d88-d2a45d4446c3	1931 to 2017	aou_4, aou_5_34, aou_5_34.csv, NACC_list_species_aou_7_57.csv	aou_4	NACC_list_species_aou_7_57.csv	1931, 1982, 1982, 2017	1931	2017	Tympanuchus americanus + Tympanuchus cupido -> Tympanuchus cupido [lump, aou_4 (1931)]		yes	no	yes
11b420f4-8fbc-4712-bc0d-54c9d5b57194	Cypseloides cherriei	Cypseloides cherriei	0d4edff7-e08a-4518-9cea-c90ba6ae81a2	1983 to 2017	aou_6, NACC_list_species_aou_7_57.csv	aou_6	NACC_list_species_aou_7_57.csv	1983, 2017	1983	2017	added Cypseloides cherriei		no	no	yes
7e448ad3-b6a1-49a5-9d07-70049c7abacc	Larus glaucoides	Larus glaucoides; Larus leucopterus	433378f0-ba97-4e31-8f80-795d364f49c5	1886 to 2017	aou_1.csv, aou_4_29, aou_5_34.csv, NACC_list_species_aou_7_57.csv	aou_1.csv	NACC_list_species_aou_7_57.csv	1886, 1954, 1982, 2017	1886	2017	added Larus leucopterus		no	no	yes
f7a9e246-2ecd-4ede-a86f-0eb66c8d68e8	Trogon clathratus	Trogon clathratus	2067eb15-af81-4528-83f6-7f66724d34f1	1983 to 2017	aou_6, NACC_list_species_aou_7_57.csv	aou_6	NACC_list_species_aou_7_57.csv	1983, 2017	1983	2017	added Trogon clathratus		no	no	yes
ed2510f2-c6a0-49be-8862-fb6ac2a5ea01	Branta hutchinsii	Branta hutchinsii	85f1ba7a-1bf2-4eb9-a1f2-0c8b202c8cdc	2004	aou_7_45	aou_7_45	aou_7_45	2004	2004	2004	Branta canadensis -> Branta canadensis + Branta hutchinsii [split, aou_7_45 (2004)]	Branta canadensis -> Branta canadensis + Branta hutchinsii [split, aou_7_45 (2004)]	no	no	yes
2d45da18-bf31-442a-ae3d-bd98978f6e89	Branta hutchinsii	Branta hutchinsii	85f1ba7a-1bf2-4eb9-a1f2-0c8b202c8cdc	2004 to 2017	aou_7_45, NACC_list_species_aou_7_57.csv	aou_7_45	NACC_list_species_aou_7_57.csv	2004, 2017	2004	2017	Branta canadensis -> Branta canadensis + Branta hutchinsii [split, aou_7_45 (2004)]		no	no	yes
88bc9491-6df5-4688-81f7-3be4ee1d6294	Phoebastria irrorata	Phoebastria irrorata	2fb2fbed-c019-4315-82b3-475be1a7bbf9	2015 to 2017	aou_7_56, NACC_list_species_aou_7_57.csv	aou_7_56	NACC_list_species_aou_7_57.csv	2015, 2017	2015	2017	added Phoebastria irrorata		no	no	yes
a25ec703-a5c3-473f-b314-902f70326866	Hirundapus caudacutus	Hirundapus caudacutus	56fb2090-e159-4d79-9183-eca25fce9288	January 1982 to 2017	aou_5_34, aou_5_34.csv, NACC_list_species_aou_7_57.csv	aou_5_34	NACC_list_species_aou_7_57.csv	1982, 1982, 2017	1982	2017	added Hirundapus caudacutus		no	no	yes
0acc1661-eeca-4c6b-a000-a5dcb527d5b2	Psiloscops flammeolus	Megascops flammeola; Megascops flammeolus; Otus flammeola; Otus flammeolus; Psiloscops flammeolus	7c3fc1bb-c304-4d16-9699-aa8dceee4a91	1886 to 2017	aou_1.csv, aou_2, aou_2_14, aou_3, aou_5, aou_5_34.csv, aou_7_54, NACC_list_species_aou_7_57.csv	aou_1.csv	NACC_list_species_aou_7_57.csv	1886, 1895, 1908, 1910, 1957, 1982, 2013, 2017	1886	2017	added Megascops flammeolus		no	no	yes
49cf7af3-d408-4b1b-9039-af4e7d28e77a	Oidemia nigra	Oidemia nigra	da696e69-3926-4cbe-b3e1-341d955a020c	1944	aou_4_19	aou_4_19	aou_4_19	1944	1944	1944	Oidemia nigra + Oidemia americana -> Oidemia nigra [lump, aou_4_19 (1944)]	Oidemia nigra + Oidemia americana -> Oidemia nigra [lump, aou_4_19 (1944)]	yes	no	no
8a9f1bb3-6154-4266-967f-a2c17bd3d80d	Melanitta nigra	Melanitta nigra; Oidemia nigra	da696e69-3926-4cbe-b3e1-341d955a020c	1944 to 2010	aou_4_19, aou_4_20, aou_4_23, aou_5, aou_5_32, aou_5_34.csv, aou_7_51	aou_4_19	aou_7_51	1944, 1945, 1948, 1957, 1973, 1982, 2010	1944	2010	Oidemia nigra + Oidemia americana -> Oidemia nigra [lump, aou_4_19 (1944)]	Melanitta nigra -> Melanitta americana + Melanitta nigra [split, aou_7_51 (2010)]	yes	no	no
34aca485-a13d-4f9c-b37c-563747bad8ca	Melanitta nigra	Melanitta nigra	da696e69-3926-4cbe-b3e1-341d955a020c	2010	aou_7_51	aou_7_51	aou_7_51	2010	2010	2010	Melanitta nigra -> Melanitta americana + Melanitta nigra [split, aou_7_51 (2010)]		no	no	no
598f6300-8867-47ea-8020-6ead652378da	Setophaga striata	Dendroica striata; Setophaga striata	ad5196a6-2bb4-4929-9d6a-4a570ff1e482	1886 to 2017	aou_1.csv, aou_3_17, aou_5, aou_5_34, aou_5_34.csv, aou_6, aou_7_52, NACC_list_species_aou_7_57.csv	aou_1.csv	NACC_list_species_aou_7_57.csv	1886, 1920, 1957, 1982, 1982, 1983, 2011, 2017	1886	2017	added Dendroica striata		no	no	yes
d5bc230d-9e02-4682-8daa-b9ab352c91f2	Anthus hodgsoni	Anthus hodgsoni	1ccba667-df07-4026-b7b2-da8a836dcccf	January 1982 to 2017	aou_5_34, aou_5_34.csv, aou_6_40, NACC_list_species_aou_7_57.csv	aou_5_34	NACC_list_species_aou_7_57.csv	1982, 1982, 1995, 2017	1982	2017	added Anthus hodgsoni		no	no	yes
612fd6c3-2919-4b78-813a-efd4a016b9d4	Tyto alba	Tyto alba	fe53bb50-45e9-4c2c-8472-4e801309ba9b	1923	aou_3_18	aou_3_18	aou_3_18	1923	1923	1923	Tyto alba + Tyto pratincola -> Tyto alba [lump, aou_3_18 (1923)]	Tyto alba + Tyto pratincola -> Tyto alba [lump, aou_3_18 (1923)]	yes	no	yes
0435a67d-1d04-4c9c-94a1-0737972c0ff4	Tyto alba	Tyto alba	fe53bb50-45e9-4c2c-8472-4e801309ba9b	1923 to 2017	aou_3_18, aou_4, aou_5_34, aou_5_34.csv, aou_6_37, aou_7, NACC_list_species_aou_7_57.csv	aou_3_18	NACC_list_species_aou_7_57.csv	1923, 1931, 1982, 1982, 1989, 1998, 2017	1923	2017	Tyto alba + Tyto pratincola -> Tyto alba [lump, aou_3_18 (1923)]		yes	no	yes
fa9627a8-a6b0-4855-a9ad-93445bf1f662	Heterospingus xanthopygius	Heterospingus xanthopygius	408f1689-4508-491f-bc26-8524fe0dcb5f	1983 to 2017	aou_6, NACC_list_species_aou_7_57.csv	aou_6	NACC_list_species_aou_7_57.csv	1983, 2017	1983	2017	added Heterospingus xanthopygius		no	no	yes
cf42959b-184c-46d6-8ba9-c99d22a7a480	Empidonax wrightii	Empidonax obscurus; Empidonax wrighti; Empidonax wrightii	2d270f2b-ecf1-4d79-9c77-32d32dc9eac5	1886 to 1953	aou_1.csv, aou_1_02, aou_3, aou_4_20, aou_4_28	aou_1.csv	aou_4_28	1886, 1890, 1910, 1945, 1953	1886	1953	added Empidonax obscurus	Empidonax wrightii + Empidonax oberholseri -> Empidonax oberholseri [lump, aou_4_28 (1953)]	yes	no	yes
94d27304-b953-43b9-b3b4-dbd518743365	Empidonax wrightii	Empidonax wrightii	2d270f2b-ecf1-4d79-9c77-32d32dc9eac5	1953 to January 1982	aou_4_28, aou_5_34	aou_4_28	aou_5_34	1953, 1982	1953	1982	Empidonax wrightii + Empidonax oberholseri -> Empidonax oberholseri [lump, aou_4_28 (1953)]	Empidonax oberholseri -> Empidonax wrightii + Empidonax oberholseri [split, aou_5_34 (January 1982)]	yes	no	yes
a754a786-380f-4871-95b3-90c1bfc91000	Empidonax wrightii	Empidonax wrightii	2d270f2b-ecf1-4d79-9c77-32d32dc9eac5	January 1982 to 2017	aou_5_34, aou_5_34.csv, NACC_list_species_aou_7_57.csv	aou_5_34	NACC_list_species_aou_7_57.csv	1982, 1982, 2017	1982	2017	Empidonax oberholseri -> Empidonax wrightii + Empidonax oberholseri [split, aou_5_34 (January 1982)]		no	no	yes
e14be090-0ca0-4208-b542-e09490423e12	Junco insularis	Junco insularis	e0a5554e-d4b9-4bcc-a790-ad780e62cacf	1886 to 1973	aou_1.csv, aou_5_32	aou_1.csv	aou_5_32	1886, 1973	1886	1973	added Junco insularis	Junco oreganus + Junco insularis + Junco hyemalis + Junco aikeni -> Junco hyemalis [lump, aou_5_32 (1973)]	yes	no	yes
28796c6c-5000-49d9-8560-437208dfb8a1	Junco insularis	Junco insularis	e0a5554e-d4b9-4bcc-a790-ad780e62cacf	1973 to 2014	aou_5_32, aou_7_55	aou_5_32	aou_7_55	1973, 2014	1973	2014	Junco oreganus + Junco insularis + Junco hyemalis + Junco aikeni -> Junco hyemalis [lump, aou_5_32 (1973)]	Junco hyemalis -> Junco insularis + Junco hyemalis [split, aou_7_55 (2014)]	yes	no	yes
dd6140e6-e275-4743-bba3-b01673f0eddf	Junco insularis	Junco insularis	e0a5554e-d4b9-4bcc-a790-ad780e62cacf	2014 to 2017	aou_7_55, NACC_list_species_aou_7_57.csv	aou_7_55	NACC_list_species_aou_7_57.csv	2014, 2017	2014	2017	Junco hyemalis -> Junco insularis + Junco hyemalis [split, aou_7_55 (2014)]		no	no	yes
45778645-3432-4694-ab8a-3ba959198462	Bulweria bulweri	Bulweria bulweri	78087ec1-f35c-48d2-a642-e9252b979bfc	1886 to 1947	aou_1.csv, aou_3_18, aou_4, aou_4_22	aou_1.csv	aou_4_22	1886, 1923, 1931, 1947	1886	1947	added Bulweria bulweri		no	no	no
e4bb4706-82c5-4bcc-b5b3-fb0fe605b973	Hydropsalis maculicaudus	Caprimulgus maculicaudus; Hydropsalis maculicaudus	8eb1b980-c467-4e9d-8cb3-f4313919a436	1983 to 2017	aou_6, aou_7_53, NACC_list_species_aou_7_57.csv	aou_6	NACC_list_species_aou_7_57.csv	1983, 2012, 2017	1983	2017	added Caprimulgus maculicaudus		no	no	yes
82626691-e9ff-4b72-b4c7-a5d9a9fb537e	Calidris pugnax	Calidris pugnax; Machetes pugnax; Pavoncella pugnax; Philomachus pugnax	27d8fa66-6096-4c44-8411-72c7d0e430e8	1886 to 2017	aou_1.csv, aou_2_15, aou_3_18, aou_5_34.csv, aou_7_54, NACC_list_species_aou_7_57.csv	aou_1.csv	NACC_list_species_aou_7_57.csv	1886, 1909, 1923, 1982, 2013, 2017	1886	2017	added Pavoncella pugnax		no	no	yes
084e66c7-d4e0-40ed-bf86-4343f6acfd6a	Piranga rubriceps	Piranga rubriceps	d519883b-a545-408e-be57-a6d1d1eb2ee7	1889 to 1903	aou_1_01, aou_2_12	aou_1_01	aou_2_12	1889, 1903	1889	1903	added Piranga rubriceps		no	no	no
457b40e1-a84a-4d9c-92e8-40f5a4e16795	Rallus crepitans	Rallus crepitans	40ad438e-2e62-497a-96a7-7e5cd52280b0	1890	aou_1_02	aou_1_02	aou_1_02	1890	1890	1890	Rallus longirostris -> Rallus longirostris + Rallus scottii + Rallus crepitans [split, aou_1_02 (1890)]	Rallus longirostris -> Rallus longirostris + Rallus scottii + Rallus crepitans [split, aou_1_02 (1890)]	no	no	yes
efb8a4cd-9681-4510-a15c-08dd6760b95b	Rallus crepitans	Rallus crepitans	40ad438e-2e62-497a-96a7-7e5cd52280b0	1890 to 1902	aou_1_02, aou_2_11	aou_1_02	aou_2_11	1890, 1902	1890	1902	Rallus longirostris -> Rallus longirostris + Rallus scottii + Rallus crepitans [split, aou_1_02 (1890)]	Rallus scottii + Rallus crepitans -> Rallus crepitans [lump, aou_2_11 (1902)]	yes	no	yes
ac28b13d-f348-486a-9949-cff69909d917	Rallus crepitans	Rallus crepitans	40ad438e-2e62-497a-96a7-7e5cd52280b0	1902 to 1931	aou_2_11, aou_4	aou_2_11	aou_4	1902, 1931	1902	1931	Rallus scottii + Rallus crepitans -> Rallus crepitans [lump, aou_2_11 (1902)]	Rallus longirostris + Rallus crepitans -> Rallus longirostris [lump, aou_4 (1931)]	yes	no	yes
294e8c3a-eafb-4465-8afc-73aca289e4da	Rallus crepitans	Rallus crepitans	40ad438e-2e62-497a-96a7-7e5cd52280b0	1931 to 2014	aou_4, aou_7_55	aou_4	aou_7_55	1931, 2014	1931	2014	Rallus longirostris + Rallus crepitans -> Rallus longirostris [lump, aou_4 (1931)]	Rallus longirostris -> Rallus obsoletus + Rallus longirostris + Rallus crepitans [split, aou_7_55 (2014)]	yes	no	yes
45cda998-4e84-4465-b541-e90f9999c651	Rallus crepitans	Rallus crepitans	40ad438e-2e62-497a-96a7-7e5cd52280b0	2014 to 2017	aou_7_55, NACC_list_species_aou_7_57.csv	aou_7_55	NACC_list_species_aou_7_57.csv	2014, 2017	2014	2017	Rallus longirostris -> Rallus obsoletus + Rallus longirostris + Rallus crepitans [split, aou_7_55 (2014)]		no	no	yes
b08aa5eb-a2f1-4d78-b99f-f94df3e5f3de	Chloroceryle inda	Chloroceryle inda	4c340575-9771-45ea-b8ac-32a307cad601	1983 to 2017	aou_6, NACC_list_species_aou_7_57.csv	aou_6	NACC_list_species_aou_7_57.csv	1983, 2017	1983	2017	added Chloroceryle inda		no	no	yes
35ca164a-6fbe-4242-8441-72c80ca5bca1	Upapa epops	Upapa epops	31ea3e87-d7f9-4316-bdbe-e840ef24dbcc	February 1982	aou_5_34.csv	aou_5_34.csv	aou_5_34.csv	1982	1982	1982	added Upapa epops		no	no	no
3cb351d1-1b2d-4815-a2cd-9d3a522819dd	Hemignathus lucidus	Hemignathus lucidus	4ddd9e98-5390-486f-aae1-4d76a50fc6a6	January 1982 to 2015	aou_5_34, aou_5_34.csv, aou_7_56	aou_5_34	aou_7_56	1982, 1982, 2015	1982	2015	added Hemignathus lucidus	Hemignathus lucidus -> Hemignathus hanapepe + Hemignathus affinis + Hemignathus lucidus [split, aou_7_56 (2015)]	no	no	yes
9de666f1-6faf-427f-8ba8-caab4c0fbed9	Hemignathus lucidus	Hemignathus lucidus	4ddd9e98-5390-486f-aae1-4d76a50fc6a6	2015 to 2017	aou_7_56, NACC_list_species_aou_7_57.csv	aou_7_56	NACC_list_species_aou_7_57.csv	2015, 2017	2015	2017	Hemignathus lucidus -> Hemignathus hanapepe + Hemignathus affinis + Hemignathus lucidus [split, aou_7_56 (2015)]		no	no	yes
c1e02daa-4564-40f3-823f-a58419be6d6b	Zimmerius vilissimus	Zimmerius vilissimus	66aa6240-fc9c-4086-853f-730259fe3637	1983 to 2017	aou_6, NACC_list_species_aou_7_57.csv	aou_6	NACC_list_species_aou_7_57.csv	1983, 2017	1983	2017	added Zimmerius vilissimus		no	no	yes
847d663c-337f-4e06-979c-8ffb1f61759e	Aythya fuligula	Aythya fuligula; Nyroca fuligula	d274d4dc-bf57-49d5-9965-67f0b8effdd7	1931 to 2017	aou_4, aou_4_20, aou_5_34.csv, NACC_list_species_aou_7_57.csv	aou_4	NACC_list_species_aou_7_57.csv	1931, 1945, 1982, 2017	1931	2017	added Nyroca fuligula		no	no	yes
c7cbfff3-1fe9-4d18-8a0a-b8b20d21c91c	Odontophorus dialeucos	Odontophorus dialeucos	408c2d0b-76dc-437c-b6e7-d6eedde44037	1983 to 2017	aou_6, aou_6_41, NACC_list_species_aou_7_57.csv	aou_6	NACC_list_species_aou_7_57.csv	1983, 1997, 2017	1983	2017	added Odontophorus dialeucos		no	no	yes
6fcba79a-cc84-426c-adce-e3c35ce343c3	Auriparus flaviceps	Auriparus flaviceps	37888577-0cea-4f16-ae0e-52c0ddea1db5	1886 to 2017	aou_1.csv, aou_5_34, aou_5_34.csv, NACC_list_species_aou_7_57.csv	aou_1.csv	NACC_list_species_aou_7_57.csv	1886, 1982, 1982, 2017	1886	2017	added Auriparus flaviceps		no	no	yes
180694af-6939-4a47-9e51-f2da483f1adf	Phaethornis mexicanus	Phaethornis mexicanus	9d1c13fc-b142-4ace-a524-b99e84c42c14	2015	aou_7_56	aou_7_56	aou_7_56	2015	2015	2015	Phaethornis longirostris -> Phaethornis longirostris + Phaethornis mexicanus [split, aou_7_56 (2015)]	Phaethornis longirostris -> Phaethornis longirostris + Phaethornis mexicanus [split, aou_7_56 (2015)]	no	no	yes
6c6f3051-8079-407f-bd5e-5e944077346a	Phaethornis mexicanus	Phaethornis mexicanus	9d1c13fc-b142-4ace-a524-b99e84c42c14	2015 to 2017	aou_7_56, NACC_list_species_aou_7_57.csv	aou_7_56	NACC_list_species_aou_7_57.csv	2015, 2017	2015	2017	Phaethornis longirostris -> Phaethornis longirostris + Phaethornis mexicanus [split, aou_7_56 (2015)]		no	no	yes
17b15dc3-397a-4c3f-88a9-5403046540ff	Buteo jamaicensis	Buteo jamaicensis	455acc7d-45c5-4b00-bfe6-5deac29ef56b	1944	aou_4_19	aou_4_19	aou_4_19	1944	1944	1944	Buteo borealis + Buteo jamaicensis -> Buteo jamaicensis [lump, aou_4_19 (1944)]	Buteo borealis + Buteo jamaicensis -> Buteo jamaicensis [lump, aou_4_19 (1944)]	yes	no	yes
61d8ca77-0b5e-4729-866b-e853c9030261	Buteo jamaicensis	Buteo jamaicensis	455acc7d-45c5-4b00-bfe6-5deac29ef56b	1944 to 1973	aou_4_19, aou_5_32	aou_4_19	aou_5_32	1944, 1973	1944	1973	Buteo borealis + Buteo jamaicensis -> Buteo jamaicensis [lump, aou_4_19 (1944)]	Buteo harlani + Buteo jamaicensis -> Buteo jamaicensis [lump, aou_5_32 (1973)]	yes	no	yes
23accc74-3c7c-4bc0-bb27-f7ff93c5eb1d	Buteo jamaicensis	Buteo jamaicensis	455acc7d-45c5-4b00-bfe6-5deac29ef56b	1973 to 2017	aou_5_32, aou_5_34.csv, NACC_list_species_aou_7_57.csv	aou_5_32	NACC_list_species_aou_7_57.csv	1973, 1982, 2017	1973	2017	Buteo harlani + Buteo jamaicensis -> Buteo jamaicensis [lump, aou_5_32 (1973)]		yes	no	yes
b8560096-49e6-40e8-8170-83aa01f0c37a	Zentrygon goldmani	Geotrygon goldmani; Zentrygon goldmani	06c97928-a5d1-4190-aa4b-07f4a9a4de0c	1983 to 2017	aou_6, aou_7_55, NACC_list_species_aou_7_57.csv	aou_6	NACC_list_species_aou_7_57.csv	1983, 2014, 2017	1983	2017	added Geotrygon goldmani		no	no	yes
d2ffdf44-7e6d-44cd-a58a-13c1055261c6	Ramphocelus costaricensis	Ramphocelus costaricensis	f61165cd-455a-4c63-bed9-5882f7a65abf	1997	aou_6_41	aou_6_41	aou_6_41	1997	1997	1997	Ramphocelus passerinii -> Ramphocelus costaricensis + Ramphocelus passerinii [split, aou_6_41 (1997)]	Ramphocelus passerinii -> Ramphocelus costaricensis + Ramphocelus passerinii [split, aou_6_41 (1997)]	no	no	yes
9e7f71f8-78d9-4de8-a034-7c98c0b94298	Ramphocelus costaricensis	Ramphocelus costaricensis	f61165cd-455a-4c63-bed9-5882f7a65abf	1997 to 2017	aou_6_41, aou_7_46, NACC_list_species_aou_7_57.csv	aou_6_41	NACC_list_species_aou_7_57.csv	1997, 2005, 2017	1997	2017	Ramphocelus passerinii -> Ramphocelus costaricensis + Ramphocelus passerinii [split, aou_6_41 (1997)]		no	no	yes
2f9d0df1-2613-408a-905b-45a484674031	Falco islandus	Falco islandus	c10d4af3-d347-4599-a16b-05c6390d31eb	1886 to 1931	aou_1.csv, aou_4	aou_1.csv	aou_4	1886, 1931	1886	1931	added Falco islandus		no	no	no
b61a81fe-88ec-4d46-90bf-a3f2f8aeb2e7	Chlidonias niger	Chlidonias niger; Chlidonias nigra; Hydrochelidon nigra; Hydrochelidon nigra surinamensis	7e80694d-7508-413e-b2e0-8e8f8e66efca	1886 to 2017	aou_1.csv, aou_3_17, aou_4_23, aou_5_34.csv, NACC_list_species_aou_7_57.csv	aou_1.csv	NACC_list_species_aou_7_57.csv	1886, 1920, 1948, 1982, 2017	1886	2017	added Hydrochelidon nigra surinamensis		yes	no	yes
018be7f2-508f-494b-8883-83ee047404f8	Toxostoma guttatum	Toxostoma guttatum	d35117c8-e8e6-4296-a7e9-2291a344be5a	1983 to 2017	aou_6, NACC_list_species_aou_7_57.csv	aou_6	NACC_list_species_aou_7_57.csv	1983, 2017	1983	2017	added Toxostoma guttatum		no	no	yes
78473e94-da71-4c14-9b84-33042bc01c1f	Turdus migratorius	Merula migratoria; Merula migratoria propinqua; Planesticus migratorius; Turdus migratorius	dd1e10c8-7db9-4d86-8def-01879b360d25	1886 to 1973	aou_1.csv, aou_2_14, aou_3, aou_4, aou_5_32	aou_1.csv	aou_5_32	1886, 1908, 1910, 1931, 1973	1886	1973	added Merula migratoria; added Merula migratoria propinqua	Turdus migratorius + Turdus confinis -> Turdus migratorius [lump, aou_5_32 (1973)]	yes	no	yes
b43f8e88-bf2b-4adf-b893-fe1aa2c26f92	Turdus migratorius	Turdus migratorius	dd1e10c8-7db9-4d86-8def-01879b360d25	1973 to 2017	aou_5_32, aou_5_34, aou_5_34.csv, aou_6, NACC_list_species_aou_7_57.csv	aou_5_32	NACC_list_species_aou_7_57.csv	1973, 1982, 1982, 1983, 2017	1973	2017	Turdus migratorius + Turdus confinis -> Turdus migratorius [lump, aou_5_32 (1973)]		yes	no	yes
1b890e15-861f-4546-8f09-621c0412a54e	Otus xantusi	Megascops xantusi; Otus xantusi	4cda4fa4-5d2c-406d-a150-a6294e7e1011	1903 to 1923	aou_2_12, aou_2_14, aou_3, aou_3_18	aou_2_12	aou_3_18	1903, 1908, 1910, 1923	1903	1923	added Megascops xantusi		no	no	no
8c3676f2-3e7b-42fe-af0d-869d921bf1a2	Callipepla squamata	Callipepla squamata; Callipepla squamata castanogastris	d0f50b5f-9d67-4255-af56-9e2368980242	1886 to 2017	aou_1.csv, aou_2_15, aou_4, aou_4_19, aou_5_34.csv, aou_6_41, NACC_list_species_aou_7_57.csv	aou_1.csv	NACC_list_species_aou_7_57.csv	1886, 1909, 1931, 1944, 1982, 1997, 2017	1886	2017	added Callipepla squamata; added Callipepla squamata castanogastris		yes	no	yes
159c8e4a-d0f1-42dc-a183-b73eeadfad1e	Circus cyaneus	Circus cyaneus	2a2adede-8613-4d00-9670-03f232fc3aa4	1944	aou_4_19	aou_4_19	aou_4_19	1944	1944	1944	Circus cyaneus + Circus hudsonius -> Circus cyaneus [lump, aou_4_19 (1944)]	Circus cyaneus + Circus hudsonius -> Circus cyaneus [lump, aou_4_19 (1944)]	yes	no	yes
5045bb76-b59c-4e6f-84f0-b5dee017e279	Circus cyaneus	Circus cyaneus	2a2adede-8613-4d00-9670-03f232fc3aa4	1944 to 2017	aou_4_19, aou_5_34, aou_5_34.csv, NACC_list_species_aou_7_57.csv	aou_4_19	NACC_list_species_aou_7_57.csv	1944, 1982, 1982, 2017	1944	2017	Circus cyaneus + Circus hudsonius -> Circus cyaneus [lump, aou_4_19 (1944)]		yes	no	yes
90a3a95d-1652-4626-a4dd-c38a63fc357a	Glaucidium minutissimum	Glaucidium minutissimum	cae2126f-a041-4951-99c7-89be46af0154	1983 to 1997	aou_6, aou_6_41	aou_6	aou_6_41	1983, 1997	1983	1997	added Glaucidium minutissimum	Glaucidium minutissimum -> Glaucidium sanchezi + Glaucidium palmarum + Glaucidium griseiceps + Glaucidium minutissimum [split, aou_6_41 (1997)]	no	no	no
2c17afba-bf47-453c-b991-c7be019b21c0	Glaucidium minutissimum	Glaucidium minutissimum	cae2126f-a041-4951-99c7-89be46af0154	1997	aou_6_41	aou_6_41	aou_6_41	1997	1997	1997	Glaucidium minutissimum -> Glaucidium sanchezi + Glaucidium palmarum + Glaucidium griseiceps + Glaucidium minutissimum [split, aou_6_41 (1997)]		no	no	no
8df57720-2413-4039-a3e4-bd38cabd5741	Celeus castaneus	Celeus castaneus	5a718463-223b-4d25-9f46-e116e312ab3b	1983 to 2017	aou_6, NACC_list_species_aou_7_57.csv	aou_6	NACC_list_species_aou_7_57.csv	1983, 2017	1983	2017	added Celeus castaneus		no	no	yes
e1fc097e-3858-44bc-808b-075f6d14859a	Aphelocoma cyanotis	Aphelocoma cyanotis	6e80cb32-24cb-4e9c-b6ce-18b58cd77b3c	1895 to 1931	aou_1_07, aou_4	aou_1_07	aou_4	1895, 1931	1895	1931	added Aphelocoma cyanotis	Aphelocoma woodhousei + Aphelocoma texana + Aphelocoma cyanotis + Aphelocoma californica -> Aphelocoma californica [lump, aou_4 (1931)]	yes	no	no
f8e8d76b-9065-40eb-babb-eb44bfdb9913	Aphelocoma cyanotis	Aphelocoma cyanotis	6e80cb32-24cb-4e9c-b6ce-18b58cd77b3c	1931	aou_4	aou_4	aou_4	1931	1931	1931	Aphelocoma woodhousei + Aphelocoma texana + Aphelocoma cyanotis + Aphelocoma californica -> Aphelocoma californica [lump, aou_4 (1931)]		yes	no	no
a8952522-5200-44c8-8cf9-1765fbd3a91b	Empidonax oberholseri	Empidonax oberholseri	ca533c18-ac2d-4049-ad8e-14f1db0ffb06	1953	aou_4_28	aou_4_28	aou_4_28	1953	1953	1953	Empidonax wrightii + Empidonax oberholseri -> Empidonax oberholseri [lump, aou_4_28 (1953)]	Empidonax wrightii + Empidonax oberholseri -> Empidonax oberholseri [lump, aou_4_28 (1953)]	yes	no	yes
2b926e3e-8eb0-462a-8025-fd37ced4c818	Empidonax oberholserii	Empidonax oberholseri; Empidonax oberholserii	ca533c18-ac2d-4049-ad8e-14f1db0ffb06	1953 to January 1982	aou_4_28, aou_5, aou_5_34	aou_4_28	aou_5_34	1953, 1957, 1982	1953	1982	Empidonax wrightii + Empidonax oberholseri -> Empidonax oberholseri [lump, aou_4_28 (1953)]	Empidonax oberholseri -> Empidonax wrightii + Empidonax oberholseri [split, aou_5_34 (January 1982)]	yes	no	yes
959eaca8-9b85-4822-a77c-0dc7a304e80e	Empidonax oberholseri	Empidonax oberholseri; Empidonax oberholserii	ca533c18-ac2d-4049-ad8e-14f1db0ffb06	January 1982 to 2017	aou_5_34, aou_5_34.csv, NACC_list_species_aou_7_57.csv	aou_5_34	NACC_list_species_aou_7_57.csv	1982, 1982, 2017	1982	2017	Empidonax oberholseri -> Empidonax wrightii + Empidonax oberholseri [split, aou_5_34 (January 1982)]		no	no	yes
0ec8f199-45a0-4fd4-8d0e-51ec6a69d269	Dendrocincla turdina	Dendrocincla turdina	c43621f7-e2cc-4666-97e6-5d50c0cf6402	2013	aou_7_54	aou_7_54	aou_7_54	2013	2013	2013	Dendrocincla fuliginosa -> Dendrocincla fuliginosa + Dendrocincla turdina [split, aou_7_54 (2013)]; deleted Dendrocincla turdina	Dendrocincla fuliginosa -> Dendrocincla fuliginosa + Dendrocincla turdina [split, aou_7_54 (2013)]	no	no	no
4a6ca26c-e748-4fc1-a438-6fd84638f091	Psarocolius guatimozinus	Psarocolius guatimozinus	dd7e9136-d64a-4880-aafb-94660b820b83	1983 to 2017	aou_6, NACC_list_species_aou_7_57.csv	aou_6	NACC_list_species_aou_7_57.csv	1983, 2017	1983	2017	added Psarocolius guatimozinus		no	no	yes
e8ab6cde-84cd-4a96-9985-903bd6396a1b	Chlorostilbon forficatus	Chlorostilbon forficatus	19f86ec8-dce2-4f30-9f6c-6c4ab954b55d	1995	aou_6_40	aou_6_40	aou_6_40	1995	1995	1995	Chlorostilbon canivetii -> Chlorostilbon auriceps + Chlorostilbon canivetii + Chlorostilbon forficatus [split, aou_6_40 (1995)]	Chlorostilbon canivetii -> Chlorostilbon auriceps + Chlorostilbon canivetii + Chlorostilbon forficatus [split, aou_6_40 (1995)]	no	no	yes
d27c7724-6806-4ca9-a62a-dffc4caf1b58	Chlorostilbon forficatus	Chlorostilbon forficatus	19f86ec8-dce2-4f30-9f6c-6c4ab954b55d	1995 to 2017	aou_6_40, NACC_list_species_aou_7_57.csv	aou_6_40	NACC_list_species_aou_7_57.csv	1995, 2017	1995	2017	Chlorostilbon canivetii -> Chlorostilbon auriceps + Chlorostilbon canivetii + Chlorostilbon forficatus [split, aou_6_40 (1995)]		no	no	yes
7164a93e-28cc-4e5c-a0bb-5732dedc64e3	Rupornis magnirostris	Buteo magnirostris; Rupornis magnirostris	ec466192-396a-42fd-8159-3289bbbb497a	January 1982 to 2017	aou_5_34, aou_7_56, NACC_list_species_aou_7_57.csv	aou_5_34	NACC_list_species_aou_7_57.csv	1982, 2015, 2017	1982	2017	added Buteo magnirostris		no	no	yes
851dee76-6466-4e71-9b1a-d02ee1fd1ae7	Procellaria aequinoctialis	Procellaria aequinoctialis	8b967db0-44de-4fad-b2f4-a2423e8a379e	2011 to 2017	aou_7_52, NACC_list_species_aou_7_57.csv	aou_7_52	NACC_list_species_aou_7_57.csv	2011, 2017	2011	2017	added Procellaria aequinoctialis		no	no	yes
bac814e3-4799-4052-bc6d-4dec3f66fd26	Chlorophonia flavirostris	Chlorophonia flavirostris	0e0b4284-7233-4cc8-ae22-e6799aef85f2	1987 to 2017	aou_6_36, aou_7_44, NACC_list_species_aou_7_57.csv	aou_6_36	NACC_list_species_aou_7_57.csv	1987, 2003, 2017	1987	2017	added Chlorophonia flavirostris		no	no	yes
3a9a8cbc-c5c8-4659-8c33-9e8f2ef57d1c	Cygnus buccinator	Cygnus buccinator; Olor buccinator	fc12167f-1fe1-48c1-9a5c-8a8f0d4cf910	1886 to 2017	aou_1.csv, aou_3_18, aou_4_27, aou_5_34, aou_5_34.csv, NACC_list_species_aou_7_57.csv	aou_1.csv	NACC_list_species_aou_7_57.csv	1886, 1923, 1952, 1982, 1982, 2017	1886	2017	added Olor buccinator		no	no	yes
342804f3-c46f-4287-8858-6ac77b4eba1b	Streptoprocne zonaris	Streptoprocne zonaris	e09e6b5c-5837-48ce-bda2-9f9fcfa3c58f	January 1982 to 2017	aou_5_34, aou_5_34.csv, NACC_list_species_aou_7_57.csv	aou_5_34	NACC_list_species_aou_7_57.csv	1982, 1982, 2017	1982	2017	added Streptoprocne zonaris		no	no	yes
4473ed85-5aa2-4e09-8e79-ac318fd14338	Circus aeruginosus	Circus aeruginosus	e830868d-a9c7-4970-a00a-0a5eafe66824	2005 to 2017	aou_7_46, NACC_list_species_aou_7_57.csv	aou_7_46	NACC_list_species_aou_7_57.csv	2005, 2017	2005	2017	added Circus aeruginosus		no	no	yes
c0a1da3f-68ba-445a-971b-d8c8d9102681	Asio stygius	Asio stygius	c16f4775-5ab7-49c1-8516-62d1863538b4	1983 to 2017	aou_6, NACC_list_species_aou_7_57.csv	aou_6	NACC_list_species_aou_7_57.csv	1983, 2017	1983	2017	added Asio stygius		no	no	yes
8a6d7503-235f-48d1-bff4-ece73d35cf67	Turdus grayi	Turdus grayi	ed9eaadc-698d-4fd8-a253-d5b378e94f2d	January 1982 to 2017	aou_5_34, aou_5_34.csv, aou_6, aou_7_49, NACC_list_species_aou_7_57.csv	aou_5_34	NACC_list_species_aou_7_57.csv	1982, 1982, 1983, 2008, 2017	1982	2017	added Turdus grayi		no	no	yes
ae5a4c7f-3df7-4b0e-8a9b-984c460722ba	Muscicapa griseisticta	Muscicapa griseisticta	e500c66c-b74f-4f07-96cd-74067a454c5e	January 1982 to 2017	aou_5_34, aou_5_34.csv, aou_7_45, NACC_list_species_aou_7_57.csv	aou_5_34	NACC_list_species_aou_7_57.csv	1982, 1982, 2004, 2017	1982	2017	added Muscicapa griseisticta		no	no	yes
4ed3f7e4-98fc-486e-a1da-3a5f660beb58	Catharus aurantiirostris	Catharus aurantiirostris	5f3c729b-1461-42a9-8f70-aafb5f87ac00	1983 to 2017	aou_6, NACC_list_species_aou_7_57.csv	aou_6	NACC_list_species_aou_7_57.csv	1983, 2017	1983	2017	added Catharus aurantiirostris		no	no	yes
a2a11f0c-99be-4c6f-9703-047ea52f8df7	Brotogeris jugularis	Brotogeris jugularis	700955bd-3100-4407-94b3-dd79e47b396a	1983 to 2017	aou_6, NACC_list_species_aou_7_57.csv	aou_6	NACC_list_species_aou_7_57.csv	1983, 2017	1983	2017	added Brotogeris jugularis		no	no	yes
df947cb5-bba2-4e37-af5c-3ce944e3e2bb	Emberiza elegans	Emberiza elegans	ab5ad9c5-2af4-494d-93c6-34b364d7d588	2000 to 2017	aou_7_42, NACC_list_species_aou_7_57.csv	aou_7_42	NACC_list_species_aou_7_57.csv	2000, 2017	2000	2017	added Emberiza elegans		no	no	yes
2fd1b98e-83fc-4417-8395-f9549ddcc721	Phylloscopus borealis	Acanthopneuste borealis; Phyllopseustes borealis; Phylloscopus borealis	63465543-5fdd-415c-ba81-7a740681a985	1886 to 2014	aou_1.csv, aou_2_13, aou_4_25, aou_5, aou_5_34, aou_5_34.csv, aou_6, aou_7_55	aou_1.csv	aou_7_55	1886, 1904, 1950, 1957, 1982, 1982, 1983, 2014	1886	2014	added Phyllopseustes borealis	Phylloscopus borealis -> Phylloscopus borealis + Phylloscopus xanthodryas + Phylloscopus examinandus [split, aou_7_55 (2014)]	no	no	yes
d63ba009-126a-4e99-a7ad-c33db16a5102	Phylloscopus borealis	Phylloscopus borealis	63465543-5fdd-415c-ba81-7a740681a985	2014 to 2017	aou_7_55, NACC_list_species_aou_7_57.csv	aou_7_55	NACC_list_species_aou_7_57.csv	2014, 2017	2014	2017	Phylloscopus borealis -> Phylloscopus borealis + Phylloscopus xanthodryas + Phylloscopus examinandus [split, aou_7_55 (2014)]		no	no	yes
9cce519b-e530-4c1f-970e-c331048c2b0a	Pluvialis dominica	Charadrius dominicus; Charadrius dominicus fulvus; Pluvialis dominica	9acd532b-8656-489a-9e2f-351a06ad0995	1886 to 1993	aou_1.csv, aou_3, aou_3_17, aou_4, aou_5_34, aou_5_34.csv, aou_6_39	aou_1.csv	aou_6_39	1886, 1910, 1920, 1931, 1982, 1982, 1993	1886	1993	added Charadrius dominicus fulvus; added Charadrius dominicus	Pluvialis dominica -> Pluvialis dominica + Pluvialis fulva [split, aou_6_39 (1993)]	yes	no	yes
39b00434-efe6-4daf-9cfd-a635ab92e79e	Pluvialis dominica	Pluvialis dominica; Pluvialis dominicus	9acd532b-8656-489a-9e2f-351a06ad0995	1993 to 2017	aou_6_39, aou_6_40, aou_6_41, NACC_list_species_aou_7_57.csv	aou_6_39	NACC_list_species_aou_7_57.csv	1993, 1995, 1997, 2017	1993	2017	Pluvialis dominica -> Pluvialis dominica + Pluvialis fulva [split, aou_6_39 (1993)]		no	no	yes
f55f66be-ad35-49b7-b7a1-b35b0b1d2ddb	Lophornis adorabilis	Lophornis adorabilis	2ad374f7-c201-4974-8ef7-a3bc1b320c83	1983 to 2017	aou_6, NACC_list_species_aou_7_57.csv	aou_6	NACC_list_species_aou_7_57.csv	1983, 2017	1983	2017	added Lophornis adorabilis		no	no	yes
6fa7bc29-0abd-4ac8-9037-bf34a974fbae	Pipilo ocai	Pipilo ocai	05784d92-4f84-4ad7-b446-da02bf099ba3	1983 to 2017	aou_6, NACC_list_species_aou_7_57.csv	aou_6	NACC_list_species_aou_7_57.csv	1983, 2017	1983	2017	added Pipilo ocai		no	no	yes
03e93d96-7c1a-4a35-affe-23920c603760	Ploceus cucullatus	Ploceus cucullatus	d2f63bf1-011e-4781-8adb-2e042261ed80	1983 to 2017	aou_6, NACC_list_species_aou_7_57.csv	aou_6	NACC_list_species_aou_7_57.csv	1983, 2017	1983	2017	added Ploceus cucullatus		no	no	yes
84c986e8-a767-448f-8cb7-2036e547a499	Hylophylax naevioides	Hylophylax naevioides	87c6fc9c-c08f-4ddd-9857-dbf5f33bbc18	1983 to 2017	aou_6, aou_6_41, NACC_list_species_aou_7_57.csv	aou_6	NACC_list_species_aou_7_57.csv	1983, 1997, 2017	1983	2017	added Hylophylax naevioides		no	no	yes
6cc005e1-09d7-4fa7-9a96-0d2d7fb03be0	Eumomota superciliosa	Eumomota superciliosa	0540b895-7813-4bfe-8c6b-c7ab4e00a9b4	1983 to 2017	aou_6, NACC_list_species_aou_7_57.csv	aou_6	NACC_list_species_aou_7_57.csv	1983, 2017	1983	2017	added Eumomota superciliosa		no	no	yes
b12ccf06-2fab-424c-9793-19cd9df7b420	Florisuga mellivora	Florisuga mellivora	cc9a3e04-4540-4ee8-a127-36787df92f89	1983 to 2017	aou_6, NACC_list_species_aou_7_57.csv	aou_6	NACC_list_species_aou_7_57.csv	1983, 2017	1983	2017	added Florisuga mellivora		no	no	yes
d3f9ce12-120e-405b-ae35-59bc47bc8261	Corvus leucognaphalus	Corvus leucognaphalus	e9cb3e5c-acfe-4f25-bfbc-4d38a337ddc3	1983 to 2017	aou_6, NACC_list_species_aou_7_57.csv	aou_6	NACC_list_species_aou_7_57.csv	1983, 2017	1983	2017	added Corvus leucognaphalus		no	no	yes
06a51080-0a5c-4533-9d67-3e5f99ba82e0	Agapornis roseicollis	Agapornis roseicollis	372df399-25b6-457d-b2f2-5bdc616e4264	2013 to 2017	aou_7_54, NACC_list_species_aou_7_57.csv	aou_7_54	NACC_list_species_aou_7_57.csv	2013, 2017	2013	2017	added Agapornis roseicollis		no	no	yes
f2967e97-1b24-4bab-b4b2-2badfe7635bc	Passer montanus	Passer montanus	fe70ec7e-4c5b-4076-b11e-f6f4010ec6ef	1931 to 2017	aou_4, aou_5_34, aou_5_34.csv, NACC_list_species_aou_7_57.csv	aou_4	NACC_list_species_aou_7_57.csv	1931, 1982, 1982, 2017	1931	2017	added Passer montanus		no	no	yes
2f1a2259-efa5-4451-ac94-32ddb25dfdf7	Emberiza variabilis	Emberiza variabilis	f1ed92c5-cb51-41a2-a58b-081885ce4991	January 1982 to 2017	aou_5_34, aou_5_34.csv, NACC_list_species_aou_7_57.csv	aou_5_34	NACC_list_species_aou_7_57.csv	1982, 1982, 2017	1982	2017	added Emberiza variabilis		no	no	yes
a8f67cb7-6b84-4079-8c5d-283022feed83	Manacus candei	Manacus candei	3916608f-db98-4a65-8025-e1fc96d96fc3	1983 to 2017	aou_6, aou_7, NACC_list_species_aou_7_57.csv	aou_6	NACC_list_species_aou_7_57.csv	1983, 1998, 2017	1983	2017	added Manacus candei		no	no	yes
b029925b-0ff6-4dbd-99bb-e4d4519d0a9e	Sapayoa aenigma	Sapayoa aenigma	8f304614-dc57-4b70-9e89-16fe973b58b1	1983 to 2017	aou_6, aou_6_35, aou_6_41, aou_7, aou_7_44, aou_7_45, aou_7_49, aou_7_52, NACC_list_species_aou_7_57.csv	aou_6	NACC_list_species_aou_7_57.csv	1983, 1985, 1997, 1998, 2003, 2004, 2008, 2011, 2017	1983	2017	added Sapayoa aenigma		no	no	yes
d0b20b36-8d5d-4c61-8b17-48fb90693615	Pica pica	Pica pica; Pica pica hudsonica	6ce71fed-906c-441a-b656-5d3a32842d92	1886 to 2000	aou_1.csv, aou_3, aou_4, aou_5, aou_5_34.csv, aou_7, aou_7_42	aou_1.csv	aou_7_42	1886, 1910, 1931, 1957, 1982, 1998, 2000	1886	2000	added Pica pica hudsonica	Pica pica -> Pica hudsonia + Pica pica [split, aou_7_42 (2000)]	yes	no	no
ed2c6375-ba55-4fcd-b5bb-d2422f66a9bc	Pica pica	Pica pica	6ce71fed-906c-441a-b656-5d3a32842d92	2000	aou_7_42	aou_7_42	aou_7_42	2000	2000	2000	Pica pica -> Pica hudsonia + Pica pica [split, aou_7_42 (2000)]		no	no	no
1b6080aa-1986-4d3e-a5b4-a78eb9e1d0a2	Megaceryle alcyon	Ceryle alcyon; Megaceryle alcyon	3c5e2260-5cca-42d0-9e36-273623a2ea14	1886 to 2017	aou_1.csv, aou_2_09, aou_3, aou_4, aou_5_34, aou_5_34.csv, aou_7_48, NACC_list_species_aou_7_57.csv	aou_1.csv	NACC_list_species_aou_7_57.csv	1886, 1899, 1910, 1931, 1982, 1982, 2007, 2017	1886	2017	added Ceryle alcyon		no	no	yes
438d3385-dc3b-434b-bcc2-e078d84bd189	Aeronautes saxatalis	Aeronautes melanoleucus; Aeronautes saxatalis; Micropus melanoleucus	a1f83071-fb37-4f84-a06b-e44f8d4b1c05	1886 to 2017	aou_1.csv, aou_1_05, aou_4, aou_5, aou_5_34.csv, NACC_list_species_aou_7_57.csv	aou_1.csv	NACC_list_species_aou_7_57.csv	1886, 1893, 1931, 1957, 1982, 2017	1886	2017	added Micropus melanoleucus		no	no	yes
c2475a08-7226-405c-a29d-61ee140f4b1a	Recurvirostra americana	Recurvirostra americana	f9da3f5c-2e78-4b5b-905c-426294304808	1886 to 2017	aou_1.csv, aou_3, aou_5, aou_5_34.csv, NACC_list_species_aou_7_57.csv	aou_1.csv	NACC_list_species_aou_7_57.csv	1886, 1910, 1957, 1982, 2017	1886	2017	added Recurvirostra americana		no	no	yes
90ba8209-d8a5-4801-ba2b-cfaacb3dcd8e	Cuculus lepidus	Cuculus lepidus	9a12e805-0a56-4afd-810b-94ed7bf8d7bb	2006	aou_7_47	aou_7_47	aou_7_47	2006	2006	2006	Cuculus saturatus -> Cuculus optatus + Cuculus lepidus + Cuculus saturatus [split, aou_7_47 (2006)]	Cuculus saturatus -> Cuculus optatus + Cuculus lepidus + Cuculus saturatus [split, aou_7_47 (2006)]	no	no	no
fd5b4b8a-d012-4161-86f5-1333967adc3a	Grallaria guatimalensis	Grallaria guatimalensis	c1839ee9-630f-4836-a3e1-5fac24b7f2ca	1983 to 2017	aou_6, aou_7_49, NACC_list_species_aou_7_57.csv	aou_6	NACC_list_species_aou_7_57.csv	1983, 2008, 2017	1983	2017	added Grallaria guatimalensis		no	no	yes
3cfce631-bf29-4819-9cc1-36355b0eec5e	Calonectris leucomelas	Calonectris leucomelas	2d6a39de-f24d-4289-9353-d65c42c3c6a6	January 1982 to 2017	aou_5_34, aou_5_34.csv, NACC_list_species_aou_7_57.csv	aou_5_34	NACC_list_species_aou_7_57.csv	1982, 1982, 2017	1982	2017	added Calonectris leucomelas		no	no	yes
11dd8626-92a8-49a3-905e-790c93f02fba	Accipiter bicolor	Accipiter bicolor	87058d94-7ced-40f4-b474-d6cdc019c498	1983 to 2017	aou_6, aou_7, NACC_list_species_aou_7_57.csv	aou_6	NACC_list_species_aou_7_57.csv	1983, 1998, 2017	1983	2017	added Accipiter bicolor		no	no	yes
63ad1fee-5674-4432-8848-28bfab0cbca1	Ficedula narcissina	Ficedula narcissina	a571e415-438c-49e5-a8a3-3690fe5d6e1d	1991 to 2017	aou_6_38, NACC_list_species_aou_7_57.csv	aou_6_38	NACC_list_species_aou_7_57.csv	1991, 2017	1991	2017	added Ficedula narcissina		no	no	yes
54e5eaba-cf92-4a6f-ae84-f9e9f2c9d5fc	Leptopogon amaurocephalus	Leptopogon amaurocephalus	1a32fb4c-0770-4e11-80e3-3f43c4ec2d8d	1983 to 2017	aou_6, NACC_list_species_aou_7_57.csv	aou_6	NACC_list_species_aou_7_57.csv	1983, 2017	1983	2017	added Leptopogon amaurocephalus		no	no	yes
eea50e28-d873-4594-8c04-dd1e7447acfb	Myiarchus nuttingi	Myiarchus nuttingi	ec6a612f-10d9-468f-bec4-148c83cf0023	1945 to 2017	aou_4_20, aou_5, aou_5_34.csv, NACC_list_species_aou_7_57.csv	aou_4_20	NACC_list_species_aou_7_57.csv	1945, 1957, 1982, 2017	1945	2017	added Myiarchus nuttingi		no	no	yes
4283aaac-11ed-4ffc-9df1-3cf75f72245a	Amazona imperialis	Amazona imperialis	a9403777-0f56-4fb3-a1a9-42ab6e43321a	1983 to 2017	aou_6, NACC_list_species_aou_7_57.csv	aou_6	NACC_list_species_aou_7_57.csv	1983, 2017	1983	2017	added Amazona imperialis		no	no	yes
17b10114-9ae1-4d22-9035-1fba10a8502d	Columbina minuta	Columbina minuta	6b73f7e6-6b4e-4bf2-9c6e-adae1a513dfc	1983 to 2017	aou_6, NACC_list_species_aou_7_57.csv	aou_6	NACC_list_species_aou_7_57.csv	1983, 2017	1983	2017	added Columbina minuta		no	no	yes
3eb38865-a86c-433f-9d79-22f84f067a57	Icterus galbula	Icterus galbula	7ce295d4-4ec8-4842-bc4b-741d830d84ab	1886 to 1973	aou_1.csv, aou_5_32	aou_1.csv	aou_5_32	1886, 1973	1886	1973	added Icterus galbula	Icterus bullockii + Icterus galbula -> Icterus galbula [lump, aou_5_32 (1973)]	yes	no	yes
efa99070-b1d4-4148-8083-1475bb4bc9ce	Icterus galbula	Icterus galbula	7ce295d4-4ec8-4842-bc4b-741d830d84ab	1973 to 1995	aou_5_32, aou_5_34, aou_5_34.csv, aou_6, aou_6_40	aou_5_32	aou_6_40	1973, 1982, 1982, 1983, 1995	1973	1995	Icterus bullockii + Icterus galbula -> Icterus galbula [lump, aou_5_32 (1973)]	Icterus galbula -> Icterus bullockii + Icterus galbula + Icterus abeillei [split, aou_6_40 (1995)]	yes	no	yes
1851de94-5632-4cf5-beaf-9dc8d83feb9a	Icterus galbula	Icterus galbula	7ce295d4-4ec8-4842-bc4b-741d830d84ab	1995 to 2017	aou_6_40, NACC_list_species_aou_7_57.csv	aou_6_40	NACC_list_species_aou_7_57.csv	1995, 2017	1995	2017	Icterus galbula -> Icterus bullockii + Icterus galbula + Icterus abeillei [split, aou_6_40 (1995)]		no	no	yes
b54b50b2-728f-4c50-8dc7-00bda8a9b654	Aechmophorus clarkii	Aechmophorus clarkii	c975e75e-339e-44c3-bf54-e7e5bf5e6bc0	1985	aou_6_35	aou_6_35	aou_6_35	1985	1985	1985	Aechmophorus occidentalis -> Aechmophorus occidentalis + Aechmophorus clarkii [split, aou_6_35 (1985)]	Aechmophorus occidentalis -> Aechmophorus occidentalis + Aechmophorus clarkii [split, aou_6_35 (1985)]	no	no	yes
0323dec0-9351-43ac-adce-640f4102633e	Aechmophorus clarkii	Aechmophorus clarkii	c975e75e-339e-44c3-bf54-e7e5bf5e6bc0	1985 to 2017	aou_6_35, NACC_list_species_aou_7_57.csv	aou_6_35	NACC_list_species_aou_7_57.csv	1985, 2017	1985	2017	Aechmophorus occidentalis -> Aechmophorus occidentalis + Aechmophorus clarkii [split, aou_6_35 (1985)]		no	no	yes
b7eb2816-1395-4ad6-b35f-499d814b4ea7	Melanoptila glabrirostris	Melanoptila glabrirostris	e6bc5cbe-3c4f-4e3b-a212-3680719ae0c4	1983 to 2017	aou_6, NACC_list_species_aou_7_57.csv	aou_6	NACC_list_species_aou_7_57.csv	1983, 2017	1983	2017	added Melanoptila glabrirostris		no	no	yes
a2c9b332-7e3f-4549-b1b5-f33ab517e5ee	Starnoenas cyanocephala	Starnoenas cyanocephala	539e5085-d945-43c3-a8f0-9f6dd145de77	1886 to 2017	aou_1.csv, aou_4, aou_6, NACC_list_species_aou_7_57.csv	aou_1.csv	NACC_list_species_aou_7_57.csv	1886, 1931, 1983, 2017	1886	2017	added Starnoenas cyanocephala		no	no	yes
144ee012-fa2f-4478-aa2a-83812bedca6f	Peucaea sumichrasti	Aimophila sumichrasti; Peucaea sumichrasti	be2b3a32-9a44-450a-81b8-b769bc5c85fb	1983 to 2017	aou_6, aou_7_51, NACC_list_species_aou_7_57.csv	aou_6	NACC_list_species_aou_7_57.csv	1983, 2010, 2017	1983	2017	added Aimophila sumichrasti		no	no	yes
b84b9a7a-28cc-4be8-b24e-3bb76412817b	Crotophaga ani	Crotophaga ani	fa84cc80-0e5c-4957-89a6-755447d1b1cd	1886 to 2017	aou_1.csv, aou_4, aou_5_34.csv, NACC_list_species_aou_7_57.csv	aou_1.csv	NACC_list_species_aou_7_57.csv	1886, 1931, 1982, 2017	1886	2017	added Crotophaga ani		no	no	yes
275071a6-5e49-446a-89b7-2b63be6b58bf	Ardea purpurea	Ardea purpurea	ff584479-a479-4282-8b9f-94928d33274b	2010 to 2017	aou_7_51, NACC_list_species_aou_7_57.csv	aou_7_51	NACC_list_species_aou_7_57.csv	2010, 2017	2010	2017	added Ardea purpurea		no	no	yes
06f113d2-26c9-4198-8085-4c35628c0d9e	Calliphlox mitchellii	Calliphlox mitchellii	aa69cc39-6c3f-4c2b-b092-29ed32993889	1987 to 2017	aou_6_36, NACC_list_species_aou_7_57.csv	aou_6_36	NACC_list_species_aou_7_57.csv	1987, 2017	1987	2017	added Calliphlox mitchellii		no	no	yes
40fb8976-efc2-4721-ad0a-2ed4be8dd11d	Pterodroma ultima	Pterodroma ultima	b0741929-61a1-4703-9325-af2e3f9b05aa	January 1982 to 2017	aou_5_34, aou_5_34.csv, NACC_list_species_aou_7_57.csv	aou_5_34	NACC_list_species_aou_7_57.csv	1982, 1982, 2017	1982	2017	added Pterodroma ultima		no	no	yes
8531c207-8f98-4e6f-81bd-0a2e0e5b6936	Spinus lawrencei	Astragalinus lawrencei; Carduelis lawrencei; Spinus lawrencei	5cd67e4e-2b0b-46f4-a658-ae558590106b	1886 to 2017	aou_1.csv, aou_2_09, aou_4, aou_5_33, aou_5_34.csv, aou_7_50, NACC_list_species_aou_7_57.csv	aou_1.csv	NACC_list_species_aou_7_57.csv	1886, 1899, 1931, 1976, 1982, 2009, 2017	1886	2017	added Spinus lawrencei		no	no	yes
787fa0b7-a908-4d42-a31a-90e34c741659	Streptopelia roseogrisea	Streptopelia risoria; Streptopelia roseogrisea	482a70a6-90dd-41b9-bb76-72a36e3cd1cc	1931 to 2017	aou_4, aou_5_34, aou_5_34.csv, aou_7_47, NACC_list_species_aou_7_57.csv	aou_4	NACC_list_species_aou_7_57.csv	1931, 1982, 1982, 2006, 2017	1931	2017	added Streptopelia risoria		no	no	yes
77ecfa6e-e6e5-483e-a706-78e9f60dfba3	Crex crex	Crex crex	d39dc9d9-84af-4e16-bb3e-831a4d4f6e72	1886 to 2017	aou_1.csv, aou_5_34.csv, NACC_list_species_aou_7_57.csv	aou_1.csv	NACC_list_species_aou_7_57.csv	1886, 1982, 2017	1886	2017	added Crex crex		no	no	yes
0e867080-e819-4224-a45a-583444f73668	Icterus graduacauda	Icterus audubonii; Icterus graduacauda; Icterus melanocephalus	747ae313-0805-4dda-b98b-926c11c3882e	1886 to 2017	aou_1.csv, aou_2_13, aou_4_19, aou_5, aou_5_34, aou_5_34.csv, aou_6, NACC_list_species_aou_7_57.csv	aou_1.csv	NACC_list_species_aou_7_57.csv	1886, 1904, 1944, 1957, 1982, 1982, 1983, 2017	1886	2017	added Icterus audubonii		no	no	yes
e32f5414-f680-4823-aced-f9843ce70e59	Mycteria americana	Mycteria americana; Tantalus loculator	fabb18c2-7c12-4fed-958a-3ad8ea3c9ea5	1886 to 2017	aou_1.csv, aou_2_14, aou_5_34, aou_5_34.csv, NACC_list_species_aou_7_57.csv	aou_1.csv	NACC_list_species_aou_7_57.csv	1886, 1908, 1982, 1982, 2017	1886	2017	added Mycteria americana; added Tantalus loculator		no	no	yes
c3782ad1-bfd9-4ab2-9832-1a9b3a91f72d	Tangara dowii	Tangara dowii	88092126-4143-4920-9797-10e87bf8edae	1983 to 2017	aou_6, NACC_list_species_aou_7_57.csv	aou_6	NACC_list_species_aou_7_57.csv	1983, 2017	1983	2017	added Tangara dowii		no	no	yes
378fd84d-6617-4edb-ba3c-07ca9ebf4998	Pheugopedius maculipectus	Pheugopedius maculipectus; Thryothorus maculipectus	6a92529a-9470-4caf-bbf3-69e07fe13552	1983 to 2017	aou_6, aou_7_53, NACC_list_species_aou_7_57.csv	aou_6	NACC_list_species_aou_7_57.csv	1983, 2012, 2017	1983	2017	added Thryothorus maculipectus		no	no	yes
e6696206-d5b3-456e-bb11-df559c3014f4	Pezopetes capitalis	Pezopetes capitalis	e042525a-5d60-428f-9597-88e24a98bcb9	1983 to 2017	aou_6, NACC_list_species_aou_7_57.csv	aou_6	NACC_list_species_aou_7_57.csv	1983, 2017	1983	2017	added Pezopetes capitalis		no	no	yes
7673436e-1d24-4bb4-a71b-1ad5b4de940d	Sporophila crassirostris	Oryzoborus crassirostris; Sporophila crassirostris	e25bbf3b-9d6e-4e7d-8c27-05a85767a411	2011 to 2017	aou_7_52, aou_7_55, NACC_list_species_aou_7_57.csv	aou_7_52	NACC_list_species_aou_7_57.csv	2011, 2014, 2017	2011	2017	added Oryzoborus crassirostris		no	no	yes
b5ae77c2-0830-4295-a9ed-5967f62d9c65	Icterus northropi	Icterus northropi	fc7d243a-aa63-4bab-a8b3-fe383d4f88c9	2010	aou_7_51	aou_7_51	aou_7_51	2010	2010	2010	Icterus dominicensis -> Icterus northropi + Icterus melanopsis + Icterus portoricensis + Icterus dominicensis [split, aou_7_51 (2010)]	Icterus dominicensis -> Icterus northropi + Icterus melanopsis + Icterus portoricensis + Icterus dominicensis [split, aou_7_51 (2010)]	no	no	yes
52af4ca5-d9bc-4994-9042-195f6954481d	Icterus northropi	Icterus northropi	fc7d243a-aa63-4bab-a8b3-fe383d4f88c9	2010 to 2017	aou_7_51, NACC_list_species_aou_7_57.csv	aou_7_51	NACC_list_species_aou_7_57.csv	2010, 2017	2010	2017	Icterus dominicensis -> Icterus northropi + Icterus melanopsis + Icterus portoricensis + Icterus dominicensis [split, aou_7_51 (2010)]		no	no	yes
1edc6bf2-bfcd-48b0-ba72-66b5e62a7531	Zenaida macroura	Zenaida macroura; Zenaidura macroura	4d619707-a264-4d0b-a4c7-2f00a3142157	1886 to 2017	aou_1.csv, aou_5_32, aou_5_34.csv, NACC_list_species_aou_7_57.csv	aou_1.csv	NACC_list_species_aou_7_57.csv	1886, 1973, 1982, 2017	1886	2017	added Zenaidura macroura		no	no	yes
a21840f9-8c91-45ab-898e-64e9c3d8d80d	Automolus ochrolaemus	Automolus ochrolaemus	b78a63db-56f2-4c99-b0c5-b24b97f99e18	1983 to 2017	aou_6, NACC_list_species_aou_7_57.csv	aou_6	NACC_list_species_aou_7_57.csv	1983, 2017	1983	2017	added Automolus ochrolaemus		no	no	yes
d2bafcf8-3864-48bd-b402-a98cd862fc8d	Phaetusa simplex	Phaetusa simplex	dc5f728b-c782-493d-af7d-62439009ec6c	1983 to 2017	aou_6, NACC_list_species_aou_7_57.csv	aou_6	NACC_list_species_aou_7_57.csv	1983, 2017	1983	2017	added Phaetusa simplex		no	no	yes
065350dc-7273-420b-a523-fb9234bc4445	Zonotrichia leucophrys	Zonotrichia leucophrys	69feab51-b758-48eb-bdcc-7cee9ac9b750	1886 to 2017	aou_1.csv, aou_5_34, aou_5_34.csv, NACC_list_species_aou_7_57.csv	aou_1.csv	NACC_list_species_aou_7_57.csv	1886, 1982, 1982, 2017	1886	2017	added Zonotrichia leucophrys		no	no	yes
e645dcca-de29-465d-8363-e6e9bb2438ae	Diomedea exulans	Diomedea exulans	0616b804-c730-4c27-b0e8-daba7e875944	January 1982 to 2017	aou_5_34, aou_5_34.csv, NACC_list_species_aou_7_57.csv	aou_5_34	NACC_list_species_aou_7_57.csv	1982, 1982, 2017	1982	2017	added Diomedea exulans		no	no	yes
348b6639-c2d2-40ee-a98c-80402b35a7fe	Basileuterus melanogenys	Basileuterus melanogenys	68f051b6-6d0b-4fcd-9e22-16e5ab272474	1983 to 2017	aou_6, NACC_list_species_aou_7_57.csv	aou_6	NACC_list_species_aou_7_57.csv	1983, 2017	1983	2017	added Basileuterus melanogenys		no	no	yes
06e578c6-fce7-4dc0-864a-747028851419	Ara severus	Ara severa; Ara severus	1112330c-150c-4995-a732-c3113629198b	1983 to 2017	aou_6, aou_7_45, NACC_list_species_aou_7_57.csv	aou_6	NACC_list_species_aou_7_57.csv	1983, 2004, 2017	1983	2017	added Ara severa		no	no	yes
d6d195d5-7f55-4c4f-a356-5f2d867ef732	Monasa morphoeus	Monasa morphoeus	30b8b5bc-bf81-4086-8fae-5cbd3d703f79	1983 to 2017	aou_6, NACC_list_species_aou_7_57.csv	aou_6	NACC_list_species_aou_7_57.csv	1983, 2017	1983	2017	added Monasa morphoeus		no	no	yes
08cf2e61-7e8c-4647-aa83-707261f81692	Patagioenas fasciata	Columba fasciata; Patagioenas fasciata	5da567f1-8ba7-469e-8fc3-56c16ea13c98	1886 to 2017	aou_1.csv, aou_5_34.csv, aou_7_44, NACC_list_species_aou_7_57.csv	aou_1.csv	NACC_list_species_aou_7_57.csv	1886, 1982, 2003, 2017	1886	2017	added Columba fasciata		no	no	yes
e253c7c8-3c97-42a5-99e2-b5a6b4324b62	Oidemia americana	Oidemia americana	1bf00464-5bd8-47e1-81e9-557f614cf338	1886 to 1944	aou_1.csv, aou_3, aou_4, aou_4_19	aou_1.csv	aou_4_19	1886, 1910, 1931, 1944	1886	1944	added Oidemia americana	Oidemia nigra + Oidemia americana -> Oidemia nigra [lump, aou_4_19 (1944)]	yes	no	no
9726edaf-7ec2-45f9-ad97-54de62dbba3f	Oidemia americana	Oidemia americana	1bf00464-5bd8-47e1-81e9-557f614cf338	1944 to 1948	aou_4_19, aou_4_20, aou_4_23	aou_4_19	aou_4_23	1944, 1945, 1948	1944	1948	Oidemia nigra + Oidemia americana -> Oidemia nigra [lump, aou_4_19 (1944)]		yes	no	no
5bbfa418-c2f5-47b8-9b73-354032177086	Molothrus ater	Molothrus ater; Molothrus ater obscurus	c90e160f-644b-41a3-8911-54bcc5efd979	1886 to 2017	aou_1.csv, aou_5, aou_5_34, aou_5_34.csv, aou_6, NACC_list_species_aou_7_57.csv	aou_1.csv	NACC_list_species_aou_7_57.csv	1886, 1957, 1982, 1982, 1983, 2017	1886	2017	added Molothrus ater obscurus; added Molothrus ater		yes	no	yes
5b97b73b-d7ca-4dd2-91e6-da792fc17d60	Cryptopipo holochlora	Chloropipo holochlora; Cryptopipo holochlora; Xenopipo holochlora	a9a83256-8996-4666-9c6d-27a2d51e7431	1983 to 2017	aou_6, aou_7_54, aou_7_56, NACC_list_species_aou_7_57.csv	aou_6	NACC_list_species_aou_7_57.csv	1983, 2013, 2015, 2017	1983	2017	added Chloropipo holochlora		no	no	yes
f0e6df8e-e3ac-4c1c-ba02-de7ac436a9c5	Euphagus cyanocephalus	Euphagus cyanocephalus; Scolecophagus cyanocephalus	e49b9447-d26b-4b61-9035-90b6315e76e4	1886 to 2017	aou_1.csv, aou_2_13, aou_5_34, aou_5_34.csv, aou_6, NACC_list_species_aou_7_57.csv	aou_1.csv	NACC_list_species_aou_7_57.csv	1886, 1904, 1982, 1982, 1983, 2017	1886	2017	added Scolecophagus cyanocephalus		no	no	yes
e7e09326-fca5-42f4-b79e-0fa2759528e1	Selasphorus sasin	Selasphorus alleni; Selasphorus sasin; Trochilus alleni	a79d2efc-6cc9-4f70-a6f1-9eb47fdc6f5e	1886 to 2017	aou_1.csv, aou_1_05, aou_4_19, aou_5_34.csv, NACC_list_species_aou_7_57.csv	aou_1.csv	NACC_list_species_aou_7_57.csv	1886, 1893, 1944, 1982, 2017	1886	2017	added Trochilus alleni		no	no	yes
a3ec3120-8a27-4dae-be28-d15fbc562433	Ardenna carneipes	Ardenna carneipes; Puffinus carneipes	2adcbc5e-d4df-4a8a-bc13-1eb60431086a	1912 to 2017	aou_3_16, aou_3_18, aou_4, aou_5_34, aou_5_34.csv, aou_7_57, NACC_list_species_aou_7_57.csv	aou_3_16	NACC_list_species_aou_7_57.csv	1912, 1923, 1931, 1982, 1982, 2016, 2017	1912	2017	added Puffinus carneipes		no	no	yes
0d8e129f-57d5-454f-bb40-76a86381e38e	Euphonia luteicapilla	Euphonia luteicapilla	c75a23a0-c7d9-4e87-a923-b01090e0dd89	1983 to 2017	aou_6, aou_7_44, NACC_list_species_aou_7_57.csv	aou_6	NACC_list_species_aou_7_57.csv	1983, 2003, 2017	1983	2017	added Euphonia luteicapilla		no	no	yes
4c3bf933-d4e0-4e4a-8cad-4446f75d20cb	Larus canus	Larus canus	c932786e-ab33-4985-878c-574f12639214	1886 to 1931	aou_1.csv, aou_2_14, aou_3, aou_4	aou_1.csv	aou_4	1886, 1908, 1910, 1931	1886	1931	added Larus canus	Larus canus + Larus brachyrhynchus -> Larus canus [lump, aou_4 (1931)]	yes	no	yes
[truncated: 1,860 more rows]
