# Supplementary material for: The tempo and mode of the taxonomic correction process: How taxonomists have corrected and recorrected North American bird species over the last 127 years
Source: PLoS One. 2018 Apr 19;13(4):e0195736. doi: 10.1371/journal.pone.0195736 (PMC5909608; doi:10.1371/journal.pone.0195736)
Supplement: S1 Code — This code is also available online at http://github.com/gaurav/aou_checklists and has been archived in Zenodo under DOI http://doi.org/10.5281/zenodo.1214826. (ZIP) [file pone.0195736.s007.zip › gaurav-aou_checklists-5955902/07 - taxon_concepts/list-all.csv]

id	name	names_in_dataset	all_names_in_cluster	name_cluster_id	starts_with	ends_with	is_ongoing	first_added_dataset	first_added_year	annotation	common_name	datasets.id	family	french_name	genus	order	rank	scientificName	species	status_accidental	status_extinct	status_hawaiian	status_introduced	status_misplaced	status_nonbreeding	subfamily
519bbd5c-7986-4c7e-a55a-15deef3f12ca	Pyrilia haematotis	Pyrilia haematotis	Pionopsitta haematotis; Pyrilia haematotis	0c11866e-ddec-4553-9aba-4c82708db102	added Pionopsitta haematotis		no	aou_6 (1983)	1983	NA	Brown-hooded Parrot	618	Psittacidae	Caïque à capuchon	Pyrilia	Psittaciformes	species	NA	Pyrilia haematotis	NA	NA	NA	NA	NA	NA	Arinae
8b1c6f19-972b-460f-a4dd-1e35f4ba91d6	Ardea herodias	Ardea herodias	Ardea herodias	041f87e6-cf62-400a-a208-52fd8fee9571	added Ardea herodias	Ardea herodias + Ardea wardi -> Ardea herodias [lump, aou_2_12 (1903)]	no	aou_1.csv (1886)	1886	NA	NA	194	NA	NA	NA	NA	NA	Ardea herodias	NA	NA	NA	NA	NA	NA	NA	NA
e324225e-f33f-4ccc-bea4-0d1c82cb7186	Ardea herodias	Ardea herodias	Ardea herodias	041f87e6-cf62-400a-a208-52fd8fee9571	Ardea herodias + Ardea wardi -> Ardea herodias [lump, aou_2_12 (1903)]	Ardea herodias + Ardea occidentalis -> Ardea herodias [lump, aou_5_32 (1973)]	no	aou_2_12 (1903)	1903	NA	NA	NA	NA	NA	NA	NA	NA	NA	NA	NA	NA	NA	NA	NA	NA	NA
3baa7f8b-3ab5-4b39-85ac-794690727999	Ardea herodias	Ardea herodias	Ardea herodias	041f87e6-cf62-400a-a208-52fd8fee9571	Ardea herodias + Ardea occidentalis -> Ardea herodias [lump, aou_5_32 (1973)]		no	aou_5_32 (1973)	1973	NA	Great Blue Heron	224	Ardeidae	Grand Héron	Ardea	Pelecaniformes	species	Ardea herodias	Ardea herodias	NA	NA	NA	NA	NA	NA	NA
702de410-b557-4286-900c-8083e2a289af	Myiarchus tyrannulus	Myiarchus tyrannulus	Myiarchus tyrannulus	7ea3516f-ff13-43de-99f6-7f48680a1f59	Myiarchus tyrannulus + Myiarchus magister -> Myiarchus tyrannulus [lump, aou_4 (1931)]	Myiarchus tyrannulus + Myiarchus magister -> Myiarchus tyrannulus [lump, aou_4 (1931)]	no	aou_4 (1931)	1931	NA	NA	NA	NA	NA	NA	NA	NA	NA	NA	NA	NA	NA	NA	NA	NA	NA
a70a1e04-655e-409e-a891-1616ba5f9b2e	Myiarchus tyrannulus	Myiarchus tyrannulus	Myiarchus tyrannulus	7ea3516f-ff13-43de-99f6-7f48680a1f59	Myiarchus tyrannulus + Myiarchus magister -> Myiarchus tyrannulus [lump, aou_4 (1931)]		no	aou_4 (1931)	1931	NA	Brown-crested Flycatcher	1170	Tyrannidae	Tyran de Wied	Myiarchus	Passeriformes	species	Myiarchus tyrannulus	Myiarchus tyrannulus	NA	NA	NA	NA	NA	NA	Tyranninae
fb989dd5-4404-4cf6-bcf3-c8b9d930f903	Plectrophenax hyperboreus	Plectrophenax hyperboreus	Passerina hyperborea; Plectrophenax hyperboreus	9eb2ef9a-be90-4146-b366-c9a7e320e905	added Plectrophenax hyperboreus		no	aou_1.csv (1886)	1886	Monotypic.	McKay's Bunting	1745; 535	Calcariidae	Plectrophane blanc	Plectrophenax	Passeriformes	species	Plectrophenax hyperboreus	Plectrophenax hyperboreus	NA	NA	NA	NA	NA	NA	NA
a27e2a77-78ea-4992-ac7b-77f66ae5379a	Calyptophilus frugivorus	Calyptophilus frugivorus	Calyptophilus frugivorus	8cd24d61-ade7-4ed2-8e83-83dffdeb8fca	added Calyptophilus frugivorus	Calyptophilus frugivorus -> Calyptophilus tertius + Calyptophilus frugivorus [split, aou_6_41 (1997)]	no	aou_6 (1983)	1983	NA	NA	NA	NA	NA	NA	NA	NA	NA	NA	NA	NA	NA	NA	NA	NA	NA
8bfffa44-32ff-47d8-bd24-166e75b73df6	Calyptophilus frugivorus	Calyptophilus frugivorus	Calyptophilus frugivorus	8cd24d61-ade7-4ed2-8e83-83dffdeb8fca	Calyptophilus frugivorus -> Calyptophilus tertius + Calyptophilus frugivorus [split, aou_6_41 (1997)]		no	aou_6_41 (1997)	1997	NA	Eastern Chat-Tanager	1944	Incertae sedis	Tangara cornichon	Calyptophilus	Passeriformes	species	NA	Calyptophilus frugivorus	NA	NA	NA	NA	*	NA	NA
0f5ae9ad-71f2-4633-a9f3-f653c83bf632	Chalybura buffonii	Chalybura buffonii	Chalybura buffonii	39ea29f5-4e1a-4ec7-bb31-c5aff8cdec7f	added Chalybura buffonii		no	aou_6 (1983)	1983	NA	White-vented Plumeleteer	840	Trochilidae	Colibri de Buffon	Chalybura	Apodiformes	species	NA	Chalybura buffonii	NA	NA	NA	NA	NA	NA	Trochilinae
2b5eaec5-c74e-47d4-bbb2-2a69b744281f	Nyctiphrynus yucatanicus	Nyctiphrynus yucatanicus	Nyctiphrynus yucatanicus	85b3e475-62cd-4fb8-8aea-b2b54e596039	added Nyctiphrynus yucatanicus		no	aou_6 (1983)	1983	Monotypic.	Yucatan Poorwill	716	Caprimulgidae	Engoulevent du Yucatan	Nyctiphrynus	Caprimulgiformes	species	NA	Nyctiphrynus yucatanicus	NA	NA	NA	NA	NA	NA	Caprimulginae
d6e4080b-c479-4e72-9353-1044e156042a	Vermivora chrysoptera	Vermivora chrysoptera	Vermivora chrysoptera; Helminthophila chrysoptera	8fa58539-3755-4027-b103-ddb898edbcf2	added Helminthophila chrysoptera		no	aou_1.csv (1886)	1886	Monotypic.	Golden-winged Warbler	1534; 642	Parulidae	Paruline à ailes dorées	Vermivora	Passeriformes	species	Vermivora chrysoptera; Helminthophila chrysoptera	Vermivora chrysoptera	NA	NA	NA	NA	NA	NA	NA
4d52ae6b-aa23-4d9a-9b3a-dd333894fc4c	Cyphorhinus phaeocephalus	Cyphorhinus phaeocephalus	Cyphorhinus phaeocephalus	b424c2fb-1953-44f7-b8b4-4917ef1f612f	added Cyphorhinus phaeocephalus		no	aou_6 (1983)	1983	NA	Song Wren	1398	Troglodytidae	Troglodyte chanteur	Cyphorhinus	Passeriformes	species	NA	Cyphorhinus phaeocephalus	NA	NA	NA	NA	NA	NA	NA
665d8c58-6360-454a-8561-b63cd5930b61	Procelsterna cerulea	Procelsterna cerulea	Procelsterna cerulea	02b66b44-c9ac-4c1a-b314-3f893bdee801	added Procelsterna cerulea		no	aou_5_34 (January 1982)	1982	NA	Blue-gray Noddy	484	Laridae	Noddi bleu	Procelsterna	Charadriiformes	species	Procelsterna cerulea	Procelsterna cerulea	NA	NA	H	NA	NA	NA	Sterninae
1d95198c-a0f3-4277-b7c2-b2b70dc85a7e	Vermivora bachmanii	Vermivora bachmanii	Helminthophila bachmanii; Vermivora bachmanii; Helminthophila bachmani; Vermivora bachmani	fb0a250f-40ce-4269-9128-58f2b3309e52	added Helminthophila bachmani		no	aou_1.csv (1886)	1886	Monotypic.	Bachman's Warbler	640; 1532	Parulidae	Paruline de Bachman	Vermivora	Passeriformes	species	Vermivora bachmanii; Helminthophila bachmani	Vermivora bachmanii	NA	†	NA	NA	NA	NA	NA
a10e4e8f-1ff9-4e9a-952c-162b24d785dc	Euphonia xanthogaster	Euphonia xanthogaster	Euphonia xanthogaster	0d622512-fee2-4e0e-a1bf-342ae1e1b793	added Euphonia xanthogaster		no	aou_6 (1983)	1983	NA	Orange-bellied Euphonia	1842	Fringillidae	Organiste à ventre orange	Euphonia	Passeriformes	species	NA	Euphonia xanthogaster	NA	NA	NA	NA	NA	NA	Euphoniinae
c6f5ce61-8b2c-46ca-95d7-93b499e9073d	Calidris temminckii	Calidris temminckii	Calidris temminckii	9b4614e3-f68f-4472-bdb6-b56ae960b197	added Calidris temminckii		no	aou_5_34 (January 1982)	1982	Monotypic.	Temminck's Stint	433	Scolopacidae	Bécasseau de Temminck	Calidris	Charadriiformes	species	Calidris temminckii	Calidris temminckii	A	NA	NA	NA	NA	NA	Arenariinae
076640a7-3788-4191-99ad-451434bc3b70	Stercorarius pomarinus	Stercorarius pomarinus	Stercorarius pomarinus	a4dcbfd8-0543-47f4-9bca-6f4696ae42e1	added Stercorarius pomarinus		no	aou_1.csv (1886)	1886	Monotypic.	Pomarine Jaeger	36; 510	Stercorariidae	Labbe pomarin	Stercorarius	Charadriiformes	species	Stercorarius pomarinus	Stercorarius pomarinus	NA	NA	NA	NA	NA	NA	NA
61ac2199-f0b8-4b11-80fc-eac9e8d45362	Megascops kennicottii	Megascops kennicottii	Megascops kennicottii; Otus kennicottii	9e4489e3-67a8-48b7-a822-b1209a3d3a75	added Otus kennicottii		no	aou_5_34 (January 1982)	1982	NA	Western Screech-Owl	668	Strigidae	Petit-duc des montagnes	Megascops	Strigiformes	species	Otus kennicottii	Megascops kennicottii	NA	NA	NA	NA	NA	NA	NA
db0eaff2-ea04-4ef5-ab61-168dfc577c85	(not found in dataset)		Hemignathus kauaiensis	5c6b7c1f-b8b1-40fd-acd4-820e86df2475	Hemignathus virens -> Hemignathus kauaiensis + Hemignathus virens + Hemignathus chloris [split, aou_6_40 (1995)]	Hemignathus virens -> Hemignathus kauaiensis + Hemignathus virens + Hemignathus chloris [split, aou_6_40 (1995)]	no	aou_6_40 (1995)	1995	NA	NA	NA	NA	NA	NA	NA	NA	NA	NA	NA	NA	NA	NA	NA	NA	NA
99da2bbd-41b1-49ee-a4f5-88677ed41ed2	Chlorodrepanis stejnegeri	Chlorodrepanis stejnegeri	Chlorodrepanis stejnegeri; Hemignathus kauaiensis	5c6b7c1f-b8b1-40fd-acd4-820e86df2475	Hemignathus virens -> Hemignathus kauaiensis + Hemignathus virens + Hemignathus chloris [split, aou_6_40 (1995)]		no	aou_6_40 (1995)	1995	Formerly placed in the genus Hemignathus.	Kauai Amakihi	11681	Fringillidae	Amakihi de Stejneger	Chlorodrepanis	Passeriformes	species	NA	Chlorodrepanis stejnegeri	NA	NA	H	NA	NA	NA	Carduelinae
409869c6-adc1-4d00-8f36-686f3a42b088	Paroreomyza montana	Paroreomyza montana	Paroreomyza montana	72ad9021-73dc-4cbf-8866-5c0253905049	added Paroreomyza montana		no	aou_5_34 (January 1982)	1982	NA	Maui Alauahio	1897	Fringillidae	Alauahaio de Maui	Paroreomyza	Passeriformes	species	Paroreomyza montana	Paroreomyza montana	NA	NA	H	NA	NA	NA	Carduelinae
a89136fc-6453-4a57-b29e-bc988ddfaf2a	Saltator coerulescens	Saltator coerulescens	Saltator coerulescens	243c290d-e5eb-4665-a655-c0d006062538	added Saltator coerulescens		no	aou_6 (1983)	1983	NA	Grayish Saltator	1748	Thraupidae	Saltator gris	Saltator	Passeriformes	species	NA	Saltator coerulescens	NA	NA	NA	NA	NA	NA	Saltatorinae
08263fb1-9e71-4bdd-8eb0-5d65eb0d57fd	Xiphocolaptes promeropirhynchus	Xiphocolaptes promeropirhynchus	Xiphocolaptes promeropirhynchus	9e32d6ff-f890-4efa-b699-44fffc626202	added Xiphocolaptes promeropirhynchus		no	aou_6 (1983)	1983	NA	Strong-billed Woodcreeper	1021	Furnariidae	Grimpar géant	Xiphocolaptes	Passeriformes	species	NA	Xiphocolaptes promeropirhynchus	NA	NA	NA	NA	NA	NA	Dendrocolaptinae
0f0b08b9-66e8-4a26-bb7e-623de9951d4a	Vireo magister	Vireo magister	Vireo magister	2f0d90a5-d361-45db-b4bb-6c0503b96c3b	added Vireo magister		no	aou_6 (1983)	1983	NA	Yucatan Vireo	1260	Vireonidae	Viréo du Yucatan	Vireo	Passeriformes	species	NA	Vireo magister	NA	NA	NA	NA	NA	NA	NA
799d6668-4744-4550-b32c-9c9a9f4d81ad	Dendroplex picus	Dendroplex picus	Dendroplex picus	1fdaa21c-e87f-4466-a7f4-b445af2aca26	added Dendroplex picus		no	NACC_list_species_aou_7_57.csv (2017)	2017	NA	Straight-billed Woodcreeper	1024	Furnariidae	Grimpar talapiot	Dendroplex	Passeriformes	species	NA	Dendroplex picus	NA	NA	NA	NA	NA	NA	Dendrocolaptinae
fd41244b-edca-45b3-8369-8aa7f2d6313a	Podilymbus podiceps	Podilymbus podiceps	Podilymbus podiceps	9b132556-02f6-49bb-b6b9-a94d733fed1d	added Podilymbus podiceps		no	aou_1.csv (1886)	1886	NA	Pied-billed Grebe	6; 138	Podicipedidae	Grèbe à bec bigarré	Podilymbus	Podicipediformes	species	Podilymbus podiceps	Podilymbus podiceps	NA	NA	NA	NA	NA	NA	NA
ec4cbff0-1a2b-48d0-86d0-0d5c62f25bb5	Geothlypis speciosa	Geothlypis speciosa	Geothlypis speciosa	38fab358-87fc-490a-9053-03b3b031ac4b	added Geothlypis speciosa		no	aou_6 (1983)	1983	NA	Black-polled Yellowthroat	1592	Parulidae	Paruline à face noire	Geothlypis	Passeriformes	species	NA	Geothlypis speciosa	NA	NA	NA	NA	NA	NA	NA
a1f8e340-870d-4f95-8fb0-4e5e76a796bd	Laterallus ruber	Laterallus ruber	Laterallus ruber	49f69ae5-5b79-496b-9ea4-c155cf328d69	added Laterallus ruber		no	aou_6 (1983)	1983	Monotypic.	Ruddy Crake	335	Rallidae	Râle roux	Laterallus	Gruiformes	species	NA	Laterallus ruber	NA	NA	NA	NA	NA	NA	NA
83d7c2e6-0704-4f22-989a-90c21538b785	Odontophorus dialeucos	Odontophorus dialeucos	Odontophorus dialeucos	408c2d0b-76dc-437c-b6e7-d6eedde44037	added Odontophorus dialeucos		no	aou_6 (1983)	1983	Monotypic.	Tacarcuna Wood-Quail	127	Odontophoridae	Tocro du Panama	Odontophorus	Galliformes	species	NA	Odontophorus dialeucos	NA	NA	NA	NA	NA	NA	NA
b4ee0eec-b93f-498c-8d78-9d8fdaffe069	Gymnogyps californianus	Gymnogyps californianus	Gymnogyps californianus; Pseudogryphus californianus	38565681-e9fa-4ad1-9aaa-c170c26e031a	added Pseudogryphus californianus		no	aou_1.csv (1886)	1886	Monotypic.	California Condor	324; 258	Cathartidae	Condor de Californie	Gymnogyps	Cathartiformes	species	Gymnogyps californianus; Pseudogryphus californianus	Gymnogyps californianus	NA	NA	NA	NA	NA	NA	NA
7567457b-93bf-447f-88fd-e427477d159a	Somateria spectabilis	Somateria spectabilis	Somateria spectabilis	c70e17b8-ba29-4799-86ae-c79735df363d	added Somateria spectabilis		no	aou_1.csv (1886)	1886	Monotypic.	King Eider	59; 162	Anatidae	Eider à tête grise	Somateria	Anseriformes	species	Somateria spectabilis	Somateria spectabilis	NA	NA	NA	NA	NA	NA	Anatinae
564c80ee-bcc5-4b2a-81e1-a75fcc454f78	Lanius cristatus	Lanius cristatus	Lanius cristatus	b7eeba29-f174-4892-b926-fc9807c708c3	added Lanius cristatus		no	aou_5_34 (January 1982)	1982	NA	Brown Shrike	1229	Laniidae	Pie-grièche brune	Lanius	Passeriformes	species	Lanius cristatus	Lanius cristatus	A	NA	NA	NA	NA	NA	NA
fb661a0a-0b03-4e59-a342-68ab9c044238	Volatinia jacarina	Volatinia jacarina	Volatinia jacarina	30df33af-f67c-4f7e-8f99-36f4b6302186	added Volatinia jacarina		no	aou_6 (1983)	1983	NA	Blue-black Grassquit	1657	Thraupidae	Jacarini noir	Volatinia	Passeriformes	species	NA	Volatinia jacarina	NA	NA	NA	NA	*	NA	Tachyphoninae
3df98002-a56f-4471-b045-2c2d7cb2bb26	Chlorostilbon ricordii	Chlorostilbon ricordii	Chlorostilbon ricordii	40333b6f-f966-40a8-b9b2-c61fe7a00f49	added Chlorostilbon ricordii		no	aou_6 (1983)	1983	Monotypic.	Cuban Emerald	798	Trochilidae	Émeraude de Ricord	Chlorostilbon	Apodiformes	species	NA	Chlorostilbon ricordii	NA	NA	NA	NA	NA	NA	Trochilinae
61262a7d-f8bd-4cff-807d-043c8f6fc165	Pyrocephalus rubinus	Pyrocephalus rubinus	Pyrocephalus rubinus; Pyrocephalus rubineus; Pyrocephalus rubineus mexicanus	129e3641-290c-4ecf-946c-3954b61fff5d	added Pyrocephalus rubineus mexicanus		no	aou_1.csv (1886)	1886	NA	Vermilion Flycatcher	1156; 471	Tyrannidae	Moucherolle vermillon	Pyrocephalus	Passeriformes	species	Pyrocephalus rubinus; Pyrocephalus rubineus mexicanus	Pyrocephalus rubinus	NA	NA	NA	NA	NA	NA	Fluvicolinae
c59fc609-3cfa-45d2-a971-5fb9de71c4d1	Setophaga kirtlandii	Setophaga kirtlandii	Setophaga kirtlandii; Dendroica kirtlandii; Dendroica kirtlandi	24766723-bb2e-4c8b-97c8-b355646dad1c	added Dendroica kirtlandi		no	aou_1.csv (1886)	1886	Monotypic.	Kirtland's Warbler	1564; 670	Parulidae	Paruline de Kirtland	Setophaga	Passeriformes	species	Dendroica kirtlandii; Dendroica kirtlandi	Setophaga kirtlandii	NA	NA	NA	NA	NA	NA	NA
91e6b7da-e18e-4c55-a99e-23cb1a2471d1	Piaya cayana	Piaya cayana	Piaya cayana	1c1a4bd0-5156-423d-ad9d-7fb21e49cd0d	added Piaya cayana		no	aou_6 (1983)	1983	NA	Squirrel Cuckoo	642	Cuculidae	Piaye écureuil	Piaya	Cuculiformes	species	NA	Piaya cayana	NA	NA	NA	NA	NA	NA	Cuculinae
6c03f57c-6f96-4141-a423-18b35a2e8a16	Melanerpes radiolatus	Melanerpes radiolatus	Melanerpes radiolatus	7df1f67d-2ec7-47fb-ba4d-a45319bb18d3	added Melanerpes radiolatus		no	aou_6 (1983)	1983	Monotypic.	Jamaican Woodpecker	945	Picidae	Pic de la Jamaïque	Melanerpes	Piciformes	species	NA	Melanerpes radiolatus	NA	NA	NA	NA	NA	NA	Picinae
37ea4a3b-18e0-4201-aca5-dbf5f16338e4	Attila spadiceus	Attila spadiceus	Attila spadiceus	12e823ee-e8e1-4af0-b048-03ca1e9a552b	added Attila spadiceus		no	aou_6 (1983)	1983	NA	Bright-rumped Attila	1160	Tyrannidae	Attila à croupion jaune	Attila	Passeriformes	species	NA	Attila spadiceus	NA	NA	NA	NA	NA	NA	Tyranninae
292c18a9-0a9f-4812-97b0-28b656e19287	Tringa incana	Tringa incana	Heteractitis incanus; Heteroscelus incanus; Tringa incana; Heteroscelus incanum	37502763-8b19-4b96-8fa3-74cca8ec89c6	added Heteractitis incanus		no	aou_1.csv (1886)	1886	Monotypic. Referred to as <i> Heterosceles incanus</i> by Clements (2000) and Howard and Moore (2003).	Wandering Tattler	401; 259	Scolopacidae	Chevalier errant	Tringa	Charadriiformes	species	Heteractitis incanus; Heteroscelus incanus	Tringa incana	NA	NA	NA	NA	NA	NA	Tringinae
5b9a68d7-1388-4c96-a227-5c118d076051	Leptotila plumbeiceps	Leptotila plumbeiceps	Leptotila plumbeiceps	f383a191-1726-4a80-a9e9-6ddfd4183962	Leptotila rufaxilla -> Leptotila rufaxilla + Leptotila plumbeiceps [split, aou_7_46 (2005)]	Leptotila rufaxilla -> Leptotila rufaxilla + Leptotila plumbeiceps [split, aou_7_46 (2005)]	no	aou_7_46 (2005)	2005	NA	NA	NA	NA	NA	NA	NA	NA	NA	NA	NA	NA	NA	NA	NA	NA	NA
fb6dc607-bb19-454b-9021-ce69373e2802	Leptotila plumbeiceps	Leptotila plumbeiceps	Leptotila plumbeiceps	f383a191-1726-4a80-a9e9-6ddfd4183962	Leptotila rufaxilla -> Leptotila rufaxilla + Leptotila plumbeiceps [split, aou_7_46 (2005)]		no	aou_7_46 (2005)	2005	NA	Gray-headed Dove	566	Columbidae	Colombe à calotte grise	Leptotila	Columbiformes	species	NA	Leptotila plumbeiceps	NA	NA	NA	NA	NA	NA	NA
7761b683-213d-46a9-9992-7fe32a40228c	Phaetusa simplex	Phaetusa simplex	Phaetusa simplex	dc5f728b-c782-493d-af7d-62439009ec6c	added Phaetusa simplex		no	aou_6 (1983)	1983	NA	Large-billed Tern	493	Laridae	Sterne à gros bec	Phaetusa	Charadriiformes	species	NA	Phaetusa simplex	A	NA	NA	NA	NA	NA	Sterninae
e2ec4573-2d05-420d-bc2f-09a2922cc543	Tinamus major	Tinamus major	Tinamus major	66c91d58-170d-4c59-9020-f693ec4e3225	added Tinamus major		no	aou_6 (1983)	1983	NA	Great Tinamou	1	Tinamidae	Grand Tinamou	Tinamus	Tinamiformes	species	NA	Tinamus major	NA	NA	NA	NA	NA	NA	NA
cc549d6c-41d7-417d-b07b-44ba2b70e143	Falco peregrinus	Falco peregrinus	Falco peregrinus anatum; Falco peregrinus pealei; Falco peregrinus	c3d98f1f-d646-4152-b138-0db3d2cf4f58	added Falco peregrinus pealei; added Falco peregrinus anatum		no	aou_1.csv (1886)	1886	NA	Peregrine Falcon	331; 356; 356a	Falconidae	Faucon pèlerin	Falco	Falconiformes	species	Falco peregrinus anatum; Falco peregrinus pealei; Falco peregrinus	Falco peregrinus	NA	NA	NA	NA	NA	NA	Falconinae
f38d293b-ac0a-4e77-9784-345ffc223ef1	(not found in dataset)		Arquatella maritima; Tringa maritima	ea972aa0-e79f-450d-ac85-ef7c04fb40e5	added Tringa maritima	Arquatella ptilocnemis + Arquatella maritima + Arquatella couesi -> Arquatella maritima [lump, aou_2_14 (1908)]	no	aou_1.csv (1886)	1886	NA	NA	235	NA	NA	NA	NA	NA	Tringa maritima	NA	NA	NA	NA	NA	NA	NA	NA
73df16cd-36e7-4a85-9a44-f39ea094f9e4	(not found in dataset)		Arquatella maritima	ea972aa0-e79f-450d-ac85-ef7c04fb40e5	Arquatella ptilocnemis + Arquatella maritima + Arquatella couesi -> Arquatella maritima [lump, aou_2_14 (1908)]	Arquatella maritima -> Arquatella ptilocnemis + Arquatella maritima [split, aou_4 (1931)]	no	aou_2_14 (1908)	1908	NA	NA	NA	NA	NA	NA	NA	NA	NA	NA	NA	NA	NA	NA	NA	NA	NA
a462c709-6a8d-443a-877d-523580ec8234	Calidris maritima	Calidris maritima	Arquatella maritima; Calidris maritima; Erolia maritima	ea972aa0-e79f-450d-ac85-ef7c04fb40e5	Arquatella maritima -> Arquatella ptilocnemis + Arquatella maritima [split, aou_4 (1931)]		no	aou_4 (1931)	1931	Recognized as monotypic by del Hoyo et al. (1992), Clements (2000) and BNA. Howard and Moore (2003) recognizes 3 subspecies: <i></>C.m. belcheri, C.m....	Purple Sandpiper	440	Scolopacidae	Bécasseau violet	Calidris	Charadriiformes	species	Calidris maritima	Calidris maritima	NA	NA	NA	NA	NA	NA	Arenariinae
0ce0c664-a812-4726-8d69-e997aec1e96e	Leucosticte arctoa	Leucosticte arctoa	Leucosticte arctoa	9e7af1e7-5a97-4940-b296-8de62aeee2ed	Leucosticte atrata + Leucosticte australis + Leucosticte arctoa + Leucosticte tephrocotis -> Leucosticte arctoa [lump, aou_5_34 (January 1982)]	Leucosticte atrata + Leucosticte australis + Leucosticte arctoa + Leucosticte tephrocotis -> Leucosticte arctoa [lump, aou_5_34 (January 1982)]	no	aou_5_34 (January 1982)	1982	NA	NA	NA	NA	NA	NA	NA	NA	NA	NA	NA	NA	NA	NA	NA	NA	NA
cada9b4b-746c-4d43-a7ac-5d95512c1dd5	Leucosticte arctoa	Leucosticte arctoa	Leucosticte arctoa	9e7af1e7-5a97-4940-b296-8de62aeee2ed	Leucosticte atrata + Leucosticte australis + Leucosticte arctoa + Leucosticte tephrocotis -> Leucosticte arctoa [lump, aou_5_34 (January 1982)]	Leucosticte arctoa -> Leucosticte atrata + Leucosticte australis + Leucosticte arctoa + Leucosticte tephrocotis [split, aou_6_39 (1993)]	no	aou_5_34 (January 1982)	1982	NA	NA	NA	NA	NA	NA	NA	NA	NA	NA	NA	NA	NA	NA	NA	NA	NA
158043b5-4b6a-4019-87df-e21e2cf794a9	Leucosticte arctoa	Leucosticte arctoa	Leucosticte arctoa	9e7af1e7-5a97-4940-b296-8de62aeee2ed	Leucosticte arctoa -> Leucosticte atrata + Leucosticte australis + Leucosticte arctoa + Leucosticte tephrocotis [split, aou_6_39 (1993)]		no	aou_6_39 (1993)	1993	NA	Asian Rosy-Finch	10711	Fringillidae	Roselin brun	Leucosticte	Passeriformes	species	NA	Leucosticte arctoa	A	NA	NA	NA	NA	NA	Carduelinae
9ddf093b-84a0-44ce-a250-854801b123a7	Pelecanus erythrorhynchos	Pelecanus erythrorhynchos	Pelecanus erythrorhynchos	81df48ec-f913-4079-b5b0-64667cc42a96	added Pelecanus erythrorhynchos		no	aou_1.csv (1886)	1886	Monotypic.	American White Pelican	125; 205	Pelecanidae	Pélican d'Amérique	Pelecanus	Pelecaniformes	species	Pelecanus erythrorhynchos	Pelecanus erythrorhynchos	NA	NA	NA	NA	NA	NA	NA
ad4db5ae-af6b-4abb-8256-6939bfc62b0c	Phylloscopus fuscatus	Phylloscopus fuscatus	Phylloscopus fuscatus	ced832e1-37d8-4484-8fc5-724575b89910	added Phylloscopus fuscatus		no	aou_5_34 (January 1982)	1982	NA	Dusky Warbler	1410	Phylloscopidae	Pouillot brun	Phylloscopus	Passeriformes	species	Phylloscopus fuscatus	Phylloscopus fuscatus	A	NA	NA	NA	NA	NA	NA
0acb1cc5-a29c-459c-b335-dbf5956198d2	Chlorothraupis olivacea	Chlorothraupis olivacea	Chlorothraupis olivacea	52a487c8-4b55-4ef1-a325-27a11a6985f9	added Chlorothraupis olivacea		no	aou_6 (1983)	1983	Monotypic.	Lemon-spectacled Tanager	1948	Cardinalidae	Habia à lunettes	Chlorothraupis	Passeriformes	species	NA	Chlorothraupis olivacea	NA	NA	NA	NA	NA	NA	NA
02588030-5148-4aed-8552-3f9a633e1f25	Automolus ochrolaemus	Automolus ochrolaemus	Automolus ochrolaemus	b78a63db-56f2-4c99-b0c5-b24b97f99e18	added Automolus ochrolaemus		no	aou_6 (1983)	1983	NA	Buff-throated Foliage-gleaner	1006	Furnariidae	Anabate à gorge fauve	Automolus	Passeriformes	species	NA	Automolus ochrolaemus	NA	NA	NA	NA	NA	NA	Furnariinae
94a3edd5-1f51-414c-8ee4-bf549fbf3063	Brotogeris jugularis	Brotogeris jugularis	Brotogeris jugularis	700955bd-3100-4407-94b3-dd79e47b396a	added Brotogeris jugularis		no	aou_6 (1983)	1983	NA	Orange-chinned Parakeet	613	Psittacidae	Toui à menton d'or	Brotogeris	Psittaciformes	species	NA	Brotogeris jugularis	NA	NA	NA	NA	NA	NA	Arinae
a2ec3742-4d55-49f6-8f6a-1b98d1c07ec7	Surnia ulula	Surnia ulula	Surnia ulula caparoch; Surnia ulula	6c20d8ea-0565-4f95-b4a5-5482722a6e4f	added Surnia ulula; added Surnia ulula caparoch		no	aou_1.csv (1886)	1886	NA	Northern Hawk Owl	683; 377a; [377]	Strigidae	Chouette épervière	Surnia	Strigiformes	species	Surnia ulula caparoch; Surnia ulula	Surnia ulula	NA	NA	NA	NA	NA	NA	NA
cb8d8070-af42-4a48-8b01-ce2c3f4dfa82	Dendrocincla homochroa	Dendrocincla homochroa	Dendrocincla homochroa	733440e2-4234-4046-a17e-3884944b9b78	added Dendrocincla homochroa		no	aou_6 (1983)	1983	NA	Ruddy Woodcreeper	1017	Furnariidae	Grimpar roux	Dendrocincla	Passeriformes	species	NA	Dendrocincla homochroa	NA	NA	NA	NA	NA	NA	Dendrocolaptinae
c14e9837-57f0-4abe-b867-5a73b9b3b307	Tetraogallus himalayensis	Tetraogallus himalayensis	Tetraogallus himalayensis	20b6c91e-6e66-46c5-bbd4-5329bcc02dce	added Tetraogallus himalayensis		no	aou_6_39 (1993)	1993	NA	Himalayan Snowcock	91	Phasianidae	Tétraogalle de l'Himalaya	Tetraogallus	Galliformes	species	NA	Tetraogallus himalayensis	NA	NA	NA	I	NA	NA	Phasianinae
1277271d-c936-4c67-8568-505572560ac6	Zonotrichia leucophrys	Zonotrichia leucophrys	Zonotrichia leucophrys	69feab51-b758-48eb-bdcc-7cee9ac9b750	added Zonotrichia leucophrys		no	aou_1.csv (1886)	1886	NA	White-crowned Sparrow	554; 1728	Emberizidae	Bruant à couronne blanche	Zonotrichia	Passeriformes	species	Zonotrichia leucophrys	Zonotrichia leucophrys	NA	NA	NA	NA	NA	NA	NA
31bfbc91-06c2-405b-b73c-baea267bf6c7	Anas platyrhynchos	Anas platyrhynchos	Anas platyrhynchos; Anas boschas	2a538417-6d04-44f9-9d4a-9bfd0beea3d0	added Anas boschas		no	aou_1.csv (1886)	1886	Monotypic.	Mallard	132; 37	Anatidae	Canard colvert	Anas	Anseriformes	species	Anas platyrhynchos; Anas boschas	Anas platyrhynchos	NA	NA	NA	NA	NA	NA	Anatinae
87400c19-f4f6-493c-86d1-224a0e0ed3fb	Tolmomyias flaviventris	Tolmomyias flaviventris	Tolmomyias flaviventris	a7667aa2-5252-4f0e-b188-3d74d312243d	added Tolmomyias flaviventris		no	aou_7_50 (2009)	2009	NA	Yellow-breasted Flycatcher	2052	Tyrannidae	Platyrhynque à poitrine jaune	Tolmomyias	Passeriformes	species	NA	Tolmomyias flaviventris	NA	NA	NA	NA	NA	NA	Platyrinchinae
85cceea9-2e94-4c33-b181-376175851ae7	Chaetura fumosa	Chaetura fumosa	Chaetura fumosa	dcde4832-e376-432f-915a-1d715682897a	Chaetura spinicauda -> Chaetura fumosa + Chaetura spinicauda [split, aou_7_43 (2002)]	Chaetura spinicauda -> Chaetura fumosa + Chaetura spinicauda [split, aou_7_43 (2002)]	no	aou_7_43 (2002)	2002	NA	NA	NA	NA	NA	NA	NA	NA	NA	NA	NA	NA	NA	NA	NA	NA	NA
6707da09-db25-4161-a514-cebeb45eca70	Chaetura fumosa	Chaetura fumosa	Chaetura fumosa	dcde4832-e376-432f-915a-1d715682897a	Chaetura spinicauda -> Chaetura fumosa + Chaetura spinicauda [split, aou_7_43 (2002)]		no	aou_7_43 (2002)	2002	Monotypic.	Costa Rican Swift	747	Apodidae	Martinet du Costa Rica	Chaetura	Apodiformes	species	NA	Chaetura fumosa	NA	NA	NA	NA	NA	NA	Chaeturinae
e77eb319-d18c-4ad1-952e-c40fd3b53bdc	Corvus sinaloae	Corvus sinaloae	Corvus sinaloae	bcf83f62-d2ec-4733-911e-b452c73e287b	Corvus imparatus -> Corvus sinaloae + Corvus imparatus [split, aou_6_38 (1991)]	Corvus imparatus -> Corvus sinaloae + Corvus imparatus [split, aou_6_38 (1991)]	no	aou_6_38 (1991)	1991	NA	NA	NA	NA	NA	NA	NA	NA	NA	NA	NA	NA	NA	NA	NA	NA	NA
fc689346-cc70-41d4-b19d-cda0a757c715	Corvus sinaloae	Corvus sinaloae	Corvus sinaloae	bcf83f62-d2ec-4733-911e-b452c73e287b	Corvus imparatus -> Corvus sinaloae + Corvus imparatus [split, aou_6_38 (1991)]		no	aou_6_38 (1991)	1991	Monotypic.	Sinaloa Crow	1303	Corvidae	Corneille du Sinaloa	Corvus	Passeriformes	species	NA	Corvus sinaloae	NA	NA	NA	NA	NA	NA	NA
ff674aa5-37f9-45f9-9114-7c72d4d4cc0b	Vireo osburni	Vireo osburni	Vireo osburni	77c4e921-4f98-45a6-a3b5-1ee82672efd5	added Vireo osburni		no	aou_6 (1983)	1983	Monotypic.	Blue Mountain Vireo	1246	Vireonidae	Viréo d'Osburn	Vireo	Passeriformes	species	NA	Vireo osburni	NA	NA	NA	NA	NA	NA	NA
84c12908-53c1-427d-928e-45d13d3b8a77	Tyrannus savana	Tyrannus savana	Tyrannus savanna; Tyrannus savana; Muscivora tyrannus; Milvulus tyrannus	993129cd-f4d0-482d-bc20-d1d75f5dbd43	added Milvulus tyrannus		no	aou_1.csv (1886)	1886	NA	Fork-tailed Flycatcher	1201; [442]	Tyrannidae	Tyran des savanes	Tyrannus	Passeriformes	species	Tyrannus savana; Milvulus tyrannus	Tyrannus savana	NA	NA	NA	NA	NA	NA	Tyranninae
8e34b85f-2b57-411b-a459-dc70d5199dd0	Gymnopithys bicolor	Gymnopithys bicolor	Gymnopithys bicolor	f55e5d2c-79e8-418d-95fc-cfc626dc6bfd	Gymnopithys leucaspis -> Gymnopithys bicolor + Gymnopithys leucaspis [split, aou_7_55 (2014)]	Gymnopithys leucaspis -> Gymnopithys bicolor + Gymnopithys leucaspis [split, aou_7_55 (2014)]	no	aou_7_55 (2014)	2014	NA	NA	NA	NA	NA	NA	NA	NA	NA	NA	NA	NA	NA	NA	NA	NA	NA
76caadbf-6b54-42d5-8d6d-d4714f9aea0c	Gymnopithys bicolor	Gymnopithys bicolor	Gymnopithys bicolor	f55e5d2c-79e8-418d-95fc-cfc626dc6bfd	Gymnopithys leucaspis -> Gymnopithys bicolor + Gymnopithys leucaspis [split, aou_7_55 (2014)]		no	aou_7_55 (2014)	2014	Formerly considered conspecific with Gymnopithys leucaspis.	Bicolored Antbird	11181	Thamnophilidae	Fourmilier bicolore	Gymnopithys	Passeriformes	species	NA	Gymnopithys bicolor	NA	NA	NA	NA	NA	NA	NA
2a655b5e-561f-49c4-8d49-c8a62deccf1c	Synallaxis erythrothorax	Synallaxis erythrothorax	Synallaxis erythrothorax	545305cc-9e90-419c-aec1-0b66918caef3	added Synallaxis erythrothorax		no	aou_6 (1983)	1983	NA	Rufous-breasted Spinetail	993	Furnariidae	Synallaxe à poitrine rousse	Synallaxis	Passeriformes	species	NA	Synallaxis erythrothorax	NA	NA	NA	NA	NA	NA	Furnariinae
ee73b406-fb74-4a21-89d0-b95ddfd9c932	Klais guimeti	Klais guimeti	Klais guimeti	d368b779-f48f-4f86-b576-125c39c08a9d	added Klais guimeti		no	aou_6 (1983)	1983	NA	Violet-headed Hummingbird	787	Trochilidae	Colibri à tête violette	Klais	Apodiformes	species	NA	Klais guimeti	NA	NA	NA	NA	NA	NA	Trochilinae
766d171b-38b1-47b1-acb2-1cf49432784b	Parabuteo unicinctus	Parabuteo unicinctus	Parabuteo unicinctus; Parabuteo unicinctus harrisi	fcdd2ccc-fbb1-4a74-bde2-603590398dca	added Parabuteo unicinctus harrisi		no	aou_1.csv (1886)	1886	NA	Harris's Hawk	335; 293	Accipitridae	Buse de Harris	Parabuteo	Accipitriformes	species	Parabuteo unicinctus; Parabuteo unicinctus harrisi	Parabuteo unicinctus	NA	NA	NA	NA	NA	NA	NA
489be62e-d3a9-4baf-a4ec-dcc446ab97cd	Aethia pusilla	Aethia pusilla	Aethia pusilla; Simorhynchus pusillus	cb8a2495-194b-45de-87b8-3e411758f7c9	added Simorhynchus pusillus		no	aou_1.csv (1886)	1886	Monotypic.	Least Auklet	528; 20	Alcidae	Starique minuscule	Aethia	Charadriiformes	species	Aethia pusilla; Simorhynchus pusillus	Aethia pusilla	NA	NA	NA	NA	NA	NA	NA
a8e6909a-6823-4660-bad0-60a63ff1cb71	Ara ararauna	Ara ararauna	Ara ararauna	4c448535-c72e-4d9e-b502-5a025a7c535f	added Ara ararauna		no	aou_6 (1983)	1983	Monotypic.	Blue-and-yellow Macaw	606	Psittacidae	Ara bleu	Ara	Psittaciformes	species	NA	Ara ararauna	NA	NA	NA	NA	NA	NA	Arinae
71fd9393-812e-4925-921f-b3d16b7f37b4	Anthus spragueii	Anthus spragueii	Anthus spraguei; Anthus spragueii	71e79040-5c41-45ff-b749-e0350687b7a3	added Anthus spragueii		no	aou_1.csv (1886)	1886	Monotypic.	Sprague's Pipit	1522; 700	Motacillidae	Pipit de Sprague	Anthus	Passeriformes	species	Anthus spragueii	Anthus spragueii	NA	NA	NA	NA	NA	NA	NA
004413ae-27d6-425e-8355-1176a540d8ae	(not found in dataset)		Sterna antillarum	7dad8ab8-8c3e-4c0e-a797-56cf3d4e5325	added Sterna antillarum	Sterna albifrons + Sterna antillarum -> Sterna albifrons [lump, aou_4_19 (1944)]	no	aou_1.csv (1886)	1886	NA	NA	74	NA	NA	NA	NA	NA	Sterna antillarum	NA	NA	NA	NA	NA	NA	NA	NA
d4e380be-be47-4dac-88fd-8e3553078c50	(not found in dataset)		Sterna antillarum	7dad8ab8-8c3e-4c0e-a797-56cf3d4e5325	Sterna albifrons + Sterna antillarum -> Sterna albifrons [lump, aou_4_19 (1944)]	Sterna albifrons -> Sterna albifrons + Sterna antillarum [split, aou_5_34 (January 1982)]	no	aou_4_19 (1944)	1944	NA	NA	NA	NA	NA	NA	NA	NA	NA	NA	NA	NA	NA	NA	NA	NA	NA
7bca3990-0481-483b-ab9d-1656cdcb05e6	Sternula antillarum	Sternula antillarum	Sternula antillarum; Sterna antillarum	7dad8ab8-8c3e-4c0e-a797-56cf3d4e5325	Sterna albifrons -> Sterna albifrons + Sterna antillarum [split, aou_5_34 (January 1982)]		no	aou_5_34 (January 1982)	1982	NA	Least Tern	491	Laridae	Petite Sterne	Sternula	Charadriiformes	species	Sterna antillarum	Sternula antillarum	NA	NA	NA	NA	NA	NA	Sterninae
aa83dd48-4ec4-4675-932e-19e3d2667d16	Morphnarchus princeps	Morphnarchus princeps	Morphnarchus princeps; Leucopternis princeps	ae5f38b3-4f63-4654-a566-a47132a3dde1	added Leucopternis princeps		no	aou_6 (1983)	1983	Monotypic.	Barred Hawk	9681	Accipitridae	Buse barrée	Morphnarchus	Accipitriformes	species	NA	Morphnarchus princeps	NA	NA	NA	NA	NA	NA	NA
fff7a5b2-795b-44ad-b673-aa99623f9d90	Columbina passerina	Columbina passerina	Chaemepellia passerina; Chaemepelia passerina; Columbina passerina; Columbigallina passerina	ff7628d2-54f6-4e44-aaad-4e80dfe20030	added Columbigallina passerina		no	aou_1.csv (1886)	1886	NA	Common Ground-Dove	320; 560	Columbidae	Colombe à queue noire	Columbina	Columbiformes	species	Columbina passerina; Columbigallina passerina	Columbina passerina	NA	NA	NA	NA	NA	NA	NA
02640dac-ff85-440c-a973-9af426d00a16	Pulsatrix perspicillata	Pulsatrix perspicillata	Pulsatrix perspicillata	7ef72407-0309-4138-ad88-f2fe2d27d829	added Pulsatrix perspicillata		no	aou_6 (1983)	1983	NA	Spectacled Owl	680	Strigidae	Chouette à lunettes	Pulsatrix	Strigiformes	species	NA	Pulsatrix perspicillata	NA	NA	NA	NA	NA	NA	NA
5cd55ced-e81e-4c71-b0f0-46c38de579f9	Thryophilus sinaloa	Thryophilus sinaloa	Thryophilus sinaloa; Thryothorus sinaloa	608d8b95-8cf4-4d7f-b047-31ab19d0f0ce	added Thryothorus sinaloa		no	aou_6 (1983)	1983	NA	Sinaloa Wren	10201	Troglodytidae	Troglodyte du Sinaloa	Thryophilus	Passeriformes	species	NA	Thryophilus sinaloa	NA	NA	NA	NA	NA	NA	NA
402d1c99-6f1d-4eea-960f-f5ab093108c0	Psittacula krameri	Psittacula krameri	Psittacula krameri	c86cc9e9-033f-4075-9538-36e95437f073	added Psittacula krameri		no	aou_5_34 (January 1982)	1982	NA	Rose-ringed Parakeet	586	Psittaculidae	Perruche à collier	Psittacula	Psittaciformes	species	Psittacula krameri	Psittacula krameri	NA	NA	NA	I	NA	NA	Psittaculinae
839c7dae-b0aa-4264-b180-f8e060bd9290	Spinus tristis	Spinus tristis	Astragalinus tristis; Spinus tristis; Carduelis tristis	29d1c1e7-da2f-4421-a5ee-c9ae52f1f683	added Spinus tristis		no	aou_1.csv (1886)	1886	NA	American Goldfinch	529; 1868	Fringillidae	Chardonneret jaune	Spinus	Passeriformes	species	Spinus tristis; Carduelis tristis	Spinus tristis	NA	NA	NA	NA	NA	NA	Carduelinae
61d6e767-5e12-4279-8644-a4429dc57c59	Dendrocolaptes sanctithomae	Dendrocolaptes sanctithomae	Dendrocolaptes sanctithomae	4f4617de-9f9e-44c3-8d49-45a4bc2d9637	Dendrocolaptes certhia -> Dendrocolaptes sanctithomae + Dendrocolaptes certhia [split, aou_6_41 (1997)]	Dendrocolaptes certhia -> Dendrocolaptes sanctithomae + Dendrocolaptes certhia [split, aou_6_41 (1997)]	no	aou_6_41 (1997)	1997	NA	NA	NA	NA	NA	NA	NA	NA	NA	NA	NA	NA	NA	NA	NA	NA	NA
35b9dff8-78c4-4516-8d2e-f6b977fd6ec9	Dendrocolaptes sanctithomae	Dendrocolaptes sanctithomae	Dendrocolaptes sanctithomae	4f4617de-9f9e-44c3-8d49-45a4bc2d9637	Dendrocolaptes certhia -> Dendrocolaptes sanctithomae + Dendrocolaptes certhia [split, aou_6_41 (1997)]		no	aou_6_41 (1997)	1997	NA	Northern Barred-Woodcreeper	1022	Furnariidae	Grimpar vermiculé	Dendrocolaptes	Passeriformes	species	NA	Dendrocolaptes sanctithomae	NA	NA	NA	NA	NA	NA	Dendrocolaptinae
f21f060c-f24e-42d6-8a56-317c7e6ba111	Cypseloides cryptus	Cypseloides cryptus	Cypseloides cryptus	d746fcb9-0930-4762-bc0f-2103589a79e0	added Cypseloides cryptus		no	aou_6 (1983)	1983	Monotypic.	White-chinned Swift	736	Apodidae	Martinet à menton blanc	Cypseloides	Apodiformes	species	NA	Cypseloides cryptus	NA	NA	NA	NA	NA	NA	Cypseloidinae
51979f87-ab97-46af-9eb4-38069fe702fc	Zenaida auriculata	Zenaida auriculata	Zenaida auriculata	7072578a-b7e5-48af-a567-4b7f9a694565	added Zenaida auriculata		no	aou_6 (1983)	1983	NA	Eared Dove	555	Columbidae	Tourterelle oreillarde	Zenaida	Columbiformes	species	NA	Zenaida auriculata	NA	NA	NA	NA	NA	NA	NA
53061942-3a3a-42bf-a12c-f317cda5bf21	Cotinga nattererii	Cotinga nattererii	Cotinga nattererii	c5f5191a-dabe-4e09-9cc5-1736748f4a13	added Cotinga nattererii		no	aou_6 (1983)	1983	Monotypic.	Blue Cotinga	1205	Cotingidae	Cotinga bleu	Cotinga	Passeriformes	species	NA	Cotinga nattererii	NA	NA	NA	NA	NA	NA	NA
929ded53-e2d8-4182-8d2d-de911c9802d9	Pelecanus occidentalis	Pelecanus occidentalis	Pelecanus fuscus; Pelecanus occidentalis	810166b9-eac0-48ef-8174-1067f9b55218	added Pelecanus fuscus	Pelecanus occidentalis + Pelecanus californicus -> Pelecanus occidentalis [lump, aou_4 (1931)]	no	aou_1.csv (1886)	1886	NA	NA	126	NA	NA	NA	NA	NA	Pelecanus fuscus	NA	NA	NA	NA	NA	NA	NA	NA
f1cdad41-d2c1-4231-bfab-b8e91ab5720b	Pelecanus occidentalis	Pelecanus occidentalis	Pelecanus occidentalis	810166b9-eac0-48ef-8174-1067f9b55218	Pelecanus occidentalis + Pelecanus californicus -> Pelecanus occidentalis [lump, aou_4 (1931)]	Pelecanus occidentalis -> Pelecanus occidentalis + Pelecanus thagus [split, aou_7_49 (2008)]	no	aou_4 (1931)	1931	NA	NA	NA	NA	NA	NA	NA	NA	Pelecanus occidentalis	NA	NA	NA	NA	NA	NA	NA	NA
b0cf2e38-f5d8-42a1-bca8-d00af8902684	Pelecanus occidentalis	Pelecanus occidentalis	Pelecanus occidentalis	810166b9-eac0-48ef-8174-1067f9b55218	Pelecanus occidentalis -> Pelecanus occidentalis + Pelecanus thagus [split, aou_7_49 (2008)]		no	aou_7_49 (2008)	2008	NA	Brown Pelican	206	Pelecanidae	Pélican brun	Pelecanus	Pelecaniformes	species	NA	Pelecanus occidentalis	NA	NA	NA	NA	NA	NA	NA
08fc6cea-d934-4d1a-a8a1-f9429df6f89d	Calidris minuta	Calidris minuta	Calidris minuta	e774c663-9292-415f-a911-c2c2eeb1951c	added Calidris minuta		no	aou_5_34 (January 1982)	1982	Monotypic.	Little Stint	432	Scolopacidae	Bécasseau minute	Calidris	Charadriiformes	species	Calidris minuta	Calidris minuta	NA	NA	NA	NA	NA	N	Arenariinae
af30c245-af38-45b7-bc0a-73d3f0ee8430	Tachyphonus delatrii	Tachyphonus delatrii	Tachyphonus delatrii	bea1eea0-cdee-40ad-88ad-cb8790aed4ff	added Tachyphonus delatrii		no	aou_6 (1983)	1983	Monotypic.	Tawny-crested Tanager	1631	Thraupidae	Tangara de Delattre	Tachyphonus	Passeriformes	species	NA	Tachyphonus delatrii	NA	NA	NA	NA	NA	NA	Tachyphoninae
7232f33d-4c10-481b-a6c7-d4c503df4347	Emberiza pallasi	Emberiza pallasi	Emberiza pallasi	76f6519a-9398-4b43-8fc2-f0846d4f5fa6	added Emberiza pallasi		no	aou_5_34 (January 1982)	1982	NA	Pallas's Bunting	1742	Emberizidae	Bruant de Pallas	Emberiza	Passeriformes	species	Emberiza pallasi	Emberiza pallasi	A	NA	NA	NA	NA	NA	NA
7a34a572-a4d0-4216-bc20-95a3f968ccb0	Ptiliogonys caudatus	Ptiliogonys caudatus	Ptiliogonys caudatus; Ptilogonys caudatus	66e2e9d4-0771-41af-9987-c0e3e417e5f3	added Ptilogonys caudatus		no	aou_6 (1983)	1983	Monotypic.	Long-tailed Silky-flycatcher	1528	Ptiliogonatidae	Ptilogon à longue queue	Ptiliogonys	Passeriformes	species	NA	Ptiliogonys caudatus	NA	NA	NA	NA	NA	NA	NA
a661c3f1-a2af-4c09-a3d0-544dcca93793	Trogon chionurus	Trogon chionurus	Trogon chionurus	030d1e1d-37ec-42d3-bdfa-020f66d32a82	Trogon viridis -> Trogon chionurus + Trogon viridis [split, aou_7_51 (2010)]	Trogon viridis -> Trogon chionurus + Trogon viridis [split, aou_7_51 (2010)]	no	aou_7_51 (2010)	2010	NA	NA	NA	NA	NA	NA	NA	NA	NA	NA	NA	NA	NA	NA	NA	NA	NA
18cf13be-a92c-452b-a9ac-21c834330de2	Trogon chionurus	Trogon chionurus	Trogon chionurus	030d1e1d-37ec-42d3-bdfa-020f66d32a82	Trogon viridis -> Trogon chionurus + Trogon viridis [split, aou_7_51 (2010)]		no	aou_7_51 (2010)	2010	NA	White-tailed Trogon	883	Trogonidae	Trogon de Sclater	Trogon	Trogoniformes	species	NA	Trogon chionurus	NA	NA	NA	NA	NA	NA	Trogoninae
5d10c52a-e474-461c-ab86-2cc3f24c3d10	Vireo nelsoni	Vireo nelsoni	Vireo nelsoni	93c52dd8-09d9-430e-891c-089b11e052e7	added Vireo nelsoni		no	aou_6 (1983)	1983	Monotypic.	Dwarf Vireo	1244	Vireonidae	Viréo nain	Vireo	Passeriformes	species	NA	Vireo nelsoni	NA	NA	NA	NA	NA	NA	NA
4db78947-0c59-41df-81db-15051370c0a9	Pterodroma macroptera	Pterodroma macroptera	Pterodroma macroptera	a5e96356-27a6-4f35-8770-32737572579b	added Pterodroma macroptera		no	aou_7_45 (2004)	2004	NA	Great-winged Petrel	149	Procellariidae	Pétrel noir	Pterodroma	Procellariiformes	species	NA	Pterodroma macroptera	A	NA	NA	NA	NA	NA	NA
aa92b917-bbb5-4867-a04d-0c1f19b88553	Patagioenas fasciata	Patagioenas fasciata	Columba fasciata; Patagioenas fasciata	5da567f1-8ba7-469e-8fc3-56c16ea13c98	added Columba fasciata		no	aou_1.csv (1886)	1886	NA	Band-tailed Pigeon	312; 543	Columbidae	Pigeon à queue barrée	Patagioenas	Columbiformes	species	Columba fasciata	Patagioenas fasciata	NA	NA	NA	NA	NA	NA	NA
19043950-70a1-4cc1-92b2-6f721f40013f	Estrilda caerulescens	Estrilda caerulescens	Estrilda caerulescens	6ad9607e-cbcf-4ac4-bbff-ebdbb8a6af30	added Estrilda caerulescens		no	aou_5_34 (January 1982)	1982	Monotypic.	Lavender Waxbill	1913	Estrildidae	Astrild queue-de-vinaigre	Estrilda	Passeriformes	species	Estrilda caerulescens	Estrilda caerulescens	NA	NA	H	I	NA	NA	NA
67cdb98f-8f00-47b4-b471-22e1be80131e	Sphyrapicus ruber	Sphyrapicus ruber	Sphyrapicus ruber	529efcf1-a48d-40fa-9a22-ba2e430a5031	added Sphyrapicus ruber	Sphyrapicus ruber + Sphyrapicus varius -> Sphyrapicus varius [lump, aou_4 (1931)]	no	aou_1.csv (1886)	1886	NA	NA	403	NA	NA	NA	NA	NA	Sphyrapicus ruber	NA	NA	NA	NA	NA	NA	NA	NA
f92bcdb7-b043-44ee-8276-780c8c3fa7ff	Sphyrapicus ruber	Sphyrapicus ruber	Sphyrapicus ruber	529efcf1-a48d-40fa-9a22-ba2e430a5031	Sphyrapicus ruber + Sphyrapicus varius -> Sphyrapicus varius [lump, aou_4 (1931)]		no	aou_4 (1931)	1931	NA	Red-breasted Sapsucker	958	Picidae	Pic à poitrine rouge	Sphyrapicus	Piciformes	species	Sphyrapicus ruber	Sphyrapicus ruber	NA	NA	NA	NA	NA	NA	Picinae
a237d9c0-8cd2-4162-b8c2-3d3924f5bda8	Ara chloropterus	Ara chloropterus	Ara chloropterus; Ara chloroptera	76f00b2b-7dab-4556-9197-fe00f7448bec	added Ara chloroptera		no	aou_6 (1983)	1983	NA	Red-and-green Macaw	603	Psittacidae	Ara chloroptère	Ara	Psittaciformes	species	NA	Ara chloropterus	NA	NA	NA	NA	NA	NA	Arinae
112935e4-74c9-4a22-99c8-177dd29715a4	Ara ambiguus	Ara ambiguus	Ara ambigua; Ara ambiguus	b89630a3-54f1-453f-80d1-55e2b3754b13	added Ara ambigua		no	aou_6 (1983)	1983	NA	Great Green Macaw	602	Psittacidae	Ara de Buffon	Ara	Psittaciformes	species	NA	Ara ambiguus	NA	NA	NA	NA	NA	NA	Arinae
28fd8b6d-42f2-480d-9de2-9da9d6535805	Bangsia arcaei	Bangsia arcaei	Bangsia arcaei; Buthraupis arcaei	4e90052a-15a1-4851-bb07-2df1a5ef0f23	added Buthraupis arcaei		no	aou_6 (1983)	1983	NA	Blue-and-gold Tanager	1641	Thraupidae	Tangara jaune et bleu	Bangsia	Passeriformes	species	NA	Bangsia arcaei	NA	NA	NA	NA	NA	NA	Thraupinae
f52393ea-8a43-4de5-a0df-c63c885c86a1	Anas laysanensis	Anas laysanensis	Anas laysanensis	9741ff58-993f-49a8-a3dc-fe9430b8a404	added Anas laysanensis		no	aou_5_34 (January 1982)	1982	Monotypic. Listed as a subspecies of <i>Anas platyrhynchos</i> by Peters (1979) and del Hoyo et al. (1992).	Laysan Duck	40	Anatidae	Canard de Laysan	Anas	Anseriformes	species	Anas laysanensis	Anas laysanensis	NA	NA	H	NA	NA	NA	Anatinae
6a970f98-0408-49dc-9971-21d0f3cacd37	Tiaris olivaceus	Tiaris olivaceus	Tiaris olivacea; Tiaris olivaceus	f33b0336-b1d1-414f-b349-24f1ef74eef3	added Tiaris olivacea		no	aou_5_34 (January 1982)	1982	NA	Yellow-faced Grassquit	1966	Thraupidae	Sporophile grand-chanteur	Tiaris	Passeriformes	species	Tiaris olivacea	Tiaris olivaceus	NA	NA	NA	NA	*	NA	Coerebinae
81bb4d47-c4e4-4241-9aa0-2b669af1b4f8	Amazilia tzacatl	Amazilia tzacatl	Amazilis tzacatl; Amazilia tzacatl; Amazilis fuscicaudata; Amazilia fuscicaudata	69ca9875-8da4-4ab3-b259-53a1ef6dfb96	added Amazilia fuscicaudata		no	aou_1.csv (1886)	1886	NA	Rufous-tailed Hummingbird	438; 828	Trochilidae	Ariane à ventre gris	Amazilia	Apodiformes	species	Amazilia tzacatl; Amazilia fuscicaudata	Amazilia tzacatl	NA	NA	NA	NA	NA	NA	Trochilinae
c00a5e83-f7e8-450b-911b-e346c5d11bac	Charadrius morinellus	Charadrius morinellus	Charadrius morinellus; Eudromias morinellus	3fb966dd-0f64-4300-81c3-ae55e750664e	added Eudromias morinellus		no	aou_2_10 (1901)	1901	Monotypic.	Eurasian Dotterel	386	Charadriidae	Pluvier guignard	Charadrius	Charadriiformes	species	Charadrius morinellus	Charadrius morinellus	NA	NA	NA	NA	NA	NA	Charadriinae
a0074950-9442-4a0e-9591-a07375c8091d	Ceratopipra erythrocephala	Ceratopipra erythrocephala	Ceratopipra erythrocephala	c6bddb11-819e-4971-8550-2e825331bf6b	added Ceratopipra erythrocephala		no	NACC_list_species_aou_7_57.csv (2017)	2017	Formerly placed in the genus Pipra.	Golden-headed Manakin	10591	Pipridae	Manakin à tête d'or	Ceratopipra	Passeriformes	species	NA	Ceratopipra erythrocephala	NA	NA	NA	NA	NA	NA	Piprinae
0e7fa5d9-c878-4d23-aab6-22a9b3f52f54	Megascops guatemalae	Megascops guatemalae	Megascops guatemalae; Otus guatemalae	53667c57-917b-4956-898a-2eba917bde15	added Otus guatemalae		no	aou_6 (1983)	1983	NA	Vermiculated Screech-Owl	675	Strigidae	Petit-duc guatémaltèque	Megascops	Strigiformes	species	NA	Megascops guatemalae	NA	NA	NA	NA	NA	NA	NA
15f96996-f528-427f-8c2e-d4cab3a839ea	Pavo cristatus	Pavo cristatus	Pavo cristatus	63465928-4db2-475c-974e-14976c979b0e	added Pavo cristatus		no	aou_5_34 (January 1982)	1982	Monotypic. Formerly known as Common Peafowl.	Indian Peafowl	97	Phasianidae	Paon bleu	Pavo	Galliformes	species	Pavo cristatus	Pavo cristatus	NA	NA	NA	I	NA	NA	Phasianinae
96d1855c-e241-4250-b62c-23f65d4565fd	Cyanolimnas cerverai	Cyanolimnas cerverai	Cyanolimnas cerverai	3a04fbd3-5377-4030-9d73-05e65f527393	added Cyanolimnas cerverai		no	aou_6 (1983)	1983	Monotypic.	Zapata Rail	353	Rallidae	Râle de Zapata	Cyanolimnas	Gruiformes	species	NA	Cyanolimnas cerverai	NA	NA	NA	NA	NA	NA	NA
4f88a95f-3581-4b78-ae97-5f0481a1392f	Dolichonyx oryzivorus	Dolichonyx oryzivorus	Dolichonyx oryzivorus albinucha; Dolichonyx oryzivorus	970368f0-6678-42ed-ba11-564c365d1791	added Dolichonyx oryzivorus; added Dolichonyx oryzivorus albinucha		no	aou_1.csv (1886)	1886	Monotypic.	Bobolink	1771; 494a; 494	Icteridae	Goglu des prés	Dolichonyx	Passeriformes	species	Dolichonyx oryzivorus albinucha; Dolichonyx oryzivorus	Dolichonyx oryzivorus	NA	NA	NA	NA	NA	NA	NA
1b94585c-7b32-4017-8227-cd2e33497935	Amazilia beryllina	Amazilia beryllina	Amazilia beryllina	b2f2cdb8-c765-4549-af92-d11e15897917	added Amazilia beryllina		no	aou_5_34 (January 1982)	1982	NA	Berylline Hummingbird	824	Trochilidae	Ariane béryl	Amazilia	Apodiformes	species	Amazilia beryllina	Amazilia beryllina	NA	NA	NA	NA	NA	NA	Trochilinae
cf4c63cc-6e9d-49f2-a268-135bf5e7b391	Cantorchilus semibadius	Cantorchilus semibadius	Cantorchilus semibadius; Thryothorus semibadius	9db37d1a-af2c-441c-b9b8-24796515ffa1	added Thryothorus semibadius		no	aou_6 (1983)	1983	Monotypic.	Riverside Wren	10301	Troglodytidae	Troglodyte des ruisseaux	Cantorchilus	Passeriformes	species	NA	Cantorchilus semibadius	NA	NA	NA	NA	NA	NA	NA
ecda99b9-02eb-47b4-96b0-6cae22aba8e7	Himatione fraithii	Himatione fraithii	Himatione fraithii	81b0d39a-bf24-4a97-a12b-a29ea6ef6944	Himatione sanguinea -> Himatione sanguinea + Himatione fraithii [split, aou_7_56 (2015)]	Himatione sanguinea -> Himatione sanguinea + Himatione fraithii [split, aou_7_56 (2015)]	no	aou_7_56 (2015)	2015	NA	NA	NA	NA	NA	NA	NA	NA	NA	NA	NA	NA	NA	NA	NA	NA	NA
65732bf8-767e-4bd2-aab2-a77c1dc989d9	Himatione fraithii	Himatione fraithii	Himatione fraithii	81b0d39a-bf24-4a97-a12b-a29ea6ef6944	Himatione sanguinea -> Himatione sanguinea + Himatione fraithii [split, aou_7_56 (2015)]		no	aou_7_56 (2015)	2015	Formerly considered conspecific with Himatione sanguinea.	Laysan Honeycreeper	11781	Fringillidae	Picchion de Laysan	Himatione	Passeriformes	species	NA	Himatione fraithii	NA	†	H	NA	NA	NA	Carduelinae
a9cb74f2-baf3-4694-93dd-36c61db4f92d	Aphelocoma ultramarina	Aphelocoma ultramarina	Aphelocoma ultramarina	6908a3fa-8255-4202-b518-43b5d837c819	Aphelocoma ultramarina + Aphelocoma sordida -> Aphelocoma ultramarina [lump, aou_4_22 (1947)]	Aphelocoma ultramarina + Aphelocoma sordida -> Aphelocoma ultramarina [lump, aou_4_22 (1947)]	no	aou_4_22 (1947)	1947	NA	NA	NA	NA	NA	NA	NA	NA	NA	NA	NA	NA	NA	NA	NA	NA	NA
589e5b97-eb88-43e2-a252-cf5f906cb7f0	Aphelocoma ultramarina	Aphelocoma ultramarina	Aphelocoma ultramarina	6908a3fa-8255-4202-b518-43b5d837c819	Aphelocoma ultramarina + Aphelocoma sordida -> Aphelocoma ultramarina [lump, aou_4_22 (1947)]	Aphelocoma ultramarina -> Aphelocoma wollweberi + Aphelocoma ultramarina [split, aou_7_52 (2011)]	no	aou_4_22 (1947)	1947	NA	NA	NA	NA	NA	NA	NA	NA	Aphelocoma ultramarina	NA	NA	NA	NA	NA	NA	NA	NA
f30da3af-4759-418d-9147-3bf07a2ed071	Aphelocoma ultramarina	Aphelocoma ultramarina	Aphelocoma ultramarina	6908a3fa-8255-4202-b518-43b5d837c819	Aphelocoma ultramarina -> Aphelocoma wollweberi + Aphelocoma ultramarina [split, aou_7_52 (2011)]		no	aou_7_52 (2011)	2011	NA	Transvolcanic Jay	1289	Corvidae	Geai des volcans	Aphelocoma	Passeriformes	species	NA	Aphelocoma ultramarina	NA	NA	NA	NA	NA	NA	NA
3ca21b00-a668-4981-a903-ce98d5816065	Lonchura punctulata	Lonchura punctulata	Lonchura punctulata	db254d09-63eb-48df-bc93-ae9d98c27688	added Lonchura punctulata		no	aou_5_34 (January 1982)	1982	NA	Scaly-breasted Munia	1921	Estrildidae	Capucin damier	Lonchura	Passeriformes	species	Lonchura punctulata	Lonchura punctulata	NA	NA	NA	I	NA	NA	NA
eba6e33a-ef4c-428a-9355-cdd997eef3dc	Loxigilla barbadensis	Loxigilla barbadensis	Loxigilla barbadensis	6ba86573-8122-476f-ba12-fb55dbc73b74	Loxigilla noctis -> Loxigilla barbadensis + Loxigilla noctis [split, aou_7_47 (2006)]	Loxigilla noctis -> Loxigilla barbadensis + Loxigilla noctis [split, aou_7_47 (2006)]	no	aou_7_47 (2006)	2006	NA	NA	NA	NA	NA	NA	NA	NA	NA	NA	NA	NA	NA	NA	NA	NA	NA
b1eebbca-9faa-4d5e-80b6-5ed0a5d7dcb1	Loxigilla barbadensis	Loxigilla barbadensis	Loxigilla barbadensis	6ba86573-8122-476f-ba12-fb55dbc73b74	Loxigilla noctis -> Loxigilla barbadensis + Loxigilla noctis [split, aou_7_47 (2006)]		no	aou_7_47 (2006)	2006	Monotypic.	Barbados Bullfinch	1972	Thraupidae	Sporophile de Barbade	Loxigilla	Passeriformes	species	NA	Loxigilla barbadensis	NA	NA	NA	NA	*	NA	Coerebinae
4c5b19ae-92ee-4cd5-9ab7-ab19046c3394	Chrysothlypis chrysomelas	Chrysothlypis chrysomelas	Chrysothlypis chrysomelas; Chrysothlypis chrysomelaena	96ec3135-3164-4909-90f6-72a777abfe10	added Chrysothlypis chrysomelaena		no	aou_6 (1983)	1983	NA	Black-and-yellow Tanager	1624	Thraupidae	Tangara loriot	Chrysothlypis	Passeriformes	species	NA	Chrysothlypis chrysomelas	NA	NA	NA	NA	NA	NA	Hemithraupinae
4bf872b2-519e-48a1-bb78-450b122a29cb	Troglodytes pacificus	Troglodytes pacificus	Troglodytes pacificus	6adfb88f-1f49-4660-a292-e98849edcc47	Troglodytes troglodytes -> Troglodytes hiemalis + Troglodytes troglodytes + Troglodytes pacificus [split, aou_7_51 (2010)]	Troglodytes troglodytes -> Troglodytes hiemalis + Troglodytes troglodytes + Troglodytes pacificus [split, aou_7_51 (2010)]	no	aou_7_51 (2010)	2010	NA	NA	NA	NA	NA	NA	NA	NA	NA	NA	NA	NA	NA	NA	NA	NA	NA
5eb92ac8-bd34-4ef2-adf3-6c94d7ca9073	Troglodytes pacificus	Troglodytes pacificus	Troglodytes pacificus	6adfb88f-1f49-4660-a292-e98849edcc47	Troglodytes troglodytes -> Troglodytes hiemalis + Troglodytes troglodytes + Troglodytes pacificus [split, aou_7_51 (2010)]		no	aou_7_51 (2010)	2010	NA	Pacific Wren	2065	Troglodytidae	Troglodyte de Baird	Troglodytes	Passeriformes	species	NA	Troglodytes pacificus	NA	NA	NA	NA	NA	NA	NA
85be1968-fe41-4337-84f4-e0e8a1128500	Motacilla cinerea	Motacilla cinerea	Motacilla cinerea	39a8bb56-40d0-4022-89bb-673089305eb5	added Motacilla cinerea		no	aou_5_34 (January 1982)	1982	NA	Gray Wagtail	1515	Motacillidae	Bergeronnette des ruisseaux	Motacilla	Passeriformes	species	Motacilla cinerea	Motacilla cinerea	A	NA	NA	NA	NA	NA	NA
172bcceb-0ec8-43c0-97e0-9e0a1d64eda5	Oreothlypis peregrina	Oreothlypis peregrina	Helminthophila peregrina; Oreothlypis peregrina; Vermivora peregrina	f6517fd2-24df-4f04-829a-e557f582d51e	added Helminthophila peregrina		no	aou_1.csv (1886)	1886	Monotypic.	Tennessee Warbler	1535; 647	Parulidae	Paruline obscure	Oreothlypis	Passeriformes	species	Helminthophila peregrina; Vermivora peregrina	Oreothlypis peregrina	NA	NA	NA	NA	NA	NA	NA
a3465437-c850-4f3c-ba8e-4ea83a60d687	Patagioenas nigrirostris	Patagioenas nigrirostris	Columba nigrirostris; Patagioenas nigrirostris	139d595e-5450-4bf7-9d7c-e850ed05d4f4	added Columba nigrirostris		no	aou_6 (1983)	1983	Monotypic.	Short-billed Pigeon	546	Columbidae	Pigeon à bec noir	Patagioenas	Columbiformes	species	NA	Patagioenas nigrirostris	NA	NA	NA	NA	NA	NA	NA
494561b4-4893-4e8a-8c65-797c852abd02	Sirystes albogriseus	Sirystes albogriseus	Sirystes albogriseus	7a7cafc0-7eec-49df-a01c-4f4f6ece63e9	Sirystes sibilator -> Sirystes sibilator + Sirystes albogriseus [split, aou_7_57 (2016)]	Sirystes sibilator -> Sirystes sibilator + Sirystes albogriseus [split, aou_7_57 (2016)]	no	aou_7_57 (2016)	2016	NA	NA	NA	NA	NA	NA	NA	NA	NA	NA	NA	NA	NA	NA	NA	NA	NA
3837f1eb-03ca-41fb-89c9-cecb5723755a	Sirystes albogriseus	Sirystes albogriseus	Sirystes albogriseus	7a7cafc0-7eec-49df-a01c-4f4f6ece63e9	Sirystes sibilator -> Sirystes sibilator + Sirystes albogriseus [split, aou_7_57 (2016)]		no	aou_7_57 (2016)	2016	Formerly considered conspecific with Sirystes sibilator.	Choco Sirystes	12061	Tyrannidae	Tyran du Choco	Sirystes	Passeriformes	species	NA	Sirystes albogriseus	NA	NA	NA	NA	NA	NA	Tyranninae
8cd864bf-62f2-4c7f-ab52-497589b861ed	Caracara cheriway	Caracara cheriway	Caracara cheriway; Polyborus cheriway	9fbf9a00-7170-4021-b939-dab52189451e	added Polyborus cheriway	Polyborus plancus + Caracara cheriway -> Polyborus plancus [lump, aou_5_34 (January 1982)]	no	aou_1.csv (1886)	1886	NA	NA	362	NA	NA	NA	NA	NA	Polyborus cheriway	NA	NA	NA	NA	NA	NA	NA	NA
69d3a02a-8081-4f7f-8d56-793282406905	Caracara cheriway	Caracara cheriway	Caracara cheriway	9fbf9a00-7170-4021-b939-dab52189451e	Polyborus plancus + Caracara cheriway -> Polyborus plancus [lump, aou_5_34 (January 1982)]	Caracara plancus -> Caracara plancus + Caracara lutosa + Caracara cheriway [split, aou_7_42 (2000)]	no	aou_5_34 (January 1982)	1982	NA	NA	NA	NA	NA	NA	NA	NA	NA	NA	NA	NA	NA	NA	NA	NA	NA
0b0050e9-d658-434b-b31d-b8a2ea3e7962	Caracara cheriway	Caracara cheriway	Caracara cheriway	9fbf9a00-7170-4021-b939-dab52189451e	Caracara plancus -> Caracara plancus + Caracara lutosa + Caracara cheriway [split, aou_7_42 (2000)]		no	aou_7_42 (2000)	2000	NA	Crested Caracara	318	Falconidae	Caracara du Nord	Caracara	Falconiformes	species	NA	Caracara cheriway	NA	NA	NA	NA	NA	NA	Falconinae
f5d19ff2-5ac9-41d3-bb94-33ebc49a3797	Tangara inornata	Tangara inornata	Tangara inornata	a0cf2d2a-3d58-4e1f-afc6-e7c3f1cccf7a	added Tangara inornata		no	aou_6 (1983)	1983	NA	Plain-colored Tanager	1642	Thraupidae	Calliste gris	Tangara	Passeriformes	species	NA	Tangara inornata	NA	NA	NA	NA	NA	NA	Thraupinae
8cb3dc25-1de8-4856-89ee-ba6776fd023f	Coccyzus vieilloti	Coccyzus vieilloti	Saurothera vieilloti; Coccyzus vieilloti	39f8dc40-b933-4158-b277-8ee63d100ed9	added Saurothera vieilloti		no	aou_6 (1983)	1983	Monotypic.	Puerto Rican Lizard-Cuckoo	652	Cuculidae	Tacco de Porto Rico	Coccyzus	Cuculiformes	species	NA	Coccyzus vieilloti	NA	NA	NA	NA	NA	NA	Cuculinae
31109862-ae3a-4154-8a6b-12c1f068cc17	Pyrilia pyrilia	Pyrilia pyrilia	Pionopsitta pyrilia; Pyrilia pyrilia	e5fcc834-8879-4730-a2d1-2b31ce7e8a15	added Pionopsitta pyrilia		no	aou_6 (1983)	1983	Monotypic.	Saffron-headed Parrot	617	Psittacidae	Caïque de Bonaparte	Pyrilia	Psittaciformes	species	NA	Pyrilia pyrilia	NA	NA	NA	NA	NA	NA	Arinae
f6d24b81-663c-4012-94c3-22c8fb06e516	Scytalopus chocoensis	Scytalopus chocoensis	Scytalopus chocoensis	4bf9174e-41e0-4ee5-8b17-e35940185921	Scytalopus panamensis + Scytalopus vicinior -> Scytalopus panamensis + Scytalopus chocoensis [split, aou_7 (1998)]	Scytalopus panamensis + Scytalopus vicinior -> Scytalopus panamensis + Scytalopus chocoensis [split, aou_7 (1998)]	no	aou_7 (1998)	1998	NA	NA	NA	NA	NA	NA	NA	NA	NA	NA	NA	NA	NA	NA	NA	NA	NA
c0a31a3e-d715-4387-8659-649f35b4a108	Scytalopus chocoensis	Scytalopus chocoensis	Scytalopus chocoensis	4bf9174e-41e0-4ee5-8b17-e35940185921	Scytalopus panamensis + Scytalopus vicinior -> Scytalopus panamensis + Scytalopus chocoensis [split, aou_7 (1998)]		no	aou_7 (1998)	1998	Monotypic.	Choco Tapaculo	1068	Rhinocryptidae	Mérulaxe du Choco	Scytalopus	Passeriformes	species	NA	Scytalopus chocoensis	NA	NA	NA	NA	NA	NA	NA
f7a9b7c6-9b05-4191-b233-aa8418ca2f83	Phylloscopus sibilatrix	Phylloscopus sibilatrix	Phylloscopus sibilatrix	4f60cd13-c4ce-4546-bd2a-464d47fbf562	added Phylloscopus sibilatrix		no	aou_5_34 (January 1982)	1982	Monotypic.	Wood Warbler	1409	Phylloscopidae	Pouillot siffleur	Phylloscopus	Passeriformes	species	Phylloscopus sibilatrix	Phylloscopus sibilatrix	A	NA	NA	NA	NA	NA	NA
e09a2ed3-6a71-4caf-b5e2-50065175cd9a	Psittacara chloropterus	Psittacara chloropterus	Aratinga chloroptera; Psittacara chloropterus	4aafb4b0-fcd9-4f35-a223-1ce5aa8a4f73	added Aratinga chloroptera	Psittacara chloropterus -> Psittacara chloropterus + Psittacara maugei [split, aou_7_57 (2016)]	no	aou_6 (1983)	1983	NA	NA	NA	NA	NA	NA	NA	NA	NA	NA	NA	NA	NA	NA	NA	NA	NA
92c36547-ab00-4317-b808-713cbb42dfe4	Psittacara chloropterus	Psittacara chloropterus	Psittacara chloropterus	4aafb4b0-fcd9-4f35-a223-1ce5aa8a4f73	Psittacara chloropterus -> Psittacara chloropterus + Psittacara maugei [split, aou_7_57 (2016)]		no	aou_7_57 (2016)	2016	Formerly considered conspecific with Psittacara maugei.	Hispaniolan Parakeet	11001	Psittacidae	Conure maîtresse	Psittacara	Psittaciformes	species	NA	Psittacara chloropterus	NA	NA	NA	NA	NA	NA	Arinae
a63a6891-ddbf-4e57-849e-95ddcca1a934	Contopus lugubris	Contopus lugubris	Contopus lugubris	fa78dc07-c472-4ad6-8b49-e6284c13083c	added Contopus lugubris		no	aou_6 (1983)	1983	Monotypic.	Dark Pewee	1129	Tyrannidae	Moucherolle ombré	Contopus	Passeriformes	species	NA	Contopus lugubris	NA	NA	NA	NA	NA	NA	Fluvicolinae
581083d2-f4d6-42e3-bc0e-5280933822c5	Botaurus lentiginosus	Botaurus lentiginosus	Botaurus lentiginosus	7030a3b8-8a9d-4bd3-a4a3-10924b0bc9fd	added Botaurus lentiginosus		no	aou_1.csv (1886)	1886	Monotypic.	American Bittern	190; 218	Ardeidae	Butor d'Amérique	Botaurus	Pelecaniformes	species	Botaurus lentiginosus	Botaurus lentiginosus	NA	NA	NA	NA	NA	NA	NA
b7c2a487-0f03-433f-a288-41453c940460	Buteogallus gundlachii	Buteogallus gundlachii	Buteogallus gundlachii	0cd7b2f9-1f61-45fa-9de7-1e6c2ebdc611	added Buteogallus gundlachii		no	aou_7_48 (2007)	2007	Considered subspecies of <i>B.anthracinus</i> by Peters (1979), del Hoyo, et al. (1992), Clements (2000), and Howard and Moore (2003).	Cuban Black Hawk	289	Accipitridae	Buse de Gundlach	Buteogallus	Accipitriformes	species	NA	Buteogallus gundlachii	NA	NA	NA	NA	NA	NA	NA
9fbf838e-4901-462a-b282-4d7eea42d5ac	Callipepla californica	Callipepla californica	Lophortyx californica; Lophortyx californicus; Callipepla californica; Callipepla californica vallicola	9d9f2a04-30f1-4f77-9fc0-a3334620a5cb	added Callipepla californica; added Callipepla californica vallicola		no	aou_1.csv (1886)	1886	NA	California Quail	294a; 119; 294	Odontophoridae	Colin de Californie	Callipepla	Galliformes	species	Callipepla californica; Callipepla californica vallicola	Callipepla californica	NA	NA	NA	NA	NA	NA	NA
0e2b065b-9c8a-454e-9239-f809ebce5259	Milvago chimachima	Milvago chimachima	Milvago chimachima	2d8c9db8-a27c-46d1-9dfe-b3a428faddee	added Milvago chimachima		no	aou_6 (1983)	1983	NA	Yellow-headed Caracara	320	Falconidae	Caracara à tête jaune	Milvago	Falconiformes	species	NA	Milvago chimachima	NA	NA	NA	NA	NA	NA	Falconinae
b8c239a4-6fdd-4574-a6d2-eabafac8e49e	Anser erythropus	Anser erythropus	Anser erythropus	2e0843dd-dba1-4d6c-8a7e-256cbed8cb14	added Anser erythropus		no	aou_5_34 (January 1982)	1982	Monotypic.	Lesser White-fronted Goose	15	Anatidae	Oie naine	Anser	Anseriformes	species	Anser erythropus	Anser erythropus	A	NA	NA	NA	NA	NA	Anserinae
e50e4e7d-7a44-4fb8-b4e1-dafa7efd026a	Microcerculus philomela	Microcerculus philomela	Microcerculus philomela	fcb86e4e-0b16-4601-ba83-a8a53b9f7745	Microcerculus marginatus -> Microcerculus marginatus + Microcerculus philomela [split, aou_6_35 (1985)]	Microcerculus marginatus -> Microcerculus marginatus + Microcerculus philomela [split, aou_6_35 (1985)]	no	aou_6_35 (1985)	1985	NA	NA	NA	NA	NA	NA	NA	NA	NA	NA	NA	NA	NA	NA	NA	NA	NA
17809c15-782d-40a9-8fde-15fd6f9b6994	Microcerculus philomela	Microcerculus philomela	Microcerculus philomela	fcb86e4e-0b16-4601-ba83-a8a53b9f7745	Microcerculus marginatus -> Microcerculus marginatus + Microcerculus philomela [split, aou_6_35 (1985)]		no	aou_6_35 (1985)	1985	Monotypic.	Nightingale Wren	1396	Troglodytidae	Troglodyte philomèle	Microcerculus	Passeriformes	species	NA	Microcerculus philomela	NA	NA	NA	NA	NA	NA	NA
4c4ccfc6-9f79-4812-9e46-4160073a0014	Picoides nuttallii	Picoides nuttallii	Dryobates nuttallii; Dendrocopos nuttallii; Dendrocopos nuttalii; Dryobates nuttalli; Picoides nuttallii	9e09c387-70f0-4139-bd36-647fd083879f	added Dryobates nuttallii		no	aou_1.csv (1886)	1886	Monotypic.	Nuttall's Woodpecker	397; 962	Picidae	Pic de Nuttall	Picoides	Piciformes	species	Dryobates nuttallii; Picoides nuttallii	Picoides nuttallii	NA	NA	NA	NA	NA	NA	Picinae
018d9bc7-e588-4bc5-8a01-d2f5edf796b5	Anthracothorax prevostii	Anthracothorax prevostii	Anthracothorax prevostii	9a3ed632-1078-47c1-8649-a347878f6f34	added Anthracothorax prevostii	Anthracothorax prevostii -> Anthracothorax prevostii + Anthracothorax veraguensis [split, aou_6_40 (1995)]	no	aou_6 (1983)	1983	NA	NA	NA	NA	NA	NA	NA	NA	NA	NA	NA	NA	NA	NA	NA	NA	NA
4f1bfdc9-b6cc-4a5f-8b7c-e200c45692c3	Anthracothorax prevostii	Anthracothorax prevostii	Anthracothorax prevostii	9a3ed632-1078-47c1-8649-a347878f6f34	Anthracothorax prevostii -> Anthracothorax prevostii + Anthracothorax veraguensis [split, aou_6_40 (1995)]		no	aou_6_40 (1995)	1995	NA	Green-breasted Mango	777	Trochilidae	Mango de Prévost	Anthracothorax	Apodiformes	species	NA	Anthracothorax prevostii	NA	NA	NA	NA	NA	NA	Trochilinae
0f9a4466-3f0f-4156-a084-7d1b25bec0e8	Amazona ochrocephala	Amazona ochrocephala	Amazona ochrocephala	5da5276a-c89b-4619-a48d-30c02677bed6	added Amazona ochrocephala		no	aou_6 (1983)	1983	NA	Yellow-crowned Parrot	634	Psittacidae	Amazone à front jaune	Amazona	Psittaciformes	species	NA	Amazona ochrocephala	NA	NA	NA	NA	NA	NA	Arinae
fad4f087-a2a6-4f04-bfda-2376db021d86	Certhia americana	Certhia americana	Certhia americana	344ba9b8-0178-4aed-b1d5-dc86f5b174a0	added Certhia americana		no	aou_5_34.csv (February 1982)	1982	NA	Brown Creeper	1351	Certhiidae	Grimpereau brun	Certhia	Passeriformes	species	Certhia americana	Certhia americana	NA	NA	NA	NA	NA	NA	Certhiinae
fa4e52c8-78c2-4cf5-a17f-ef8c8ebe24ac	Micrathene whitneyi	Micrathene whitneyi	Micrathene whitneyi; Micropallas whitneyi	a3eb941d-0834-4e63-97cc-f7ba647965c7	added Micrathene whitneyi		no	aou_1.csv (1886)	1886	NA	Elf Owl	381; 691	Strigidae	Chevêchette des saguaros	Micrathene	Strigiformes	species	Micrathene whitneyi	Micrathene whitneyi	NA	NA	NA	NA	NA	NA	NA
4365db6e-9054-453e-8e66-5a4caab7a1e2	Pterodroma arminjoniana	Pterodroma arminjoniana	Pterodroma arminjoniana	af110fef-8cba-4033-86be-c4d4a4f824c4	added Pterodroma arminjoniana	Pterodroma arminjoniana -> Pterodroma heraldica + Pterodroma arminjoniana [split, aou_7_56 (2015)]	no	aou_4_20 (1945)	1945	NA	NA	NA	NA	NA	NA	NA	NA	Pterodroma arminjoniana	NA	NA	NA	NA	NA	NA	NA	NA
1f086242-bac6-48f7-9017-7f5c880984c8	Pterodroma arminjoniana	Pterodroma arminjoniana	Pterodroma arminjoniana	af110fef-8cba-4033-86be-c4d4a4f824c4	Pterodroma arminjoniana -> Pterodroma heraldica + Pterodroma arminjoniana [split, aou_7_56 (2015)]		no	aou_7_56 (2015)	2015	NA	Trindade Petrel	151	Procellariidae	Pétrel de Trindade	Pterodroma	Procellariiformes	species	NA	Pterodroma arminjoniana	NA	NA	NA	NA	NA	N	NA
4791f8a4-fed0-4057-8b1b-584ad0a83405	Calidris acuminata	Calidris acuminata	Tringa acuminata; Erolia acuminata; Pisobia acuminata; Pisobia aurita; Actodromas acuminata; Calidris acuminata	9251aa18-af92-4b1b-8288-1b874b31ef5c	added Tringa acuminata		no	aou_1.csv (1886)	1886	Monotypic.	Sharp-tailed Sandpiper	238; 439	Scolopacidae	Bécasseau à queue pointue	Calidris	Charadriiformes	species	Tringa acuminata; Calidris acuminata	Calidris acuminata	NA	NA	NA	NA	NA	N	Arenariinae
c62dde9f-47db-4f0d-b2e8-68c1b9c65868	Phaenicophilus poliocephalus	Phaenicophilus poliocephalus	Phaenicophilus poliocephalus	d0c4dd6e-a045-4288-beb9-7d4e07838702	added Phaenicophilus poliocephalus		no	aou_6 (1983)	1983	NA	Gray-crowned Palm-Tanager	1942	Incertae sedis	Tangara quatre-yeux	Phaenicophilus	Passeriformes	species	NA	Phaenicophilus poliocephalus	NA	NA	NA	NA	*	NA	NA
81dedca3-d631-4685-b340-1415dadd1430	Motacilla tschutschensis	Motacilla tschutschensis	Motacilla tschutschensis	beb58ea1-b413-4972-afb7-1c1bb9679c58	Motacilla flava -> Motacilla flava + Motacilla tschutschensis [split, aou_7_45 (2004)]	Motacilla flava -> Motacilla flava + Motacilla tschutschensis [split, aou_7_45 (2004)]	no	aou_7_45 (2004)	2004	NA	NA	NA	NA	NA	NA	NA	NA	NA	NA	NA	NA	NA	NA	NA	NA	NA
b633cc1b-e246-443d-b75c-ef262ec6a6da	Motacilla tschutschensis	Motacilla tschutschensis	Motacilla tschutschensis	beb58ea1-b413-4972-afb7-1c1bb9679c58	Motacilla flava -> Motacilla flava + Motacilla tschutschensis [split, aou_7_45 (2004)]		no	aou_7_45 (2004)	2004	NA	Eastern Yellow Wagtail	1513	Motacillidae	Bergeronnette de Béringie	Motacilla	Passeriformes	species	NA	Motacilla tschutschensis	NA	NA	NA	NA	NA	NA	NA
12ed65a4-ed7d-4e14-b408-ced30d163681	Pterodroma externa	Pterodroma externa	Pterodroma externa	d0151249-c962-49bf-9de5-82c6fcc47203	added Pterodroma externa	Pterodroma externa -> Pterodroma cervicalis + Pterodroma externa [split, aou_6_38 (1991)]	no	aou_5_34 (January 1982)	1982	NA	NA	NA	NA	NA	NA	NA	NA	Pterodroma externa	NA	NA	NA	NA	NA	NA	NA	NA
7f145ba7-c576-4854-8081-07a39a148efc	Pterodroma externa	Pterodroma externa	Pterodroma externa	d0151249-c962-49bf-9de5-82c6fcc47203	Pterodroma externa -> Pterodroma cervicalis + Pterodroma externa [split, aou_6_38 (1991)]		no	aou_6_38 (1991)	1991	Monotypic.	Juan Fernandez Petrel	155	Procellariidae	Pétrel de Juan Fernandez	Pterodroma	Procellariiformes	species	NA	Pterodroma externa	NA	NA	NA	NA	NA	N	NA
b0864de0-ed91-404e-a6f7-36c92d342691	Corvus corax	Corvus corax	Corvus corax; Corvus corax sinuatus	896364bc-dbe8-444b-b84b-2cf6db3445d2	added Corvus corax sinuatus		no	aou_1.csv (1886)	1886	NA	Common Raven	486; 1307	Corvidae	Grand Corbeau	Corvus	Passeriformes	species	Corvus corax; Corvus corax sinuatus	Corvus corax	NA	NA	NA	NA	NA	NA	NA
4ceb6130-d5a6-44bb-980e-b9bb1afb04b8	Eupherusa eximia	Eupherusa eximia	Eupherusa eximia	2db00e63-2d30-4e29-bec4-8e754656bf02	added Eupherusa eximia		no	aou_6 (1983)	1983	NA	Stripe-tailed Hummingbird	833	Trochilidae	Colibri à épaulettes	Eupherusa	Apodiformes	species	NA	Eupherusa eximia	NA	NA	NA	NA	NA	NA	Trochilinae
5da4e701-c54b-4e3e-812e-2d590bf5239e	Porphyrio porphyrio	Porphyrio porphyrio	Porphyrio porphyrio	cadd8dcc-089d-43f1-a366-0a306ba89799	added Porphyrio porphyrio		no	aou_7_57 (2016)	2016	NA	Purple Swamphen	12021	Rallidae	Talève sultane	Porphyrio	Gruiformes	species	NA	Porphyrio porphyrio	A	NA	NA	I	NA	NA	NA
8fbf6468-76d4-491b-8f67-98c596d8a75f	Margarornis bellulus	Margarornis bellulus	Margarornis bellulus	31f05423-ae0d-4d8c-ab67-342f70de2194	added Margarornis bellulus		no	aou_6 (1983)	1983	Monotypic.	Beautiful Treerunner	998	Furnariidae	Anabasitte superbe	Margarornis	Passeriformes	species	NA	Margarornis bellulus	NA	NA	NA	NA	NA	NA	Furnariinae
2a4bd53f-0b51-4311-9616-a24bfae46036	Megascops clarkii	Megascops clarkii	Megascops clarkii; Otus clarkii	86217eb5-93d3-44bd-bc25-e5116b4bb528	added Otus clarkii		no	aou_6 (1983)	1983	Monotypic.	Bare-shanked Screech-Owl	676	Strigidae	Petit-duc de Clark	Megascops	Strigiformes	species	NA	Megascops clarkii	NA	NA	NA	NA	NA	NA	NA
5ede86a3-227a-4c35-bdaa-1acd619566eb	Anthus hodgsoni	Anthus hodgsoni	Anthus hodgsoni	1ccba667-df07-4026-b7b2-da8a836dcccf	added Anthus hodgsoni		no	aou_5_34 (January 1982)	1982	NA	Olive-backed Pipit	1518	Motacillidae	Pipit à dos olive	Anthus	Passeriformes	species	Anthus hodgsoni	Anthus hodgsoni	A	NA	NA	NA	NA	NA	NA
f3975cfd-cf0f-486d-b02d-c1ec2024d8d3	Ara militaris	Ara militaris	Ara militaris	4d96059e-1b14-47bf-aa5e-6fd6cba91298	added Ara militaris		no	aou_6 (1983)	1983	NA	Military Macaw	601	Psittacidae	Ara militaire	Ara	Psittaciformes	species	NA	Ara militaris	NA	NA	NA	NA	NA	NA	Arinae
7fdfac9d-c201-4d8a-af8c-fdc9554cc74f	Agelaius tricolor	Agelaius tricolor	Agelaius tricolor	08e79fce-148a-4998-abda-3a18051045d8	added Agelaius tricolor		no	aou_1.csv (1886)	1886	Monotypic.	Tricolored Blackbird	1774; 500	Icteridae	Carouge de Californie	Agelaius	Passeriformes	species	Agelaius tricolor	Agelaius tricolor	NA	NA	NA	NA	NA	NA	NA
6f166a69-d3c0-4e15-a01d-fa07ab130d9b	Platyrinchus coronatus	Platyrinchus coronatus	Platyrinchus coronatus	e5495203-2724-4e19-a1bc-df964fa74a7e	added Platyrinchus coronatus		no	aou_6 (1983)	1983	NA	Golden-crowned Spadebill	1114	Tyrannidae	Platyrhynque à tête d'or	Platyrinchus	Passeriformes	species	NA	Platyrinchus coronatus	NA	NA	NA	NA	NA	NA	Platyrinchinae
07cdc3a9-5716-4975-be6e-f51b614e202e	Chen caerulescens	Chen caerulescens	Chen caerulescens	057d4ce2-4e78-4895-8e05-b48448fea615	added Chen caerulescens	Chen caerulescens + Chen hyperborea -> Chen caerulescens [lump, aou_5_32 (1973)]	no	aou_1_01 (1889)	1889	NA	NA	NA	NA	NA	NA	NA	NA	NA	NA	NA	NA	NA	NA	NA	NA	NA
70b78a58-282a-4aa7-a4fc-65a428d972e5	Chen caerulescens	Chen caerulescens	Chen caerulescens	057d4ce2-4e78-4895-8e05-b48448fea615	Chen caerulescens + Chen hyperborea -> Chen caerulescens [lump, aou_5_32 (1973)]		no	aou_5_32 (1973)	1973	NA	Snow Goose	17	Anatidae	Oie des neiges	Chen	Anseriformes	species	Chen caerulescens	Chen caerulescens	NA	NA	NA	NA	NA	NA	Anserinae
2c9a9641-9282-457b-ae86-aeb62dfbf576	Oreothlypis virginiae	Oreothlypis virginiae	Helminthophila virginiae; Vermivora virginiae; Oreothlypis virginiae	930f3f77-0daf-41b9-b2bd-b2abf481677c	added Helminthophila virginiae		no	aou_1.csv (1886)	1886	Monotypic.	Virginia's Warbler	644; 1538	Parulidae	Paruline de Virginia	Oreothlypis	Passeriformes	species	Helminthophila virginiae; Vermivora virginiae	Oreothlypis virginiae	NA	NA	NA	NA	NA	NA	NA
52f71842-1700-455c-8a58-a4ffef904a9e	Coccyzus ferrugineus	Coccyzus ferrugineus	Coccyzus ferrugineus	ea70e30b-0bc6-4736-b614-45835fa333c2	added Coccyzus ferrugineus		no	aou_6 (1983)	1983	Monotypic.	Cocos Cuckoo	647	Cuculidae	Coulicou de Cocos	Coccyzus	Cuculiformes	species	NA	Coccyzus ferrugineus	NA	NA	NA	NA	NA	NA	Cuculinae
83a13df1-ad9d-4eb8-afc9-fd7bd6f413db	Charadrius hiaticula	Charadrius hiaticula	Charadrius hiaticula; Aegialitis hiaticula; Charadrius hiaticulus	b71ce621-2bd7-4785-be28-be753200a6fb	added Aegialitis hiaticula	Charadrius semipalmatus + Charadrius hiaticula -> Charadrius hiaticula [lump, aou_4_19 (1944)]	no	aou_1.csv (1886)	1886	NA	NA	275	NA	NA	NA	NA	NA	Aegialitis hiaticula	NA	NA	NA	NA	NA	NA	NA	NA
50b644c7-616d-4507-890f-d870adf018d2	Charadrius hiaticula	Charadrius hiaticula	Charadrius hiaticula	b71ce621-2bd7-4785-be28-be753200a6fb	Charadrius semipalmatus + Charadrius hiaticula -> Charadrius hiaticula [lump, aou_4_19 (1944)]	Charadrius hiaticula -> Charadrius semipalmatus + Charadrius hiaticula [split, aou_4_31 (1956)]	no	aou_4_19 (1944)	1944	NA	NA	NA	NA	NA	NA	NA	NA	NA	NA	NA	NA	NA	NA	NA	NA	NA
32a7d476-2ad3-4bda-9d40-ee46b4fdb369	Charadrius hiaticula	Charadrius hiaticula	Charadrius hiaticula	b71ce621-2bd7-4785-be28-be753200a6fb	Charadrius hiaticula -> Charadrius semipalmatus + Charadrius hiaticula [split, aou_4_31 (1956)]		no	aou_4_31 (1956)	1956	NA	Common Ringed Plover	380	Charadriidae	Pluvier grand-gravelot	Charadrius	Charadriiformes	species	Charadrius hiaticula	Charadrius hiaticula	NA	NA	NA	NA	NA	NA	Charadriinae
08dcdcc4-3b79-43f7-a83e-926ca708a360	Contopus pertinax	Contopus pertinax	Contopus pertinax; Myiochanes pertinax	e7ac7636-8737-463c-ba57-014474cde8d1	added Contopus pertinax		no	aou_1.csv (1886)	1886	NA	Greater Pewee	1128; 460	Tyrannidae	Moucherolle de Coues	Contopus	Passeriformes	species	Contopus pertinax	Contopus pertinax	NA	NA	NA	NA	NA	NA	Fluvicolinae
a4193938-af43-47b5-99c4-9c11758ef693	(not found in dataset)		Carpodacus mexicanus	cf6dfc8e-d9a1-4924-8551-6c9a8ccc0bc5	Carpodacus mexicanus + Carpodacus frontalis -> Carpodacus mexicanus [lump, aou_1_01 (1889)]	Carpodacus mexicanus + Carpodacus frontalis -> Carpodacus mexicanus [lump, aou_1_01 (1889)]	no	aou_1_01 (1889)	1889	NA	NA	NA	NA	NA	NA	NA	NA	NA	NA	NA	NA	NA	NA	NA	NA	NA
0e2a7480-26db-4daf-8c00-fcf20a30fb03	(not found in dataset)		Carpodacus mexicanus	cf6dfc8e-d9a1-4924-8551-6c9a8ccc0bc5	Carpodacus mexicanus + Carpodacus frontalis -> Carpodacus mexicanus [lump, aou_1_01 (1889)]	Carpodacus amplus + Carpodacus mexicanus + Carpodacus mcgregori -> Carpodacus mexicanus [lump, aou_5_32 (1973)]	no	aou_1_01 (1889)	1889	NA	NA	NA	NA	NA	NA	NA	NA	NA	NA	NA	NA	NA	NA	NA	NA	NA
4d6c5b7d-1a61-45bc-8061-ce4c47bb0031	Haemorhous mexicanus	Haemorhous mexicanus	Carpodacus mexicanus; Haemorhous mexicanus	cf6dfc8e-d9a1-4924-8551-6c9a8ccc0bc5	Carpodacus amplus + Carpodacus mexicanus + Carpodacus mcgregori -> Carpodacus mexicanus [lump, aou_5_32 (1973)]		no	aou_5_32 (1973)	1973	NA	House Finch	10371	Fringillidae	Roselin familier	Haemorhous	Passeriformes	species	Carpodacus mexicanus	Haemorhous mexicanus	NA	NA	NA	NA	NA	NA	Carduelinae
8596a80c-597c-4726-9647-22762aab9143	Aegolius acadicus	Aegolius acadicus	Aegolius acadica; Glaux acadicus; Cryptoglaux acadica; Aegolius acadicus; Cryptoglaux acadicus; Nyctala acadica	9e9ed8df-22fb-4300-b434-55856b21df08	added Nyctala acadica		no	aou_1.csv (1886)	1886	NA	Northern Saw-whet Owl	705; 372	Strigidae	Petite Nyctale	Aegolius	Strigiformes	species	Aegolius acadicus; Nyctala acadica	Aegolius acadicus	NA	NA	NA	NA	NA	NA	NA
cb9599d9-40c5-4392-8280-3cccfff7ab83	Sittasomus griseicapillus	Sittasomus griseicapillus	Sittasomus griseicapillus	d60dd56e-eba6-4a08-bda2-a4725e68343a	added Sittasomus griseicapillus		no	aou_6 (1983)	1983	NA	Olivaceous Woodcreeper	1018	Furnariidae	Grimpar fauvette	Sittasomus	Passeriformes	species	NA	Sittasomus griseicapillus	NA	NA	NA	NA	NA	NA	Dendrocolaptinae
3c6fa3ba-c93e-457e-bbc0-eebf076c6dcb	Toxostoma cinereum	Toxostoma cinereum	Harporhynchus cinereus; Toxostoma cinereum	a97b4577-ff09-4462-9189-6ade40bd9446	added Harporhynchus cinereus		no	aou_1.csv (1886)	1886	NA	Gray Thrasher	709; 1495	Mimidae	Moqueur gris	Toxostoma	Passeriformes	species	Harporhynchus cinereus	Toxostoma cinereum	NA	NA	NA	NA	NA	NA	NA
a8b07426-cf41-472c-9a27-18321a4b27ca	Peucaea aestivalis	Peucaea aestivalis	Aimophila aestivalis; Peucaea aestivalis; Peucaea aestivalis bachmanii	08c70e27-971d-45ff-9951-df6b5cc582a9	added Peucaea aestivalis; added Peucaea aestivalis bachmanii		no	aou_1.csv (1886)	1886	NA	Bachman's Sparrow	575; 1697; 575a	Emberizidae	Bruant des pinèdes	Peucaea	Passeriformes	species	Aimophila aestivalis; Peucaea aestivalis; Peucaea aestivalis bachmanii	Peucaea aestivalis	NA	NA	NA	NA	NA	NA	NA
d50a7b82-c5d3-46fb-affd-87f3f13d698b	Empidonax affinis	Empidonax affinis	Empidonax affinis	f7d0f10b-418a-4b72-ad81-25f2f0340e96	added Empidonax affinis		no	aou_6 (1983)	1983	NA	Pine Flycatcher	1147	Tyrannidae	Moucherolle des pins	Empidonax	Passeriformes	species	NA	Empidonax affinis	NA	NA	NA	NA	NA	NA	Fluvicolinae
14f31c3a-9ff3-4648-9782-96c588f1dec8	Phoenicurus phoenicurus	Phoenicurus phoenicurus	Phoenicurus phoenicurus	8d7f6640-ea6a-4d14-9f13-7be6226be550	added Phoenicurus phoenicurus		no	aou_7_56 (2015)	2015	NA	Common Redstart	11561	Muscicapidae	Rougequeue à front blanc	Phoenicurus	Passeriformes	species	NA	Phoenicurus phoenicurus	A	NA	NA	NA	NA	NA	NA
4a515afb-ff9c-45da-987d-6111739996e9	Myadestes occidentalis	Myadestes occidentalis	Myadestes occidentalis	6905d143-5811-42da-9a56-3b0ff6639681	added Myadestes occidentalis		no	aou_6 (1983)	1983	NA	Brown-backed Solitaire	1432	Turdidae	Solitaire à dos brun	Myadestes	Passeriformes	species	NA	Myadestes occidentalis	NA	NA	NA	NA	NA	NA	NA
892668ed-eeae-45d9-80cc-b4251ad3c8cf	Picoides arcticus	Picoides arcticus	Picoides arcticus	cdd4a422-f7a9-4f52-80e2-87de2df9a53e	added Picoides arcticus		no	aou_1.csv (1886)	1886	Monotypic.	Black-backed Woodpecker	970; 400	Picidae	Pic à dos noir	Picoides	Piciformes	species	Picoides arcticus	Picoides arcticus	NA	NA	NA	NA	NA	NA	Picinae
f245c71f-e046-4a1d-a012-38136b3bb15c	Jacana jacana	Jacana jacana	Jacana jacana	ff715a7d-29e4-400d-879a-f90d8623bb53	added Jacana jacana		no	aou_6 (1983)	1983	NA	Wattled Jacana	394	Jacanidae	Jacana noir	Jacana	Charadriiformes	species	NA	Jacana jacana	NA	NA	NA	NA	NA	NA	NA
78aed616-8a32-47cb-861f-6e940dad985a	Herpsilochmus rufimarginatus	Herpsilochmus rufimarginatus	Herpsilochmus rufimarginatus	e12307b0-c3fa-4336-85fa-e004d5e3b845	added Herpsilochmus rufimarginatus		no	aou_6 (1983)	1983	NA	Rufous-winged Antwren	1049	Thamnophilidae	Grisin à ailes rousses	Herpsilochmus	Passeriformes	species	NA	Herpsilochmus rufimarginatus	NA	NA	NA	NA	NA	NA	NA
04e88a20-2feb-4fc5-be32-9dc0a3827b30	Phoebastria nigripes	Phoebastria nigripes	Diomedea nigripes; Phoebastria nigripes	acf0d16f-72dd-48bc-9ec0-5c053de41d2b	added Diomedea nigripes		no	aou_1.csv (1886)	1886	Monotypic.	Black-footed Albatross	147; 81	Diomedeidae	Albatros à pieds noirs	Phoebastria	Procellariiformes	species	Diomedea nigripes	Phoebastria nigripes	NA	NA	NA	NA	NA	NA	NA
65ab1d9a-945d-47b0-9f6d-37eb2be862aa	Lophornis helenae	Lophornis helenae	Lophornis helenae	416f9bf5-511c-4b51-aeaf-315308052bf0	added Lophornis helenae		no	aou_6 (1983)	1983	Monotypic.	Black-crested Coquette	791	Trochilidae	Coquette d'Hélène	Lophornis	Apodiformes	species	NA	Lophornis helenae	NA	NA	NA	NA	NA	NA	Trochilinae
e2eaf26a-0e1f-4bd9-82bc-fc2cf46900c6	Moho braccatus	Moho braccatus	Moho braccatus	918e700a-cd82-4579-8dd7-c4c833996ddd	added Moho braccatus		no	aou_5_34 (January 1982)	1982	Monotypic.	Kauai Oo	1224	Mohoidae	Moho de Kauai	Moho	Passeriformes	species	Moho braccatus	Moho braccatus	NA	†	H	NA	NA	NA	NA
97867b47-86ce-4c0c-9433-b440917530ad	Fratercula corniculata	Fratercula corniculata	Fratercula corniculata	12d724e0-8678-40a5-b7a3-28528763668d	added Fratercula corniculata		no	aou_1.csv (1886)	1886	Monotypic.	Horned Puffin	14; 533	Alcidae	Macareux cornu	Fratercula	Charadriiformes	species	Fratercula corniculata	Fratercula corniculata	NA	NA	NA	NA	NA	NA	NA
77806ec1-0bc8-49fa-a5bf-7d2579519993	Himantopus mexicanus	Himantopus mexicanus	Himantopus mexicanus	2f0eca10-f50f-40be-a57b-b27f32b967c8	added Himantopus mexicanus		no	aou_1.csv (1886)	1886	NA	Black-necked Stilt	226; 391	Recurvirostridae	Échasse d'Amérique	Himantopus	Charadriiformes	species	Himantopus mexicanus	Himantopus mexicanus	NA	NA	NA	NA	NA	NA	NA
6dede04e-19c0-49b5-8495-e03c385dee34	Crotophaga major	Crotophaga major	Crotophaga major	1b68a2ef-65f6-449e-bbea-5f1116fde9fa	added Crotophaga major		no	aou_6 (1983)	1983	Monotypic.	Greater Ani	661	Cuculidae	Ani des palétuviers	Crotophaga	Cuculiformes	species	NA	Crotophaga major	NA	NA	NA	NA	NA	NA	Crotophaginae
3e8d634b-e6da-44e5-b561-ba411cf4d6cb	Platalea ajaja	Platalea ajaja	Ajaja ajaja; Platalea ajaja; Ajaia ajaja	a8c3b872-8300-4185-8381-e4c6731b28a8	added Ajaja ajaja		no	aou_1.csv (1886)	1886	Monotypic.	Roseate Spoonbill	183; 251	Threskiornithidae	Spatule rosée	Platalea	Pelecaniformes	species	Ajaja ajaja; Ajaia ajaja	Platalea ajaja	NA	NA	NA	NA	NA	NA	Plataleinae
6da3afe3-f523-4dc2-957a-d7922200918d	Larus delawarensis	Larus delawarensis	Larus delawarensis	d5df1818-36b9-4f2b-8216-5ee70fa85b8e	added Larus delawarensis		no	aou_1.csv (1886)	1886	Monotypic.	Ring-billed Gull	465; 54	Laridae	Goéland à bec cerclé	Larus	Charadriiformes	species	Larus delawarensis	Larus delawarensis	NA	NA	NA	NA	NA	NA	Larinae
e84ef21c-8a6a-4cd3-a2e1-21de38ea8339	Gavia arctica	Gavia arctica	Urinator arcticus; Gavia arcticus; Gavia arctica	c2baaeea-0208-4685-b997-cff418508eb2	added Urinator arcticus	Gavia pacifica + Gavia arctica -> Gavia arctica [lump, aou_4 (1931)]	no	aou_1.csv (1886)	1886	NA	NA	9	NA	NA	NA	NA	NA	Urinator arcticus	NA	NA	NA	NA	NA	NA	NA	NA
881ecfec-62c0-48f3-9d6b-e4f51584a700	Gavia arctica	Gavia arctica	Gavia arctica	c2baaeea-0208-4685-b997-cff418508eb2	Gavia pacifica + Gavia arctica -> Gavia arctica [lump, aou_4 (1931)]	Gavia arctica -> Gavia pacifica + Gavia arctica [split, aou_6_35 (1985)]	no	aou_4 (1931)	1931	NA	NA	NA	NA	NA	NA	NA	NA	Gavia arctica	NA	NA	NA	NA	NA	NA	NA	NA
b2128130-7486-4489-ba9a-d15c1bc8d994	Gavia arctica	Gavia arctica	Gavia arctica	c2baaeea-0208-4685-b997-cff418508eb2	Gavia arctica -> Gavia pacifica + Gavia arctica [split, aou_6_35 (1985)]		no	aou_6_35 (1985)	1985	NA	Arctic Loon	2000	Gaviidae	Plongeon arctique	Gavia	Gaviiformes	species	NA	Gavia arctica	NA	NA	NA	NA	NA	NA	NA
bb0abe3c-67e9-4628-8274-05dc1d75ff89	Phoebetria palpebrata	Phoebetria palpebrata	Phoebetria fuliginosa; Phoebetria palpebrata	111525b6-4e32-492d-b9c5-368bee925b76	added Phoebetria fuliginosa		no	aou_1.csv (1886)	1886	Monotypic.	Light-mantled Albatross	144; 84	Diomedeidae	Albatros fuligineux	Phoebetria	Procellariiformes	species	Phoebetria fuliginosa	Phoebetria palpebrata	A	NA	NA	NA	NA	NA	NA
d32f2f1c-1b35-497c-93b0-a6d560e4d7a5	Heliodoxa jacula	Heliodoxa jacula	Heliodoxa jacula	d993ed50-6052-4176-a64b-b290a6eac819	added Heliodoxa jacula		no	aou_6 (1983)	1983	NA	Green-crowned Brilliant	850	Trochilidae	Brillant fer-de-lance	Heliodoxa	Apodiformes	species	NA	Heliodoxa jacula	NA	NA	NA	NA	NA	NA	Trochilinae
820ee344-0045-45c1-bc27-65743172e65a	Toxostoma bendirei	Toxostoma bendirei	Toxostoma bendirei; Harporhynchus bendirei	12382002-c006-4403-898e-acae36e2625a	added Harporhynchus bendirei		no	aou_1.csv (1886)	1886	Monotypic.	Bendire's Thrasher	1496; 708	Mimidae	Moqueur de Bendire	Toxostoma	Passeriformes	species	Toxostoma bendirei; Harporhynchus bendirei	Toxostoma bendirei	NA	NA	NA	NA	NA	NA	NA
62e03a04-1bd1-4275-b4c6-362864df922e	Panyptila sanctihieronymi	Panyptila sanctihieronymi	Panyptila sanctihieronymi	7846a2f1-e3c0-4f27-8a2b-a20ac2b4f140	added Panyptila sanctihieronymi		no	aou_6 (1983)	1983	Monotypic.	Great Swallow-tailed Swift	757	Apodidae	Martinet de San Geronimo	Panyptila	Apodiformes	species	NA	Panyptila sanctihieronymi	NA	NA	NA	NA	NA	NA	Apodinae
1183dd22-98a9-4276-ac60-e05efec58dcd	Myiornis atricapillus	Myiornis atricapillus	Myiornis atricapillus	204bc51f-5183-43fb-b755-57ff711cb98e	added Myiornis atricapillus		no	aou_6 (1983)	1983	Monotypic.	Black-capped Pygmy-Tyrant	1099	Tyrannidae	Microtyran à calotte noire	Myiornis	Passeriformes	species	NA	Myiornis atricapillus	NA	NA	NA	NA	NA	NA	Platyrinchinae
87ed7f0a-fb2e-4fbf-a7d9-4dcc0a3df547	Myadestes melanops	Myadestes melanops	Myadestes melanops	20a6ea04-00a8-405c-8776-a2404b1881cf	added Myadestes melanops		no	aou_6 (1983)	1983	Monotypic.	Black-faced Solitaire	1435	Turdidae	Solitaire masqué	Myadestes	Passeriformes	species	NA	Myadestes melanops	NA	NA	NA	NA	NA	NA	NA
393f5d8f-1702-4d6f-bf08-a0f3cd878a30	Pinguinus impennis	Pinguinus impennis	Pinguinus impennis; Plautus impennis	a82dffa7-3c79-407d-98eb-15db7214fb67	added Plautus impennis		no	aou_1.csv (1886)	1886	Monotypic.	Great Auk	33; 517	Alcidae	Grand Pingouin	Pinguinus	Charadriiformes	species	Pinguinus impennis; Plautus impennis	Pinguinus impennis	NA	†	NA	NA	NA	NA	NA
152d0c88-28a7-4c85-b3f8-b5bcb660749f	Coccyzus melacoryphus	Coccyzus melacoryphus	Coccyzus melacoryphus	7be81404-d87a-4d30-8375-c15a1d61e58c	added Coccyzus melacoryphus		no	aou_6_35 (1985)	1985	Monotypic.	Dark-billed Cuckoo	643	Cuculidae	Coulicou de Vieillot	Coccyzus	Cuculiformes	species	NA	Coccyzus melacoryphus	A	NA	NA	NA	NA	NA	Cuculinae
e709f18e-b543-4677-9571-36b48b126a48	Mimus graysoni	Mimus graysoni	Mimus graysoni; Mimodes graysoni	b6a351b7-8151-4ba7-8d9e-18eea303a490	added Mimodes graysoni		no	aou_6 (1983)	1983	Monotypic.	Socorro Mockingbird	1489	Mimidae	Moqueur de Socorro	Mimus	Passeriformes	species	NA	Mimus graysoni	NA	NA	NA	NA	NA	NA	NA
a55d1b10-b125-4753-a23c-2bc01b6941f4	Bombycilla cedrorum	Bombycilla cedrorum	Ampelis cedrorum; Bombycilla cedrorum	abcf2f38-a24f-4659-a1f4-2b75ccce72fb	added Ampelis cedrorum		no	aou_1.csv (1886)	1886	Monotypic.	Cedar Waxwing	1525; 619	Bombycillidae	Jaseur d'Amérique	Bombycilla	Passeriformes	species	Ampelis cedrorum; Bombycilla cedrorum	Bombycilla cedrorum	NA	NA	NA	NA	NA	NA	NA
506fe772-1b2e-4c16-b073-d93741a12d51	(not found in dataset)		Automolus rubiginosus	db99181a-8cd1-4e1f-acf5-fbb4248e68fd	added Automolus rubiginosus	Automolus rubiginosus -> Automolus rubiginosus + Automolus rufipectus [split, aou_7_54 (2013)]	no	aou_6 (1983)	1983	NA	NA	NA	NA	NA	NA	NA	NA	NA	NA	NA	NA	NA	NA	NA	NA	NA
c660862e-c4ac-427e-8aa3-2a27982d036b	Clibanornis rubiginosus	Clibanornis rubiginosus	Automolus rubiginosus; Clibanornis rubiginosus	db99181a-8cd1-4e1f-acf5-fbb4248e68fd	Automolus rubiginosus -> Automolus rubiginosus + Automolus rufipectus [split, aou_7_54 (2013)]		no	aou_7_54 (2013)	2013	Formerly placed in Automolus.	Ruddy Foliage-gleaner	11161	Furnariidae	Anabate rubigineux	Clibanornis	Passeriformes	species	NA	Clibanornis rubiginosus	NA	NA	NA	NA	NA	NA	Furnariinae
9b9b39bd-182e-4d46-adb7-9adbcc32f833	Spinus psaltria	Spinus psaltria	Carduelis psaltria; Astragalinus psaltria; Spinus psaltria; Spinus psaltria mexicanus; Spinus psaltria arizonae	b0e1e814-ab72-4360-b835-14572ed24d1d	added Spinus psaltria mexicanus; added Spinus psaltria; added Spinus psaltria arizonae		no	aou_1.csv (1886)	1886	NA	Lesser Goldfinch	1866; 530; 530a; 530b	Fringillidae	Chardonneret mineur	Spinus	Passeriformes	species	Carduelis psaltria; Spinus psaltria; Spinus psaltria mexicanus; Spinus psaltria arizonae	Spinus psaltria	NA	NA	NA	NA	NA	NA	Carduelinae
a8446bbd-ffbf-4d3e-8ae2-7f5d2abea549	Microrhopias quixensis	Microrhopias quixensis	Microrhopias quixensis	ce6a7060-8cc3-47f8-adf7-9e23deb6c721	added Microrhopias quixensis		no	aou_6 (1983)	1983	NA	Dot-winged Antwren	1050	Thamnophilidae	Grisin étoilé	Microrhopias	Passeriformes	species	NA	Microrhopias quixensis	NA	NA	NA	NA	NA	NA	NA
25308a79-2e64-45c6-9e7a-6ede38e79762	Chlorophonia callophrys	Chlorophonia callophrys	Chlorophonia callophrys	3c705160-9f86-4453-9037-1daf878e57e3	added Chlorophonia callophrys		no	aou_6 (1983)	1983	Monotypic.	Golden-browed Chlorophonia	1845	Fringillidae	Organiste à sourcils jaunes	Chlorophonia	Passeriformes	species	NA	Chlorophonia callophrys	NA	NA	NA	NA	NA	NA	Euphoniinae
788ee80f-9812-4308-8887-26cc65689f05	Calidris canutus	Calidris canutus	Calidris canutus; Tringa canutus	258a4053-8eed-4fff-9e99-5fcc448a7c6a	added Tringa canutus		no	aou_1.csv (1886)	1886	NA	Red Knot	234; 427	Scolopacidae	Bécasseau maubèche	Calidris	Charadriiformes	species	Calidris canutus; Tringa canutus	Calidris canutus	NA	NA	NA	NA	NA	NA	Arenariinae
ad574f41-674b-46d8-9091-751dfbc899cb	Crotophaga ani	Crotophaga ani	Crotophaga ani	fa84cc80-0e5c-4957-89a6-755447d1b1cd	added Crotophaga ani		no	aou_1.csv (1886)	1886	Monotypic.	Smooth-billed Ani	[383]; 662	Cuculidae	Ani à bec lisse	Crotophaga	Cuculiformes	species	Crotophaga ani	Crotophaga ani	NA	NA	NA	NA	NA	NA	Crotophaginae
ce24e18a-ab62-431a-8423-cea9bbd10c91	Phalaropus fulicarius	Phalaropus fulicarius	Phalaropus fulicarius; Phalaropus fulicaria; Crymophilus fulicarius	397cf975-7800-4166-9ba6-cd4faf43976a	added Crymophilus fulicarius		no	aou_1.csv (1886)	1886	Monotypic.	Red Phalarope	222; 459	Scolopacidae	Phalarope à bec large	Phalaropus	Charadriiformes	species	Phalaropus fulicaria; Crymophilus fulicarius	Phalaropus fulicarius	NA	NA	NA	NA	NA	NA	Tringinae
1f78ed8e-1307-43fc-b471-0d41eb04e2b2	Passerina leclancherii	Passerina leclancherii	Passerina leclancherii	0c98f06a-4fe9-4020-bee5-65162384643b	added Passerina leclancherii		no	aou_6 (1983)	1983	NA	Orange-breasted Bunting	1767	Cardinalidae	Passerin arc-en-ciel	Passerina	Passeriformes	species	NA	Passerina leclancherii	NA	NA	NA	NA	NA	NA	NA
4a6d7e47-341e-4816-b249-38ea1b4f7bec	Amazona autumnalis	Amazona autumnalis	Amazona autumnalis	859344a4-5cb7-43dc-a7f0-eff936382029	added Amazona autumnalis		no	aou_6 (1983)	1983	NA	Red-lored Parrot	630	Psittacidae	Amazone diadème	Amazona	Psittaciformes	species	NA	Amazona autumnalis	NA	NA	NA	NA	NA	NA	Arinae
6070b70a-d5ba-4889-92cd-2ef7f4cd9153	Fregetta tropica	Fregetta tropica	Cymodroma grallaria; Fregetta tropica; Fregetta grallaria	9d29a620-42f3-4092-ae3a-1d3e5745d534	added Cymodroma grallaria		no	aou_1.csv (1886)	1886	NA	Black-bellied Storm-Petrel	[110]; 183	Hydrobatidae	Océanite à ventre noir	Fregetta	Procellariiformes	species	Cymodroma grallaria	Fregetta tropica	A	NA	NA	NA	NA	NA	NA
ab89ac1c-4a7e-4aae-946c-5d3f48c851db	Leucophaeus atricilla	Leucophaeus atricilla	Larus atricilla; Leucophaeus atricilla	b5463e4c-e041-4f9a-892e-e4ab006d7f68	added Larus atricilla		no	aou_1.csv (1886)	1886	NA	Laughing Gull	58; 1990	Laridae	Mouette atricille	Leucophaeus	Charadriiformes	species	Larus atricilla	Leucophaeus atricilla	NA	NA	NA	NA	NA	NA	Larinae
6fcccbd3-b4dc-4b71-8cc5-28d804ecc0ee	Anthus rubescens	Anthus rubescens	Anthus pensilvanicus; Anthus rubescens	1750fd9c-044a-47e6-9cea-0e2b151003e9	added Anthus pensilvanicus	Anthus spinoletta + Anthus rubescens -> Anthus spinoletta [lump, aou_4 (1931)]	no	aou_1.csv (1886)	1886	NA	NA	697	NA	NA	NA	NA	NA	Anthus pensilvanicus	NA	NA	NA	NA	NA	NA	NA	NA
4098efe4-5756-4748-9188-d29458fcfc95	Anthus rubescens	Anthus rubescens	Anthus rubescens	1750fd9c-044a-47e6-9cea-0e2b151003e9	Anthus spinoletta + Anthus rubescens -> Anthus spinoletta [lump, aou_4 (1931)]	Anthus spinoletta -> Anthus spinoletta + Anthus rubescens [split, aou_6_37 (1989)]	no	aou_4 (1931)	1931	NA	NA	NA	NA	NA	NA	NA	NA	NA	NA	NA	NA	NA	NA	NA	NA	NA
4f46ba4c-c428-463a-a30c-010fc3db2cc1	Anthus rubescens	Anthus rubescens	Anthus rubescens	1750fd9c-044a-47e6-9cea-0e2b151003e9	Anthus spinoletta -> Anthus spinoletta + Anthus rubescens [split, aou_6_37 (1989)]		no	aou_6_37 (1989)	1989	NA	American Pipit	1521	Motacillidae	Pipit d'Amérique	Anthus	Passeriformes	species	NA	Anthus rubescens	NA	NA	NA	NA	NA	NA	NA
73b4d170-72ec-4332-ad37-88176a62b81a	Morus bassanus	Morus bassanus	Moris bassana; Sula bassanus; Sula bassana; Morus bassanus	8cff2175-21c9-4a0f-9390-02300b17e657	added Sula bassana		no	aou_1.csv (1886)	1886	Monotypic.	Northern Gannet	204; 117	Sulidae	Fou de Bassan	Morus	Suliformes	species	Sula bassanus; Sula bassana	Morus bassanus	NA	NA	NA	NA	NA	NA	NA
37e10614-7d8e-422e-9519-c62da3e54807	Ardea purpurea	Ardea purpurea	Ardea purpurea	ff584479-a479-4282-8b9f-94928d33274b	added Ardea purpurea		no	aou_7_51 (2010)	2010	Monotypic.	Purple Heron	2058	Ardeidae	Héron pourpré	Ardea	Pelecaniformes	species	NA	Ardea purpurea	A	NA	NA	NA	NA	NA	NA
4eb319db-6d8b-4a3f-8693-ca7e1447284e	Lipaugus unirufus	Lipaugus unirufus	Lipaugus unirufus	8851fee5-ab82-4d6c-900b-21befb8354d0	added Lipaugus unirufus		no	aou_6 (1983)	1983	NA	Rufous Piha	1202	Cotingidae	Piauhau roux	Lipaugus	Passeriformes	species	NA	Lipaugus unirufus	NA	NA	NA	NA	NA	NA	NA
de357a88-21b7-489c-91fe-48b6912233d3	Basileuterus lachrymosus	Basileuterus lachrymosus	Euthlypis lachrymosa; Basileuterus lachrymosus	0d12d677-6b1d-4192-abe1-e24dbdf0db9d	added Euthlypis lachrymosa		no	aou_4 (1931)	1931	NA	Fan-tailed Warbler	1609	Parulidae	Paruline des rochers	Basileuterus	Passeriformes	species	Euthlypis lachrymosa	Basileuterus lachrymosus	NA	NA	NA	NA	NA	NA	NA
8cca159e-bef6-447d-95c1-5ce5b6143fd4	Odontophorus melanotis	Odontophorus melanotis	Odontophorus melanotis	39e24441-2ee3-461d-ab1b-bd722f38bf24	Odontophorus erythrops -> Odontophorus erythrops + Odontophorus melanotis [split, aou_6_39 (1993)]	Odontophorus erythrops -> Odontophorus erythrops + Odontophorus melanotis [split, aou_6_39 (1993)]	no	aou_6_39 (1993)	1993	NA	NA	NA	NA	NA	NA	NA	NA	NA	NA	NA	NA	NA	NA	NA	NA	NA
1cf56bf9-e7ec-4bad-ae03-d684b67110b0	Odontophorus melanotis	Odontophorus melanotis	Odontophorus melanotis	39e24441-2ee3-461d-ab1b-bd722f38bf24	Odontophorus erythrops -> Odontophorus erythrops + Odontophorus melanotis [split, aou_6_39 (1993)]		no	aou_6_39 (1993)	1993	NA	Black-eared Wood-Quail	126	Odontophoridae	Tocro à face noire	Odontophorus	Galliformes	species	NA	Odontophorus melanotis	NA	NA	NA	NA	NA	NA	NA
83f40292-eb5a-4473-af56-69603635d9a5	Eudocimus albus	Eudocimus albus	Eudocimus albus; Guara alba	684f9c2e-6248-415b-a5c2-381307f50317	added Guara alba		no	aou_1.csv (1886)	1886	Monotypic.	White Ibis	245; 184	Threskiornithidae	Ibis blanc	Eudocimus	Pelecaniformes	species	Eudocimus albus; Guara alba	Eudocimus albus	NA	NA	NA	NA	NA	NA	Threskiornithinae
093f8d27-381e-475c-9997-4e656ea2286f	Phaethon aethereus	Phaethon aethereus	Phaethon aethereus	2936f25c-593d-425a-a031-4f2d0bb2758c	added Phaethon aethereus		no	aou_1.csv (1886)	1886	NA	Red-billed Tropicbird	113; 196	Phaethontidae	Phaéton à bec rouge	Phaethon	Phaethontiformes	species	Phaethon aethereus	Phaethon aethereus	NA	NA	NA	NA	NA	NA	NA
1aaa0932-bb75-4682-bc25-66996b6fc1be	Vanellus vanellus	Vanellus vanellus	Vanellus vanellus	f39219ae-aec8-46a0-be58-3988b9da5f39	added Vanellus vanellus		no	aou_1.csv (1886)	1886	Monotypic.	Northern Lapwing	369; [269]	Charadriidae	Vanneau huppé	Vanellus	Charadriiformes	species	Vanellus vanellus	Vanellus vanellus	A	NA	NA	NA	NA	NA	Vanellinae
0ea037f5-895f-4d26-b570-840c2c222c13	Acrocephalus familiaris	Acrocephalus familiaris	Acrocephalus familiaris	a368b0d1-08fb-4d81-a87d-fd1856e67e65	added Acrocephalus familiaris		no	aou_5_34 (January 1982)	1982	NA	Millerbird	1407	Acrocephalidae	Rousserolle obscure	Acrocephalus	Passeriformes	species	Acrocephalus familiaris	Acrocephalus familiaris	NA	NA	H	NA	NA	NA	NA
887e0ec9-35f7-4ba4-9d2a-c6316727bef5	Geothlypis formosa	Geothlypis formosa	Oporornis formosus; Geothlypis formosa; Oporornis formosa	52de2644-8f0f-4ec2-a938-be08084a3367	added Geothlypis formosa		no	aou_1.csv (1886)	1886	Monotypic.	Kentucky Warbler	677; 1583	Parulidae	Paruline du Kentucky	Geothlypis	Passeriformes	species	Oporornis formosus; Geothlypis formosa	Geothlypis formosa	NA	NA	NA	NA	NA	NA	NA
18b578de-c89f-4402-8539-2824ea61b092	Spinus dominicensis	Spinus dominicensis	Spinus dominicensis; Carduelis dominicensis	03585960-62cf-4da3-a4e1-56ce13c08bdd	added Carduelis dominicensis		no	aou_6 (1983)	1983	Monotypic.	Antillean Siskin	1865	Fringillidae	Chardonneret des Antilles	Spinus	Passeriformes	species	NA	Spinus dominicensis	NA	NA	NA	NA	NA	NA	Carduelinae
79025eff-eb24-48d5-99fd-1ec41a35e2b4	Polioptila caerulea	Polioptila caerulea	Polioptila caerulea	caea031b-09a2-49fb-8746-6c681e8ed2a8	added Polioptila caerulea		no	aou_1.csv (1886)	1886	NA	Blue-gray Gnatcatcher	751; 2010	Polioptilidae	Gobemoucheron gris-bleu	Polioptila	Passeriformes	species	Polioptila caerulea	Polioptila caerulea	NA	NA	NA	NA	NA	NA	NA
634b38bc-a5c9-4249-8db0-b180c449c871	Acridotheres tristis	Acridotheres tristis	Acridotheres tristis	56fcfe75-6399-4f26-81bc-9aa62958678d	added Acridotheres tristis		no	aou_5_34 (January 1982)	1982	NA	Common Myna	1510	Sturnidae	Martin triste	Acridotheres	Passeriformes	species	Acridotheres tristis	Acridotheres tristis	NA	NA	NA	I	NA	NA	NA
231d59b6-75f5-4451-a666-54ccf5f244a4	Sicalis flaveola	Sicalis flaveola	Sicalis flaveola	41cb0839-ca57-4966-b25d-9d810440829d	added Sicalis flaveola		no	aou_5_34 (January 1982)	1982	NA	Saffron Finch	1669	Thraupidae	Sicale bouton-d'or	Sicalis	Passeriformes	species	Sicalis flaveola	Sicalis flaveola	NA	NA	NA	I	*	NA	Diglossinae
a70ea410-b26e-4539-8ab7-851f333d7354	Tyrannus caudifasciatus	Tyrannus caudifasciatus	Tyrannus caudifasciatus	3fc3d615-fc70-4bf0-8866-ed5652377a6a	added Tyrannus caudifasciatus		no	aou_5_34 (January 1982)	1982	NA	Loggerhead Kingbird	1198	Tyrannidae	Tyran tête-police	Tyrannus	Passeriformes	species	Tyrannus caudifasciatus	Tyrannus caudifasciatus	NA	NA	NA	NA	NA	NA	Tyranninae
9502f26c-494e-494d-9f21-21d4e866461f	Setophaga magnolia	Setophaga magnolia	Dendroica magnolia; Setophaga magnolia; Dendroica maculosa	1474aa9c-9050-478f-ac6c-eac66b2f0310	added Dendroica maculosa		no	aou_1.csv (1886)	1886	Monotypic.	Magnolia Warbler	1547; 657	Parulidae	Paruline à tête cendrée	Setophaga	Passeriformes	species	Dendroica magnolia; Dendroica maculosa	Setophaga magnolia	NA	NA	NA	NA	NA	NA	NA
40908700-e06e-4b60-9f9e-21739bbf2d78	Cyclarhis gujanensis	Cyclarhis gujanensis	Cyclarhis gujanensis	f40c9dba-c632-463c-a57b-a4cfc7fa6f45	added Cyclarhis gujanensis		no	aou_6 (1983)	1983	NA	Rufous-browed Peppershrike	1268	Vireonidae	Sourciroux mélodieux	Cyclarhis	Passeriformes	species	NA	Cyclarhis gujanensis	NA	NA	NA	NA	NA	NA	NA
456f04a3-0a07-4afb-839b-3e5e9b11a648	Icterus leucopteryx	Icterus leucopteryx	Icterus leucopteryx	b710e61d-627b-4e87-8273-0e58c955232a	added Icterus leucopteryx		no	aou_6 (1983)	1983	NA	Jamaican Oriole	1813	Icteridae	Oriole de la Jamaïque	Icterus	Passeriformes	species	NA	Icterus leucopteryx	NA	NA	NA	NA	NA	NA	NA
4f64b9d1-34ad-46c4-9024-fa6efd772c81	Anthus lutescens	Anthus lutescens	Anthus lutescens	9c313d53-8636-486e-94a4-19f31e260595	added Anthus lutescens		no	aou_6 (1983)	1983	NA	Yellowish Pipit	1523	Motacillidae	Pipit jaunâtre	Anthus	Passeriformes	species	NA	Anthus lutescens	NA	NA	NA	NA	NA	NA	NA
230e70ab-080e-45bf-940c-6f0a800d838b	Sapayoa aenigma	Sapayoa aenigma	Sapayoa aenigma	8f304614-dc57-4b70-9e89-16fe973b58b1	added Sapayoa aenigma		no	aou_6 (1983)	1983	NA	Sapayoa	2002	Sapayoidae	Sapayoa à bec large	Sapayoa	Passeriformes	species	NA	Sapayoa aenigma	NA	NA	NA	NA	NA	NA	NA
05248c15-4838-4281-954e-b1beb7ac1a5c	Neochen jubata	Neochen jubata	Neochen jubata	627a9e00-eb23-4c01-9c70-42f5add7a6b0	added Neochen jubata		no	aou_6_41 (1997)	1997	Monotypic.	Orinoco Goose	29	Anatidae	Ouette de l'Orénoque	Neochen	Anseriformes	species	NA	Neochen jubata	A	NA	NA	NA	NA	NA	Tadorninae
d2d6b97a-6282-4418-925a-32bdfd0a45d6	Glaucidium sanchezi	Glaucidium sanchezi	Glaucidium sanchezi	006c49d0-37f9-468c-b312-da83b4d895e1	Glaucidium minutissimum -> Glaucidium sanchezi + Glaucidium palmarum + Glaucidium griseiceps + Glaucidium minutissimum [split, aou_6_41 (1997)]	Glaucidium minutissimum -> Glaucidium sanchezi + Glaucidium palmarum + Glaucidium griseiceps + Glaucidium minutissimum [split, aou_6_41 (1997)]	no	aou_6_41 (1997)	1997	NA	NA	NA	NA	NA	NA	NA	NA	NA	NA	NA	NA	NA	NA	NA	NA	NA
f12e6fc6-f61b-4280-a92c-d69221220c07	Glaucidium sanchezi	Glaucidium sanchezi	Glaucidium sanchezi	006c49d0-37f9-468c-b312-da83b4d895e1	Glaucidium minutissimum -> Glaucidium sanchezi + Glaucidium palmarum + Glaucidium griseiceps + Glaucidium minutissimum [split, aou_6_41 (1997)]		no	aou_6_41 (1997)	1997	Monotypic.	Tamaulipas Pygmy-Owl	687	Strigidae	Chevêchette du Tamaulipas	Glaucidium	Strigiformes	species	NA	Glaucidium sanchezi	NA	NA	NA	NA	NA	NA	NA
8aa3da92-d1f7-41d7-930a-d186202984d6	Oporornis agilis	Oporornis agilis	Oporornis agilis; Geothlypis agilis	20ef67f2-9ca9-449e-9837-20f89c4c4a71	added Geothlypis agilis		no	aou_1.csv (1886)	1886	Monotypic.	Connecticut Warbler	1584; 678	Parulidae	Paruline à gorge grise	Oporornis	Passeriformes	species	Oporornis agilis; Geothlypis agilis	Oporornis agilis	NA	NA	NA	NA	NA	NA	NA
92f57eeb-3247-497f-8849-53b112c8815e	Passer domesticus	Passer domesticus	Passer domesticus	c00a6dfb-db66-480e-ae14-5750111268ea	added Passer domesticus		no	aou_4 (1931)	1931	NA	House Sparrow	1907	Passeridae	Moineau domestique	Passer	Passeriformes	species	Passer domesticus	Passer domesticus	NA	NA	NA	I	NA	NA	NA
4c8c926c-96a7-4fdb-9d24-a08b7e47aebe	Tyrannus crassirostris	Tyrannus crassirostris	Tyrannus crassirostris	81814425-f553-471c-b24f-b370890d93a8	added Tyrannus crassirostris		no	aou_5_34 (January 1982)	1982	NA	Thick-billed Kingbird	1194	Tyrannidae	Tyran à bec épais	Tyrannus	Passeriformes	species	Tyrannus crassirostris	Tyrannus crassirostris	NA	NA	NA	NA	NA	NA	Tyranninae
1ce4b67c-38ac-414e-a73c-ccba5074d174	Campylorhynchus megalopterus	Campylorhynchus megalopterus	Campylorhynchus megalopterus	f0f1f5f1-3233-42dc-9bbd-b2a3dd3407fe	added Campylorhynchus megalopterus		no	aou_6 (1983)	1983	NA	Gray-barred Wren	1355	Troglodytidae	Troglodyte zébré	Campylorhynchus	Passeriformes	species	NA	Campylorhynchus megalopterus	NA	NA	NA	NA	NA	NA	NA
0c7bae90-f55d-428a-9229-821601c31b33	Forpus passerinus	Forpus passerinus	Forpus passerinus	a0bdfa70-06c5-4124-8664-d9fb3a6455d5	added Forpus passerinus		no	aou_6 (1983)	1983	NA	Green-rumped Parrotlet	610	Psittacidae	Toui été	Forpus	Psittaciformes	species	NA	Forpus passerinus	NA	NA	NA	NA	NA	NA	Arinae
f7b87edf-b852-4ac6-b608-6aebfe5a1b63	(not found in dataset)		Hemignathus virens	9c603d8d-a1e2-4144-b615-3b3ca8180880	added Hemignathus virens	Hemignathus virens -> Hemignathus kauaiensis + Hemignathus virens + Hemignathus chloris [split, aou_6_40 (1995)]	no	aou_5_34 (January 1982)	1982	NA	NA	NA	NA	NA	NA	NA	NA	Hemignathus virens	NA	NA	NA	NA	NA	NA	NA	NA
5ade9daa-176c-4993-9cf0-c59acab5f536	Chlorodrepanis virens	Chlorodrepanis virens	Chlorodrepanis virens; Hemignathus virens	9c603d8d-a1e2-4144-b615-3b3ca8180880	Hemignathus virens -> Hemignathus kauaiensis + Hemignathus virens + Hemignathus chloris [split, aou_6_40 (1995)]		no	aou_6_40 (1995)	1995	Formerly placed in the genus Hemignathus.	Hawaii Amakihi	11661	Fringillidae	Amakihi familier	Chlorodrepanis	Passeriformes	species	NA	Chlorodrepanis virens	NA	NA	H	NA	NA	NA	Carduelinae
b5282561-d773-42ca-844b-ef5324ff322f	Crax rubra	Crax rubra	Crax rubra	bf03da5d-0001-4dd2-8962-3059feb3662b	added Crax rubra		no	aou_6 (1983)	1983	NA	Great Curassow	86	Cracidae	Grand Hocco	Crax	Galliformes	species	NA	Crax rubra	NA	NA	NA	NA	NA	NA	NA
90ac2de1-1b47-40a6-85f1-d1f43562fdfe	Xenops rutilans	Xenops rutilans	Xenops rutilans	88401274-82cd-4786-9170-a76d2ed76407	added Xenops rutilans		no	aou_6 (1983)	1983	NA	Streaked Xenops	1010	Furnariidae	Sittine striée	Xenops	Passeriformes	species	NA	Xenops rutilans	NA	NA	NA	NA	NA	NA	Furnariinae
99d5eaed-1fef-4a82-ae39-8b7a2a53a476	Xenornis setifrons	Xenornis setifrons	Xenornis setifrons	41475a1c-cf1b-402c-a922-06c85c7a6a33	added Xenornis setifrons		no	aou_6 (1983)	1983	Monotypic.	Spiny-faced Antshrike	1040	Thamnophilidae	Batara masqué	Xenornis	Passeriformes	species	NA	Xenornis setifrons	NA	NA	NA	NA	NA	NA	NA
34a77d23-dc44-4e63-8819-0d890e2c1d5f	Eremophila alpestris	Eremophila alpestris	Otocoris alpestris rubea; Otocoris alpestris arenicola; Otocoris alpestris praticola; Otocoris alpestris giraudi; Otocoris alpestris strigata; Otocoris alpestris chrysolaema; Otocoris alpestris; Otocoris alpestris leucolaema; Eremophila alpestris	945f869b-695c-437c-9d75-145b74e2cd4d	added Otocoris alpestris chrysolaema; added Otocoris alpestris praticola; added Otocoris alpestris leucolaema; added Otocoris alpestris; added Otocoris alpestris rubea; added Otocoris alpestris giraudi; added Otocoris alpestris strigata; added Otocoris alpestris arenicola		no	aou_1.csv (1886)	1886	NA	Horned Lark	474; 1310; 474a; 474b; 474c; 474d; 474e; 474f; 474g	Alaudidae	Alouette hausse-col	Eremophila	Passeriformes	species	Otocoris alpestris rubea; Otocoris alpestris arenicola; Otocoris alpestris praticola; Otocoris alpestris giraudi; Otocoris alpestris strigata; Otocoris alpestris chrysolaema; Otocoris alpestris; Otocoris alpestris leucolaema; Eremophila alpestris	Eremophila alpestris	NA	NA	NA	NA	NA	NA	NA
5d6554fd-30e4-4bc3-9bad-e39047f9123e	Aphelocoma californica	Aphelocoma californica	Aphelocoma californica	b269ee01-8b52-4120-bf52-eb573611ceec	added Aphelocoma californica	Aphelocoma woodhousei + Aphelocoma texana + Aphelocoma cyanotis + Aphelocoma californica -> Aphelocoma californica [lump, aou_4 (1931)]	no	aou_1.csv (1886)	1886	NA	NA	481	NA	NA	NA	NA	NA	Aphelocoma californica	NA	NA	NA	NA	NA	NA	NA	NA
aa10f2bb-6d61-420b-b98f-5784d8e2ed0c	Aphelocoma californica	Aphelocoma californica	Aphelocoma californica	b269ee01-8b52-4120-bf52-eb573611ceec	Aphelocoma woodhousei + Aphelocoma texana + Aphelocoma cyanotis + Aphelocoma californica -> Aphelocoma californica [lump, aou_4 (1931)]	Aphelocoma californica + Aphelocoma coerulescens -> Aphelocoma coerulescens [lump, aou_4_19 (1944)]	no	aou_4 (1931)	1931	NA	NA	NA	NA	NA	NA	NA	NA	NA	NA	NA	NA	NA	NA	NA	NA	NA
1c4595a0-fb9a-4a5b-8f25-ad440c3260b6	Aphelocoma californica	Aphelocoma californica	Aphelocoma californica	b269ee01-8b52-4120-bf52-eb573611ceec	Aphelocoma californica + Aphelocoma coerulescens -> Aphelocoma coerulescens [lump, aou_4_19 (1944)]	Aphelocoma coerulescens -> Aphelocoma californica + Aphelocoma insularis + Aphelocoma coerulescens [split, aou_6_40 (1995)]	no	aou_4_19 (1944)	1944	NA	NA	NA	NA	NA	NA	NA	NA	NA	NA	NA	NA	NA	NA	NA	NA	NA
031db8f1-18f9-4ef2-87b8-7da6f4e62e57	Aphelocoma californica	Aphelocoma californica	Aphelocoma californica	b269ee01-8b52-4120-bf52-eb573611ceec	Aphelocoma coerulescens -> Aphelocoma californica + Aphelocoma insularis + Aphelocoma coerulescens [split, aou_6_40 (1995)]	Aphelocoma californica -> Aphelocoma californica + Aphelocoma woodhouseii [split, aou_7_57 (2016)]	no	aou_6_40 (1995)	1995	NA	NA	NA	NA	NA	NA	NA	NA	NA	NA	NA	NA	NA	NA	NA	NA	NA
ba1dfbd2-8fa9-45da-937f-70d59d4aa23b	Aphelocoma californica	Aphelocoma californica	Aphelocoma californica	b269ee01-8b52-4120-bf52-eb573611ceec	Aphelocoma californica -> Aphelocoma californica + Aphelocoma woodhouseii [split, aou_7_57 (2016)]		no	aou_7_57 (2016)	2016	Formerly considered conspecific with Aphelocoma woodhouseii.	California Scrub-Jay	1288	Corvidae	Geai buissonnier	Aphelocoma	Passeriformes	species	NA	Aphelocoma californica	NA	NA	NA	NA	NA	NA	NA
c0a756e1-1569-4ab2-9f59-2dc5eb47a1d3	Antrostomus ridgwayi	Antrostomus ridgwayi	Caprimulgus ridgwayi; Antrostomus ridgwayi	56ea7293-2c20-45b5-bb3c-eb682fa05377	added Caprimulgus ridgwayi		no	aou_5_34 (January 1982)	1982	NA	Buff-collared Nightjar	723	Caprimulgidae	Engoulevent de Ridgway	Antrostomus	Caprimulgiformes	species	Caprimulgus ridgwayi	Antrostomus ridgwayi	NA	NA	NA	NA	NA	NA	Caprimulginae
e2177f83-f16f-4608-bb63-201c41a745b3	Tringa glareola	Tringa glareola	Tringa glareola; Rhyacophilus glareola	76fbde62-1ddc-4de9-bf54-602656902620	added Rhyacophilus glareola		no	aou_2_14 (1908)	1908	Monotypic.	Wood Sandpiper	408	Scolopacidae	Chevalier sylvain	Tringa	Charadriiformes	species	Tringa glareola	Tringa glareola	NA	NA	NA	NA	NA	NA	Tringinae
a1343984-204f-4cd1-8f18-8086622daa9a	Lamprolaima rhami	Lamprolaima rhami	Lamprolaima rhami	82ca0584-44bd-4919-8ede-0b2f792ce38c	added Lamprolaima rhami		no	aou_6 (1983)	1983	Monotypic.	Garnet-throated Hummingbird	849	Trochilidae	Colibri à gorge grenat	Lamprolaima	Apodiformes	species	NA	Lamprolaima rhami	NA	NA	NA	NA	NA	NA	Trochilinae
eba83a28-de1b-4951-b85e-e9099361b726	Anthracothorax veraguensis	Anthracothorax veraguensis	Anthracothorax veraguensis	c7f61537-5065-420a-a1b1-33cca43912de	Anthracothorax prevostii -> Anthracothorax prevostii + Anthracothorax veraguensis [split, aou_6_40 (1995)]	Anthracothorax prevostii -> Anthracothorax prevostii + Anthracothorax veraguensis [split, aou_6_40 (1995)]	no	aou_6_40 (1995)	1995	NA	NA	NA	NA	NA	NA	NA	NA	NA	NA	NA	NA	NA	NA	NA	NA	NA
a36ef040-d187-4770-9d8a-70b8869adeaa	Anthracothorax veraguensis	Anthracothorax veraguensis	Anthracothorax veraguensis	c7f61537-5065-420a-a1b1-33cca43912de	Anthracothorax prevostii -> Anthracothorax prevostii + Anthracothorax veraguensis [split, aou_6_40 (1995)]		no	aou_6_40 (1995)	1995	Monotypic.	Veraguan Mango	779	Trochilidae	Mango de Veraguas	Anthracothorax	Apodiformes	species	NA	Anthracothorax veraguensis	NA	NA	NA	NA	NA	NA	Trochilinae
0e3f5ff6-ad58-488a-a127-4f7a7c592357	Pluvialis fulva	Pluvialis fulva	Pluvialis fulva	7495d77b-3774-45be-af01-f3da2d544849	Pluvialis dominica -> Pluvialis dominica + Pluvialis fulva [split, aou_6_39 (1993)]	Pluvialis dominica -> Pluvialis dominica + Pluvialis fulva [split, aou_6_39 (1993)]	no	aou_6_39 (1993)	1993	NA	NA	NA	NA	NA	NA	NA	NA	NA	NA	NA	NA	NA	NA	NA	NA	NA
3ce3b6a0-4863-4ece-b640-46336536052a	Pluvialis fulva	Pluvialis fulva	Pluvialis fulva	7495d77b-3774-45be-af01-f3da2d544849	Pluvialis dominica -> Pluvialis dominica + Pluvialis fulva [split, aou_6_39 (1993)]		no	aou_6_39 (1993)	1993	Monotypic.	Pacific Golden-Plover	374	Charadriidae	Pluvier fauve	Pluvialis	Charadriiformes	species	NA	Pluvialis fulva	NA	NA	NA	NA	NA	NA	Charadriinae
6380bbf1-cf26-4e96-a7d0-1cd334ef6be5	Phaenicophilus palmarum	Phaenicophilus palmarum	Phaenicophilus palmarum	14ad0547-5ac4-49a4-8268-756ec0b2bd02	added Phaenicophilus palmarum		no	aou_6 (1983)	1983	Monotypic.	Black-crowned Palm-Tanager	1941	Incertae sedis	Tangara à couronne noire	Phaenicophilus	Passeriformes	species	NA	Phaenicophilus palmarum	NA	NA	NA	NA	*	NA	NA
5cb9d9af-3904-4cab-be5f-449f7206370a	Icteria virens	Icteria virens	Icteria virens; Icteria virens longicauda	e1acfc79-63d1-4f20-bee6-a275d6347908	added Icteria virens longicauda; added Icteria virens		no	aou_1.csv (1886)	1886	NA	Yellow-breasted Chat	683; 683a; 1618	Parulidae	Paruline polyglotte	Icteria	Passeriformes	species	Icteria virens; Icteria virens longicauda	Icteria virens	NA	NA	NA	NA	*	NA	NA
0cda676f-d6e4-42cb-b544-66c2277d1eb9	Thalurania ridgwayi	Thalurania ridgwayi	Thalurania ridgwayi	4990df69-3f63-409c-9e53-5021fdce7903	Thalurania colombica -> Thalurania ridgwayi + Thalurania fannyi + Thalurania colombica [split, aou_6_39 (1993)]	Thalurania colombica -> Thalurania ridgwayi + Thalurania fannyi + Thalurania colombica [split, aou_6_39 (1993)]	no	aou_6_39 (1993)	1993	NA	NA	NA	NA	NA	NA	NA	NA	NA	NA	NA	NA	NA	NA	NA	NA	NA
400da2fd-cea5-4379-aeaf-fb9652df871d	Thalurania ridgwayi	Thalurania ridgwayi	Thalurania ridgwayi	4990df69-3f63-409c-9e53-5021fdce7903	Thalurania colombica -> Thalurania ridgwayi + Thalurania fannyi + Thalurania colombica [split, aou_6_39 (1993)]		no	aou_6_39 (1993)	1993	Monotypic.	Mexican Woodnymph	805	Trochilidae	Dryade du Mexique	Thalurania	Apodiformes	species	NA	Thalurania ridgwayi	NA	NA	NA	NA	NA	NA	Trochilinae
e4249895-67a6-420c-be79-c63fe3616881	Salpinctes obsoletus	Salpinctes obsoletus	Salpinctes obsoletus	c2b538d5-d1f6-4261-8337-82f8c568cb6b	added Salpinctes obsoletus	Salpinctes obsoletus + Salpinctes guadeloupensis -> Salpinctes obsoletus [lump, aou_4 (1931)]	no	aou_1.csv (1886)	1886	NA	NA	715	NA	NA	NA	NA	NA	Salpinctes obsoletus	NA	NA	NA	NA	NA	NA	NA	NA
b971fc0f-d13d-414c-a008-0047ec823e77	Salpinctes obsoletus	Salpinctes obsoletus	Salpinctes obsoletus	c2b538d5-d1f6-4261-8337-82f8c568cb6b	Salpinctes obsoletus + Salpinctes guadeloupensis -> Salpinctes obsoletus [lump, aou_4 (1931)]		no	aou_4 (1931)	1931	NA	Rock Wren	1362	Troglodytidae	Troglodyte des rochers	Salpinctes	Passeriformes	species	Salpinctes obsoletus	Salpinctes obsoletus	NA	NA	NA	NA	NA	NA	NA
80189165-e02e-41ea-a6c4-328eaf071d78	Myiarchus oberi	Myiarchus oberi	Myiarchus oberi	2bd5d625-4f77-4860-82ea-aacf557e0a86	added Myiarchus oberi		no	aou_6 (1983)	1983	NA	Lesser Antillean Flycatcher	1176	Tyrannidae	Tyran janeau	Myiarchus	Passeriformes	species	NA	Myiarchus oberi	NA	NA	NA	NA	NA	NA	Tyranninae
3cfd0c69-0270-4e9f-b732-cca11f019d9b	Spinus atriceps	Spinus atriceps	Carduelis atriceps; Spinus atriceps	82bf7fe3-c34c-45ed-8f50-52d8bfacb604	added Carduelis atriceps		no	aou_6 (1983)	1983	Monotypic.	Black-capped Siskin	1861	Fringillidae	Tarin sombre	Spinus	Passeriformes	species	NA	Spinus atriceps	NA	NA	NA	NA	NA	NA	Carduelinae
855e1c6a-071f-405a-8f16-b4c3987c4a6a	Amazilia violiceps	Amazilia violiceps	Amazilia verticalis; Amazilia violiceps	b7afd14c-bab5-4a32-b3c2-48dfb1eba394	added Amazilia violiceps		no	aou_4_23 (1948)	1948	NA	Violet-crowned Hummingbird	831	Trochilidae	Ariane à couronne violette	Amazilia	Apodiformes	species	Amazilia violiceps	Amazilia violiceps	NA	NA	NA	NA	NA	NA	Trochilinae
2332f25e-9c84-4102-babc-2d863f015ef7	Phaethornis striigularis	Phaethornis striigularis	Phaethornis striigularis	3a69485d-723a-4058-a4e7-302c8d17c84b	Phaethornis longuemareus -> Phaethornis longuemareus + Phaethornis striigularis [split, aou_7_43 (2002)]	Phaethornis longuemareus -> Phaethornis longuemareus + Phaethornis striigularis [split, aou_7_43 (2002)]	no	aou_7_43 (2002)	2002	NA	NA	NA	NA	NA	NA	NA	NA	NA	NA	NA	NA	NA	NA	NA	NA	NA
dfca3a69-f038-454e-a068-78bd1ef5cd78	Phaethornis striigularis	Phaethornis striigularis	Phaethornis striigularis	3a69485d-723a-4058-a4e7-302c8d17c84b	Phaethornis longuemareus -> Phaethornis longuemareus + Phaethornis striigularis [split, aou_7_43 (2002)]		no	aou_7_43 (2002)	2002	NA	Stripe-throated Hermit	765	Trochilidae	Ermite à gorge rayée	Phaethornis	Apodiformes	species	NA	Phaethornis striigularis	NA	NA	NA	NA	NA	NA	Phaethornithinae
3bc27cee-3361-4d70-bbfb-4e16443cfdb8	Progne subis	Progne subis	Progne subis	597dd08d-189d-43c0-944b-25ac8c0e4e16	added Progne subis	Progne cryptoleuca + Progne subis -> Progne subis [lump, aou_4_19 (1944)]	no	aou_1.csv (1886)	1886	NA	NA	611	NA	NA	NA	NA	NA	Progne subis	NA	NA	NA	NA	NA	NA	NA	NA
224a0887-9e8c-44dc-9455-fd43dd6d2d7d	Progne subis	Progne subis	Progne subis	597dd08d-189d-43c0-944b-25ac8c0e4e16	Progne cryptoleuca + Progne subis -> Progne subis [lump, aou_4_19 (1944)]	Progne subis -> Progne cryptoleuca + Progne subis [split, aou_4_31 (1956)]	no	aou_4_19 (1944)	1944	NA	NA	NA	NA	NA	NA	NA	NA	NA	NA	NA	NA	NA	NA	NA	NA	NA
1fff5f59-73f3-407c-a2e6-6abc39b2dd4d	Progne subis	Progne subis	Progne subis	597dd08d-189d-43c0-944b-25ac8c0e4e16	Progne subis -> Progne cryptoleuca + Progne subis [split, aou_4_31 (1956)]		no	aou_4_31 (1956)	1956	NA	Purple Martin	1311	Hirundinidae	Hirondelle noire	Progne	Passeriformes	species	Progne subis	Progne subis	NA	NA	NA	NA	NA	NA	Hirundininae
4a24e3c8-828a-4689-a86b-564ead191895	Psittacara maugei	Psittacara maugei	Psittacara maugei	bc30e442-bc74-4541-bd32-2ef3cdc45cf7	Psittacara chloropterus -> Psittacara chloropterus + Psittacara maugei [split, aou_7_57 (2016)]	Psittacara chloropterus -> Psittacara chloropterus + Psittacara maugei [split, aou_7_57 (2016)]	no	aou_7_57 (2016)	2016	NA	NA	NA	NA	NA	NA	NA	NA	NA	NA	NA	NA	NA	NA	NA	NA	NA
f12b07c2-0053-47d8-a617-ad97f301c38a	Psittacara maugei	Psittacara maugei	Psittacara maugei	bc30e442-bc74-4541-bd32-2ef3cdc45cf7	Psittacara chloropterus -> Psittacara chloropterus + Psittacara maugei [split, aou_7_57 (2016)]		no	aou_7_57 (2016)	2016	Formerly considered conspecific with Psittacara chloropterus.	Puerto Rican Parakeet	12041	Psittacidae	Conure de Porto Rico	Psittacara	Psittaciformes	species	NA	Psittacara maugei	NA	†	NA	NA	NA	NA	Arinae
28953eb0-14a0-4783-a174-0db13399c892	Colinus nigrogularis	Colinus nigrogularis	Colinus nigrogularis	829ec8fd-c667-49f6-9c16-774029b7d88c	added Colinus nigrogularis		no	aou_6 (1983)	1983	NA	Black-throated Bobwhite	123	Odontophoridae	Colin à gorge noire	Colinus	Galliformes	species	NA	Colinus nigrogularis	NA	NA	NA	NA	NA	NA	NA
6a6def15-104c-495b-8f49-fc541fa9bb10	Accipiter cooperii	Accipiter cooperii	Accipiter cooperi; Accipiter cooperii	b21eb612-d286-430e-bb1c-c451f89cfcd1	added Accipiter cooperi		no	aou_1.csv (1886)	1886	Monotypic.	Cooper's Hawk	333; 279	Accipitridae	Épervier de Cooper	Accipiter	Accipitriformes	species	Accipiter cooperi; Accipiter cooperii	Accipiter cooperii	NA	NA	NA	NA	NA	NA	NA
01b41cc1-f773-4abc-8b66-cdf7307ee565	Chlorostilbon maugaeus	Chlorostilbon maugaeus	Chlorostilbon maugaeus	b2f56a6a-d2e1-4f8b-8e91-335c1cefd585	added Chlorostilbon maugaeus		no	aou_6 (1983)	1983	Monotypic.	Puerto Rican Emerald	801	Trochilidae	Émeraude de Porto Rico	Chlorostilbon	Apodiformes	species	NA	Chlorostilbon maugaeus	NA	NA	NA	NA	NA	NA	Trochilinae
22290818-0ec0-45c9-ac22-110b090ea667	Aramus guarauna	Aramus guarauna	Aramus vociferus; Aramus giganteus; Aramus pictus; Aramus guarauna	51ba7dc2-a680-4eb5-92c4-37da76bf2361	added Aramus giganteus		no	aou_1.csv (1886)	1886	NA	Limpkin	364; 207	Aramidae	Courlan brun	Aramus	Gruiformes	species	Aramus giganteus; Aramus guarauna	Aramus guarauna	NA	NA	NA	NA	NA	NA	NA
9670ddba-8282-42c3-bc1c-4d571666af08	Tachornis phoenicobia	Tachornis phoenicobia	Tachornis phoenicobia	93f0514c-e3a3-4995-827c-7c08d91e41ce	added Tachornis phoenicobia		no	aou_5_34 (January 1982)	1982	NA	Antillean Palm-Swift	758	Apodidae	Martinet petit-rollé	Tachornis	Apodiformes	species	Tachornis phoenicobia	Tachornis phoenicobia	NA	NA	NA	NA	NA	NA	Apodinae
302cffc6-231e-481c-891a-d23fdbecf657	Empidonax wrightii	Empidonax wrightii	Empidonax wrighti; Empidonax wrightii; Empidonax obscurus	2d270f2b-ecf1-4d79-9c77-32d32dc9eac5	added Empidonax obscurus	Empidonax wrightii + Empidonax oberholseri -> Empidonax oberholseri [lump, aou_4_28 (1953)]	no	aou_1.csv (1886)	1886	NA	NA	469	NA	NA	NA	NA	NA	Empidonax obscurus	NA	NA	NA	NA	NA	NA	NA	NA
5a56c4e2-8d12-4794-940a-0b1622fb466f	Empidonax wrightii	Empidonax wrightii	Empidonax wrightii	2d270f2b-ecf1-4d79-9c77-32d32dc9eac5	Empidonax wrightii + Empidonax oberholseri -> Empidonax oberholseri [lump, aou_4_28 (1953)]	Empidonax oberholseri -> Empidonax wrightii + Empidonax oberholseri [split, aou_5_34 (January 1982)]	no	aou_4_28 (1953)	1953	NA	NA	NA	NA	NA	NA	NA	NA	NA	NA	NA	NA	NA	NA	NA	NA	NA
535c4758-94f2-434a-b961-365cfb1f4177	Empidonax wrightii	Empidonax wrightii	Empidonax wrightii	2d270f2b-ecf1-4d79-9c77-32d32dc9eac5	Empidonax oberholseri -> Empidonax wrightii + Empidonax oberholseri [split, aou_5_34 (January 1982)]		no	aou_5_34 (January 1982)	1982	Monotypic.	Gray Flycatcher	1145	Tyrannidae	Moucherolle gris	Empidonax	Passeriformes	species	Empidonax wrightii	Empidonax wrightii	NA	NA	NA	NA	NA	NA	Fluvicolinae
f91112d8-61ec-40ad-980a-6ecb9003f87c	Penelope purpurascens	Penelope purpurascens	Penelope purpurascens	f6f63948-8d48-4009-9633-1b6dcf25b401	added Penelope purpurascens		no	aou_6 (1983)	1983	NA	Crested Guan	82	Cracidae	Pénélope panachée	Penelope	Galliformes	species	NA	Penelope purpurascens	NA	NA	NA	NA	NA	NA	NA
b3e5ac4b-eb10-4dbe-b382-3b15ad9fd9ba	Buteo plagiatus	Buteo plagiatus	Buteo plagiatus	1d4ca3a8-451c-4dc2-b2e5-ec4c72497ed9	Buteo nitidus -> Buteo plagiatus + Buteo nitidus [split, aou_7_53 (2012)]	Buteo nitidus -> Buteo plagiatus + Buteo nitidus [split, aou_7_53 (2012)]	no	aou_7_53 (2012)	2012	NA	NA	NA	NA	NA	NA	NA	NA	NA	NA	NA	NA	NA	NA	NA	NA	NA
e46f235e-20da-4058-9fc8-e35b4b69a829	Buteo plagiatus	Buteo plagiatus	Buteo plagiatus	1d4ca3a8-451c-4dc2-b2e5-ec4c72497ed9	Buteo nitidus -> Buteo plagiatus + Buteo nitidus [split, aou_7_53 (2012)]		no	aou_7_53 (2012)	2012	NA	Gray Hawk	9711	Accipitridae	Buse grise	Buteo	Accipitriformes	species	NA	Buteo plagiatus	NA	NA	NA	NA	NA	NA	NA
9662a4f4-4e8f-404c-9afe-b3411a826844	Anthracothorax mango	Anthracothorax mango	Anthracothorax mango	8b50684e-4a23-4e0b-bd54-c9b2da971bc8	added Anthracothorax mango		no	aou_6 (1983)	1983	Monotypic.	Jamaican Mango	782	Trochilidae	Mango de la Jamaïque	Anthracothorax	Apodiformes	species	NA	Anthracothorax mango	NA	NA	NA	NA	NA	NA	Trochilinae
aa606346-964a-419f-9c1b-d0cbc4192ee6	Motacilla alba	Motacilla alba	Motacilla alba	89537ad4-afab-4af8-9a12-b147d153bfbf	added Motacilla alba	Motacilla alba + Motacilla ocularis -> Motacilla alba [lump, aou_4 (1931)]	no	aou_1.csv (1886)	1886	NA	NA	[694]	NA	NA	NA	NA	NA	Motacilla alba	NA	NA	NA	NA	NA	NA	NA	NA
48e8c190-f4fb-4e1f-b203-5fd79f95d5af	Motacilla alba	Motacilla alba	Motacilla alba	89537ad4-afab-4af8-9a12-b147d153bfbf	Motacilla alba + Motacilla ocularis -> Motacilla alba [lump, aou_4 (1931)]	Motacilla alba + Motacilla lugens -> Motacilla alba [lump, aou_7_46 (2005)]	no	aou_4 (1931)	1931	NA	NA	NA	NA	NA	NA	NA	NA	Motacilla alba	NA	NA	NA	NA	NA	NA	NA	NA
65d4c88e-be7f-4252-b83e-c8636409b2de	Motacilla alba	Motacilla alba	Motacilla alba	89537ad4-afab-4af8-9a12-b147d153bfbf	Motacilla alba + Motacilla lugens -> Motacilla alba [lump, aou_7_46 (2005)]		no	aou_7_46 (2005)	2005	NA	White Wagtail	1516	Motacillidae	Bergeronnette grise	Motacilla	Passeriformes	species	NA	Motacilla alba	NA	NA	NA	NA	NA	NA	NA
efdc12a4-03c1-4d93-9e14-06016623b564	Grallaria guatimalensis	Grallaria guatimalensis	Grallaria guatimalensis	c1839ee9-630f-4836-a3e1-5fac24b7f2ca	added Grallaria guatimalensis		no	aou_6 (1983)	1983	NA	Scaled Antpitta	1998	Grallariidae	Grallaire écaillée	Grallaria	Passeriformes	species	NA	Grallaria guatimalensis	NA	NA	NA	NA	NA	NA	NA
786c0d53-ba4c-42da-8938-6342ed01fb3b	Todus multicolor	Todus multicolor	Todus multicolor	2619e925-64b0-4d36-a051-6e5151696455	added Todus multicolor		no	aou_6 (1983)	1983	Monotypic.	Cuban Tody	898	Todidae	Todier de Cuba	Todus	Coraciiformes	species	NA	Todus multicolor	NA	NA	NA	NA	NA	NA	NA
557f727c-3745-4a46-86c3-628fba355f51	Micrastur semitorquatus	Micrastur semitorquatus	Micrastur semitorquatus	5d7a4cf4-09b2-4419-a76e-f0c793059228	added Micrastur semitorquatus		no	aou_6 (1983)	1983	NA	Collared Forest-Falcon	316	Falconidae	Carnifex à collier	Micrastur	Falconiformes	species	NA	Micrastur semitorquatus	NA	NA	NA	NA	NA	NA	Herpetotherinae
bbee263c-4c1f-4db8-a608-dc8c85cefe4b	Tolmomyias assimilis	Tolmomyias assimilis	Tolmomyias assimilis	1a0e3e7b-dd76-4302-8022-fdd07c48ef5c	added Tolmomyias assimilis		no	aou_6 (1983)	1983	NA	Yellow-margined Flycatcher	1111	Tyrannidae	Platyrhynque à miroir	Tolmomyias	Passeriformes	species	NA	Tolmomyias assimilis	NA	NA	NA	NA	NA	NA	Platyrinchinae
62bfd4b3-3b69-4825-92aa-80e815f5266e	Glaucidium palmarum	Glaucidium palmarum	Glaucidium palmarum	04ff9f86-232f-4e54-8dd5-3e15a1eec800	Glaucidium minutissimum -> Glaucidium sanchezi + Glaucidium palmarum + Glaucidium griseiceps + Glaucidium minutissimum [split, aou_6_41 (1997)]	Glaucidium minutissimum -> Glaucidium sanchezi + Glaucidium palmarum + Glaucidium griseiceps + Glaucidium minutissimum [split, aou_6_41 (1997)]	no	aou_6_41 (1997)	1997	NA	NA	NA	NA	NA	NA	NA	NA	NA	NA	NA	NA	NA	NA	NA	NA	NA
6a8eed62-2974-4e92-9915-ddc39d1bc437	Glaucidium palmarum	Glaucidium palmarum	Glaucidium palmarum	04ff9f86-232f-4e54-8dd5-3e15a1eec800	Glaucidium minutissimum -> Glaucidium sanchezi + Glaucidium palmarum + Glaucidium griseiceps + Glaucidium minutissimum [split, aou_6_41 (1997)]		no	aou_6_41 (1997)	1997	NA	Colima Pygmy-Owl	688	Strigidae	Chevêchette du Colima	Glaucidium	Strigiformes	species	NA	Glaucidium palmarum	NA	NA	NA	NA	NA	NA	NA
89533d94-f850-4b9c-b9da-8c37f6c54d26	Nyctanassa violacea	Nyctanassa violacea	Nyctanassa violaceus; Nycticorax violaceus; Nyctanassa violacea	b366041b-35c4-4e47-a91c-2cd4998107f4	added Nycticorax violaceus		no	aou_1.csv (1886)	1886	NA	Yellow-crowned Night-Heron	243; 203	Ardeidae	Bihoreau violacé	Nyctanassa	Pelecaniformes	species	Nycticorax violaceus; Nyctanassa violacea	Nyctanassa violacea	NA	NA	NA	NA	NA	NA	NA
8eca6b6e-c962-4367-b6ce-cb1fa555e356	Leptopogon amaurocephalus	Leptopogon amaurocephalus	Leptopogon amaurocephalus	1a32fb4c-0770-4e11-80e3-3f43c4ec2d8d	added Leptopogon amaurocephalus		no	aou_6 (1983)	1983	NA	Sepia-capped Flycatcher	1090	Tyrannidae	Pipromorphe à tête brune	Leptopogon	Passeriformes	species	NA	Leptopogon amaurocephalus	NA	NA	NA	NA	NA	NA	Elaeniinae
b486bfa5-57cb-48da-834d-fc3e5147af82	Cephalopterus glabricollis	Cephalopterus glabricollis	Cephalopterus glabricollis	0a07a449-333d-447d-a287-74ac02d1f755	added Cephalopterus glabricollis		no	aou_6 (1983)	1983	Monotypic.	Bare-necked Umbrellabird	1210	Cotingidae	Coracine ombrelle	Cephalopterus	Passeriformes	species	NA	Cephalopterus glabricollis	NA	NA	NA	NA	NA	NA	NA
2deb4d14-4072-48de-a3c8-23f3cab3b08b	Aerodramus bartschi	Aerodramus bartschi	Aerodramus bartschi; Collocalia bartschi	db35a14e-50b3-43bd-be79-4138a7208038	added Collocalia bartschi		no	aou_6_40 (1995)	1995	NA	Mariana Swiftlet	751	Apodidae	Salangane de Guam	Aerodramus	Apodiformes	species	NA	Aerodramus bartschi	NA	NA	H	I	NA	NA	Chaeturinae
16111fb3-6793-4cac-84c0-3b9dc976b610	Melanotis caerulescens	Melanotis caerulescens	Melanotis caerulescens	6a95a30e-3530-4c77-923d-0f73a1321110	added Melanotis caerulescens		no	aou_6 (1983)	1983	NA	Blue Mockingbird	1503	Mimidae	Moqueur bleu	Melanotis	Passeriformes	species	NA	Melanotis caerulescens	NA	NA	NA	NA	NA	NA	NA
35661b41-83f9-4bf1-a44a-af094ea4c6db	(not found in dataset)		Colymbus grisegena	ac7e99f4-bf36-44c2-82fd-c7d2d93f71a2	Colymbus grisegena + Colymbus holboellii -> Colymbus grisegena [lump, aou_4 (1931)]	Colymbus grisegena + Colymbus holboellii -> Colymbus grisegena [lump, aou_4 (1931)]	no	aou_4 (1931)	1931	NA	NA	NA	NA	NA	NA	NA	NA	NA	NA	NA	NA	NA	NA	NA	NA	NA
e058889e-92d9-44d9-8249-06e37a7d268b	Podiceps grisegena	Podiceps grisegena	Podiceps grisegena; Colymbus grisegena	ac7e99f4-bf36-44c2-82fd-c7d2d93f71a2	Colymbus grisegena + Colymbus holboellii -> Colymbus grisegena [lump, aou_4 (1931)]		no	aou_4 (1931)	1931	NA	Red-necked Grebe	1987	Podicipedidae	Grèbe jougris	Podiceps	Podicipediformes	species	Podiceps grisegena	Podiceps grisegena	NA	NA	NA	NA	NA	NA	NA
ff99e4e2-7cfe-4ec1-a538-a76d9fd35def	Formicarius nigricapillus	Formicarius nigricapillus	Formicarius nigricapillus	8c1e7220-39f3-4445-854b-4fe201af4e42	added Formicarius nigricapillus		no	aou_6 (1983)	1983	NA	Black-headed Antthrush	1065	Formicariidae	Tétéma à tête noire	Formicarius	Passeriformes	species	NA	Formicarius nigricapillus	NA	NA	NA	NA	NA	NA	NA
d1c9fb2c-e070-4a4e-8c1e-2d431665526f	Oceanodroma tristrami	Oceanodroma tristrami	Oceanodroma tristrami	f84a0533-bfb5-4d39-b780-c43faa54f512	added Oceanodroma tristrami		no	aou_5_34 (January 1982)	1982	Monotypic.	Tristram's Storm-Petrel	193	Hydrobatidae	Océanite de Tristram	Oceanodroma	Procellariiformes	species	Oceanodroma tristrami	Oceanodroma tristrami	NA	NA	NA	NA	NA	NA	NA
f3bbffce-6b11-451d-a655-883260016525	Claravis pretiosa	Claravis pretiosa	Claravis pretiosa	fe77b9b2-dc0e-4e1f-900d-546c3264630a	added Claravis pretiosa		no	aou_6 (1983)	1983	Monotypic.	Blue Ground-Dove	563	Columbidae	Colombe bleutée	Claravis	Columbiformes	species	NA	Claravis pretiosa	NA	NA	NA	NA	NA	NA	NA
b28d0f64-6573-4421-bb06-0c527065c4d5	Phalacrocorax carbo	Phalacrocorax carbo	Phalacrocorax carbo	82c57d98-f86e-42b5-afff-845a12026b13	added Phalacrocorax carbo		no	aou_1.csv (1886)	1886	NA	Great Cormorant	210; 119	Phalacrocoracidae	Grand Cormoran	Phalacrocorax	Suliformes	species	Phalacrocorax carbo	Phalacrocorax carbo	NA	NA	NA	NA	NA	NA	NA
7b80b44b-3e4a-4636-8466-bf488d081afb	Pheugopedius fasciatoventris	Pheugopedius fasciatoventris	Pheugopedius fasciatoventris; Thryothorus fasciatoventris	57d0406a-cbc5-452a-9854-eb95dad1e7d4	added Thryothorus fasciatoventris		no	aou_6 (1983)	1983	NA	Black-bellied Wren	10151	Troglodytidae	Troglodyte à ventre noir	Pheugopedius	Passeriformes	species	NA	Pheugopedius fasciatoventris	NA	NA	NA	NA	NA	NA	NA
74f0c72f-f79e-42ff-b9c9-2deeaa99d657	Icterus wagleri	Icterus wagleri	Icterus wagleri	df8343c5-21ad-48ae-ab66-c05a188274ac	added Icterus wagleri		no	aou_5_34 (January 1982)	1982	NA	Black-vented Oriole	1801	Icteridae	Oriole cul-noir	Icterus	Passeriformes	species	Icterus wagleri	Icterus wagleri	NA	NA	NA	NA	NA	NA	NA
5bd40088-4e1b-4ddf-9c52-eab23eee8191	Dives dives	Dives dives	Dives dives	2e24feda-2190-491b-8a28-2575e5f4ec9f	added Dives dives		no	aou_6 (1983)	1983	Monotypic.	Melodious Blackbird	1782	Icteridae	Quiscale chanteur	Dives	Passeriformes	species	NA	Dives dives	NA	NA	NA	NA	NA	NA	NA
907b6d62-4717-4c67-9f14-a933ddd6e78b	Androdon aequatorialis	Androdon aequatorialis	Androdon aequatorialis	80981efa-1409-4cd1-91ea-1cbbff016415	added Androdon aequatorialis		no	aou_6 (1983)	1983	Monotypic.	Tooth-billed Hummingbird	767	Trochilidae	Colibri d'Équateur	Androdon	Apodiformes	species	NA	Androdon aequatorialis	NA	NA	NA	NA	NA	NA	Trochilinae
e06fd814-f49d-47b4-b279-ad24c22b96df	Campephilus melanoleucos	Campephilus melanoleucos	Campephilus melanoleucos	bd5ef097-ebcb-4ffd-ab50-c2f6aed4ceea	added Campephilus melanoleucos		no	aou_6 (1983)	1983	NA	Crimson-crested Woodpecker	987	Picidae	Pic de Malherbe	Campephilus	Piciformes	species	NA	Campephilus melanoleucos	NA	NA	NA	NA	NA	NA	Picinae
3b05d754-b9a7-4082-a19f-9f51c7cc3a2b	Nystalus radiatus	Nystalus radiatus	Nystalus radiatus; Bucco radiatus	be3e247a-6382-43ae-8b73-9777fd5af050	added Bucco radiatus		no	aou_6 (1983)	1983	Monotypic.	Barred Puffbird	917	Bucconidae	Tamatia barré	Nystalus	Piciformes	species	NA	Nystalus radiatus	NA	NA	NA	NA	NA	NA	NA
c9ba0723-6a7b-4f5a-877f-3735867d7098	Icterus pectoralis	Icterus pectoralis	Icterus pectoralis	25acf919-3970-4270-a1f1-1fed9ca1bb0d	added Icterus pectoralis		no	aou_4_31 (1956)	1956	NA	Spot-breasted Oriole	1814	Icteridae	Oriole maculé	Icterus	Passeriformes	species	Icterus pectoralis	Icterus pectoralis	NA	NA	NA	NA	NA	NA	NA
c04ad264-6cdb-4856-ba11-a2c4ec4cef57	Pseudotriccus pelzelni	Pseudotriccus pelzelni	Pseudotriccus pelzelni	31e3a80f-b77e-4c44-8048-81e0c7f119ca	added Pseudotriccus pelzelni		no	aou_6 (1983)	1983	NA	Bronze-olive Pygmy-Tyrant	1098	Tyrannidae	Tyranneau bronzé	Pseudotriccus	Passeriformes	species	NA	Pseudotriccus pelzelni	NA	NA	NA	NA	NA	NA	Elaeniinae
ba735245-1f2a-4167-a4c8-cf3fcf91ca56	Herpetotheres cachinnans	Herpetotheres cachinnans	Herpetotheres cachinnans	7907f2b4-0fcd-47bf-b082-2e20858943d4	added Herpetotheres cachinnans		no	aou_6 (1983)	1983	NA	Laughing Falcon	321	Falconidae	Macagua rieur	Herpetotheres	Falconiformes	species	NA	Herpetotheres cachinnans	NA	NA	NA	NA	NA	NA	Herpetotherinae
1681057a-8886-44cb-aded-bb51d8535472	Icterus mesomelas	Icterus mesomelas	Icterus mesomelas	95025c9b-dfb8-4722-8c34-e3583296f7cf	added Icterus mesomelas		no	aou_6 (1983)	1983	NA	Yellow-tailed Oriole	1808	Icteridae	Oriole à queue jaune	Icterus	Passeriformes	species	NA	Icterus mesomelas	NA	NA	NA	NA	NA	NA	NA
894fd014-8372-43a5-8397-ee7123ef22b8	Campylorhynchus gularis	Campylorhynchus gularis	Campylorhynchus gularis	ff8c13c3-a66b-4229-8b4c-a9ef43058eb1	added Campylorhynchus gularis		no	aou_6 (1983)	1983	Monotypic.	Spotted Wren	1358	Troglodytidae	Troglodyte tacheté	Campylorhynchus	Passeriformes	species	NA	Campylorhynchus gularis	NA	NA	NA	NA	NA	NA	NA
99d4b6e7-14fb-45d5-a421-8ddfe9db4702	Charadrius vociferus	Charadrius vociferus	Charadrius vociferus; Oxyechus vociferus; Aegialitis vocifera	6db34d0e-e657-4a53-a446-e572b8f2e547	added Aegialitis vocifera		no	aou_1.csv (1886)	1886	NA	Killdeer	273; 384	Charadriidae	Pluvier kildir	Charadrius	Charadriiformes	species	Charadrius vociferus; Aegialitis vocifera	Charadrius vociferus	NA	NA	NA	NA	NA	NA	Charadriinae
95f69b8b-b62a-4184-a9d1-f968c745c7ce	(not found in dataset)		Catharacta skua; Megalestris skua	dbef94e5-95b8-4fd9-aeb2-7beb51315bf0	added Megalestris skua	Catharacta skua + Catharacta chilensis -> Catharacta skua [lump, aou_4_19 (1944)]	no	aou_1.csv (1886)	1886	NA	NA	35	NA	NA	NA	NA	NA	Megalestris skua	NA	NA	NA	NA	NA	NA	NA	NA
d86defec-9a54-4016-bea0-ac62db377d19	Stercorarius skua	Stercorarius skua	Catharacta skua; Stercorarius skua	dbef94e5-95b8-4fd9-aeb2-7beb51315bf0	Catharacta skua + Catharacta chilensis -> Catharacta skua [lump, aou_4_19 (1944)]	Stercorarius skua -> Stercorarius skua + Stercorarius antarcticus [split, aou_7_56 (2015)]	no	aou_4_19 (1944)	1944	NA	NA	NA	NA	NA	NA	NA	NA	Catharacta skua	NA	NA	NA	NA	NA	NA	NA	NA
9c71a158-c4f1-4ce1-84fd-388a58ecb74a	Stercorarius skua	Stercorarius skua	Stercorarius skua	dbef94e5-95b8-4fd9-aeb2-7beb51315bf0	Stercorarius skua -> Stercorarius skua + Stercorarius antarcticus [split, aou_7_56 (2015)]		no	aou_7_56 (2015)	2015	Monotypic.	Great Skua	508	Stercorariidae	Grand Labbe	Stercorarius	Charadriiformes	species	NA	Stercorarius skua	NA	NA	NA	NA	NA	N	NA
81a54a66-ddc8-44e8-8db4-86a2c5212a91	Colibri cyanotus	Colibri cyanotus	Colibri cyanotus	c6a83f26-7bc1-472f-acd4-1170607ae3af	Colibri thalassinus -> Colibri thalassinus + Colibri cyanotus [split, aou_7_57 (2016)]	Colibri thalassinus -> Colibri thalassinus + Colibri cyanotus [split, aou_7_57 (2016)]	no	aou_7_57 (2016)	2016	NA	NA	NA	NA	NA	NA	NA	NA	NA	NA	NA	NA	NA	NA	NA	NA	NA
81e2fe72-f78e-430b-893c-41d460c4a893	Colibri cyanotus	Colibri cyanotus	Colibri cyanotus	c6a83f26-7bc1-472f-acd4-1170607ae3af	Colibri thalassinus -> Colibri thalassinus + Colibri cyanotus [split, aou_7_57 (2016)]		no	aou_7_57 (2016)	2016	NA	Lesser Violetear	11951	Trochilidae	Colibri cyanote	Colibri	Apodiformes	species	NA	Colibri cyanotus	NA	NA	NA	NA	NA	NA	Trochilinae
f7af82bf-a603-4995-b924-e449f25443d3	Colinus cristatus	Colinus cristatus	Colinus cristatus	08cd6dc1-f313-4863-b38b-b94abd6f7720	added Colinus cristatus		no	aou_6 (1983)	1983	NA	Crested Bobwhite	124	Odontophoridae	Colin huppé	Colinus	Galliformes	species	NA	Colinus cristatus	NA	NA	NA	NA	NA	NA	NA
5d732122-3639-4ff3-929c-30adb18103fd	Melanerpes rubricapillus	Melanerpes rubricapillus	Melanerpes rubricapillus	0da47489-9330-45fc-883a-1fa6f35e75bc	added Melanerpes rubricapillus		no	aou_6 (1983)	1983	NA	Red-crowned Woodpecker	949	Picidae	Pic à couronne rouge	Melanerpes	Piciformes	species	NA	Melanerpes rubricapillus	NA	NA	NA	NA	NA	NA	Picinae
ad531530-debd-4f01-a00b-8e9e2e788ec7	Geotrygon montana	Geotrygon montana	Geotrygon montana; Oreopeleia montana	22762d45-fb66-47f2-a7c3-78b81b75eee6	added Geotrygon montana		no	aou_1_02 (1890)	1890	NA	Ruddy Quail-Dove	583	Columbidae	Colombe rouviolette	Geotrygon	Columbiformes	species	Geotrygon montana	Geotrygon montana	NA	NA	NA	NA	NA	NA	NA
e24bcbd1-78cc-4ed0-af01-15e3d11ed1bc	Phalacrocorax urile	Phalacrocorax urile	Phalacrocorax urile	95db72f4-58d9-4ed0-b5f3-732b81620ea0	added Phalacrocorax urile		no	aou_1.csv (1886)	1886	Monotypic.	Red-faced Cormorant	211; 124	Phalacrocoracidae	Cormoran à face rouge	Phalacrocorax	Suliformes	species	Phalacrocorax urile	Phalacrocorax urile	NA	NA	NA	NA	NA	NA	NA
293b9f20-7ce9-4067-94a8-7b7938d909e5	Turdus lherminieri	Turdus lherminieri	Cichlherminia lherminieri; Turdus lherminieri	76bad044-be75-4fa1-b971-f620d6cb9985	added Cichlherminia lherminieri		no	aou_6 (1983)	1983	NA	Forest Thrush	1477	Turdidae	Grive à pieds jaunes	Turdus	Passeriformes	species	NA	Turdus lherminieri	NA	NA	NA	NA	NA	NA	NA
3df4968c-b458-4e23-9b2a-da18a15ed87e	Pachyramphus polychopterus	Pachyramphus polychopterus	Pachyramphus polychopterus	12846a21-27ee-4023-ad63-92d9d2e7af01	added Pachyramphus polychopterus		no	aou_6 (1983)	1983	NA	White-winged Becard	2025	Tityridae	Bécarde à ailes blanches	Pachyramphus	Passeriformes	species	NA	Pachyramphus polychopterus	NA	NA	NA	NA	NA	NA	NA
8ceeef69-c4d5-4671-a62f-6090d3441678	Megascops cooperi	Megascops cooperi	Otus cooperi; Megascops cooperi	a25bb601-65d3-4b97-bce3-e7ac5dcdab2a	added Otus cooperi		no	aou_6 (1983)	1983	NA	Pacific Screech-Owl	671	Strigidae	Petit-duc de Cooper	Megascops	Strigiformes	species	NA	Megascops cooperi	NA	NA	NA	NA	NA	NA	NA
3a7f29d2-28d1-4649-9e25-d1e4f803530b	Gallinago delicata	Gallinago delicata	Gallinago delicata; Capella delicata	26305404-87ff-4fd3-b87d-d1b9093542cd	added Gallinago delicata	Capella gallinago + Capella delicata -> Capella gallinago [lump, aou_4_20 (1945)]	no	aou_1.csv (1886)	1886	NA	NA	230	NA	NA	NA	NA	NA	Gallinago delicata	NA	NA	NA	NA	NA	NA	NA	NA
0adac4d0-5584-4762-9089-d7d9128c1023	Gallinago delicata	Gallinago delicata	Gallinago delicata; Capella delicata	26305404-87ff-4fd3-b87d-d1b9093542cd	Capella gallinago + Capella delicata -> Capella gallinago [lump, aou_4_20 (1945)]	Gallinago gallinago -> Gallinago gallinago + Gallinago delicata [split, aou_7_43 (2002)]	no	aou_4_20 (1945)	1945	NA	NA	NA	NA	NA	NA	NA	NA	NA	NA	NA	NA	NA	NA	NA	NA	NA
b474800e-4381-4167-8edd-0143d577d092	Gallinago delicata	Gallinago delicata	Gallinago delicata	26305404-87ff-4fd3-b87d-d1b9093542cd	Gallinago gallinago -> Gallinago gallinago + Gallinago delicata [split, aou_7_43 (2002)]		no	aou_7_43 (2002)	2002	Monotypic.	Wilson's Snipe	452	Scolopacidae	Bécassine de Wilson	Gallinago	Charadriiformes	species	NA	Gallinago delicata	NA	NA	NA	NA	NA	NA	Scolopacinae
f3e31ec1-1f2c-4ddd-aee6-4aa2cc58d7d8	(not found in dataset)		Oryzoborus nuttingi	45549ba2-1508-4bcf-88d0-4bc6c2d099a0	Oryzoborus maximiliani -> Oryzoborus nuttingi + Oryzoborus maximiliani [split, aou_6_36 (1987)]	Oryzoborus maximiliani -> Oryzoborus nuttingi + Oryzoborus maximiliani [split, aou_6_36 (1987)]	no	aou_6_36 (1987)	1987	NA	NA	NA	NA	NA	NA	NA	NA	NA	NA	NA	NA	NA	NA	NA	NA	NA
3d4f7b14-3da2-4782-a6eb-08baa0574023	Sporophila nuttingi	Sporophila nuttingi	Oryzoborus nuttingi; Sporophila nuttingi	45549ba2-1508-4bcf-88d0-4bc6c2d099a0	Oryzoborus maximiliani -> Oryzoborus nuttingi + Oryzoborus maximiliani [split, aou_6_36 (1987)]		no	aou_6_36 (1987)	1987	Monotypic. Formerly placed in the genus Oryzoborus.	Nicaraguan Seed-Finch	1663	Thraupidae	Sporophile de Nutting	Sporophila	Passeriformes	species	NA	Sporophila nuttingi	NA	NA	NA	NA	*	NA	Sporophilinae
cdc05625-4a55-445a-ad32-d655c919d3fb	Coccyzus americanus	Coccyzus americanus	Coccyzus americanus	93052278-330d-4fea-8492-14239fa3dbaf	added Coccyzus americanus		no	aou_1.csv (1886)	1886	Monotypic.	Yellow-billed Cuckoo	387; 644	Cuculidae	Coulicou à bec jaune	Coccyzus	Cuculiformes	species	Coccyzus americanus	Coccyzus americanus	NA	NA	NA	NA	NA	NA	Cuculinae
41a3eb6c-4cc1-49ef-b9f4-99885f1941fa	Phylloscopus borealis	Phylloscopus borealis	Acanthopneuste borealis; Phylloscopus borealis; Phyllopseustes borealis	63465543-5fdd-415c-ba81-7a740681a985	added Phyllopseustes borealis	Phylloscopus borealis -> Phylloscopus borealis + Phylloscopus xanthodryas + Phylloscopus examinandus [split, aou_7_55 (2014)]	no	aou_1.csv (1886)	1886	NA	NA	747	NA	NA	NA	NA	NA	Phylloscopus borealis; Phyllopseustes borealis	NA	NA	NA	NA	NA	NA	NA	NA
0075e01b-f50d-4b3a-ae10-ff426a389657	Phylloscopus borealis	Phylloscopus borealis	Phylloscopus borealis	63465543-5fdd-415c-ba81-7a740681a985	Phylloscopus borealis -> Phylloscopus borealis + Phylloscopus xanthodryas + Phylloscopus examinandus [split, aou_7_55 (2014)]		no	aou_7_55 (2014)	2014	NA	Arctic Warbler	1412	Phylloscopidae	Pouillot boréal	Phylloscopus	Passeriformes	species	NA	Phylloscopus borealis	NA	NA	NA	NA	NA	NA	NA
e20f7561-585f-4329-b53f-8e57b3cda22c	Philortyx fasciatus	Philortyx fasciatus	Philortyx fasciatus	42212117-e9de-463a-9991-13b5ec89891f	added Philortyx fasciatus		no	aou_6 (1983)	1983	Monotypic.	Banded Quail	121	Odontophoridae	Colin barré	Philortyx	Galliformes	species	NA	Philortyx fasciatus	NA	NA	NA	NA	NA	NA	NA
432b0c56-dd44-4d10-84f0-4f3d1549b52f	Tringa ochropus	Tringa ochropus	Tringa ocrophus; Tringa ochropus	6dcf567b-1edb-4e6c-9f94-2fdda5da7367	added Tringa ocrophus		no	aou_6_35 (1985)	1985	Monotypic	Green Sandpiper	398	Scolopacidae	Chevalier cul-blanc	Tringa	Charadriiformes	species	NA	Tringa ochropus	A	NA	NA	NA	NA	NA	Tringinae
5b0d0edb-0627-4d0c-b2af-a70092580f41	Tangara florida	Tangara florida	Tangara florida	89f059b2-2d49-444e-82f8-af1953e31031	added Tangara florida		no	aou_6 (1983)	1983	NA	Emerald Tanager	1644	Thraupidae	Calliste émeraude	Tangara	Passeriformes	species	NA	Tangara florida	NA	NA	NA	NA	NA	NA	Thraupinae
1072d481-a256-4e2c-8442-48c50938a437	Abeillia abeillei	Abeillia abeillei	Abeillia abeillei	32536d70-9eda-4f38-b0c1-31e2f68d7c7c	added Abeillia abeillei		no	aou_6 (1983)	1983	NA	Emerald-chinned Hummingbird	788	Trochilidae	Colibri d'Abeillé	Abeillia	Apodiformes	species	NA	Abeillia abeillei	NA	NA	NA	NA	NA	NA	Trochilinae
fedeb5f1-41ca-4d53-939a-03e7e65d797f	Microbates cinereiventris	Microbates cinereiventris	Microbates cinereiventris	04cf016a-a85a-4811-b613-dc5a618fb723	added Microbates cinereiventris		no	aou_6 (1983)	1983	NA	Tawny-faced Gnatwren	2008	Polioptilidae	Microbate cendré	Microbates	Passeriformes	species	NA	Microbates cinereiventris	NA	NA	NA	NA	NA	NA	NA
998bcda6-9f9a-428c-8b4c-3928cff9d44c	Catharus minimus	Catharus minimus	Hylocichla minima; Turdus aliciae; Hylocichla aliciae; Catharus minimus; Turdus aliciae bicknelli	9f26ff23-c0c6-42c6-ad7f-b0061710d9af	added Turdus aliciae bicknelli; added Turdus aliciae	Catharus minimus -> Catharus bicknelli + Catharus minimus [split, aou_6_40 (1995)]	no	aou_1.csv (1886)	1886	NA	NA	757a; 757	NA	NA	NA	NA	NA	Turdus aliciae; Catharus minimus; Turdus aliciae bicknelli	NA	NA	NA	NA	NA	NA	NA	NA
1919fc23-3f9c-467d-aa00-e17fa52ff4b4	Catharus minimus	Catharus minimus	Catharus minimus	9f26ff23-c0c6-42c6-ad7f-b0061710d9af	Catharus minimus -> Catharus bicknelli + Catharus minimus [split, aou_6_40 (1995)]		no	aou_6_40 (1995)	1995	NA	Gray-cheeked Thrush	1451	Turdidae	Grive à joues grises	Catharus	Passeriformes	species	NA	Catharus minimus	NA	NA	NA	NA	NA	NA	NA
74120886-c2df-4b74-bd77-b959ebea2725	Calypte costae	Calypte costae	Calypte costae; Trochilus costae	f2741d37-3e05-49e9-8252-b9cb526a423a	added Trochilus costae		no	aou_1.csv (1886)	1886	Monotypic.	Costa's Hummingbird	430; 869	Trochilidae	Colibri de Costa	Calypte	Apodiformes	species	Calypte costae; Trochilus costae	Calypte costae	NA	NA	NA	NA	NA	NA	Trochilinae
0a8ac677-5a7a-4708-bab6-950988849c00	Sula dactylatra	Sula dactylatra	Sula dactylatra; Sula cyanops	818dc979-8cbf-4f78-8eb3-8e25b0b4a3fc	added Sula cyanops	Sula dactylatra -> Sula dactylatra + Sula granti [split, aou_7_42 (2000)]	no	aou_1.csv (1886)	1886	NA	NA	[114]	NA	NA	NA	NA	NA	Sula dactylatra; Sula cyanops	NA	NA	NA	NA	NA	NA	NA	NA
9097a9a2-afba-4737-8d47-8fc3ea1844da	Sula dactylatra	Sula dactylatra	Sula dactylatra	818dc979-8cbf-4f78-8eb3-8e25b0b4a3fc	Sula dactylatra -> Sula dactylatra + Sula granti [split, aou_7_42 (2000)]		no	aou_7_42 (2000)	2000	NA	Masked Booby	198	Sulidae	Fou masqué	Sula	Suliformes	species	NA	Sula dactylatra	NA	NA	NA	NA	NA	NA	NA
8b9a8bf1-1f3f-4a1d-b980-7cb239af7caa	Loxigilla portoricensis	Loxigilla portoricensis	Loxigilla portoricensis	9919188b-81a7-4f53-8601-6c94b6ebc7ec	added Loxigilla portoricensis		no	aou_6 (1983)	1983	NA	Puerto Rican Bullfinch	1969	Thraupidae	Sporophile de Porto Rico	Loxigilla	Passeriformes	species	NA	Loxigilla portoricensis	NA	NA	NA	NA	*	NA	Coerebinae
4bc5d727-6b75-40cf-bc6c-5c34ab092122	Limosa lapponica	Limosa lapponica	Limosa lapponica baueri; Limosa lapponica	b3c982a1-ec0c-4a45-83f2-d26937e23102	added Limosa lapponica baueri		no	aou_1.csv (1886)	1886	NA	Bar-tailed Godwit	421; 250	Scolopacidae	Barge rousse	Limosa	Charadriiformes	species	Limosa lapponica baueri; Limosa lapponica	Limosa lapponica	NA	NA	NA	NA	NA	NA	Limosinae
3377baa4-c8bd-4e62-9668-45982589c280	Chiroxiphia lanceolata	Chiroxiphia lanceolata	Chiroxiphia lanceolata	07d710ed-5091-4cf7-89bf-b440da7d88e6	added Chiroxiphia lanceolata		no	aou_6 (1983)	1983	Monotypic.	Lance-tailed Manakin	1217	Pipridae	Manakin lancéolé	Chiroxiphia	Passeriformes	species	NA	Chiroxiphia lanceolata	NA	NA	NA	NA	NA	NA	Piprinae
8edab0a3-2397-41ae-b649-2a3eaa3bf370	Hydroprogne caspia	Hydroprogne caspia	Hydroprogne caspia; Sterna tschegrava; Sterna caspia	c334d84a-6de0-4af0-a992-f6236294668f	added Sterna tschegrava		no	aou_1.csv (1886)	1886	Monotypic.	Caspian Tern	495; 64	Laridae	Sterne caspienne	Hydroprogne	Charadriiformes	species	Sterna tschegrava; Sterna caspia	Hydroprogne caspia	NA	NA	NA	NA	NA	NA	Sterninae
2d66cb61-7c2d-4baa-b2ee-5729123fe801	Amazilia luciae	Amazilia luciae	Amazilia luciae	9053be66-7170-4ffd-b181-258bcc0dfe2b	added Amazilia luciae		no	aou_6 (1983)	1983	Monotypic.	Honduran Emerald	819	Trochilidae	Ariane de Lucy	Amazilia	Apodiformes	species	NA	Amazilia luciae	NA	NA	NA	NA	NA	NA	Trochilinae
fe245dd6-060b-4126-8452-cf85708c6ce9	Vireo altiloquus	Vireo altiloquus	Vireo calidris; Vireo altiloquus; Vireosylva calidris; Vireo altiloquus barbatulus	02d7b890-b9e2-40e5-b8ba-ff5f3640e714	added Vireo altiloquus barbatulus		no	aou_1.csv (1886)	1886	NA	Black-whiskered Vireo	1259; [623]	Vireonidae	Viréo à moustaches	Vireo	Passeriformes	species	Vireo altiloquus; Vireo altiloquus barbatulus	Vireo altiloquus	NA	NA	NA	NA	NA	NA	NA
c640b692-8c71-4fe1-8a39-27f8a302965c	Amaurolimnas concolor	Amaurolimnas concolor	Amaurolimnas concolor	7a5f4b9b-d22b-469c-909f-77946ee7e9e7	added Amaurolimnas concolor		no	aou_6 (1983)	1983	NA	Uniform Crake	345	Rallidae	Râle concolore	Amaurolimnas	Gruiformes	species	NA	Amaurolimnas concolor	NA	NA	NA	NA	NA	NA	NA
b30a0378-ff9f-4632-8fea-42ba500d68d6	Chroicocephalus philadelphia	Chroicocephalus philadelphia	Larus philadelphia; Chroicocephalus philadelphia	60772cd8-fad6-4e48-b831-4b0fcb46d589	added Larus philadelphia		no	aou_1.csv (1886)	1886	Monotypic.	Bonaparte's Gull	1993; 60	Laridae	Mouette de Bonaparte	Chroicocephalus	Charadriiformes	species	Larus philadelphia	Chroicocephalus philadelphia	NA	NA	NA	NA	NA	NA	Larinae
6aaa0dac-419d-43b4-8917-c108f476a52d	Patagioenas leucocephala	Patagioenas leucocephala	Patagioenas leucocephala; Columba leucocephala	53a6cfaf-7265-4c59-a561-9f46d99ee3d5	added Columba leucocephala		no	aou_1.csv (1886)	1886	Monotypic.	White-crowned Pigeon	540; 314	Columbidae	Pigeon à couronne blanche	Patagioenas	Columbiformes	species	Columba leucocephala	Patagioenas leucocephala	NA	NA	NA	NA	NA	NA	NA
c93ec598-119e-40b8-aaa2-efd1adb8aea9	Chaetura chapmani	Chaetura chapmani	Chaetura chapmani	5a84acf2-c1e2-440d-a0f9-d736708282d3	added Chaetura chapmani		no	aou_6 (1983)	1983	NA	Chapman's Swift	743	Apodidae	Martinet de Chapman	Chaetura	Apodiformes	species	NA	Chaetura chapmani	A	NA	NA	NA	NA	NA	Chaeturinae
d1c35ce1-880c-49f7-a762-26a1fca2d516	Pheucticus melanocephalus	Pheucticus melanocephalus	Zamelodia melanocephala; Hedymeles melanocephalus; Pheutictus melanocephalus; Pheucticus melanocephalus; Habia melanocephala	13dc7ac9-5a07-4ff2-8c78-c9883f74336d	added Habia melanocephala		no	aou_1.csv (1886)	1886	NA	Black-headed Grosbeak	596; 1760	Cardinalidae	Cardinal à tête noire	Pheucticus	Passeriformes	species	Pheucticus melanocephalus; Habia melanocephala	Pheucticus melanocephalus	NA	NA	NA	NA	NA	NA	NA
e8ab4d15-cd6d-4c58-b60d-3e83abbb714c	Quiscalus nicaraguensis	Quiscalus nicaraguensis	Quiscalus nicaraguensis	28da0e9b-383b-4979-a64d-400e87c7783b	added Quiscalus nicaraguensis		no	aou_6 (1983)	1983	Monotypic.	Nicaraguan Grackle	1790	Icteridae	Quiscale du Nicaragua	Quiscalus	Passeriformes	species	NA	Quiscalus nicaraguensis	NA	NA	NA	NA	NA	NA	NA
0661a7d1-be87-4b11-a108-4aaace09ac70	Philydor rufum	Philydor rufum	Philydor rufum; Philydor rufus	23ddea68-bdb8-4a6b-bde2-757b35a68800	added Philydor rufus		no	aou_6 (1983)	1983	NA	Buff-fronted Foliage-gleaner	1005	Furnariidae	Anabate roux	Philydor	Passeriformes	species	NA	Philydor rufum	NA	NA	NA	NA	NA	NA	Furnariinae
be78c102-d9b4-4d29-92a5-b6ad4c79684a	Pionus senilis	Pionus senilis	Pionus senilis	132ed789-7912-49d5-bb40-410bff4fef40	added Pionus senilis		no	aou_6 (1983)	1983	Monotypic.	White-crowned Parrot	620	Psittacidae	Pione à couronne blanche	Pionus	Psittaciformes	species	NA	Pionus senilis	NA	NA	NA	NA	NA	NA	Arinae
4374056d-c6fa-4e6c-b570-9ca580c4b128	Icterus melanopsis	Icterus melanopsis	Icterus melanopsis	9639a4ec-362a-46ea-aa91-fb221628b67e	Icterus dominicensis -> Icterus northropi + Icterus melanopsis + Icterus portoricensis + Icterus dominicensis [split, aou_7_51 (2010)]	Icterus dominicensis -> Icterus northropi + Icterus melanopsis + Icterus portoricensis + Icterus dominicensis [split, aou_7_51 (2010)]	no	aou_7_51 (2010)	2010	NA	NA	NA	NA	NA	NA	NA	NA	NA	NA	NA	NA	NA	NA	NA	NA	NA
9d88f018-cfa3-43c3-b565-48c96ab3db71	Icterus melanopsis	Icterus melanopsis	Icterus melanopsis	9639a4ec-362a-46ea-aa91-fb221628b67e	Icterus dominicensis -> Icterus northropi + Icterus melanopsis + Icterus portoricensis + Icterus dominicensis [split, aou_7_51 (2010)]		no	aou_7_51 (2010)	2010	Monotypic.	Cuban Oriole	2069	Icteridae	Oriole de Cuba	Icterus	Passeriformes	species	NA	Icterus melanopsis	NA	NA	NA	NA	NA	NA	NA
838a9926-753e-4cbb-93d8-a1d852764e30	Loxia leucoptera	Loxia leucoptera	Loxia leucoptera	8fa61b57-59ba-4556-8806-0165c0a754cc	added Loxia leucoptera	Loxia leucoptera -> Loxia leucoptera + Loxia megaplaga [split, aou_7_44 (2003)]	no	aou_1.csv (1886)	1886	NA	NA	522	NA	NA	NA	NA	NA	Loxia leucoptera	NA	NA	NA	NA	NA	NA	NA	NA
50625f78-c1c3-471d-ac64-106b4be42dbb	Loxia leucoptera	Loxia leucoptera	Loxia leucoptera	8fa61b57-59ba-4556-8806-0165c0a754cc	Loxia leucoptera -> Loxia leucoptera + Loxia megaplaga [split, aou_7_44 (2003)]		no	aou_7_44 (2003)	2003	NA	White-winged Crossbill	1856	Fringillidae	Bec-croisé bifascié	Loxia	Passeriformes	species	NA	Loxia leucoptera	NA	NA	NA	NA	NA	NA	Carduelinae
7231af43-f37e-46de-880b-a0042361edd2	Numenius borealis	Numenius borealis	Phaeopus borealis; Numenius borealis	3153982e-cc89-4cd9-8339-2b13eb22a115	added Numenius borealis		no	aou_1.csv (1886)	1886	Monotypic.	Eskimo Curlew	266; 412	Scolopacidae	Courlis esquimau	Numenius	Charadriiformes	species	Numenius borealis	Numenius borealis	NA	NA	NA	NA	NA	NA	Numeniinae
ea0a7844-129b-448a-bba3-ee9d0edc7552	Myiobius atricaudus	Myiobius atricaudus	Myiobius atricaudus	76f01789-119f-4ce5-a9d7-baa131cd8180	added Myiobius atricaudus		no	aou_6 (1983)	1983	NA	Black-tailed Flycatcher	1119	Tyrannidae	Moucherolle à queue noire	Myiobius	Passeriformes	species	NA	Myiobius atricaudus	NA	NA	NA	NA	NA	NA	Fluvicolinae
4d6aaded-43e9-4d4e-95ad-b7e11280bd6e	Branta bernicla	Branta bernicla	Branta bernicla	6cda318a-7f81-460d-8e21-48256d14418f	added Branta bernicla	Branta nigricans + Branta bernicla -> Branta bernicla [lump, aou_4_19 (1944)]	no	aou_1.csv (1886)	1886	NA	NA	173	NA	NA	NA	NA	NA	Branta bernicla	NA	NA	NA	NA	NA	NA	NA	NA
6fe2f9f2-25e9-4e55-af2b-808e30e27b32	Branta bernicla	Branta bernicla	Branta bernicla	6cda318a-7f81-460d-8e21-48256d14418f	Branta nigricans + Branta bernicla -> Branta bernicla [lump, aou_4_19 (1944)]	Branta bernicla -> Branta nigricans + Branta bernicla [split, aou_4_26 (1951)]	no	aou_4_19 (1944)	1944	NA	NA	NA	NA	NA	NA	NA	NA	NA	NA	NA	NA	NA	NA	NA	NA	NA
330eeccc-2c7a-4560-9ac6-2a7b677438fa	Branta bernicla	Branta bernicla	Branta bernicla	6cda318a-7f81-460d-8e21-48256d14418f	Branta bernicla -> Branta nigricans + Branta bernicla [split, aou_4_26 (1951)]	Branta nigricans + Branta bernicla -> Branta bernicla [lump, aou_5_33 (1976)]	no	aou_4_26 (1951)	1951	NA	NA	NA	NA	NA	NA	NA	NA	NA	NA	NA	NA	NA	NA	NA	NA	NA
9160bfe4-5318-4182-8a15-efdda5aba179	Branta bernicla	Branta bernicla	Branta bernicla	6cda318a-7f81-460d-8e21-48256d14418f	Branta nigricans + Branta bernicla -> Branta bernicla [lump, aou_5_33 (1976)]		no	aou_5_33 (1976)	1976	NA	Brant	19	Anatidae	Bernache cravant	Branta	Anseriformes	species	Branta bernicla	Branta bernicla	NA	NA	NA	NA	NA	NA	Anserinae
10041578-9d4d-48c0-b063-6dbd328a5e8c	Spizella passerina	Spizella passerina	Spizella socialis arizonae; Spizella socialis; Spizella passerina	726108f8-3c39-46bd-9a22-3d26989ad5c4	added Spizella socialis arizonae; added Spizella socialis		no	aou_1.csv (1886)	1886	NA	Chipping Sparrow	560a; 1705; 560	Emberizidae	Bruant familier	Spizella	Passeriformes	species	Spizella socialis arizonae; Spizella socialis; Spizella passerina	Spizella passerina	NA	NA	NA	NA	NA	NA	NA
9464be31-a584-48e0-a8d6-7f7680bdb95e	Chaetura cinereiventris	Chaetura cinereiventris	Chaetura cinereiventris	510a64b3-19af-4bc3-9ce0-411c6467c1fa	added Chaetura cinereiventris		no	aou_6 (1983)	1983	NA	Gray-rumped Swift	748	Apodidae	Martinet à croupion gris	Chaetura	Apodiformes	species	NA	Chaetura cinereiventris	NA	NA	NA	NA	NA	NA	Chaeturinae
1c641cb4-462b-49d2-a996-7813d61b6326	Pinaroloxias inornata	Pinaroloxias inornata	Pinaroloxias inornata	d0c470cb-3164-4b75-9f30-356b7aae1d50	added Pinaroloxias inornata		no	aou_6 (1983)	1983	Monotypic.	Cocos Finch	1975	Thraupidae	Spizin de Cocos	Pinaroloxias	Passeriformes	species	NA	Pinaroloxias inornata	NA	NA	NA	NA	*	NA	Coerebinae
0c0f49fc-eaad-46d9-93d4-a75f9ececf16	Moho apicalis	Moho apicalis	Moho apicalis	5ea9bf3f-fedb-430e-a90c-a44202d72f1b	added Moho apicalis		no	aou_5_34 (January 1982)	1982	Monotypic.	Oahu Oo	1225	Mohoidae	Moho d'Oahu	Moho	Passeriformes	species	Moho apicalis	Moho apicalis	NA	†	H	NA	NA	NA	NA
5d68a01c-cb3c-45bf-ac8f-44a2cf640170	Aethia cristatella	Aethia cristatella	Simorhynchus cristatellus; Aethia cristatella	24843cc0-10ba-463d-9b69-84d780ec93dc	added Simorhynchus cristatellus		no	aou_1.csv (1886)	1886	Monotypic.	Crested Auklet	530; 18	Alcidae	Starique cristatelle	Aethia	Charadriiformes	species	Simorhynchus cristatellus; Aethia cristatella	Aethia cristatella	NA	NA	NA	NA	NA	NA	NA
265fc875-8d7a-45c3-a3a8-99c11aa7a1e8	Myiarchus barbirostris	Myiarchus barbirostris	Myiarchus barbirostris	599a9531-67df-4978-ac86-78f80e9ca548	added Myiarchus barbirostris		no	aou_6 (1983)	1983	Monotypic.	Sad Flycatcher	1164	Tyrannidae	Tyran triste	Myiarchus	Passeriformes	species	NA	Myiarchus barbirostris	NA	NA	NA	NA	NA	NA	Tyranninae
f3d2e4b4-54fb-47f1-b430-950b5744b8a9	Amazilia viridifrons	Amazilia viridifrons	Amazilia viridifrons	5c8ab9f5-6d22-462c-b774-946c82946277	added Amazilia viridifrons		no	aou_6 (1983)	1983	NA	Green-fronted Hummingbird	832	Trochilidae	Ariane à front vert	Amazilia	Apodiformes	species	NA	Amazilia viridifrons	NA	NA	NA	NA	NA	NA	Trochilinae
abf76e1e-60a7-458a-9c0c-da72202da269	Charadrius semipalmatus	Charadrius semipalmatus	Charadrius semipalmatus; Aegialitis semipalmata	1aa546fc-e227-4e62-9953-e069082ca599	added Aegialitis semipalmata	Charadrius semipalmatus + Charadrius hiaticula -> Charadrius hiaticula [lump, aou_4_19 (1944)]	no	aou_1.csv (1886)	1886	NA	NA	274	NA	NA	NA	NA	NA	Aegialitis semipalmata	NA	NA	NA	NA	NA	NA	NA	NA
92985d66-04a1-404c-8e22-c144531fec73	Charadrius semipalmatus	Charadrius semipalmatus	Charadrius semipalmatus	1aa546fc-e227-4e62-9953-e069082ca599	Charadrius semipalmatus + Charadrius hiaticula -> Charadrius hiaticula [lump, aou_4_19 (1944)]	Charadrius hiaticula -> Charadrius semipalmatus + Charadrius hiaticula [split, aou_4_31 (1956)]	no	aou_4_19 (1944)	1944	NA	NA	NA	NA	NA	NA	NA	NA	NA	NA	NA	NA	NA	NA	NA	NA	NA
cc2ecd26-9cb6-43df-9f80-9c95999278cf	Charadrius semipalmatus	Charadrius semipalmatus	Charadrius semipalmatus	1aa546fc-e227-4e62-9953-e069082ca599	Charadrius hiaticula -> Charadrius semipalmatus + Charadrius hiaticula [split, aou_4_31 (1956)]		no	aou_4_31 (1956)	1956	Monotypic.	Semipalmated Plover	381	Charadriidae	Pluvier semipalmé	Charadrius	Charadriiformes	species	Charadrius semipalmatus	Charadrius semipalmatus	NA	NA	NA	NA	NA	NA	Charadriinae
b783fd0b-9be0-4ca0-a27f-814c539d2ed3	Streptopelia turtur	Streptopelia turtur	Streptopelia turtur	48009320-c697-4e5d-9bcc-5fbd9614bdcf	added Streptopelia turtur		no	aou_6_39 (1993)	1993	NA	European Turtle-Dove	549	Columbidae	Tourterelle des bois	Streptopelia	Columbiformes	species	NA	Streptopelia turtur	A	NA	NA	NA	NA	NA	NA
c430feb9-f608-4a25-b89b-af84184c5048	Coccyzus merlini	Coccyzus merlini	Saurothera merlini; Coccyzus merlini	58a413d7-386d-4553-844d-770e62983138	added Saurothera merlini		no	aou_6 (1983)	1983	NA	Great Lizard-Cuckoo	653	Cuculidae	Tacco de Cuba	Coccyzus	Cuculiformes	species	NA	Coccyzus merlini	NA	NA	NA	NA	NA	NA	Cuculinae
a5121825-7f08-418f-b936-81d3ecd6c114	Molothrus oryzivorus	Molothrus oryzivorus	Scaphidura oryzivora; Molothrus oryzivorus	7b39115f-6257-4336-943f-2784b25fb45f	added Scaphidura oryzivora		no	aou_6 (1983)	1983	NA	Giant Cowbird	1796	Icteridae	Vacher géant	Molothrus	Passeriformes	species	NA	Molothrus oryzivorus	NA	NA	NA	NA	NA	NA	NA
3172679a-3f78-4ef7-a2b7-59fc465df473	Setophaga dominica	Setophaga dominica	Dendroica dominica; Dendroica dominica albilora; Setophaga dominica	c962da47-0151-4590-b1a6-3d16881f825e	added Dendroica dominica albilora; added Dendroica dominica	Setophaga dominica -> Setophaga flavescens + Setophaga dominica [split, aou_7_52 (2011)]	no	aou_1.csv (1886)	1886	NA	NA	663; 663a	NA	NA	NA	NA	NA	Dendroica dominica; Dendroica dominica albilora	NA	NA	NA	NA	NA	NA	NA	NA
44e6245f-4960-4773-be36-23aacdcd7389	Setophaga dominica	Setophaga dominica	Dendroica dominica; Setophaga dominica	c962da47-0151-4590-b1a6-3d16881f825e	Setophaga dominica -> Setophaga flavescens + Setophaga dominica [split, aou_7_52 (2011)]		no	aou_7_52 (2011)	2011	NA	Yellow-throated Warbler	1557	Parulidae	Paruline à gorge jaune	Setophaga	Passeriformes	species	NA	Setophaga dominica	NA	NA	NA	NA	NA	NA	NA
68a13004-61d0-45ee-838e-86c9807c072b	Eurypyga helias	Eurypyga helias	Eurypyga helias	177ab5bc-b1e8-4177-bb75-ff0ecc9acfa5	added Eurypyga helias		no	aou_6 (1983)	1983	NA	Sunbittern	363	Eurypygidae	Caurale soleil	Eurypyga	Eurypygiformes	species	NA	Eurypyga helias	NA	NA	NA	NA	NA	NA	NA
550d5bcc-8427-433c-a5a3-58ff38f175b2	Porphyrio martinicus	Porphyrio martinicus	Porphyrio martinicus; Porphyrio martinica; Ionornis martinicus; Porphyrula martinica; Ionornis martinica	32822244-d5c9-4e7e-818f-38772c77dfcb	added Ionornis martinica		no	aou_1.csv (1886)	1886	Monotypic.	Purple Gallinule	9871; 218	Rallidae	Talève violacée	Porphyrio	Gruiformes	species	Porphyrula martinica; Ionornis martinica	Porphyrio martinicus	NA	NA	NA	NA	NA	NA	NA
66a89d4a-d929-4790-b8fd-ea4a20c8cff3	Poecile sclateri	Poecile sclateri	Poecile sclateri; Parus sclateri; Parus meridionalis; Penthestes sclateri	f70a94da-9bc7-42e6-8018-4b726cba6d1e	added Parus meridionalis		no	aou_1.csv (1886)	1886	NA	Mexican Chickadee	[737]; 1336	Paridae	Mésange grise	Poecile	Passeriformes	species	Parus sclateri; Parus meridionalis	Poecile sclateri	NA	NA	NA	NA	NA	NA	NA
f72e83e6-7432-45e1-94c0-963eca498140	Cyanophaia bicolor	Cyanophaia bicolor	Cyanophaia bicolor	26d86a44-9111-4187-ad01-153f12ff31a2	added Cyanophaia bicolor		no	aou_6 (1983)	1983	Monotypic.	Blue-headed Hummingbird	804	Trochilidae	Colibri à tête bleue	Cyanophaia	Apodiformes	species	NA	Cyanophaia bicolor	NA	NA	NA	NA	NA	NA	Trochilinae
f18903f9-45ee-4805-98bb-7804796be48b	Chlorospingus flavigularis	Chlorospingus flavigularis	Chlorospingus flavigularis	adf2c8ad-1580-4358-a60f-602367b55138	added Chlorospingus flavigularis		no	aou_6 (1983)	1983	Formerly known as Yellow-throated Bush-Tanager.	Yellow-throated Chlorospingus	1939	Emberizidae	Chlorospin à gorge jaune	Chlorospingus	Passeriformes	species	NA	Chlorospingus flavigularis	NA	NA	NA	NA	*	NA	NA
937b6ace-d145-4bcf-9a27-20cf9817f8e3	Aspatha gularis	Aspatha gularis	Aspatha gularis	a602d7a8-ebf2-47d4-b6a9-4b19fc4ee0ad	added Aspatha gularis		no	aou_6 (1983)	1983	Monotypic.	Blue-throated Motmot	904	Momotidae	Motmot à gorge bleue	Aspatha	Coraciiformes	species	NA	Aspatha gularis	NA	NA	NA	NA	NA	NA	NA
c7f30ad4-d099-4841-8ff1-6a6e327a2bc5	Aulacorhynchus prasinus	Aulacorhynchus prasinus	Aulacorhynchus prasinus	28d9e077-76ca-4c14-a4c5-3b64bfd5edf5	added Aulacorhynchus prasinus		no	aou_6 (1983)	1983	NA	Emerald Toucanet	928	Ramphastidae	Toucanet émeraude	Aulacorhynchus	Piciformes	species	NA	Aulacorhynchus prasinus	NA	NA	NA	NA	NA	NA	Ramphastinae
27cd55a5-df95-470f-86fb-fb5e968db982	Oreoscoptes montanus	Oreoscoptes montanus	Oroscoptes montanus; Oreoscoptes montanus	e6b917b7-4579-4b32-af37-3453126c927e	added Oroscoptes montanus		no	aou_1.csv (1886)	1886	Monotypic.	Sage Thrasher	702; 1491	Mimidae	Moqueur des armoises	Oreoscoptes	Passeriformes	species	Oroscoptes montanus; Oreoscoptes montanus	Oreoscoptes montanus	NA	NA	NA	NA	NA	NA	NA
fbd131c1-e010-4e65-aa54-b6c2aec00701	Schiffornis stenorhyncha	Schiffornis stenorhyncha	Schiffornis stenorhyncha	c482cec6-6850-4a94-8548-63cc240ff494	Schiffornis turdina -> Schiffornis stenorhyncha + Schiffornis veraepacis + Schiffornis turdina [split, aou_7_54 (2013)]	Schiffornis turdina -> Schiffornis stenorhyncha + Schiffornis veraepacis + Schiffornis turdina [split, aou_7_54 (2013)]	no	aou_7_54 (2013)	2013	NA	NA	NA	NA	NA	NA	NA	NA	NA	NA	NA	NA	NA	NA	NA	NA	NA
e5f23c78-4a68-4836-b805-62ac0c65daf3	Schiffornis stenorhyncha	Schiffornis stenorhyncha	Schiffornis stenorhyncha	c482cec6-6850-4a94-8548-63cc240ff494	Schiffornis turdina -> Schiffornis stenorhyncha + Schiffornis veraepacis + Schiffornis turdina [split, aou_7_54 (2013)]		no	aou_7_54 (2013)	2013	Formerly treated as conspecific with Schiffornis turdina.	Russet-winged Schiffornis	10751	Tityridae	Antriade sténorhynque	Schiffornis	Passeriformes	species	NA	Schiffornis stenorhyncha	NA	NA	NA	NA	NA	NA	NA
7c5cf34d-0a56-45ff-96b0-bac7cf2f2478	Anthracothorax viridis	Anthracothorax viridis	Anthracothorax viridis	afe89bbc-c178-4b50-a2a8-a60c6dec1591	added Anthracothorax viridis		no	aou_6 (1983)	1983	Monotypic.	Green Mango	781	Trochilidae	Mango vert	Anthracothorax	Apodiformes	species	NA	Anthracothorax viridis	NA	NA	NA	NA	NA	NA	Trochilinae
26c96251-d502-4843-ac0d-1c68b1d9b8b0	Empidonax alnorum	Empidonax alnorum	Empidonax alnorum	516222ec-6e7c-41a5-b00d-d22ec6db8685	Empidonax traillii -> Empidonax alnorum + Empidonax traillii [split, aou_5_32 (1973)]	Empidonax traillii -> Empidonax alnorum + Empidonax traillii [split, aou_5_32 (1973)]	no	aou_5_32 (1973)	1973	NA	NA	NA	NA	NA	NA	NA	NA	NA	NA	NA	NA	NA	NA	NA	NA	NA
9c8e2cbd-ae2f-44e7-959c-271cb2eb25a5	Empidonax alnorum	Empidonax alnorum	Empidonax alnorum	516222ec-6e7c-41a5-b00d-d22ec6db8685	Empidonax traillii -> Empidonax alnorum + Empidonax traillii [split, aou_5_32 (1973)]		no	aou_5_32 (1973)	1973	Monotypic.	Alder Flycatcher	1140	Tyrannidae	Moucherolle des aulnes	Empidonax	Passeriformes	species	Empidonax alnorum	Empidonax alnorum	NA	NA	NA	NA	NA	NA	Fluvicolinae
8ad2bfbf-0b70-4ff9-803b-d654aa06dbbb	Aphanotriccus audax	Aphanotriccus audax	Aphanotriccus audax	472e4004-8633-4a19-92be-c6696939fb77	added Aphanotriccus audax		no	aou_6 (1983)	1983	Monotypic.	Black-billed Flycatcher	1123	Tyrannidae	Moucherolle à bec noir	Aphanotriccus	Passeriformes	species	NA	Aphanotriccus audax	NA	NA	NA	NA	NA	NA	Fluvicolinae
38b59fcb-b17d-41f7-907f-38040784329f	Oreothlypis superciliosa	Oreothlypis superciliosa	Parula superciliosa; Oreothlypis superciliosa	3accb833-1083-4302-b845-479bdd8332bb	added Parula superciliosa		no	aou_6 (1983)	1983	NA	Crescent-chested Warbler	1542	Parulidae	Paruline à croissant	Oreothlypis	Passeriformes	species	NA	Oreothlypis superciliosa	NA	NA	NA	NA	NA	NA	NA
4b7aa80b-ff64-4914-9ac2-71195b26cb44	Ara macao	Ara macao	Ara macao	95cc5e70-c2b9-40a7-a432-02790cf5ff0f	added Ara macao		no	aou_6 (1983)	1983	NA	Scarlet Macaw	604	Psittacidae	Ara rouge	Ara	Psittaciformes	species	NA	Ara macao	NA	NA	NA	NA	NA	NA	Arinae
85025dee-e677-42ad-ad92-0f65706c3b33	(not found in dataset)		Sula leucogastra	54727b7b-61ca-4e2b-9ce7-917b2cb5bec3	Sula sula -> Sula leucogastra + Sula sula [split, aou_2_14 (1908)]	Sula sula -> Sula leucogastra + Sula sula [split, aou_2_14 (1908)]	no	aou_2_14 (1908)	1908	NA	NA	NA	NA	NA	NA	NA	NA	NA	NA	NA	NA	NA	NA	NA	NA	NA
d5511431-71ce-48ff-adad-ec0af16c8a28	Sula leucogaster	Sula leucogaster	Sula leucogaster; Sula leucogastra	54727b7b-61ca-4e2b-9ce7-917b2cb5bec3	Sula sula -> Sula leucogastra + Sula sula [split, aou_2_14 (1908)]	Sula brewsteri + Sula leucogaster -> Sula leucogaster [lump, aou_4_19 (1944)]	no	aou_2_14 (1908)	1908	NA	NA	NA	NA	NA	NA	NA	NA	NA	NA	NA	NA	NA	NA	NA	NA	NA
34b2a004-4a43-4e79-9a02-e1427f8ba256	Sula leucogaster	Sula leucogaster	Sula leucogaster	54727b7b-61ca-4e2b-9ce7-917b2cb5bec3	Sula brewsteri + Sula leucogaster -> Sula leucogaster [lump, aou_4_19 (1944)]		no	aou_4_19 (1944)	1944	NA	Brown Booby	202	Sulidae	Fou brun	Sula	Suliformes	species	Sula leucogaster	Sula leucogaster	NA	NA	NA	NA	NA	NA	NA
ff23cb7e-d1f5-4026-8698-5b0a48d3a30e	Athene cunicularia	Athene cunicularia	Athene cunicularia; Speotyto cunicularia; Speotyto cunicularia hypogaea; Speotyto cunicularia floridana	b83fae29-fb8d-4307-a395-569c70a8b0c8	added Speotyto cunicularia hypogaea; added Speotyto cunicularia floridana		no	aou_1.csv (1886)	1886	NA	Burrowing Owl	378; 378a; 692	Strigidae	Chevêche des terriers	Athene	Strigiformes	species	Athene cunicularia; Speotyto cunicularia hypogaea; Speotyto cunicularia floridana	Athene cunicularia	NA	NA	NA	NA	NA	NA	NA
8a22caef-e327-4db5-9421-639d989ea3ef	Rallus tenuirostris	Rallus tenuirostris	Rallus tenuirostris	4bec393e-a748-440c-b1c7-772c6329831b	Rallus elegans -> Rallus elegans + Rallus tenuirostris [split, aou_7_55 (2014)]	Rallus elegans -> Rallus elegans + Rallus tenuirostris [split, aou_7_55 (2014)]	no	aou_7_55 (2014)	2014	NA	NA	NA	NA	NA	NA	NA	NA	NA	NA	NA	NA	NA	NA	NA	NA	NA
99c065be-5884-457e-84ab-1fd341e75a6d	Rallus tenuirostris	Rallus tenuirostris	Rallus tenuirostris	4bec393e-a748-440c-b1c7-772c6329831b	Rallus elegans -> Rallus elegans + Rallus tenuirostris [split, aou_7_55 (2014)]		no	aou_7_55 (2014)	2014	Formerly considered conspecific with Rallus elegans.	Aztec Rail	11201	Rallidae	Râle du Mexique	Rallus	Gruiformes	species	NA	Rallus tenuirostris	NA	NA	NA	NA	NA	NA	NA
e1b07df9-00b0-4406-91fd-18ab7466ba49	Phaeochroa cuvierii	Phaeochroa cuvierii	Phaeochroa cuvieri; Phaeochroa cuvierii	1bfccf76-b07f-458d-8127-d16ceb878ad1	added Phaeochroa cuvieri		no	aou_6 (1983)	1983	NA	Scaly-breasted Hummingbird	769	Trochilidae	Colibri de Cuvier	Phaeochroa	Apodiformes	species	NA	Phaeochroa cuvierii	NA	NA	NA	NA	NA	NA	Trochilinae
f5c5cdb5-49ca-4329-9377-70607b4ffacd	Peucaea cassinii	Peucaea cassinii	Aimophila cassini; Aimophila cassinii; Peucaea cassini; Peucaea cassinii	6a383fc2-fe88-4d06-864c-570a744f65ee	added Peucaea cassini		no	aou_1.csv (1886)	1886	Monotypic.	Cassin's Sparrow	578; 2045	Emberizidae	Bruant de Cassin	Peucaea	Passeriformes	species	Aimophila cassinii; Peucaea cassini	Peucaea cassinii	NA	NA	NA	NA	NA	NA	NA
ae3cf748-a32b-48cb-999f-4c133f297be5	Luscinia svecica	Luscinia svecica	Cyanecula suecica; Luscinia svecica; Cyanosylvia suecica	9e322ce4-9a89-44d8-a0ee-5ead0b10b350	added Cyanecula suecica		no	aou_1.csv (1886)	1886	NA	Bluethroat	1422; [764]	Muscicapidae	Gorgebleue à miroir	Luscinia	Passeriformes	species	Cyanecula suecica; Luscinia svecica	Luscinia svecica	NA	NA	NA	NA	NA	NA	NA
9417b781-32e2-4906-9d94-4af70a599978	Nyctibius jamaicensis	Nyctibius jamaicensis	Nyctibius jamaicensis	0fb19242-79f4-4a69-bcbd-99e8d2593727	Nyctibius griseus -> Nyctibius jamaicensis + Nyctibius griseus [split, aou_6_40 (1995)]	Nyctibius griseus -> Nyctibius jamaicensis + Nyctibius griseus [split, aou_6_40 (1995)]	no	aou_6_40 (1995)	1995	NA	NA	NA	NA	NA	NA	NA	NA	NA	NA	NA	NA	NA	NA	NA	NA	NA
f0ef558f-ee45-43cb-afce-d96a0499aeb9	Nyctibius jamaicensis	Nyctibius jamaicensis	Nyctibius jamaicensis	0fb19242-79f4-4a69-bcbd-99e8d2593727	Nyctibius griseus -> Nyctibius jamaicensis + Nyctibius griseus [split, aou_6_40 (1995)]		no	aou_6_40 (1995)	1995	NA	Northern Potoo	732	Nyctibiidae	Ibijau jamaïcain	Nyctibius	Nyctibiiformes	species	NA	Nyctibius jamaicensis	NA	NA	NA	NA	NA	NA	NA
99b71b19-d515-4663-9add-69e12d0a0e56	Antigone canadensis	Antigone canadensis	Antigone canadensis; Grus canadensis	d70af3f2-9adb-416d-bbd7-f968d7a4acf8	added Grus canadensis		no	aou_1.csv (1886)	1886	NA	Sandhill Crane	365; 205	Gruidae	Grue du Canada	Antigone	Gruiformes	species	Grus canadensis	Antigone canadensis	NA	NA	NA	NA	NA	NA	Gruinae
42f50017-254a-47fe-a9d8-9fdd72299b91	Gallinago solitaria	Gallinago solitaria	Gallinago solitaria	ed3bb640-d785-42bc-8245-a7791b8b6d1e	added Gallinago solitaria		no	aou_7_52 (2011)	2011	NA	Solitary Snipe	2075	Scolopacidae	Bécassine solitaire	Gallinago	Charadriiformes	species	NA	Gallinago solitaria	A	NA	NA	NA	NA	NA	Scolopacinae
93f03831-ccea-454a-80d5-da9097cb2e01	Chlorostilbon swainsonii	Chlorostilbon swainsonii	Chlorostilbon swainsonii	13ad920d-a75a-4b0a-a2d8-c88c580476e1	added Chlorostilbon swainsonii		no	aou_6 (1983)	1983	Monotypic.	Hispaniolan Emerald	800	Trochilidae	Émeraude d'Hispaniola	Chlorostilbon	Apodiformes	species	NA	Chlorostilbon swainsonii	NA	NA	NA	NA	NA	NA	Trochilinae
350b5f9b-1c2e-457c-8a6f-32e791b0a3f9	Mellisuga minima	Mellisuga minima	Mellisuga minima	d366209d-f5bd-4909-b3bc-3537df6c3c0e	added Mellisuga minima		no	aou_6 (1983)	1983	NA	Vervain Hummingbird	866	Trochilidae	Colibri nain	Mellisuga	Apodiformes	species	NA	Mellisuga minima	NA	NA	NA	NA	NA	NA	Trochilinae
8cd056af-8027-4b4c-9b3b-c1f8e9f2cfc5	Elaenia frantzii	Elaenia frantzii	Elaenia frantzii	e10c2920-0c81-4b7d-a104-fd112def9229	added Elaenia frantzii		no	aou_6 (1983)	1983	NA	Mountain Elaenia	1085	Tyrannidae	Élénie montagnarde	Elaenia	Passeriformes	species	NA	Elaenia frantzii	NA	NA	NA	NA	NA	NA	Elaeniinae
99352cef-adad-4d1f-a326-04ff58b9c40f	Melanitta fusca	Melanitta fusca	Oidemia fusca; Melanitta fusca	95d5eea6-7575-40f3-9de8-001404dbaf4f	added Oidemia fusca	Melanitta fusca + Melanitta deglandi -> Melanitta fusca [lump, aou_4_19 (1944)]	no	aou_1.csv (1886)	1886	NA	NA	[164]	NA	NA	NA	NA	NA	Oidemia fusca	NA	NA	NA	NA	NA	NA	NA	NA
8b7199af-c7d2-4b27-87a1-015e0a6ea5b1	Melanitta fusca	Melanitta fusca	Melanitta fusca	95d5eea6-7575-40f3-9de8-001404dbaf4f	Melanitta fusca + Melanitta deglandi -> Melanitta fusca [lump, aou_4_19 (1944)]	Melanitta fusca -> Melanitta fusca + Melanitta deglandi [split, aou_4_24 (1949)]	no	aou_4_19 (1944)	1944	NA	NA	NA	NA	NA	NA	NA	NA	NA	NA	NA	NA	NA	NA	NA	NA	NA
c332d460-c86c-4581-a576-9c40059e8d02	Melanitta fusca	Melanitta fusca	Melanitta fusca	95d5eea6-7575-40f3-9de8-001404dbaf4f	Melanitta fusca -> Melanitta fusca + Melanitta deglandi [split, aou_4_24 (1949)]	Melanitta fusca + Melanitta deglandi -> Melanitta fusca [lump, aou_5_34 (January 1982)]	no	aou_4_24 (1949)	1949	NA	NA	NA	NA	NA	NA	NA	NA	NA	NA	NA	NA	NA	NA	NA	NA	NA
2de04827-f85c-48fb-8cfb-71a44df09400	Melanitta fusca	Melanitta fusca	Melanitta fusca	95d5eea6-7575-40f3-9de8-001404dbaf4f	Melanitta fusca + Melanitta deglandi -> Melanitta fusca [lump, aou_5_34 (January 1982)]		no	aou_5_34 (January 1982)	1982	NA	White-winged Scoter	64	Anatidae	Macreuse brune	Melanitta	Anseriformes	species	Melanitta fusca	Melanitta fusca	NA	NA	NA	NA	NA	NA	Anatinae
93bfd047-a794-4a49-bdc2-6cd9c922dfc3	Tyto glaucops	Tyto glaucops	Tyto glaucops	ce7dda8e-c4e9-43f1-afe4-5e2790e8a7a5	added Tyto glaucops		no	aou_6 (1983)	1983	NA	Ashy-faced Owl	665	Tytonidae	Effraie d'Hispaniola	Tyto	Strigiformes	species	NA	Tyto glaucops	NA	NA	NA	NA	NA	NA	NA
a5b479f9-8920-420c-8db6-f267e33a5dd8	Falco rufigularis	Falco rufigularis	Falco rufigularis	2a5c2e99-1138-4368-b51f-b06f920c0442	added Falco rufigularis		no	aou_6 (1983)	1983	NA	Bat Falcon	328	Falconidae	Faucon des chauves-souris	Falco	Falconiformes	species	NA	Falco rufigularis	NA	NA	NA	NA	NA	NA	Falconinae
17a78046-d024-42d2-93d7-cad1f192d8ff	Oceanodroma homochroa	Oceanodroma homochroa	Oceanodroma homochroa	0b19ede3-8997-480d-a8c2-17509c2a071a	added Oceanodroma homochroa		no	aou_1.csv (1886)	1886	Monotypic.	Ashy Storm-Petrel	187; 108	Hydrobatidae	Océanite cendré	Oceanodroma	Procellariiformes	species	Oceanodroma homochroa	Oceanodroma homochroa	NA	NA	NA	NA	NA	NA	NA
f7eb7eb1-99d5-4b66-b544-e96b7ec8e29e	Buteo nitidus	Buteo nitidus	Asturina nitida; Buteo nitida; Asturina plagiata; Buteo nitidus	217fc1f2-46a0-4a33-ac92-d24f2d72813c	added Asturina plagiata	Buteo nitidus -> Buteo plagiatus + Buteo nitidus [split, aou_7_53 (2012)]	no	aou_1.csv (1886)	1886	NA	NA	346	NA	NA	NA	NA	NA	Asturina plagiata; Buteo nitidus	NA	NA	NA	NA	NA	NA	NA	NA
27fe4147-8b0e-44e1-b53d-35b19022c824	Buteo nitidus	Buteo nitidus	Buteo nitidus	217fc1f2-46a0-4a33-ac92-d24f2d72813c	Buteo nitidus -> Buteo plagiatus + Buteo nitidus [split, aou_7_53 (2012)]		no	aou_7_53 (2012)	2012	Formerly known as Gray Hawk.	Gray-lined Hawk	299	Accipitridae	Buse cendrée	Buteo	Accipitriformes	species	NA	Buteo nitidus	NA	NA	NA	NA	NA	NA	NA
83e0a6c4-8413-43e1-8301-4052f96bce39	Podilymbus gigas	Podilymbus gigas	Podilymbus gigas	9a883e0e-e621-4b30-bf0b-e9ad9356a803	added Podilymbus gigas		no	aou_6 (1983)	1983	Monotypic.	Atitlan Grebe	139	Podicipedidae	Grèbe de l'Atitlan	Podilymbus	Podicipediformes	species	NA	Podilymbus gigas	NA	†	NA	NA	NA	NA	NA
34e033da-8713-402a-a37b-a41cf5b5946b	Mellisuga helenae	Mellisuga helenae	Mellisuga helenae	e34e2ec0-88b6-434b-a221-9c4314abd0ad	added Mellisuga helenae		no	aou_6 (1983)	1983	Monotypic.	Bee Hummingbird	867	Trochilidae	Colibri d’Elena	Mellisuga	Apodiformes	species	NA	Mellisuga helenae	NA	NA	NA	NA	NA	NA	Trochilinae
64df9135-c9ad-4496-b322-e13038b00b66	Loxia megaplaga	Loxia megaplaga	Loxia megaplaga	aa2c8d2a-792a-4679-8618-183178983f01	Loxia leucoptera -> Loxia leucoptera + Loxia megaplaga [split, aou_7_44 (2003)]	Loxia leucoptera -> Loxia leucoptera + Loxia megaplaga [split, aou_7_44 (2003)]	no	aou_7_44 (2003)	2003	NA	NA	NA	NA	NA	NA	NA	NA	NA	NA	NA	NA	NA	NA	NA	NA	NA
d5ccc5e7-b18c-4353-80d0-0f57dd846fa0	Loxia megaplaga	Loxia megaplaga	Loxia megaplaga	aa2c8d2a-792a-4679-8618-183178983f01	Loxia leucoptera -> Loxia leucoptera + Loxia megaplaga [split, aou_7_44 (2003)]		no	aou_7_44 (2003)	2003	Monotypic.	Hispaniolan Crossbill	1855	Fringillidae	Bec-croisé d'Hispaniola	Loxia	Passeriformes	species	NA	Loxia megaplaga	NA	NA	NA	NA	NA	NA	Carduelinae
de20f157-7c14-4332-ace6-2931ae2f6890	Anthus trivialis	Anthus trivialis	Anthus trivialis	7680ed6e-3b6c-49aa-b7d5-43f3cdf6e06e	added Anthus trivialis		no	aou_5_34 (January 1982)	1982	NA	Tree Pipit	1517	Motacillidae	Pipit des arbres	Anthus	Passeriformes	species	Anthus trivialis	Anthus trivialis	A	NA	NA	NA	NA	NA	NA
93897ffd-bbaf-4588-8a29-c7f5aa1526df	Scolopax rusticola	Scolopax rusticola	Scolopax rusticola	bc249c94-df0e-4d93-aa3c-88349546cdc3	added Scolopax rusticola		no	aou_1.csv (1886)	1886	Monotypic.	Eurasian Woodcock	455; [227]	Scolopacidae	Bécasse des bois	Scolopax	Charadriiformes	species	Scolopax rusticola	Scolopax rusticola	A	NA	NA	NA	NA	NA	Scolopacinae
286a2faf-80d2-46b9-9590-e424ac973b7b	Granatellus sallaei	Granatellus sallaei	Granatellus sallaei	afd89583-c680-4faf-9a0f-5bdc78f839a4	added Granatellus sallaei		no	aou_6 (1983)	1983	NA	Gray-throated Chat	1620	Cardinalidae	Granatelle à plastron	Granatellus	Passeriformes	species	NA	Granatellus sallaei	NA	NA	NA	NA	NA	NA	NA
7a09ae6d-46f4-421a-8b02-3080211788d3	Myiodynastes hemichrysus	Myiodynastes hemichrysus	Myiodynastes hemichrysus	c7f8112b-6c7d-42ba-8672-b44388b25f51	added Myiodynastes hemichrysus		no	aou_6 (1983)	1983	Monotypic.	Golden-bellied Flycatcher	1185	Tyrannidae	Tyran à ventre d'or	Myiodynastes	Passeriformes	species	NA	Myiodynastes hemichrysus	NA	NA	NA	NA	NA	NA	Tyranninae
32653c11-4efc-4c73-8dbc-7c5945a52025	Leptotila jamaicensis	Leptotila jamaicensis	Leptotila jamaicensis	c138e333-4135-468f-8cda-029171d9779c	added Leptotila jamaicensis		no	aou_6 (1983)	1983	NA	Caribbean Dove	568	Columbidae	Colombe de la Jamaïque	Leptotila	Columbiformes	species	NA	Leptotila jamaicensis	NA	NA	NA	NA	NA	NA	NA
61246a3a-0dc8-4c27-9e2c-b2aa8bb58da3	Phalaropus tricolor	Phalaropus tricolor	Steganopus tricolor; Phalaropus tricolor	130698ab-8a86-481f-aee8-750810a93db9	added Phalaropus tricolor		no	aou_1.csv (1886)	1886	Monotypic.	Wilson's Phalarope	224; 457	Scolopacidae	Phalarope de Wilson	Phalaropus	Charadriiformes	species	Phalaropus tricolor	Phalaropus tricolor	NA	NA	NA	NA	NA	NA	Tringinae
8ecda978-4a5a-4362-b5e4-9dc37296b2d4	Tympanuchus pallidicinctus	Tympanuchus pallidicinctus	Tympanuchus pallidicinctus	842ed3a8-4570-4095-9deb-0cc0627b815b	added Tympanuchus pallidicinctus		no	aou_1.csv (1886)	1886	Monotypic.	Lesser Prairie-Chicken	307; 109	Phasianidae	Tétras pâle	Tympanuchus	Galliformes	species	Tympanuchus pallidicinctus	Tympanuchus pallidicinctus	NA	NA	NA	NA	NA	NA	Tetraoninae
c76b2ba9-aa80-4282-956e-4b406c476678	Morphnus guianensis	Morphnus guianensis	Morphnus guianensis	d81d5e1c-3f31-4d0e-b8cb-074aedaefe3d	added Morphnus guianensis		no	aou_6 (1983)	1983	Monotypic.	Crested Eagle	308	Accipitridae	Harpie huppée	Morphnus	Accipitriformes	species	NA	Morphnus guianensis	NA	NA	NA	NA	NA	NA	NA
5e016544-8acf-421a-8af6-8bbded1c7ab2	Melanerpes pygmaeus	Melanerpes pygmaeus	Melanerpes pygmaeus	36502f0c-3570-47b8-a00a-bfcfb0b533f8	added Melanerpes pygmaeus		no	aou_6 (1983)	1983	NA	Yucatan Woodpecker	948	Picidae	Pic du Yucatan	Melanerpes	Piciformes	species	NA	Melanerpes pygmaeus	NA	NA	NA	NA	NA	NA	Picinae
0e2a94db-90fa-4707-9495-7002e17dd41e	Ixobrychus minutus	Ixobrychus minutus	Ixobrychus minutus	2fe32338-c8b9-4b92-b938-b03a9b52db97	added Ixobrychus minutus		no	aou_7_51 (2010)	2010	NA	Little Bittern	2057	Ardeidae	Blongios nain	Ixobrychus	Pelecaniformes	species	NA	Ixobrychus minutus	A	NA	NA	NA	NA	NA	NA
b2596cac-317e-4df4-b900-e25580e1155e	Myiophobus fasciatus	Myiophobus fasciatus	Myiophobus fasciatus	bc44f88f-5315-4221-ad74-e745774b5fd0	added Myiophobus fasciatus		no	aou_6 (1983)	1983	NA	Bran-colored Flycatcher	1120	Tyrannidae	Moucherolle fascié	Myiophobus	Passeriformes	species	NA	Myiophobus fasciatus	NA	NA	NA	NA	NA	NA	Fluvicolinae
fcd11760-901a-4292-ab0a-19c794f3fa2d	Vireo griseus	Vireo griseus	Vireo noveboracensis; Vireo griseus	8c04b607-597a-48ea-8e00-63335194862d	added Vireo noveboracensis		no	aou_1.csv (1886)	1886	NA	White-eyed Vireo	631; 1233	Vireonidae	Viréo aux yeux blancs	Vireo	Passeriformes	species	Vireo noveboracensis; Vireo griseus	Vireo griseus	NA	NA	NA	NA	NA	NA	NA
e51d710a-0fba-4bab-a0e7-77461be7035f	Numenius madagascariensis	Numenius madagascariensis	Numenius madagascariensis	0a7220d2-066a-42ef-8780-96760cbab8cf	added Numenius madagascariensis		no	aou_5_34 (January 1982)	1982	Monotypic.	Far Eastern Curlew	415	Scolopacidae	Courlis de Sibérie	Numenius	Charadriiformes	species	Numenius madagascariensis	Numenius madagascariensis	NA	NA	NA	NA	NA	N	Numeniinae
af645e57-e942-4d45-8a8f-e1d5e386d4e1	Patagioenas subvinacea	Patagioenas subvinacea	Columba subvinacea; Patagioenas subvinacea	f05d911c-8f62-4ffb-b862-31c9867f9aab	added Columba subvinacea		no	aou_6 (1983)	1983	NA	Ruddy Pigeon	545	Columbidae	Pigeon vineux	Patagioenas	Columbiformes	species	NA	Patagioenas subvinacea	NA	NA	NA	NA	NA	NA	NA
96356664-0740-41b7-83b8-4a2a72e5e06b	Chasiempis ibidis	Chasiempis ibidis	Chasiempis ibidis	c2f59d79-c227-459f-9a50-f8bf68132e3b	Chasiempis sandwichensis -> Chasiempis ibidis + Chasiempis sandwichensis + Chasiempis sclateri [split, aou_7_51 (2010)]	Chasiempis sandwichensis -> Chasiempis ibidis + Chasiempis sandwichensis + Chasiempis sclateri [split, aou_7_51 (2010)]	no	aou_7_51 (2010)	2010	NA	NA	NA	NA	NA	NA	NA	NA	NA	NA	NA	NA	NA	NA	NA	NA	NA
f1f2a0eb-6f8a-4b34-b538-1beab329f9e5	Chasiempis ibidis	Chasiempis ibidis	Chasiempis ibidis	c2f59d79-c227-459f-9a50-f8bf68132e3b	Chasiempis sandwichensis -> Chasiempis ibidis + Chasiempis sandwichensis + Chasiempis sclateri [split, aou_7_51 (2010)]		no	aou_7_51 (2010)	2010	NA	Oahu Elepaio	2064	Monarchidae	Monarque d'Oahu	Chasiempis	Passeriformes	species	NA	Chasiempis ibidis	NA	NA	H	NA	NA	NA	NA
403013e2-0f77-4715-a061-41951df956b4	Tarsiger cyanurus	Tarsiger cyanurus	Tarsiger cyanurus	04733c14-1299-4f60-9294-1f0b53617bfc	added Tarsiger cyanurus		no	aou_6_35 (1985)	1985	NA	Red-flanked Bluetail	1424	Muscicapidae	Rossignol à flancs roux	Tarsiger	Passeriformes	species	NA	Tarsiger cyanurus	A	NA	NA	NA	NA	NA	NA
3f5208de-3d2a-41b2-96ed-c3297e6d7ef1	Empidonax oberholseri	Empidonax oberholseri	Empidonax oberholseri	ca533c18-ac2d-4049-ad8e-14f1db0ffb06	Empidonax wrightii + Empidonax oberholseri -> Empidonax oberholseri [lump, aou_4_28 (1953)]	Empidonax wrightii + Empidonax oberholseri -> Empidonax oberholseri [lump, aou_4_28 (1953)]	no	aou_4_28 (1953)	1953	NA	NA	NA	NA	NA	NA	NA	NA	NA	NA	NA	NA	NA	NA	NA	NA	NA
14178238-dfc3-4da8-97e5-6e469e8fb1c9	Empidonax oberholseri	Empidonax oberholseri	Empidonax oberholseri; Empidonax oberholserii	ca533c18-ac2d-4049-ad8e-14f1db0ffb06	Empidonax wrightii + Empidonax oberholseri -> Empidonax oberholseri [lump, aou_4_28 (1953)]	Empidonax oberholseri -> Empidonax wrightii + Empidonax oberholseri [split, aou_5_34 (January 1982)]	no	aou_4_28 (1953)	1953	NA	NA	NA	NA	NA	NA	NA	NA	NA	NA	NA	NA	NA	NA	NA	NA	NA
df3e0ea8-4f93-49a7-96a3-feba303b4282	Empidonax oberholseri	Empidonax oberholseri	Empidonax oberholseri; Empidonax oberholserii	ca533c18-ac2d-4049-ad8e-14f1db0ffb06	Empidonax oberholseri -> Empidonax wrightii + Empidonax oberholseri [split, aou_5_34 (January 1982)]		no	aou_5_34 (January 1982)	1982	Monotypic.	Dusky Flycatcher	1146	Tyrannidae	Moucherolle sombre	Empidonax	Passeriformes	species	Empidonax oberholseri	Empidonax oberholseri	NA	NA	NA	NA	NA	NA	Fluvicolinae
a02493af-fe36-4a25-9088-711bf6e41e42	Deltarhynchus flammulatus	Deltarhynchus flammulatus	Deltarhynchus flammulatus	1b0ba4d3-8d51-4e90-bc35-b3aa60950607	added Deltarhynchus flammulatus		no	aou_6 (1983)	1983	Monotypic.	Flammulated Flycatcher	1177	Tyrannidae	Tyran flammé	Deltarhynchus	Passeriformes	species	NA	Deltarhynchus flammulatus	NA	NA	NA	NA	NA	NA	Tyranninae
a74a04fc-00e1-4d47-81da-d68843e6c7a6	Dendrortyx macroura	Dendrortyx macroura	Dendrortyx macroura	8d76acaa-8afe-471e-a706-dc82dbf34454	added Dendrortyx macroura		no	aou_6 (1983)	1983	NA	Long-tailed Wood-Partridge	114	Odontophoridae	Colin à longue queue	Dendrortyx	Galliformes	species	NA	Dendrortyx macroura	NA	NA	NA	NA	NA	NA	NA
70fe85ef-aa22-4f43-b59c-b440c6148cfc	Oceanodroma macrodactyla	Oceanodroma macrodactyla	Oceanodroma macrodactyla	174cbce8-eb4a-40c3-9615-81f84e6b67bc	added Oceanodroma macrodactyla		no	aou_1_01 (1889)	1889	Monotypic.	Guadalupe Storm-Petrel	191	Hydrobatidae	Océanite de Guadalupe	Oceanodroma	Procellariiformes	species	Oceanodroma macrodactyla	Oceanodroma macrodactyla	NA	†	NA	NA	NA	NA	NA
c5004d27-0836-4834-8356-8bf061cf61fe	Icterus spurius	Icterus spurius	Icterus spurius	bbdc3ed7-3869-49f6-bddc-7a6a520ee388	added Icterus spurius		no	aou_1.csv (1886)	1886	NA	Orchard Oriole	506; 1804	Icteridae	Oriole des vergers	Icterus	Passeriformes	species	Icterus spurius	Icterus spurius	NA	NA	NA	NA	NA	NA	NA
7d4bf39b-f647-448c-afdd-5a7e244000b9	Luscinia sibilans	Luscinia sibilans	Luscinia sibilans	b21e840e-b571-4f05-80b8-c83673d8ecd5	added Luscinia sibilans		no	aou_7_51 (2010)	2010	Monotypic.	Rufous-tailed Robin	1389	Muscicapidae	Rossignol siffleur	Luscinia	Passeriformes	species	NA	Luscinia sibilans	A	NA	NA	NA	NA	NA	NA
7b6e7612-e5c3-440d-9f06-2be3b281fa35	Poecilotriccus sylvia	Poecilotriccus sylvia	Todirostrum sylvia; Poecilotriccus sylvia	a162f913-5c75-4e69-b83c-8294086045be	added Todirostrum sylvia		no	aou_6 (1983)	1983	NA	Slate-headed Tody-Flycatcher	1104	Tyrannidae	Todirostre de Desmarest	Poecilotriccus	Passeriformes	species	NA	Poecilotriccus sylvia	NA	NA	NA	NA	NA	NA	Platyrinchinae
1f41247f-23e4-4656-affc-16cc48b05544	Gelochelidon nilotica	Gelochelidon nilotica	Sterna nilotica; Gelochelidon nilotica	c344f83a-4dff-4924-9263-4b75f36955d1	added Gelochelidon nilotica		no	aou_1.csv (1886)	1886	NA	Gull-billed Tern	63; 494	Laridae	Sterne hansel	Gelochelidon	Charadriiformes	species	Sterna nilotica; Gelochelidon nilotica	Gelochelidon nilotica	NA	NA	NA	NA	NA	NA	Sterninae
116e56aa-2875-4c0a-8978-c3118be9c00d	Euphonia elegantissima	Euphonia elegantissima	Euphonia elegantissima	c191f97e-be08-4198-96ae-f2c3816a690c	added Euphonia elegantissima		no	aou_1.csv (1886)	1886	NA	Elegant Euphonia	606; 1836	Fringillidae	Organiste à capuchon	Euphonia	Passeriformes	species	Euphonia elegantissima	Euphonia elegantissima	NA	NA	NA	NA	NA	NA	Euphoniinae
4f662118-2a89-4df1-9c55-b31d8b124b45	Euphagus cyanocephalus	Euphagus cyanocephalus	Scolecophagus cyanocephalus; Euphagus cyanocephalus	e49b9447-d26b-4b61-9035-90b6315e76e4	added Scolecophagus cyanocephalus		no	aou_1.csv (1886)	1886	Monotypic.	Brewer's Blackbird	510; 1785	Icteridae	Quiscale de Brewer	Euphagus	Passeriformes	species	Scolecophagus cyanocephalus; Euphagus cyanocephalus	Euphagus cyanocephalus	NA	NA	NA	NA	NA	NA	NA
dfdfe538-b5b8-4ab1-a362-f2edd1c370ab	Setophaga flavescens	Setophaga flavescens	Setophaga flavescens	0064f538-a5cd-4b99-b6cc-42c0898fb121	Setophaga dominica -> Setophaga flavescens + Setophaga dominica [split, aou_7_52 (2011)]	Setophaga dominica -> Setophaga flavescens + Setophaga dominica [split, aou_7_52 (2011)]	no	aou_7_52 (2011)	2011	NA	NA	NA	NA	NA	NA	NA	NA	NA	NA	NA	NA	NA	NA	NA	NA	NA
2df29e12-2d03-4d1d-afc4-71d7fe40050e	Setophaga flavescens	Setophaga flavescens	Setophaga flavescens	0064f538-a5cd-4b99-b6cc-42c0898fb121	Setophaga dominica -> Setophaga flavescens + Setophaga dominica [split, aou_7_52 (2011)]		no	aou_7_52 (2011)	2011	NA	Bahama Warbler	2076	Parulidae	Paruline de Todd	Setophaga	Passeriformes	species	NA	Setophaga flavescens	NA	NA	NA	NA	NA	NA	NA
8df7ae57-2240-4c04-9c67-1fe5e24f45f2	Chrysolampis mosquitus	Chrysolampis mosquitus	Chrysolampis mosquitus	600bf810-4336-4753-9e35-d35c4177a470	added Chrysolampis mosquitus		no	aou_6_37 (1989)	1989	Monotypic.	Ruby-topaz Hummingbird	785	Trochilidae	Colibri rubis-topaze	Chrysolampis	Apodiformes	species	NA	Chrysolampis mosquitus	A	NA	NA	NA	NA	NA	Trochilinae
7ba23265-aa55-48f8-9690-f360dbd361f4	Buteogallus solitarius	Buteogallus solitarius	Buteogallus solitarius; Harpyhaliaetus solitarius	ca5b89c3-6e09-4861-876e-b53e0279a740	added Harpyhaliaetus solitarius		no	aou_6 (1983)	1983	NA	Solitary Eagle	294	Accipitridae	Buse solitaire	Buteogallus	Accipitriformes	species	NA	Buteogallus solitarius	NA	NA	NA	NA	NA	NA	NA
1beacd61-b67b-4ae3-8acd-b053c1c995e0	Thraupis abbas	Thraupis abbas	Thraupis abbas	8414e984-cbbc-4638-a34d-408fa110c9c7	added Thraupis abbas		no	aou_6 (1983)	1983	Monotypic.	Yellow-winged Tanager	1639	Thraupidae	Tangara à miroir jaune	Thraupis	Passeriformes	species	NA	Thraupis abbas	NA	NA	NA	NA	NA	NA	Thraupinae
59665894-0c19-43a8-82b3-8ce224d2af06	Agamia agami	Agamia agami	Agamia agami	05cb2698-3458-4dc7-b94b-954bb0dd7f4b	added Agamia agami		no	aou_6 (1983)	1983	Monotypic.	Agami Heron	240	Ardeidae	Héron agami	Agamia	Pelecaniformes	species	NA	Agamia agami	NA	NA	NA	NA	NA	NA	NA
b7db314a-508c-4c76-97cf-36217f393366	Muscicapa griseisticta	Muscicapa griseisticta	Muscicapa griseisticta	e500c66c-b74f-4f07-96cd-74067a454c5e	added Muscicapa griseisticta		no	aou_5_34 (January 1982)	1982	Monotypic.	Gray-streaked Flycatcher	1418	Muscicapidae	Gobemouche à taches grises	Muscicapa	Passeriformes	species	Muscicapa griseisticta	Muscicapa griseisticta	A	NA	NA	NA	NA	NA	NA
ebb0bb3c-2542-4555-9762-9fb92c58e627	Larus glaucoides	Larus glaucoides	Larus leucopterus; Larus glaucoides	433378f0-ba97-4e31-8f80-795d364f49c5	added Larus leucopterus		no	aou_1.csv (1886)	1886	NA	Iceland Gull	470; 43	Laridae	Goéland arctique	Larus	Charadriiformes	species	Larus leucopterus; Larus glaucoides	Larus glaucoides	NA	NA	NA	NA	NA	NA	Larinae
504a8890-6a28-4039-817c-48d0da35823f	Amazona agilis	Amazona agilis	Amazona agilis	9f112f09-093c-49ff-878c-1b35fc20e968	added Amazona agilis		no	aou_6 (1983)	1983	Monotypic.	Black-billed Parrot	627	Psittacidae	Amazone verte	Amazona	Psittaciformes	species	NA	Amazona agilis	NA	NA	NA	NA	NA	NA	Arinae
e60a475e-4e83-40d8-92ee-15600e3b585d	Cynanthus latirostris	Cynanthus latirostris	Cynanthus latirostris; Iache latirostris; Cyananthus latirostris	6be70359-ab9b-4cef-a27b-e6995d62a01e	added Iache latirostris		no	aou_1.csv (1886)	1886	NA	Broad-billed Hummingbird	441; 803	Trochilidae	Colibri circé	Cynanthus	Apodiformes	species	Cynanthus latirostris; Iache latirostris	Cynanthus latirostris	NA	NA	NA	NA	NA	NA	Trochilinae
d9c5ec6e-040d-4d8a-8763-f878d54c491d	Leptotila cassinii	Leptotila cassinii	Leptotila cassinii; Leptotila cassini	c57851f5-26f4-4fda-86b6-c1ef7c4e93b2	added Leptotila cassinii		no	aou_6 (1983)	1983	NA	Gray-chested Dove	569	Columbidae	Colombe de Cassin	Leptotila	Columbiformes	species	NA	Leptotila cassinii	NA	NA	NA	NA	NA	NA	NA
2f955684-d8e5-49f8-9928-0675cfb5f837	Onychoprion aleuticus	Onychoprion aleuticus	Sterna aleutica; Onychoprion aleuticus	ccdec1b1-22b2-4be3-b742-22a9e79aa81b	added Sterna aleutica		no	aou_1.csv (1886)	1886	Monotypic.	Aleutian Tern	489; 73	Laridae	Sterne des Aléoutiennes	Onychoprion	Charadriiformes	species	Sterna aleutica	Onychoprion aleuticus	NA	NA	NA	NA	NA	NA	Sterninae
5c29a410-909d-4001-aed1-ec0df52e75f8	Numenius minutus	Numenius minutus	Numenius minutus	bef308a6-e717-4e82-9005-ac319a9fbc7a	added Numenius minutus		no	aou_6_36 (1987)	1987	Monotypic.	Little Curlew	411	Scolopacidae	Courlis nain	Numenius	Charadriiformes	species	NA	Numenius minutus	A	NA	NA	NA	NA	NA	Numeniinae
603829f9-fe31-44fe-b75e-219f6bf1b2d9	Haplophaedia aureliae	Haplophaedia aureliae	Haplophaedia aureliae	28cdec46-bfa7-4c43-8fa2-99fa9d930031	added Haplophaedia aureliae		no	aou_6 (1983)	1983	NA	Greenish Puffleg	852	Trochilidae	Érione d'Aurélie	Haplophaedia	Apodiformes	species	NA	Haplophaedia aureliae	NA	NA	NA	NA	NA	NA	Trochilinae
e6b7ce96-55c1-4d58-b5a3-be8bbdbc4f0f	Zapornia sandwichensis	Zapornia sandwichensis	Zapornia sandwichensis	5bbad6a0-7899-439f-9548-d7dcf7609b3b	added Zapornia sandwichensis		no	NACC_list_species_aou_7_57.csv (2017)	2017	Monotypic.	Hawaiian Rail	349	Rallidae	Marouette des Hawaï	Zapornia	Gruiformes	species	NA	Zapornia sandwichensis	NA	†	H	NA	NA	NA	NA
a03f8782-d5e6-4507-ade9-a107ff459eb2	Icterus laudabilis	Icterus laudabilis	Icterus laudabilis	42898c17-e910-4469-ad21-98fab1ae5765	added Icterus laudabilis		no	aou_6 (1983)	1983	Monotypic.	St. Lucia Oriole	1798	Icteridae	Oriole de Sainte-Lucie	Icterus	Passeriformes	species	NA	Icterus laudabilis	NA	NA	NA	NA	NA	NA	NA
dbb37591-271d-4f85-be4d-f8940b8f1a64	Steatornis caripensis	Steatornis caripensis	Steatornis caripensis	2139e5d8-8b38-49b2-8110-6c7ffaa44ab6	added Steatornis caripensis		no	aou_6 (1983)	1983	Monotypic.	Oilbird	733	Steatornithidae	Guacharo des cavernes	Steatornis	Steatornithiformes	species	NA	Steatornis caripensis	A	NA	NA	NA	NA	NA	NA
ff6936a3-dd2d-43b4-9102-3ca035f7a232	Melanerpes uropygialis	Melanerpes uropygialis	Melanerpes uropygialis; Centurus uropygialis	62be27e1-006c-4081-ac7f-1a39205ccc6b	added Melanerpes uropygialis		no	aou_1.csv (1886)	1886	NA	Gila Woodpecker	411; 950	Picidae	Pic des saguaros	Melanerpes	Piciformes	species	Melanerpes uropygialis	Melanerpes uropygialis	NA	NA	NA	NA	NA	NA	Picinae
c2447e23-68f6-4088-917d-4c952c0a63c2	Chordeiles gundlachii	Chordeiles gundlachii	Chordeiles gundlachii	2a0f9817-533a-4b51-81ac-049afcd8cd09	added Chordeiles gundlachii		no	aou_5_34 (January 1982)	1982	NA	Antillean Nighthawk	710	Caprimulgidae	Engoulevent piramidig	Chordeiles	Caprimulgiformes	species	Chordeiles gundlachii	Chordeiles gundlachii	NA	NA	NA	NA	NA	NA	Chordeilinae
acd216ef-dd70-46bc-9d8e-aba1564551fa	Crex crex	Crex crex	Crex crex	d39dc9d9-84af-4e16-bb3e-831a4d4f6e72	added Crex crex		no	aou_1.csv (1886)	1886	Monotypic.	Corn Crake	[217]; 339	Rallidae	Râle des genêts	Crex	Gruiformes	species	Crex crex	Crex crex	A	NA	NA	NA	NA	NA	NA
c6a6848d-2cd8-4129-a59d-a01aeb6777a8	Brachyramphus perdix	Brachyramphus perdix	Brachyramphus perdix	467f7c19-4392-450d-9d14-b1887762bc0c	Brachyramphus marmoratus -> Brachyramphus perdix + Brachyramphus marmoratus [split, aou_6_41 (1997)]	Brachyramphus marmoratus -> Brachyramphus perdix + Brachyramphus marmoratus [split, aou_6_41 (1997)]	no	aou_6_41 (1997)	1997	NA	NA	NA	NA	NA	NA	NA	NA	NA	NA	NA	NA	NA	NA	NA	NA	NA
e682a508-49df-4472-81ae-692937c2e562	Brachyramphus perdix	Brachyramphus perdix	Brachyramphus perdix	467f7c19-4392-450d-9d14-b1887762bc0c	Brachyramphus marmoratus -> Brachyramphus perdix + Brachyramphus marmoratus [split, aou_6_41 (1997)]		no	aou_6_41 (1997)	1997	Monotypic. Considered subspecies of <i>B. marmoratus</i> by Peters (1934).	Long-billed Murrelet	520	Alcidae	Guillemot à long bec	Brachyramphus	Charadriiformes	species	NA	Brachyramphus perdix	A	NA	NA	NA	NA	NA	NA
5a7e1912-22c9-401e-b73a-fefc8ee9f6ed	Larus heermanni	Larus heermanni	Larus heermanni	f53a32bf-a7c2-4a72-9158-5487b59737a9	added Larus heermanni		no	aou_1.csv (1886)	1886	Monotypic.	Heermann's Gull	462; 57	Laridae	Goéland de Heermann	Larus	Charadriiformes	species	Larus heermanni	Larus heermanni	NA	NA	NA	NA	NA	NA	Larinae
4cd2e887-d8f7-421e-b6dc-fdbfb87de074	Calonectris leucomelas	Calonectris leucomelas	Calonectris leucomelas	2d6a39de-f24d-4289-9353-d65c42c3c6a6	added Calonectris leucomelas		no	aou_5_34 (January 1982)	1982	Monotypic.	Streaked Shearwater	166	Procellariidae	Puffin leucomèle	Calonectris	Procellariiformes	species	Calonectris leucomelas	Calonectris leucomelas	A	NA	NA	NA	NA	NA	NA
bf72e3f9-da09-430e-bec8-ff9db7ef8c01	Sarkidiornis melanotos	Sarkidiornis melanotos	Sarkidiornis melanotos	86f4c212-fafa-4b28-9bee-76dc9ad7ed34	added Sarkidiornis melanotos		no	aou_6 (1983)	1983	NA	Comb Duck	28	Anatidae	Canard à bosse	Sarkidiornis	Anseriformes	species	NA	Sarkidiornis melanotos	NA	NA	NA	NA	NA	NA	Tadorninae
eca992b7-b078-4436-8293-20b7641946bd	Lophornis adorabilis	Lophornis adorabilis	Lophornis adorabilis	2ad374f7-c201-4974-8ef7-a3bc1b320c83	added Lophornis adorabilis		no	aou_6 (1983)	1983	Monotypic.	White-crested Coquette	792	Trochilidae	Coquette adorable	Lophornis	Apodiformes	species	NA	Lophornis adorabilis	NA	NA	NA	NA	NA	NA	Trochilinae
063c7381-2f51-45ca-acc5-b94d8ad6c61d	Numenius tahitiensis	Numenius tahitiensis	Numenius tahitiensis; Phaeopus tahitiensis	50bc6cb3-2129-43e5-92f3-1ec6d03f56e0	added Numenius tahitiensis		no	aou_1.csv (1886)	1886	Monotypic.	Bristle-thighed Curlew	414; [268]	Scolopacidae	Courlis d'Alaska	Numenius	Charadriiformes	species	Numenius tahitiensis	Numenius tahitiensis	NA	NA	NA	NA	NA	NA	Numeniinae
adc101c3-0a77-4ab4-b590-9fc5e2530dee	Tangara cucullata	Tangara cucullata	Tangara cucullata	7ccc5259-37ed-4d97-9198-9eb027caaeb5	added Tangara cucullata		no	aou_6 (1983)	1983	NA	Lesser Antillean Tanager	1929	Thraupidae	Calliste dos-bleu	Tangara	Passeriformes	species	NA	Tangara cucullata	NA	NA	NA	NA	NA	NA	Thraupinae
bf36da18-bc8d-4e9c-a49c-33e19c50456e	Hemignathus lucidus	Hemignathus lucidus	Hemignathus lucidus	4ddd9e98-5390-486f-aae1-4d76a50fc6a6	added Hemignathus lucidus	Hemignathus lucidus -> Hemignathus hanapepe + Hemignathus affinis + Hemignathus lucidus [split, aou_7_56 (2015)]	no	aou_5_34 (January 1982)	1982	NA	NA	NA	NA	NA	NA	NA	NA	Hemignathus lucidus	NA	NA	NA	NA	NA	NA	NA	NA
3f780910-96c7-4f81-8036-24eb9614412d	Hemignathus lucidus	Hemignathus lucidus	Hemignathus lucidus	4ddd9e98-5390-486f-aae1-4d76a50fc6a6	Hemignathus lucidus -> Hemignathus hanapepe + Hemignathus affinis + Hemignathus lucidus [split, aou_7_56 (2015)]		no	aou_7_56 (2015)	2015	Formerly considered conspecific with Hemignathus hanapepe and H. affinis.	Oahu Nukupuu	1891	Fringillidae	Nukupuu d'Oahu	Hemignathus	Passeriformes	species	NA	Hemignathus lucidus	NA	†	H	NA	NA	NA	Carduelinae
9f26cdc5-f2f2-4fa2-b8a0-3ba86ecf8e60	Fulica americana	Fulica americana	Fulica americana	1dbbf850-455c-45a2-880a-98e4b3a4bd84	added Fulica americana	Fulica caribaea + Fulica americana -> Fulica americana [lump, aou_7_57 (2016)]	no	aou_1.csv (1886)	1886	NA	NA	221	NA	NA	NA	NA	NA	Fulica americana	NA	NA	NA	NA	NA	NA	NA	NA
ce996afe-1b6e-48fc-91c2-4ca8a8df3708	Fulica americana	Fulica americana	Fulica americana	1dbbf850-455c-45a2-880a-98e4b3a4bd84	Fulica caribaea + Fulica americana -> Fulica americana [lump, aou_7_57 (2016)]		no	aou_7_57 (2016)	2016	NA	American Coot	360	Rallidae	Foulque d'Amérique	Fulica	Gruiformes	species	NA	Fulica americana	NA	NA	NA	NA	NA	NA	NA
63c416df-3616-45c3-b765-3b6bd55a9bfa	Semnornis frantzii	Semnornis frantzii	Semnornis frantzii	cc6a3824-834c-4e4d-add3-2f9ea8d39467	added Semnornis frantzii		no	aou_6 (1983)	1983	Monotypic.	Prong-billed Barbet	2007	Semnornithidae	Cabézon de Frantzius	Semnornis	Piciformes	species	NA	Semnornis frantzii	NA	NA	NA	NA	NA	NA	NA
b84aed32-1741-449f-90fe-bbdcbcb5068e	Nyctidromus albicollis	Nyctidromus albicollis	Nyctidromus albicollis	74be665e-c5cd-40ce-a0b2-b8e02809e312	added Nyctidromus albicollis		no	aou_1.csv (1886)	1886	NA	Common Pauraque	711; 419	Caprimulgidae	Engoulevent pauraqué	Nyctidromus	Caprimulgiformes	species	Nyctidromus albicollis	Nyctidromus albicollis	NA	NA	NA	NA	NA	NA	Caprimulginae
f546c385-e870-47ec-a327-ee035a4b6814	(not found in dataset)		Caprimulgus arizonae	4d5c8825-af4a-454e-88e8-ae308324b808	Caprimulgus vociferus -> Caprimulgus vociferus + Caprimulgus arizonae [split, aou_7_51 (2010)]	Caprimulgus vociferus -> Caprimulgus vociferus + Caprimulgus arizonae [split, aou_7_51 (2010)]	no	aou_7_51 (2010)	2010	NA	NA	NA	NA	NA	NA	NA	NA	NA	NA	NA	NA	NA	NA	NA	NA	NA
6e8f6905-1e4e-4af1-81c3-a6291dd33036	Antrostomus arizonae	Antrostomus arizonae	Antrostomus arizonae; Caprimulgus arizonae	4d5c8825-af4a-454e-88e8-ae308324b808	Caprimulgus vociferus -> Caprimulgus vociferus + Caprimulgus arizonae [split, aou_7_51 (2010)]		no	aou_7_51 (2010)	2010	NA	Mexican Whip-poor-will	2061	Caprimulgidae	Engoulevent d'Arizona	Antrostomus	Caprimulgiformes	species	NA	Antrostomus arizonae	NA	NA	NA	NA	NA	NA	Caprimulginae
803947ea-e172-4320-874e-584bf62358ac	Ardenna pacifica	Ardenna pacifica	Thyellodroma cuneata; Puffinus pacificus; Puffinus cuneatus; Ardenna pacifica	5c47d9fc-c0ac-44ec-8633-1e55d47a052f	added Puffinus cuneatus		no	aou_2_12 (1903)	1903	Monotypic.	Wedge-tailed Shearwater	172	Procellariidae	Puffin fouquet	Ardenna	Procellariiformes	species	Puffinus pacificus	Ardenna pacifica	NA	NA	NA	NA	NA	NA	NA
4c0e34b3-4083-4062-8f90-f6e964fdc0a5	Melanospiza richardsoni	Melanospiza richardsoni	Melanospiza richardsoni	1e996397-e3c9-4301-b841-7ff22b93fe65	added Melanospiza richardsoni		no	aou_6 (1983)	1983	Monotypic.	St. Lucia Black Finch	1974	Thraupidae	Moisson pied-blanc	Melanospiza	Passeriformes	species	NA	Melanospiza richardsoni	NA	NA	NA	NA	*	NA	Coerebinae
9ac08f93-89b3-4743-83cf-ad59b89865d7	Pardirallus maculatus	Pardirallus maculatus	Pardirallus maculatus	669296b1-be20-4c48-a32b-8d67e3fac544	added Pardirallus maculatus		no	aou_5_34 (January 1982)	1982	NA	Spotted Rail	354	Rallidae	Râle tacheté	Pardirallus	Gruiformes	species	Pardirallus maculatus	Pardirallus maculatus	NA	NA	NA	NA	NA	NA	NA
7c64d458-4ad8-4fee-afb8-1ff6e3bedb9a	Ploceus cucullatus	Ploceus cucullatus	Ploceus cucullatus	d2f63bf1-011e-4781-8adb-2e042261ed80	added Ploceus cucullatus		no	aou_6 (1983)	1983	NA	Village Weaver	1909	Ploceidae	Tisserin gendarme	Ploceus	Passeriformes	species	NA	Ploceus cucullatus	NA	NA	NA	I	NA	NA	Ploceinae
515ecfc3-eb70-4665-a606-d819d5bf4ae4	Rhytipterna holerythra	Rhytipterna holerythra	Rhytipterna holerythra	af1096f3-4f24-43b8-9e14-50b5bb14fc7c	added Rhytipterna holerythra		no	aou_6 (1983)	1983	NA	Rufous Mourner	1162	Tyrannidae	Tyran plaintif	Rhytipterna	Passeriformes	species	NA	Rhytipterna holerythra	NA	NA	NA	NA	NA	NA	Tyranninae
b695f340-08a9-4101-b50f-f8cb976a1be8	Bulweria bulwerii	Bulweria bulwerii	Bulweria bulwerii	222d9812-1d15-469b-ade4-6d357362b116	added Bulweria bulwerii		no	aou_5_34 (January 1982)	1982	Monotypic.	Bulwer's Petrel	163	Procellariidae	Pétrel de Bulwer	Bulweria	Procellariiformes	species	NA	Bulweria bulwerii	NA	NA	NA	NA	NA	NA	NA
b42e2404-0b10-42b6-a7da-f9ddf63836a8	Poecile carolinensis	Poecile carolinensis	Poecile carolinensis; Penthestes carolinensis; Parus carolinensis	f116bb49-fda9-459c-8486-b1050567abdf	added Parus carolinensis		no	aou_1.csv (1886)	1886	NA	Carolina Chickadee	1333; 736	Paridae	Mésange de Caroline	Poecile	Passeriformes	species	Parus carolinensis	Poecile carolinensis	NA	NA	NA	NA	NA	NA	NA
fd2ff7f1-8d70-4bb0-bf79-2dbf1d13913f	Legatus leucophaius	Legatus leucophaius	Legatus leucophaius	9c0332c7-9d10-405a-9d13-34856c716e10	added Legatus leucophaius		no	aou_6 (1983)	1983	NA	Piratic Flycatcher	1189	Tyrannidae	Tyran pirate	Legatus	Passeriformes	species	NA	Legatus leucophaius	NA	NA	NA	NA	NA	NA	Tyranninae
d0de0bcf-1b9a-4b44-a8e4-2b299e873ed8	Veniliornis kirkii	Veniliornis kirkii	Veniliornis kirkii	cb7ee7ec-0a5a-456b-baa5-745df31a6fb0	added Veniliornis kirkii		no	aou_6 (1983)	1983	NA	Red-rumped Woodpecker	972	Picidae	Pic à croupion rouge	Veniliornis	Piciformes	species	NA	Veniliornis kirkii	NA	NA	NA	NA	NA	NA	Picinae
e2181ce1-3181-424e-a191-51f7759918dd	Campylorhynchus rufinucha	Campylorhynchus rufinucha	Campylorhynchus rufinucha	8a8e8fd1-e6b7-456b-aa62-271e5ab2f338	added Campylorhynchus rufinucha		no	aou_6 (1983)	1983	NA	Rufous-naped Wren	1357	Troglodytidae	Troglodyte à nuque rousse	Campylorhynchus	Passeriformes	species	NA	Campylorhynchus rufinucha	NA	NA	NA	NA	NA	NA	NA
c826e6b4-cb1e-48ca-bcd6-123fe83caf4e	Sterna hirundo	Sterna hirundo	Sterna hirundo	cbc64f84-b604-4b0f-915b-17e4b5592cb6	added Sterna hirundo		no	aou_1.csv (1886)	1886	NA	Common Tern	501; 70	Laridae	Sterne pierregarin	Sterna	Charadriiformes	species	Sterna hirundo	Sterna hirundo	NA	NA	NA	NA	NA	NA	Sterninae
67f9f27f-5711-4223-8a6a-f82a06c00ef7	Polioptila schistaceigula	Polioptila schistaceigula	Polioptila schistaceigula	d8fda12d-7f83-42d8-acea-39056c731f41	added Polioptila schistaceigula		no	aou_6 (1983)	1983	Monotypic.	Slate-throated Gnatcatcher	2011	Polioptilidae	Gobemoucheron ardoisé	Polioptila	Passeriformes	species	NA	Polioptila schistaceigula	NA	NA	NA	NA	NA	NA	NA
1d9be703-24b4-4f69-8eee-8cdd5a9434ed	Eubucco bourcierii	Eubucco bourcierii	Eubucco bourcierii	3d7e039e-ac7d-48ad-8c26-db3fca16db6e	added Eubucco bourcierii		no	aou_6 (1983)	1983	NA	Red-headed Barbet	2006	Capitonidae	Cabézon à tête rouge	Eubucco	Piciformes	species	NA	Eubucco bourcierii	NA	NA	NA	NA	NA	NA	NA
b1675e88-37b8-4137-9cc4-839dbccd72d6	Contopus caribaeus	Contopus caribaeus	Contopus caribaeus	b2c7dcb6-ed76-4e7e-a15c-28a6e14cabf0	added Contopus caribaeus	Contopus caribaeus -> Contopus hispaniolensis + Contopus caribaeus + Contopus pallidus [split, aou_6_40 (1995)]	no	aou_6 (1983)	1983	NA	NA	NA	NA	NA	NA	NA	NA	NA	NA	NA	NA	NA	NA	NA	NA	NA
03ab992d-c139-4e49-b4c7-4cd84aa52e35	Contopus caribaeus	Contopus caribaeus	Contopus caribaeus	b2c7dcb6-ed76-4e7e-a15c-28a6e14cabf0	Contopus caribaeus -> Contopus hispaniolensis + Contopus caribaeus + Contopus pallidus [split, aou_6_40 (1995)]		no	aou_6_40 (1995)	1995	NA	Cuban Pewee	1134	Tyrannidae	Moucherolle tête-fou	Contopus	Passeriformes	species	NA	Contopus caribaeus	NA	NA	NA	NA	NA	NA	Fluvicolinae
9bcef305-8bb1-422b-a851-cb76543f325a	Chlorospingus canigularis	Chlorospingus canigularis	Chlorospingus canigularis	d087f6a3-1e70-4af5-8dcf-d4b59b3ffa31	added Chlorospingus canigularis		no	aou_6 (1983)	1983	Formerly known as Ashy-throated Bush-Tanager.	Ashy-throated Chlorospingus	1940	Emberizidae	Chlorospin à gorge grise	Chlorospingus	Passeriformes	species	NA	Chlorospingus canigularis	NA	NA	NA	NA	*	NA	NA
2fdf4577-4017-4225-8600-3d2f0622d069	Oriturus superciliosus	Oriturus superciliosus	Oriturus superciliosus	76da96f7-cee7-4bb2-bef8-3e77917431d0	added Oriturus superciliosus		no	aou_6 (1983)	1983	NA	Striped Sparrow	1702	Emberizidae	Bruant rayé	Oriturus	Passeriformes	species	NA	Oriturus superciliosus	NA	NA	NA	NA	NA	NA	NA
4fefe119-b3e7-4e2e-8cb8-a9133aef5564	Ammodramus caudacutus	Ammodramus caudacutus	Ammodramus caudacutus; Ammodramus caudacutus nelsoni	fc784496-e59a-42af-8520-00a3e1e9e189	added Ammodramus caudacutus nelsoni; added Ammodramus caudacutus	Ammodramus caudacutus -> Ammodramus caudacutus + Ammodramus nelsoni [split, aou_2_09 (1899)]	no	aou_1.csv (1886)	1886	NA	NA	549; 549a	NA	NA	NA	NA	NA	Ammodramus caudacutus; Ammodramus caudacutus nelsoni	NA	NA	NA	NA	NA	NA	NA	NA
abf7eefb-bb23-468d-9a1f-aa738c8bb3f4	Ammodramus caudacutus	Ammodramus caudacutus	Passerherbulus caudacuta; Ammodramus caudacutus; Passerherbulus caudacutus	fc784496-e59a-42af-8520-00a3e1e9e189	Ammodramus caudacutus -> Ammodramus caudacutus + Ammodramus nelsoni [split, aou_2_09 (1899)]	Passerherbulus nelsoni + Passerherbulus caudacutus -> Passerherbulus caudacutus [lump, aou_4 (1931)]; Passerherbulus lecontei -> Passerherbulus lecontei + Passerherbulus caudacutus [split, aou_4 (1931)]	no	aou_2_09 (1899)	1899	NA	NA	NA	NA	NA	NA	NA	NA	NA	NA	NA	NA	NA	NA	NA	NA	NA
2bdc22fd-9c96-4cd2-b643-883c5bd03c3c	(not found in dataset)		Passerherbulus caudacuta; Passerherbulus caudacutus	fc784496-e59a-42af-8520-00a3e1e9e189	Passerherbulus nelsoni + Passerherbulus caudacutus -> Passerherbulus caudacutus [lump, aou_4 (1931)]; Passerherbulus lecontei -> Passerherbulus lecontei + Passerherbulus caudacutus [split, aou_4 (1931)]	Ammospiza leconteii + Passerherbulus caudacutus -> Ammospiza leconteii [lump, aou_5_32 (1973)]	no	aou_4 (1931)	1931	NA	NA	NA	NA	NA	NA	NA	NA	NA	NA	NA	NA	NA	NA	NA	NA	NA
b127579a-0d0d-46ba-8da4-62dc2770c19e	Ammodramus caudacutus	Ammodramus caudacutus	Ammodramus caudacutus; Ammospiza caudacuta; Passerherbulus caudacutus	fc784496-e59a-42af-8520-00a3e1e9e189	Ammospiza leconteii + Passerherbulus caudacutus -> Ammospiza leconteii [lump, aou_5_32 (1973)]	Ammodramus caudacutus -> Ammodramus caudacutus + Ammodramus nelsoni [split, aou_6_40 (1995)]	no	aou_5_32 (1973)	1973	NA	NA	NA	NA	NA	NA	NA	NA	Ammodramus caudacutus	NA	NA	NA	NA	NA	NA	NA	NA
98d5e7a0-a728-4ac5-a966-6f31a8bf27df	Ammodramus caudacutus	Ammodramus caudacutus	Ammodramus caudacutus	fc784496-e59a-42af-8520-00a3e1e9e189	Ammodramus caudacutus -> Ammodramus caudacutus + Ammodramus nelsoni [split, aou_6_40 (1995)]		no	aou_6_40 (1995)	1995	NA	Saltmarsh Sparrow	1718	Emberizidae	Bruant à queue aiguë	Ammodramus	Passeriformes	species	NA	Ammodramus caudacutus	NA	NA	NA	NA	NA	NA	NA
26c49842-264e-4c2a-968f-08bc5328000d	Toxostoma longirostre	Toxostoma longirostre	Toxostoma longirostre; Harporhynchus longirostris	e5c76fb4-5dc7-47be-8af1-ca01efed8225	added Harporhynchus longirostris		no	aou_1.csv (1886)	1886	NA	Long-billed Thrasher	1493; 706	Mimidae	Moqueur à long bec	Toxostoma	Passeriformes	species	Toxostoma longirostre; Harporhynchus longirostris	Toxostoma longirostre	NA	NA	NA	NA	NA	NA	NA
9860a3cb-7048-4e01-ad7c-5570bbc3ca1f	Mergus serrator	Mergus serrator	Mergus serrator; Merganser serrator	47bc2fe9-0bca-40ff-927a-355b97adbe62	added Merganser serrator		no	aou_1.csv (1886)	1886	Monotypic.	Red-breasted Merganser	73; 130	Anatidae	Harle huppé	Mergus	Anseriformes	species	Mergus serrator; Merganser serrator	Mergus serrator	NA	NA	NA	NA	NA	NA	Anatinae
19d87252-8512-4faf-87b6-d60cdd55c43b	Cypseloides cherriei	Cypseloides cherriei	Cypseloides cherriei	0d4edff7-e08a-4518-9cea-c90ba6ae81a2	added Cypseloides cherriei		no	aou_6 (1983)	1983	Monotypic.	Spot-fronted Swift	737	Apodidae	Martinet à points blancs	Cypseloides	Apodiformes	species	NA	Cypseloides cherriei	NA	NA	NA	NA	NA	NA	Cypseloidinae
76b444b0-9000-4c2a-831e-247589bc0ae6	Buteo jamaicensis	Buteo jamaicensis	Buteo jamaicensis	455acc7d-45c5-4b00-bfe6-5deac29ef56b	Buteo borealis + Buteo jamaicensis -> Buteo jamaicensis [lump, aou_4_19 (1944)]	Buteo borealis + Buteo jamaicensis -> Buteo jamaicensis [lump, aou_4_19 (1944)]	no	aou_4_19 (1944)	1944	NA	NA	NA	NA	NA	NA	NA	NA	NA	NA	NA	NA	NA	NA	NA	NA	NA
68e1f03b-5ac4-4285-87f2-1c1eab53968c	Buteo jamaicensis	Buteo jamaicensis	Buteo jamaicensis	455acc7d-45c5-4b00-bfe6-5deac29ef56b	Buteo borealis + Buteo jamaicensis -> Buteo jamaicensis [lump, aou_4_19 (1944)]	Buteo harlani + Buteo jamaicensis -> Buteo jamaicensis [lump, aou_5_32 (1973)]	no	aou_4_19 (1944)	1944	NA	NA	NA	NA	NA	NA	NA	NA	NA	NA	NA	NA	NA	NA	NA	NA	NA
05eacea5-e084-4ff4-8fe1-aae5dac159d9	Buteo jamaicensis	Buteo jamaicensis	Buteo jamaicensis	455acc7d-45c5-4b00-bfe6-5deac29ef56b	Buteo harlani + Buteo jamaicensis -> Buteo jamaicensis [lump, aou_5_32 (1973)]		no	aou_5_32 (1973)	1973	NA	Red-tailed Hawk	305	Accipitridae	Buse à queue rousse	Buteo	Accipitriformes	species	Buteo jamaicensis	Buteo jamaicensis	NA	NA	NA	NA	NA	NA	NA
989fc0d6-c599-466e-967d-2efdee435a8a	Tringa stagnatilis	Tringa stagnatilis	Tringa stagnatilis	c4d50100-49d4-4cee-8ed8-5e2ce680e423	added Tringa stagnatilis		no	aou_5_34 (January 1982)	1982	Monotypic.	Marsh Sandpiper	407	Scolopacidae	Chevalier stagnatile	Tringa	Charadriiformes	species	Tringa stagnatilis	Tringa stagnatilis	A	NA	NA	NA	NA	NA	Tringinae
84fa9c9c-7fe8-4a48-96a2-5aa32bad5ff4	Glyphorynchus spirurus	Glyphorynchus spirurus	Glyphorynchus spirurus	0fb0ce0b-9e23-4fcb-a09d-cf1b2d93f73d	added Glyphorynchus spirurus		no	aou_6 (1983)	1983	NA	Wedge-billed Woodcreeper	1020	Furnariidae	Grimpar bec-en-coin	Glyphorynchus	Passeriformes	species	NA	Glyphorynchus spirurus	NA	NA	NA	NA	NA	NA	Dendrocolaptinae
f11cf4dd-0187-47c8-a604-fa1a2457f856	Grallaricula flavirostris	Grallaricula flavirostris	Grallaricula flavirostris	08882584-e395-4c76-b650-f00964990658	added Grallaricula flavirostris		no	aou_6 (1983)	1983	NA	Ochre-breasted Antpitta	1997	Grallariidae	Grallaire ocrée	Grallaricula	Passeriformes	species	NA	Grallaricula flavirostris	NA	NA	NA	NA	NA	NA	NA
564a3e8c-516a-4bbf-9679-e46f8a27d2e3	Prunella montanella	Prunella montanella	Prunella montanella	1ad5b868-15bb-4d8d-888f-fa5367ba56c2	added Prunella montanella		no	aou_4 (1931)	1931	NA	Siberian Accentor	1512	Prunellidae	Accenteur montanelle	Prunella	Passeriformes	species	Prunella montanella	Prunella montanella	A	NA	NA	NA	NA	NA	NA
e533442f-fc3f-413c-88c7-a6c8fe186367	Micromonacha lanceolata	Micromonacha lanceolata	Micromonacha lanceolata	a7d1fd36-5067-423c-825e-bf02ae3faf49	added Micromonacha lanceolata		no	aou_6 (1983)	1983	NA	Lanceolated Monklet	922	Bucconidae	Barbacou lancéolé	Micromonacha	Piciformes	species	NA	Micromonacha lanceolata	NA	NA	NA	NA	NA	NA	NA
5861e587-e0e2-443f-b131-90fc37762ad2	Hydropsalis cayennensis	Hydropsalis cayennensis	Hydropsalis cayennensis; Caprimulgus cayennensis	2712f800-6145-496c-8d3c-b10c4f3d6f40	added Caprimulgus cayennensis		no	aou_6 (1983)	1983	NA	White-tailed Nightjar	727	Caprimulgidae	Engoulevent coré	Hydropsalis	Caprimulgiformes	species	NA	Hydropsalis cayennensis	NA	NA	NA	NA	NA	NA	Caprimulginae
c97a9e17-f458-4951-9d37-ccf8b900058e	Busarellus nigricollis	Busarellus nigricollis	Busarellus nigricollis	e4f1bb25-aedd-40ea-8892-adffb20536f5	added Busarellus nigricollis		no	aou_6 (1983)	1983	NA	Black-collared Hawk	273	Accipitridae	Busarelle à tête blanche	Busarellus	Accipitriformes	species	NA	Busarellus nigricollis	NA	NA	NA	NA	NA	NA	NA
c6bf53b0-931c-40a4-b2e5-a011dbb63582	Luscinia calliope	Luscinia calliope	Calliope calliope; Luscinia calliope	43dff7c5-42b8-4f6e-9292-f3edb057c23c	added Calliope calliope		no	aou_3_16 (1912)	1912	Monotypic.	Siberian Rubythroat	1421	Muscicapidae	Rossignol calliope	Luscinia	Passeriformes	species	Luscinia calliope	Luscinia calliope	A	NA	NA	NA	NA	NA	NA
f0c9d157-0606-43fb-89ea-2c873f706daa	Basileuterus belli	Basileuterus belli	Basileuterus belli	099509d1-8fc5-4533-be29-4a7c223f9dc3	added Basileuterus belli		no	aou_1.csv (1886)	1886	NA	Golden-browed Warbler	1612; [693]	Parulidae	Paruline à sourcils dorés	Basileuterus	Passeriformes	species	Basileuterus belli	Basileuterus belli	NA	NA	NA	NA	NA	NA	NA
0d40ae5b-0db0-433b-ae63-89f647711c8c	Geothlypis flavovelata	Geothlypis flavovelata	Geothlypis flavovelata	92b8ac45-bee7-4760-b3ef-c07013b074ff	added Geothlypis flavovelata		no	aou_6 (1983)	1983	Monotypic.	Altamira Yellowthroat	1589	Parulidae	Paruline à couronne jaune	Geothlypis	Passeriformes	species	NA	Geothlypis flavovelata	NA	NA	NA	NA	NA	NA	NA
309d3741-29f4-460d-bf98-ddce15faca87	Arremonops rufivirgatus	Arremonops rufivirgatus	Arremonops rufivirgatus; Arremonops rufivirgata; Embernagra rufivirgata	e3aeb8e4-c7db-4e65-a1dd-79e64d23d8e5	added Embernagra rufivirgata		no	aou_1.csv (1886)	1886	NA	Olive Sparrow	586; 1680	Emberizidae	Tohi olive	Arremonops	Passeriformes	species	Arremonops rufivirgatus; Embernagra rufivirgata	Arremonops rufivirgatus	NA	NA	NA	NA	NA	NA	NA
8b646fb2-6a25-4ff8-9d4c-2f844e4bc460	(not found in dataset)		Sterna albifrons	4518735c-337a-4f66-adb9-92f99cfaac5b	Sterna albifrons + Sterna antillarum -> Sterna albifrons [lump, aou_4_19 (1944)]	Sterna albifrons + Sterna antillarum -> Sterna albifrons [lump, aou_4_19 (1944)]	no	aou_4_19 (1944)	1944	NA	NA	NA	NA	NA	NA	NA	NA	NA	NA	NA	NA	NA	NA	NA	NA	NA
03bdc0a3-e5bd-4aad-908d-d703c7c4f3d9	(not found in dataset)		Sterna albifrons	4518735c-337a-4f66-adb9-92f99cfaac5b	Sterna albifrons + Sterna antillarum -> Sterna albifrons [lump, aou_4_19 (1944)]	Sterna albifrons -> Sterna albifrons + Sterna antillarum [split, aou_5_34 (January 1982)]	no	aou_4_19 (1944)	1944	NA	NA	NA	NA	NA	NA	NA	NA	NA	NA	NA	NA	NA	NA	NA	NA	NA
0b13a46f-dd17-4b9f-b7a8-3a707fc0caa5	Sternula albifrons	Sternula albifrons	Sternula albifrons; Sterna albifrons	4518735c-337a-4f66-adb9-92f99cfaac5b	Sterna albifrons -> Sterna albifrons + Sterna antillarum [split, aou_5_34 (January 1982)]		no	aou_5_34 (January 1982)	1982	NA	Little Tern	490	Laridae	Sterne naine	Sternula	Charadriiformes	species	NA	Sternula albifrons	A	NA	H	NA	NA	NA	Sterninae
65eb1066-3e13-4884-b58e-cbe369153849	Baeolophus inornatus	Baeolophus inornatus	Parus inornatus cineraceus; Baeolophus inornatus; Parus inornatus griseus; Parus inornatus	812f08a3-ddec-4bcd-a109-435d38c04535	added Parus inornatus griseus; added Parus inornatus cineraceus; added Parus inornatus	Baeolophus inornatus -> Baeolophus ridgwayi + Baeolophus inornatus [split, aou_6_41 (1997)]	no	aou_1.csv (1886)	1886	NA	NA	733b; 733a; 733	NA	NA	NA	NA	NA	Parus inornatus cineraceus; Parus inornatus griseus; Parus inornatus	NA	NA	NA	NA	NA	NA	NA	NA
e293adc3-88bb-44d6-8e3b-9497eae28df9	Baeolophus inornatus	Baeolophus inornatus	Baeolophus inornatus; Parus inornatus	812f08a3-ddec-4bcd-a109-435d38c04535	Baeolophus inornatus -> Baeolophus ridgwayi + Baeolophus inornatus [split, aou_6_41 (1997)]		no	aou_6_41 (1997)	1997	NA	Oak Titmouse	1341	Paridae	Mésange unicolore	Baeolophus	Passeriformes	species	NA	Baeolophus inornatus	NA	NA	NA	NA	NA	NA	NA
57426772-40ca-4f24-996f-a60a84afebd1	Thalassarche cauta	Thalassarche cauta	Diomedea cauta; Thalassarche cauta	8ff34127-309c-448a-9a90-ad216e37e6c6	added Diomedea cauta	Thalassarche cauta -> Thalassarche eremita + Thalassarche cauta + Thalassarche salvini [split, aou_7_55 (2014)]	no	aou_4_28 (1953)	1953	NA	NA	NA	NA	NA	NA	NA	NA	Diomedea cauta	NA	NA	NA	NA	NA	NA	NA	NA
5d1bdf10-9281-4ead-9307-b9f45a7acb17	Thalassarche cauta	Thalassarche cauta	Thalassarche cauta	8ff34127-309c-448a-9a90-ad216e37e6c6	Thalassarche cauta -> Thalassarche eremita + Thalassarche cauta + Thalassarche salvini [split, aou_7_55 (2014)]		no	aou_7_55 (2014)	2014	NA	White-capped Albatross	143	Diomedeidae	Albatros à cape blanche	Thalassarche	Procellariiformes	species	NA	Thalassarche cauta	A	NA	NA	NA	NA	NA	NA
8e4b605a-e89d-4f8a-afcd-6951ba44b09c	Larus crassirostris	Larus crassirostris	Larus crassirostris	dc08b81f-b04e-4fe3-b9a0-02919521713e	added Larus crassirostris		no	aou_4_31 (1956)	1956	Monotypic.	Black-tailed Gull	463	Laridae	Goéland à queue noire	Larus	Charadriiformes	species	NA	Larus crassirostris	A	NA	NA	NA	NA	NA	Larinae
2cde00c8-04ba-45f2-8153-a4a146edcf29	Plegadis falcinellus	Plegadis falcinellus	Plegadis falcinellus; Plegadis autumnalis	c13d7ef2-fa27-49df-827d-f23adc9761b5	added Plegadis autumnalis		no	aou_1.csv (1886)	1886	Formerly three subspecies recognized (Peters 1931), but now recognized as monotypic.	Glossy Ibis	247; 186	Threskiornithidae	Ibis falcinelle	Plegadis	Pelecaniformes	species	Plegadis falcinellus; Plegadis autumnalis	Plegadis falcinellus	NA	NA	NA	NA	NA	NA	Threskiornithinae
25d1dc67-a871-4695-9f16-b8c92aa9e759	Alectoris chukar	Alectoris chukar	Alectoris chukar	df76f58d-069b-4ea0-b276-cce48fa557ef	Alectoris graeca -> Alectoris chukar + Alectoris graeca [split, aou_5_32 (1973)]	Alectoris graeca -> Alectoris chukar + Alectoris graeca [split, aou_5_32 (1973)]	no	aou_5_32 (1973)	1973	NA	NA	NA	NA	NA	NA	NA	NA	NA	NA	NA	NA	NA	NA	NA	NA	NA
73e95868-d284-428b-8a09-22dd14bb7269	Alectoris chukar	Alectoris chukar	Alectoris chukar	df76f58d-069b-4ea0-b276-cce48fa557ef	Alectoris graeca -> Alectoris chukar + Alectoris graeca [split, aou_5_32 (1973)]		no	aou_5_32 (1973)	1973	NA	Chukar	87	Phasianidae	Perdrix choukar	Alectoris	Galliformes	species	Alectoris chukar	Alectoris chukar	NA	NA	NA	I	NA	NA	Phasianinae
0d427913-f17f-4847-91ef-f676e369e5a2	Lophura leucomelanos	Lophura leucomelanos	Lophura leucomelana; Lophura leucomelanos	6b671593-e915-4244-843f-924ecad87229	added Lophura leucomelana		no	aou_5_34 (January 1982)	1982	NA	Kalij Pheasant	95	Phasianidae	Faisan leucomèle	Lophura	Galliformes	species	Lophura leucomelana	Lophura leucomelanos	NA	NA	H	I	NA	NA	Phasianinae
36cc5bb1-5d6a-4600-9ea1-a5f2dd23bcf8	Moho nobilis	Moho nobilis	Moho nobilis	a3b108a4-875a-4f94-ab06-b1688e94379b	added Moho nobilis		no	aou_5_34 (January 1982)	1982	Monotypic.	Hawaii Oo	1227	Mohoidae	Moho d'Hawaï	Moho	Passeriformes	species	Moho nobilis	Moho nobilis	NA	†	H	NA	NA	NA	NA
9e622a9e-85d1-418d-b15d-3f8c0b9a152f	Perdix perdix	Perdix perdix	Perdix perdix	825530de-8f6a-4dcd-99a6-fbdc2f5d50f6	added Perdix perdix		no	aou_4 (1931)	1931	NA	Gray Partridge	92	Phasianidae	Perdrix grise	Perdix	Galliformes	species	Perdix perdix	Perdix perdix	NA	NA	NA	I	NA	NA	Phasianinae
82bb203e-5067-475f-9d14-9b2025129c7f	Geothlypis philadelphia	Geothlypis philadelphia	Geothlypis philadelphia; Oporornis philadelphia	947cc9b6-4fba-47b9-99cb-b0a5647c6107	added Geothlypis philadelphia		no	aou_1.csv (1886)	1886	Monotypic.	Mourning Warbler	1585; 679	Parulidae	Paruline triste	Geothlypis	Passeriformes	species	Geothlypis philadelphia; Oporornis philadelphia	Geothlypis philadelphia	NA	NA	NA	NA	NA	NA	NA
fb532066-4724-4248-91d6-bea50883e3bb	Thalassarche salvini	Thalassarche salvini	Thalassarche salvini	05881af0-a363-4e3f-82d4-859e6d40ede8	Thalassarche cauta -> Thalassarche eremita + Thalassarche cauta + Thalassarche salvini [split, aou_7_55 (2014)]	Thalassarche cauta -> Thalassarche eremita + Thalassarche cauta + Thalassarche salvini [split, aou_7_55 (2014)]	no	aou_7_55 (2014)	2014	NA	NA	NA	NA	NA	NA	NA	NA	NA	NA	NA	NA	NA	NA	NA	NA	NA
a5f56e8b-0396-4930-bc04-e9a82fafab54	Thalassarche salvini	Thalassarche salvini	Thalassarche salvini	05881af0-a363-4e3f-82d4-859e6d40ede8	Thalassarche cauta -> Thalassarche eremita + Thalassarche cauta + Thalassarche salvini [split, aou_7_55 (2014)]		no	aou_7_55 (2014)	2014	NA	Salvin's Albatross	10861	Diomedeidae	Albatros de Salvin	Thalassarche	Procellariiformes	species	NA	Thalassarche salvini	A	NA	NA	NA	NA	NA	NA
ac0076d3-1fc3-4bb7-bf17-1285e3c851c9	Calidris fuscicollis	Calidris fuscicollis	Pisobia fuscicollis; Erolia fuscicollis; Tringa fuscicollis; Calidris fuscicollis; Actodromas fuscicollis	7c5f4778-56b5-4860-8ebb-bbc3aa16e7f0	added Tringa fuscicollis		no	aou_1.csv (1886)	1886	Monotypic.	White-rumped Sandpiper	436; 240	Scolopacidae	Bécasseau à croupion blanc	Calidris	Charadriiformes	species	Tringa fuscicollis; Calidris fuscicollis	Calidris fuscicollis	NA	NA	NA	NA	NA	NA	Arenariinae
2e0db0cd-c6d5-4190-a573-f89fa63b2c48	Siphonorhis americana	Siphonorhis americana	Siphonorhis americanus; Siphonorhis americana	21127a7e-72f1-4653-b09d-2b06434ee0cf	added Siphonorhis americanus		no	aou_6 (1983)	1983	Monotypic.	Jamaican Pauraque	713	Caprimulgidae	Engoulevent de la Jamaïque	Siphonorhis	Caprimulgiformes	species	NA	Siphonorhis americana	NA	†	NA	NA	NA	NA	Caprimulginae
93f52f39-7beb-40c0-946e-dc440720ba36	Aythya valisineria	Aythya valisineria	Aythya vallisneria; Aythya valisineria; Nyroca valisineria; Marila valisineria; Marila vallisneria	8e9ecbaa-54b1-4aec-bf26-082297a3608a	added Aythya vallisneria		no	aou_1.csv (1886)	1886	Monotypic.	Canvasback	147; 50	Anatidae	Fuligule à dos blanc	Aythya	Anseriformes	species	Aythya vallisneria; Aythya valisineria	Aythya valisineria	NA	NA	NA	NA	NA	NA	Anatinae
fbdbae49-e545-4f50-96d8-99d95763dd8b	Oreothlypis luciae	Oreothlypis luciae	Vermivora luciae; Helminthophila luciae; Oreothlypis luciae	8d10b983-083d-499f-bf65-7aa68fc351d3	added Helminthophila luciae		no	aou_1.csv (1886)	1886	Monotypic.	Lucy's Warbler	643; 1540	Parulidae	Paruline de Lucy	Oreothlypis	Passeriformes	species	Vermivora luciae; Helminthophila luciae	Oreothlypis luciae	NA	NA	NA	NA	NA	NA	NA
da41e213-87b6-43d2-a704-8dab519fb071	Dulus dominicus	Dulus dominicus	Dulus dominicus	38569383-f496-41e3-89e1-1d54744f272f	added Dulus dominicus		no	aou_6 (1983)	1983	Monotypic.	Palmchat	1530	Dulidae	Esclave palmiste	Dulus	Passeriformes	species	NA	Dulus dominicus	NA	NA	NA	NA	NA	NA	NA
51dd225d-ce72-4de9-b9be-8715fcacdcf8	Hylorchilus sumichrasti	Hylorchilus sumichrasti	Hylorchilus sumichrasti	e3794baa-42c1-41a9-b7b9-a83fba972918	added Hylorchilus sumichrasti	Hylorchilus sumichrasti -> Hylorchilus navai + Hylorchilus sumichrasti [split, aou_6_41 (1997)]	no	aou_6 (1983)	1983	NA	NA	NA	NA	NA	NA	NA	NA	NA	NA	NA	NA	NA	NA	NA	NA	NA
59e74ea3-f231-477f-9323-d97fdeb7ca31	Hylorchilus sumichrasti	Hylorchilus sumichrasti	Hylorchilus sumichrasti	e3794baa-42c1-41a9-b7b9-a83fba972918	Hylorchilus sumichrasti -> Hylorchilus navai + Hylorchilus sumichrasti [split, aou_6_41 (1997)]		no	aou_6_41 (1997)	1997	Monotypic.	Sumichrast's Wren	1364	Troglodytidae	Troglodyte à bec fin	Hylorchilus	Passeriformes	species	NA	Hylorchilus sumichrasti	NA	NA	NA	NA	NA	NA	NA
fa58c17e-78d9-4eed-ae9a-9ebf1e852eb0	Anabacerthia variegaticeps	Anabacerthia variegaticeps	Anabacerthia variegaticeps	32257ca2-c186-4ec0-937c-d84f4b306bd1	added Anabacerthia variegaticeps		no	aou_6 (1983)	1983	NA	Scaly-throated Foliage-gleaner	1003	Furnariidae	Anabate à lunettes	Anabacerthia	Passeriformes	species	NA	Anabacerthia variegaticeps	NA	NA	NA	NA	NA	NA	Furnariinae
8b0ecfb7-74c9-436c-913d-d00f0d3c3dd6	Ramphastos sulfuratus	Ramphastos sulfuratus	Ramphastos sulfuratus	5110ab5a-561f-4473-9fef-4f6f547ec882	added Ramphastos sulfuratus		no	aou_6 (1983)	1983	NA	Keel-billed Toucan	932	Ramphastidae	Toucan à carène	Ramphastos	Piciformes	species	NA	Ramphastos sulfuratus	NA	NA	NA	NA	NA	NA	Ramphastinae
41a8a6a6-3adb-4f81-a317-b09422adc76a	Anas formosa	Anas formosa	Nettion formosum; Anas formosa	4e05e32b-9ae3-4206-a97e-4bb46707eac0	added Nettion formosum		no	aou_4 (1931)	1931	Monotypic.	Baikal Teal	48	Anatidae	Sarcelle élégante	Anas	Anseriformes	species	Anas formosa	Anas formosa	A	NA	NA	NA	NA	NA	Anatinae
5f78fb48-6983-47ef-9bf9-d46478530ced	Larus glaucescens	Larus glaucescens	Larus glaucescens	84873c1b-e436-47c9-95d0-8681ead8961b	added Larus glaucescens		no	aou_1.csv (1886)	1886	Monotypic.	Glaucous-winged Gull	44; 475	Laridae	Goéland à ailes grises	Larus	Charadriiformes	species	Larus glaucescens	Larus glaucescens	NA	NA	NA	NA	NA	NA	Larinae
4b8a2ecc-9269-4711-9954-289bdeaf4552	Heliomaster longirostris	Heliomaster longirostris	Heliomaster longirostris	db4f5829-dd17-423c-83cb-a4571572cd88	added Heliomaster longirostris		no	aou_6 (1983)	1983	NA	Long-billed Starthroat	854	Trochilidae	Colibri corinne	Heliomaster	Apodiformes	species	NA	Heliomaster longirostris	NA	NA	NA	NA	NA	NA	Trochilinae
2252730e-72eb-4acf-b01c-432acf9f5ed6	Eulampis jugularis	Eulampis jugularis	Eulampis jugularis	7dd0b048-bb3e-4a68-ac6f-649ee2074d13	added Eulampis jugularis		no	aou_6 (1983)	1983	Monotypic.	Purple-throated Carib	783	Trochilidae	Colibri madère	Eulampis	Apodiformes	species	NA	Eulampis jugularis	NA	NA	NA	NA	NA	NA	Trochilinae
ec311d31-dc4e-438a-bf35-0e3e89d03557	Oceanodroma microsoma	Oceanodroma microsoma	Oceanodroma microsoma; Halocyptena microsoma	c9111d4d-dedf-4fa5-8024-3559ab9c691b	added Halocyptena microsoma		no	aou_1.csv (1886)	1886	Monotypic.	Least Storm-Petrel	103; 194	Hydrobatidae	Océanite minute	Oceanodroma	Procellariiformes	species	Oceanodroma microsoma; Halocyptena microsoma	Oceanodroma microsoma	NA	NA	NA	NA	NA	NA	NA
f201b829-3ee4-425d-9ad7-a2dd982b98e6	Phylloscopus proregulus	Phylloscopus proregulus	Phylloscopus proregulus	67ba25cd-3bf5-4775-b25b-483b90179b31	added Phylloscopus proregulus		no	aou_7_49 (2008)	2008	NA	Pallas's Leaf Warbler	2016	Phylloscopidae	Pouillot de Pallas	Phylloscopus	Passeriformes	species	NA	Phylloscopus proregulus	A	NA	NA	NA	NA	NA	NA
043e956f-0a2a-497e-8ad1-67130d9bfc4c	Mesophoyx intermedia	Mesophoyx intermedia	Mesophoyx intermedia	fa04c627-f786-42ab-be5f-19988e2318c2	added Mesophoyx intermedia		no	aou_7_48 (2007)	2007	NA	Intermediate Egret	228	Ardeidae	Héron intermédiaire	Mesophoyx	Pelecaniformes	species	NA	Mesophoyx intermedia	A	NA	NA	NA	NA	NA	NA
8cd57f32-780c-4a21-890a-d518e6091472	Icterus auricapillus	Icterus auricapillus	Icterus auricapillus	d52e53b5-b48c-498e-aea9-10e3d89eeb5a	added Icterus auricapillus		no	aou_6 (1983)	1983	Monotypic.	Orange-crowned Oriole	1807	Icteridae	Oriole à tête d'or	Icterus	Passeriformes	species	NA	Icterus auricapillus	NA	NA	NA	NA	NA	NA	NA
4eea45c1-d582-4c67-a009-cada46497e73	Mionectes oleagineus	Mionectes oleagineus	Mionectes oleagineus	17a719e7-c9ff-45eb-a7e4-7b27a99e870a	added Mionectes oleagineus		no	aou_6 (1983)	1983	NA	Ochre-bellied Flycatcher	1089	Tyrannidae	Pipromorphe roussâtre	Mionectes	Passeriformes	species	NA	Mionectes oleagineus	NA	NA	NA	NA	NA	NA	Elaeniinae
336d12b0-ed72-4af1-bc48-9f1296bd6c5c	Sylvia curruca	Sylvia curruca	Sylvia curruca	98ece31b-f45b-433b-a508-99b1673ebfb5	added Sylvia curruca		no	aou_7_45 (2004)	2004	NA	Lesser Whitethroat	1413	Sylviidae	Fauvette babillarde	Sylvia	Passeriformes	species	NA	Sylvia curruca	A	NA	NA	NA	NA	NA	NA
4d405096-cc9c-46d9-b694-8082bfb80f14	Sarcoramphus papa	Sarcoramphus papa	Sarcorhamphus papa; Sarcoramphus papa	16fa5440-bb1c-414a-b762-500415b00081	added Sarcoramphus papa		no	aou_2_14 (1908)	1908	Monotypic.	King Vulture	259	Cathartidae	Sarcoramphe roi	Sarcoramphus	Cathartiformes	species	NA	Sarcoramphus papa	NA	NA	NA	NA	NA	NA	NA
d8164eae-2c28-44b5-bdfb-db0bc8785f31	Picoides albolarvatus	Picoides albolarvatus	Picoides albolarvatus; Xenopicus albolarvatus; Dryobates albolarvatus; Dendrocopos albolarvatus	f691ad38-356c-46ba-b117-d5a73cbc957a	added Xenopicus albolarvatus		no	aou_1.csv (1886)	1886	NA	White-headed Woodpecker	399; 968	Picidae	Pic à tête blanche	Picoides	Piciformes	species	Picoides albolarvatus; Xenopicus albolarvatus	Picoides albolarvatus	NA	NA	NA	NA	NA	NA	Picinae
8db1364f-c354-4c27-a182-11fa4376bf44	Tersina viridis	Tersina viridis	Tersina viridis	20c980d6-103a-4d99-8de7-e9232450b27e	added Tersina viridis		no	aou_6 (1983)	1983	NA	Swallow Tanager	1656	Thraupidae	Tersine hirondelle	Tersina	Passeriformes	species	NA	Tersina viridis	NA	NA	NA	NA	NA	NA	Dacninae
783f610c-9116-455d-9c43-aa1d0505eed0	Todus mexicanus	Todus mexicanus	Todus mexicanus	80da9ca4-dbb5-4029-aea2-ab2d3acb1920	added Todus mexicanus		no	aou_6 (1983)	1983	Monotypic.	Puerto Rican Tody	902	Todidae	Todier de Porto Rico	Todus	Coraciiformes	species	NA	Todus mexicanus	NA	NA	NA	NA	NA	NA	NA
0618c4fb-42f2-4d5f-bfc8-05e5cded3729	Grus grus	Grus grus	Grus grus	24a6d231-e0e2-4d26-93ca-2f58b62ed105	added Grus grus		no	aou_5_34 (January 1982)	1982	NA	Common Crane	366	Gruidae	Grue cendrée	Grus	Gruiformes	species	Grus grus	Grus grus	A	NA	NA	NA	NA	NA	Gruinae
07d424ff-f810-48b6-8311-24171d106887	Podiceps nigricollis	Podiceps nigricollis	Colymbus nigricollis californicus; Colymbus caspicus; Podiceps nigricollis; Colymbus nigricollis; Podiceps caspicus	d01022b3-8a82-4d8a-a59f-fe17a151d7bc	added Colymbus nigricollis californicus		no	aou_1.csv (1886)	1886	NA	Eared Grebe	1985; 4	Podicipedidae	Grèbe à cou noir	Podiceps	Podicipediformes	species	Colymbus nigricollis californicus; Podiceps nigricollis	Podiceps nigricollis	NA	NA	NA	NA	NA	NA	NA
24c7dcf4-fe91-484f-8240-3570786b4e48	Empidonax difficilis	Empidonax difficilis	Empidonax difficilis	38c3e3a5-acdd-40a8-a198-f42a72856072	added Empidonax difficilis	Empidonax insulicola + Empidonax difficilis + Empidonax cineritius -> Empidonax difficilis [lump, aou_2_14 (1908)]	no	aou_1.csv (1886)	1886	NA	NA	464	NA	NA	NA	NA	NA	Empidonax difficilis	NA	NA	NA	NA	NA	NA	NA	NA
e5053728-add1-4519-bcff-95b926b4309e	Empidonax difficilis	Empidonax difficilis	Empidonax difficilis	38c3e3a5-acdd-40a8-a198-f42a72856072	Empidonax insulicola + Empidonax difficilis + Empidonax cineritius -> Empidonax difficilis [lump, aou_2_14 (1908)]	Empidonax difficilis -> Empidonax difficilis + Empidonax occidentalis [split, aou_6_37 (1989)]	no	aou_2_14 (1908)	1908	NA	NA	NA	NA	NA	NA	NA	NA	Empidonax difficilis	NA	NA	NA	NA	NA	NA	NA	NA
a69ef43f-b73f-42dd-a7a4-9881e299974c	Empidonax difficilis	Empidonax difficilis	Empidonax difficilis	38c3e3a5-acdd-40a8-a198-f42a72856072	Empidonax difficilis -> Empidonax difficilis + Empidonax occidentalis [split, aou_6_37 (1989)]		no	aou_6_37 (1989)	1989	NA	Pacific-slope Flycatcher	1148	Tyrannidae	Moucherolle côtier	Empidonax	Passeriformes	species	NA	Empidonax difficilis	NA	NA	NA	NA	NA	NA	Fluvicolinae
09c132a1-e729-461d-917b-d11dbeabdfba	Setophaga caerulescens	Setophaga caerulescens	Dendroica caerulescens; Setophaga caerulescens	9c809fb0-601a-43e8-9524-bbb6dd897e51	added Dendroica caerulescens		no	aou_1.csv (1886)	1886	NA	Black-throated Blue Warbler	654; 1549	Parulidae	Paruline bleue	Setophaga	Passeriformes	species	Dendroica caerulescens	Setophaga caerulescens	NA	NA	NA	NA	NA	NA	NA
820ea972-2d8d-4cf8-ae4c-34ba88f10169	Emberiza variabilis	Emberiza variabilis	Emberiza variabilis	f1ed92c5-cb51-41a2-a58b-081885ce4991	added Emberiza variabilis		no	aou_5_34 (January 1982)	1982	NA	Gray Bunting	1741	Emberizidae	Bruant gris	Emberiza	Passeriformes	species	Emberiza variabilis	Emberiza variabilis	A	NA	NA	NA	NA	NA	NA
713c16f2-893a-4bd7-b43f-905f97a01dec	Vireo crassirostris	Vireo crassirostris	Vireo crassirostris	c7e3b6b7-7fa1-4bcf-b744-3747fc74bd33	added Vireo crassirostris		no	aou_6 (1983)	1983	NA	Thick-billed Vireo	1234	Vireonidae	Viréo à bec fort	Vireo	Passeriformes	species	NA	Vireo crassirostris	NA	NA	NA	NA	NA	NA	NA
313c3e37-d6be-4df8-87cd-60413127f74c	Glaucidium siju	Glaucidium siju	Glaucidium siju	a91e517d-5e74-49b8-947b-fc00d8bde8fa	added Glaucidium siju		no	aou_6 (1983)	1983	NA	Cuban Pygmy-Owl	690	Strigidae	Chevêchette de Cuba	Glaucidium	Strigiformes	species	NA	Glaucidium siju	NA	NA	NA	NA	NA	NA	NA
1bcc0800-f911-4562-a6f7-e246dc87f5c5	Calamospiza melanocorys	Calamospiza melanocorys	Calamospiza melanocorys	4e872c82-260c-4063-b4b2-81d83edfdbe2	added Calamospiza melanocorys		no	aou_1.csv (1886)	1886	Monotypic.	Lark Bunting	605; 1714	Emberizidae	Bruant noir et blanc	Calamospiza	Passeriformes	species	Calamospiza melanocorys	Calamospiza melanocorys	NA	NA	NA	NA	NA	NA	NA
42f612c6-5e1e-41b1-a60c-a16045097673	Oceanodroma tethys	Oceanodroma tethys	Oceanodroma tethys	d762985f-5b6c-45ad-8fba-9df2b79a2d20	added Oceanodroma tethys		no	aou_4_28 (1953)	1953	NA	Wedge-rumped Storm-Petrel	189	Hydrobatidae	Océanite téthys	Oceanodroma	Procellariiformes	species	Oceanodroma tethys	Oceanodroma tethys	NA	NA	NA	NA	NA	N	NA
4d83aebe-086a-482d-9e29-e56a2e2a198c	Buteo solitarius	Buteo solitarius	Buteo solitarius	6f1d4cf1-f5eb-48ae-a6f1-b53741311db5	added Buteo solitarius		no	aou_5_34 (January 1982)	1982	Monotypic.	Hawaiian Hawk	304	Accipitridae	Buse d'Hawaï	Buteo	Accipitriformes	species	Buteo solitarius	Buteo solitarius	NA	NA	H	NA	NA	NA	NA
ee79d1e7-49ed-4880-90ee-47a84d5d1acc	Anas clypeata	Anas clypeata	Spatula clypeata; Anas clypeata	19154dd2-a62f-437e-b8e1-b294f01a5448	added Spatula clypeata		no	aou_1.csv (1886)	1886	Monotypic.	Northern Shoveler	44; 142	Anatidae	Canard souchet	Anas	Anseriformes	species	Spatula clypeata; Anas clypeata	Anas clypeata	NA	NA	NA	NA	NA	NA	Anatinae
eb2833c7-6b14-4011-87ab-11ed9d85b5ca	Uria lomvia	Uria lomvia	Uria lomvia; Uria lomvia arra	cd094118-cb7f-4d75-b54e-723504019591	added Uria lomvia arra; added Uria lomvia		no	aou_1.csv (1886)	1886	NA	Thick-billed Murre	31a; 515; 31	Alcidae	Guillemot de Brünnich	Uria	Charadriiformes	species	Uria lomvia; Uria lomvia arra	Uria lomvia	NA	NA	NA	NA	NA	NA	NA
e4c866f9-8a1f-47d2-a07d-88f83d2ec3b8	Egretta tricolor	Egretta tricolor	Ardea tricolor; Ardea tricolor ruficollis; Hydranassa tricolor; Egretta tricolor	e560d365-6cee-4eee-ac22-82ccf5e074b6	added Ardea tricolor ruficollis		no	aou_1.csv (1886)	1886	NA	Tricolored Heron	199; 234	Ardeidae	Aigrette tricolore	Egretta	Pelecaniformes	species	Ardea tricolor ruficollis; Egretta tricolor	Egretta tricolor	NA	NA	NA	NA	NA	NA	NA
abc29ef7-a431-4a4d-b6ac-9ddb155e5918	Cygnus olor	Cygnus olor	Cygnus olor; Sthenelides olor	56655b1e-ffb6-4dc3-8036-13ddafad6330	added Sthenelides olor		no	aou_4 (1931)	1931	Monotypic.	Mute Swan	24	Anatidae	Cygne tuberculé	Cygnus	Anseriformes	species	Cygnus olor	Cygnus olor	NA	NA	NA	I	NA	NA	Anserinae
0d11212d-fedd-4eff-b8d5-c06f5ae0e463	Tringa solitaria	Tringa solitaria	Tringa solitaria; Helodromas solitarius; Totanus solitarius	fe00b879-eb89-4184-8e63-522ed3efec63	added Totanus solitarius		no	aou_1.csv (1886)	1886	NA	Solitary Sandpiper	399; 256	Scolopacidae	Chevalier solitaire	Tringa	Charadriiformes	species	Tringa solitaria; Totanus solitarius	Tringa solitaria	NA	NA	NA	NA	NA	NA	Tringinae
b8d51676-d271-46c5-a81b-291b4f3eec38	Leucopternis semiplumbeus	Leucopternis semiplumbeus	Leucopternis semiplumbeus; Leucopternis semiplumbea	fa3ff31e-79c0-41f2-9eff-455fe50da2f0	added Leucopternis semiplumbea		no	aou_6 (1983)	1983	Monotypic.	Semiplumbeous Hawk	286	Accipitridae	Buse semiplombée	Leucopternis	Accipitriformes	species	NA	Leucopternis semiplumbeus	NA	NA	NA	NA	NA	NA	NA
4901f285-93c5-4e21-bda2-49c2d78c754f	Euplectes afer	Euplectes afer	Euplectes afer	2b00b0af-a8ea-4351-89c5-632deebff5a2	added Euplectes afer		no	aou_6 (1983)	1983	.	Yellow-crowned Bishop	1911	Ploceidae	Euplecte vorabé	Euplectes	Passeriformes	species	NA	Euplectes afer	NA	NA	NA	I	NA	NA	Ploceinae
54a02ab7-0f16-4769-9d13-d1513037de7d	Euphonia anneae	Euphonia anneae	Euphonia anneae	5dbe8bff-a7c2-480d-9131-3cd72de25e66	added Euphonia anneae		no	aou_6 (1983)	1983	NA	Tawny-capped Euphonia	1841	Fringillidae	Organiste à couronne rousse	Euphonia	Passeriformes	species	NA	Euphonia anneae	NA	NA	NA	NA	NA	NA	Euphoniinae
34296c55-2485-440a-8ed0-dacad9afbb25	Emberiza schoeniclus	Emberiza schoeniclus	Emberiza schoeniclus	2c387b8b-ae0d-4c1f-9d33-7ef77f841af6	added Emberiza schoeniclus		no	aou_5_34 (January 1982)	1982	NA	Reed Bunting	1743	Emberizidae	Bruant des roseaux	Emberiza	Passeriformes	species	Emberiza schoeniclus	Emberiza schoeniclus	A	NA	NA	NA	NA	NA	NA
bd3e470d-91a8-4e5d-a79c-2fd438d38372	Elaenia flavogaster	Elaenia flavogaster	Elaenia flavogaster	ecc92956-2f5b-435d-ae70-20f7ce93110c	added Elaenia flavogaster		no	aou_6 (1983)	1983	NA	Yellow-bellied Elaenia	1083	Tyrannidae	Élénie à ventre jaune	Elaenia	Passeriformes	species	NA	Elaenia flavogaster	NA	NA	NA	NA	NA	NA	Elaeniinae
9cde43d9-4a29-47e7-a72f-4755ee0f6c3b	Oceanodroma socorroensis	Oceanodroma socorroensis	Oceanodroma socorroensis; Oceanodroma soccoroensis	2fc47a95-c982-4aa2-829c-ac7267a1a450	added Oceanodroma socorroensis	Oceanodroma leucorhoa + Oceanodroma soccoroensis -> Oceanodroma leucorhoa [lump, aou_4_21 (1946)]	no	aou_2_08 (1897)	1897	NA	NA	NA	NA	NA	NA	NA	NA	NA	NA	NA	NA	NA	NA	NA	NA	NA
54fd9e12-7ae4-40b1-bb90-aa191d7c859f	Oceanodroma socorroensis	Oceanodroma socorroensis	Oceanodroma socorroensis; Oceanodroma soccoroensis	2fc47a95-c982-4aa2-829c-ac7267a1a450	Oceanodroma leucorhoa + Oceanodroma soccoroensis -> Oceanodroma leucorhoa [lump, aou_4_21 (1946)]	Oceanodroma leucorhoa -> Oceanodroma leucorhoa + Oceanodroma socorroensis + Oceanodroma cheimomnestes [split, aou_7_57 (2016)]	no	aou_4_21 (1946)	1946	NA	NA	NA	NA	NA	NA	NA	NA	NA	NA	NA	NA	NA	NA	NA	NA	NA
742524de-8fcc-4675-b51c-f27e328081dd	Oceanodroma socorroensis	Oceanodroma socorroensis	Oceanodroma socorroensis	2fc47a95-c982-4aa2-829c-ac7267a1a450	Oceanodroma leucorhoa -> Oceanodroma leucorhoa + Oceanodroma socorroensis + Oceanodroma cheimomnestes [split, aou_7_57 (2016)]		no	aou_7_57 (2016)	2016	Formerly considered conspecific with Oceanodroma leucorhoa and O. cheimomnestes.	Townsend's Storm-Petrel	12151	Hydrobatidae	Océanite de Townsend	Oceanodroma	Procellariiformes	species	NA	Oceanodroma socorroensis	NA	NA	NA	NA	NA	NA	NA
9c1b2f6c-e91e-4579-a470-e37cbb27573e	Sternula superciliaris	Sternula superciliaris	Sterna superciliaris; Sternula superciliaris	53acd639-6098-4be0-a797-85d856068b7c	added Sterna superciliaris		no	aou_6 (1983)	1983	Monotypic.	Yellow-billed Tern	492	Laridae	Sterne argentée	Sternula	Charadriiformes	species	NA	Sternula superciliaris	A	NA	NA	NA	NA	NA	Sterninae
d8e7812b-0a48-4178-a645-0533f20399c6	Moho bishopi	Moho bishopi	Moho bishopi	74a83b5c-b5f6-4c74-b9d2-b134645f3b00	added Moho bishopi		no	aou_5_34 (January 1982)	1982	Monotypic.	Bishop's Oo	1226	Mohoidae	Moho de Bishop	Moho	Passeriformes	species	Moho bishopi	Moho bishopi	NA	†	H	NA	NA	NA	NA
3f9fa8be-3439-497f-b5aa-b045880abde2	Cacicus uropygialis	Cacicus uropygialis	Cacicus uropygialis	d0834465-2050-4856-b160-d5b6333360ee	added Cacicus uropygialis		no	aou_6 (1983)	1983	NA	Scarlet-rumped Cacique	1821	Icteridae	Cassique à dos rouge	Cacicus	Passeriformes	species	NA	Cacicus uropygialis	NA	NA	NA	NA	NA	NA	NA
de5c3bd6-5ca3-4559-b83f-e6d739370c9b	Larus schistisagus	Larus schistisagus	Larus schistisagus	f5450192-ef8e-4a2a-84a3-09c3b435488d	added Larus schistisagus		no	aou_1.csv (1886)	1886	Monotypic.	Slaty-backed Gull	48; 472	Laridae	Goéland à manteau ardoisé	Larus	Charadriiformes	species	Larus schistisagus	Larus schistisagus	NA	NA	NA	NA	NA	NA	Larinae
d25a7780-cf3d-40ab-9e8b-b7e25c217c24	Heliornis fulica	Heliornis fulica	Heliornis fulica	b2ca55ef-3db4-4ed4-a5d0-195e89fa930d	added Heliornis fulica		no	aou_6 (1983)	1983	Monotypic.	Sungrebe	362	Heliornithidae	Grébifoulque d'Amérique	Heliornis	Gruiformes	species	NA	Heliornis fulica	NA	NA	NA	NA	NA	NA	NA
2c1ebefe-690c-4f98-a41b-5593593979b0	Zimmerius vilissimus	Zimmerius vilissimus	Zimmerius vilissimus	66aa6240-fc9c-4086-853f-730259fe3637	added Zimmerius vilissimus		no	aou_6 (1983)	1983	NA	Paltry Tyrannulet	1096	Tyrannidae	Tyranneau gobemoucheron	Zimmerius	Passeriformes	species	NA	Zimmerius vilissimus	NA	NA	NA	NA	NA	NA	Elaeniinae
bd66e5c0-10df-44e5-b102-28166ab06313	Hylomanes momotula	Hylomanes momotula	Hylomanes momotula	c5a5b586-ebef-446c-84d4-f5f59cf839d8	added Hylomanes momotula		no	aou_6 (1983)	1983	NA	Tody Motmot	903	Momotidae	Motmot nain	Hylomanes	Coraciiformes	species	NA	Hylomanes momotula	NA	NA	NA	NA	NA	NA	NA
b6234120-dbcc-4355-90f4-cc6ae3e5c62c	Zenaida asiatica	Zenaida asiatica	Melopelia leucoptera; Melopelia asiatica; Zenaida asiatica	5f16ac71-c53c-439e-848c-0f000fd7dbba	added Melopelia leucoptera		no	aou_1.csv (1886)	1886	NA	White-winged Dove	553; 319	Columbidae	Tourterelle à ailes blanches	Zenaida	Columbiformes	species	Melopelia leucoptera; Zenaida asiatica	Zenaida asiatica	NA	NA	NA	NA	NA	NA	NA
c0ae5327-753c-4aa2-8811-5fc3fcd87ebd	Cyanocorax beecheii	Cyanocorax beecheii	Cyanocorax beecheii	0cf34f9b-4ebc-4511-a566-178342abd938	added Cyanocorax beecheii		no	aou_6 (1983)	1983	Monotypic.	Purplish-backed Jay	1280	Corvidae	Geai à dos violet	Cyanocorax	Passeriformes	species	NA	Cyanocorax beecheii	NA	NA	NA	NA	NA	NA	NA
34def063-ddd1-43b5-8fd0-930a8aacab24	Sporophila nigricollis	Sporophila nigricollis	Sporophila nigricollis	120679f0-38a2-4776-9b74-8f8de78263fd	added Sporophila nigricollis		no	aou_6 (1983)	1983	NA	Yellow-bellied Seedeater	1661	Thraupidae	Sporophile à ventre jaune	Sporophila	Passeriformes	species	NA	Sporophila nigricollis	NA	NA	NA	NA	*	NA	Sporophilinae
652f61f1-0c62-431e-b524-189725a64bcf	Galbula ruficauda	Galbula ruficauda	Galbula ruficauda	8693a5b9-d4ee-49c5-a03d-99257affa05b	added Galbula ruficauda		no	aou_6 (1983)	1983	NA	Rufous-tailed Jacamar	926	Galbulidae	Jacamar à queue rousse	Galbula	Piciformes	species	NA	Galbula ruficauda	NA	NA	NA	NA	NA	NA	NA
4efbbcca-d120-4f80-87e0-428b1cfbab8d	Lepidopyga coeruleogularis	Lepidopyga coeruleogularis	Lepidopyga coeruleogularis	c24faa9e-0cf3-42bb-a0de-a27a4434ebea	added Lepidopyga coeruleogularis		no	aou_6 (1983)	1983	NA	Sapphire-throated Hummingbird	810	Trochilidae	Colibri faux-saphir	Lepidopyga	Apodiformes	species	NA	Lepidopyga coeruleogularis	NA	NA	NA	NA	NA	NA	Trochilinae
9ace2655-0a71-4f7a-ae99-8e6555d88e7d	Myioborus miniatus	Myioborus miniatus	Myioborus miniatus	3ff4d96c-fadc-400c-86d2-674e3be17739	added Myioborus miniatus		no	aou_5_34 (January 1982)	1982	NA	Slate-throated Redstart	1607	Parulidae	Paruline ardoisée	Myioborus	Passeriformes	species	Myioborus miniatus	Myioborus miniatus	NA	NA	NA	NA	NA	NA	NA
b5a1124d-3b63-426d-bf70-0415798b895e	Calidris pygmea	Calidris pygmea	Calidris pygmea; Eurynorhynchus pygmeus; Eurynorhynchus pygmeum; Eurynorhynchus pygmaeus	e98c2efc-6462-4d63-bfe3-5d3cc783db4d	added Eurynorhynchus pygmaeus		no	aou_1.csv (1886)	1886	Formerly placed in the genus Eurynorhynchus. Monotypic.	Spoon-billed Sandpiper	10461; [245]	Scolopacidae	Bécasseau spatule	Calidris	Charadriiformes	species	Eurynorhynchus pygmeus; Eurynorhynchus pygmaeus	Calidris pygmea	A	NA	NA	NA	NA	NA	Arenariinae
098e946b-f2bf-4b67-a19e-4cff8ad9f418	Phoebastria immutabilis	Phoebastria immutabilis	Diomedea immutabilis; Phoebastria immutabilis	87dcf9f9-93c8-4fee-921c-32c66680f54c	added Diomedea immutabilis		no	aou_2_09 (1899)	1899	Monotypic.	Laysan Albatross	146	Diomedeidae	Albatros de Laysan	Phoebastria	Procellariiformes	species	Diomedea immutabilis	Phoebastria immutabilis	NA	NA	NA	NA	NA	NA	NA
8e05a07d-0821-4939-83b7-0fdd4e36cf84	Formicarius rufipectus	Formicarius rufipectus	Formicarius rufipectus	7d4aed69-2368-403b-bf2b-84e724588b2e	added Formicarius rufipectus		no	aou_6 (1983)	1983	NA	Rufous-breasted Antthrush	1066	Formicariidae	Tétéma à poitrine rousse	Formicarius	Passeriformes	species	NA	Formicarius rufipectus	NA	NA	NA	NA	NA	NA	NA
cf9bb7b8-9aad-483d-b316-5917ce913e2b	Vireo brevipennis	Vireo brevipennis	Vireo brevipennis	9b19146e-f441-4607-94d2-f5c38974823d	added Vireo brevipennis		no	aou_6 (1983)	1983	NA	Slaty Vireo	1232	Vireonidae	Viréo ardoisé	Vireo	Passeriformes	species	NA	Vireo brevipennis	NA	NA	NA	NA	NA	NA	NA
da30f789-b422-465a-bfd2-d354ecc569d4	Geothlypis nelsoni	Geothlypis nelsoni	Geothlypis nelsoni	2c276ddf-475c-4530-90db-b034a2f5b5ff	added Geothlypis nelsoni		no	aou_6 (1983)	1983	NA	Hooded Yellowthroat	1593	Parulidae	Paruline de Nelson	Geothlypis	Passeriformes	species	NA	Geothlypis nelsoni	NA	NA	NA	NA	NA	NA	NA
5d9334c0-a317-41d9-9aa2-c0a5ff1f65df	Bonasa umbellus	Bonasa umbellus	Bonasa umbellus togata; Bonasa umbellus; Bonasa umbellus umbelloides; Bonasa umbellus sabini	6282eea8-dd39-4191-82ab-9f0415350da2	added Bonasa umbellus togata; added Bonasa umbellus umbelloides; added Bonasa umbellus; added Bonasa umbellus sabini		no	aou_1.csv (1886)	1886	NA	Ruffed Grouse	300; 300c; 300b; 300a; 98	Phasianidae	Gélinotte huppée	Bonasa	Galliformes	species	Bonasa umbellus togata; Bonasa umbellus; Bonasa umbellus umbelloides; Bonasa umbellus sabini	Bonasa umbellus	NA	NA	NA	NA	NA	NA	Tetraoninae
729fb131-df96-43b0-aedd-b550d274b1f5	(not found in dataset)		Hemignathus obscurus	770f444e-98c9-4c1e-980f-047f8671aa91	added Hemignathus obscurus	Hemignathus obscurus -> Hemignathus obscurus + Hemignathus ellisianus [split, aou_6_41 (1997)]	no	aou_5_34.csv (February 1982)	1982	NA	NA	NA	NA	NA	NA	NA	NA	Hemignathus obscurus	NA	NA	NA	NA	NA	NA	NA	NA
a5141556-c08d-4790-aad9-dd890799aef3	Akialoa obscura	Akialoa obscura	Akialoa obscura; Hemignathus obscurus	770f444e-98c9-4c1e-980f-047f8671aa91	Hemignathus obscurus -> Hemignathus obscurus + Hemignathus ellisianus [split, aou_6_41 (1997)]		no	aou_6_41 (1997)	1997	Monotypic. Formerly placed in the genus Hemignathus.	Lesser Akialoa	11711	Fringillidae	Akialoa d'Hawaï	Akialoa	Passeriformes	species	NA	Akialoa obscura	NA	†	H	NA	NA	NA	Carduelinae
93148ec7-bc76-4626-bc54-b031ad5055e7	Arremon brunneinucha	Arremon brunneinucha	Buarremon brunneinuchus; Atlapetes brunneinucha; Arremon brunneinucha; Buarremon brunneinucha	a5578e77-cad5-41d9-95a9-0720161bc403	added Atlapetes brunneinucha		no	aou_6 (1983)	1983	NA	Chestnut-capped Brushfinch	2003	Emberizidae	Tohi à nuque brune	Arremon	Passeriformes	species	NA	Arremon brunneinucha	NA	NA	NA	NA	NA	NA	NA
8cb03cd2-f588-4fd2-a8be-6ad293ab92c1	Amazona ventralis	Amazona ventralis	Amazona ventralis	752ea55d-5ad4-417c-b283-0d36c4322f1f	added Amazona ventralis		no	aou_6 (1983)	1983	Monotypic.	Hispaniolan Parrot	625	Psittacidae	Amazone d'Hispaniola	Amazona	Psittaciformes	species	NA	Amazona ventralis	NA	NA	NA	NA	NA	NA	Arinae
f73e9a89-012e-4151-8876-1c0e4c005ba6	Pycnonotus jocosus	Pycnonotus jocosus	Pycnonotus jocosus	c2cccc38-fed2-4fd8-9286-4714412d661c	added Pycnonotus jocosus		no	aou_5_34 (January 1982)	1982	NA	Red-whiskered Bulbul	1401	Pycnonotidae	Bulbul orphée	Pycnonotus	Passeriformes	species	Pycnonotus jocosus	Pycnonotus jocosus	NA	NA	H	I	NA	NA	NA
fd742fbb-42ec-4ca0-ac4b-ee479c126fbd	Sterna dougallii	Sterna dougallii	Sterna dougallii; Sterna dougalli	bf752719-d54a-401c-82b5-701edf388fb2	added Sterna dougalli		no	aou_1.csv (1886)	1886	NA	Roseate Tern	500; 72	Laridae	Sterne de Dougall	Sterna	Charadriiformes	species	Sterna dougallii; Sterna dougalli	Sterna dougallii	NA	NA	NA	NA	NA	NA	Sterninae
978db6ed-62fa-45fd-96e8-c669fea63fcc	Calypte anna	Calypte anna	Calypte anna; Trochilus anna	d6b7e3c8-0496-4875-9acf-860d09cfaa42	added Trochilus anna		no	aou_1.csv (1886)	1886	Monotypic.	Anna's Hummingbird	431; 868	Trochilidae	Colibri d'Anna	Calypte	Apodiformes	species	Calypte anna; Trochilus anna	Calypte anna	NA	NA	NA	NA	NA	NA	Trochilinae
68dba619-bc52-456b-a6fd-17d204656143	Francolinus francolinus	Francolinus francolinus	Francolinus francolinus	a0d94da9-309e-4924-a272-01de15713b83	added Francolinus francolinus		no	aou_5_34 (January 1982)	1982	NA	Black Francolin	89	Phasianidae	Francolin noir	Francolinus	Galliformes	species	Francolinus francolinus	Francolinus francolinus	NA	NA	H	I	NA	NA	Phasianinae
799052e7-fcc1-42e2-9a1a-be84801db662	Anas americana	Anas americana	Mareca americana; Anas americana	96d7f904-9160-47c9-969c-df9141405bbb	added Anas americana		no	aou_1.csv (1886)	1886	Monotypic.	American Wigeon	35; 137	Anatidae	Canard d'Amérique	Anas	Anseriformes	species	Anas americana	Anas americana	NA	NA	NA	NA	NA	NA	Anatinae
312a72cd-6132-4599-a367-5980d8d94fad	Vireo bairdi	Vireo bairdi	Vireo bairdi	6906bde8-d3f7-4aaf-a8db-7841f0778f33	added Vireo bairdi		no	aou_6 (1983)	1983	Monotypic.	Cozumel Vireo	1236	Vireonidae	Viréo de Cozumel	Vireo	Passeriformes	species	NA	Vireo bairdi	NA	NA	NA	NA	NA	NA	NA
bb87bdf8-868a-4e12-b6e6-05a6acef17d9	Buteo albonotatus	Buteo albonotatus	Buteo albonotatus; Buteo abbreviatus	27032472-bca3-4684-a095-95722df7796c	added Buteo abbreviatus		no	aou_1.csv (1886)	1886	Monotypic.	Zone-tailed Hawk	303; 340	Accipitridae	Buse à queue barrée	Buteo	Accipitriformes	species	Buteo albonotatus; Buteo abbreviatus	Buteo albonotatus	NA	NA	NA	NA	NA	NA	NA
844d3435-c225-4954-b94e-2229df2fa319	Pterodroma longirostris	Pterodroma longirostris	Pterodroma longirostris	cf3e34c2-ce7b-452c-95be-75f5b0988725	added Pterodroma longirostris		no	aou_6_37 (1989)	1989	Monotypic.	Stejneger's Petrel	162	Procellariidae	Pétrel de Stejneger	Pterodroma	Procellariiformes	species	NA	Pterodroma longirostris	A	NA	NA	NA	NA	NA	NA
e74b7f5c-a531-422c-810b-af722eebcda0	Contopus pallidus	Contopus pallidus	Contopus pallidus	c9894e19-33c4-4f70-a2b2-9ccd8aa9debe	Contopus caribaeus -> Contopus hispaniolensis + Contopus caribaeus + Contopus pallidus [split, aou_6_40 (1995)]	Contopus caribaeus -> Contopus hispaniolensis + Contopus caribaeus + Contopus pallidus [split, aou_6_40 (1995)]	no	aou_6_40 (1995)	1995	NA	NA	NA	NA	NA	NA	NA	NA	NA	NA	NA	NA	NA	NA	NA	NA	NA
11a2ccf9-407f-4edf-8b07-666541acb4bb	Contopus pallidus	Contopus pallidus	Contopus pallidus	c9894e19-33c4-4f70-a2b2-9ccd8aa9debe	Contopus caribaeus -> Contopus hispaniolensis + Contopus caribaeus + Contopus pallidus [split, aou_6_40 (1995)]		no	aou_6_40 (1995)	1995	Monotypic.	Jamaican Pewee	1135	Tyrannidae	Moucherolle de la Jamaïque	Contopus	Passeriformes	species	NA	Contopus pallidus	NA	NA	NA	NA	NA	NA	Fluvicolinae
02211a54-6f84-4bd1-aeb6-43f7f3ea2c59	(not found in dataset)		Amphispiza belli nevadensis; Amphispiza belli	64ecc7e0-6143-4e82-a0c3-b3cc263d29fb	added Amphispiza belli; added Amphispiza belli nevadensis	Amphispiza nevadensis + Amphispiza belli -> Amphispiza belli [lump, aou_4_19 (1944)]	no	aou_1.csv (1886)	1886	NA	NA	574; 574a	NA	NA	NA	NA	NA	Amphispiza belli nevadensis; Amphispiza belli	NA	NA	NA	NA	NA	NA	NA	NA
0612d2ff-4bdc-4e09-bf9c-d2f5b857b907	Artemisiospiza belli	Artemisiospiza belli	Amphispiza belli; Artemisiospiza belli	64ecc7e0-6143-4e82-a0c3-b3cc263d29fb	Amphispiza nevadensis + Amphispiza belli -> Amphispiza belli [lump, aou_4_19 (1944)]	Artemisiospiza belli -> Artemisiospiza belli + Artemisiospiza nevadensis [split, aou_7_54 (2013)]	no	aou_4_19 (1944)	1944	NA	NA	NA	NA	NA	NA	NA	NA	Amphispiza belli	NA	NA	NA	NA	NA	NA	NA	NA
a2b6fe58-2634-4903-97da-f5d8fd6d4832	Artemisiospiza belli	Artemisiospiza belli	Artemisiospiza belli	64ecc7e0-6143-4e82-a0c3-b3cc263d29fb	Artemisiospiza belli -> Artemisiospiza belli + Artemisiospiza nevadensis [split, aou_7_54 (2013)]		no	aou_7_54 (2013)	2013	Formerly called Sage Sparrow.	Bell's Sparrow	10231	Emberizidae	Bruant de Bell	Artemisiospiza	Passeriformes	species	NA	Artemisiospiza belli	NA	NA	NA	NA	NA	NA	NA
3d7f281d-373a-4a35-89af-91e4fa3f9006	Nesoctites micromegas	Nesoctites micromegas	Nesoctites micromegas	6a3eff57-1677-4b67-9f48-31e47c4e0b83	added Nesoctites micromegas		no	aou_6 (1983)	1983	NA	Antillean Piculet	936	Picidae	Picumne des Antilles	Nesoctites	Piciformes	species	NA	Nesoctites micromegas	NA	NA	NA	NA	NA	NA	Picumninae
061a81d6-bb97-4c2b-8a76-25c88649314a	(not found in dataset)		Dendroica delicata	904719ea-04ce-4903-8533-3937119777f0	Dendroica adelaidae -> Dendroica adelaidae + Dendroica subita + Dendroica delicata [split, aou_7_42 (2000)]	Dendroica adelaidae -> Dendroica adelaidae + Dendroica subita + Dendroica delicata [split, aou_7_42 (2000)]	no	aou_7_42 (2000)	2000	NA	NA	NA	NA	NA	NA	NA	NA	NA	NA	NA	NA	NA	NA	NA	NA	NA
ed45faba-3bb4-44f9-a5bd-b4115adb3b8c	Setophaga delicata	Setophaga delicata	Dendroica delicata; Setophaga delicata	904719ea-04ce-4903-8533-3937119777f0	Dendroica adelaidae -> Dendroica adelaidae + Dendroica subita + Dendroica delicata [split, aou_7_42 (2000)]		no	aou_7_42 (2000)	2000	Monotypic.	St. Lucia Warbler	1561	Parulidae	Paruline de Sainte-Lucie	Setophaga	Passeriformes	species	NA	Setophaga delicata	NA	NA	NA	NA	NA	NA	NA
53e9f43d-b16d-46cc-bc00-588382010629	Tapera naevia	Tapera naevia	Tapera naevia	b639d17d-9c58-4cef-9bc8-61f9d9af4861	added Tapera naevia		no	aou_6 (1983)	1983	NA	Striped Cuckoo	655	Cuculidae	Géocoucou tacheté	Tapera	Cuculiformes	species	NA	Tapera naevia	NA	NA	NA	NA	NA	NA	Neomorphinae
480732e5-92a9-4eab-a850-e21480dbe1b2	Loxigilla noctis	Loxigilla noctis	Loxigilla noctis	7aaf01dc-bed2-4bf1-9716-fb3bf8861bbb	added Loxigilla noctis	Loxigilla noctis -> Loxigilla barbadensis + Loxigilla noctis [split, aou_7_47 (2006)]	no	aou_6 (1983)	1983	NA	NA	NA	NA	NA	NA	NA	NA	NA	NA	NA	NA	NA	NA	NA	NA	NA
ac1efcee-9718-45e1-877f-53552792787b	Loxigilla noctis	Loxigilla noctis	Loxigilla noctis	7aaf01dc-bed2-4bf1-9716-fb3bf8861bbb	Loxigilla noctis -> Loxigilla barbadensis + Loxigilla noctis [split, aou_7_47 (2006)]		no	aou_7_47 (2006)	2006	NA	Lesser Antillean Bullfinch	1971	Thraupidae	Sporophile rougegorge	Loxigilla	Passeriformes	species	NA	Loxigilla noctis	NA	NA	NA	NA	*	NA	Coerebinae
df7239d3-9ac2-4467-bea5-ccabc5c1398b	Spizelloides arborea	Spizelloides arborea	Spizella monticola; Spizella monticola ochracea; Spizelloides arborea; Spizella arborea	c40aa2cf-626e-4d41-bf1a-95f982443b48	added Spizella monticola; added Spizella monticola ochracea		no	aou_1.csv (1886)	1886	NA	American Tree Sparrow	559a; 559; 1704	Emberizidae	Bruant hudsonien	Spizelloides	Passeriformes	species	Spizella monticola; Spizella monticola ochracea; Spizella arborea	Spizelloides arborea	NA	NA	NA	NA	NA	NA	NA
77022861-4a54-4dab-8d9f-e0b3de9ed47c	Doricha eliza	Doricha eliza	Doricha eliza	22ca02c9-0790-4717-8430-157ecd5dbcf0	added Doricha eliza		no	aou_6 (1983)	1983	Monotypic.	Mexican Sheartail	860	Trochilidae	Colibri d’Eliza	Doricha	Apodiformes	species	NA	Doricha eliza	NA	NA	NA	NA	NA	NA	Trochilinae
e176795a-98b6-465f-a673-f5f2d9b6d4ad	Apus pacificus	Apus pacificus	Apus pacificus; Micropus pacificus	b9f251f7-4e5d-4a39-a136-b685e98467cc	added Micropus pacificus		no	aou_4 (1931)	1931	NA	Fork-tailed Swift	753	Apodidae	Martinet de Sibérie	Apus	Apodiformes	species	Apus pacificus	Apus pacificus	A	NA	NA	NA	NA	NA	Apodinae
c4118e25-faa4-47fd-a21c-2f72dc70621d	Buteo lineatus	Buteo lineatus	Buteo lineatus alleni; Buteo lineatus; Buteo lineatus elegans	fed1df06-fb64-4186-ace3-b1ec06494e04	added Buteo lineatus alleni; added Buteo lineatus; added Buteo lineatus elegans		no	aou_1.csv (1886)	1886	NA	Red-shouldered Hawk	339; 339b; 296; 339a	Accipitridae	Buse à épaulettes	Buteo	Accipitriformes	species	Buteo lineatus alleni; Buteo lineatus; Buteo lineatus elegans	Buteo lineatus	NA	NA	NA	NA	NA	NA	NA
e03615cb-46e7-4a04-871a-41c25834dbd9	Rhynchophanes mccownii	Rhynchophanes mccownii	Calcarius mccownii; Rhynchophanes mccownii; Rhynchophanes mccowni	75fea46a-b3be-4807-b0ee-c372a9b2bb26	added Rhynchophanes mccownii		no	aou_1.csv (1886)	1886	Monotypic.	McCown's Longspur	1732; 539	Calcariidae	Plectrophane de McCown	Rhynchophanes	Passeriformes	species	Calcarius mccownii; Rhynchophanes mccownii	Rhynchophanes mccownii	NA	NA	NA	NA	NA	NA	NA
e9e03ad7-0960-4996-8038-54dee2fbb582	Ardea cinerea	Ardea cinerea	Ardea cinerea	db72f728-25ed-494d-a2e4-5c4f644b569b	added Ardea cinerea		no	aou_1.csv (1886)	1886	NA	Gray Heron	[195]; 225	Ardeidae	Héron cendré	Ardea	Pelecaniformes	species	Ardea cinerea	Ardea cinerea	A	NA	NA	NA	NA	NA	NA
721b82a3-c503-472b-907d-322d6850b839	Buteo swainsoni	Buteo swainsoni	Buteo swainsoni	db55f1ad-5c49-4d42-9c09-d4f09decbd46	added Buteo swainsoni		no	aou_1.csv (1886)	1886	Monotypic.	Swainson's Hawk	342; 301	Accipitridae	Buse de Swainson	Buteo	Accipitriformes	species	Buteo swainsoni	Buteo swainsoni	NA	NA	NA	NA	NA	NA	NA
94a0ee5f-94ef-41da-a032-b72eb565c0bd	Dysithamnus puncticeps	Dysithamnus puncticeps	Dysithamnus puncticeps	99308aba-7709-4d96-813e-fe842838f1e9	added Dysithamnus puncticeps		no	aou_6 (1983)	1983	NA	Spot-crowned Antvireo	1044	Thamnophilidae	Batara ponctué	Dysithamnus	Passeriformes	species	NA	Dysithamnus puncticeps	NA	NA	NA	NA	NA	NA	NA
5a79211a-4e64-4198-a74d-6568776da9d4	Dixiphia pipra	Dixiphia pipra	Dixiphia pipra; Pipra pipra	7fc720a2-c3e2-48cb-9f92-24b3f7dd7407	added Pipra pipra		no	aou_6 (1983)	1983	Formerly placed in the genus Pipra.	White-crowned Manakin	10561	Pipridae	Manakin à tête blanche	Dixiphia	Passeriformes	species	NA	Dixiphia pipra	NA	NA	NA	NA	NA	NA	Piprinae
fd40ea0c-2703-4ff1-8e59-f3a3c6e6ccb4	Myiarchus stolidus	Myiarchus stolidus	Myiarchus stolidus	5dcf2047-e041-4267-a831-283eb36ef833	added Myiarchus stolidus		no	aou_6 (1983)	1983	NA	Stolid Flycatcher	1174	Tyrannidae	Tyran grosse-tête	Myiarchus	Passeriformes	species	NA	Myiarchus stolidus	NA	NA	NA	NA	NA	NA	Tyranninae
5f3e16d6-0908-4408-86fc-772862d7ebcf	Ramphocaenus melanurus	Ramphocaenus melanurus	Ramphocaenus melanurus	e89c07d3-df01-4f76-b8db-e0a16cc43c58	added Ramphocaenus melanurus		no	aou_6 (1983)	1983	NA	Long-billed Gnatwren	1936	Polioptilidae	Microbate à long bec	Ramphocaenus	Passeriformes	species	NA	Ramphocaenus melanurus	NA	NA	NA	NA	NA	NA	NA
4a93ecfb-1030-4f68-bf1e-8ceec1e2614f	Junco hyemalis	Junco hyemalis	Junco hyemalis; Junco hyemalis oregonus	559760b1-9047-4d95-81ae-680f990768a0	added Junco hyemalis oregonus; added Junco hyemalis	Junco carolinensis + Junco hyemalis -> Junco hyemalis [lump, aou_1_04 (1892)]	no	aou_1.csv (1886)	1886	NA	NA	567a; 567	NA	NA	NA	NA	NA	Junco hyemalis; Junco hyemalis oregonus	NA	NA	NA	NA	NA	NA	NA	NA
a0a36402-75eb-4cd0-bdc6-d2334c99931f	Junco hyemalis	Junco hyemalis	Junco hyemalis	559760b1-9047-4d95-81ae-680f990768a0	Junco carolinensis + Junco hyemalis -> Junco hyemalis [lump, aou_1_04 (1892)]	Junco annectens + Junco mearnsi + Junco hyemalis -> Junco hyemalis [lump, aou_2_14 (1908)]	no	aou_1_04 (1892)	1892	NA	NA	NA	NA	NA	NA	NA	NA	NA	NA	NA	NA	NA	NA	NA	NA	NA
9371e431-7bef-42e1-9d48-3c77a9f3d4a6	Junco hyemalis	Junco hyemalis	Junco hyemalis	559760b1-9047-4d95-81ae-680f990768a0	Junco annectens + Junco mearnsi + Junco hyemalis -> Junco hyemalis [lump, aou_2_14 (1908)]	Junco hyemalis -> Junco mearnsi + Junco hyemalis [split, aou_4 (1931)]	no	aou_2_14 (1908)	1908	NA	NA	NA	NA	NA	NA	NA	NA	NA	NA	NA	NA	NA	NA	NA	NA	NA
eeb5ed99-4fa9-4e54-ae60-8f46ae420034	Junco hyemalis	Junco hyemalis	Junco hyemalis	559760b1-9047-4d95-81ae-680f990768a0	Junco hyemalis -> Junco mearnsi + Junco hyemalis [split, aou_4 (1931)]	Junco oreganus + Junco insularis + Junco hyemalis + Junco aikeni -> Junco hyemalis [lump, aou_5_32 (1973)]	no	aou_4 (1931)	1931	NA	NA	NA	NA	NA	NA	NA	NA	NA	NA	NA	NA	NA	NA	NA	NA	NA
ccfc2334-b864-4bf4-a154-199d43db1ab6	Junco hyemalis	Junco hyemalis	Junco hyemalis	559760b1-9047-4d95-81ae-680f990768a0	Junco oreganus + Junco insularis + Junco hyemalis + Junco aikeni -> Junco hyemalis [lump, aou_5_32 (1973)]	Junco hyemalis -> Junco insularis + Junco hyemalis [split, aou_7_55 (2014)]	no	aou_5_32 (1973)	1973	NA	NA	NA	NA	NA	NA	NA	NA	Junco hyemalis	NA	NA	NA	NA	NA	NA	NA	NA
9f9c1d1e-d9cb-477e-90b6-69e3c117c901	Junco hyemalis	Junco hyemalis	Junco hyemalis	559760b1-9047-4d95-81ae-680f990768a0	Junco hyemalis -> Junco insularis + Junco hyemalis [split, aou_7_55 (2014)]		no	aou_7_55 (2014)	2014	NA	Dark-eyed Junco	1730	Emberizidae	Junco ardoisé	Junco	Passeriformes	species	NA	Junco hyemalis	NA	NA	NA	NA	NA	NA	NA
5cb3b9db-2aad-4db2-929c-fdf6d371473c	Carpodacus erythrinus	Carpodacus erythrinus	Carpodacus erythrinus	29b7f03d-7f10-4bfb-87b6-b95779e4d022	added Carpodacus erythrinus		no	aou_5_34 (January 1982)	1982	NA	Common Rosefinch	1850	Fringillidae	Roselin cramoisi	Carpodacus	Passeriformes	species	Carpodacus erythrinus	Carpodacus erythrinus	NA	NA	NA	NA	NA	N	Carduelinae
053cc7ae-59a3-4b46-8da5-07333d771f94	Aethia psittacula	Aethia psittacula	Cyclorrhynchus psittacula; Phaleris psittacula; Cyclorrhynchus psittaculus; Aethia psittacula	1583af4c-847b-4b96-9ee6-33bfa03124ed	added Cyclorrhynchus psittaculus		no	aou_1.csv (1886)	1886	Monotypic.	Parakeet Auklet	17; 527	Alcidae	Starique perroquet	Aethia	Charadriiformes	species	Cyclorrhynchus psittacula; Cyclorrhynchus psittaculus	Aethia psittacula	NA	NA	NA	NA	NA	NA	NA
f3f89a1e-f6e2-4b93-abb9-148d0e4d9d22	Rynchops niger	Rynchops niger	Rynchops niger; Rynchops nigra	df4a7dd9-6d68-401a-a85b-0a86d79960e2	added Rynchops nigra		no	aou_1.csv (1886)	1886	NA	Black Skimmer	80; 1937	Laridae	Bec-en-ciseaux noir	Rynchops	Charadriiformes	species	Rynchops niger; Rynchops nigra	Rynchops niger	NA	NA	NA	NA	NA	NA	Rynchopinae
d0b389bb-22fd-4e3e-8453-ec86ee29d7be	Tringa totanus	Tringa totanus	Totanus totanus; Tringa totanus	82d7ce6d-bdae-49cb-86e6-9e47c3f62d7b	added Totanus totanus		no	aou_3_16 (1912)	1912	NA	Common Redshank	409	Scolopacidae	Chevalier gambette	Tringa	Charadriiformes	species	NA	Tringa totanus	A	NA	NA	NA	NA	NA	Tringinae
0e24d212-d805-4c09-aee6-5abdb2df6365	Saltator maximus	Saltator maximus	Saltator maximus	d51248b2-d856-4c87-81d6-33adcbfb0490	added Saltator maximus		no	aou_6 (1983)	1983	NA	Buff-throated Saltator	1749	Thraupidae	Saltator des grands-bois	Saltator	Passeriformes	species	NA	Saltator maximus	NA	NA	NA	NA	NA	NA	Saltatorinae
86cd2232-dc7d-47e0-833f-f72c2e48fd07	Rhodacanthis palmeri	Rhodacanthis palmeri	Rhodacanthis palmeri	d0fe6203-abd9-48f2-8bf4-9fe60232a618	added Rhodacanthis palmeri		no	aou_5_34 (January 1982)	1982	Monotypic.	Greater Koa-Finch	1882	Fringillidae	Psittirostre de Palmer	Rhodacanthis	Passeriformes	species	Rhodacanthis palmeri	Rhodacanthis palmeri	NA	†	H	NA	NA	NA	Carduelinae
e51a9f4c-d401-4011-9f7d-056c1bf2b7d9	Notharchus tectus	Notharchus tectus	Notharchus tectus; Bucco tectus	929125c7-f4ff-46d2-a302-1c2cbfb7c4b7	added Bucco tectus		no	aou_6 (1983)	1983	NA	Pied Puffbird	920	Bucconidae	Tamatia pie	Notharchus	Piciformes	species	NA	Notharchus tectus	NA	NA	NA	NA	NA	NA	NA
13869d6a-a488-4721-a1df-56265a36b396	(not found in dataset)		Hemignathus procerus; Hemignathus ellisianus	77d682f9-6725-41cd-9b1a-0bf0b5222058	added Hemignathus procerus	Hemignathus obscurus -> Hemignathus obscurus + Hemignathus ellisianus [split, aou_6_41 (1997)]	no	aou_5_34.csv (February 1982)	1982	NA	NA	NA	NA	NA	NA	NA	NA	Hemignathus procerus	NA	NA	NA	NA	NA	NA	NA	NA
76d86643-4738-4b4d-9268-3472e88b6111	Akialoa ellisiana	Akialoa ellisiana	Akialoa ellisiana; Hemignathus procerus; Hemignathus ellisianus	77d682f9-6725-41cd-9b1a-0bf0b5222058	Hemignathus obscurus -> Hemignathus obscurus + Hemignathus ellisianus [split, aou_6_41 (1997)]	Akialoa ellisiana -> Akialoa stejnegeri + Akialoa lanaiensis + Akialoa ellisiana [split, aou_7_56 (2015)]	no	aou_6_41 (1997)	1997	NA	NA	NA	NA	NA	NA	NA	NA	NA	NA	NA	NA	NA	NA	NA	NA	NA
9c39333a-6045-4da7-b274-52801009e773	Akialoa ellisiana	Akialoa ellisiana	Akialoa ellisiana; Hemignathus ellisianus	77d682f9-6725-41cd-9b1a-0bf0b5222058	Akialoa ellisiana -> Akialoa stejnegeri + Akialoa lanaiensis + Akialoa ellisiana [split, aou_7_56 (2015)]		no	aou_7_56 (2015)	2015	Formerly placed in the genus Hemignathus, and considered conspecific with Akialoa stejnegeri and A. lanaiensis	Oahu Akialoa	11721	Fringillidae	Akialoa d'Oahu	Akialoa	Passeriformes	species	NA	Akialoa ellisiana	NA	†	H	NA	NA	NA	Carduelinae
45eca41a-d955-44cf-9757-b8e7120ce826	Streptoprocne semicollaris	Streptoprocne semicollaris	Streptoprocne semicollaris	52abc8a3-c0d8-417b-89c2-ba414ad436ab	added Streptoprocne semicollaris		no	aou_6 (1983)	1983	Monotypic.	White-naped Swift	740	Apodidae	Martinet à nuque blanche	Streptoprocne	Apodiformes	species	NA	Streptoprocne semicollaris	NA	NA	NA	NA	NA	NA	Cypseloidinae
42acfd96-4cce-4510-bd9b-83860e10a2f6	Vireo hypochryseus	Vireo hypochryseus	Vireo hypochryseus	33bf4e90-6972-43b6-b20c-04ed08d8e496	added Vireo hypochryseus		no	aou_6 (1983)	1983	NA	Golden Vireo	1253	Vireonidae	Viréo doré	Vireo	Passeriformes	species	NA	Vireo hypochryseus	NA	NA	NA	NA	NA	NA	NA
52a03e98-4806-4694-87bc-b0e74e994385	Todirostrum cinereum	Todirostrum cinereum	Todirostrum cinereum	c6fc4381-9521-4cb2-8263-673a453b92f3	added Todirostrum cinereum		no	aou_6 (1983)	1983	NA	Common Tody-Flycatcher	1105	Tyrannidae	Todirostre familier	Todirostrum	Passeriformes	species	NA	Todirostrum cinereum	NA	NA	NA	NA	NA	NA	Platyrinchinae
4d6c5088-6834-4a7e-ba68-323e7cf96e1e	Trogon elegans	Trogon elegans	Trogon elegans	e75e93b3-c536-46a3-affb-fb2475508891	Trogon elegans + Trogon ambiguus -> Trogon elegans [lump, aou_4_19 (1944)]	Trogon elegans + Trogon ambiguus -> Trogon elegans [lump, aou_4_19 (1944)]	no	aou_4_19 (1944)	1944	NA	NA	NA	NA	NA	NA	NA	NA	NA	NA	NA	NA	NA	NA	NA	NA	NA
d193e8de-12ec-4ffd-9d6b-df03eefa7491	Trogon elegans	Trogon elegans	Trogon elegans	e75e93b3-c536-46a3-affb-fb2475508891	Trogon elegans + Trogon ambiguus -> Trogon elegans [lump, aou_4_19 (1944)]	Trogon elegans + Trogon ambiguus -> Trogon elegans [lump, aou_4_22 (1947)]	no	aou_4_19 (1944)	1944	NA	NA	NA	NA	NA	NA	NA	NA	NA	NA	NA	NA	NA	NA	NA	NA	NA
4089c0fa-fb79-4af9-b3cb-ed1568bd9d3c	Trogon elegans	Trogon elegans	Trogon elegans	e75e93b3-c536-46a3-affb-fb2475508891	Trogon elegans + Trogon ambiguus -> Trogon elegans [lump, aou_4_22 (1947)]		no	aou_4_22 (1947)	1947	NA	Elegant Trogon	887	Trogonidae	Trogon élégant	Trogon	Trogoniformes	species	Trogon elegans	Trogon elegans	NA	NA	NA	NA	NA	NA	Trogoninae
b4bcadc7-801f-4fa4-8446-c11702b340df	Melanerpes pucherani	Melanerpes pucherani	Melanerpes pucherani	649a2f6f-e983-4880-8776-b24f3939af70	added Melanerpes pucherani		no	aou_6 (1983)	1983	Monotypic.	Black-cheeked Woodpecker	943	Picidae	Pic de Pucheran	Melanerpes	Piciformes	species	NA	Melanerpes pucherani	NA	NA	NA	NA	NA	NA	Picinae
7c35f54d-2070-4afe-9345-c792c6cfc9a5	Pachyramphus homochrous	Pachyramphus homochrous	Pachyramphus homochrous	3296af24-fb21-4afd-bb96-8dfa5c497a5d	added Pachyramphus homochrous		no	aou_6 (1983)	1983	NA	One-colored Becard	2024	Tityridae	Bécarde unicolore	Pachyramphus	Passeriformes	species	NA	Pachyramphus homochrous	NA	NA	NA	NA	NA	NA	NA
efd133e4-4202-4ac7-8973-e6a9eb89966d	Ferminia cerverai	Ferminia cerverai	Ferminia cerverai	e13248d9-8b6e-4c30-a710-80562393f961	added Ferminia cerverai		no	aou_6 (1983)	1983	Monotypic.	Zapata Wren	1383	Troglodytidae	Troglodyte de Zapata	Ferminia	Passeriformes	species	NA	Ferminia cerverai	NA	NA	NA	NA	NA	NA	NA
360b55b9-c601-471b-947a-9b36f88dbff7	Pseudastur albicollis	Pseudastur albicollis	Leucopternis albicollis; Pseudastur albicollis	7ded1598-c461-4118-ada4-f23da1d35105	added Leucopternis albicollis		no	aou_6 (1983)	1983	NA	White Hawk	9701	Accipitridae	Buse blanche	Pseudastur	Accipitriformes	species	NA	Pseudastur albicollis	NA	NA	NA	NA	NA	NA	NA
2dd3004e-4aab-49ac-a5cc-46edfb1bbd01	Basileuterus ignotus	Basileuterus ignotus	Basileuterus ignotus	8d27073d-0f65-41b5-a3cf-f7ec2d752426	added Basileuterus ignotus		no	aou_6 (1983)	1983	Monotypic.	Pirre Warbler	1614	Parulidae	Paruline du Pirré	Basileuterus	Passeriformes	species	NA	Basileuterus ignotus	NA	NA	NA	NA	NA	NA	NA
9dfaefdd-c8c2-47da-9907-c87d64c5d409	Pterodroma nigripennis	Pterodroma nigripennis	Pterodroma nigripennis	2b10554c-6461-4c5e-8d8c-faa3ef0a6345	added Pterodroma nigripennis		no	aou_5_34 (January 1982)	1982	Monotypic.	Black-winged Petrel	160	Procellariidae	Pétrel à ailes noires	Pterodroma	Procellariiformes	species	Pterodroma nigripennis	Pterodroma nigripennis	A	NA	H	NA	NA	NA	NA
3c22578a-79d3-4a71-8ab1-b6a4a8ef3ccb	Contopus sordidulus	Contopus sordidulus	Contopus richardsonii; Myiochanes richardsoni; Myiochanes richardsonii; Contopus sordidulus	a09e4e80-7af4-4de3-808c-80cc73e7eda5	added Contopus richardsonii		no	aou_1.csv (1886)	1886	NA	Western Wood-Pewee	462; 1131	Tyrannidae	Pioui de l'Ouest	Contopus	Passeriformes	species	Contopus richardsonii; Contopus sordidulus	Contopus sordidulus	NA	NA	NA	NA	NA	NA	Fluvicolinae
042eef95-cf71-4977-8bb4-d1302ff9ffc5	Crypturellus cinnamomeus	Crypturellus cinnamomeus	Crypturellus cinnamomeus	4b9ee430-5355-4e2c-8342-f490e3f445ab	added Crypturellus cinnamomeus		no	aou_6 (1983)	1983	NA	Thicket Tinamou	4	Tinamidae	Tinamou cannelle	Crypturellus	Tinamiformes	species	NA	Crypturellus cinnamomeus	NA	NA	NA	NA	NA	NA	NA
802284e1-622c-42a1-9f66-68469206e494	Phylloscopus collybita	Phylloscopus collybita	Phylloscopus collybita	e9584e2f-4a0f-48b9-82da-3f0574746f4a	added Phylloscopus collybita		no	aou_7_55 (2014)	2014	NA	Common Chiffchaff	11021	Phylloscopidae	Pouillot véloce	Phylloscopus	Passeriformes	species	NA	Phylloscopus collybita	A	NA	NA	NA	NA	NA	NA
8f993557-5611-4eca-894b-3b6962355c9a	Fringilla montifringilla	Fringilla montifringilla	Fringilla montifringilla	8ac075b2-5cf2-4340-ab11-75542f8edf53	added Fringilla montifringilla		no	aou_4 (1931)	1931	Monotypic.	Brambling	1829	Fringillidae	Pinson du Nord	Fringilla	Passeriformes	species	Fringilla montifringilla	Fringilla montifringilla	NA	NA	NA	NA	NA	NA	Fringillinae
e169bc21-88b6-465f-ab2e-8986d1dcdbfb	Corvus cryptoleucus	Corvus cryptoleucus	Corvus cryptoleucus	db7f5c4b-4e39-4e0c-b1e4-e4224cca1328	added Corvus cryptoleucus		no	aou_1.csv (1886)	1886	Monotypic.	Chihuahuan Raven	487; 1306	Corvidae	Corbeau à cou blanc	Corvus	Passeriformes	species	Corvus cryptoleucus	Corvus cryptoleucus	NA	NA	NA	NA	NA	NA	NA
9c13df2b-3cce-47b1-b2ed-4e82c55da741	Icterus gularis	Icterus gularis	Icterus gularis	8e889923-ae05-4801-8937-2d98c1542e3c	added Icterus gularis		no	aou_4_20 (1945)	1945	NA	Altamira Oriole	1815	Icteridae	Oriole à gros bec	Icterus	Passeriformes	species	Icterus gularis	Icterus gularis	NA	NA	NA	NA	NA	NA	NA
aec1fdae-dc96-4a2b-9537-c12294dc0638	Egretta garzetta	Egretta garzetta	Egretta garzetta	284798f4-92a5-4932-a5e7-e619db73c227	added Egretta garzetta		no	aou_4_31 (1956)	1956	NA	Little Egret	230	Ardeidae	Aigrette garzette	Egretta	Pelecaniformes	species	Egretta garzetta	Egretta garzetta	NA	NA	NA	NA	NA	NA	NA
8c22c13d-3c11-4727-9daa-25d0cdc13f1a	Emberiza aureola	Emberiza aureola	Emberiza aureola	c9ec899e-a28f-44a6-ad89-e7b6c5e76c35	added Emberiza aureola		no	aou_6_37 (1989)	1989	NA	Yellow-breasted Bunting	1740	Emberizidae	Bruant auréole	Emberiza	Passeriformes	species	NA	Emberiza aureola	A	NA	NA	NA	NA	NA	NA
336906e8-647a-4c68-81f6-aa5cb65a265f	Myiarchus yucatanensis	Myiarchus yucatanensis	Myiarchus yucatanensis	fc553095-58b2-4a47-acc6-f7bba91cb0c3	added Myiarchus yucatanensis		no	aou_6 (1983)	1983	NA	Yucatan Flycatcher	1163	Tyrannidae	Tyran du Yucatan	Myiarchus	Passeriformes	species	NA	Myiarchus yucatanensis	NA	NA	NA	NA	NA	NA	Tyranninae
56383144-10fa-40e8-a389-6203a2b16a88	Piranga roseogularis	Piranga roseogularis	Piranga roseogularis	1a385d62-4d06-47b8-bb16-7047647ec05f	added Piranga roseogularis		no	aou_6 (1983)	1983	NA	Rose-throated Tanager	1953	Cardinalidae	Piranga à gorge rose	Piranga	Passeriformes	species	NA	Piranga roseogularis	NA	NA	NA	NA	NA	NA	NA
b051e00c-b1b1-4fc4-a0f5-e3c94a22f203	Alopochen aegyptiaca	Alopochen aegyptiaca	Alopochen aegyptiaca	ceb6890d-d888-440f-a1a9-a8281ae2b5aa	added Alopochen aegyptiaca		no	aou_7_56 (2015)	2015	NA	Egyptian Goose	11241	Anatidae	Ouette d'Égypte	Alopochen	Anseriformes	species	NA	Alopochen aegyptiaca	NA	NA	NA	I	NA	NA	Tadorninae
ffa4fe8f-4abe-43b9-a335-c200883a46f1	Trogon collaris	Trogon collaris	Trogon collaris	f9cd708f-dad5-4533-a096-7d90ac6c0fdf	added Trogon collaris		no	aou_6 (1983)	1983	NA	Collared Trogon	888	Trogonidae	Trogon rosalba	Trogon	Trogoniformes	species	NA	Trogon collaris	NA	NA	NA	NA	NA	NA	Trogoninae
eae8e832-147f-4735-b53c-5100a2c965ed	Todus subulatus	Todus subulatus	Todus subulatus	3c6437b1-51e9-4e0d-911f-f2e57ba7ae50	added Todus subulatus		no	aou_6 (1983)	1983	Monotypic.	Broad-billed Tody	899	Todidae	Todier à bec large	Todus	Coraciiformes	species	NA	Todus subulatus	NA	NA	NA	NA	NA	NA	NA
88a44694-1e9d-4362-a5da-9b6b8ef3af37	Penelopina nigra	Penelopina nigra	Penelopina nigra	85371953-5aa3-4202-acd2-ffd378048cd5	added Penelopina nigra		no	aou_6 (1983)	1983	Monotypic.	Highland Guan	84	Cracidae	Pénélope pajuil	Penelopina	Galliformes	species	NA	Penelopina nigra	NA	NA	NA	NA	NA	NA	NA
fa5109a8-7271-4a5d-aa5c-ec0030cf06ae	Asio stygius	Asio stygius	Asio stygius	c16f4775-5ab7-49c1-8516-62d1863538b4	added Asio stygius		no	aou_6 (1983)	1983	NA	Stygian Owl	700	Strigidae	Hibou maître-bois	Asio	Strigiformes	species	NA	Asio stygius	NA	NA	NA	NA	NA	NA	NA
1d7bec0f-70c7-4e94-9b50-7ab0eb394358	Catharus mexicanus	Catharus mexicanus	Catharus mexicanus	89428051-9928-4f7a-b5b2-848abfe7b092	added Catharus mexicanus		no	aou_6 (1983)	1983	NA	Black-headed Nightingale-Thrush	1448	Turdidae	Grive à tête noire	Catharus	Passeriformes	species	NA	Catharus mexicanus	NA	NA	NA	NA	NA	NA	NA
f6c1d7b5-5593-46ee-8094-554c40b50ab9	Quiscalus palustris	Quiscalus palustris	Quiscalus palustris	57fecfa6-c165-41a0-a6af-cf1958c907b4	added Quiscalus palustris		no	aou_6 (1983)	1983	Monotypic.	Slender-billed Grackle	1789	Icteridae	Quiscale de Mexico	Quiscalus	Passeriformes	species	NA	Quiscalus palustris	NA	†	NA	NA	NA	NA	NA
08004220-4da1-48cd-9b0b-311b46671843	Coccycua minuta	Coccycua minuta	Piaya minuta; Coccycua minuta	5f85ecc0-7c6d-4d48-a3bc-be4b3dbbf30b	added Piaya minuta		no	aou_6 (1983)	1983	NA	Little Cuckoo	641	Cuculidae	Petit Piaye	Coccycua	Cuculiformes	species	NA	Coccycua minuta	NA	NA	NA	NA	NA	NA	Cuculinae
e7ec8e32-ab31-4895-87f5-282b0da50189	Selasphorus calliope	Selasphorus calliope	Selasphorus calliope; Stellula calliope; Trochilus calliope	3ed93166-1ea9-4809-8ca7-9ac3f42b3777	added Trochilus calliope		no	aou_1.csv (1886)	1886	Monotypic.	Calliope Hummingbird	870; 436	Trochilidae	Colibri calliope	Selasphorus	Apodiformes	species	Stellula calliope; Trochilus calliope	Selasphorus calliope	NA	NA	NA	NA	NA	NA	Trochilinae
d731d388-d482-4984-a1e6-544a4ddfc2bf	Cacicus cela	Cacicus cela	Cacicus cela	6de53eb1-9dc7-435f-8e49-91f917dbeea3	added Cacicus cela		no	aou_6 (1983)	1983	NA	Yellow-rumped Cacique	1822	Icteridae	Cassique cul-jaune	Cacicus	Passeriformes	species	NA	Cacicus cela	NA	NA	NA	NA	NA	NA	NA
1e445d24-62d0-444a-bf67-4d4a37247796	Turdus nigrescens	Turdus nigrescens	Turdus nigrescens	b338a730-c28e-4f9a-9756-e7c607661bb0	added Turdus nigrescens		no	aou_6 (1983)	1983	Monotypic.	Sooty Thrush	1461	Turdidae	Merle fuligineux	Turdus	Passeriformes	species	NA	Turdus nigrescens	NA	NA	NA	NA	NA	NA	NA
7590003c-b94d-4b8b-af40-1496657c1a4a	Chlorostilbon assimilis	Chlorostilbon assimilis	Chlorostilbon assimilis	6acb7615-0e67-4f51-a6f7-1b8924888f0f	added Chlorostilbon assimilis		no	aou_6 (1983)	1983	Monotypic.	Garden Emerald	797	Trochilidae	Émeraude du Panama	Chlorostilbon	Apodiformes	species	NA	Chlorostilbon assimilis	NA	NA	NA	NA	NA	NA	Trochilinae
c3553405-87e3-4fea-bf22-2cff890a34d2	Aimophila rufescens	Aimophila rufescens	Aimophila rufescens	500ca026-5132-4a37-828f-b76d43baba8b	added Aimophila rufescens		no	aou_6 (1983)	1983	NA	Rusty Sparrow	1700	Emberizidae	Tohi roussâtre	Aimophila	Passeriformes	species	NA	Aimophila rufescens	NA	NA	NA	NA	NA	NA	NA
0cd123fb-7a7b-4179-98ce-edbad424e7e5	Ramphocelus costaricensis	Ramphocelus costaricensis	Ramphocelus costaricensis	f61165cd-455a-4c63-bed9-5882f7a65abf	Ramphocelus passerinii -> Ramphocelus costaricensis + Ramphocelus passerinii [split, aou_6_41 (1997)]	Ramphocelus passerinii -> Ramphocelus costaricensis + Ramphocelus passerinii [split, aou_6_41 (1997)]	no	aou_6_41 (1997)	1997	NA	NA	NA	NA	NA	NA	NA	NA	NA	NA	NA	NA	NA	NA	NA	NA	NA
8ac473f4-b6b6-43d0-9ca3-a7676ea0b487	Ramphocelus costaricensis	Ramphocelus costaricensis	Ramphocelus costaricensis	f61165cd-455a-4c63-bed9-5882f7a65abf	Ramphocelus passerinii -> Ramphocelus costaricensis + Ramphocelus passerinii [split, aou_6_41 (1997)]		no	aou_6_41 (1997)	1997	Monotypic.	Cherrie's Tanager	1636	Thraupidae	Tangara du Costa Rica	Ramphocelus	Passeriformes	species	NA	Ramphocelus costaricensis	NA	NA	NA	NA	NA	NA	Tachyphoninae
09ed0ddb-513e-4bab-9a0b-c524cd9804ed	Molothrus aeneus	Molothrus aeneus	Callothrus robustus; Tangavius aeneus; Molothrus aeneus	c19dcd26-ada1-44c2-9086-f46744dfea51	added Molothrus aeneus		no	aou_1.csv (1886)	1886	NA	Bronzed Cowbird	496; 1794	Icteridae	Vacher bronzé	Molothrus	Passeriformes	species	Molothrus aeneus	Molothrus aeneus	NA	NA	NA	NA	NA	NA	NA
1219a7dd-86fd-4833-855d-715f52d097e9	Motacilla citreola	Motacilla citreola	Motacilla citreola	84d1cb73-ed92-478b-9327-e794443ffb98	added Motacilla citreola		no	aou_6_40 (1995)	1995	NA	Citrine Wagtail	1514	Motacillidae	Bergeronnette citrine	Motacilla	Passeriformes	species	NA	Motacilla citreola	A	NA	NA	NA	NA	NA	NA
51352ce6-5a9a-49a0-9a9d-8c55b583f69e	Arremon aurantiirostris	Arremon aurantiirostris	Arremon aurantiirostris	f4d54892-3c9d-473e-8e28-9fc1509a3aef	added Arremon aurantiirostris		no	aou_6 (1983)	1983	NA	Orange-billed Sparrow	1679	Emberizidae	Tohi à bec orange	Arremon	Passeriformes	species	NA	Arremon aurantiirostris	NA	NA	NA	NA	NA	NA	NA
3807e22e-350f-4f7a-9295-7e46ed56fc5d	Thryorchilus browni	Thryorchilus browni	Thryorchilus browni	6d2d6480-bfa2-4f37-9fad-2c43ce53c445	added Thryorchilus browni		no	aou_6 (1983)	1983	Monotypic.	Timberline Wren	1393	Troglodytidae	Troglodyte des volcans	Thryorchilus	Passeriformes	species	NA	Thryorchilus browni	NA	NA	NA	NA	NA	NA	NA
c6eeccc4-e8dd-42d5-8b68-2bc3c77ed6ad	Pluvialis squatarola	Pluvialis squatarola	Charadrius squatarola; Pluvialis squatarola; Squatarola squatarola	fce9e97f-54f5-4fc0-8baa-33c0738cc949	added Charadrius squatarola		no	aou_1.csv (1886)	1886	Monotypic.	Black-bellied Plover	270; 371	Charadriidae	Pluvier argenté	Pluvialis	Charadriiformes	species	Charadrius squatarola; Pluvialis squatarola	Pluvialis squatarola	NA	NA	NA	NA	NA	NA	Charadriinae
0c1082d5-8cd0-4c95-aa88-b42673f5badb	Odontophorus gujanensis	Odontophorus gujanensis	Odontophorus gujanensis	93edf1bb-9eb7-4fcb-8d77-1d103d2b144b	added Odontophorus gujanensis		no	aou_6 (1983)	1983	NA	Marbled Wood-Quail	125	Odontophoridae	Tocro de Guyane	Odontophorus	Galliformes	species	NA	Odontophorus gujanensis	NA	NA	NA	NA	NA	NA	NA
e50dfb48-93db-4bb9-80ed-c0e42385bfea	Starnoenas cyanocephala	Starnoenas cyanocephala	Starnoenas cyanocephala	539e5085-d945-43c3-a8f0-9f6dd145de77	added Starnoenas cyanocephala		no	aou_1.csv (1886)	1886	Monotypic.	Blue-headed Quail-Dove	584; [323]	Columbidae	Colombe à tête bleue	Starnoenas	Columbiformes	species	Starnoenas cyanocephala	Starnoenas cyanocephala	NA	NA	NA	NA	NA	NA	NA
7a43cee7-6122-4c11-9569-e3157d3fc875	Oreomystis bairdi	Oreomystis bairdi	Oreomystis bairdi	f94bca91-7fa0-4480-8118-a8de0b5ce421	added Oreomystis bairdi		no	aou_5_34 (January 1982)	1982	Monotypic.	Akikiki	1893	Fringillidae	Akikiki de Kauai	Oreomystis	Passeriformes	species	Oreomystis bairdi	Oreomystis bairdi	NA	NA	H	NA	NA	NA	Carduelinae
79a7b2a9-49e6-44db-b62e-e8984e09d038	Buteogallus anthracinus	Buteogallus anthracinus	Buteogallus anthracinus; Urubitinga anthracina	4081f910-8a6e-485d-a1ac-4ebd43328f90	added Urubitinga anthracina	Buteogallus anthracinus + Buteogallus subtilis -> Buteogallus anthracinus [lump, aou_7_49 (2008)]	no	aou_1.csv (1886)	1886	NA	NA	345	NA	NA	NA	NA	NA	Buteogallus anthracinus; Urubitinga anthracina	NA	NA	NA	NA	NA	NA	NA	NA
7417886c-3ee5-47d1-beb1-29a6c22de1de	Buteogallus anthracinus	Buteogallus anthracinus	Buteogallus anthracinus	4081f910-8a6e-485d-a1ac-4ebd43328f90	Buteogallus anthracinus + Buteogallus subtilis -> Buteogallus anthracinus [lump, aou_7_49 (2008)]		no	aou_7_49 (2008)	2008	NA	Common Black Hawk	288	Accipitridae	Buse noire	Buteogallus	Accipitriformes	species	NA	Buteogallus anthracinus	NA	NA	NA	NA	NA	NA	NA
c485c8fd-2058-4240-9186-beca919a5f6d	Aechmophorus occidentalis	Aechmophorus occidentalis	Aechmophorus occidentalis	2cb81924-6f40-43e7-af13-e802cbc64045	added Aechmophorus occidentalis	Aechmophorus occidentalis -> Aechmophorus occidentalis + Aechmophorus clarkii [split, aou_6_35 (1985)]	no	aou_1.csv (1886)	1886	NA	NA	1	NA	NA	NA	NA	NA	Aechmophorus occidentalis	NA	NA	NA	NA	NA	NA	NA	NA
400466e7-9195-4c14-bfcf-935c82c7d564	Aechmophorus occidentalis	Aechmophorus occidentalis	Aechmophorus occidentalis	2cb81924-6f40-43e7-af13-e802cbc64045	Aechmophorus occidentalis -> Aechmophorus occidentalis + Aechmophorus clarkii [split, aou_6_35 (1985)]		no	aou_6_35 (1985)	1985	NA	Western Grebe	140	Podicipedidae	Grèbe élégant	Aechmophorus	Podicipediformes	species	NA	Aechmophorus occidentalis	NA	NA	NA	NA	NA	NA	NA
270350af-5ea3-4ba0-bc91-aba8b99196c1	Sitta canadensis	Sitta canadensis	Sitta canadensis	2080199f-38cc-476c-a04e-76efb8417594	added Sitta canadensis		no	aou_1.csv (1886)	1886	Monotypic.	Red-breasted Nuthatch	1347; 728	Sittidae	Sittelle à poitrine rousse	Sitta	Passeriformes	species	Sitta canadensis	Sitta canadensis	NA	NA	NA	NA	NA	NA	Sittinae
12230279-c60e-4cff-9d7e-c6f041365cbc	Vireo solitarius	Vireo solitarius	Vireo solitarius plumbeus; Vireo solitarius; Lanivireo solitarius; Vireo solitarius cassinii	1103f2c4-775b-4201-9c88-9c62db867aa6	added Vireo solitarius cassinii; added Vireo solitarius plumbeus; added Vireo solitarius	Vireo solitarius -> Vireo cassinii + Vireo solitarius + Vireo plumbeus [split, aou_6_41 (1997)]	no	aou_1.csv (1886)	1886	NA	NA	629b; 629; 629a	NA	NA	NA	NA	NA	Vireo solitarius plumbeus; Vireo solitarius; Vireo solitarius cassinii	NA	NA	NA	NA	NA	NA	NA	NA
5a269de6-b3cf-4a3a-a668-3d564aba35fb	Vireo solitarius	Vireo solitarius	Vireo solitarius	1103f2c4-775b-4201-9c88-9c62db867aa6	Vireo solitarius -> Vireo cassinii + Vireo solitarius + Vireo plumbeus [split, aou_6_41 (1997)]		no	aou_6_41 (1997)	1997	NA	Blue-headed Vireo	1250	Vireonidae	Viréo à tête bleue	Vireo	Passeriformes	species	NA	Vireo solitarius	NA	NA	NA	NA	NA	NA	NA
a2721edd-259b-47fa-bcf4-4da987b8bbd7	Gavia immer	Gavia immer	Urinator imber; Gavia immer; Gavia imber	9f1c5d17-21e9-464a-a4c7-489437c37279	added Urinator imber		no	aou_1.csv (1886)	1886	Monotypic.	Common Loon	136; 7	Gaviidae	Plongeon huard	Gavia	Gaviiformes	species	Urinator imber; Gavia immer	Gavia immer	NA	NA	NA	NA	NA	NA	NA
b3fcf86c-af31-4065-9151-38f46cdd1d94	Gallinula galeata	Gallinula galeata	Gallinula galeata	1a66e9a7-c193-41cf-8776-4f9d625aabcf	added Gallinula galeata	Gallinula chloropus + Gallinula galeata -> Gallinula chloropus [lump, aou_3_18 (1923)]	no	aou_1.csv (1886)	1886	NA	NA	219	NA	NA	NA	NA	NA	Gallinula galeata	NA	NA	NA	NA	NA	NA	NA	NA
43a46a4c-af00-4126-974f-6c3dbb3e5809	Gallinula galeata	Gallinula galeata	Gallinula galeata	1a66e9a7-c193-41cf-8776-4f9d625aabcf	Gallinula chloropus + Gallinula galeata -> Gallinula chloropus [lump, aou_3_18 (1923)]	Gallinula chloropus -> Gallinula chloropus + Gallinula galeata [split, aou_7_52 (2011)]	no	aou_3_18 (1923)	1923	NA	NA	NA	NA	NA	NA	NA	NA	NA	NA	NA	NA	NA	NA	NA	NA	NA
b76bdb8a-1f65-4a47-9cc5-45e0f7a54e50	Gallinula galeata	Gallinula galeata	Gallinula galeata	1a66e9a7-c193-41cf-8776-4f9d625aabcf	Gallinula chloropus -> Gallinula chloropus + Gallinula galeata [split, aou_7_52 (2011)]		no	aou_7_52 (2011)	2011	NA	Common Gallinule	357	Rallidae	Gallinule d'Amérique	Gallinula	Gruiformes	species	NA	Gallinula galeata	NA	NA	NA	NA	NA	NA	NA
d2315bce-66e9-48e1-bfff-d12f8955780c	Pterodroma hasitata	Pterodroma hasitata	Aestrelata hasitata; Pterodroma hasitata	58b81632-4986-4164-9859-6bfa58292699	added Aestrelata hasitata		no	aou_1.csv (1886)	1886	NA	Black-capped Petrel	1981; [98]	Procellariidae	Pétrel diablotin	Pterodroma	Procellariiformes	species	Aestrelata hasitata; Pterodroma hasitata	Pterodroma hasitata	NA	NA	NA	NA	NA	NA	NA
0b3f7942-c075-4fe1-9679-046efcac7711	Polioptila nigriceps	Polioptila nigriceps	Polioptila nigriceps	2dde7da8-7b18-4838-ac3d-acbcedbdc98c	added Polioptila nigriceps		no	aou_5_34 (January 1982)	1982	NA	Black-capped Gnatcatcher	2034	Polioptilidae	Gobemoucheron à coiffe noire	Polioptila	Passeriformes	species	Polioptila nigriceps	Polioptila nigriceps	NA	NA	NA	NA	NA	NA	NA
8b602d73-db91-4df4-90e0-94bece8b4914	Zosterops japonicus	Zosterops japonicus	Zosterops japonicus	13a7e44b-cec6-4396-8f05-62a0af891cf3	added Zosterops japonicus		no	aou_5_34 (January 1982)	1982	NA	Japanese White-eye	1484	Zosteropidae	Zostérops du Japon	Zosterops	Passeriformes	species	Zosterops japonicus	Zosterops japonicus	NA	NA	H	I	NA	NA	NA
70abc291-616c-4991-8c3c-2ec89f3ff8d4	Aramides albiventris	Aramides albiventris	Aramides albiventris	eb67bd73-c573-4826-bfc7-8e11daced4d1	Aramides cajaneus -> Aramides albiventris + Aramides cajaneus [split, aou_7_57 (2016)]	Aramides cajaneus -> Aramides albiventris + Aramides cajaneus [split, aou_7_57 (2016)]	no	aou_7_57 (2016)	2016	NA	NA	NA	NA	NA	NA	NA	NA	NA	NA	NA	NA	NA	NA	NA	NA	NA
77ab223b-0963-40f2-88a4-f0ce3695c753	Aramides albiventris	Aramides albiventris	Aramides albiventris	eb67bd73-c573-4826-bfc7-8e11daced4d1	Aramides cajaneus -> Aramides albiventris + Aramides cajaneus [split, aou_7_57 (2016)]		no	aou_7_57 (2016)	2016	Formerly included in Aramides cajaneus.	Russet-naped Wood-Rail	11991	Rallidae	Râle à ventre blanc	Aramides	Gruiformes	species	NA	Aramides albiventris	NA	NA	NA	NA	NA	NA	NA
76751e80-21ea-45ed-87a3-664780cfeadf	Glaucis aeneus	Glaucis aeneus	Glaucis aeneus; Glaucis aenea	cd07cedf-ae2c-4707-b103-7faf927bd8c3	added Glaucis aenea		no	aou_6 (1983)	1983	Monotypic.	Bronzy Hermit	759	Trochilidae	Ermite bronzé	Glaucis	Apodiformes	species	NA	Glaucis aeneus	NA	NA	NA	NA	NA	NA	Phaethornithinae
a59a2c4e-84e4-4479-929d-25051457ac36	Coereba flaveola	Coereba flaveola	Coereba flaveola	df87ba1d-2e5d-4f0f-a285-88f4feb991e9	Coereba bahamensis + Coereba flaveola -> Coereba flaveola [lump, aou_5_32 (1973)]	Coereba bahamensis + Coereba flaveola -> Coereba flaveola [lump, aou_5_32 (1973)]	no	aou_5_32 (1973)	1973	NA	NA	NA	NA	NA	NA	NA	NA	NA	NA	NA	NA	NA	NA	NA	NA	NA
fc10e5fb-5442-4a0c-85a2-301bc32ebeb9	Coereba flaveola	Coereba flaveola	Coereba flaveola	df87ba1d-2e5d-4f0f-a285-88f4feb991e9	Coereba bahamensis + Coereba flaveola -> Coereba flaveola [lump, aou_5_32 (1973)]		no	aou_5_32 (1973)	1973	NA	Bananaquit	1999	Thraupidae	Sucrier à ventre jaune	Coereba	Passeriformes	species	Coereba flaveola	Coereba flaveola	NA	NA	NA	NA	*	NA	Coerebinae
623f3845-e8d1-45d0-bebf-6a17b6c63318	Selasphorus flammula	Selasphorus flammula	Selasphorus flammula	f13572b1-dec3-4a3d-b5ef-ad6d833a31f9	added Selasphorus flammula		no	aou_6 (1983)	1983	NA	Volcano Hummingbird	876	Trochilidae	Colibri flammule	Selasphorus	Apodiformes	species	NA	Selasphorus flammula	NA	NA	NA	NA	NA	NA	Trochilinae
6352ade6-723a-404e-9e30-d264c8bc4a4b	Calcarius ornatus	Calcarius ornatus	Calcarius ornatus	39f1cb8c-fbb6-4ea7-9ff6-853975fa460d	added Calcarius ornatus		no	aou_1.csv (1886)	1886	Monotypic.	Chestnut-collared Longspur	538; 1735	Calcariidae	Plectrophane à ventre noir	Calcarius	Passeriformes	species	Calcarius ornatus	Calcarius ornatus	NA	NA	NA	NA	NA	NA	NA
0cc3bc37-dfb0-4c22-a128-1f117e8b4597	Turdus fumigatus	Turdus fumigatus	Turdus fumigatus	661081de-4e9c-43f3-ba75-4cfbc746d2a5	added Turdus fumigatus		no	aou_6 (1983)	1983	NA	Cocoa Thrush	1464	Turdidae	Merle cacao	Turdus	Passeriformes	species	NA	Turdus fumigatus	NA	NA	NA	NA	NA	NA	NA
b408cc27-bd51-41fe-83a8-514108774e02	Numenius arquata	Numenius arquata	Numenius arquatus; Numenius arquata	86df434c-c14c-44d3-884b-6f362d32689d	added Numenius arquatus		no	aou_4 (1931)	1931	NA	Eurasian Curlew	417	Scolopacidae	Courlis cendré	Numenius	Charadriiformes	species	Numenius arquata	Numenius arquata	A	NA	NA	NA	NA	NA	Numeniinae
5d57ccce-4511-4b46-a18f-354c688b7b8c	Theristicus caudatus	Theristicus caudatus	Theristicus caudatus	609af68d-80e9-4a16-99c8-20fe2b1da614	added Theristicus caudatus		no	aou_6 (1983)	1983	NA	Buff-necked Ibis	250	Threskiornithidae	Ibis mandore	Theristicus	Pelecaniformes	species	NA	Theristicus caudatus	A	NA	NA	NA	NA	NA	Threskiornithinae
503b8226-30c3-49cb-a130-b2c85694c2bc	Larus dominicanus	Larus dominicanus	Larus dominicanus	60299080-f883-4e33-8a09-eeed36cf1335	added Larus dominicanus		no	aou_7_43 (2002)	2002	Monotypic.	Kelp Gull	478	Laridae	Goéland dominicain	Larus	Charadriiformes	species	NA	Larus dominicanus	NA	NA	NA	NA	NA	NA	Larinae
a6e9876f-c13d-4a7e-a061-edba2ea452c9	Puffinus bryani	Puffinus bryani	Puffinus bryani	9eef55e3-3704-455e-a7db-59efde0045e9	added Puffinus bryani		no	aou_7_53 (2012)	2012	NA	Bryan's Shearwater	9631	Procellariidae	Puffin de Bryan	Puffinus	Procellariiformes	species	NA	Puffinus bryani	A	NA	H	NA	NA	NA	NA
b017e497-df9a-46bf-be1e-b4d0d8be2c31	Polioptila plumbea	Polioptila plumbea	Polioptila plumbea	997a687a-3893-420a-993e-5babff82825f	added Polioptila plumbea		no	aou_1.csv (1886)	1886	NA	Tropical Gnatcatcher	752; 2012	Polioptilidae	Gobemoucheron tropical	Polioptila	Passeriformes	species	Polioptila plumbea	Polioptila plumbea	NA	NA	NA	NA	NA	NA	NA
7224c666-9ead-499d-9437-fddd50f4b087	Cygnus buccinator	Cygnus buccinator	Cygnus buccinator; Olor buccinator	fc12167f-1fe1-48c1-9a5c-8a8f0d4cf910	added Olor buccinator		no	aou_1.csv (1886)	1886	Monotypic.	Trumpeter Swan	25; 181	Anatidae	Cygne trompette	Cygnus	Anseriformes	species	Cygnus buccinator; Olor buccinator	Cygnus buccinator	NA	NA	NA	NA	NA	NA	Anserinae
9660341e-8f79-43e7-8452-2100acabaed4	Tyto alba	Tyto alba	Tyto alba	fe53bb50-45e9-4c2c-8472-4e801309ba9b	Tyto alba + Tyto pratincola -> Tyto alba [lump, aou_3_18 (1923)]	Tyto alba + Tyto pratincola -> Tyto alba [lump, aou_3_18 (1923)]	no	aou_3_18 (1923)	1923	NA	NA	NA	NA	NA	NA	NA	NA	NA	NA	NA	NA	NA	NA	NA	NA	NA
a1cd1ea8-249a-4f5c-906a-12fa2502b213	Tyto alba	Tyto alba	Tyto alba	fe53bb50-45e9-4c2c-8472-4e801309ba9b	Tyto alba + Tyto pratincola -> Tyto alba [lump, aou_3_18 (1923)]		no	aou_3_18 (1923)	1923	NA	Barn Owl	664	Tytonidae	Effraie des clochers	Tyto	Strigiformes	species	Tyto alba	Tyto alba	NA	NA	NA	NA	NA	NA	NA
7b36e14a-a434-4157-ac40-438c2b09114b	Emberiza chrysophrys	Emberiza chrysophrys	Emberiza chrysophrys	1f4789eb-ac9b-48e8-bcda-526bea5e3684	added Emberiza chrysophrys		no	aou_7_50 (2009)	2009	NA	Yellow-browed Bunting	2055	Emberizidae	Bruant à sourcils jaunes	Emberiza	Passeriformes	species	NA	Emberiza chrysophrys	A	NA	NA	NA	NA	NA	NA
6c6d1c2c-d098-4786-9af9-b87ec6380090	Amazona imperialis	Amazona imperialis	Amazona imperialis	a9403777-0f56-4fb3-a1a9-42ab6e43321a	added Amazona imperialis		no	aou_6 (1983)	1983	Monotypic.	Imperial Parrot	638	Psittacidae	Amazone impériale	Amazona	Psittaciformes	species	NA	Amazona imperialis	NA	NA	NA	NA	NA	NA	Arinae
6f2fb89e-075f-4090-9c58-eb66ffb93b3b	Mergus merganser	Mergus merganser	Mergus merganser	277ac420-6705-429c-9b5c-c5cdb13608a7	Mergus merganser + Mergus americanus -> Mergus merganser [lump, aou_4 (1931)]	Mergus merganser + Mergus americanus -> Mergus merganser [lump, aou_4 (1931)]	no	aou_4 (1931)	1931	NA	NA	NA	NA	NA	NA	NA	NA	NA	NA	NA	NA	NA	NA	NA	NA	NA
2eb32435-3244-4af9-9b13-e96c715af619	Mergus merganser	Mergus merganser	Mergus merganser	277ac420-6705-429c-9b5c-c5cdb13608a7	Mergus merganser + Mergus americanus -> Mergus merganser [lump, aou_4 (1931)]		no	aou_4 (1931)	1931	NA	Common Merganser	72	Anatidae	Grand Harle	Mergus	Anseriformes	species	Mergus merganser	Mergus merganser	NA	NA	NA	NA	NA	NA	Anatinae
79e988f8-2772-4cad-9af3-38d238ec7755	Microcerculus marginatus	Microcerculus marginatus	Microcerculus marginatus	086d6d5e-3b80-49a6-94a3-552bab933fb7	added Microcerculus marginatus	Microcerculus marginatus -> Microcerculus marginatus + Microcerculus philomela [split, aou_6_35 (1985)]	no	aou_6 (1983)	1983	NA	NA	NA	NA	NA	NA	NA	NA	NA	NA	NA	NA	NA	NA	NA	NA	NA
f3194fef-31eb-4704-b3d1-13105a3e8739	Microcerculus marginatus	Microcerculus marginatus	Microcerculus marginatus	086d6d5e-3b80-49a6-94a3-552bab933fb7	Microcerculus marginatus -> Microcerculus marginatus + Microcerculus philomela [split, aou_6_35 (1985)]		no	aou_6_35 (1985)	1985	NA	Scaly-breasted Wren	1397	Troglodytidae	Troglodyte siffleur	Microcerculus	Passeriformes	species	NA	Microcerculus marginatus	NA	NA	NA	NA	NA	NA	NA
e8d8f14f-dcc0-48ff-b987-06424cfce7f4	Lampornis hemileucus	Lampornis hemileucus	Lampornis hemileucus	cbedf5f9-7389-44d7-9725-fc8123883319	added Lampornis hemileucus		no	aou_6 (1983)	1983	Monotypic.	White-bellied Mountain-gem	846	Trochilidae	Colibri à gorge lilas	Lampornis	Apodiformes	species	NA	Lampornis hemileucus	NA	NA	NA	NA	NA	NA	Trochilinae
a9b1d6d4-add7-4036-9f74-71e704b3cbcb	Ortalis wagleri	Ortalis wagleri	Ortalis wagleri	23d10a2e-0c0a-423f-ac1a-959c9510990d	Ortalis poliocephala -> Ortalis wagleri + Ortalis poliocephala [split, aou_6_38 (1991)]	Ortalis poliocephala -> Ortalis wagleri + Ortalis poliocephala [split, aou_6_38 (1991)]	no	aou_6_38 (1991)	1991	NA	NA	NA	NA	NA	NA	NA	NA	NA	NA	NA	NA	NA	NA	NA	NA	NA
397c435c-4f74-4435-a4d1-9de65326a2cb	Ortalis wagleri	Ortalis wagleri	Ortalis wagleri	23d10a2e-0c0a-423f-ac1a-959c9510990d	Ortalis poliocephala -> Ortalis wagleri + Ortalis poliocephala [split, aou_6_38 (1991)]		no	aou_6_38 (1991)	1991	Monotypic.	Rufous-bellied Chachalaca	79	Cracidae	Ortalide à ventre marron	Ortalis	Galliformes	species	NA	Ortalis wagleri	NA	NA	NA	NA	NA	NA	NA
fd375f44-cd1a-4feb-82ea-728c845c5ce5	Egretta eulophotes	Egretta eulophotes	Egretta eulophotes	bc70049e-914b-41d5-823a-744ea5f41cdb	added Egretta eulophotes		no	aou_5_34 (January 1982)	1982	Monotypic.	Chinese Egret	229	Ardeidae	Aigrette de Chine	Egretta	Pelecaniformes	species	Egretta eulophotes	Egretta eulophotes	A	NA	NA	NA	NA	NA	NA
7359cc75-70de-4675-9208-2efd43e5af91	Troglodytes hiemalis	Troglodytes hiemalis	Troglodytes hiemalis pacificus; Anorthura hiemalis; Olbiorchilus hiemalis; Nannus hiemalis; Troglodytes hiemalis	6214069a-4a71-4bd2-9f81-20a0f3415d00	added Troglodytes hiemalis pacificus; added Troglodytes hiemalis	Nannus meliger + Nannus hiemalis -> Nannus hiemalis [lump, aou_4 (1931)]	no	aou_1.csv (1886)	1886	NA	NA	722a; 722	NA	NA	NA	NA	NA	Troglodytes hiemalis pacificus; Troglodytes hiemalis	NA	NA	NA	NA	NA	NA	NA	NA
06668b12-51e9-4515-9600-c18c29662bb9	(not found in dataset)		Nannus hiemalis	6214069a-4a71-4bd2-9f81-20a0f3415d00	Nannus meliger + Nannus hiemalis -> Nannus hiemalis [lump, aou_4 (1931)]	Troglodytes troglodytes + Nannus hiemalis -> Troglodytes troglodytes [lump, aou_4_19 (1944)]	no	aou_4 (1931)	1931	NA	NA	NA	NA	NA	NA	NA	NA	NA	NA	NA	NA	NA	NA	NA	NA	NA
5c58f92c-4ec1-403d-87bb-7b2780a51bbe	Troglodytes hiemalis	Troglodytes hiemalis	Nannus hiemalis; Troglodytes hiemalis	6214069a-4a71-4bd2-9f81-20a0f3415d00	Troglodytes troglodytes + Nannus hiemalis -> Troglodytes troglodytes [lump, aou_4_19 (1944)]	Troglodytes troglodytes -> Troglodytes hiemalis + Troglodytes troglodytes + Troglodytes pacificus [split, aou_7_51 (2010)]	no	aou_4_19 (1944)	1944	NA	NA	NA	NA	NA	NA	NA	NA	NA	NA	NA	NA	NA	NA	NA	NA	NA
d11b6cab-fe7b-46d3-9181-6f1e125f68da	Troglodytes hiemalis	Troglodytes hiemalis	Troglodytes hiemalis	6214069a-4a71-4bd2-9f81-20a0f3415d00	Troglodytes troglodytes -> Troglodytes hiemalis + Troglodytes troglodytes + Troglodytes pacificus [split, aou_7_51 (2010)]		no	aou_7_51 (2010)	2010	NA	Winter Wren	2066	Troglodytidae	Troglodyte des forêts	Troglodytes	Passeriformes	species	NA	Troglodytes hiemalis	NA	NA	NA	NA	NA	NA	NA
a6b04476-677b-435c-8fc8-37198d9c305a	Streptopelia chinensis	Streptopelia chinensis	Spilopelia chinensis; Streptopelia chinensis	48c54205-7408-4fa8-99cf-f125b9801eab	added Spilopelia chinensis		no	aou_4 (1931)	1931	NA	Spotted Dove	551	Columbidae	Tourterelle tigrine	Streptopelia	Columbiformes	species	Streptopelia chinensis	Streptopelia chinensis	NA	NA	NA	I	NA	NA	NA
08739f08-4fe6-499e-a1d7-666e86830f21	Numenius phaeopus	Numenius phaeopus	Phaeopus phaeopus; Numenius phaeopus	64c5ad69-e776-4065-bad8-e0c7ed7234aa	added Numenius phaeopus	Phaeopus hudsonicus + Numenius phaeopus -> Numenius phaeopus [lump, aou_4_19 (1944)]	no	aou_1.csv (1886)	1886	NA	NA	[267]	NA	NA	NA	NA	NA	Numenius phaeopus	NA	NA	NA	NA	NA	NA	NA	NA
58961a8b-ab53-4a91-8fc1-f145e65277e9	Numenius phaeopus	Numenius phaeopus	Phaeopus phaeopus; Numenius phaeopus	64c5ad69-e776-4065-bad8-e0c7ed7234aa	Phaeopus hudsonicus + Numenius phaeopus -> Numenius phaeopus [lump, aou_4_19 (1944)]		no	aou_4_19 (1944)	1944	NA	Whimbrel	413	Scolopacidae	Courlis corlieu	Numenius	Charadriiformes	species	Numenius phaeopus	Numenius phaeopus	NA	NA	NA	NA	NA	NA	Numeniinae
512dab06-61c2-460d-ae83-e4a9c617fc14	Cantorchilus leucotis	Cantorchilus leucotis	Cantorchilus leucotis; Thryothorus leucotis	6c685868-30bd-452e-8ce7-42c447d4b844	added Thryothorus leucotis		no	aou_6 (1983)	1983	NA	Buff-breasted Wren	10311	Troglodytidae	Troglodyte à face pâle	Cantorchilus	Passeriformes	species	NA	Cantorchilus leucotis	NA	NA	NA	NA	NA	NA	NA
a3d9f13f-d3ca-4df4-ba13-682d5be4a2ff	Chasiempis sclateri	Chasiempis sclateri	Chasiempis sclateri	3f06f572-7645-42ff-b255-87aa577484e6	Chasiempis sandwichensis -> Chasiempis ibidis + Chasiempis sandwichensis + Chasiempis sclateri [split, aou_7_51 (2010)]	Chasiempis sandwichensis -> Chasiempis ibidis + Chasiempis sandwichensis + Chasiempis sclateri [split, aou_7_51 (2010)]	no	aou_7_51 (2010)	2010	NA	NA	NA	NA	NA	NA	NA	NA	NA	NA	NA	NA	NA	NA	NA	NA	NA
a187ebcc-0aa0-4047-9379-5189ee808f11	Chasiempis sclateri	Chasiempis sclateri	Chasiempis sclateri	3f06f572-7645-42ff-b255-87aa577484e6	Chasiempis sandwichensis -> Chasiempis ibidis + Chasiempis sandwichensis + Chasiempis sclateri [split, aou_7_51 (2010)]		no	aou_7_51 (2010)	2010	Monotypic.	Kauai Elepaio	2063	Monarchidae	Monarque de Kauai	Chasiempis	Passeriformes	species	NA	Chasiempis sclateri	NA	NA	H	NA	NA	NA	NA
edd859e3-2f74-4e5f-aee0-7c3f52fd61ce	Acrocephalus schoenobaenus	Acrocephalus schoenobaenus	Acrocephalus schoenobaenus	5bf4d774-4c80-4bfe-b3ba-966581bd64fe	added Acrocephalus schoenobaenus		no	aou_7_50 (2009)	2009	NA	Sedge Warbler	2054	Acrocephalidae	Phragmite des joncs	Acrocephalus	Passeriformes	species	NA	Acrocephalus schoenobaenus	A	NA	NA	NA	NA	NA	NA
26cd52a7-4167-4eb9-b232-a352185cd4c8	Baeolophus bicolor	Baeolophus bicolor	Baeolophus bicolor; Parus bicolor	891345e4-6c91-44d4-a6e3-d6b36ac42256	added Parus bicolor	Parus atricristatus + Parus bicolor -> Parus bicolor [lump, aou_5_33 (1976)]	no	aou_1.csv (1886)	1886	NA	NA	731	NA	NA	NA	NA	NA	Parus bicolor	NA	NA	NA	NA	NA	NA	NA	NA
6407b942-2f5e-4922-9c9b-8b3c6ff5e494	Baeolophus bicolor	Baeolophus bicolor	Baeolophus bicolor; Parus bicolor	891345e4-6c91-44d4-a6e3-d6b36ac42256	Parus atricristatus + Parus bicolor -> Parus bicolor [lump, aou_5_33 (1976)]	Baeolophus bicolor -> Baeolophus bicolor + Baeolophus atricristatus [split, aou_7_43 (2002)]	no	aou_5_33 (1976)	1976	NA	NA	NA	NA	NA	NA	NA	NA	Parus bicolor	NA	NA	NA	NA	NA	NA	NA	NA
d9310ca0-5cc3-4fcd-8073-af1eac1b2223	Baeolophus bicolor	Baeolophus bicolor	Baeolophus bicolor	891345e4-6c91-44d4-a6e3-d6b36ac42256	Baeolophus bicolor -> Baeolophus bicolor + Baeolophus atricristatus [split, aou_7_43 (2002)]		no	aou_7_43 (2002)	2002	NA	Tufted Titmouse	1343	Paridae	Mésange bicolore	Baeolophus	Passeriformes	species	NA	Baeolophus bicolor	NA	NA	NA	NA	NA	NA	NA
dae62bea-5eb7-4d6b-8965-f1eb8e1c4ad0	Archilochus colubris	Archilochus colubris	Trochilus colubris; Archilochus colubris	439c67fc-3a6c-454f-8213-bb3c30e299db	added Trochilus colubris		no	aou_1.csv (1886)	1886	Monotypic.	Ruby-throated Hummingbird	864; 428	Trochilidae	Colibri à gorge rubis	Archilochus	Apodiformes	species	Trochilus colubris; Archilochus colubris	Archilochus colubris	NA	NA	NA	NA	NA	NA	Trochilinae
d154fcad-43cc-4cf0-a85a-66a3184fae5a	Dryocopus pileatus	Dryocopus pileatus	Phloeotomus pileatus; Hylatomus pileatus; Dryocopus pileatus; Ceophloeus pileatus	96d0c970-11eb-4ad5-936f-e3d8c847521a	added Ceophloeus pileatus		no	aou_1.csv (1886)	1886	NA	Pileated Woodpecker	985; 405	Picidae	Grand Pic	Dryocopus	Piciformes	species	Dryocopus pileatus; Ceophloeus pileatus	Dryocopus pileatus	NA	NA	NA	NA	NA	NA	Picinae
7ed2f9b4-3d9c-4ed1-8bde-c6f5ed94f719	Milvus migrans	Milvus migrans	Milvus migrans	93085249-6aae-4c5b-a458-c8f4288928cf	added Milvus migrans		no	aou_7_42 (2000)	2000	NA	Black Kite	269	Accipitridae	Milan noir	Milvus	Accipitriformes	species	NA	Milvus migrans	A	NA	H	NA	NA	NA	NA
899c9467-f442-4130-ac30-73ee0a8cbda8	Myadestes unicolor	Myadestes unicolor	Myadestes unicolor	f5e0c64e-45e4-4eb8-b051-2bcc39c0baa2	added Myadestes unicolor		no	aou_6 (1983)	1983	NA	Slate-colored Solitaire	1437	Turdidae	Solitaire ardoisé	Myadestes	Passeriformes	species	NA	Myadestes unicolor	NA	NA	NA	NA	NA	NA	NA
21efce66-dc9a-4712-9d49-90b8a81b1a2c	Gymnocichla nudiceps	Gymnocichla nudiceps	Gymnocichla nudiceps	61583350-7523-4b86-bceb-7f54422e75b0	added Gymnocichla nudiceps		no	aou_6 (1983)	1983	NA	Bare-crowned Antbird	1055	Thamnophilidae	Alapi à tête nue	Gymnocichla	Passeriformes	species	NA	Gymnocichla nudiceps	NA	NA	NA	NA	NA	NA	NA
3eb7bb1e-109d-4dd0-9d6e-def29c259cf0	Polioptila lembeyei	Polioptila lembeyei	Polioptila lembeyei	a3761564-d032-424c-8555-0b8d2cc8dd62	added Polioptila lembeyei		no	aou_6 (1983)	1983	Monotypic.	Cuban Gnatcatcher	2009	Polioptilidae	Gobemoucheron de Cuba	Polioptila	Passeriformes	species	NA	Polioptila lembeyei	NA	NA	NA	NA	NA	NA	NA
c9544f5f-99fd-4ab3-b5e5-346cd8454507	Calidris alba	Calidris alba	Calidris arenaria; Calidris leucophaea; Calidris alba; Crocethia alba	2a57db2c-4bf1-415e-98a8-e9917fd1f508	added Calidris arenaria		no	aou_1.csv (1886)	1886	Recognized as monotypic by del Hoyo et al. (1992) and Clements (2000) and BNA. Howard and Moore recognized 2 subspecies: <i></> C.a. alba and C.a. rubida.</>	Sanderling	248; 428	Scolopacidae	Bécasseau sanderling	Calidris	Charadriiformes	species	Calidris arenaria; Calidris alba	Calidris alba	NA	NA	NA	NA	NA	NA	Arenariinae
2881348d-9b97-470d-ba6c-b9fc7aac2cd6	Fluvicola pica	Fluvicola pica	Fluvicola pica	540c3d66-ac2e-4c72-a8e0-d2713cfd9e3c	added Fluvicola pica		no	aou_6 (1983)	1983	NA	Pied Water-Tyrant	1157	Tyrannidae	Moucherolle pie	Fluvicola	Passeriformes	species	NA	Fluvicola pica	NA	NA	NA	NA	NA	NA	Fluvicolinae
2755360c-5fcd-4c6f-bfbc-ebd5bae548cc	Troglodytes tanneri	Troglodytes tanneri	Troglodytes tanneri	075d5004-8a7a-4370-8f9b-1c093fad0373	added Troglodytes tanneri		no	aou_6 (1983)	1983	Monotypic.	Clarion Wren	1386	Troglodytidae	Troglodyte de Clarion	Troglodytes	Passeriformes	species	NA	Troglodytes tanneri	NA	NA	NA	NA	NA	NA	NA
09e04065-76cc-4fdf-bea8-5c316cf5c134	Euplectes franciscanus	Euplectes franciscanus	Euplectes franciscanus	2af0bfc2-84cf-49ea-a701-b431ab2217bb	Euplectes orix -> Euplectes franciscanus + Euplectes orix [split, aou_6_41 (1997)]	Euplectes orix -> Euplectes franciscanus + Euplectes orix [split, aou_6_41 (1997)]	no	aou_6_41 (1997)	1997	NA	NA	NA	NA	NA	NA	NA	NA	NA	NA	NA	NA	NA	NA	NA	NA	NA
4db5c3aa-1f8f-4e71-a3df-cb1e18d33435	Euplectes franciscanus	Euplectes franciscanus	Euplectes franciscanus	2af0bfc2-84cf-49ea-a701-b431ab2217bb	Euplectes orix -> Euplectes franciscanus + Euplectes orix [split, aou_6_41 (1997)]		no	aou_6_41 (1997)	1997	NA	Northern Red Bishop	1910	Ploceidae	Euplecte franciscain	Euplectes	Passeriformes	species	NA	Euplectes franciscanus	NA	NA	NA	I	NA	NA	Ploceinae
41c81532-cb28-46ac-a415-614827a0920b	Aythya affinis	Aythya affinis	Nyroca affinis; Marila affinis; Aythya affinis	c981e180-11f4-4f38-a3aa-d836e5bda4d5	added Aythya affinis		no	aou_1.csv (1886)	1886	Monotypic.	Lesser Scaup	56; 149	Anatidae	Petit Fuligule	Aythya	Anseriformes	species	Aythya affinis	Aythya affinis	NA	NA	NA	NA	NA	NA	Anatinae
80836484-3e9a-4ab3-bb44-4906c78abbfc	Myrmotherula pacifica	Myrmotherula pacifica	Myrmotherula pacifica	a979c9ea-ba1f-4ccd-81dd-01fadf9197ae	Myrmotherula surinamensis -> Myrmotherula pacifica + Myrmotherula surinamensis [split, aou_7_42 (2000)]	Myrmotherula surinamensis -> Myrmotherula pacifica + Myrmotherula surinamensis [split, aou_7_42 (2000)]	no	aou_7_42 (2000)	2000	NA	NA	NA	NA	NA	NA	NA	NA	NA	NA	NA	NA	NA	NA	NA	NA	NA
dcdae343-b4f9-4270-9da0-aeb8d866dc9f	Myrmotherula pacifica	Myrmotherula pacifica	Myrmotherula pacifica	a979c9ea-ba1f-4ccd-81dd-01fadf9197ae	Myrmotherula surinamensis -> Myrmotherula pacifica + Myrmotherula surinamensis [split, aou_7_42 (2000)]		no	aou_7_42 (2000)	2000	Monotypic.	Pacific Antwren	1046	Thamnophilidae	Myrmidon du Pacifique	Myrmotherula	Passeriformes	species	NA	Myrmotherula pacifica	NA	NA	NA	NA	NA	NA	NA
f68fc42f-9267-4e77-9686-251615594bf0	Nyctiphrynus ocellatus	Nyctiphrynus ocellatus	Nyctiphrynus ocellatus	469e9ceb-010d-47f7-8d67-6bb36c06e09f	added Nyctiphrynus ocellatus		no	aou_6 (1983)	1983	NA	Ocellated Poorwill	717	Caprimulgidae	Engoulevent ocellé	Nyctiphrynus	Caprimulgiformes	species	NA	Nyctiphrynus ocellatus	NA	NA	NA	NA	NA	NA	Caprimulginae
2df42856-5940-48d9-a1a3-a950555a1fbd	Patagioenas squamosa	Patagioenas squamosa	Patagioenas squamosa; Columba squamosa	f1d4e187-3722-4f7e-8196-78c17e67480d	added Columba squamosa		no	aou_2_10 (1901)	1901	Monotypic.	Scaly-naped Pigeon	539	Columbidae	Pigeon à cou rouge	Patagioenas	Columbiformes	species	Columba squamosa	Patagioenas squamosa	NA	NA	NA	NA	NA	NA	NA
8e5e4d19-10c7-4e07-8667-4366ced81a45	Glaucidium brasilianum	Glaucidium brasilianum	Glaucidium brasilianum	8fe44910-2306-453b-a6fd-57334e2fe801	Glaucidium brasilianum + Glaucidium phaloenoides -> Glaucidium brasilianum [lump, aou_4 (1931)]	Glaucidium brasilianum + Glaucidium phaloenoides -> Glaucidium brasilianum [lump, aou_4 (1931)]	no	aou_4 (1931)	1931	NA	NA	NA	NA	NA	NA	NA	NA	NA	NA	NA	NA	NA	NA	NA	NA	NA
2297b302-5085-4ac2-a282-a2bf312bad5d	Glaucidium brasilianum	Glaucidium brasilianum	Glaucidium brasilianum	8fe44910-2306-453b-a6fd-57334e2fe801	Glaucidium brasilianum + Glaucidium phaloenoides -> Glaucidium brasilianum [lump, aou_4 (1931)]		no	aou_4 (1931)	1931	NA	Ferruginous Pygmy-Owl	689	Strigidae	Chevêchette brune	Glaucidium	Strigiformes	species	Glaucidium brasilianum	Glaucidium brasilianum	NA	NA	NA	NA	NA	NA	NA
3c311293-d4da-46ef-9398-c9e7f2728568	Aphelocoma insularis	Aphelocoma insularis	Aphelocoma insularis	d31b3af4-ab7b-439c-9ff9-23a41973e74d	added Aphelocoma insularis	Aphelocoma insularis + Aphelocoma coerulescens -> Aphelocoma coerulescens [lump, aou_4_19 (1944)]	no	aou_1_01 (1889)	1889	NA	NA	NA	NA	NA	NA	NA	NA	NA	NA	NA	NA	NA	NA	NA	NA	NA
22014584-3c9f-4d27-8203-d7fb1a87ce7f	Aphelocoma insularis	Aphelocoma insularis	Aphelocoma insularis	d31b3af4-ab7b-439c-9ff9-23a41973e74d	Aphelocoma insularis + Aphelocoma coerulescens -> Aphelocoma coerulescens [lump, aou_4_19 (1944)]	Aphelocoma coerulescens -> Aphelocoma californica + Aphelocoma insularis + Aphelocoma coerulescens [split, aou_6_40 (1995)]	no	aou_4_19 (1944)	1944	NA	NA	NA	NA	NA	NA	NA	NA	NA	NA	NA	NA	NA	NA	NA	NA	NA
74ea6b7f-54af-4744-a9f4-e04184b9afc2	Aphelocoma insularis	Aphelocoma insularis	Aphelocoma insularis	d31b3af4-ab7b-439c-9ff9-23a41973e74d	Aphelocoma coerulescens -> Aphelocoma californica + Aphelocoma insularis + Aphelocoma coerulescens [split, aou_6_40 (1995)]		no	aou_6_40 (1995)	1995	Monotypic.	Island Scrub-Jay	1287	Corvidae	Geai de Santa Cruz	Aphelocoma	Passeriformes	species	NA	Aphelocoma insularis	NA	NA	NA	NA	NA	NA	NA
dcd1b0e8-d8bb-4177-8f21-9ccd4313e180	Thraupis palmarum	Thraupis palmarum	Thraupis palmarum	3aa463be-962d-40fe-99f7-3aa1fe60ba0a	added Thraupis palmarum		no	aou_6 (1983)	1983	NA	Palm Tanager	1640	Thraupidae	Tangara des palmiers	Thraupis	Passeriformes	species	NA	Thraupis palmarum	NA	NA	NA	NA	NA	NA	Thraupinae
a42c8bb8-1113-44c1-a3b4-19a59c6c24ae	Myiodynastes maculatus	Myiodynastes maculatus	Myiodynastes maculatus	ffcba5e8-1300-4f22-8b4a-4f6edce97d8d	added Myiodynastes maculatus		no	aou_6 (1983)	1983	NA	Streaked Flycatcher	1187	Tyrannidae	Tyran audacieux	Myiodynastes	Passeriformes	species	NA	Myiodynastes maculatus	NA	NA	NA	NA	NA	NA	Tyranninae
de44f69c-9f7c-4ed0-8e50-077a03aba126	Ridgwayia pinicola	Ridgwayia pinicola	Ridgwayia pinicola	57b67e46-5c2a-414e-996e-c305b6421b26	added Ridgwayia pinicola		no	aou_5_34 (January 1982)	1982	NA	Aztec Thrush	1479	Turdidae	Grive aztèque	Ridgwayia	Passeriformes	species	Ridgwayia pinicola	Ridgwayia pinicola	NA	NA	NA	NA	NA	NA	NA
a467539c-5a6c-4477-8c8a-fea6d8dbbbc6	Poecile atricapillus	Poecile atricapillus	Parus atricapillus; Poecile atricapillus; Parus atricapillus occidentalis; Poecile atricapilla; Parus atricapillus septentrionalis; Penthestes atricapillus	b8e19e2e-a53a-4ebc-9742-27abbc57102d	added Parus atricapillus; added Parus atricapillus septentrionalis; added Parus atricapillus occidentalis		no	aou_1.csv (1886)	1886	NA	Black-capped Chickadee	735b; 735a; 1334; 735	Paridae	Mésange à tête noire	Poecile	Passeriformes	species	Parus atricapillus; Parus atricapillus occidentalis; Parus atricapillus septentrionalis	Poecile atricapillus	NA	NA	NA	NA	NA	NA	NA
051a6e6f-ee7f-41db-9e1c-3fb5be5e5f33	Psarocolius guatimozinus	Psarocolius guatimozinus	Psarocolius guatimozinus	dd7e9136-d64a-4880-aafb-94660b820b83	added Psarocolius guatimozinus		no	aou_6 (1983)	1983	Monotypic.	Black Oropendola	1827	Icteridae	Cassique noir	Psarocolius	Passeriformes	species	NA	Psarocolius guatimozinus	NA	NA	NA	NA	NA	NA	NA
bfdb3081-aec6-466d-94b6-ef8954f0a4f5	Antrostomus carolinensis	Antrostomus carolinensis	Antrostomus carolinensis; Caprimulgus carolinensis	001e3f23-2b34-4bf5-bc18-3232c00c0c07	added Antrostomus carolinensis		no	aou_1.csv (1886)	1886	Monotypic.	Chuck-will's-widow	416; 718	Caprimulgidae	Engoulevent de Caroline	Antrostomus	Caprimulgiformes	species	Antrostomus carolinensis; Caprimulgus carolinensis	Antrostomus carolinensis	NA	NA	NA	NA	NA	NA	Caprimulginae
1568a8bc-522b-4006-aa27-f986a31baba9	Geothlypis semiflava	Geothlypis semiflava	Geothlypis semiflava	534729c6-b53b-4186-9c8c-cdb407641382	added Geothlypis semiflava		no	aou_6 (1983)	1983	NA	Olive-crowned Yellowthroat	1591	Parulidae	Paruline des bambous	Geothlypis	Passeriformes	species	NA	Geothlypis semiflava	NA	NA	NA	NA	NA	NA	NA
d12d22e7-65f1-4234-85fd-179f088d6552	Cochlearius cochlearius	Cochlearius cochlearius	Cochlearius cochlearius	6ea2aed1-5a9c-4bf0-9e45-d8e600269725	added Cochlearius cochlearius		no	aou_6 (1983)	1983	NA	Boat-billed Heron	244	Ardeidae	Savacou huppé	Cochlearius	Pelecaniformes	species	NA	Cochlearius cochlearius	NA	NA	NA	NA	NA	NA	NA
0975b0e7-793a-4aad-8ebf-bd1efe07145f	Pitangus sulphuratus	Pitangus sulphuratus	Pitangus sulphuratus	6aab33fe-c828-4aeb-a4c3-5265ef2cb86a	Pitangus derbianus + Pitangus sulphuratus -> Pitangus sulphuratus [lump, aou_2_14 (1908)]	Pitangus derbianus + Pitangus sulphuratus -> Pitangus sulphuratus [lump, aou_2_14 (1908)]	no	aou_2_14 (1908)	1908	NA	NA	NA	NA	NA	NA	NA	NA	NA	NA	NA	NA	NA	NA	NA	NA	NA
e7f5c891-2e70-40b4-9f99-2faf46de6c90	Pitangus sulphuratus	Pitangus sulphuratus	Pitangus sulphuratus	6aab33fe-c828-4aeb-a4c3-5265ef2cb86a	Pitangus derbianus + Pitangus sulphuratus -> Pitangus sulphuratus [lump, aou_2_14 (1908)]		no	aou_2_14 (1908)	1908	NA	Great Kiskadee	1179	Tyrannidae	Tyran quiquivi	Pitangus	Passeriformes	species	Pitangus sulphuratus	Pitangus sulphuratus	NA	NA	NA	NA	NA	NA	Tyranninae
09f42d21-b77b-4dc8-98ac-09c62a8c0d2c	Oceanodroma castro	Oceanodroma castro	Oceanodroma castro; Oceanodroma cryptoleucura	57f7ada6-8e6f-4b1f-b548-0a570f2373a7	added Oceanodroma cryptoleucura		no	aou_2_09 (1899)	1899	Monotypic.	Band-rumped Storm-Petrel	188	Hydrobatidae	Océanite de Castro	Oceanodroma	Procellariiformes	species	Oceanodroma castro	Oceanodroma castro	NA	NA	NA	NA	NA	N	NA
358196a3-2e5f-4ecc-8b81-49f8ef266e99	Hylocharis humboldtii	Hylocharis humboldtii	Hylocharis humboldtii	0d74a6c7-bb3f-4869-8f89-278480a4b837	Hylocharis grayi -> Hylocharis grayi + Hylocharis humboldtii [split, aou_7_46 (2005)]	Hylocharis grayi -> Hylocharis grayi + Hylocharis humboldtii [split, aou_7_46 (2005)]	no	aou_7_46 (2005)	2005	NA	NA	NA	NA	NA	NA	NA	NA	NA	NA	NA	NA	NA	NA	NA	NA	NA
86f4b3ad-5001-4c52-beba-725da277d3b9	Hylocharis humboldtii	Hylocharis humboldtii	Hylocharis humboldtii	0d74a6c7-bb3f-4869-8f89-278480a4b837	Hylocharis grayi -> Hylocharis grayi + Hylocharis humboldtii [split, aou_7_46 (2005)]		no	aou_7_46 (2005)	2005	Monotypic.	Humboldt's Sapphire	811	Trochilidae	Saphir de Humboldt	Hylocharis	Apodiformes	species	NA	Hylocharis humboldtii	NA	NA	NA	NA	NA	NA	Trochilinae
6bd34385-bb7e-49c8-a747-6df16a59d9d1	Psilorhinus morio	Psilorhinus morio	Psilorhinus morio; Cyanocorax morio	5e620b56-812e-441a-8eab-80b620a26f27	added Cyanocorax morio		no	aou_5_34 (January 1982)	1982	NA	Brown Jay	1276	Corvidae	Geai enfumé	Psilorhinus	Passeriformes	species	Cyanocorax morio	Psilorhinus morio	NA	NA	NA	NA	NA	NA	NA
5fbdd6ab-3656-4224-828d-389e331a9f79	Turdus jamaicensis	Turdus jamaicensis	Turdus jamaicensis	71555360-8f10-42a3-9a6c-e206ebddbdb3	added Turdus jamaicensis		no	aou_6 (1983)	1983	Monotypic.	White-eyed Thrush	1468	Turdidae	Merle aux yeux blancs	Turdus	Passeriformes	species	NA	Turdus jamaicensis	NA	NA	NA	NA	NA	NA	NA
17f5b861-7961-4bf6-a589-38e8c8ecdfce	(not found in dataset)		Leptotila fulviventris	e6513190-47c6-4e42-a354-c9d711aa0c3a	Engyptila albifrons + Leptotila fulviventris -> Leptotila fulviventris [lump, aou_1_07 (1895)]	Engyptila albifrons + Leptotila fulviventris -> Leptotila fulviventris [lump, aou_1_07 (1895)]	no	aou_1_07 (1895)	1895	NA	NA	NA	NA	NA	NA	NA	NA	NA	NA	NA	NA	NA	NA	NA	NA	NA
08c847d7-7f0d-4d6b-a8ab-70e3f091ff06	Leptotila verreauxi	Leptotila verreauxi	Leptotila verreauxi; Leptotila fulviventris	e6513190-47c6-4e42-a354-c9d711aa0c3a	Engyptila albifrons + Leptotila fulviventris -> Leptotila fulviventris [lump, aou_1_07 (1895)]		no	aou_1_07 (1895)	1895	NA	White-tipped Dove	565	Columbidae	Colombe de Verreaux	Leptotila	Columbiformes	species	Leptotila verreauxi	Leptotila verreauxi	NA	NA	NA	NA	NA	NA	NA
3d745863-4835-4bd3-a8f9-14e909dad67e	Aix sponsa	Aix sponsa	Aix sponsa	2309273e-625d-433b-9b61-335663be1844	added Aix sponsa		no	aou_1.csv (1886)	1886	Monotypic.	Wood Duck	144; 31	Anatidae	Canard branchu	Aix	Anseriformes	species	Aix sponsa	Aix sponsa	NA	NA	NA	NA	NA	NA	Anatinae
e0b2591c-6698-492d-aa48-f6b22ba352fb	Spizella wortheni	Spizella wortheni	Spizella wortheni	ecd2c6df-bed5-46b3-8e05-100b587f6993	added Spizella wortheni		no	aou_1.csv (1886)	1886	NA	Worthen's Sparrow	564; 1708	Emberizidae	Bruant de Worthen	Spizella	Passeriformes	species	Spizella wortheni	Spizella wortheni	NA	NA	NA	NA	NA	NA	NA
f7743f1c-9b74-4809-a272-59f5576545cc	Tangara icterocephala	Tangara icterocephala	Tangara icterocephala	0f4ef5d0-0150-404c-b93b-9d30436f6b18	added Tangara icterocephala		no	aou_6 (1983)	1983	NA	Silver-throated Tanager	1645	Thraupidae	Calliste safran	Tangara	Passeriformes	species	NA	Tangara icterocephala	NA	NA	NA	NA	NA	NA	Thraupinae
15291883-cf00-4b74-a7b9-8c7525d6578c	Ptiliogonys cinereus	Ptiliogonys cinereus	Ptiliogonys cinereus; Ptilogonys cinereus	4beab1ae-16df-4d7b-b2e4-1116913932fb	added Ptilogonys cinereus		no	aou_6 (1983)	1983	NA	Gray Silky-flycatcher	1527	Ptiliogonatidae	Ptilogon cendré	Ptiliogonys	Passeriformes	species	NA	Ptiliogonys cinereus	NA	NA	NA	NA	NA	NA	NA
36136375-51d0-4c95-86d0-2edb50c1f7ce	Chamaea fasciata	Chamaea fasciata	Chamaea fasciata; Chamaea fasciata henshawi	9f76f805-8d79-4228-8090-e2381e1f0433	added Chamaea fasciata; added Chamaea fasciata henshawi		no	aou_1.csv (1886)	1886	NA	Wrentit	742a; 742; 1483	Sylviidae	Cama brune	Chamaea	Passeriformes	species	Chamaea fasciata; Chamaea fasciata henshawi	Chamaea fasciata	NA	NA	NA	NA	NA	NA	NA
81ab3a97-fd59-4be3-b6de-c8304e338abb	Elvira cupreiceps	Elvira cupreiceps	Elvira cupreiceps	fcdc5ab4-3842-45cc-8aeb-54a99c1692b7	added Elvira cupreiceps		no	aou_6 (1983)	1983	Monotypic.	Coppery-headed Emerald	838	Trochilidae	Colibri à tête cuivrée	Elvira	Apodiformes	species	NA	Elvira cupreiceps	NA	NA	NA	NA	NA	NA	Trochilinae
8dedb692-72aa-4202-8460-68dbe20570c6	Empidonax occidentalis	Empidonax occidentalis	Empidonax occidentalis	72768f12-5b1f-4cd0-99d9-e1fa6855374f	Empidonax difficilis -> Empidonax difficilis + Empidonax occidentalis [split, aou_6_37 (1989)]	Empidonax difficilis -> Empidonax difficilis + Empidonax occidentalis [split, aou_6_37 (1989)]	no	aou_6_37 (1989)	1989	NA	NA	NA	NA	NA	NA	NA	NA	NA	NA	NA	NA	NA	NA	NA	NA	NA
2609367a-16c5-40c0-b395-8f3e9ca550ca	Empidonax occidentalis	Empidonax occidentalis	Empidonax occidentalis	72768f12-5b1f-4cd0-99d9-e1fa6855374f	Empidonax difficilis -> Empidonax difficilis + Empidonax occidentalis [split, aou_6_37 (1989)]		no	aou_6_37 (1989)	1989	NA	Cordilleran Flycatcher	1149	Tyrannidae	Moucherolle des ravins	Empidonax	Passeriformes	species	NA	Empidonax occidentalis	NA	NA	NA	NA	NA	NA	Fluvicolinae
27f278a1-1c07-462a-9dfb-18be4470a67d	Passerculus sandwichensis	Passerculus sandwichensis	Passerculus sandwichensis; Ammodramus sandwichensis savanna; Ammodramus sandwichensis; Ammodramus sandwichensis alaudinus; Ammodramus sandwichensis bryanti	d272a13b-a2b1-4329-ae23-daeaeed5cdaa	added Ammodramus sandwichensis; added Ammodramus sandwichensis savanna; added Ammodramus sandwichensis bryanti; added Ammodramus sandwichensis alaudinus	Passerculus beldingi + Passerculus rostratus + Passerculus sandwichensis -> Passerculus sandwichensis [lump, aou_4_19 (1944)]	no	aou_1.csv (1886)	1886	NA	NA	542; 542a; 542b; 542c	NA	NA	NA	NA	NA	Ammodramus sandwichensis savanna; Ammodramus sandwichensis; Ammodramus sandwichensis alaudinus; Ammodramus sandwichensis bryanti	NA	NA	NA	NA	NA	NA	NA	NA
1e9f87b1-7c89-4608-8301-42cca37bf714	Passerculus sandwichensis	Passerculus sandwichensis	Passerculus sandwichensis	d272a13b-a2b1-4329-ae23-daeaeed5cdaa	Passerculus beldingi + Passerculus rostratus + Passerculus sandwichensis -> Passerculus sandwichensis [lump, aou_4_19 (1944)]		no	aou_4_19 (1944)	1944	NA	Savannah Sparrow	1715	Emberizidae	Bruant des prés	Passerculus	Passeriformes	species	Passerculus sandwichensis	Passerculus sandwichensis	NA	NA	NA	NA	NA	NA	NA
1ed8f634-b671-4302-9403-658d83b226ad	Thryophilus pleurostictus	Thryophilus pleurostictus	Thryothorus pleurostictus; Thryophilus pleurostictus	d9a36e33-8d81-422d-8923-d2d95259af9d	added Thryothorus pleurostictus		no	aou_6 (1983)	1983	NA	Banded Wren	10211	Troglodytidae	Troglodyte barré	Thryophilus	Passeriformes	species	NA	Thryophilus pleurostictus	NA	NA	NA	NA	NA	NA	NA
acddd54f-3f8c-41fd-8a92-ee5e9a1e3778	Colaptes fernandinae	Colaptes fernandinae	Colaptes fernandinae	c7843804-b3ed-4b4a-af77-1ae393b62434	added Colaptes fernandinae		no	aou_6 (1983)	1983	Monotypic.	Fernandina's Flicker	981	Picidae	Pic de Fernandina	Colaptes	Piciformes	species	NA	Colaptes fernandinae	NA	NA	NA	NA	NA	NA	Picinae
bbf2d885-066c-4e21-b50c-0a71ba84f70a	Xiphidiopicus percussus	Xiphidiopicus percussus	Xiphidiopicus percussus	3535464d-96aa-4d21-9cc9-a3dd98db304c	added Xiphidiopicus percussus		no	aou_6 (1983)	1983	NA	Cuban Green Woodpecker	959	Picidae	Pic poignardé	Xiphidiopicus	Piciformes	species	NA	Xiphidiopicus percussus	NA	NA	NA	NA	NA	NA	Picinae
d277a654-a225-4f42-8f6f-987ee9232efa	Chroicocephalus ridibundus	Chroicocephalus ridibundus	Chroicocephalus ridibundus; Larus ridibundus	a2faf9a9-b1cb-4b39-94d0-ffa3817c60b9	added Larus ridibundus		no	aou_4 (1931)	1931	Monotypic.	Black-headed Gull	1994	Laridae	Mouette rieuse	Chroicocephalus	Charadriiformes	species	Larus ridibundus	Chroicocephalus ridibundus	NA	NA	NA	NA	NA	NA	Larinae
0664761f-9fa6-4aaa-9850-b5b7c02c28fc	Todirostrum nigriceps	Todirostrum nigriceps	Todirostrum nigriceps	b1b02d8f-20e0-489f-b56c-e9a383e1a8bb	added Todirostrum nigriceps		no	aou_6 (1983)	1983	Monotypic.	Black-headed Tody-Flycatcher	1106	Tyrannidae	Todirostre à tête noire	Todirostrum	Passeriformes	species	NA	Todirostrum nigriceps	NA	NA	NA	NA	NA	NA	Platyrinchinae
f8d9d6b3-0f3f-439f-be22-ab5f6331a986	Dives atroviolaceus	Dives atroviolaceus	Dives atroviolacea; Dives atroviolaceus	ea242ad0-796b-4027-ac8a-d6c603667fb5	added Dives atroviolacea		no	aou_6 (1983)	1983	Monotypic.	Cuban Blackbird	1783	Icteridae	Quiscale violet	Dives	Passeriformes	species	NA	Dives atroviolaceus	NA	NA	NA	NA	NA	NA	NA
fa23a256-f274-4456-b730-fc37480d5f85	Saltator striatipectus	Saltator striatipectus	Saltator striatipectus	42ff0d8a-12ed-4b6e-8b8f-03132869e9be	Saltator albicollis -> Saltator albicollis + Saltator striatipectus [split, aou_6_40 (1995)]	Saltator albicollis -> Saltator albicollis + Saltator striatipectus [split, aou_6_40 (1995)]	no	aou_6_40 (1995)	1995	NA	NA	NA	NA	NA	NA	NA	NA	NA	NA	NA	NA	NA	NA	NA	NA	NA
a10d6c3d-1b2e-4703-9c90-53d3c1a13a03	Saltator striatipectus	Saltator striatipectus	Saltator striatipectus	42ff0d8a-12ed-4b6e-8b8f-03132869e9be	Saltator albicollis -> Saltator albicollis + Saltator striatipectus [split, aou_6_40 (1995)]		no	aou_6_40 (1995)	1995	NA	Streaked Saltator	1747	Thraupidae	Saltator strié	Saltator	Passeriformes	species	NA	Saltator striatipectus	NA	NA	NA	NA	NA	NA	Saltatorinae
beeba9ce-49e9-461c-99dd-c342346d067f	Calidris tenuirostris	Calidris tenuirostris	Calidris tenuirostris	4aae383e-74de-41d1-bfa9-89a2ac08f663	added Calidris tenuirostris		no	aou_4 (1931)	1931	Monotypic.	Great Knot	426	Scolopacidae	Bécasseau de l'Anadyr	Calidris	Charadriiformes	species	Calidris tenuirostris	Calidris tenuirostris	A	NA	NA	NA	NA	NA	Arenariinae
2e7ae1d1-be06-413f-9e62-7f503dc1469b	Phoebastria albatrus	Phoebastria albatrus	Diomedea albatrus; Phoebastria albatrus	03d7d74c-fbbf-4c8d-a87c-0c2f874793e8	added Diomedea albatrus		no	aou_1.csv (1886)	1886	Monotypic.	Short-tailed Albatross	148; 82	Diomedeidae	Albatros à queue courte	Phoebastria	Procellariiformes	species	Diomedea albatrus	Phoebastria albatrus	NA	NA	NA	NA	NA	N	NA
662c7b8a-3652-4156-a9e4-ecc5ae5262bb	Serinus mozambicus	Serinus mozambicus	Serinus mozambicus	21284dd2-7d9a-44db-a6be-63b7af6b5fb9	added Serinus mozambicus		no	aou_5_34 (January 1982)	1982	NA	Yellow-fronted Canary	1871	Fringillidae	Serin du Mozambique	Serinus	Passeriformes	species	Serinus mozambicus	Serinus mozambicus	NA	NA	NA	I	NA	NA	Carduelinae
150898be-bb6c-42d0-a949-c63cc4969d59	Dryocopus lineatus	Dryocopus lineatus	Dryocopus lineatus	7091372d-8650-44da-b3f4-747d778ea86d	added Dryocopus lineatus		no	aou_6 (1983)	1983	NA	Lineated Woodpecker	984	Picidae	Pic ouentou	Dryocopus	Piciformes	species	NA	Dryocopus lineatus	NA	NA	NA	NA	NA	NA	Picinae
eeece07d-7ea6-46c4-aa3d-eb5237195052	Leucophaeus modestus	Leucophaeus modestus	Leucophaeus modestus; Larus modestus	f3a55c3b-c52e-4040-9ede-4faacdf094a5	added Larus modestus		no	aou_6 (1983)	1983	Monotypic.	Gray Gull	481	Laridae	Goéland gris	Leucophaeus	Charadriiformes	species	NA	Leucophaeus modestus	A	NA	NA	NA	NA	NA	Larinae
aea58b45-c31a-40c9-9dad-82324d21efc5	Henicorhina leucosticta	Henicorhina leucosticta	Henicorhina leucosticta	8df99a70-b31c-4baf-beea-d4101d65720e	added Henicorhina leucosticta		no	aou_6 (1983)	1983	NA	White-breasted Wood-Wren	1394	Troglodytidae	Troglodyte à poitrine blanche	Henicorhina	Passeriformes	species	NA	Henicorhina leucosticta	NA	NA	NA	NA	NA	NA	NA
c0155ced-c6f6-405f-9b3f-126d194a1873	Jacana spinosa	Jacana spinosa	Jacana gymnostoma; Jacana spinosa	35cbec24-0db1-4c79-acdd-26c4a441ea83	added Jacana gymnostoma		no	aou_1.csv (1886)	1886	NA	Northern Jacana	393; [288]	Jacanidae	Jacana du Mexique	Jacana	Charadriiformes	species	Jacana gymnostoma; Jacana spinosa	Jacana spinosa	NA	NA	NA	NA	NA	NA	NA
4473f91e-548e-4e88-8e43-6251457d9213	Loxigilla violacea	Loxigilla violacea	Loxigilla violacea	f80d4f70-6444-4b25-a605-c44f78cd4c53	added Loxigilla violacea		no	aou_6 (1983)	1983	NA	Greater Antillean Bullfinch	1970	Thraupidae	Sporophile petit-coq	Loxigilla	Passeriformes	species	NA	Loxigilla violacea	NA	NA	NA	NA	*	NA	Coerebinae
8fc6ee89-7825-46dd-9969-c115c17ec52c	Troglodytes ochraceus	Troglodytes ochraceus	Troglodytes ochraceus	f85e866b-c86a-4e62-8fbb-799b983a1e35	added Troglodytes ochraceus		no	aou_6 (1983)	1983	NA	Ochraceous Wren	1388	Troglodytidae	Troglodyte ocré	Troglodytes	Passeriformes	species	NA	Troglodytes ochraceus	NA	NA	NA	NA	NA	NA	NA
50f9c59e-0f05-4886-9aba-4a47120dcc70	Ortalis ruficauda	Ortalis ruficauda	Ortalis ruficauda	9a3f52b5-bb86-4f5b-8fba-caa819bef5a6	added Ortalis ruficauda		no	aou_6 (1983)	1983	NA	Rufous-vented Chachalaca	78	Cracidae	Ortalide à ventre roux	Ortalis	Galliformes	species	NA	Ortalis ruficauda	NA	NA	NA	NA	NA	NA	NA
f5494b07-6de5-4a3c-9d19-d3c2055c5219	Doryfera ludovicae	Doryfera ludovicae	Doryfera ludovicae	f706794f-b211-44fe-868f-beffa440ea1d	added Doryfera ludovicae		no	aou_6 (1983)	1983	NA	Green-fronted Lancebill	768	Trochilidae	Porte-lance de Louise	Doryfera	Apodiformes	species	NA	Doryfera ludovicae	NA	NA	NA	NA	NA	NA	Trochilinae
46995ab5-3cc4-4a3d-b01a-5d11c60f6fa5	Aramides axillaris	Aramides axillaris	Aramides axillaris	35274a16-018e-4bba-808c-0b60ae775798	added Aramides axillaris		no	aou_6 (1983)	1983	Monotypic.	Rufous-necked Wood-Rail	343	Rallidae	Râle à cou roux	Aramides	Gruiformes	species	NA	Aramides axillaris	NA	NA	NA	NA	NA	NA	NA
08d0e176-c082-427c-8e6d-83a0a3849a0d	Lophodytes cucullatus	Lophodytes cucullatus	Lophodytes cucullatus	8c46f270-47cb-4705-a38a-bace5f124ae2	added Lophodytes cucullatus		no	aou_1.csv (1886)	1886	Monotypic.	Hooded Merganser	71; 131	Anatidae	Harle couronné	Lophodytes	Anseriformes	species	Lophodytes cucullatus	Lophodytes cucullatus	NA	NA	NA	NA	NA	NA	Anatinae
88343d34-b7ce-40bb-b45c-62056448b149	Sublegatus arenarum	Sublegatus arenarum	Sublegatus arenarum	23f1802e-ebf7-4aa7-910e-78781256541a	added Sublegatus arenarum		no	NACC_list_species_aou_7_57.csv (2017)	2017	NA	Northern Scrub-Flycatcher	1097	Tyrannidae	Tyranneau des palétuviers	Sublegatus	Passeriformes	species	NA	Sublegatus arenarum	NA	NA	NA	NA	NA	NA	Elaeniinae
d522ea2a-4984-4ef5-b538-5fa67c960abc	Pachysylvia aurantiifrons	Pachysylvia aurantiifrons	Pachysylvia aurantiifrons; Hylophilus aurantiifrons	b3763fbf-56b0-40de-bd49-393b19ce49d1	added Hylophilus aurantiifrons		no	aou_6 (1983)	1983	Formerly considered part of Hylophilus.	Golden-fronted Greenlet	1263	Vireonidae	Viréon à front d'or	Pachysylvia	Passeriformes	species	NA	Pachysylvia aurantiifrons	NA	NA	NA	NA	NA	NA	NA
b5e43eee-d411-44f9-a88d-cfd206c2bd0d	Branta sandvicensis	Branta sandvicensis	Branta sandvicensis; Nesochen sandvicensis	b16bbca3-4cd1-4d90-b367-92a47aef8dce	added Nesochen sandvicensis		no	aou_5_34 (January 1982)	1982	Monotypic.	Hawaiian Goose	23	Anatidae	Bernache néné	Branta	Anseriformes	species	Nesochen sandvicensis	Branta sandvicensis	NA	NA	H	NA	NA	NA	Anserinae
de9c52c9-c138-44c8-a189-eedbf3b9423f	Malacoptila panamensis	Malacoptila panamensis	Malacoptila panamensis	a9f5d02d-f1d4-4466-b7a6-9fa6d4dd3ca6	added Malacoptila panamensis		no	aou_6 (1983)	1983	NA	White-whiskered Puffbird	921	Bucconidae	Tamatia de Lafresnaye	Malacoptila	Piciformes	species	NA	Malacoptila panamensis	NA	NA	NA	NA	NA	NA	NA
c3f00731-4bb5-48d3-bdb5-962fe07cc46b	Apus melba	Apus melba	Apus melba	36aeafe1-d5ac-439f-8d80-961107b92e76	added Apus melba		no	aou_6 (1983)	1983	NA	Alpine Swift	754	Apodidae	Martinet à ventre blanc	Apus	Apodiformes	species	NA	Apus melba	A	NA	NA	NA	NA	NA	Apodinae
ac8a72a0-5d77-4f07-98e6-5f7306858f50	Chaetura pelagica	Chaetura pelagica	Chaetura pelagica	ef4b5152-e07d-4dd1-b4e6-f126b36266c1	added Chaetura pelagica		no	aou_1.csv (1886)	1886	Monotypic.	Chimney Swift	741; 423	Apodidae	Martinet ramoneur	Chaetura	Apodiformes	species	Chaetura pelagica	Chaetura pelagica	NA	NA	NA	NA	NA	NA	Chaeturinae
c8c7ee47-5b7b-4b60-ae42-5eabc081c8b2	Falco femoralis	Falco femoralis	Falco femoralis; Falco fusco-coerulescens; Falco fusco-caerulescens	26272d29-7833-4774-9f1e-fdf0e1f45065	added Falco fusco-coerulescens		no	aou_1.csv (1886)	1886	NA	Aplomado Falcon	359; 327	Falconidae	Faucon aplomado	Falco	Falconiformes	species	Falco femoralis; Falco fusco-coerulescens	Falco femoralis	NA	NA	NA	NA	NA	NA	Falconinae
acfc7f2a-7b70-4b45-b78a-6c95d63cbfb5	Melozone aberti	Melozone aberti	Pipilo aberti; Melozone aberti	b39358b0-d242-4a48-993b-a7e9003e931f	added Pipilo aberti		no	aou_1.csv (1886)	1886	NA	Abert's Towhee	1693; 592	Emberizidae	Tohi d'Abert	Melozone	Passeriformes	species	Pipilo aberti	Melozone aberti	NA	NA	NA	NA	NA	NA	NA
36ad04c9-12f1-4473-a505-4d5c93ca69c8	Amazona versicolor	Amazona versicolor	Amazona versicolor	7d2d1501-d709-4706-9d26-4f3cff6a67d5	added Amazona versicolor		no	aou_6 (1983)	1983	Monotypic.	St. Lucia Parrot	636	Psittacidae	Amazone de Sainte-Lucie	Amazona	Psittaciformes	species	NA	Amazona versicolor	NA	NA	NA	NA	NA	NA	Arinae
30723aa2-b678-4463-b7bc-b3e61a654744	Myiopsitta monachus	Myiopsitta monachus	Myiopsitta monachus	589c95a2-2624-48bd-afc6-ff8fef7d51a6	added Myiopsitta monachus		no	aou_5_34 (January 1982)	1982	NA	Monk Parakeet	589	Psittacidae	Conure veuve	Myiopsitta	Psittaciformes	species	Myiopsitta monachus	Myiopsitta monachus	NA	NA	NA	I	NA	NA	Arinae
8bd18db6-7d87-478e-b4cc-06977a2625d0	Tangara cabanisi	Tangara cabanisi	Tangara cabanisi	d17dc863-3d1e-47a3-ba61-7cf1188daecb	added Tangara cabanisi		no	aou_6 (1983)	1983	Monotypic.	Azure-rumped Tanager	1643	Thraupidae	Calliste azuré	Tangara	Passeriformes	species	NA	Tangara cabanisi	NA	NA	NA	NA	NA	NA	Thraupinae
625b4ea4-2d96-4c8d-ae05-1045cdffad0e	Tringa nebularia	Tringa nebularia	Tringa nebularia	fb5cf150-6d82-4798-9f3f-50b2f0127b54	added Tringa nebularia		no	aou_5_34 (January 1982)	1982	Monotypic.	Common Greenshank	404	Scolopacidae	Chevalier aboyeur	Tringa	Charadriiformes	species	Tringa nebularia	Tringa nebularia	NA	NA	NA	NA	NA	N	Tringinae
77511f93-f407-4f58-8861-c972f0d5fc9a	Peucedramus taeniatus	Peucedramus taeniatus	Dendroica olivacea; Peucedramus taeniatus; Peucedramus olivaceus	1c7649e8-1385-4c6f-a4c5-cd6a61abe35d	added Dendroica olivacea		no	aou_1.csv (1886)	1886	NA	Olive Warbler	651; 1531	Peucedramidae	Fauvine des pins	Peucedramus	Passeriformes	species	Dendroica olivacea; Peucedramus taeniatus	Peucedramus taeniatus	NA	NA	NA	NA	NA	NA	NA
bc01ea4a-9ebb-4d63-b4db-85507d125753	Melanerpes chrysogenys	Melanerpes chrysogenys	Melanerpes chrysogenys	c0778a7a-dc7b-4905-954b-acb73bcab5a1	added Melanerpes chrysogenys		no	aou_6 (1983)	1983	NA	Golden-cheeked Woodpecker	946	Picidae	Pic élégant	Melanerpes	Piciformes	species	NA	Melanerpes chrysogenys	NA	NA	NA	NA	NA	NA	Picinae
cc0cd3af-9e2f-4c7b-b2b5-aeeb37b36a59	Tolmomyias sulphurescens	Tolmomyias sulphurescens	Tolmomyias sulphurescens	c34efa0e-3e9c-4019-a307-4fb46c5b6338	added Tolmomyias sulphurescens		no	aou_6 (1983)	1983	NA	Yellow-olive Flycatcher	1110	Tyrannidae	Platyrhynque jaune-olive	Tolmomyias	Passeriformes	species	NA	Tolmomyias sulphurescens	NA	NA	NA	NA	NA	NA	Platyrinchinae
a50aebc9-9747-42b8-ba3a-64ec3f7821d9	Amazilia cyanocephala	Amazilia cyanocephala	Amazilia cyanocephala	9ef558b7-f332-4777-a715-6cafbcc5d8c7	added Amazilia cyanocephala		no	aou_6 (1983)	1983	NA	Azure-crowned Hummingbird	823	Trochilidae	Ariane à couronne azur	Amazilia	Apodiformes	species	NA	Amazilia cyanocephala	NA	NA	NA	NA	NA	NA	Trochilinae
7dd8f3d8-15a2-449a-9cb9-d444b79ee31c	Geothlypis tolmiei	Geothlypis tolmiei	Geothlypis tolmiei; Oporornis tolmiei; Geothlypis macgillivrayi	e33dd27f-bab3-4d4d-850b-5fc933b647a6	added Geothlypis macgillivrayi		no	aou_1.csv (1886)	1886	NA	MacGillivray's Warbler	1586; 680	Parulidae	Paruline des buissons	Geothlypis	Passeriformes	species	Oporornis tolmiei; Geothlypis macgillivrayi	Geothlypis tolmiei	NA	NA	NA	NA	NA	NA	NA
fefe82e0-fa75-4b5e-83da-989b08312265	Baeolophus atricristatus	Baeolophus atricristatus	Parus atricristatus; Baeolophus atricristatus	91a3f8ee-dbdf-42f8-824e-fc0c29bf319d	added Parus atricristatus	Parus atricristatus + Parus bicolor -> Parus bicolor [lump, aou_5_33 (1976)]	no	aou_1.csv (1886)	1886	NA	NA	732	NA	NA	NA	NA	NA	Parus atricristatus	NA	NA	NA	NA	NA	NA	NA	NA
f88a4c99-f383-40cf-95d3-ec80b4fd4fad	Baeolophus atricristatus	Baeolophus atricristatus	Parus atricristatus; Baeolophus atricristatus	91a3f8ee-dbdf-42f8-824e-fc0c29bf319d	Parus atricristatus + Parus bicolor -> Parus bicolor [lump, aou_5_33 (1976)]	Baeolophus bicolor -> Baeolophus bicolor + Baeolophus atricristatus [split, aou_7_43 (2002)]	no	aou_5_33 (1976)	1976	NA	NA	NA	NA	NA	NA	NA	NA	NA	NA	NA	NA	NA	NA	NA	NA	NA
4c95589a-4768-4aa9-b8cb-40d5e7d6c62c	Baeolophus atricristatus	Baeolophus atricristatus	Baeolophus atricristatus	91a3f8ee-dbdf-42f8-824e-fc0c29bf319d	Baeolophus bicolor -> Baeolophus bicolor + Baeolophus atricristatus [split, aou_7_43 (2002)]		no	aou_7_43 (2002)	2002	NA	Black-crested Titmouse	1344	Paridae	Mésange à plumet noir	Baeolophus	Passeriformes	species	NA	Baeolophus atricristatus	NA	NA	NA	NA	NA	NA	NA
c6e9d960-a57f-43c6-85a2-b55025e3ddb3	Pionus menstruus	Pionus menstruus	Pionus menstruus	594e59e4-170b-4a7c-9ad2-242278624121	added Pionus menstruus		no	aou_6 (1983)	1983	NA	Blue-headed Parrot	619	Psittacidae	Pione à tête bleue	Pionus	Psittaciformes	species	NA	Pionus menstruus	NA	NA	NA	NA	NA	NA	Arinae
309ffa03-a288-4d83-a766-d6f8f6d97f81	Automolus subulatus	Automolus subulatus	Automolus subulatus; Hyloctistes subulatus	530bc729-eab3-435a-ab2a-0d6d4d81052e	added Hyloctistes subulatus		no	aou_6 (1983)	1983	Formerly placed in Hyloctistes.	Striped Woodhaunter	11171	Furnariidae	Anabate forestier	Automolus	Passeriformes	species	NA	Automolus subulatus	NA	NA	NA	NA	NA	NA	Furnariinae
1390b4b8-4fac-4965-a56f-cbacf11d2e63	Fregata magnificens	Fregata magnificens	Fregata magnificens	6f2dc0a3-7178-4e2a-9ae4-6ff55c4f8923	Fregata aquila -> Fregata aquila + Fregata magnificens [split, aou_4 (1931)]	Fregata aquila -> Fregata aquila + Fregata magnificens [split, aou_4 (1931)]	no	aou_4 (1931)	1931	NA	NA	NA	NA	NA	NA	NA	NA	NA	NA	NA	NA	NA	NA	NA	NA	NA
b2792f6b-f3fc-4021-83e9-75382695604d	Fregata magnificens	Fregata magnificens	Fregata magnificens	6f2dc0a3-7178-4e2a-9ae4-6ff55c4f8923	Fregata aquila -> Fregata aquila + Fregata magnificens [split, aou_4 (1931)]		no	aou_4 (1931)	1931	Monotypic.	Magnificent Frigatebird	214	Fregatidae	Frégate superbe	Fregata	Suliformes	species	Fregata magnificens	Fregata magnificens	NA	NA	NA	NA	NA	NA	NA
1acd20ec-25f1-4b88-a176-5beb216cf1cd	Calonectris edwardsii	Calonectris edwardsii	Calonectris edwardsii	81c92b51-eab5-47e0-98a6-0142b45de52b	Calonectris diomedea -> Calonectris edwardsii + Calonectris diomedea [split, aou_7_47 (2006)]	Calonectris diomedea -> Calonectris edwardsii + Calonectris diomedea [split, aou_7_47 (2006)]	no	aou_7_47 (2006)	2006	NA	NA	NA	NA	NA	NA	NA	NA	NA	NA	NA	NA	NA	NA	NA	NA	NA
a3393389-f204-4a2a-9dc6-5a5e0c8157eb	Calonectris edwardsii	Calonectris edwardsii	Calonectris edwardsii	81c92b51-eab5-47e0-98a6-0142b45de52b	Calonectris diomedea -> Calonectris edwardsii + Calonectris diomedea [split, aou_7_47 (2006)]		no	aou_7_47 (2006)	2006	Monotypic.	Cape Verde Shearwater	168	Procellariidae	Puffin du Cap-Vert	Calonectris	Procellariiformes	species	NA	Calonectris edwardsii	A	NA	NA	NA	NA	NA	NA
81cd5271-a18f-4fad-bab2-7e97004eb124	Dacnis venusta	Dacnis venusta	Dacnis venusta	53c5f5db-b427-46fd-b9b5-dcc775983452	added Dacnis venusta		no	aou_6 (1983)	1983	NA	Scarlet-thighed Dacnis	1649	Thraupidae	Dacnis à cuisses rouges	Dacnis	Passeriformes	species	NA	Dacnis venusta	NA	NA	NA	NA	NA	NA	Dacninae
14e21b8e-7041-471c-be69-38522e126515	Tyrannus couchii	Tyrannus couchii	Tyrannus couchii	10e9d614-749d-4669-96e8-e52c08b15a29	added Tyrannus couchii		no	aou_5_34 (January 1982)	1982	Monotypic.	Couch's Kingbird	1192	Tyrannidae	Tyran de Couch	Tyrannus	Passeriformes	species	Tyrannus couchii	Tyrannus couchii	NA	NA	NA	NA	NA	NA	Tyranninae
33208d8e-1f75-46ac-bd63-823c68a2e53b	Phaethornis anthophilus	Phaethornis anthophilus	Phaethornis anthophilus	ace1e36b-cbb9-4195-8081-fca1d05e8f3d	added Phaethornis anthophilus		no	aou_6 (1983)	1983	NA	Pale-bellied Hermit	764	Trochilidae	Ermite anthophile	Phaethornis	Apodiformes	species	NA	Phaethornis anthophilus	NA	NA	NA	NA	NA	NA	Phaethornithinae
8e46329c-3cab-4697-962f-9d599e1a7dad	Selasphorus scintilla	Selasphorus scintilla	Selasphorus scintilla	812a8f67-4d83-40a9-a725-a2f87006c10a	added Selasphorus scintilla		no	aou_6 (1983)	1983	Monotypic.	Scintillant Hummingbird	878	Trochilidae	Colibri scintillant	Selasphorus	Apodiformes	species	NA	Selasphorus scintilla	NA	NA	NA	NA	NA	NA	Trochilinae
a8a03899-4d90-4812-a12f-6fb0e68c056a	Megascops nudipes	Megascops nudipes	Otus nudipes; Megascops nudipes	17a9d132-59f9-40e0-b6d7-19a739178a28	added Otus nudipes		no	aou_6 (1983)	1983	NA	Puerto Rican Screech-Owl	677	Strigidae	Petit-duc de Porto Rico	Megascops	Strigiformes	species	NA	Megascops nudipes	NA	NA	NA	NA	NA	NA	NA
3b5c0e5c-c105-4fe7-b323-c0dc2333b8ca	Stercorarius longicaudus	Stercorarius longicaudus	Stercorarius longicaudus	4f96aea2-4c2d-41db-a998-5089a7076931	added Stercorarius longicaudus		no	aou_1.csv (1886)	1886	NA	Long-tailed Jaeger	38; 512	Stercorariidae	Labbe à longue queue	Stercorarius	Charadriiformes	species	Stercorarius longicaudus	Stercorarius longicaudus	NA	NA	NA	NA	NA	NA	NA
45ff3068-c301-43eb-b002-70e5e62371fb	Pterodroma cervicalis	Pterodroma cervicalis	Pterodroma cervicalis	735ed729-8302-40c8-9d70-94f03cfa6d61	Pterodroma externa -> Pterodroma cervicalis + Pterodroma externa [split, aou_6_38 (1991)]	Pterodroma externa -> Pterodroma cervicalis + Pterodroma externa [split, aou_6_38 (1991)]	no	aou_6_38 (1991)	1991	NA	NA	NA	NA	NA	NA	NA	NA	NA	NA	NA	NA	NA	NA	NA	NA	NA
f795f555-273d-422b-aaf1-4f681c59296f	Pterodroma cervicalis	Pterodroma cervicalis	Pterodroma cervicalis	735ed729-8302-40c8-9d70-94f03cfa6d61	Pterodroma externa -> Pterodroma cervicalis + Pterodroma externa [split, aou_6_38 (1991)]		no	aou_6_38 (1991)	1991	Monotypic.	White-necked Petrel	158	Procellariidae	Pétrel à col blanc	Pterodroma	Procellariiformes	species	NA	Pterodroma cervicalis	NA	NA	H	NA	NA	N	NA
9a018d60-d95c-4d09-9d8b-7c99448dfd90	Atlapetes albinucha	Atlapetes albinucha	Atlapetes albinucha	c8b57773-fe7d-4bfb-87ab-c392fd0a6634	added Atlapetes albinucha	Atlapetes albinucha + Atlapetes gutturalis -> Atlapetes albinucha [lump, aou_6_41 (1997)]	no	aou_6 (1983)	1983	NA	NA	NA	NA	NA	NA	NA	NA	NA	NA	NA	NA	NA	NA	NA	NA	NA
91bff740-7197-42a5-9d7d-9c021331efb7	Atlapetes albinucha	Atlapetes albinucha	Atlapetes albinucha	c8b57773-fe7d-4bfb-87ab-c392fd0a6634	Atlapetes albinucha + Atlapetes gutturalis -> Atlapetes albinucha [lump, aou_6_41 (1997)]		no	aou_6_41 (1997)	1997	NA	White-naped Brushfinch	1677	Emberizidae	Tohi à calotte blanche	Atlapetes	Passeriformes	species	NA	Atlapetes albinucha	NA	NA	NA	NA	NA	NA	NA
24a80ffb-ef4b-41d2-89a7-dca0b3a1bcc7	Vireo atricapilla	Vireo atricapilla	Vireo atricapilla; Vireo atricapillus	a8ec8c8f-2585-4b16-ac76-2f4ac125d7ff	added Vireo atricapillus		no	aou_1.csv (1886)	1886	Monotypic.	Black-capped Vireo	630; 1243	Vireonidae	Viréo à tête noire	Vireo	Passeriformes	species	Vireo atricapillus	Vireo atricapilla	NA	NA	NA	NA	NA	NA	NA
ad978e34-3b64-4599-ae56-23de63ae188e	(not found in dataset)		Caprimulgus rufus	b000d987-c373-47e1-a84b-d426d864312f	added Caprimulgus rufus	Caprimulgus rufus + Caprimulgus otiosus -> Caprimulgus rufus [lump, aou_6_41 (1997)]	no	aou_6 (1983)	1983	NA	NA	NA	NA	NA	NA	NA	NA	NA	NA	NA	NA	NA	NA	NA	NA	NA
6c55c7f5-1021-4d55-8561-48570ccc1811	Antrostomus rufus	Antrostomus rufus	Antrostomus rufus; Caprimulgus rufus	b000d987-c373-47e1-a84b-d426d864312f	Caprimulgus rufus + Caprimulgus otiosus -> Caprimulgus rufus [lump, aou_6_41 (1997)]		no	aou_6_41 (1997)	1997	NA	Rufous Nightjar	719	Caprimulgidae	Engoulevent roux	Antrostomus	Caprimulgiformes	species	NA	Antrostomus rufus	NA	NA	NA	NA	NA	NA	Caprimulginae
87609561-72be-4314-b301-2b0166d0db86	Calidris mauri	Calidris mauri	Ereunetes mauri; Calidris mauri; Ereunetes occidentalis; Ereunetes maurii	71981f2a-3036-448e-8a26-cc599f0e85e7	added Ereunetes occidentalis		no	aou_1.csv (1886)	1886	Monotypic.	Western Sandpiper	430; 247	Scolopacidae	Bécasseau d'Alaska	Calidris	Charadriiformes	species	Calidris mauri; Ereunetes occidentalis	Calidris mauri	NA	NA	NA	NA	NA	NA	Arenariinae
b1983c1f-1756-4a88-a978-e9ee389abfca	Ramphocelus dimidiatus	Ramphocelus dimidiatus	Ramphocelus dimidiatus	341f20e3-ac25-4864-a33f-73b84cf49972	added Ramphocelus dimidiatus		no	aou_6 (1983)	1983	NA	Crimson-backed Tanager	1634	Thraupidae	Tangara à dos rouge	Ramphocelus	Passeriformes	species	NA	Ramphocelus dimidiatus	NA	NA	NA	NA	NA	NA	Tachyphoninae
8d3ffd30-62fa-4321-93d4-4beabfb1914f	Atthis ellioti	Atthis ellioti	Atthis ellioti	d41f1471-5d29-4a66-89d2-c61bf5808abe	added Atthis ellioti		no	aou_6 (1983)	1983	NA	Wine-throated Hummingbird	872	Trochilidae	Colibri d'Elliot	Atthis	Apodiformes	species	NA	Atthis ellioti	NA	NA	NA	NA	NA	NA	Trochilinae
cc5b5f4d-f3e3-4e50-9b7d-7a0e2175bb02	Paroaria capitata	Paroaria capitata	Paroaria capitata	4a5957c0-feaa-47e5-9037-2cfdfdf31eb5	added Paroaria capitata		no	aou_5_34 (January 1982)	1982	NA	Yellow-billed Cardinal	1673	Thraupidae	Paroare à bec jaune	Paroaria	Passeriformes	species	Paroaria capitata	Paroaria capitata	NA	NA	H	I	NA	NA	Thraupinae
0be55ddb-3793-4637-8154-00b169351d44	Drepanis pacifica	Drepanis pacifica	Drepanis pacifica	f203f50f-c155-4aa3-9e30-cd7a260083b9	added Drepanis pacifica		no	aou_5_34 (January 1982)	1982	Monotypic.	Hawaii Mamo	1902	Fringillidae	Drépanide mamo	Drepanis	Passeriformes	species	Drepanis pacifica	Drepanis pacifica	NA	†	H	NA	NA	NA	Carduelinae
3d87db56-007f-48e5-9c17-a30f64017ac7	Deconychura longicauda	Deconychura longicauda	Deconychura longicauda	f147ebe6-6df4-4af3-aa9a-72bc62824cc1	added Deconychura longicauda		no	aou_6 (1983)	1983	NA	Long-tailed Woodcreeper	1019	Furnariidae	Grimpar à longue queue	Deconychura	Passeriformes	species	NA	Deconychura longicauda	NA	NA	NA	NA	NA	NA	Dendrocolaptinae
b674f85d-df5a-4886-964b-dab99c374fdb	Vireo pallens	Vireo pallens	Vireo pallens	e7da8605-b5a9-46bd-abf6-48b81d723f7d	added Vireo pallens		no	aou_6 (1983)	1983	NA	Mangrove Vireo	1235	Vireonidae	Viréo des mangroves	Vireo	Passeriformes	species	NA	Vireo pallens	NA	NA	NA	NA	NA	NA	NA
23c8ef01-53ac-4e05-8f09-e3bb49049770	Sporophila minuta	Sporophila minuta	Sporophila minuta	b23f66b6-5333-4cb0-8877-0567700b910c	added Sporophila minuta	Sporophila minuta -> Sporophila minuta + Sporophila hypoxantha [split, aou_6_41 (1997)]	no	aou_6 (1983)	1983	NA	NA	NA	NA	NA	NA	NA	NA	NA	NA	NA	NA	NA	NA	NA	NA	NA
65c92449-5742-4e39-860c-1845c1d77eb6	Sporophila minuta	Sporophila minuta	Sporophila minuta	b23f66b6-5333-4cb0-8877-0567700b910c	Sporophila minuta -> Sporophila minuta + Sporophila hypoxantha [split, aou_6_41 (1997)]		no	aou_6_41 (1997)	1997	NA	Ruddy-breasted Seedeater	1662	Thraupidae	Sporophile petit-louis	Sporophila	Passeriformes	species	NA	Sporophila minuta	NA	NA	NA	NA	*	NA	Sporophilinae
4aa34257-42ef-4a7f-8bdc-211e1978a688	Chamaepetes unicolor	Chamaepetes unicolor	Chamaepetes unicolor	b4e29125-ce32-43cf-aea4-1ab4438cf0fe	added Chamaepetes unicolor		no	aou_6 (1983)	1983	Monotypic.	Black Guan	83	Cracidae	Pénélope unicolore	Chamaepetes	Galliformes	species	NA	Chamaepetes unicolor	NA	NA	NA	NA	NA	NA	NA
56e126d9-afed-486a-a95c-ac65cf84b829	Campephilus haematogaster	Campephilus haematogaster	Campephilus haematogaster	727e87a9-17fb-4f5a-af49-af319ed49f06	added Campephilus haematogaster		no	aou_6 (1983)	1983	NA	Crimson-bellied Woodpecker	986	Picidae	Pic superbe	Campephilus	Piciformes	species	NA	Campephilus haematogaster	NA	NA	NA	NA	NA	NA	Picinae
f022677d-cd84-4b1e-a127-3487799c4c21	Podiceps auritus	Podiceps auritus	Podiceps auritus; Colymbus auritus	a79227d0-bc00-422b-af8b-33d0bb8ae66d	added Colymbus auritus		no	aou_1.csv (1886)	1886	NA	Horned Grebe	1986; 3	Podicipedidae	Grèbe esclavon	Podiceps	Podicipediformes	species	Podiceps auritus; Colymbus auritus	Podiceps auritus	NA	NA	NA	NA	NA	NA	NA
d33415d9-d392-477e-868f-a865e1d88672	Haliaeetus leucocephalus	Haliaeetus leucocephalus	Haliaeetus leucocephalus	7d5543d2-0ebb-4f0c-8bc7-6acc58bcb994	added Haliaeetus leucocephalus		no	aou_1.csv (1886)	1886	NA	Bald Eagle	352; 270	Accipitridae	Pygargue à tête blanche	Haliaeetus	Accipitriformes	species	Haliaeetus leucocephalus	Haliaeetus leucocephalus	NA	NA	NA	NA	NA	NA	NA
858fd9ba-f203-4d72-899c-b809515a843e	Granatellus venustus	Granatellus venustus	Granatellus venustus	dfbe89f1-36be-47c4-9675-2c4f2738db01	added Granatellus venustus		no	aou_6 (1983)	1983	NA	Red-breasted Chat	1619	Cardinalidae	Granatelle multicolore	Granatellus	Passeriformes	species	NA	Granatellus venustus	NA	NA	NA	NA	NA	NA	NA
569d2ae5-1a76-46a4-b8b1-a8a051646653	Circus cyaneus	Circus cyaneus	Circus cyaneus	2a2adede-8613-4d00-9670-03f232fc3aa4	Circus cyaneus + Circus hudsonius -> Circus cyaneus [lump, aou_4_19 (1944)]	Circus cyaneus + Circus hudsonius -> Circus cyaneus [lump, aou_4_19 (1944)]	no	aou_4_19 (1944)	1944	NA	NA	NA	NA	NA	NA	NA	NA	NA	NA	NA	NA	NA	NA	NA	NA	NA
a650b0be-5817-4baa-8f7b-f8eb8a58a623	Circus cyaneus	Circus cyaneus	Circus cyaneus	2a2adede-8613-4d00-9670-03f232fc3aa4	Circus cyaneus + Circus hudsonius -> Circus cyaneus [lump, aou_4_19 (1944)]		no	aou_4_19 (1944)	1944	NA	Northern Harrier	274	Accipitridae	Busard Saint-Martin	Circus	Accipitriformes	species	Circus cyaneus	Circus cyaneus	NA	NA	NA	NA	NA	NA	NA
d1fb4eea-5f55-41b4-857a-f75cdcc09d85	Myadestes elisabeth	Myadestes elisabeth	Myadestes elisabeth	a04160fe-57c0-46f5-9411-1b545213a615	added Myadestes elisabeth		no	aou_6 (1983)	1983	NA	Cuban Solitaire	1433	Turdidae	Solitaire de Cuba	Myadestes	Passeriformes	species	NA	Myadestes elisabeth	NA	NA	NA	NA	NA	NA	NA
77f04364-878a-4af3-9e9a-40fe4053e11c	Zeledonia coronata	Zeledonia coronata	Zeledonia coronata	df20ae29-48d1-418f-84eb-54553255a031	added Zeledonia coronata		no	aou_6 (1983)	1983	Monotypic.	Wrenthrush	1617	Parulidae	Paruline de Zeledon	Zeledonia	Passeriformes	species	NA	Zeledonia coronata	NA	NA	NA	NA	*	NA	NA
ad26839d-2a66-4786-a8b2-ff5c7b245da2	Saxicola torquatus	Saxicola torquatus	Saxicola torquatus; Saxicola torquata	b9ae4783-d994-4625-98fe-0138552b6ab4	added Saxicola torquata		no	aou_6_36 (1987)	1987	NA	Stonechat	1427	Muscicapidae	Tarier pâtre	Saxicola	Passeriformes	species	NA	Saxicola torquatus	A	NA	NA	NA	NA	NA	NA
f226a177-6d51-47c8-b260-cfd4a2919225	Discosura conversii	Discosura conversii	Discosura conversii	5dcbb093-08df-40c9-9e87-50ef98f8c178	added Discosura conversii		no	aou_6 (1983)	1983	Monotypic.	Green Thorntail	793	Trochilidae	Coquette à queue fine	Discosura	Apodiformes	species	NA	Discosura conversii	NA	NA	NA	NA	NA	NA	Trochilinae
5ab9f61e-b856-4312-9843-5ce1f9bd49ca	Coragyps atratus	Coragyps atratus	Catharista urubu; Coragyps atratus; Catharista atrata; Coragyps urubu	f70e595f-a009-49e7-97cf-c2c81014963c	added Catharista atrata		no	aou_1.csv (1886)	1886	NA	Black Vulture	255; 326	Cathartidae	Urubu noir	Coragyps	Cathartiformes	species	Coragyps atratus; Catharista atrata	Coragyps atratus	NA	NA	NA	NA	NA	NA	NA
ce3e2770-6af7-4848-b104-9d75132a7e82	Uria aalge	Uria aalge	Uria troile californica; Uria troile; Uria aalge; Uria troille	9ccd1e63-4291-4e37-b07b-8948ed4eb109	added Uria troile; added Uria troile californica		no	aou_1.csv (1886)	1886	NA	Common Murre	30a; 514; 30	Alcidae	Guillemot marmette	Uria	Charadriiformes	species	Uria troile californica; Uria troile; Uria aalge	Uria aalge	NA	NA	NA	NA	NA	NA	NA
b6115748-5555-471a-96ed-50b250af30ab	Stelgidopteryx serripennis	Stelgidopteryx serripennis	Stelgidopteryx serripennis	6b979ebf-fd8b-41f9-9fdb-7ba99ff05e38	added Stelgidopteryx serripennis	Stelgidopteryx serripennis + Stelgidopteryx ruficollis -> Stelgidopteryx ruficollis [lump, aou_4 (1931)]	no	aou_1.csv (1886)	1886	NA	NA	617	NA	NA	NA	NA	NA	Stelgidopteryx serripennis	NA	NA	NA	NA	NA	NA	NA	NA
73b0ba08-e0a8-4017-a7ca-09548dd4adc5	Stelgidopteryx serripennis	Stelgidopteryx serripennis	Stelgidopteryx serripennis	6b979ebf-fd8b-41f9-9fdb-7ba99ff05e38	Stelgidopteryx serripennis + Stelgidopteryx ruficollis -> Stelgidopteryx ruficollis [lump, aou_4 (1931)]		no	aou_4 (1931)	1931	NA	Northern Rough-winged Swallow	1326	Hirundinidae	Hirondelle à ailes hérissées	Stelgidopteryx	Passeriformes	species	Stelgidopteryx serripennis	Stelgidopteryx serripennis	NA	NA	NA	NA	NA	NA	Hirundininae
2eea5ed4-b89d-4ad8-aba5-746e5d6f3e42	Turdus swalesi	Turdus swalesi	Turdus swalesi	b7ae98fc-920c-412f-9ffd-ac1099553117	added Turdus swalesi		no	aou_6 (1983)	1983	NA	La Selle Thrush	1473	Turdidae	Merle de La Selle	Turdus	Passeriformes	species	NA	Turdus swalesi	NA	NA	NA	NA	NA	NA	NA
62482ceb-375d-4730-9aa6-9fe5ecda26d0	Morococcyx erythropygus	Morococcyx erythropygus	Morococcyx erythropygus	8165f919-2984-4e81-8238-d46aad1b647e	added Morococcyx erythropygus		no	aou_6 (1983)	1983	NA	Lesser Ground-Cuckoo	657	Cuculidae	Géocoucou de Lesson	Morococcyx	Cuculiformes	species	NA	Morococcyx erythropygus	NA	NA	NA	NA	NA	NA	Neomorphinae
4717ce8f-fd00-4a84-a16d-2e3b9044ef1e	Aythya collaris	Aythya collaris	Aythya collaris; Nyroca collaris; Marila collaris	8ea8668b-c23d-41e9-bbff-45ae9982d8c3	added Aythya collaris		no	aou_1.csv (1886)	1886	Monotypic.	Ring-necked Duck	150; 53	Anatidae	Fuligule à collier	Aythya	Anseriformes	species	Aythya collaris	Aythya collaris	NA	NA	NA	NA	NA	NA	Anatinae
46f99746-a7b8-4cc9-8001-35753d71f35d	Psarocolius decumanus	Psarocolius decumanus	Psarocolius decumanus	1cb55c36-dba1-456e-9fc8-c31fd511039f	added Psarocolius decumanus		no	aou_6 (1983)	1983	NA	Crested Oropendola	1824	Icteridae	Cassique huppé	Psarocolius	Passeriformes	species	NA	Psarocolius decumanus	NA	NA	NA	NA	NA	NA	NA
9486cef6-4fe6-497e-a5ae-eed7e865e458	Zentrygon albifacies	Zentrygon albifacies	Geotrygon albifacies; Zentrygon albifacies	f5c635dd-40e2-4207-9fd7-75acd4bed945	added Geotrygon albifacies		no	aou_6 (1983)	1983	Monotypic.	White-faced Quail-Dove	10821	Columbidae	Colombe des nuages	Zentrygon	Columbiformes	species	NA	Zentrygon albifacies	NA	NA	NA	NA	NA	NA	NA
6b141879-7ed8-4bf0-914e-ac35fed5dd02	Pselliophorus luteoviridis	Pselliophorus luteoviridis	Pselliophorus luteoviridis	598df066-b45b-42ce-8bfe-5dec7807e41b	added Pselliophorus luteoviridis		no	aou_6 (1983)	1983	Monotypic.	Yellow-green Finch	1675	Emberizidae	Tohi jaune-vert	Pselliophorus	Passeriformes	species	NA	Pselliophorus luteoviridis	NA	NA	NA	NA	NA	NA	NA
9468dd5e-0922-416e-9538-98971bbfcc74	Gygis alba	Gygis alba	Gygis alba	1f71ec76-c7a1-4c3d-8b19-ae2db361bfb1	added Gygis alba		no	aou_5_34 (January 1982)	1982	NA	White Tern	485	Laridae	Gygis blanche	Gygis	Charadriiformes	species	Gygis alba	Gygis alba	NA	NA	NA	NA	NA	NA	Sterninae
ab34766f-7af1-4808-947e-1440784d3536	Glareola pratincola	Glareola pratincola	Glareola pratincola	a16ecef6-6790-4ee1-80c7-3c56ecc6a6a2	added Glareola pratincola		no	aou_7_51 (2010)	2010	NA	Collared Pratincole	2060	Glareolidae	Glaréole à collier	Glareola	Charadriiformes	species	NA	Glareola pratincola	A	NA	NA	NA	NA	NA	Glareolinae
b1eba576-fcda-4a51-a74c-d5720eae0e3f	Amazilia rutila	Amazilia rutila	Amazilia rutila	7f7383b4-397c-4eb1-8b5a-9a1519afe957	added Amazilia rutila		no	aou_6 (1983)	1983	NA	Cinnamon Hummingbird	830	Trochilidae	Ariane cannelle	Amazilia	Apodiformes	species	NA	Amazilia rutila	NA	NA	NA	NA	NA	NA	Trochilinae
0703bc5b-d5b0-44cc-a1b6-64e8a837aa9b	Catharus bicknelli	Catharus bicknelli	Catharus bicknelli	8501ae9d-bfe3-4bbc-88ea-8436798451f4	Catharus minimus -> Catharus bicknelli + Catharus minimus [split, aou_6_40 (1995)]	Catharus minimus -> Catharus bicknelli + Catharus minimus [split, aou_6_40 (1995)]	no	aou_6_40 (1995)	1995	NA	NA	NA	NA	NA	NA	NA	NA	NA	NA	NA	NA	NA	NA	NA	NA	NA
8fed1ae6-4652-47db-86b2-c661a5cce529	Catharus bicknelli	Catharus bicknelli	Catharus bicknelli	8501ae9d-bfe3-4bbc-88ea-8436798451f4	Catharus minimus -> Catharus bicknelli + Catharus minimus [split, aou_6_40 (1995)]		no	aou_6_40 (1995)	1995	Monotypic.	Bicknell's Thrush	1452	Turdidae	Grive de Bicknell	Catharus	Passeriformes	species	NA	Catharus bicknelli	NA	NA	NA	NA	NA	NA	NA
0af88b2b-2535-463e-a3ef-d59d09cee2cf	Crypturellus kerriae	Crypturellus kerriae	Crypturellus kerriae	57924124-fb08-4043-a407-e4391381a366	added Crypturellus kerriae		no	aou_6 (1983)	1983	Monotypic.	Choco Tinamou	6	Tinamidae	Tinamou de Kerr	Crypturellus	Tinamiformes	species	NA	Crypturellus kerriae	NA	NA	NA	NA	NA	NA	NA
5bc3346d-12a9-4e0f-9ccc-37a99e7e5bd1	Gymnorhinus cyanocephalus	Gymnorhinus cyanocephalus	Cyanocephalus cyanocephalus; Gymnorhinus cyanocephala; Gymnorhinus cyanocephalus	58b83a6f-0b55-4d1c-887f-8a8c5ce698ad	added Cyanocephalus cyanocephalus		no	aou_1.csv (1886)	1886	Monotypic.	Pinyon Jay	492; 1291	Corvidae	Geai des pinèdes	Gymnorhinus	Passeriformes	species	Cyanocephalus cyanocephalus; Gymnorhinus cyanocephalus	Gymnorhinus cyanocephalus	NA	NA	NA	NA	NA	NA	NA
e285f09d-46fa-40d7-9f84-22568bb88bf4	Geococcyx californianus	Geococcyx californianus	Geococcyx californianus	278357a8-7c3b-43d4-9169-db2da163e991	added Geococcyx californianus		no	aou_1.csv (1886)	1886	Monotypic.	Greater Roadrunner	385; 659	Cuculidae	Grand Géocoucou	Geococcyx	Cuculiformes	species	Geococcyx californianus	Geococcyx californianus	NA	NA	NA	NA	NA	NA	Neomorphinae
82d2b487-1471-4743-adaa-ebf56b091303	Aramides cajaneus	Aramides cajaneus	Aramides cajaneus; Aramides cajanea	06b58737-8f12-4795-bc23-df11b35b4bc9	added Aramides cajanea	Aramides cajaneus -> Aramides albiventris + Aramides cajaneus [split, aou_7_57 (2016)]	no	aou_6 (1983)	1983	NA	NA	NA	NA	NA	NA	NA	NA	NA	NA	NA	NA	NA	NA	NA	NA	NA
32661f74-4d8f-48c7-8c53-9536859837fc	Aramides cajaneus	Aramides cajaneus	Aramides cajaneus	06b58737-8f12-4795-bc23-df11b35b4bc9	Aramides cajaneus -> Aramides albiventris + Aramides cajaneus [split, aou_7_57 (2016)]		no	aou_7_57 (2016)	2016	Formerly Aramides cajanea.	Gray-cowled Wood-Rail	9851	Rallidae	Râle de Cayenne	Aramides	Gruiformes	species	NA	Aramides cajaneus	NA	NA	NA	NA	NA	NA	NA
b4f49321-df21-4658-a547-17beeadcbf35	Porzana carolina	Porzana carolina	Porzana carolina	72dedafd-dc67-4453-94a5-93d22e711574	added Porzana carolina		no	aou_1.csv (1886)	1886	Monotypic.	Sora	214; 348	Rallidae	Marouette de Caroline	Porzana	Gruiformes	species	Porzana carolina	Porzana carolina	NA	NA	NA	NA	NA	NA	NA
614466cb-a62c-4dd7-aa56-2e8cedca39b3	Eupherusa nigriventris	Eupherusa nigriventris	Eupherusa nigriventris	01d1e526-2612-43f3-95e9-20cd71af58c9	added Eupherusa nigriventris		no	aou_6 (1983)	1983	Monotypic.	Black-bellied Hummingbird	836	Trochilidae	Colibri à ventre noir	Eupherusa	Apodiformes	species	NA	Eupherusa nigriventris	NA	NA	NA	NA	NA	NA	Trochilinae
5b0b4b3a-f0fc-478d-ab84-2e1d11209cb6	Vidua macroura	Vidua macroura	Vidua macroura	1353cfad-46ad-43ff-8fca-dc26e9aece51	added Vidua macroura		no	aou_6 (1983)	1983	Monotypic.	Pin-tailed Whydah	1977	Viduidae	Veuve dominicaine	Vidua	Passeriformes	species	NA	Vidua macroura	NA	NA	NA	I	NA	NA	NA
df06bc14-0330-4ffd-9c4d-ef0d653e728b	Momotus mexicanus	Momotus mexicanus	Momotus mexicanus	6457f985-df22-4228-b57d-f31949e40078	added Momotus mexicanus		no	aou_6 (1983)	1983	NA	Russet-crowned Motmot	905	Momotidae	Motmot à tête rousse	Momotus	Coraciiformes	species	NA	Momotus mexicanus	NA	NA	NA	NA	NA	NA	NA
25832ff2-bf5e-4d9d-8014-862d51cf39e6	Myiarchus nuttingi	Myiarchus nuttingi	Myiarchus nuttingi	ec6a612f-10d9-468f-bec4-148c83cf0023	added Myiarchus nuttingi		no	aou_4_20 (1945)	1945	NA	Nutting's Flycatcher	1168	Tyrannidae	Tyran de Nutting	Myiarchus	Passeriformes	species	Myiarchus nuttingi	Myiarchus nuttingi	NA	NA	NA	NA	NA	NA	Tyranninae
ed1f2df6-e50d-4a0a-bb84-671b3b4631e2	Sitta pusilla	Sitta pusilla	Sitta pusilla	80573b2f-fd6c-4b5f-8211-822e9b8c745b	added Sitta pusilla		no	aou_1.csv (1886)	1886	NA	Brown-headed Nuthatch	1350; 729	Sittidae	Sittelle à tête brune	Sitta	Passeriformes	species	Sitta pusilla	Sitta pusilla	NA	NA	NA	NA	NA	NA	Sittinae
2c84491b-c927-4b44-8ce3-474960e349af	Oceanodroma cheimomnestes	Oceanodroma cheimomnestes	Oceanodroma cheimomnestes	3a18ab67-614a-4b8a-8d3f-430d2499a86d	Oceanodroma leucorhoa -> Oceanodroma leucorhoa + Oceanodroma socorroensis + Oceanodroma cheimomnestes [split, aou_7_57 (2016)]	Oceanodroma leucorhoa -> Oceanodroma leucorhoa + Oceanodroma socorroensis + Oceanodroma cheimomnestes [split, aou_7_57 (2016)]	no	aou_7_57 (2016)	2016	NA	NA	NA	NA	NA	NA	NA	NA	NA	NA	NA	NA	NA	NA	NA	NA	NA
6b1cdaa6-f988-426e-a9fb-b31c5bca781e	Oceanodroma cheimomnestes	Oceanodroma cheimomnestes	Oceanodroma cheimomnestes	3a18ab67-614a-4b8a-8d3f-430d2499a86d	Oceanodroma leucorhoa -> Oceanodroma leucorhoa + Oceanodroma socorroensis + Oceanodroma cheimomnestes [split, aou_7_57 (2016)]		no	aou_7_57 (2016)	2016	Formerly considered conspecific with Oceanodroma leucorhoa and O. socorroensis.	Ainley's Storm-Petrel	12161	Hydrobatidae	Océanite d’Ainley	Oceanodroma	Procellariiformes	species	NA	Oceanodroma cheimomnestes	NA	NA	NA	NA	NA	NA	NA
5c075f2b-a432-47df-ae37-1f2322190630	Hydrobates pelagicus	Hydrobates pelagicus	Hydrobates pelagicus; Hydrobates pelagica; Procellaria pelagica; Thalassidroma pelagica	36c5d5c2-18c1-4939-963e-fa775f5f6ded	added Procellaria pelagica		no	aou_1.csv (1886)	1886	Monotypic.	European Storm-Petrel	104; 182	Hydrobatidae	Océanite tempête	Hydrobates	Procellariiformes	species	Hydrobates pelagicus; Procellaria pelagica	Hydrobates pelagicus	A	NA	NA	NA	NA	NA	NA
dbdc2a8d-9d4d-4de2-8be8-7b7c9ec01090	Procellaria parkinsoni	Procellaria parkinsoni	Procellaria parkinsoni	a6277bb0-5ac5-4b55-a452-f28b7b27a381	added Procellaria parkinsoni		no	aou_6 (1983)	1983	Monotypic.	Parkinson's Petrel	165	Procellariidae	Puffin de Parkinson	Procellaria	Procellariiformes	species	NA	Procellaria parkinsoni	NA	NA	NA	NA	NA	N	NA
a6cd43f3-c19a-45ff-81a3-4ef9874edbb5	Pterodroma cookii	Pterodroma cookii	Pterodroma cookii	8baccafa-4ad3-4ede-9950-9eebc3a375b6	added Pterodroma cookii		no	aou_4_20 (1945)	1945	Monotypic.	Cook's Petrel	161	Procellariidae	Pétrel de Cook	Pterodroma	Procellariiformes	species	Pterodroma cookii	Pterodroma cookii	NA	NA	NA	NA	NA	N	NA
c89fda00-ab92-4bdd-91c4-6427733b72a9	Microligea palustris	Microligea palustris	Microligea palustris	0e151fb3-dcc9-4da0-af67-8cc5198c8b88	added Microligea palustris		no	aou_6 (1983)	1983	NA	Green-tailed Warbler	1596	Parulidae	Paruline aux yeux rouges	Microligea	Passeriformes	species	NA	Microligea palustris	NA	NA	NA	NA	*	NA	NA
6fe40d37-35f2-41fa-b678-bef8b259846f	Basileuterus rufifrons	Basileuterus rufifrons	Basileuterus rufifrons	79c617a2-6920-4a30-8784-84bb05f6ddf8	added Basileuterus rufifrons		no	aou_5_34 (January 1982)	1982	NA	Rufous-capped Warbler	1611	Parulidae	Paruline à calotte rousse	Basileuterus	Passeriformes	species	Basileuterus rufifrons	Basileuterus rufifrons	NA	NA	NA	NA	NA	NA	NA
93ab5027-b930-4c89-a770-1ac4e1fc6dca	Corvus caurinus	Corvus caurinus	Corvus caurinus	f6e851f3-7ab0-4fd0-9ede-91ade7d0bbb5	added Corvus caurinus	Corvus brachyrhynchos + Corvus caurinus -> Corvus brachyrhynchos [lump, aou_3_18 (1923)]	no	aou_1.csv (1886)	1886	NA	NA	489	NA	NA	NA	NA	NA	Corvus caurinus	NA	NA	NA	NA	NA	NA	NA	NA
23127085-597a-47ee-ac63-40978062b541	Corvus caurinus	Corvus caurinus	Corvus caurinus	f6e851f3-7ab0-4fd0-9ede-91ade7d0bbb5	Corvus brachyrhynchos + Corvus caurinus -> Corvus brachyrhynchos [lump, aou_3_18 (1923)]	Corvus brachyrhynchos -> Corvus brachyrhynchos + Corvus caurinus [split, aou_4_20 (1945)]	no	aou_3_18 (1923)	1923	NA	NA	NA	NA	NA	NA	NA	NA	NA	NA	NA	NA	NA	NA	NA	NA	NA
8300314f-2dd9-4623-96f9-4492134380e2	Corvus caurinus	Corvus caurinus	Corvus caurinus	f6e851f3-7ab0-4fd0-9ede-91ade7d0bbb5	Corvus brachyrhynchos -> Corvus brachyrhynchos + Corvus caurinus [split, aou_4_20 (1945)]		no	aou_4_20 (1945)	1945	Monotypic.	Northwestern Crow	1297	Corvidae	Corneille d'Alaska	Corvus	Passeriformes	species	Corvus caurinus	Corvus caurinus	NA	NA	NA	NA	NA	NA	NA
041f42a1-0f44-46bd-b0e6-6392e27fc1ad	Coccothraustes abeillei	Coccothraustes abeillei	Coccothraustes abeillei	47bc849c-2397-47ca-8dd0-28ab101ea91b	added Coccothraustes abeillei		no	aou_6 (1983)	1983	NA	Hooded Grosbeak	1874	Fringillidae	Gros-bec à capuchon	Coccothraustes	Passeriformes	species	NA	Coccothraustes abeillei	NA	NA	NA	NA	NA	NA	Carduelinae
89eda231-1e05-40a3-bf1c-aa213480d04e	Quiscalus lugubris	Quiscalus lugubris	Quiscalus lugubris	43a7651d-ddc1-4940-a919-c2d65a6e5bc1	added Quiscalus lugubris		no	aou_6 (1983)	1983	NA	Carib Grackle	1792	Icteridae	Quiscale merle	Quiscalus	Passeriformes	species	NA	Quiscalus lugubris	NA	NA	NA	NA	NA	NA	NA
12ed3887-c0fd-4817-892f-ac2422f66810	Chlorophonia flavirostris	Chlorophonia flavirostris	Chlorophonia flavirostris	0e0b4284-7233-4cc8-ae22-e6799aef85f2	added Chlorophonia flavirostris		no	aou_6_36 (1987)	1987	Monotypic.	Yellow-collared Chlorophonia	1843	Fringillidae	Organiste à col jaune	Chlorophonia	Passeriformes	species	NA	Chlorophonia flavirostris	A	NA	NA	NA	NA	NA	Euphoniinae
c2b90481-d33a-47b9-9796-f63c87c0b9f1	Ninox japonica	Ninox japonica	Ninox japonica	43d4c6e2-a9a3-49d0-a72e-91e92ab3d931	Ninox scutulata -> Ninox japonica + Ninox scutulata [split, aou_7_55 (2014)]	Ninox scutulata -> Ninox japonica + Ninox scutulata [split, aou_7_55 (2014)]	no	aou_7_55 (2014)	2014	NA	NA	NA	NA	NA	NA	NA	NA	NA	NA	NA	NA	NA	NA	NA	NA	NA
d5e41e62-6d1d-4ed8-b561-b1322b5b762c	Ninox japonica	Ninox japonica	Ninox japonica	43d4c6e2-a9a3-49d0-a72e-91e92ab3d931	Ninox scutulata -> Ninox japonica + Ninox scutulata [split, aou_7_55 (2014)]		no	aou_7_55 (2014)	2014	NA	Northern Boobook	10891	Strigidae	Ninoxe boréale	Ninox	Strigiformes	species	NA	Ninox japonica	A	NA	NA	NA	NA	NA	NA
5d48e065-a610-4458-87b9-9622daefe5ca	Trogon caligatus	Trogon caligatus	Trogon caligatus	4b198540-cb0d-4d9f-a93e-dc3444714fd3	Trogon violaceus -> Trogon caligatus + Trogon violaceus [split, aou_7_51 (2010)]	Trogon violaceus -> Trogon caligatus + Trogon violaceus [split, aou_7_51 (2010)]	no	aou_7_51 (2010)	2010	NA	NA	NA	NA	NA	NA	NA	NA	NA	NA	NA	NA	NA	NA	NA	NA	NA
db4b3903-9171-430a-bbf4-8ec3af03a06c	Trogon caligatus	Trogon caligatus	Trogon caligatus	4b198540-cb0d-4d9f-a93e-dc3444714fd3	Trogon violaceus -> Trogon caligatus + Trogon violaceus [split, aou_7_51 (2010)]		no	aou_7_51 (2010)	2010	NA	Gartered Trogon	885	Trogonidae	Trogon pattu	Trogon	Trogoniformes	species	NA	Trogon caligatus	NA	NA	NA	NA	NA	NA	Trogoninae
7b8fcc89-19b2-4c33-a672-9b17defb3a48	Myiarchus tuberculifer	Myiarchus tuberculifer	Myiarchus tuberculifer	b145563d-47db-42a5-9055-876cbe73d013	Myiarchus lawrencei + Myiarchus tuberculifer -> Myiarchus tuberculifer [lump, aou_4 (1931)]	Myiarchus lawrencei + Myiarchus tuberculifer -> Myiarchus tuberculifer [lump, aou_4 (1931)]	no	aou_4 (1931)	1931	NA	NA	NA	NA	NA	NA	NA	NA	NA	NA	NA	NA	NA	NA	NA	NA	NA
d13f4c75-673c-47bd-b8e1-7bb7900ab107	Myiarchus tuberculifer	Myiarchus tuberculifer	Myiarchus tuberculifer	b145563d-47db-42a5-9055-876cbe73d013	Myiarchus lawrencei + Myiarchus tuberculifer -> Myiarchus tuberculifer [lump, aou_4 (1931)]		no	aou_4 (1931)	1931	NA	Dusky-capped Flycatcher	1165	Tyrannidae	Tyran olivâtre	Myiarchus	Passeriformes	species	Myiarchus tuberculifer	Myiarchus tuberculifer	NA	NA	NA	NA	NA	NA	Tyranninae
98a9c1e1-5303-47de-ab1e-8267af7d671f	Locustella lanceolata	Locustella lanceolata	Locustella lanceolata	bc7a5f8d-ee3f-4158-92f0-ddfb3adfd265	added Locustella lanceolata		no	aou_6_35 (1985)	1985	NA	Lanceolated Warbler	1406	Locustellidae	Locustelle lancéolée	Locustella	Passeriformes	species	NA	Locustella lanceolata	A	NA	NA	NA	NA	NA	NA
ff254c8d-690a-408c-a23c-68919b42a5dc	Akialoa stejnegeri	Akialoa stejnegeri	Akialoa stejnegeri	8c37022b-fb0d-4528-a8a1-36ab8c85290a	Akialoa ellisiana -> Akialoa stejnegeri + Akialoa lanaiensis + Akialoa ellisiana [split, aou_7_56 (2015)]	Akialoa ellisiana -> Akialoa stejnegeri + Akialoa lanaiensis + Akialoa ellisiana [split, aou_7_56 (2015)]	no	aou_7_56 (2015)	2015	NA	NA	NA	NA	NA	NA	NA	NA	NA	NA	NA	NA	NA	NA	NA	NA	NA
b4f78aff-278a-4ac2-9bb5-e96021aa5eb9	Akialoa stejnegeri	Akialoa stejnegeri	Akialoa stejnegeri	8c37022b-fb0d-4528-a8a1-36ab8c85290a	Akialoa ellisiana -> Akialoa stejnegeri + Akialoa lanaiensis + Akialoa ellisiana [split, aou_7_56 (2015)]		no	aou_7_56 (2015)	2015	Formerly considered conspecific with Akialoa ellisiana and A. lanaiensis.	Kauai Akialoa	11731	Fringillidae	Akialoa de Kauai	Akialoa	Passeriformes	species	NA	Akialoa stejnegeri	NA	NA	H	NA	NA	NA	Carduelinae
e6dd2358-d540-4523-afb7-464eefb4b531	Synthliboramphus hypoleucus	Synthliboramphus hypoleucus	Endomychura hypoleucus; Endomychura hypoleuca; Synthliboramphus hypoleucus; Brachyramphus hypoleucus	b55a771f-b6d0-4db0-9267-97fdb6653396	added Brachyramphus hypoleucus	Synthliboramphus hypoleucus -> Synthliboramphus hypoleucus + Synthliboramphus scrippsi [split, aou_7_53 (2012)]	no	aou_1.csv (1886)	1886	NA	NA	25	NA	NA	NA	NA	NA	Synthliboramphus hypoleucus; Brachyramphus hypoleucus	NA	NA	NA	NA	NA	NA	NA	NA
575b47f3-f929-47be-9d60-80a8a06ad7a0	Synthliboramphus hypoleucus	Synthliboramphus hypoleucus	Synthliboramphus hypoleucus	b55a771f-b6d0-4db0-9267-97fdb6653396	Synthliboramphus hypoleucus -> Synthliboramphus hypoleucus + Synthliboramphus scrippsi [split, aou_7_53 (2012)]		no	aou_7_53 (2012)	2012	Monotypic. Formerly considered conspecific with Synthliboramphus scrippsi, which together were known as Xantus's Murrelet.	Guadalupe Murrelet	523	Alcidae	Guillemot de Xantus	Synthliboramphus	Charadriiformes	species	NA	Synthliboramphus hypoleucus	NA	NA	NA	NA	NA	NA	NA
6c12485a-362c-4c2f-af78-f65166ede6c8	(not found in dataset)		Myadestes oahensis	a91a80b1-400e-4c92-9aa2-57a03d3ff118	Myadestes obscurus -> Myadestes lanaiensis + Myadestes oahensis + Myadestes myadestinus + Myadestes obscurus [split, aou_6_35 (1985)]	Myadestes obscurus -> Myadestes lanaiensis + Myadestes oahensis + Myadestes myadestinus + Myadestes obscurus [split, aou_6_35 (1985)]	no	aou_6_35 (1985)	1985	NA	NA	NA	NA	NA	NA	NA	NA	NA	NA	NA	NA	NA	NA	NA	NA	NA
74e89af0-e786-4ffd-941d-bd09c2af4730	Myadestes woahensis	Myadestes woahensis	Myadestes oahensis; Myadestes woahensis	a91a80b1-400e-4c92-9aa2-57a03d3ff118	Myadestes obscurus -> Myadestes lanaiensis + Myadestes oahensis + Myadestes myadestinus + Myadestes obscurus [split, aou_6_35 (1985)]		no	aou_6_35 (1985)	1985	Monotypic.	Amaui	1439	Turdidae	Solitaire d'Oahu	Myadestes	Passeriformes	species	NA	Myadestes woahensis	NA	†	H	NA	NA	NA	NA
4e8eb4d3-6360-47ae-815c-27d2b59a478a	Junco phaeonotus	Junco phaeonotus	Junco cinereus dorsalis; Junco cinereus palliatus; Junco phaeonotus; Junco cinereus	fceb096c-2286-45bd-a06b-fa3caf6a0197	added Junco cinereus dorsalis; added Junco cinereus palliatus	Junco bairdi + Junco phaeonotus -> Junco phaeonotus [lump, aou_5_32 (1973)]	no	aou_1.csv (1886)	1886	NA	NA	570a; 570	NA	NA	NA	NA	NA	Junco cinereus dorsalis; Junco cinereus palliatus	NA	NA	NA	NA	NA	NA	NA	NA
8c5566db-b716-437d-9b1f-e4f136395358	Junco phaeonotus	Junco phaeonotus	Junco phaeonotus	fceb096c-2286-45bd-a06b-fa3caf6a0197	Junco bairdi + Junco phaeonotus -> Junco phaeonotus [lump, aou_5_32 (1973)]		no	aou_5_32 (1973)	1973	NA	Yellow-eyed Junco	1731	Emberizidae	Junco aux yeux jaunes	Junco	Passeriformes	species	Junco phaeonotus	Junco phaeonotus	NA	NA	NA	NA	NA	NA	NA
c0437545-64fe-47fc-9808-6cd1781b4d67	Cinclus mexicanus	Cinclus mexicanus	Cinclus mexicanus	9c20d8e6-3021-4b78-a222-e344d5d6f12e	added Cinclus mexicanus		no	aou_1.csv (1886)	1886	NA	American Dipper	1399; 701	Cinclidae	Cincle d'Amérique	Cinclus	Passeriformes	species	Cinclus mexicanus	Cinclus mexicanus	NA	NA	NA	NA	NA	NA	NA
14ad8397-bfb5-401a-a668-1a31c04b673d	Streptopelia decaocto	Streptopelia decaocto	Streptopelia decaocto	218f097f-4429-43d7-a716-b4aa329d068f	added Streptopelia decaocto		no	aou_6_37 (1989)	1989	NA	Eurasian Collared-Dove	550	Columbidae	Tourterelle turque	Streptopelia	Columbiformes	species	NA	Streptopelia decaocto	NA	NA	NA	I	NA	NA	NA
9e97f868-bbe1-4943-bc67-b71be74bd246	Brachygalba salmoni	Brachygalba salmoni	Brachygalba salmoni	08a4adf9-5449-409d-81ab-ade157a93f89	added Brachygalba salmoni		no	aou_6 (1983)	1983	Monotypic.	Dusky-backed Jacamar	925	Galbulidae	Jacamar sombre	Brachygalba	Piciformes	species	NA	Brachygalba salmoni	NA	NA	NA	NA	NA	NA	NA
48be7be1-3db1-4142-9877-e71097c43ddd	Hylorchilus navai	Hylorchilus navai	Hylorchilus navai	cda3e34c-f406-4f8f-ac14-82e548ce85c8	Hylorchilus sumichrasti -> Hylorchilus navai + Hylorchilus sumichrasti [split, aou_6_41 (1997)]	Hylorchilus sumichrasti -> Hylorchilus navai + Hylorchilus sumichrasti [split, aou_6_41 (1997)]	no	aou_6_41 (1997)	1997	NA	NA	NA	NA	NA	NA	NA	NA	NA	NA	NA	NA	NA	NA	NA	NA	NA
6da30312-5772-4991-b4c9-8f7343232c9f	Hylorchilus navai	Hylorchilus navai	Hylorchilus navai	cda3e34c-f406-4f8f-ac14-82e548ce85c8	Hylorchilus sumichrasti -> Hylorchilus navai + Hylorchilus sumichrasti [split, aou_6_41 (1997)]		no	aou_6_41 (1997)	1997	Monotypic.	Nava's Wren	1365	Troglodytidae	Troglodyte de Nava	Hylorchilus	Passeriformes	species	NA	Hylorchilus navai	NA	NA	NA	NA	NA	NA	NA
dea1f3b5-f123-4452-bffd-36b095591619	Psarocolius montezuma	Psarocolius montezuma	Psarocolius montezuma	d9387e72-19b2-4ac7-ae42-2757b44f6dba	added Psarocolius montezuma		no	aou_6 (1983)	1983	Monotypic.	Montezuma Oropendola	1826	Icteridae	Cassique de Montezuma	Psarocolius	Passeriformes	species	NA	Psarocolius montezuma	NA	NA	NA	NA	NA	NA	NA
a55a213e-a1a4-4160-95ec-9ccc79e70eb2	Lepidothrix coronata	Lepidothrix coronata	Lepidothrix coronata; Pipra coronata	788efda5-599a-4eb0-93d2-8e174caa6c3f	added Pipra coronata		no	aou_6 (1983)	1983	NA	Blue-crowned Manakin	10061	Pipridae	Manakin à tête bleue	Lepidothrix	Passeriformes	species	NA	Lepidothrix coronata	NA	NA	NA	NA	NA	NA	Piprinae
6a587343-9808-41d4-9ac2-45e2639643f0	Estrilda melpoda	Estrilda melpoda	Estrilda melpoda	e8b127b4-bc6b-45a3-873a-9f43c2f3262e	added Estrilda melpoda		no	aou_5_34 (January 1982)	1982	NA	Orange-cheeked Waxbill	1914	Estrildidae	Astrild à joues orange	Estrilda	Passeriformes	species	Estrilda melpoda	Estrilda melpoda	NA	NA	NA	I	NA	NA	NA
a0bb86e4-e306-44f1-b302-dc95b2cb458b	Electron carinatum	Electron carinatum	Electron carinatum	887412d5-ccb4-47f2-b909-d5d7b4c901a1	added Electron carinatum		no	aou_6 (1983)	1983	Monotypic.	Keel-billed Motmot	908	Momotidae	Motmot à bec caréné	Electron	Coraciiformes	species	NA	Electron carinatum	NA	NA	NA	NA	NA	NA	NA
e84db347-f56a-424a-ad37-122b4222fa94	Cardinalis sinuatus	Cardinalis sinuatus	Pyrrhuloxia sinuata; Cardinalis sinuatus	bf3c2de8-4879-467e-8ae2-07dbb4a14fc7	added Pyrrhuloxia sinuata		no	aou_1.csv (1886)	1886	NA	Pyrrhuloxia	594; 1756	Cardinalidae	Cardinal pyrrhuloxia	Cardinalis	Passeriformes	species	Pyrrhuloxia sinuata; Cardinalis sinuatus	Cardinalis sinuatus	NA	NA	NA	NA	NA	NA	NA
8a351302-9361-477d-8872-18bd83414006	Dendrocincla fuliginosa	Dendrocincla fuliginosa	Dendrocincla fuliginosa	5d2bbbdb-6a5c-42e3-bcac-83078584cba3	added Dendrocincla fuliginosa	Dendrocincla fuliginosa -> Dendrocincla fuliginosa + Dendrocincla turdina [split, aou_7_54 (2013)]	no	aou_6 (1983)	1983	NA	NA	NA	NA	NA	NA	NA	NA	NA	NA	NA	NA	NA	NA	NA	NA	NA
94107eff-cde4-4328-afd3-a4be58364423	Dendrocincla fuliginosa	Dendrocincla fuliginosa	Dendrocincla fuliginosa	5d2bbbdb-6a5c-42e3-bcac-83078584cba3	Dendrocincla fuliginosa -> Dendrocincla fuliginosa + Dendrocincla turdina [split, aou_7_54 (2013)]		no	aou_7_54 (2013)	2013	NA	Plain-brown Woodcreeper	1015	Furnariidae	Grimpar enfumé	Dendrocincla	Passeriformes	species	NA	Dendrocincla fuliginosa	NA	NA	NA	NA	NA	NA	Dendrocolaptinae
54768ac2-7d14-40ef-a9bc-8e1d7dee0dbb	Campylopterus hemileucurus	Campylopterus hemileucurus	Campylopterus hemileucurus	de1e1163-f86d-4785-bb36-301f7ac9875c	added Campylopterus hemileucurus		no	aou_6 (1983)	1983	NA	Violet Sabrewing	773	Trochilidae	Campyloptère violet	Campylopterus	Apodiformes	species	NA	Campylopterus hemileucurus	NA	NA	NA	NA	NA	NA	Trochilinae
87524aff-a541-4ac3-ac7d-b3a40b1c1e03	Epinecrophylla fulviventris	Epinecrophylla fulviventris	Myrmotherula fulviventris; Epinecrophylla fulviventris	dbca980e-a0bb-4eff-b41e-4ff3db8fade1	added Myrmotherula fulviventris		no	aou_6 (1983)	1983	NA	Checker-throated Antwren	473	Thamnophilidae	Myrmidon fauve	Epinecrophylla	Passeriformes	species	NA	Epinecrophylla fulviventris	NA	NA	NA	NA	NA	NA	NA
241724fb-a61c-4e16-84c7-08fce71bf03b	Pterodroma phaeopygia	Pterodroma phaeopygia	Pterodroma phaeopygia	da89bf20-a168-49a8-84dd-ce9f76a950cd	added Pterodroma phaeopygia	Pterodroma phaeopygia -> Pterodroma sandwichensis + Pterodroma phaeopygia [split, aou_7_43 (2002)]	no	aou_5_34 (January 1982)	1982	NA	NA	NA	NA	NA	NA	NA	NA	Pterodroma phaeopygia	NA	NA	NA	NA	NA	NA	NA	NA
da3bf9d2-3afc-4013-8201-2f606927d49f	Pterodroma phaeopygia	Pterodroma phaeopygia	Pterodroma phaeopygia	da89bf20-a168-49a8-84dd-ce9f76a950cd	Pterodroma phaeopygia -> Pterodroma sandwichensis + Pterodroma phaeopygia [split, aou_7_43 (2002)]		no	aou_7_43 (2002)	2002	NA	Galapagos Petrel	156	Procellariidae	Pétrel des Galapagos	Pterodroma	Procellariiformes	species	NA	Pterodroma phaeopygia	NA	NA	NA	NA	NA	N	NA
45210ed1-7087-4fc9-a7c9-08c0bb649dd8	Pheugopedius felix	Pheugopedius felix	Thryothorus felix; Pheugopedius felix	0272151c-6e4b-4b75-a640-bee127af7e35	added Thryothorus felix		no	aou_6 (1983)	1983	NA	Happy Wren	10161	Troglodytidae	Troglodyte joyeux	Pheugopedius	Passeriformes	species	NA	Pheugopedius felix	NA	NA	NA	NA	NA	NA	NA
332af97e-9dce-4b01-87d2-4cfe78b96799	Chaetura brachyura	Chaetura brachyura	Chaetura brachyura	0e5c5121-a10e-41ce-bf69-a793588508a8	added Chaetura brachyura		no	aou_6 (1983)	1983	NA	Short-tailed Swift	744	Apodidae	Martinet polioure	Chaetura	Apodiformes	species	NA	Chaetura brachyura	NA	NA	NA	NA	NA	NA	Chaeturinae
c7307ae9-90e8-4b38-9e96-3f50526439e4	Colinus virginianus	Colinus virginianus	Colinus virginianus floridanus; Colinus virginianus; Colinus virginianus texanus	05f46642-b7c3-4749-9828-4c94c5214b5a	added Colinus virginianus texanus; added Colinus virginianus; added Colinus virginianus floridanus	Colinus ridgwayi + Colinus virginianus -> Colinus virginianus [lump, aou_4_19 (1944)]	no	aou_1.csv (1886)	1886	NA	NA	289; 289b; 289a	NA	NA	NA	NA	NA	Colinus virginianus floridanus; Colinus virginianus; Colinus virginianus texanus	NA	NA	NA	NA	NA	NA	NA	NA
bd258744-b1d8-4595-9759-03aeec4bc3c0	Colinus virginianus	Colinus virginianus	Colinus virginianus	05f46642-b7c3-4749-9828-4c94c5214b5a	Colinus ridgwayi + Colinus virginianus -> Colinus virginianus [lump, aou_4_19 (1944)]		no	aou_4_19 (1944)	1944	NA	Northern Bobwhite	122	Odontophoridae	Colin de Virginie	Colinus	Galliformes	species	Colinus virginianus	Colinus virginianus	NA	NA	NA	NA	NA	NA	NA
8ebd9701-4a97-4edb-b0ba-8135de1c2028	Corvus brachyrhynchos	Corvus brachyrhynchos	Corvus brachyrhynchos; Corvus americanus floridanus; Corvus americanus	82c73258-f3fb-4563-87f2-6a4dc5d590ce	added Corvus americanus; added Corvus americanus floridanus	Corvus brachyrhynchos + Corvus caurinus -> Corvus brachyrhynchos [lump, aou_3_18 (1923)]	no	aou_1.csv (1886)	1886	NA	NA	488; 488a	NA	NA	NA	NA	NA	Corvus americanus floridanus; Corvus americanus	NA	NA	NA	NA	NA	NA	NA	NA
b3c0a6f4-780b-4308-a1f2-05ea3ee09c40	Corvus brachyrhynchos	Corvus brachyrhynchos	Corvus brachyrhynchos	82c73258-f3fb-4563-87f2-6a4dc5d590ce	Corvus brachyrhynchos + Corvus caurinus -> Corvus brachyrhynchos [lump, aou_3_18 (1923)]	Corvus brachyrhynchos -> Corvus brachyrhynchos + Corvus caurinus [split, aou_4_20 (1945)]	no	aou_3_18 (1923)	1923	NA	NA	NA	NA	NA	NA	NA	NA	NA	NA	NA	NA	NA	NA	NA	NA	NA
a3dc6c11-68eb-4224-af7a-ba9f9fb5cf15	Corvus brachyrhynchos	Corvus brachyrhynchos	Corvus brachyrhynchos	82c73258-f3fb-4563-87f2-6a4dc5d590ce	Corvus brachyrhynchos -> Corvus brachyrhynchos + Corvus caurinus [split, aou_4_20 (1945)]		no	aou_4_20 (1945)	1945	NA	American Crow	1296	Corvidae	Corneille d'Amérique	Corvus	Passeriformes	species	Corvus brachyrhynchos	Corvus brachyrhynchos	NA	NA	NA	NA	NA	NA	NA
90698790-8003-488e-951b-223c82496977	Lampornis sybillae	Lampornis sybillae	Lampornis sybillae	08a45aa3-9226-45e5-96ca-6f235c832ffa	added Lampornis sybillae		no	aou_6 (1983)	1983	Monotypic.	Green-breasted Mountain-gem	843	Trochilidae	Colibri de Sybil	Lampornis	Apodiformes	species	NA	Lampornis sybillae	NA	NA	NA	NA	NA	NA	Trochilinae
676d70be-f242-4c80-ad32-b06b5fb3af59	Setophaga pensylvanica	Setophaga pensylvanica	Setophaga pensylvanica; Dendroica pensylvanica	b68e3c56-281c-4a03-a7a7-07a3968dfc81	added Dendroica pensylvanica		no	aou_1.csv (1886)	1886	Monotypic.	Chestnut-sided Warbler	1546; 659	Parulidae	Paruline à flancs marron	Setophaga	Passeriformes	species	Dendroica pensylvanica	Setophaga pensylvanica	NA	NA	NA	NA	NA	NA	NA
0b630d31-919c-454a-9627-87aa8d97ca8f	Larus occidentalis	Larus occidentalis	Larus occidentalis	ea777cd4-cd42-428f-ab2a-31d4cad6c15b	added Larus occidentalis		no	aou_1.csv (1886)	1886	Monotypic.	Western Gull	49; 1992	Laridae	Goéland d'Audubon	Larus	Charadriiformes	species	Larus occidentalis	Larus occidentalis	NA	NA	NA	NA	NA	NA	Larinae
94244861-07f0-41fb-9508-e27c597f0851	Sporophila schistacea	Sporophila schistacea	Sporophila schistacea	6cdd6590-cbd7-4b12-902a-b13493a091f3	added Sporophila schistacea		no	aou_6 (1983)	1983	NA	Slate-colored Seedeater	1658	Thraupidae	Sporophile ardoisé	Sporophila	Passeriformes	species	NA	Sporophila schistacea	NA	NA	NA	NA	*	NA	Sporophilinae
6a8c0dc1-4afc-4c11-b44d-a869a5faac75	Phaethornis longirostris	Phaethornis longirostris	Phaethornis longirostris	270ca1f6-425a-4825-90f1-ae86b0de43f5	Phaethornis superciliosus -> Phaethornis superciliosus + Phaethornis longirostris [split, aou_7_43 (2002)]	Phaethornis superciliosus -> Phaethornis superciliosus + Phaethornis longirostris [split, aou_7_43 (2002)]	no	aou_7_43 (2002)	2002	NA	NA	NA	NA	NA	NA	NA	NA	NA	NA	NA	NA	NA	NA	NA	NA	NA
cf7f0830-a0b2-4727-8804-4db55f0a00fc	Phaethornis longirostris	Phaethornis longirostris	Phaethornis longirostris	270ca1f6-425a-4825-90f1-ae86b0de43f5	Phaethornis superciliosus -> Phaethornis superciliosus + Phaethornis longirostris [split, aou_7_43 (2002)]	Phaethornis longirostris -> Phaethornis longirostris + Phaethornis mexicanus [split, aou_7_56 (2015)]	no	aou_7_43 (2002)	2002	NA	NA	NA	NA	NA	NA	NA	NA	NA	NA	NA	NA	NA	NA	NA	NA	NA
063dbfbe-5905-4179-b94a-018d8e40974b	Phaethornis longirostris	Phaethornis longirostris	Phaethornis longirostris	270ca1f6-425a-4825-90f1-ae86b0de43f5	Phaethornis longirostris -> Phaethornis longirostris + Phaethornis mexicanus [split, aou_7_56 (2015)]		no	aou_7_56 (2015)	2015	NA	Long-billed Hermit	763	Trochilidae	Ermite à longue queue	Phaethornis	Apodiformes	species	NA	Phaethornis longirostris	NA	NA	NA	NA	NA	NA	Phaethornithinae
fe583d33-799d-45ce-a5ba-2299b0357e77	Tringa semipalmata	Tringa semipalmata	Tringa semipalmata; Symphemia semipalmata; Catoptrophorus semipalmatus	e4522bd8-19c4-412d-aa3d-cb220e731fd9	added Symphemia semipalmata		no	aou_1.csv (1886)	1886	NA	Willet	258; 405	Scolopacidae	Chevalier semipalmé	Tringa	Charadriiformes	species	Symphemia semipalmata; Catoptrophorus semipalmatus	Tringa semipalmata	NA	NA	NA	NA	NA	NA	Tringinae
e45c46d8-2fec-4d32-b9f0-82749efa4042	Notharchus hyperrhynchus	Notharchus hyperrhynchus	Notharchus hyperrhynchus	ed332803-27b6-4bfb-830d-880147b2d436	Notharchus macrorhynchos -> Notharchus hyperrhynchus + Notharchus macrorhynchos [split, aou_7_50 (2009)]	Notharchus macrorhynchos -> Notharchus hyperrhynchus + Notharchus macrorhynchos [split, aou_7_50 (2009)]	no	aou_7_50 (2009)	2009	NA	NA	NA	NA	NA	NA	NA	NA	NA	NA	NA	NA	NA	NA	NA	NA	NA
895bf46b-4055-40ae-acbf-c3232c4fa1ea	Notharchus hyperrhynchus	Notharchus hyperrhynchus	Notharchus hyperrhynchus	ed332803-27b6-4bfb-830d-880147b2d436	Notharchus macrorhynchos -> Notharchus hyperrhynchus + Notharchus macrorhynchos [split, aou_7_50 (2009)]		no	aou_7_50 (2009)	2009	NA	White-necked Puffbird	918	Bucconidae	Tamatia à front blanc	Notharchus	Piciformes	species	NA	Notharchus hyperrhynchus	NA	NA	NA	NA	NA	NA	NA
3658e1d7-b7fe-4e90-8848-fbcec901a568	Gallinago gallinago	Gallinago gallinago	Capella gallinago; Gallinago gallinago	e70397ac-1d5f-4b63-87d9-1d6de1748b3c	added Gallinago gallinago	Capella gallinago + Capella delicata -> Capella gallinago [lump, aou_4_20 (1945)]	no	aou_1.csv (1886)	1886	NA	NA	[229]	NA	NA	NA	NA	NA	Gallinago gallinago	NA	NA	NA	NA	NA	NA	NA	NA
155e783e-aca6-4a3f-982e-af25e81faf15	Gallinago gallinago	Gallinago gallinago	Capella gallinago; Gallinago gallinago	e70397ac-1d5f-4b63-87d9-1d6de1748b3c	Capella gallinago + Capella delicata -> Capella gallinago [lump, aou_4_20 (1945)]	Gallinago gallinago -> Gallinago gallinago + Gallinago delicata [split, aou_7_43 (2002)]	no	aou_4_20 (1945)	1945	NA	NA	NA	NA	NA	NA	NA	NA	Gallinago gallinago	NA	NA	NA	NA	NA	NA	NA	NA
5d52c495-7b2b-4bea-906f-76292c4e4fd0	Gallinago gallinago	Gallinago gallinago	Gallinago gallinago	e70397ac-1d5f-4b63-87d9-1d6de1748b3c	Gallinago gallinago -> Gallinago gallinago + Gallinago delicata [split, aou_7_43 (2002)]		no	aou_7_43 (2002)	2002	NA	Common Snipe	453	Scolopacidae	Bécassine des marais	Gallinago	Charadriiformes	species	NA	Gallinago gallinago	NA	NA	NA	NA	NA	NA	Scolopacinae
b6d2a57f-351f-4018-b285-72af0fb85774	Vireo bellii	Vireo bellii	Vireo bellii pusillus; Vireo bellii	1d18eb85-aeed-436f-95e4-1800435b7cc0	added Vireo bellii pusillus; added Vireo bellii	Vireo bellii -> Vireo bellii + Vireo pusillus [split, aou_2_11 (1902)]	no	aou_1.csv (1886)	1886	NA	NA	633a; 633	NA	NA	NA	NA	NA	Vireo bellii pusillus; Vireo bellii	NA	NA	NA	NA	NA	NA	NA	NA
2d729749-5489-4ace-bacb-f7d17cd3889f	Vireo bellii	Vireo bellii	Vireo belli; Vireo bellii	1d18eb85-aeed-436f-95e4-1800435b7cc0	Vireo bellii -> Vireo bellii + Vireo pusillus [split, aou_2_11 (1902)]		no	aou_2_11 (1902)	1902	NA	Bell's Vireo	1242	Vireonidae	Viréo de Bell	Vireo	Passeriformes	species	Vireo bellii	Vireo bellii	NA	NA	NA	NA	NA	NA	NA
449dbc63-9bc9-4d3e-a336-5e7c9d5d83e0	Hylophylax naevioides	Hylophylax naevioides	Hylophylax naevioides	87c6fc9c-c08f-4ddd-9857-dbf5f33bbc18	added Hylophylax naevioides		no	aou_6 (1983)	1983	NA	Spotted Antbird	1060	Thamnophilidae	Fourmilier grivelé	Hylophylax	Passeriformes	species	NA	Hylophylax naevioides	NA	NA	NA	NA	NA	NA	NA
7ef210d5-b997-4874-a573-d770beaeeaca	Calidris alpina	Calidris alpina	Calidris alpina; Erolia alpina; Tringa alpina pacifica; Tringa alpina; Pelidna alpina	6b8f6e27-b0f5-4e58-893a-2ee04d9b43a2	added Tringa alpina pacifica; added Tringa alpina		no	aou_1.csv (1886)	1886	NA	Dunlin	442; 243a; [243]	Scolopacidae	Bécasseau variable	Calidris	Charadriiformes	species	Calidris alpina; Tringa alpina pacifica; Tringa alpina	Calidris alpina	NA	NA	NA	NA	NA	NA	Arenariinae
5b668084-2b0d-445b-9f65-aca43b7fba10	Catharus frantzii	Catharus frantzii	Catharus frantzii	32c4ee26-7b70-4949-a5ad-29b52c2d6ac7	added Catharus frantzii		no	aou_6 (1983)	1983	NA	Ruddy-capped Nightingale-Thrush	1447	Turdidae	Grive à calotte rousse	Catharus	Passeriformes	species	NA	Catharus frantzii	NA	NA	NA	NA	NA	NA	NA
9b1a37cb-e36d-4771-895d-8e975ee5c74d	Trogon massena	Trogon massena	Trogon massena	0b595445-0c0a-4e26-bf18-c313b7489f8f	added Trogon massena		no	aou_6 (1983)	1983	NA	Slaty-tailed Trogon	892	Trogonidae	Trogon de Masséna	Trogon	Trogoniformes	species	NA	Trogon massena	NA	NA	NA	NA	NA	NA	Trogoninae
f52ba6fc-b023-4a0b-9266-469ca12ad813	Ara tricolor	Ara tricolor	Ara tricolor	ee73d69e-880b-4517-80eb-699760a92a95	added Ara tricolor	Ara tricolor -> Ara cubensis + Ara tricolor [split, aou_6_37 (1989)]	no	aou_6 (1983)	1983	NA	NA	NA	NA	NA	NA	NA	NA	NA	NA	NA	NA	NA	NA	NA	NA	NA
b228fee5-0b25-4635-b258-5ba5543845d6	Ara tricolor	Ara tricolor	Ara tricolor	ee73d69e-880b-4517-80eb-699760a92a95	Ara tricolor -> Ara cubensis + Ara tricolor [split, aou_6_37 (1989)]		no	aou_6_37 (1989)	1989	Monotypic.	Cuban Macaw	605	Psittacidae	Ara tricolore	Ara	Psittaciformes	species	NA	Ara tricolor	NA	†	NA	NA	NA	NA	Arinae
eac46a1e-8979-45ee-8000-4cff7205222b	Myadestes palmeri	Myadestes palmeri	Phaeornis palmeri; Myadestes palmeri	bf88f117-af4c-441b-b3d9-c711b4aca09c	added Phaeornis palmeri		no	aou_5_34 (January 1982)	1982	Monotypic.	Puaiohi	1442	Turdidae	Solitaire puaïohi	Myadestes	Passeriformes	species	Phaeornis palmeri	Myadestes palmeri	NA	NA	H	NA	NA	NA	NA
e5aa6f65-05af-46ff-b7cf-ee0c63b13363	Cardellina canadensis	Cardellina canadensis	Cardellina canadensis; Sylvania canadensis; Wilsonia canadensis	95863ad2-1bad-46af-a8e6-c2fb17b28b85	added Sylvania canadensis		no	aou_1.csv (1886)	1886	Monotypic.	Canada Warbler	1602; 686	Parulidae	Paruline du Canada	Cardellina	Passeriformes	species	Sylvania canadensis; Wilsonia canadensis	Cardellina canadensis	NA	NA	NA	NA	NA	NA	NA
0502d5ff-df18-429c-b33a-4bf565c885c2	Recurvirostra americana	Recurvirostra americana	Recurvirostra americana	f9da3f5c-2e78-4b5b-905c-426294304808	added Recurvirostra americana		no	aou_1.csv (1886)	1886	Monotypic.	American Avocet	225; 392	Recurvirostridae	Avocette d'Amérique	Recurvirostra	Charadriiformes	species	Recurvirostra americana	Recurvirostra americana	NA	NA	NA	NA	NA	NA	NA
84758d67-ac23-4c77-b5b8-1ed10d9b609b	Megaceryle torquata	Megaceryle torquata	Ceryle torquata; Megaceryle torquata; Ceryle torquatus	4d210986-19fa-4e96-8cd8-688e9bc9c508	added Ceryle torquata		no	aou_1_07 (1895)	1895	NA	Ringed Kingfisher	911	Alcedinidae	Martin-pêcheur à ventre roux	Megaceryle	Coraciiformes	species	Ceryle torquata	Megaceryle torquata	NA	NA	NA	NA	NA	NA	Cerylinae
14da0e10-77e9-43ea-817a-9dfab4d5692a	Limosa haemastica	Limosa haemastica	Limosa haemastica	49073270-62ae-4978-b979-76577601dfe6	added Limosa haemastica		no	aou_1.csv (1886)	1886	Monotypic.	Hudsonian Godwit	420; 251	Scolopacidae	Barge hudsonienne	Limosa	Charadriiformes	species	Limosa haemastica	Limosa haemastica	NA	NA	NA	NA	NA	NA	Limosinae
9aebebb0-81eb-49be-b3b2-145f25fd4898	(not found in dataset)		Hemignathus chloris	bb5167e1-d11f-477b-b7a3-6fa572b236b1	Hemignathus virens -> Hemignathus kauaiensis + Hemignathus virens + Hemignathus chloris [split, aou_6_40 (1995)]	Hemignathus virens -> Hemignathus kauaiensis + Hemignathus virens + Hemignathus chloris [split, aou_6_40 (1995)]	no	aou_6_40 (1995)	1995	NA	NA	NA	NA	NA	NA	NA	NA	NA	NA	NA	NA	NA	NA	NA	NA	NA
23188ed7-fe68-4ea4-9336-294f5a45a394	Chlorodrepanis flava	Chlorodrepanis flava	Chlorodrepanis flava; Hemignathus chloris; Hemignathus flavus	bb5167e1-d11f-477b-b7a3-6fa572b236b1	Hemignathus virens -> Hemignathus kauaiensis + Hemignathus virens + Hemignathus chloris [split, aou_6_40 (1995)]		no	aou_6_40 (1995)	1995	Formerly placed in the genus Hemignathus.	Oahu Amakihi	11671	Fringillidae	Amakihi d'Oahu	Chlorodrepanis	Passeriformes	species	NA	Chlorodrepanis flava	NA	NA	H	NA	NA	NA	Carduelinae
2890f95d-4a54-4d45-9d73-8c812df985c6	Chlorospingus tacarcunae	Chlorospingus tacarcunae	Chlorospingus tacarcunae	902c555e-4e70-449d-88b2-4fb95d424ed4	added Chlorospingus tacarcunae		no	aou_6 (1983)	1983	Monotypic. Formerly known as Tacarcuna Bush-Tanager.	Tacarcuna Chlorospingus	2018	Emberizidae	Chlorospin du Tacarcuna	Chlorospingus	Passeriformes	species	NA	Chlorospingus tacarcunae	NA	NA	NA	NA	*	NA	NA
64d17fc2-f77e-4567-b9b4-f99d55d524d8	Tringa melanoleuca	Tringa melanoleuca	Tringa melanoleuca; Totanus melanoleucus	b0599efd-d411-4ea2-9518-8b4aaa8b8ffd	added Totanus melanoleucus		no	aou_1.csv (1886)	1886	Monotypic.	Greater Yellowlegs	254; 403	Scolopacidae	Grand Chevalier	Tringa	Charadriiformes	species	Tringa melanoleuca; Totanus melanoleucus	Tringa melanoleuca	NA	NA	NA	NA	NA	NA	Tringinae
776bb98e-d56e-4a5d-9e12-5b9426a91bc3	Loxops coccineus	Loxops coccineus	Loxops coccineus	524d3e63-d1df-4a00-95b5-2672f62d1f1a	added Loxops coccineus	Loxops coccineus -> Loxops caeruleirostris + Loxops coccineus [split, aou_6_38 (1991)]	no	aou_5_34 (January 1982)	1982	NA	NA	NA	NA	NA	NA	NA	NA	Loxops coccineus	NA	NA	NA	NA	NA	NA	NA	NA
0dca608b-d73c-4a71-8993-0244a56cd038	Loxops coccineus	Loxops coccineus	Loxops coccineus	524d3e63-d1df-4a00-95b5-2672f62d1f1a	Loxops coccineus -> Loxops caeruleirostris + Loxops coccineus [split, aou_6_38 (1991)]	Loxops coccineus -> Loxops coccineus + Loxops ochraceus + Loxops wolstenholmei [split, aou_7_56 (2015)]	no	aou_6_38 (1991)	1991	NA	NA	NA	NA	NA	NA	NA	NA	NA	NA	NA	NA	NA	NA	NA	NA	NA
ded71b45-56af-45d7-a857-a042faf62748	Loxops coccineus	Loxops coccineus	Loxops coccineus	524d3e63-d1df-4a00-95b5-2672f62d1f1a	Loxops coccineus -> Loxops coccineus + Loxops ochraceus + Loxops wolstenholmei [split, aou_7_56 (2015)]		no	aou_7_56 (2015)	2015	NA	Hawaii Akepa	1899	Fringillidae	Loxopse d'Hawaï	Loxops	Passeriformes	species	NA	Loxops coccineus	NA	NA	H	NA	NA	NA	Carduelinae
d52dbfe3-cf64-419f-bcde-65f70b213ca1	(not found in dataset)		Chaetura spinicauda	41921cfc-4d8c-4d9e-bb12-d2b8ff8b3580	added Chaetura spinicauda	Chaetura spinicauda -> Chaetura fumosa + Chaetura spinicauda [split, aou_7_43 (2002)]	no	aou_6 (1983)	1983	NA	NA	NA	NA	NA	NA	NA	NA	NA	NA	NA	NA	NA	NA	NA	NA	NA
d39083f6-5b31-4a60-8076-42948e196984	Chaetura spinicaudus	Chaetura spinicaudus	Chaetura spinicaudus; Chaetura spinicauda	41921cfc-4d8c-4d9e-bb12-d2b8ff8b3580	Chaetura spinicauda -> Chaetura fumosa + Chaetura spinicauda [split, aou_7_43 (2002)]		no	aou_7_43 (2002)	2002	NA	Band-rumped Swift	746	Apodidae	Martinet spinicaude	Chaetura	Apodiformes	species	NA	Chaetura spinicaudus	NA	NA	NA	NA	NA	NA	Chaeturinae
9f42c678-ee36-4c96-9a29-63fa7459eb32	Myadestes myadestinus	Myadestes myadestinus	Myadestes myadestinus	cb031617-2988-4e23-8f70-bb9558c0e6fb	Myadestes obscurus -> Myadestes lanaiensis + Myadestes oahensis + Myadestes myadestinus + Myadestes obscurus [split, aou_6_35 (1985)]	Myadestes obscurus -> Myadestes lanaiensis + Myadestes oahensis + Myadestes myadestinus + Myadestes obscurus [split, aou_6_35 (1985)]	no	aou_6_35 (1985)	1985	NA	NA	NA	NA	NA	NA	NA	NA	NA	NA	NA	NA	NA	NA	NA	NA	NA
355d3331-646d-44e9-9d35-8f5dc02eb5c0	Myadestes myadestinus	Myadestes myadestinus	Myadestes myadestinus	cb031617-2988-4e23-8f70-bb9558c0e6fb	Myadestes obscurus -> Myadestes lanaiensis + Myadestes oahensis + Myadestes myadestinus + Myadestes obscurus [split, aou_6_35 (1985)]		no	aou_6_35 (1985)	1985	Monotypic.	Kamao	1438	Turdidae	Solitaire kamao	Myadestes	Passeriformes	species	NA	Myadestes myadestinus	NA	NA	H	NA	NA	NA	NA
1f6cca82-6801-4430-8e61-8d9fb6b0ebfa	Corvus jamaicensis	Corvus jamaicensis	Corvus jamaicensis	850712b4-25f4-415e-9eb5-d6ea813a1521	added Corvus jamaicensis		no	aou_6 (1983)	1983	Monotypic.	Jamaican Crow	1301	Corvidae	Corneille de la Jamaïque	Corvus	Passeriformes	species	NA	Corvus jamaicensis	NA	NA	NA	NA	NA	NA	NA
6fa9e31c-e862-473e-99db-c3bd311b8cb4	Ectopistes migratorius	Ectopistes migratorius	Ectopistes migratorius	6231c95c-b988-45fc-abf0-9d3fb002414f	added Ectopistes migratorius		no	aou_1.csv (1886)	1886	Monotypic.	Passenger Pigeon	315; 558	Columbidae	Tourte voyageuse	Ectopistes	Columbiformes	species	Ectopistes migratorius	Ectopistes migratorius	NA	†	NA	NA	NA	NA	NA
e496aa25-58e5-4e7e-93f2-a017ddddc8cc	(not found in dataset)		Pipilo fuscus; Pipilo fuscus albigula; Pipilo fuscus mesoleucus; Pipilo fuscus crissalis	114ff53b-20bb-4873-8843-de03439c729d	added Pipilo fuscus crissalis; added Pipilo fuscus albigula; added Pipilo fuscus mesoleucus	Pipilo fuscus -> Pipilo crissalis + Pipilo fuscus [split, aou_2_14 (1908)]	no	aou_1.csv (1886)	1886	NA	NA	591a; 591b; 591	NA	NA	NA	NA	NA	Pipilo fuscus albigula; Pipilo fuscus mesoleucus; Pipilo fuscus crissalis	NA	NA	NA	NA	NA	NA	NA	NA
93419bc1-57cb-4840-911e-7f714e9d5251	(not found in dataset)		Pipilo fuscus	114ff53b-20bb-4873-8843-de03439c729d	Pipilo fuscus -> Pipilo crissalis + Pipilo fuscus [split, aou_2_14 (1908)]	Pipilo crissalis + Pipilo fuscus -> Pipilo fuscus [lump, aou_4 (1931)]	no	aou_2_14 (1908)	1908	NA	NA	NA	NA	NA	NA	NA	NA	NA	NA	NA	NA	NA	NA	NA	NA	NA
f1340298-b8c1-49b7-b503-8459142e9a98	(not found in dataset)		Pipilo fuscus	114ff53b-20bb-4873-8843-de03439c729d	Pipilo crissalis + Pipilo fuscus -> Pipilo fuscus [lump, aou_4 (1931)]	Pipilo fuscus -> Pipilo crissalis + Pipilo fuscus [split, aou_6_37 (1989)]	no	aou_4 (1931)	1931	NA	NA	NA	NA	NA	NA	NA	NA	Pipilo fuscus	NA	NA	NA	NA	NA	NA	NA	NA
ee6eb6ed-976a-4416-815f-b3fcb980e5ea	Melozone fusca	Melozone fusca	Pipilo fuscus; Melozone fusca	114ff53b-20bb-4873-8843-de03439c729d	Pipilo fuscus -> Pipilo crissalis + Pipilo fuscus [split, aou_6_37 (1989)]		no	aou_6_37 (1989)	1989	NA	Canyon Towhee	1691	Emberizidae	Tohi des canyons	Melozone	Passeriformes	species	NA	Melozone fusca	NA	NA	NA	NA	NA	NA	NA
179a8ab8-a864-4375-bc16-8525d0c08b7f	Chloridops kona	Chloridops kona	Chloridops kona	b04ba9dd-4361-4707-a01d-2fa424259e32	added Chloridops kona		no	aou_5_34 (January 1982)	1982	Monotypic.	Kona Grosbeak	1883	Fringillidae	Psittirostre à gros bec	Chloridops	Passeriformes	species	Chloridops kona	Chloridops kona	NA	†	H	NA	NA	NA	Carduelinae
e11dc46c-366e-48eb-b81e-a0f4b51abf16	Calidris melanotos	Calidris melanotos	Erolia melanotos; Tringa maculata; Calidris melanotos; Pisobia maculata; Actodromas maculata; Pisobia melanotos	c6c8ab84-3115-47d0-8031-aed560145fed	added Tringa maculata		no	aou_1.csv (1886)	1886	Monotypic.	Pectoral Sandpiper	239; 438	Scolopacidae	Bécasseau à poitrine cendrée	Calidris	Charadriiformes	species	Tringa maculata; Calidris melanotos	Calidris melanotos	NA	NA	NA	NA	NA	NA	Arenariinae
5d862fb3-bcfb-4968-81df-6bce9c48ed07	Setophaga fusca	Setophaga fusca	Setophaga fusca; Dendroica blackburniae; Dendroica fusca	455e0ee6-fdff-4b1b-88b4-3939746336c2	added Dendroica blackburniae		no	aou_1.csv (1886)	1886	Monotypic.	Blackburnian Warbler	662; 1556	Parulidae	Paruline à gorge orangée	Setophaga	Passeriformes	species	Dendroica blackburniae; Dendroica fusca	Setophaga fusca	NA	NA	NA	NA	NA	NA	NA
6c68ec13-f4c6-4318-9b46-ae487eae17ae	Nothocercus bonapartei	Nothocercus bonapartei	Nothocercus bonapartei	c1b7e3f1-e9f0-4d77-9cb6-5cfb899737d5	added Nothocercus bonapartei		no	aou_6 (1983)	1983	NA	Highland Tinamou	2	Tinamidae	Tinamou de Bonaparte	Nothocercus	Tinamiformes	species	NA	Nothocercus bonapartei	NA	NA	NA	NA	NA	NA	NA
0ae1a65b-ff49-4a5c-b42d-ff5d2456df70	Corvus imparatus	Corvus imparatus	Corvus imparatus	6b2c5ab3-cb0b-46c1-ab5d-6d9bc42fdc2c	added Corvus imparatus	Corvus imparatus -> Corvus sinaloae + Corvus imparatus [split, aou_6_38 (1991)]	no	aou_5_34 (January 1982)	1982	NA	NA	NA	NA	NA	NA	NA	NA	Corvus imparatus	NA	NA	NA	NA	NA	NA	NA	NA
0c8c045b-2555-4fc6-bb67-ab0fcd894785	Corvus imparatus	Corvus imparatus	Corvus imparatus	6b2c5ab3-cb0b-46c1-ab5d-6d9bc42fdc2c	Corvus imparatus -> Corvus sinaloae + Corvus imparatus [split, aou_6_38 (1991)]		no	aou_6_38 (1991)	1991	Monotypic.	Tamaulipas Crow	1302	Corvidae	Corneille du Mexique	Corvus	Passeriformes	species	NA	Corvus imparatus	NA	NA	NA	NA	NA	NA	NA
f51be274-8fcb-44a3-adc8-7a611e81b6f4	Phyllomyias burmeisteri	Phyllomyias burmeisteri	Phyllomyias burmeisteri	d01a8c4c-97ee-40d2-8a1d-3ca52276e973	added Phyllomyias burmeisteri		no	aou_6 (1983)	1983	Monotypic.	Rough-legged Tyrannulet	1094	Tyrannidae	Tyranneau pattu	Phyllomyias	Passeriformes	species	NA	Phyllomyias burmeisteri	NA	NA	NA	NA	NA	NA	Elaeniinae
40b1cfdc-e103-43d4-a5ba-5764940b24bd	Cyanocompsa parellina	Cyanocompsa parellina	Cyanocompsa parellina	1ca7da86-3138-4f44-a227-f8d49d1f03de	added Cyanocompsa parellina		no	aou_5_34 (January 1982)	1982	NA	Blue Bunting	1762	Cardinalidae	Évêque paré	Cyanocompsa	Passeriformes	species	Cyanocompsa parellina	Cyanocompsa parellina	NA	NA	NA	NA	NA	NA	NA
80035986-da73-4a68-b7c3-40860171a02a	Toxostoma redivivum	Toxostoma redivivum	Harporhynchus redivivus; Toxostoma redivivum	23d20841-cd41-4c46-b745-8f732a6cd673	added Harporhynchus redivivus		no	aou_1.csv (1886)	1886	NA	California Thrasher	1499; 710	Mimidae	Moqueur de Californie	Toxostoma	Passeriformes	species	Harporhynchus redivivus; Toxostoma redivivum	Toxostoma redivivum	NA	NA	NA	NA	NA	NA	NA
517f007a-9dee-408e-8d0c-2a3f2e33c056	Hylopezus perspicillatus	Hylopezus perspicillatus	Hylopezus perspicillatus	f11db766-b343-4c4f-aa71-db4ea76b63d2	added Hylopezus perspicillatus		no	aou_6 (1983)	1983	NA	Streak-chested Antpitta	1935	Grallariidae	Grallaire à lunettes	Hylopezus	Passeriformes	species	NA	Hylopezus perspicillatus	NA	NA	NA	NA	NA	NA	NA
5640ef17-faa1-40e8-aab1-0fb3508c6a6c	Lophostrix cristata	Lophostrix cristata	Lophostrix cristata	842c451f-dd7a-482d-aa16-8aea3d19b030	added Lophostrix cristata		no	aou_6 (1983)	1983	NA	Crested Owl	679	Strigidae	Duc à aigrettes	Lophostrix	Strigiformes	species	NA	Lophostrix cristata	NA	NA	NA	NA	NA	NA	NA
58d44575-7caa-4d34-9c43-296efe803575	Contopus cooperi	Contopus cooperi	Contopus borealis; Contopus cooperi; Nuttallornis mesoleucus; Nuttallornis borealis	1e267a25-5cba-45bf-a9bf-d95d5c94e8bb	added Contopus borealis		no	aou_1.csv (1886)	1886	Monotypic	Olive-sided Flycatcher	1127; 459	Tyrannidae	Moucherolle à côtés olive	Contopus	Passeriformes	species	Contopus borealis	Contopus cooperi	NA	NA	NA	NA	NA	NA	Fluvicolinae
2b237b96-863a-4c46-8188-5242eb784d12	Lophotriccus pileatus	Lophotriccus pileatus	Lophotriccus pileatus	67b55494-2fc0-4bd7-bbbc-881c5e8f2032	added Lophotriccus pileatus		no	aou_6 (1983)	1983	NA	Scale-crested Pygmy-Tyrant	1100	Tyrannidae	Microtyran chevelu	Lophotriccus	Passeriformes	species	NA	Lophotriccus pileatus	NA	NA	NA	NA	NA	NA	Platyrinchinae
25712a29-2a0d-427f-ac55-8ddac9590743	Anthus gustavi	Anthus gustavi	Anthus gustavi	bca004a2-9ebe-4e5e-aa2a-64b9f493e092	added Anthus gustavi		no	aou_4_20 (1945)	1945	NA	Pechora Pipit	1519	Motacillidae	Pipit de la Petchora	Anthus	Passeriformes	species	Anthus gustavi	Anthus gustavi	A	NA	NA	NA	NA	NA	NA
92bdc8e5-2168-4793-8a19-59fe78eba057	Picoides fumigatus	Picoides fumigatus	Veniliornis fumigatus; Picoides fumigatus	5f20e2f3-46c0-4418-9178-afdcc4c9f710	added Veniliornis fumigatus		no	aou_6 (1983)	1983	NA	Smoky-brown Woodpecker	10021	Picidae	Pic enfumé	Picoides	Piciformes	species	NA	Picoides fumigatus	NA	NA	NA	NA	NA	NA	Picinae
9fc71e31-9f37-440b-8a40-8319ad754eb5	Campylorhynchus chiapensis	Campylorhynchus chiapensis	Campylorhynchus chiapensis	6652885c-bfdc-466a-a36d-6fd0d62fc4c0	added Campylorhynchus chiapensis		no	aou_6 (1983)	1983	Monotypic.	Giant Wren	1356	Troglodytidae	Troglodyte géant	Campylorhynchus	Passeriformes	species	NA	Campylorhynchus chiapensis	NA	NA	NA	NA	NA	NA	NA
a9170298-2c15-4335-a950-1c608a2fb1f3	Chlidonias niger	Chlidonias niger	Chlidonias nigra; Chlidonias niger; Hydrochelidon nigra; Hydrochelidon nigra surinamensis	7e80694d-7508-413e-b2e0-8e8f8e66efca	added Hydrochelidon nigra surinamensis		no	aou_1.csv (1886)	1886	NA	Black Tern	77; 497	Laridae	Guifette noire	Chlidonias	Charadriiformes	species	Chlidonias niger; Hydrochelidon nigra surinamensis	Chlidonias niger	NA	NA	NA	NA	NA	NA	Sterninae
31a39798-0870-42dd-8291-0af3b13a594b	Cyrtonyx ocellatus	Cyrtonyx ocellatus	Cyrtonyx ocellatus	bac7d9a2-96d7-4e37-b5a9-1ff669fd5380	added Cyrtonyx ocellatus		no	aou_6 (1983)	1983	Monotypic.	Ocellated Quail	132	Odontophoridae	Colin ocellé	Cyrtonyx	Galliformes	species	NA	Cyrtonyx ocellatus	NA	NA	NA	NA	NA	NA	NA
255338dd-7a44-4bcb-88bf-dbe731fefb65	Laterallus albigularis	Laterallus albigularis	Laterallus albigularis	47a8161d-6141-4642-b2b4-71b8029a7bad	added Laterallus albigularis		no	aou_6 (1983)	1983	NA	White-throated Crake	336	Rallidae	Râle à menton blanc	Laterallus	Gruiformes	species	NA	Laterallus albigularis	NA	NA	NA	NA	NA	NA	NA
2e458d96-082d-4802-be10-7d88549a701e	Tyrannus verticalis	Tyrannus verticalis	Tyrannus verticalis	942d912d-0279-43b3-b7dd-a5d7275e7709	added Tyrannus verticalis		no	aou_1.csv (1886)	1886	Monotypic.	Western Kingbird	447; 1195	Tyrannidae	Tyran de l'Ouest	Tyrannus	Passeriformes	species	Tyrannus verticalis	Tyrannus verticalis	NA	NA	NA	NA	NA	NA	Tyranninae
2977b117-2345-4f50-bb7c-bc7871321a43	Calidris pusilla	Calidris pusilla	Ereunetes pusillus; Calidris pusillus; Calidris pusilla	d571fec1-0bf1-476f-80e6-f9c7cfea5db2	added Ereunetes pusillus		no	aou_1.csv (1886)	1886	Monotypic.	Semipalmated Sandpiper	246; 429	Scolopacidae	Bécasseau semipalmé	Calidris	Charadriiformes	species	Ereunetes pusillus; Calidris pusilla	Calidris pusilla	NA	NA	NA	NA	NA	NA	Arenariinae
485f9b0b-7095-4029-9801-e6d95174bdc8	Leucopeza semperi	Leucopeza semperi	Leucopeza semperi	aa9e3410-c82a-4107-8dd0-54d9f9cd3b8f	added Leucopeza semperi		no	aou_6 (1983)	1983	Monotypic.	Semper's Warbler	1599	Parulidae	Paruline pied-blanc	Leucopeza	Passeriformes	species	NA	Leucopeza semperi	NA	NA	NA	NA	NA	NA	NA
df0db82e-9a0e-4f52-92ec-064983fa627d	Syrigma sibilatrix	Syrigma sibilatrix	Syrigma sibilatrix	06d44c6f-2b6c-4255-8d3c-44bd4b1c82e1	added Syrigma sibilatrix		no	aou_7_56 (2015)	2015	NA	Whistling Heron	11271	Ardeidae	Héron flûte-du-soleil	Syrigma	Pelecaniformes	species	NA	Syrigma sibilatrix	A	NA	NA	NA	NA	NA	NA
30f81dcb-b80c-44de-9934-0da31b1e3369	Spinus lawrencei	Spinus lawrencei	Carduelis lawrencei; Spinus lawrencei; Astragalinus lawrencei	5cd67e4e-2b0b-46f4-a658-ae558590106b	added Spinus lawrencei		no	aou_1.csv (1886)	1886	Monotypic.	Lawrence's Goldfinch	531; 1867	Fringillidae	Chardonneret gris	Spinus	Passeriformes	species	Carduelis lawrencei; Spinus lawrencei	Spinus lawrencei	NA	NA	NA	NA	NA	NA	Carduelinae
6bc1ebd8-9526-4c0d-859c-b82ed7e372af	Turdus nudigenis	Turdus nudigenis	Turdus nudigenis	d6a6919d-e37d-4282-91f0-f5bbd81db27f	added Turdus nudigenis		no	aou_6 (1983)	1983	NA	Spectacled Thrush	1467	Turdidae	Merle à lunettes	Turdus	Passeriformes	species	NA	Turdus nudigenis	NA	NA	NA	NA	NA	NA	NA
ccb88e12-501e-4cc3-baf0-f2f7a97eea26	Empidonax atriceps	Empidonax atriceps	Empidonax atriceps	80c18ecb-a577-47bb-bd47-fa34df0b4c28	added Empidonax atriceps		no	aou_6 (1983)	1983	Monotypic.	Black-capped Flycatcher	1152	Tyrannidae	Moucherolle à tête noire	Empidonax	Passeriformes	species	NA	Empidonax atriceps	NA	NA	NA	NA	NA	NA	Fluvicolinae
e59dad26-8709-4a90-8b3c-a13435e530f8	Pachyramphus versicolor	Pachyramphus versicolor	Pachyramphus versicolor	12c8874c-3dd8-41c0-8df1-428603f509d7	added Pachyramphus versicolor		no	aou_6 (1983)	1983	NA	Barred Becard	1647	Tityridae	Bécarde barrée	Pachyramphus	Passeriformes	species	NA	Pachyramphus versicolor	NA	NA	NA	NA	NA	NA	NA
335edf0a-cce0-4202-96b0-273624827cdd	Hapalocrex flaviventer	Hapalocrex flaviventer	Porzana flaviventer; Hapalocrex flaviventer	0aba4916-4e1c-41d2-84bf-a0f672aac6d5	added Porzana flaviventer		no	aou_6 (1983)	1983	NA	Yellow-breasted Crake	350	Rallidae	Marouette à sourcils blancs	Hapalocrex	Gruiformes	species	NA	Hapalocrex flaviventer	NA	NA	NA	NA	NA	NA	NA
414d8eac-d681-458a-8206-8e9f9a44dab0	Anas wyvilliana	Anas wyvilliana	Anas wyvilliana	31445512-ca08-43f7-9ac0-f1c1feb9c1f3	added Anas wyvilliana		no	aou_5_34 (January 1982)	1982	Monotypic. Listed as a subspecies of <i>Anas platyrhynchos</i> by Peters (1979) and del Hoyo et al. (1992).	Hawaiian Duck	39	Anatidae	Canard des Hawaï	Anas	Anseriformes	species	Anas wyvilliana	Anas wyvilliana	NA	NA	H	NA	NA	NA	Anatinae
a4270f76-d7e9-4416-8fec-b3fb12421aa5	Dendrocygna arborea	Dendrocygna arborea	Dendrocygna arborea	8d5f7729-8b14-49a9-aa2c-b68e197a40e5	added Dendrocygna arborea		no	aou_5 (1957)	1957	Monotypic.	West Indian Whistling-Duck	9	Anatidae	Dendrocygne des Antilles	Dendrocygna	Anseriformes	species	NA	Dendrocygna arborea	NA	NA	NA	NA	NA	NA	Dendrocygninae
fcac88d9-0b29-439f-b71c-9b1eaa88730b	Buteo platypterus	Buteo platypterus	Buteo latissimus; Buteo platypterus	bd7e81cd-7073-4961-8289-4d689cd8d7d8	added Buteo latissimus		no	aou_1.csv (1886)	1886	NA	Broad-winged Hawk	298; 343	Accipitridae	Petite Buse	Buteo	Accipitriformes	species	Buteo latissimus; Buteo platypterus	Buteo platypterus	NA	NA	NA	NA	NA	NA	NA
a63f95b4-f407-4535-936d-ea566aeaa0d1	Cepphus columba	Cepphus columba	Cepphus columba	b4a0a9f6-869a-45f8-959c-19465e4d10bf	added Cepphus columba		no	aou_1.csv (1886)	1886	NA	Pigeon Guillemot	29; 519	Alcidae	Guillemot colombin	Cepphus	Charadriiformes	species	Cepphus columba	Cepphus columba	NA	NA	NA	NA	NA	NA	NA
b0f3f49d-0446-41cb-9e81-76fbb0398499	Pheugopedius rutilus	Pheugopedius rutilus	Pheugopedius rutilus; Thryothorus rutilus	8f423035-bcf5-4b1b-be85-0bf060f7f48b	added Thryothorus rutilus		no	aou_6 (1983)	1983	NA	Rufous-breasted Wren	10111	Troglodytidae	Troglodyte des halliers	Pheugopedius	Passeriformes	species	NA	Pheugopedius rutilus	NA	NA	NA	NA	NA	NA	NA
62ce3bf7-06b9-4172-84e8-a9ff9a99be7c	Lonchura atricapilla	Lonchura atricapilla	Lonchura atricapilla	8f8b00e6-5645-4d5a-b457-7fc4aa6e7dbf	Lonchura malacca -> Lonchura malacca + Lonchura atricapilla [split, aou_7_42 (2000)]	Lonchura malacca -> Lonchura malacca + Lonchura atricapilla [split, aou_7_42 (2000)]	no	aou_7_42 (2000)	2000	NA	NA	NA	NA	NA	NA	NA	NA	NA	NA	NA	NA	NA	NA	NA	NA	NA
d61f9561-97c8-4a55-a499-add32848449a	Lonchura atricapilla	Lonchura atricapilla	Lonchura atricapilla	8f8b00e6-5645-4d5a-b457-7fc4aa6e7dbf	Lonchura malacca -> Lonchura malacca + Lonchura atricapilla [split, aou_7_42 (2000)]		no	aou_7_42 (2000)	2000	NA	Chestnut Munia	1923	Estrildidae	Capucin à tête noire	Lonchura	Passeriformes	species	NA	Lonchura atricapilla	NA	NA	NA	I	NA	NA	NA
91e7898b-0bd9-4c3f-bb6f-a2e3e2d11792	Peucaea carpalis	Peucaea carpalis	Aimophila carpalis; Peucaea carpalis	6d37ab5a-9fa3-47ba-b8cd-583188c51d8b	added Peucaea carpalis		no	aou_1.csv (1886)	1886	NA	Rufous-winged Sparrow	1696; 579	Emberizidae	Bruant à épaulettes	Peucaea	Passeriformes	species	Aimophila carpalis; Peucaea carpalis	Peucaea carpalis	NA	NA	NA	NA	NA	NA	NA
48e56b13-5c55-4899-a3f6-91d3e2554d25	Pachyramphus albogriseus	Pachyramphus albogriseus	Pachyramphus albogriseus	25815f07-eb87-42fe-bcd7-7d9e7c99ff9f	added Pachyramphus albogriseus		no	aou_6 (1983)	1983	NA	Black-and-white Becard	2026	Tityridae	Bécarde pie	Pachyramphus	Passeriformes	species	NA	Pachyramphus albogriseus	NA	NA	NA	NA	NA	NA	NA
[truncated: 1,542 more rows]
