# Supplementary material for: The tempo and mode of the taxonomic correction process: How taxonomists have corrected and recorrected North American bird species over the last 127 years
Source: PLoS One. 2018 Apr 19;13(4):e0195736. doi: 10.1371/journal.pone.0195736 (PMC5909608; doi:10.1371/journal.pone.0195736)
Supplement: S1 Code — This code is also available online at http://github.com/gaurav/aou_checklists and has been archived in Zenodo under DOI http://doi.org/10.5281/zenodo.1214826. (ZIP) [file pone.0195736.s007.zip › gaurav-aou_checklists-5955902/07 - taxon_concepts/list-including-unrecognized.csv]

id	name	names	name_cluster_id	date_range	datasets	first_added_dataset	last_recognized_dataset	dataset_years	first_added_year	last_recognized_year	starts_with	ends_with	is_polytypic	is_ongoing	recognized_in_last_dataset
c91da897-2482-4bf4-b018-db540d80e2c6	Pelecanus erythrorhynchos	Pelecanus erythrorhynchos	08b7659b-63a7-450c-9b1c-f2e3b9698f9c	1886 to 2017	aou_1.csv, aou_3, aou_5_34, aou_5_34.csv, NACC_list_species_aou_7_57.csv	aou_1.csv	NACC_list_species_aou_7_57.csv	1886, 1910, 1982, 1982, 2017	1886	2017	added Pelecanus erythrorhynchos		no	no	yes
2ab049f5-1514-4cb8-adfb-ceba7d8ecb16	Tachycineta bicolor	Iridoprocne bicolor; Tachycineta bicolor	e05fa045-db2c-481f-963e-d879fbdaed1c	1886 to 2017	aou_1.csv, aou_2_12, aou_5_34, aou_5_34.csv, NACC_list_species_aou_7_57.csv	aou_1.csv	NACC_list_species_aou_7_57.csv	1886, 1903, 1982, 1982, 2017	1886	2017	added Tachycineta bicolor		no	no	yes
d7d477b9-f992-4d75-aa47-c5c0ca61886c	Cepphus grylle	Cepphus grylle	57d0f939-d785-4bd1-9235-2fddc2b0c3fb	1886 to 1931	aou_1.csv, aou_4	aou_1.csv	aou_4	1886, 1931	1886	1931	added Cepphus grylle	Cepphus mandtii + Cepphus grylle -> Cepphus grylle [lump, aou_4 (1931)]	yes	no	yes
278bd430-052f-4a5d-b531-b150d5babde1	Cepphus grylle	Cepphus grylle	57d0f939-d785-4bd1-9235-2fddc2b0c3fb	1931 to 2017	aou_4, aou_5_34.csv, NACC_list_species_aou_7_57.csv	aou_4	NACC_list_species_aou_7_57.csv	1931, 1982, 2017	1931	2017	Cepphus mandtii + Cepphus grylle -> Cepphus grylle [lump, aou_4 (1931)]		yes	no	yes
ac82e8e8-07c8-41d0-9f38-6c6fc79e4576	Junco montanus	Junco montanus	7b515894-540c-463a-aedb-284e6463334b	1899 to 1908	aou_2_09, aou_2_14	aou_2_09	aou_2_14	1899, 1908	1899	1908	added Junco montanus		no	no	no
d5f71d72-2457-49d0-b8b1-dc9b0ec0b821	Calidris canutus	Calidris canutus; Tringa canutus	f8492f31-f771-475e-82d1-e925c18e4b30	1886 to 2017	aou_1.csv, aou_3_18, aou_4, aou_5, aou_5_34, aou_5_34.csv, NACC_list_species_aou_7_57.csv	aou_1.csv	NACC_list_species_aou_7_57.csv	1886, 1923, 1931, 1957, 1982, 1982, 2017	1886	2017	added Tringa canutus		no	no	yes
f7fe218e-e715-4d93-a3c9-de6e840474ff	Sayornis nigricans	Sayornis nigricans	8b088356-41af-43be-9fee-4fc23bd83dd9	1886 to 2017	aou_1.csv, aou_5_34.csv, NACC_list_species_aou_7_57.csv	aou_1.csv	NACC_list_species_aou_7_57.csv	1886, 1982, 2017	1886	2017	added Sayornis nigricans		no	no	yes
38ea219a-5dcf-41bd-af03-0d3e359aa52d	Calidris ferruginea	Calidris ferruginea; Erolia ferruginea; Erolia testacea; Tringa ferruginea	00040ac9-d0c1-4ca5-81e5-f0f22c3fd486	1886 to 2017	aou_1.csv, aou_2_12, aou_4, aou_4_21, aou_5_32, aou_5_34.csv, NACC_list_species_aou_7_57.csv	aou_1.csv	NACC_list_species_aou_7_57.csv	1886, 1903, 1931, 1946, 1973, 1982, 2017	1886	2017	added Tringa ferruginea		no	no	yes
4132408e-58d6-4ba4-bc9d-f0113f6b22fd	Rallus levipes	Rallus levipes	32c37335-f0cb-4649-80be-dab5f2d090f4	1908 to 1931	aou_2_14, aou_4	aou_2_14	aou_4	1908, 1931	1908	1931	added Rallus levipes	Rallus obsoletus + Rallus beldingi + Rallus levipes -> Rallus obsoletus [lump, aou_4 (1931)]	yes	no	no
0389f3f1-2afe-4d5f-8a20-5d7e345041fb	Rallus levipes	Rallus levipes	32c37335-f0cb-4649-80be-dab5f2d090f4	1931	aou_4	aou_4	aou_4	1931	1931	1931	Rallus obsoletus + Rallus beldingi + Rallus levipes -> Rallus obsoletus [lump, aou_4 (1931)]		yes	no	no
8ad2e220-3b70-48b9-acc8-014770f7e316	Zonotrichia albicollis	Zonotrichia albicollis	843aa62b-b5d8-4081-91df-974713d19df2	1886 to 2017	aou_1.csv, aou_5_34, aou_5_34.csv, NACC_list_species_aou_7_57.csv	aou_1.csv	NACC_list_species_aou_7_57.csv	1886, 1982, 1982, 2017	1886	2017	added Zonotrichia albicollis		no	no	yes
ed1183dd-815e-47ef-a4a0-c9e60774bab6	Phalacrocorax pelagicus	Phalacrocorax pelagicus; Phalacrocorax pelagicus resplendens; Phalacrocorax pelagicus robustus	87afc3da-c186-410b-8c45-ab6fb405dc87	1886 to 2017	aou_1.csv, aou_5_34.csv, NACC_list_species_aou_7_57.csv	aou_1.csv	NACC_list_species_aou_7_57.csv	1886, 1982, 2017	1886	2017	added Phalacrocorax pelagicus; added Phalacrocorax pelagicus resplendens; added Phalacrocorax pelagicus robustus		yes	no	yes
9e7f2cf4-e0d3-4b27-a519-53cc6596c860	Trochilus heloisa	Trochilus heloisa	d7bbab1b-5def-452e-b03e-b75670ab4d37	1886 to 1891	aou_1.csv, aou_1_03	aou_1.csv	aou_1_03	1886, 1891	1886	1891	added Trochilus heloisa		no	no	no
d50452c1-194b-4ec5-8b35-83f4671441af	Rallus scottii	Rallus scottii	d84d3793-6701-49a1-9a8e-b52ff5254504	1890	aou_1_02	aou_1_02	aou_1_02	1890	1890	1890	Rallus longirostris -> Rallus longirostris + Rallus scottii + Rallus crepitans [split, aou_1_02 (1890)]	Rallus longirostris -> Rallus longirostris + Rallus scottii + Rallus crepitans [split, aou_1_02 (1890)]	no	no	no
dff67e9b-cb78-48a8-ba76-196ed2c3f8a5	Rallus scottii	Rallus scottii	d84d3793-6701-49a1-9a8e-b52ff5254504	1890 to 1902	aou_1_02, aou_2_08, aou_2_11	aou_1_02	aou_2_11	1890, 1897, 1902	1890	1902	Rallus longirostris -> Rallus longirostris + Rallus scottii + Rallus crepitans [split, aou_1_02 (1890)]	Rallus scottii + Rallus crepitans -> Rallus crepitans [lump, aou_2_11 (1902)]	yes	no	no
4009492e-2861-49c2-af49-990fa68a4786	Rallus scottii	Rallus scottii	d84d3793-6701-49a1-9a8e-b52ff5254504	1902	aou_2_11	aou_2_11	aou_2_11	1902	1902	1902	Rallus scottii + Rallus crepitans -> Rallus crepitans [lump, aou_2_11 (1902)]		yes	no	no
7c9373d8-51d0-4947-bfd4-36571a7b85ac	Calidris alpina	Calidris alpina; Erolia alpina; Pelidna alpina; Tringa alpina; Tringa alpina pacifica	86519287-61ff-40e4-8452-154e1fe31299	1886 to 2017	aou_1.csv, aou_2_12, aou_4_19, aou_5_32, aou_5_34.csv, NACC_list_species_aou_7_57.csv	aou_1.csv	NACC_list_species_aou_7_57.csv	1886, 1903, 1944, 1973, 1982, 2017	1886	2017	added Tringa alpina pacifica; added Tringa alpina		yes	no	yes
c08fe683-5206-422f-b3e9-709fa07a8b36	Aphelocoma woodhousei	Aphelocoma woodhousei; Aphelocoma woodhouseii	4a0ef0c7-f146-42c6-8817-eebc12cec446	1886 to 1931	aou_1.csv, aou_2, aou_3, aou_4	aou_1.csv	aou_4	1886, 1895, 1910, 1931	1886	1931	added Aphelocoma woodhousei	Aphelocoma woodhousei + Aphelocoma texana + Aphelocoma cyanotis + Aphelocoma californica -> Aphelocoma californica [lump, aou_4 (1931)]	yes	no	yes
69db9848-042e-4cd5-b0bd-df13751ce2a9	Aphelocoma woodhouseii	Aphelocoma woodhousei; Aphelocoma woodhouseii	4a0ef0c7-f146-42c6-8817-eebc12cec446	1931 to 2016	aou_4, aou_7_57	aou_4	aou_7_57	1931, 2016	1931	2016	Aphelocoma woodhousei + Aphelocoma texana + Aphelocoma cyanotis + Aphelocoma californica -> Aphelocoma californica [lump, aou_4 (1931)]	Aphelocoma californica -> Aphelocoma californica + Aphelocoma woodhouseii [split, aou_7_57 (2016)]	yes	no	yes
607ffe15-4692-43a8-981f-4338892d82d3	Aphelocoma woodhouseii	Aphelocoma woodhouseii	4a0ef0c7-f146-42c6-8817-eebc12cec446	2016 to 2017	aou_7_57, NACC_list_species_aou_7_57.csv	aou_7_57	NACC_list_species_aou_7_57.csv	2016, 2017	2016	2017	Aphelocoma californica -> Aphelocoma californica + Aphelocoma woodhouseii [split, aou_7_57 (2016)]		no	no	yes
44212789-7f61-4b3f-872c-492b2f3ace37	Psaltriparus minimus	Psaltriparus minimus; Psaltriparus minimus californicus; Psaltriparus minimus grindae	b41b3320-a6a3-4ab6-a739-fb6df61b8556	1886 to 1931	aou_1.csv, aou_4	aou_1.csv	aou_4	1886, 1931	1886	1931	added Psaltriparus minimus grindae; added Psaltriparus minimus californicus; added Psaltriparus minimus	Psaltriparus plumbeus + Psaltriparus minimus -> Psaltriparus minimus [lump, aou_4 (1931)]	yes	no	yes
eeb4da4a-ffa5-4ba8-9267-85ba583414ad	Psaltriparus minimus	Psaltriparus minimus	b41b3320-a6a3-4ab6-a739-fb6df61b8556	1931 to 1973	aou_4, aou_4_19, aou_5, aou_5_32	aou_4	aou_5_32	1931, 1944, 1957, 1973	1931	1973	Psaltriparus plumbeus + Psaltriparus minimus -> Psaltriparus minimus [lump, aou_4 (1931)]	Psaltriparus minimus + Psaltriparus melanotis -> Psaltriparus minimus [lump, aou_5_32 (1973)]	yes	no	yes
39d8d221-c24f-41ad-a196-6d0a98db9d46	Psaltriparus minimus	Psaltriparus minimus	b41b3320-a6a3-4ab6-a739-fb6df61b8556	1973 to 2017	aou_5_32, aou_5_34, aou_5_34.csv, NACC_list_species_aou_7_57.csv	aou_5_32	NACC_list_species_aou_7_57.csv	1973, 1982, 1982, 2017	1973	2017	Psaltriparus minimus + Psaltriparus melanotis -> Psaltriparus minimus [lump, aou_5_32 (1973)]		yes	no	yes
2a5df660-3a3b-4e8c-84a3-dbbe9a88a0b6	Leucosticte australis	Leucosticte australis	e93f4f9d-2f93-4818-9b93-4d05ca8fe945	1886 to January 1982	aou_1.csv, aou_2_15, aou_5_34	aou_1.csv	aou_5_34	1886, 1909, 1982	1886	1982	added Leucosticte australis	Leucosticte atrata + Leucosticte australis + Leucosticte arctoa + Leucosticte tephrocotis -> Leucosticte arctoa [lump, aou_5_34 (January 1982)]	yes	no	yes
de31022e-b5aa-4909-a4ac-2c6b1b8a1909	Leucosticte australis	Leucosticte australis	e93f4f9d-2f93-4818-9b93-4d05ca8fe945	January 1982 to 1993	aou_5_34, aou_6_39	aou_5_34	aou_6_39	1982, 1993	1982	1993	Leucosticte atrata + Leucosticte australis + Leucosticte arctoa + Leucosticte tephrocotis -> Leucosticte arctoa [lump, aou_5_34 (January 1982)]	Leucosticte arctoa -> Leucosticte atrata + Leucosticte australis + Leucosticte arctoa + Leucosticte tephrocotis [split, aou_6_39 (1993)]	yes	no	yes
194dce45-b8de-4a93-b9d1-772ae7d3d563	Leucosticte australis	Leucosticte australis	e93f4f9d-2f93-4818-9b93-4d05ca8fe945	1993 to 2017	aou_6_39, NACC_list_species_aou_7_57.csv	aou_6_39	NACC_list_species_aou_7_57.csv	1993, 2017	1993	2017	Leucosticte arctoa -> Leucosticte atrata + Leucosticte australis + Leucosticte arctoa + Leucosticte tephrocotis [split, aou_6_39 (1993)]		no	no	yes
41d12aaf-54f4-49f0-8390-5f703676ae82	Sterna forsteri	Sterna forsteri	49536502-e617-4420-9134-80ff0997be97	1886 to 2017	aou_1.csv, aou_5_34.csv, NACC_list_species_aou_7_57.csv	aou_1.csv	NACC_list_species_aou_7_57.csv	1886, 1982, 2017	1886	2017	added Sterna forsteri		no	no	yes
d043b7aa-c9d2-4721-ac5a-e450b6a48a27	Oreothlypis ruficapilla	Helminthophila rubricapilla; Helminthophila ruficapilla; Helminthophila ruficapilla gutturalis; Oreothlypis ruficapilla; Vermivora rubricapilla; Vermivora ruficapilla	a36cbe1a-ab85-409e-942b-2bfb7a3b7821	1886 to 2017	aou_1.csv, aou_2_08, aou_2_15, aou_3_17, aou_5, aou_5_34, aou_5_34.csv, aou_6, aou_7_51, NACC_list_species_aou_7_57.csv	aou_1.csv	NACC_list_species_aou_7_57.csv	1886, 1897, 1909, 1920, 1957, 1982, 1982, 1983, 2010, 2017	1886	2017	added Helminthophila ruficapilla gutturalis; added Helminthophila ruficapilla		yes	no	yes
e4133f6c-a4d6-428b-9dbe-90b34d07cb15	Larus hyperboreus	Larus glaucus; Larus hyperboreus	a2a0c212-b301-46d0-a725-ef1f7bedc6de	1886 to 2017	aou_1.csv, aou_2_14, aou_5_34.csv, NACC_list_species_aou_7_57.csv	aou_1.csv	NACC_list_species_aou_7_57.csv	1886, 1908, 1982, 2017	1886	2017	added Larus glaucus		no	no	yes
126b4ced-dcf9-4038-918b-aff4e6b62094	Gymnorhinus cyanocephalus	Cyanocephalus cyanocephalus; Gymnorhinus cyanocephala; Gymnorhinus cyanocephalus	4ba9ef4e-aba9-4ac6-aef9-be9be8472730	1886 to 2017	aou_1.csv, aou_4_22, aou_5, aou_5_32, aou_5_34.csv, aou_6, NACC_list_species_aou_7_57.csv	aou_1.csv	NACC_list_species_aou_7_57.csv	1886, 1947, 1957, 1973, 1982, 1983, 2017	1886	2017	added Cyanocephalus cyanocephalus		no	no	yes
2e754e34-9ef3-44fe-80ea-e2c24275775a	Plectrophenax hyperboreus	Passerina hyperborea; Plectrophenax hyperboreus	f0aacc67-946d-49fe-ac04-df983c83ebe3	1886 to 2017	aou_1.csv, aou_2_09, aou_2_14, aou_2_15, aou_5, aou_5_34, aou_5_34.csv, aou_7_51, NACC_list_species_aou_7_57.csv	aou_1.csv	NACC_list_species_aou_7_57.csv	1886, 1899, 1908, 1909, 1957, 1982, 1982, 2010, 2017	1886	2017	added Plectrophenax hyperboreus		no	no	yes
e9d0c01c-c15d-4d51-8196-590805b42932	Quiscalus macrourus	Quiscalus macrourus	8f482284-30a3-4603-8a64-df0a9fee7f90	1886 to 1902	aou_1.csv, aou_2_11	aou_1.csv	aou_2_11	1886, 1902	1886	1902	added Quiscalus macrourus	Quiscalus major + Quiscalus macrourus -> Quiscalus major [lump, aou_2_11 (1902)]	yes	no	no
7303b23b-4727-4f97-812f-a0a7a6f7493e	Quiscalus macrourus	Quiscalus macrourus	8f482284-30a3-4603-8a64-df0a9fee7f90	1902	aou_2_11	aou_2_11	aou_2_11	1902	1902	1902	Quiscalus major + Quiscalus macrourus -> Quiscalus major [lump, aou_2_11 (1902)]		yes	no	no
101319b1-b383-4cef-867b-4e418f7b9cbb	Buteo plagiatus	Buteo plagiatus	a992a441-b20e-466c-a1b6-e2f3aba0541a	2012	aou_7_53	aou_7_53	aou_7_53	2012	2012	2012	Buteo nitidus -> Buteo plagiatus + Buteo nitidus [split, aou_7_53 (2012)]	Buteo nitidus -> Buteo plagiatus + Buteo nitidus [split, aou_7_53 (2012)]	no	no	yes
4e442151-23d0-4ca0-a6ec-12f9f6eba7f4	Buteo plagiatus	Buteo plagiatus	a992a441-b20e-466c-a1b6-e2f3aba0541a	2012 to 2017	aou_7_53, NACC_list_species_aou_7_57.csv	aou_7_53	NACC_list_species_aou_7_57.csv	2012, 2017	2012	2017	Buteo nitidus -> Buteo plagiatus + Buteo nitidus [split, aou_7_53 (2012)]		no	no	yes
649e18df-c0b3-4d6d-8318-458af06d9a97	Motacilla flava	Budytes flavus; Budytes flavus leucostriatus; Motacilla flava	d710172f-45c3-4cc7-8073-c508c9be5d44	1886 to 2004	aou_1.csv, aou_3, aou_4, aou_5_34.csv, aou_7_45	aou_1.csv	aou_7_45	1886, 1910, 1931, 1982, 2004	1886	2004	added Budytes flavus leucostriatus	Motacilla flava -> Motacilla flava + Motacilla tschutschensis [split, aou_7_45 (2004)]	yes	no	no
1c300955-75ce-49ce-a064-996c8d846b75	Motacilla flava	Motacilla flava	d710172f-45c3-4cc7-8073-c508c9be5d44	2004	aou_7_45	aou_7_45	aou_7_45	2004	2004	2004	Motacilla flava -> Motacilla flava + Motacilla tschutschensis [split, aou_7_45 (2004)]		no	no	no
95fd4f18-8c13-4ba7-9fcd-3b0ea84d899f	Setophaga townsendi	Dendroica townsendi; Setophaga townsendi	8a7a09c3-da49-4eca-add6-87f24c36733f	1886 to 2017	aou_1.csv, aou_3_17, aou_5, aou_5_34, aou_5_34.csv, aou_6, aou_7_52, NACC_list_species_aou_7_57.csv	aou_1.csv	NACC_list_species_aou_7_57.csv	1886, 1920, 1957, 1982, 1982, 1983, 2011, 2017	1886	2017	added Dendroica townsendi		no	no	yes
c4ea7b05-9cf1-4d77-8bd3-1dc56ef70fe0	Thalasseus elegans	Sterna elegans; Thalasseus elegans	2f170260-386c-4a41-bb7b-82181175521d	1886 to 2017	aou_1.csv, aou_4, aou_5_33, aou_5_34.csv, aou_7_47, NACC_list_species_aou_7_57.csv	aou_1.csv	NACC_list_species_aou_7_57.csv	1886, 1931, 1976, 1982, 2006, 2017	1886	2017	added Sterna elegans		no	no	yes
10d39609-d3c1-4f22-a9b8-88eba6e8d6a5	Petrochelidon melanogastra	Petrochelidon melanogastra	3a67228a-ddbe-47bd-b719-f4cc6db49112	1902 to 1904	aou_2_11, aou_2_13	aou_2_11	aou_2_13	1902, 1904	1902	1904	added Petrochelidon melanogastra		no	no	no
74711d30-5997-4ad9-aeca-caedbcf6a958	Piranga flava	Piranga flava	88ca15d2-3727-4b70-8173-cdc5a16b9ac2	1931	aou_4	aou_4	aou_4	1931	1931	1931	Piranga hepatica + Piranga flava -> Piranga flava [lump, aou_4 (1931)]	Piranga hepatica + Piranga flava -> Piranga flava [lump, aou_4 (1931)]	yes	no	yes
04a8c03e-3c5b-4af0-9788-49f35efbe9a2	Piranga flava	Piranga flava	88ca15d2-3727-4b70-8173-cdc5a16b9ac2	1931 to 2017	aou_4, aou_5_34, aou_5_34.csv, aou_6, aou_7_50, NACC_list_species_aou_7_57.csv	aou_4	NACC_list_species_aou_7_57.csv	1931, 1982, 1982, 1983, 2009, 2017	1931	2017	Piranga hepatica + Piranga flava -> Piranga flava [lump, aou_4 (1931)]		yes	no	yes
27122a12-61a2-4568-a2b8-626e4a9584f9	Nycticorax nycticorax	Nycticorax nycticorax; Nycticorax nycticorax naevius	8354c191-ad29-4fbc-a224-2d32c12ed6a7	1886 to 2017	aou_1.csv, aou_5_34, aou_5_34.csv, NACC_list_species_aou_7_57.csv	aou_1.csv	NACC_list_species_aou_7_57.csv	1886, 1982, 1982, 2017	1886	2017	added Nycticorax nycticorax naevius		yes	no	yes
02e89628-b866-49ac-a33e-96b10f89789d	Hydrobates pelagicus	Hydrobates pelagica; Hydrobates pelagicus; Procellaria pelagica; Thalassidroma pelagica	3403f7f1-23f6-4f16-847a-4559165eb44d	1886 to 2017	aou_1.csv, aou_2_14, aou_2_15, aou_3, aou_3_16, aou_3_17, aou_3_18, aou_4, aou_4_30, aou_5_34, aou_5_34.csv, aou_6, NACC_list_species_aou_7_57.csv	aou_1.csv	NACC_list_species_aou_7_57.csv	1886, 1908, 1909, 1910, 1912, 1920, 1923, 1931, 1955, 1982, 1982, 1983, 2017	1886	2017	added Procellaria pelagica		no	no	yes
01c9a4a7-308f-4047-9e40-5124cd822f20	Megascops trichopsis	Megascops trichopsis; Otus trichopsis	d9633f71-6146-47dc-afa4-1d251bbd8690	1899 to 2017	aou_2_09, aou_2_14, aou_4, aou_5, aou_5_34, aou_5_34.csv, aou_7_44, NACC_list_species_aou_7_57.csv	aou_2_09	NACC_list_species_aou_7_57.csv	1899, 1908, 1931, 1957, 1982, 1982, 2003, 2017	1899	2017	added Otus trichopsis		no	no	yes
52c3de8e-de30-42c1-8ccd-868d0af93696	Contopus cooperi	Contopus borealis; Contopus cooperi; Nuttallornis borealis; Nuttallornis mesoleucus	a035bf20-57bb-4816-bfa2-31343d7740b9	1886 to 2017	aou_1.csv, aou_2_12, aou_4, aou_4_20, aou_5_34, aou_5_34.csv, aou_6_41, NACC_list_species_aou_7_57.csv	aou_1.csv	NACC_list_species_aou_7_57.csv	1886, 1903, 1931, 1945, 1982, 1982, 1997, 2017	1886	2017	added Contopus borealis		no	no	yes
852fec63-886b-4992-a084-0cf3f92d199f	Calidris pusilla	Calidris pusilla; Calidris pusillus; Ereunetes pusillus	83587411-97c8-4802-83cd-13274b6a7fd2	1886 to 2017	aou_1.csv, aou_5_32, aou_5_34, aou_5_34.csv, NACC_list_species_aou_7_57.csv	aou_1.csv	NACC_list_species_aou_7_57.csv	1886, 1973, 1982, 1982, 2017	1886	2017	added Ereunetes pusillus		no	no	yes
325490c1-9b44-4c84-aba1-d87b74b7ef1f	Egretta garzetta	Egretta garzetta	846af785-ba8c-4c2d-97f4-c5ec07f793c6	1956 to 2017	aou_4_31, aou_5, aou_5_34.csv, NACC_list_species_aou_7_57.csv	aou_4_31	NACC_list_species_aou_7_57.csv	1956, 1957, 1982, 2017	1956	2017	added Egretta garzetta		no	no	yes
904ebcc0-0595-43e9-8a25-483cfafe3f22	Selasphorus platycercus	Selasphorus platycercus; Trochilus platycercus	e2a8e68f-dd63-4e8b-b76a-543e79cfa384	1886 to 2017	aou_1.csv, aou_1_05, aou_5_34.csv, NACC_list_species_aou_7_57.csv	aou_1.csv	NACC_list_species_aou_7_57.csv	1886, 1893, 1982, 2017	1886	2017	added Trochilus platycercus		no	no	yes
912c9644-f126-4a4d-8113-dbe6e1e2ce45	Perdix perdix	Perdix perdix	b3d1d849-8409-4d8a-8b6c-48298857ede5	1931 to 2017	aou_4, aou_4_19, aou_5, aou_5_34.csv, NACC_list_species_aou_7_57.csv	aou_4	NACC_list_species_aou_7_57.csv	1931, 1944, 1957, 1982, 2017	1931	2017	added Perdix perdix		no	no	yes
66e0d8e0-d5af-493f-8703-f4252344f907	Elanoides forficatus	Elanoides forficatus	3dfd0c57-4269-4b6b-94de-26b6e282e02e	1886 to 2017	aou_1.csv, aou_2_15, aou_3_18, aou_5_34, aou_5_34.csv, aou_6_40, NACC_list_species_aou_7_57.csv	aou_1.csv	NACC_list_species_aou_7_57.csv	1886, 1909, 1923, 1982, 1982, 1995, 2017	1886	2017	added Elanoides forficatus		no	no	yes
66ce4fb9-9acf-4973-95a7-d9e6ab179d8d	Charadrius alexandrinus	Charadrius alexandrinus	4dfaa5eb-4515-4d9d-8599-574b05cc0e47	1944	aou_4_19	aou_4_19	aou_4_19	1944	1944	1944	Charadrius alexandrinus + Charadrius nivosus -> Charadrius alexandrinus [lump, aou_4_19 (1944)]	Charadrius alexandrinus + Charadrius nivosus -> Charadrius alexandrinus [lump, aou_4_19 (1944)]	yes	no	no
15b98214-cef9-48eb-b605-2a2c1566cb8e	Charadrius alexandrinus	Charadrius alexandrinus	4dfaa5eb-4515-4d9d-8599-574b05cc0e47	1944 to 2011	aou_4_19, aou_5_34.csv, aou_7_46, aou_7_52	aou_4_19	aou_7_52	1944, 1982, 2005, 2011	1944	2011	Charadrius alexandrinus + Charadrius nivosus -> Charadrius alexandrinus [lump, aou_4_19 (1944)]	Charadrius alexandrinus -> Charadrius alexandrinus + Charadrius nivosus [split, aou_7_52 (2011)]	yes	no	no
f0e5b2fb-dd1a-4ad1-982c-5f3c8e239fe3	Charadrius alexandrinus	Charadrius alexandrinus	4dfaa5eb-4515-4d9d-8599-574b05cc0e47	2011	aou_7_52	aou_7_52	aou_7_52	2011	2011	2011	Charadrius alexandrinus -> Charadrius alexandrinus + Charadrius nivosus [split, aou_7_52 (2011)]		no	no	no
5fce4aac-bea4-4681-8408-a7e2d5169165	Bulweria bulweri	Bulweria bulweri	3be6bee0-8c3f-4703-919d-e12671dbcffb	1886 to 1947	aou_1.csv, aou_3_18, aou_4, aou_4_22	aou_1.csv	aou_4_22	1886, 1923, 1931, 1947	1886	1947	added Bulweria bulweri		no	no	no
8111a629-0528-43a0-ab33-143eb17202c2	Motacilla alba	Motacilla alba	25c9a20a-d6fb-4088-b99c-109681c8e36a	1886 to 1931	aou_1.csv, aou_4	aou_1.csv	aou_4	1886, 1931	1886	1931	added Motacilla alba	Motacilla alba + Motacilla ocularis -> Motacilla alba [lump, aou_4 (1931)]	yes	no	yes
d8fc54ef-762d-4211-954a-bf2919e337d3	Motacilla alba	Motacilla alba	25c9a20a-d6fb-4088-b99c-109681c8e36a	1931 to 2005	aou_4, aou_5_34.csv, aou_7_46	aou_4	aou_7_46	1931, 1982, 2005	1931	2005	Motacilla alba + Motacilla ocularis -> Motacilla alba [lump, aou_4 (1931)]	Motacilla alba + Motacilla lugens -> Motacilla alba [lump, aou_7_46 (2005)]	yes	no	yes
d7d07404-49ab-4b3e-a03e-7ade2c27e178	Motacilla alba	Motacilla alba	25c9a20a-d6fb-4088-b99c-109681c8e36a	2005 to 2017	aou_7_46, NACC_list_species_aou_7_57.csv	aou_7_46	NACC_list_species_aou_7_57.csv	2005, 2017	2005	2017	Motacilla alba + Motacilla lugens -> Motacilla alba [lump, aou_7_46 (2005)]		yes	no	yes
577bc199-3350-4610-aa3e-a647e488ec0e	Glaucidium hoskinsi	Glaucidium hoskinsi; Glaucidium hoskinsii	bdc92672-82ca-430f-a41d-7a407d9177c6	1889 to 1931	aou_1_01, aou_2, aou_2_14, aou_3, aou_4	aou_1_01	aou_4	1889, 1895, 1908, 1910, 1931	1889	1931	added Glaucidium hoskinsii	Glaucidium gnoma + Glaucidium hoskinsi -> Glaucidium gnoma [lump, aou_4 (1931)]	yes	no	no
ddce2941-f1ed-4964-9291-cf6e2d4ead07	Glaucidium hoskinsi	Glaucidium hoskinsi	bdc92672-82ca-430f-a41d-7a407d9177c6	1931	aou_4	aou_4	aou_4	1931	1931	1931	Glaucidium gnoma + Glaucidium hoskinsi -> Glaucidium gnoma [lump, aou_4 (1931)]		yes	no	no
5c798d78-c5e6-4df1-a7dd-be703e7bb57b	Trogon ambiguus	Trogon ambiguus	ff068c92-3c91-46e0-8715-62d112473358	1886 to 1944	aou_1.csv, aou_4_19	aou_1.csv	aou_4_19	1886, 1944	1886	1944	added Trogon ambiguus	Trogon elegans + Trogon ambiguus -> Trogon elegans [lump, aou_4_19 (1944)]	yes	no	no
5c4035ad-ea7f-4f73-b47f-cbe3d0fd84d5	Trogon ambiguus	Trogon ambiguus	ff068c92-3c91-46e0-8715-62d112473358	1944 to 1947	aou_4_19, aou_4_22	aou_4_19	aou_4_22	1944, 1947	1944	1947	Trogon elegans + Trogon ambiguus -> Trogon elegans [lump, aou_4_19 (1944)]	Trogon elegans + Trogon ambiguus -> Trogon elegans [lump, aou_4_22 (1947)]	yes	no	no
4002420c-e51d-4e1c-b5aa-0421108a3a7b	Trogon ambiguus	Trogon ambiguus	ff068c92-3c91-46e0-8715-62d112473358	1947	aou_4_22	aou_4_22	aou_4_22	1947	1947	1947	Trogon elegans + Trogon ambiguus -> Trogon elegans [lump, aou_4_22 (1947)]		yes	no	no
d6119ff3-9dee-4d65-a3c4-b859d8ecd453	Spizella breweri	Spizella breweri	be44ddd1-cbdd-4f93-9651-20908b692763	1886 to 2017	aou_1.csv, aou_5_34, aou_5_34.csv, NACC_list_species_aou_7_57.csv	aou_1.csv	NACC_list_species_aou_7_57.csv	1886, 1982, 1982, 2017	1886	2017	added Spizella breweri		no	no	yes
a217012a-350c-4929-a211-abc4716e892b	Colaptes chrysoides	Colaptes chrysoides	2d403351-ba90-4973-9b74-e82c2f79c302	1886 to 1973	aou_1.csv, aou_4, aou_5, aou_5_32	aou_1.csv	aou_5_32	1886, 1931, 1957, 1973	1886	1973	added Colaptes chrysoides	Colaptes auratus + Colaptes chrysoides + Colaptes cafer -> Colaptes auratus [lump, aou_5_32 (1973)]	yes	no	yes
f6cc62d3-1825-43e9-9db7-5448d792af98	Colaptes chrysoides	Colaptes chrysoides	2d403351-ba90-4973-9b74-e82c2f79c302	1973 to 2017	aou_5_32, aou_6_40, NACC_list_species_aou_7_57.csv	aou_5_32	NACC_list_species_aou_7_57.csv	1973, 1995, 2017	1973	2017	Colaptes auratus + Colaptes chrysoides + Colaptes cafer -> Colaptes auratus [lump, aou_5_32 (1973)]		yes	no	yes
a3369efb-d914-4269-9c5f-d3155383d88c	Contopus pertinax	Contopus pertinax; Myiochanes pertinax	043606c5-c422-4541-9824-4fa326c90554	1886 to 2017	aou_1.csv, aou_2_14, aou_4_22, aou_5, aou_5_34, aou_5_34.csv, NACC_list_species_aou_7_57.csv	aou_1.csv	NACC_list_species_aou_7_57.csv	1886, 1908, 1947, 1957, 1982, 1982, 2017	1886	2017	added Contopus pertinax		no	no	yes
56faeed9-46b2-43aa-8906-0248d714c998	Aimophila ruficeps	Aimophila ruficeps; Peucaea ruficeps; Peucaea ruficeps boucardi; Peucaea ruficeps eremoeca	18462d0a-95ed-4f1d-aeaa-6760bbb2587b	1886 to 2017	aou_1.csv, aou_2_09, aou_5_34, aou_5_34.csv, aou_7_51, NACC_list_species_aou_7_57.csv	aou_1.csv	NACC_list_species_aou_7_57.csv	1886, 1899, 1982, 1982, 2010, 2017	1886	2017	added Peucaea ruficeps; added Peucaea ruficeps boucardi; added Peucaea ruficeps eremoeca		yes	no	yes
9c65f6bd-64a2-4062-b25a-598599fa5495	Phalacrocorax carbo	Phalacrocorax carbo	03e8fee5-ccf4-4fa5-b8b9-4fd2246c72fa	1886 to 2017	aou_1.csv, aou_4, aou_5, aou_5_34.csv, NACC_list_species_aou_7_57.csv	aou_1.csv	NACC_list_species_aou_7_57.csv	1886, 1931, 1957, 1982, 2017	1886	2017	added Phalacrocorax carbo		no	no	yes
9ceb64fe-5a9e-49b6-83dd-48e3959bd002	Melospiza insignis	Melospiza insignis	f65e4c57-881e-4f84-a7ca-5d7aeb381d5f	1895 to 1903	aou_2, aou_2_12	aou_2	aou_2_12	1895, 1903	1895	1903	added Melospiza insignis	Melospiza cinerea + Melospiza melodia + Melospiza insignis -> Melospiza cinerea [lump, aou_2_12 (1903)]	yes	no	no
56cfa24c-736a-4222-acd2-873bc6171bf6	Melospiza insignis	Melospiza insignis	f65e4c57-881e-4f84-a7ca-5d7aeb381d5f	1903	aou_2_12	aou_2_12	aou_2_12	1903	1903	1903	Melospiza cinerea + Melospiza melodia + Melospiza insignis -> Melospiza cinerea [lump, aou_2_12 (1903)]		yes	no	no
acaa4961-77fe-4c1e-a165-01ab0781ba4a	Picoides albolarvatus	Dendrocopos albolarvatus; Dryobates albolarvatus; Picoides albolarvatus; Xenopicus albolarvatus	45de337a-a994-4e62-968a-a7a26c778832	1886 to 2017	aou_1.csv, aou_4, aou_4_22, aou_5_33, aou_5_34.csv, NACC_list_species_aou_7_57.csv	aou_1.csv	NACC_list_species_aou_7_57.csv	1886, 1931, 1947, 1976, 1982, 2017	1886	2017	added Xenopicus albolarvatus		no	no	yes
fe428590-bfcf-41e6-b805-d9d05c16631b	Tringa incana	Heteractitis incanus; Heteroscelus incanum; Heteroscelus incanus; Tringa incana	823a770c-2350-4f01-ba00-2cca91e140e1	1886 to 2017	aou_1.csv, aou_3, aou_3_17, aou_4, aou_5, aou_5_32, aou_5_34.csv, aou_7_47, NACC_list_species_aou_7_57.csv	aou_1.csv	NACC_list_species_aou_7_57.csv	1886, 1910, 1920, 1931, 1957, 1973, 1982, 2006, 2017	1886	2017	added Heteractitis incanus		no	no	yes
f69cd44d-5abb-4520-b42f-3a96a6b71913	Porzana porzana	Porzana porzana	60ec50fa-2568-4be8-97f1-117aa3583a5f	1886 to 2017	aou_1.csv, aou_5_34, aou_6, NACC_list_species_aou_7_57.csv	aou_1.csv	NACC_list_species_aou_7_57.csv	1886, 1982, 1983, 2017	1886	2017	added Porzana porzana		no	no	yes
769baae1-b956-45fb-97be-3b9b0bec07b7	Baeolophus ridgwayi	Baeolophus ridgwayi	e21e03f7-5496-4abb-94e7-ef5e735946fa	1997	aou_6_41	aou_6_41	aou_6_41	1997	1997	1997	Baeolophus inornatus -> Baeolophus ridgwayi + Baeolophus inornatus [split, aou_6_41 (1997)]	Baeolophus inornatus -> Baeolophus ridgwayi + Baeolophus inornatus [split, aou_6_41 (1997)]	no	no	yes
56a21c6a-bf32-4ce3-8076-ad7d9083c9ed	Baeolophus ridgwayi	Baeolophus ridgwayi	e21e03f7-5496-4abb-94e7-ef5e735946fa	1997 to 2017	aou_6_41, aou_7, aou_7_42, aou_7_49, NACC_list_species_aou_7_57.csv	aou_6_41	NACC_list_species_aou_7_57.csv	1997, 1998, 2000, 2008, 2017	1997	2017	Baeolophus inornatus -> Baeolophus ridgwayi + Baeolophus inornatus [split, aou_6_41 (1997)]		no	no	yes
3d9d4b76-da71-4dfa-b61e-a91804c621b5	Leucosticte griseonucha	Leucosticte griseonucha	d0c7f5ae-d2c8-4dd6-88bf-7538350d26c5	1886 to 1944	aou_1.csv, aou_2_15, aou_4_19	aou_1.csv	aou_4_19	1886, 1909, 1944	1886	1944	added Leucosticte griseonucha		no	no	no
cd9b8a5f-e4b1-4482-aae2-cffc0b3bcf48	Empidonax minimus	Empidonax minimus	d964f1e5-dfeb-407b-bbc9-510f6755fb2d	1886 to 2017	aou_1.csv, aou_5_34.csv, NACC_list_species_aou_7_57.csv	aou_1.csv	NACC_list_species_aou_7_57.csv	1886, 1982, 2017	1886	2017	added Empidonax minimus		no	no	yes
ef2c1118-45a0-4c43-967b-70f6f3319fd4	Branta hutchinsii	Branta hutchinsii	ef81861f-41e5-4af4-a74e-8cc40bae43fe	2004	aou_7_45	aou_7_45	aou_7_45	2004	2004	2004	Branta canadensis -> Branta canadensis + Branta hutchinsii [split, aou_7_45 (2004)]	Branta canadensis -> Branta canadensis + Branta hutchinsii [split, aou_7_45 (2004)]	no	no	yes
5c6400da-f748-48c0-9f2e-628b0e7bfb23	Branta hutchinsii	Branta hutchinsii	ef81861f-41e5-4af4-a74e-8cc40bae43fe	2004 to 2017	aou_7_45, NACC_list_species_aou_7_57.csv	aou_7_45	NACC_list_species_aou_7_57.csv	2004, 2017	2004	2017	Branta canadensis -> Branta canadensis + Branta hutchinsii [split, aou_7_45 (2004)]		no	no	yes
d4c04ed9-a849-4360-8901-478fca3dea57	Vireo atricapilla	Vireo atricapilla; Vireo atricapillus	97ddb02f-15a8-4806-a47e-b3456bc314b4	1886 to 2017	aou_1.csv, aou_5, aou_5_34, aou_5_34.csv, aou_7_44, NACC_list_species_aou_7_57.csv	aou_1.csv	NACC_list_species_aou_7_57.csv	1886, 1957, 1982, 1982, 2003, 2017	1886	2017	added Vireo atricapillus		no	no	yes
c427b4ed-3867-4c3a-9c54-a06f9dc127c8	Lampornis clemenciae	Coeligena clemenciae; Cyanolaemus clemenciae; Lampornis clemenciae	a8b41529-e066-4e6a-9723-6a367816605e	1886 to 2017	aou_1.csv, aou_2_14, aou_4, aou_5_34.csv, NACC_list_species_aou_7_57.csv	aou_1.csv	NACC_list_species_aou_7_57.csv	1886, 1908, 1931, 1982, 2017	1886	2017	added Coeligena clemenciae		no	no	yes
246b6d84-f9af-4e1a-aa2a-502723580381	Tympanuchus pallidicinctus	Tympanuchus pallidicinctus	dac119db-9ecd-45d5-8545-3c00c83e72f4	1886 to 2017	aou_1.csv, aou_3, aou_4, aou_5_34, aou_5_34.csv, NACC_list_species_aou_7_57.csv	aou_1.csv	NACC_list_species_aou_7_57.csv	1886, 1910, 1931, 1982, 1982, 2017	1886	2017	added Tympanuchus pallidicinctus		no	no	yes
95b352ad-aa5a-4734-9e4e-4d5d997c36c0	Tachycineta cyaneoviridis	Callichelidon cyaneoviridis; Tachycineta cyaneoviridis	b135ebb0-4975-4044-a665-c1778fba49f7	1891 to 2017	aou_1_03, aou_3, aou_5_34, aou_5_34.csv, NACC_list_species_aou_7_57.csv	aou_1_03	NACC_list_species_aou_7_57.csv	1891, 1910, 1982, 1982, 2017	1891	2017	added Callichelidon cyaneoviridis		no	no	yes
b2a54fa6-5328-475f-9fa9-e9d2ee2d68c1	Empidonax griseus	Empidonax canescens; Empidonax griseus	8954b9ad-76d6-41d1-8eaf-c55296e3f0cc	1890 to 1953	aou_1_02, aou_2_13, aou_2_14, aou_4_28	aou_1_02	aou_4_28	1890, 1904, 1908, 1953	1890	1953	added Empidonax griseus		no	no	no
be076a06-c3df-4421-bfbc-7710e29dabe5	Geothlypis philadelphia	Geothlypis philadelphia; Oporornis philadelphia	fd21f0ce-3c26-4405-a8b6-6d3fb90583d2	1886 to 2017	aou_1.csv, aou_2_14, aou_3_17, aou_5, aou_5_34, aou_5_34.csv, aou_6, aou_7_52, NACC_list_species_aou_7_57.csv	aou_1.csv	NACC_list_species_aou_7_57.csv	1886, 1908, 1920, 1957, 1982, 1982, 1983, 2011, 2017	1886	2017	added Geothlypis philadelphia		no	no	yes
1ee4e1f3-06df-43ec-b068-b2d3062500ce	Hirundo fulva	Hirundo fulva; Petrochelidon fulva	8460fbf9-a937-4acb-a8b5-0004409b68da	1891 to 1997	aou_1_03, aou_5, aou_5_34, aou_5_34.csv, aou_6_41	aou_1_03	aou_6_41	1891, 1957, 1982, 1982, 1997	1891	1997	added Petrochelidon fulva	Petrochelidon fulva -> Petrochelidon rufocollaris + Petrochelidon fulva [split, aou_6_41 (1997)]	no	no	yes
8bed49da-d825-4125-a3b8-2495e73edbc3	Petrochelidon fulva	Hirundo fulva; Petrochelidon fulva	8460fbf9-a937-4acb-a8b5-0004409b68da	1997 to 2017	aou_6_41, aou_7, NACC_list_species_aou_7_57.csv	aou_6_41	NACC_list_species_aou_7_57.csv	1997, 1998, 2017	1997	2017	Petrochelidon fulva -> Petrochelidon rufocollaris + Petrochelidon fulva [split, aou_6_41 (1997)]		no	no	yes
2a86b802-f1e1-4d19-8363-d548b35623b5	Junco aikeni	Junco aikeni	1758350c-6cf3-498f-a986-424d70a3c537	1886 to 1897	aou_1.csv, aou_2_08	aou_1.csv	aou_2_08	1886, 1897	1886	1897	added Junco aikeni	Junco danbyi + Junco aikeni -> Junco aikeni [lump, aou_2_08 (1897)]	yes	no	no
b50496ea-b96c-48e1-91c8-ba2b11ba3f6f	Junco aikeni	Junco aikeni	1758350c-6cf3-498f-a986-424d70a3c537	1897 to 1973	aou_2_08, aou_5_32	aou_2_08	aou_5_32	1897, 1973	1897	1973	Junco danbyi + Junco aikeni -> Junco aikeni [lump, aou_2_08 (1897)]	Junco oreganus + Junco insularis + Junco hyemalis + Junco aikeni -> Junco hyemalis [lump, aou_5_32 (1973)]	yes	no	no
d2cbb1be-9bbc-45f7-a3af-66a25f2fc0bb	Junco aikeni	Junco aikeni	1758350c-6cf3-498f-a986-424d70a3c537	1973	aou_5_32	aou_5_32	aou_5_32	1973	1973	1973	Junco oreganus + Junco insularis + Junco hyemalis + Junco aikeni -> Junco hyemalis [lump, aou_5_32 (1973)]		yes	no	no
f53a5fe2-7c03-4df0-847c-7cd08e3ae8ca	Larus fuscus	Larus fuscus	e4c31952-5480-4a64-a13b-8e055e2cd5f4	1949 to 2017	aou_4_24, aou_5_34.csv, NACC_list_species_aou_7_57.csv	aou_4_24	NACC_list_species_aou_7_57.csv	1949, 1982, 2017	1949	2017	added Larus fuscus		no	no	yes
2d6b1fc0-c11c-48c8-85a5-7bb1b54a6658	Regulus obscurus	Regulus obscurus	3ec746c7-0277-46d6-aea6-570fee765071	1886 to 1904	aou_1.csv, aou_2_13	aou_1.csv	aou_2_13	1886, 1904	1886	1904	added Regulus obscurus		no	no	no
572de465-d8af-4642-8c0f-49d405ff5288	Callipepla californica	Callipepla californica; Callipepla californica vallicola; Lophortyx californica; Lophortyx californicus	5176b891-f219-4df2-a844-a8a47819486d	1886 to 2017	aou_1.csv, aou_2_09, aou_2_15, aou_3, aou_4, aou_4_19, aou_5, aou_5_34, aou_5_34.csv, aou_6_41, NACC_list_species_aou_7_57.csv	aou_1.csv	NACC_list_species_aou_7_57.csv	1886, 1899, 1909, 1910, 1931, 1944, 1957, 1982, 1982, 1997, 2017	1886	2017	added Callipepla californica; added Callipepla californica vallicola		yes	no	yes
ea052481-81c5-4ad0-92de-92a17aaebb4d	Xema sabini	Xema sabini; Xema sabinii	5333a58c-88d4-484e-9e22-d00c6645b71a	1886 to 2017	aou_1.csv, aou_3, aou_5_34.csv, NACC_list_species_aou_7_57.csv	aou_1.csv	NACC_list_species_aou_7_57.csv	1886, 1910, 1982, 2017	1886	2017	added Xema sabinii		no	no	yes
4fc8bd1f-21a9-4d6f-b93e-2a1cfd930e6d	Dumetella carolinensis	Dumetella carolinensis; Galeoscoptes carolinensis	2269d747-457d-4a65-a224-4c4f9337d059	1886 to 2017	aou_1.csv, aou_2_14, aou_3, aou_5_34, aou_5_34.csv, NACC_list_species_aou_7_57.csv	aou_1.csv	NACC_list_species_aou_7_57.csv	1886, 1908, 1910, 1982, 1982, 2017	1886	2017	added Galeoscoptes carolinensis		no	no	yes
c6cd0ad9-3a04-4abf-95a0-35045e50578e	Aethia psittacula	Aethia psittacula; Cyclorrhynchus psittacula; Cyclorrhynchus psittaculus; Phaleris psittacula	c614da26-2119-4400-921f-a2d1bbfda02f	1886 to 2017	aou_1.csv, aou_2_14, aou_4, aou_5, aou_5_34.csv, aou_6_41, NACC_list_species_aou_7_57.csv	aou_1.csv	NACC_list_species_aou_7_57.csv	1886, 1908, 1931, 1957, 1982, 1997, 2017	1886	2017	added Cyclorrhynchus psittaculus		no	no	yes
74d02b3e-9dc6-406c-b97c-2b43a00902f4	Thalassarche melanophris	Diomedea melanophris; Diomedea melanophrys; Thalassarche melanophris	8a157cee-1bdb-48ed-96a3-6be06a468c5f	1947 to 2017	aou_4_22, aou_5, aou_5_34, aou_6, aou_6_41, NACC_list_species_aou_7_57.csv	aou_4_22	NACC_list_species_aou_7_57.csv	1947, 1957, 1982, 1983, 1997, 2017	1947	2017	added Diomedea melanophrys		no	no	yes
30d99bf7-dfa3-44b7-95eb-68fb4e9451f8	Oceanodroma castro	Oceanodroma castro; Oceanodroma cryptoleucura	1cc46c60-04e4-47db-9074-91630ea11331	1899 to 2017	aou_2_09, aou_2_14, aou_3_18, aou_4, aou_5, aou_5_34, aou_5_34.csv, NACC_list_species_aou_7_57.csv	aou_2_09	NACC_list_species_aou_7_57.csv	1899, 1908, 1923, 1931, 1957, 1982, 1982, 2017	1899	2017	added Oceanodroma cryptoleucura		no	no	yes
44ba787d-dd62-4dd8-a5fe-db232e66094d	Colaptes auratus	Colaptes auratus	a3968393-7184-4259-a8b4-0f83856c7f90	1886 to 1973	aou_1.csv, aou_5, aou_5_32	aou_1.csv	aou_5_32	1886, 1957, 1973	1886	1973	added Colaptes auratus	Colaptes auratus + Colaptes chrysoides + Colaptes cafer -> Colaptes auratus [lump, aou_5_32 (1973)]	yes	no	yes
1029be9d-4e8b-4056-bdd1-da1f5aa5e424	Colaptes auratus	Colaptes auratus	a3968393-7184-4259-a8b4-0f83856c7f90	1973 to 2017	aou_5_32, aou_5_34, aou_5_34.csv, aou_7, NACC_list_species_aou_7_57.csv	aou_5_32	NACC_list_species_aou_7_57.csv	1973, 1982, 1982, 1998, 2017	1973	2017	Colaptes auratus + Colaptes chrysoides + Colaptes cafer -> Colaptes auratus [lump, aou_5_32 (1973)]		yes	no	yes
4648b1a4-58eb-4508-8ddd-b5c46d29d474	Peucaea carpalis	Aimophila carpalis; Peucaea carpalis	39cfaabe-b00d-45de-8dde-45ce0d9da64d	1886 to 2017	aou_1.csv, aou_2_09, aou_5_34, aou_5_34.csv, aou_7_51, NACC_list_species_aou_7_57.csv	aou_1.csv	NACC_list_species_aou_7_57.csv	1886, 1899, 1982, 1982, 2010, 2017	1886	2017	added Peucaea carpalis		no	no	yes
fcff2770-2953-4180-b2b0-f653404de44e	Pluvialis fulva	Pluvialis fulva	4cf548ea-3e65-4984-bf1d-f84a184fb301	1993	aou_6_39	aou_6_39	aou_6_39	1993	1993	1993	Pluvialis dominica -> Pluvialis dominica + Pluvialis fulva [split, aou_6_39 (1993)]	Pluvialis dominica -> Pluvialis dominica + Pluvialis fulva [split, aou_6_39 (1993)]	no	no	yes
8a353e44-d84d-4019-872c-9dab2e0893b1	Pluvialis fulva	Pluvialis fulva	4cf548ea-3e65-4984-bf1d-f84a184fb301	1993 to 2017	aou_6_39, NACC_list_species_aou_7_57.csv	aou_6_39	NACC_list_species_aou_7_57.csv	1993, 2017	1993	2017	Pluvialis dominica -> Pluvialis dominica + Pluvialis fulva [split, aou_6_39 (1993)]		no	no	yes
44807792-c797-49dd-877d-a9395e6011f0	Haemorhous cassinii	Carpodacus cassini; Carpodacus cassinii; Haemorhous cassinii	19986f0e-db48-451e-9c2f-ba524e689f92	1886 to 2017	aou_1.csv, aou_4_19, aou_5, aou_5_34.csv, aou_7_53, NACC_list_species_aou_7_57.csv	aou_1.csv	NACC_list_species_aou_7_57.csv	1886, 1944, 1957, 1982, 2012, 2017	1886	2017	added Carpodacus cassini		no	no	yes
d629273f-29d9-4a97-b632-e8950ef04865	Ardea herodias	Ardea herodias	73c95458-6d86-44fd-aa87-f39127aa1a9d	1886 to 1903	aou_1.csv, aou_2_12	aou_1.csv	aou_2_12	1886, 1903	1886	1903	added Ardea herodias	Ardea herodias + Ardea wardi -> Ardea herodias [lump, aou_2_12 (1903)]	yes	no	yes
08456ccc-55ea-4665-a5e3-5909c064f921	Ardea herodias	Ardea herodias	73c95458-6d86-44fd-aa87-f39127aa1a9d	1903 to 1973	aou_2_12, aou_5_32	aou_2_12	aou_5_32	1903, 1973	1903	1973	Ardea herodias + Ardea wardi -> Ardea herodias [lump, aou_2_12 (1903)]	Ardea herodias + Ardea occidentalis -> Ardea herodias [lump, aou_5_32 (1973)]	yes	no	yes
b4446d04-ffff-4a1e-8d5d-809385ef198c	Ardea herodias	Ardea herodias	73c95458-6d86-44fd-aa87-f39127aa1a9d	1973 to 2017	aou_5_32, aou_5_34.csv, NACC_list_species_aou_7_57.csv	aou_5_32	NACC_list_species_aou_7_57.csv	1973, 1982, 2017	1973	2017	Ardea herodias + Ardea occidentalis -> Ardea herodias [lump, aou_5_32 (1973)]		yes	no	yes
19ad38c8-29dc-4304-a57b-0d516f309dc0	Pterodroma hasitata	Aestrelata hasitata; Pterodroma hasitata	8329490c-093e-42ae-adae-7494d405c4f7	1886 to 2017	aou_1.csv, aou_3_17, aou_3_18, aou_4, aou_5_34.csv, NACC_list_species_aou_7_57.csv	aou_1.csv	NACC_list_species_aou_7_57.csv	1886, 1920, 1923, 1931, 1982, 2017	1886	2017	added Aestrelata hasitata		no	no	yes
00376c3d-d889-4793-9168-1e769c9a9215	Passerculus beldingi	Ammodramus beldingi; Passerculus beldingi	f6ffdd51-f4c5-4424-92cb-f3bd4c311471	1886 to 1944	aou_1.csv, aou_2_12, aou_2_15, aou_4_19	aou_1.csv	aou_4_19	1886, 1903, 1909, 1944	1886	1944	added Ammodramus beldingi	Passerculus beldingi + Passerculus rostratus + Passerculus sandwichensis -> Passerculus sandwichensis [lump, aou_4_19 (1944)]	yes	no	no
62c30365-9ed6-4697-aeb2-ca1dce537d04	Passerculus beldingi	Passerculus beldingi	f6ffdd51-f4c5-4424-92cb-f3bd4c311471	1944	aou_4_19	aou_4_19	aou_4_19	1944	1944	1944	Passerculus beldingi + Passerculus rostratus + Passerculus sandwichensis -> Passerculus sandwichensis [lump, aou_4_19 (1944)]		yes	no	no
4856c576-32c6-45c3-b3a1-03390fe24c09	Larus marinus	Larus marinus	27de7c75-4802-4867-acb2-b39eacf9c4b4	1886 to 2017	aou_1.csv, aou_5_34.csv, NACC_list_species_aou_7_57.csv	aou_1.csv	NACC_list_species_aou_7_57.csv	1886, 1982, 2017	1886	2017	added Larus marinus		no	no	yes
d82f2d45-b7f4-4b1d-8588-5268cf09b9a0	Numenius arquata	Numenius arquata; Numenius arquatus	882adc36-7b6e-4488-9c09-1a847fd625b9	1931 to 2017	aou_4, aou_4_19, aou_5, aou_5_34.csv, NACC_list_species_aou_7_57.csv	aou_4	NACC_list_species_aou_7_57.csv	1931, 1944, 1957, 1982, 2017	1931	2017	added Numenius arquatus		no	no	yes
def557b4-718f-484c-9f2f-624cb8cc60ce	Agelaius tricolor	Agelaius tricolor	9b291370-0fb4-4822-8309-d0cff89506dc	1886 to 2017	aou_1.csv, aou_2_15, aou_5, aou_5_34, aou_5_34.csv, aou_6, NACC_list_species_aou_7_57.csv	aou_1.csv	NACC_list_species_aou_7_57.csv	1886, 1909, 1957, 1982, 1982, 1983, 2017	1886	2017	added Agelaius tricolor		no	no	yes
2c47cde1-f95d-438a-8bd9-3c40267f90b8	Thryomanes brevicauda	Thryomanes brevicauda; Thryothorus brevicauda; Thryothorus brevicaudus	6aa1aa7b-16f3-44ab-8f62-e4cacefcf10c	1886 to 1945	aou_1.csv, aou_2, aou_2_09, aou_4_20	aou_1.csv	aou_4_20	1886, 1895, 1899, 1945	1886	1945	added Thryothorus brevicaudus		no	no	no
aadde5ab-d5f7-48c6-ad36-e8dc344ac586	Calcarius lapponicus	Calcarius lapponicus	4259bedc-968c-439a-919b-5795fa5ecd23	1886 to 2017	aou_1.csv, aou_5_34, aou_5_34.csv, aou_7_51, NACC_list_species_aou_7_57.csv	aou_1.csv	NACC_list_species_aou_7_57.csv	1886, 1982, 1982, 2010, 2017	1886	2017	added Calcarius lapponicus		no	no	yes
d7bf25bf-9fb8-41e1-a16f-6f53b205d3cd	Corvus corax	Corvus corax; Corvus corax sinuatus	6fc7af51-ade2-4bba-a899-cc81492664a7	1886 to 2017	aou_1.csv, aou_2_15, aou_3, aou_5, aou_5_34.csv, NACC_list_species_aou_7_57.csv	aou_1.csv	NACC_list_species_aou_7_57.csv	1886, 1909, 1910, 1957, 1982, 2017	1886	2017	added Corvus corax sinuatus		yes	no	yes
5b106de4-edf8-4861-9047-de64917e04bf	Podiceps nigricollis	Colymbus caspicus; Colymbus nigricollis; Colymbus nigricollis californicus; Podiceps caspicus; Podiceps nigricollis	b7a48e2b-2dfd-42cc-8da2-4c6e8cbd40f3	1886 to 2017	aou_1.csv, aou_2_14, aou_3, aou_4_24, aou_5, aou_5_32, aou_5_34.csv, NACC_list_species_aou_7_57.csv	aou_1.csv	NACC_list_species_aou_7_57.csv	1886, 1908, 1910, 1949, 1957, 1973, 1982, 2017	1886	2017	added Colymbus nigricollis californicus		yes	no	yes
82b41048-9367-4c8a-8eff-372e1f7b24d8	Peucaea mexicana	Peucaea mexicana	e570d9d4-1339-4483-8ba5-ae9f3f67501b	1886 to 1902	aou_1.csv, aou_2_11	aou_1.csv	aou_2_11	1886, 1902	1886	1902	added Peucaea mexicana	Peucaea mexicana + Peucaea arizonae + Peucaea botterii -> Peucaea botterii [lump, aou_2_11 (1902)]	yes	no	no
40871f1b-1d23-4b60-afb6-bd910290ecd5	Peucaea mexicana	Peucaea mexicana	e570d9d4-1339-4483-8ba5-ae9f3f67501b	1902	aou_2_11	aou_2_11	aou_2_11	1902	1902	1902	Peucaea mexicana + Peucaea arizonae + Peucaea botterii -> Peucaea botterii [lump, aou_2_11 (1902)]		yes	no	no
d59664ee-37ff-4c0e-b5fd-ab6d14c5bbcb	Parkesia motacilla	Parkesia motacilla; Seiurus motacilla	5a69a628-30d9-456d-960a-c54c1084e9b0	1886 to 2017	aou_1.csv, aou_3_17, aou_5, aou_5_34, aou_5_34.csv, aou_6, aou_7_51, NACC_list_species_aou_7_57.csv	aou_1.csv	NACC_list_species_aou_7_57.csv	1886, 1920, 1957, 1982, 1982, 1983, 2010, 2017	1886	2017	added Seiurus motacilla		no	no	yes
d00cc796-afcc-4358-9d41-21b52cb4b125	Tadorna tadorna	Tadorna tadorna	3252e92a-0f0b-4a46-a96d-93007412131a	1931 to January 1982	aou_4, aou_5_34	aou_4	aou_5_34	1931, 1982	1931	1982	added Tadorna tadorna		no	no	no
2d6ec2ab-6031-4c24-b27b-719548c4dd80	Cardellina rubra	Cardellina rubra; Ergaticus ruber	8334ce83-aa2d-4721-af49-bf9b90b1c7d4	1886 to 2017	aou_1.csv, aou_2_14, aou_6, aou_7_52, NACC_list_species_aou_7_57.csv	aou_1.csv	NACC_list_species_aou_7_57.csv	1886, 1908, 1983, 2011, 2017	1886	2017	added Ergaticus ruber		no	no	yes
b649e9b2-db8d-4c23-9c9f-9bef57b9632c	Chen canagica	Chen canagica; Philacte canagica	fe8ccc99-4d8e-45df-b2d7-297c55d8f4b6	1886 to 2017	aou_1.csv, aou_5_34, aou_5_34.csv, NACC_list_species_aou_7_57.csv	aou_1.csv	NACC_list_species_aou_7_57.csv	1886, 1982, 1982, 2017	1886	2017	added Philacte canagica		no	no	yes
a398d7de-60c1-4161-807e-2e9a0187d3b8	Larus barrovianus	Larus barrovianus	6e474534-de75-4436-970e-5ffc3b9e6718	1889 to 1908	aou_1_01, aou_2_14	aou_1_01	aou_2_14	1889, 1908	1889	1908	added Larus barrovianus		no	no	no
397bea35-4925-484d-9511-e964c004026b	Junco mearnsi	Junco mearnsi	c6d5b668-5fbe-41e2-b01a-acb963cfb46c	1897 to 1908	aou_2_08, aou_2_09, aou_2_14	aou_2_08	aou_2_14	1897, 1899, 1908	1897	1908	added Junco mearnsi	Junco annectens + Junco mearnsi + Junco hyemalis -> Junco hyemalis [lump, aou_2_14 (1908)]	yes	no	no
e798ac3d-eac2-419a-bee9-3e8a66e5fc85	Junco mearnsi	Junco mearnsi	c6d5b668-5fbe-41e2-b01a-acb963cfb46c	1908 to 1931	aou_2_14, aou_4	aou_2_14	aou_4	1908, 1931	1908	1931	Junco annectens + Junco mearnsi + Junco hyemalis -> Junco hyemalis [lump, aou_2_14 (1908)]	Junco hyemalis -> Junco mearnsi + Junco hyemalis [split, aou_4 (1931)]	yes	no	no
27b3aa97-f3cc-49c4-a4aa-6f8ce1258a95	Junco mearnsi	Junco mearnsi	c6d5b668-5fbe-41e2-b01a-acb963cfb46c	1931 to 1944	aou_4, aou_4_19	aou_4	aou_4_19	1931, 1944	1931	1944	Junco hyemalis -> Junco mearnsi + Junco hyemalis [split, aou_4 (1931)]		no	no	no
7fa56bae-8de4-4d61-b802-eff9e512dd28	Fulmarus rodgersi	Fulmarus rodgersi	ed3f5fa7-b668-42d4-8739-722fcaecc50f	1901	aou_2_10	aou_2_10	aou_2_10	1901	1901	1901	Fulmarus glacialis -> Fulmarus glacialis + Fulmarus rodgersi [split, aou_2_10 (1901)]	Fulmarus glacialis -> Fulmarus glacialis + Fulmarus rodgersi [split, aou_2_10 (1901)]	no	no	no
650150bd-e669-4a7c-82e4-bc904c54bbc6	Fulmarus rodgersi	Fulmarus rodgersi	ed3f5fa7-b668-42d4-8739-722fcaecc50f	1901 to 1931	aou_2_10, aou_3_18, aou_4	aou_2_10	aou_4	1901, 1923, 1931	1901	1931	Fulmarus glacialis -> Fulmarus glacialis + Fulmarus rodgersi [split, aou_2_10 (1901)]	Fulmarus glacialis + Fulmarus rodgersi -> Fulmarus glacialis [lump, aou_4 (1931)]	yes	no	no
a4cb2732-0e99-4e4e-bc69-a640ebd62a36	Fulmarus rodgersi	Fulmarus rodgersi	ed3f5fa7-b668-42d4-8739-722fcaecc50f	1931	aou_4	aou_4	aou_4	1931	1931	1931	Fulmarus glacialis + Fulmarus rodgersi -> Fulmarus glacialis [lump, aou_4 (1931)]		yes	no	no
d99caccb-06e7-42d8-9a51-c4afd2cad8d6	Calothorax lucifer	Calothorax lucifer; Trochilus lucifer	d8a86cec-e948-44fd-bddd-ea76a6b531ca	1886 to 2017	aou_1.csv, aou_1_05, aou_5_34.csv, NACC_list_species_aou_7_57.csv	aou_1.csv	NACC_list_species_aou_7_57.csv	1886, 1893, 1982, 2017	1886	2017	added Trochilus lucifer		no	no	yes
87aa4092-b1c5-43e9-bf36-d18f0caeb77c	Sporophila torqueola	Sporophila morelleti; Sporophila torqueola	e406592c-87a5-4545-86e4-99e8048fe0cb	1886 to 2017	aou_1.csv, aou_1_01, aou_2_12, aou_3, aou_4_19, aou_5, aou_5_34, aou_5_34.csv, NACC_list_species_aou_7_57.csv	aou_1.csv	NACC_list_species_aou_7_57.csv	1886, 1889, 1903, 1910, 1944, 1957, 1982, 1982, 2017	1886	2017	added Sporophila morelleti		no	no	yes
928234a4-b94d-4d37-9d62-b0d15972863c	Setophaga flavescens	Setophaga flavescens	7863ed00-464b-439e-a687-0f0dac119ad9	2011	aou_7_52	aou_7_52	aou_7_52	2011	2011	2011	Setophaga dominica -> Setophaga flavescens + Setophaga dominica [split, aou_7_52 (2011)]	Setophaga dominica -> Setophaga flavescens + Setophaga dominica [split, aou_7_52 (2011)]	no	no	yes
dc689ea2-6f76-4d77-a4cf-242ba0e302f3	Setophaga flavescens	Setophaga flavescens	7863ed00-464b-439e-a687-0f0dac119ad9	2011 to 2017	aou_7_52, NACC_list_species_aou_7_57.csv	aou_7_52	NACC_list_species_aou_7_57.csv	2011, 2017	2011	2017	Setophaga dominica -> Setophaga flavescens + Setophaga dominica [split, aou_7_52 (2011)]		no	no	yes
231c6755-af06-4631-95c6-2050596783a1	Fulica atra	Fulica atra	978f6e4d-3cc6-4e1e-ada6-f586f78459d5	1886 to 2017	aou_1.csv, aou_5_34, aou_5_34.csv, NACC_list_species_aou_7_57.csv	aou_1.csv	NACC_list_species_aou_7_57.csv	1886, 1982, 1982, 2017	1886	2017	added Fulica atra		no	no	yes
3914fd5d-ecd4-4cd9-85af-66d654714591	Campylorhynchus brunneicapillus	Campylorhynchus brunneicapillum; Campylorhynchus brunneicapillus; Heleodytes brunneicapillus	d0b3bd9a-9cd3-4f2c-9e27-a3ccc51110c4	1886 to 2017	aou_1.csv, aou_1_06, aou_2, aou_4_22, aou_5, aou_5_32, aou_5_34.csv, NACC_list_species_aou_7_57.csv	aou_1.csv	NACC_list_species_aou_7_57.csv	1886, 1894, 1895, 1947, 1957, 1973, 1982, 2017	1886	2017	added Campylorhynchus brunneicapillus		no	no	yes
0278086a-7301-48f3-a49c-bf7cd38c938a	Anser brachyrhynchus	Anser brachyrhynchus	779eeb6b-f113-4661-aaf4-e9d61a8574f3	1908 to 1952	aou_2_14, aou_4_27	aou_2_14	aou_4_27	1908, 1952	1908	1952	added Anser brachyrhynchus	Anser brachyrhynchus + Anser fabalis -> Anser fabalis [lump, aou_4_27 (1952)]	yes	no	yes
54fa210d-7515-4089-a8ba-46aa938949c0	Anser brachyrhynchus	Anser brachyrhynchus	779eeb6b-f113-4661-aaf4-e9d61a8574f3	1952 to 2017	aou_4_27, aou_5_34, aou_5_34.csv, NACC_list_species_aou_7_57.csv	aou_4_27	NACC_list_species_aou_7_57.csv	1952, 1982, 1982, 2017	1952	2017	Anser brachyrhynchus + Anser fabalis -> Anser fabalis [lump, aou_4_27 (1952)]		yes	no	yes
3d383ab9-2b11-40ae-a11c-8c8bec59b516	Anas discors	Anas discors; Querquedula discors	f93a78e2-1a6c-4d77-a34a-04c2718bc135	1886 to 2017	aou_1.csv, aou_2_09, aou_4_19, aou_5_34.csv, NACC_list_species_aou_7_57.csv	aou_1.csv	NACC_list_species_aou_7_57.csv	1886, 1899, 1944, 1982, 2017	1886	2017	added Anas discors		no	no	yes
3291d2ce-d869-44d3-bd5b-68e64bcb0724	Toxostoma curvirostre	Harporhynchus curvirostris; Harporhynchus curvirostris palmeri; Toxostoma curvirostre	390862f7-c5a8-4a6c-93ce-60a09d90c4b1	1886 to 2017	aou_1.csv, aou_2_11, aou_3, aou_5_34.csv, NACC_list_species_aou_7_57.csv	aou_1.csv	NACC_list_species_aou_7_57.csv	1886, 1902, 1910, 1982, 2017	1886	2017	added Harporhynchus curvirostris palmeri; added Harporhynchus curvirostris		yes	no	yes
e087582a-e275-412a-bafa-245209e2d115	Stercorarius antarcticus	Stercorarius antarcticus	d490bf12-dd5d-4551-94e3-f078515f54d8	2015	aou_7_56	aou_7_56	aou_7_56	2015	2015	2015	Stercorarius skua -> Stercorarius skua + Stercorarius antarcticus [split, aou_7_56 (2015)]	Stercorarius skua -> Stercorarius skua + Stercorarius antarcticus [split, aou_7_56 (2015)]	no	no	yes
0b14dc6a-5167-4a6f-a828-fe2b416dce74	Brachyramphus perdix	Brachyramphus perdix	9fd46f56-66ff-4745-a9a5-8a8edbfac376	1997	aou_6_41	aou_6_41	aou_6_41	1997	1997	1997	Brachyramphus marmoratus -> Brachyramphus perdix + Brachyramphus marmoratus [split, aou_6_41 (1997)]	Brachyramphus marmoratus -> Brachyramphus perdix + Brachyramphus marmoratus [split, aou_6_41 (1997)]	no	no	yes
44f247f5-5882-443d-9d5d-fb7aaac4ca6a	Brachyramphus perdix	Brachyramphus perdix	9fd46f56-66ff-4745-a9a5-8a8edbfac376	1997 to 2017	aou_6_41, NACC_list_species_aou_7_57.csv	aou_6_41	NACC_list_species_aou_7_57.csv	1997, 2017	1997	2017	Brachyramphus marmoratus -> Brachyramphus perdix + Brachyramphus marmoratus [split, aou_6_41 (1997)]		no	no	yes
aca9246b-f952-40c1-ac52-2f80fdef3917	Falco peregrinus	Falco peregrinus; Falco peregrinus anatum; Falco peregrinus pealei	5a102df3-e8ac-421f-9d53-2fc6cb509262	1886 to 2017	aou_1.csv, aou_3, aou_5_34.csv, NACC_list_species_aou_7_57.csv	aou_1.csv	NACC_list_species_aou_7_57.csv	1886, 1910, 1982, 2017	1886	2017	added Falco peregrinus anatum; added Falco peregrinus pealei		yes	no	yes
3a783853-df85-4ec9-8b45-ed282f36d189	Anthus spragueii	Anthus spraguei; Anthus spragueii	31523b4a-d72d-4075-9107-1af94aca442a	1886 to 2017	aou_1.csv, aou_3, aou_4_19, aou_5_34.csv, NACC_list_species_aou_7_57.csv	aou_1.csv	NACC_list_species_aou_7_57.csv	1886, 1910, 1944, 1982, 2017	1886	2017	added Anthus spragueii		no	no	yes
ab886513-e3c7-491f-91bb-9750f0e26353	Certhia familiaris	Certhia familiaris; Certhia familiaris americana; Certhia familiaris mexicana	379e49a1-9006-4cc5-bcfa-8fa4714dbbe5	1886 to January 1982	aou_1.csv, aou_5_34	aou_1.csv	aou_5_34	1886, 1982	1886	1982	added Certhia familiaris americana; added Certhia familiaris mexicana		yes	no	no
2dfde949-eb61-4fa0-8c82-a7e27a5e7e32	Ixobrychus exilis	Ardetta exilis; Botaurus exilis; Ixobrychus exilis	88bb2d21-9b5e-408f-8488-a7731eb7ef97	1886 to 1923	aou_1.csv, aou_1_05, aou_2_14, aou_3_18	aou_1.csv	aou_3_18	1886, 1893, 1908, 1923	1886	1923	added Botaurus exilis	Ixobrychus neoxenus + Ixobrychus exilis -> Ixobrychus exilis [lump, aou_3_18 (1923)]	yes	no	yes
9a097f3e-338f-46d8-b97c-2a92a8453560	Ixobrychus exilis	Ixobrychus exilis	88bb2d21-9b5e-408f-8488-a7731eb7ef97	1923 to 2017	aou_3_18, aou_5_34.csv, NACC_list_species_aou_7_57.csv	aou_3_18	NACC_list_species_aou_7_57.csv	1923, 1982, 2017	1923	2017	Ixobrychus neoxenus + Ixobrychus exilis -> Ixobrychus exilis [lump, aou_3_18 (1923)]		yes	no	yes
80014650-aa0d-4f7b-9b73-a85a933723f6	Phalacrocorax urile	Phalacrocorax urile	3bd6d6f5-f869-410e-b157-157602449a02	1886 to 2017	aou_1.csv, aou_5_34.csv, NACC_list_species_aou_7_57.csv	aou_1.csv	NACC_list_species_aou_7_57.csv	1886, 1982, 2017	1886	2017	added Phalacrocorax urile		no	no	yes
113303f2-d09d-49a2-8b95-ed6483876e9c	Caracara lutosa	Caracara lutosa; Caracara lutosus; Polyborus lutosus	250bd60b-e209-40a0-916a-b6f6fa8bc999	1886 to 2000	aou_1.csv, aou_4_25, aou_5_32, aou_5_34, aou_7_42	aou_1.csv	aou_7_42	1886, 1950, 1973, 1982, 2000	1886	2000	added Polyborus lutosus	Caracara plancus -> Caracara plancus + Caracara lutosa + Caracara cheriway [split, aou_7_42 (2000)]	no	no	yes
89229cf0-ec56-44c1-945d-f74062358888	Caracara lutosa	Caracara lutosa	250bd60b-e209-40a0-916a-b6f6fa8bc999	2000 to 2017	aou_7_42, NACC_list_species_aou_7_57.csv	aou_7_42	NACC_list_species_aou_7_57.csv	2000, 2017	2000	2017	Caracara plancus -> Caracara plancus + Caracara lutosa + Caracara cheriway [split, aou_7_42 (2000)]		no	no	yes
69c324ad-181f-48d1-8490-43e58747eca6	Porzana coturniculus	Porzana coturniculus	db87c5ac-54d6-437f-9031-9d3ebdcb88c9	1893	aou_1_05	aou_1_05	aou_1_05	1893	1893	1893	Porzana jamaicensis -> Porzana jamaicensis + Porzana coturniculus [split, aou_1_05 (1893)]	Porzana jamaicensis -> Porzana jamaicensis + Porzana coturniculus [split, aou_1_05 (1893)]	no	no	no
7e68c3ba-279a-43a5-accd-a0a5dfa10046	Creciscus coturniculus	Creciscus coturniculus; Crescicus coturniculus; Porzana coturniculus	db87c5ac-54d6-437f-9031-9d3ebdcb88c9	1893 to 1931	aou_1_05, aou_1_06, aou_1_07, aou_2, aou_2_14, aou_3, aou_4	aou_1_05	aou_4	1893, 1894, 1895, 1895, 1908, 1910, 1931	1893	1931	Porzana jamaicensis -> Porzana jamaicensis + Porzana coturniculus [split, aou_1_05 (1893)]	Creciscus coturniculus + Creciscus jamaicensis -> Creciscus jamaicensis [lump, aou_4 (1931)]	yes	no	no
825f6182-5b34-476c-8f0b-1e900af34688	Creciscus coturniculus	Creciscus coturniculus	db87c5ac-54d6-437f-9031-9d3ebdcb88c9	1931	aou_4	aou_4	aou_4	1931	1931	1931	Creciscus coturniculus + Creciscus jamaicensis -> Creciscus jamaicensis [lump, aou_4 (1931)]		yes	no	no
b0b64db7-d4eb-4025-95a8-f42d2738c3ea	Phalacrocorax auritus	Phalacrocorax auritus; Phalacrocorax dilophus; Phalacrocorax dilophus albociliatus; Phalacrocorax dilophus cincinatus; Phalacrocorax dilophus floridanus	808712fe-881a-4545-ac06-0eb0dd4bb5f1	1886 to 2017	aou_1.csv, aou_2_14, aou_5_34.csv, NACC_list_species_aou_7_57.csv	aou_1.csv	NACC_list_species_aou_7_57.csv	1886, 1908, 1982, 2017	1886	2017	added Phalacrocorax dilophus albociliatus; added Phalacrocorax dilophus floridanus; added Phalacrocorax dilophus cincinatus; added Phalacrocorax dilophus		yes	no	yes
5188c137-3d24-433e-9fce-0bde256db2d2	Brachyramphus marmoratus	Brachyramphus marmoratum; Brachyramphus marmoratus	f93781dd-a0ca-424e-a14c-a23a4b78e0d9	1886 to 1997	aou_1.csv, aou_5, aou_5_32, aou_5_34.csv, aou_6_41	aou_1.csv	aou_6_41	1886, 1957, 1973, 1982, 1997	1886	1997	added Brachyramphus marmoratus	Brachyramphus marmoratus -> Brachyramphus perdix + Brachyramphus marmoratus [split, aou_6_41 (1997)]	no	no	yes
c1930ed2-4d3f-49da-b381-8bc780302fcd	Brachyramphus marmoratus	Brachyramphus marmoratus	f93781dd-a0ca-424e-a14c-a23a4b78e0d9	1997 to 2017	aou_6_41, NACC_list_species_aou_7_57.csv	aou_6_41	NACC_list_species_aou_7_57.csv	1997, 2017	1997	2017	Brachyramphus marmoratus -> Brachyramphus perdix + Brachyramphus marmoratus [split, aou_6_41 (1997)]		no	no	yes
aeb77db2-a78a-4feb-84bd-d6acd9b7ff45	Selasphorus rufus	Selasphorus rufus; Trochilus rufus	81311a65-2cbd-4be8-b67a-b5ce9b465791	1886 to 2017	aou_1.csv, aou_1_05, aou_5_34.csv, NACC_list_species_aou_7_57.csv	aou_1.csv	NACC_list_species_aou_7_57.csv	1886, 1893, 1982, 2017	1886	2017	added Trochilus rufus		no	no	yes
f72d2eff-6abf-4565-8c28-48c5a55235e7	Vireo bellii	Vireo bellii; Vireo bellii pusillus	1bdca2ea-8004-4d26-9db3-a81175ea0c29	1886 to 1902	aou_1.csv, aou_2_11	aou_1.csv	aou_2_11	1886, 1902	1886	1902	added Vireo bellii; added Vireo bellii pusillus	Vireo bellii -> Vireo bellii + Vireo pusillus [split, aou_2_11 (1902)]	yes	no	yes
fbf69658-30a4-485a-a924-64ad0d270947	Vireo bellii	Vireo belli; Vireo bellii	1bdca2ea-8004-4d26-9db3-a81175ea0c29	1902 to 2017	aou_2_11, aou_3, aou_4_19, aou_5_34.csv, NACC_list_species_aou_7_57.csv	aou_2_11	NACC_list_species_aou_7_57.csv	1902, 1910, 1944, 1982, 2017	1902	2017	Vireo bellii -> Vireo bellii + Vireo pusillus [split, aou_2_11 (1902)]		no	no	yes
a85265d3-3847-4bf9-8af0-b449576083d7	Luscinia svecica	Cyanecula suecica; Cyanosylvia suecica; Luscinia svecica	a0660abb-63b7-4b9c-b7c6-62b0c286ea0e	1886 to 2017	aou_1.csv, aou_3, aou_4, aou_4_25, aou_5, aou_5_34, aou_5_34.csv, aou_6, aou_7_52, NACC_list_species_aou_7_57.csv	aou_1.csv	NACC_list_species_aou_7_57.csv	1886, 1910, 1931, 1950, 1957, 1982, 1982, 1983, 2011, 2017	1886	2017	added Cyanecula suecica		no	no	yes
57d3fda4-0434-434d-841d-1d9f3e338b07	Thalassarche salvini	Thalassarche salvini	03a6d907-f09a-4804-89f6-15e6c266910f	2014	aou_7_55	aou_7_55	aou_7_55	2014	2014	2014	Thalassarche cauta -> Thalassarche eremita + Thalassarche cauta + Thalassarche salvini [split, aou_7_55 (2014)]	Thalassarche cauta -> Thalassarche eremita + Thalassarche cauta + Thalassarche salvini [split, aou_7_55 (2014)]	no	no	yes
bda19a02-9ad6-4ba5-aae4-a8c9f9cf0602	Thalassarche salvini	Thalassarche salvini	03a6d907-f09a-4804-89f6-15e6c266910f	2014 to 2017	aou_7_55, NACC_list_species_aou_7_57.csv	aou_7_55	NACC_list_species_aou_7_57.csv	2014, 2017	2014	2017	Thalassarche cauta -> Thalassarche eremita + Thalassarche cauta + Thalassarche salvini [split, aou_7_55 (2014)]		no	no	yes
41570db5-be12-4979-8cee-e3d6a316ba12	Icterus galbula	Icterus galbula	653cff14-c5db-4b1e-91a4-84b7fa942f54	1886 to 1973	aou_1.csv, aou_5_32	aou_1.csv	aou_5_32	1886, 1973	1886	1973	added Icterus galbula	Icterus bullockii + Icterus galbula -> Icterus galbula [lump, aou_5_32 (1973)]	yes	no	yes
2e3a8133-5d2c-4322-8de5-f7ac933f2af8	Icterus galbula	Icterus galbula	653cff14-c5db-4b1e-91a4-84b7fa942f54	1973 to 1995	aou_5_32, aou_5_34, aou_5_34.csv, aou_6, aou_6_40	aou_5_32	aou_6_40	1973, 1982, 1982, 1983, 1995	1973	1995	Icterus bullockii + Icterus galbula -> Icterus galbula [lump, aou_5_32 (1973)]	Icterus galbula -> Icterus bullockii + Icterus galbula + Icterus abeillei [split, aou_6_40 (1995)]	yes	no	yes
eefd1e72-fbdf-4310-8fbc-cdfc4d228af9	Icterus galbula	Icterus galbula	653cff14-c5db-4b1e-91a4-84b7fa942f54	1995 to 2017	aou_6_40, NACC_list_species_aou_7_57.csv	aou_6_40	NACC_list_species_aou_7_57.csv	1995, 2017	1995	2017	Icterus galbula -> Icterus bullockii + Icterus galbula + Icterus abeillei [split, aou_6_40 (1995)]		no	no	yes
50f35e8d-0144-44de-b68e-f281f09c868e	Anas strepera	Anas strepera; Chaulelasmus streperus	002e316c-2878-47bd-af1e-c01b831c91e3	1886 to 2017	aou_1.csv, aou_2_09, aou_4_21, aou_5_34.csv, NACC_list_species_aou_7_57.csv	aou_1.csv	NACC_list_species_aou_7_57.csv	1886, 1899, 1946, 1982, 2017	1886	2017	added Anas strepera		no	no	yes
dae21f71-10c9-47e3-862d-b500b249df0c	Motacilla tschutschensis	Motacilla tschutschensis	272b97a5-cc70-41c5-8dd2-96a90c09f5a7	2004	aou_7_45	aou_7_45	aou_7_45	2004	2004	2004	Motacilla flava -> Motacilla flava + Motacilla tschutschensis [split, aou_7_45 (2004)]	Motacilla flava -> Motacilla flava + Motacilla tschutschensis [split, aou_7_45 (2004)]	no	no	yes
7abd136c-3ac5-4cd1-a536-e21402273dba	Motacilla tschutschensis	Motacilla tschutschensis	272b97a5-cc70-41c5-8dd2-96a90c09f5a7	2004 to 2017	aou_7_45, NACC_list_species_aou_7_57.csv	aou_7_45	NACC_list_species_aou_7_57.csv	2004, 2017	2004	2017	Motacilla flava -> Motacilla flava + Motacilla tschutschensis [split, aou_7_45 (2004)]		no	no	yes
19ff8c38-4e6a-4609-898c-c673f7ffd5da	Pagophila eburnea	Gavia alba; Pagophila alba; Pagophila eburnea	3e96434f-6161-4ecc-ae8a-a0cb9845c78f	1886 to 2017	aou_1.csv, aou_2_09, aou_4_19, aou_5_34.csv, NACC_list_species_aou_7_57.csv	aou_1.csv	NACC_list_species_aou_7_57.csv	1886, 1899, 1944, 1982, 2017	1886	2017	added Gavia alba		no	no	yes
94254f3a-5351-47fc-973e-44e9534a4138	Anous stolidus	Anous stolidus	7224b979-1420-4fe7-822a-bba1145300c8	1886 to 2017	aou_1.csv, aou_4, aou_5_34, aou_5_34.csv, NACC_list_species_aou_7_57.csv	aou_1.csv	NACC_list_species_aou_7_57.csv	1886, 1931, 1982, 1982, 2017	1886	2017	added Anous stolidus		no	no	yes
7eef04d1-bd38-428b-8d3b-a8ffd2d4bcb3	Sarcoramphus papa	Sarcoramphus papa; Sarcorhamphus papa	858a5db2-3cd5-4912-b475-4ca52ab7af71	1908 to 2017	aou_2_14, aou_3, aou_4_20, aou_5, aou_5_34, aou_6, NACC_list_species_aou_7_57.csv	aou_2_14	NACC_list_species_aou_7_57.csv	1908, 1910, 1945, 1957, 1982, 1983, 2017	1908	2017	added Sarcoramphus papa		no	no	yes
75b10841-9e9b-4926-85d3-50a52217e11d	Spiza americana	Spiza americana	4e382f14-cb11-4133-9415-69726e149ef1	1886 to 2017	aou_1.csv, aou_5_34, aou_5_34.csv, aou_6, NACC_list_species_aou_7_57.csv	aou_1.csv	NACC_list_species_aou_7_57.csv	1886, 1982, 1982, 1983, 2017	1886	2017	added Spiza americana		no	no	yes
ddde733f-d3b5-4190-b0d2-8ed42732752f	Alca torda	Alca torda	12d9caee-a93f-430b-af24-da4678e06262	1886 to 2017	aou_1.csv, aou_5, aou_5_34.csv, NACC_list_species_aou_7_57.csv	aou_1.csv	NACC_list_species_aou_7_57.csv	1886, 1957, 1982, 2017	1886	2017	added Alca torda		no	no	yes
9c0791ef-7dd2-471a-98c5-125101be805e	Calonectris edwardsii	Calonectris edwardsii	105f13d2-2e5d-411c-a2a7-b998a14f2027	2006	aou_7_47	aou_7_47	aou_7_47	2006	2006	2006	Calonectris diomedea -> Calonectris edwardsii + Calonectris diomedea [split, aou_7_47 (2006)]	Calonectris diomedea -> Calonectris edwardsii + Calonectris diomedea [split, aou_7_47 (2006)]	no	no	yes
e2a44855-96c2-481e-ae15-34f7a68239e2	Calonectris edwardsii	Calonectris edwardsii	105f13d2-2e5d-411c-a2a7-b998a14f2027	2006 to 2017	aou_7_47, NACC_list_species_aou_7_57.csv	aou_7_47	NACC_list_species_aou_7_57.csv	2006, 2017	2006	2017	Calonectris diomedea -> Calonectris edwardsii + Calonectris diomedea [split, aou_7_47 (2006)]		no	no	yes
fd2c653e-8eae-4aa0-86bf-eeae3170c10e	Setophaga americana	Compsothlypis americana; Parula americana; Setophaga americana	c8e5a90b-0b9b-4126-b91a-a6ca7587175d	1886 to 2017	aou_1.csv, aou_3_17, aou_4_22, aou_5, aou_5_32, aou_5_34, aou_5_34.csv, aou_6, aou_7_52, NACC_list_species_aou_7_57.csv	aou_1.csv	NACC_list_species_aou_7_57.csv	1886, 1920, 1947, 1957, 1973, 1982, 1982, 1983, 2011, 2017	1886	2017	added Compsothlypis americana		no	no	yes
195b5143-a36f-4792-a2f4-7575e7b174fb	Casmerodius egretta	Ardea egretta; Casmerodius egretta; Herodias egretta	df65b49c-bf62-40f3-a503-8ae68855ebf9	1886 to 1931	aou_1.csv, aou_2_12, aou_3, aou_3_17, aou_4	aou_1.csv	aou_4	1886, 1903, 1910, 1920, 1931	1886	1931	added Ardea egretta	Casmerodius egretta + Casmerodius alba -> Casmerodius alba [lump, aou_4 (1931)]	yes	no	no
c95e09c9-040f-4b09-bb3f-fbb599f2b36b	Casmerodius egretta	Casmerodius egretta	df65b49c-bf62-40f3-a503-8ae68855ebf9	1931	aou_4	aou_4	aou_4	1931	1931	1931	Casmerodius egretta + Casmerodius alba -> Casmerodius alba [lump, aou_4 (1931)]		yes	no	no
2727c681-907c-4b80-afc6-7416f3ef3828	Circus hudsonius	Circus hudsonius	98152f4a-fbfe-4b2b-90df-ebc4bfce0162	1886 to 1944	aou_1.csv, aou_2_15, aou_3_18, aou_4_19	aou_1.csv	aou_4_19	1886, 1909, 1923, 1944	1886	1944	added Circus hudsonius	Circus cyaneus + Circus hudsonius -> Circus cyaneus [lump, aou_4_19 (1944)]	yes	no	no
c015f318-5621-4c4f-ba6a-3740203d58c3	Circus hudsonius	Circus hudsonius	98152f4a-fbfe-4b2b-90df-ebc4bfce0162	1944	aou_4_19	aou_4_19	aou_4_19	1944	1944	1944	Circus cyaneus + Circus hudsonius -> Circus cyaneus [lump, aou_4_19 (1944)]		yes	no	no
8e06a745-15f4-4294-9617-cda15f4356cb	Dendrocygna bicolor	Dendrocygna bicolor; Dendrocygna fulva	fb9d4697-0c56-40f4-8328-040d515d6fe2	1886 to 2017	aou_1.csv, aou_2_14, aou_5, aou_5_33, aou_5_34.csv, NACC_list_species_aou_7_57.csv	aou_1.csv	NACC_list_species_aou_7_57.csv	1886, 1908, 1957, 1976, 1982, 2017	1886	2017	added Dendrocygna fulva		no	no	yes
216f168d-3697-4a8e-8dd8-82c85261b4fb	Progne chalybea	Progne chalybea	84d226c6-ea4f-4dc2-b7c1-a3658ca8236e	1908 to 2017	aou_2_14, aou_5_34.csv, NACC_list_species_aou_7_57.csv	aou_2_14	NACC_list_species_aou_7_57.csv	1908, 1982, 2017	1908	2017	added Progne chalybea		no	no	yes
284f08ed-f67a-4115-8842-abbb32cccd3b	Icterus abeillei	Icterus abeillei	dacd00d6-bff7-493f-b84f-c86ffa4141fd	1995	aou_6_40	aou_6_40	aou_6_40	1995	1995	1995	Icterus galbula -> Icterus bullockii + Icterus galbula + Icterus abeillei [split, aou_6_40 (1995)]	Icterus galbula -> Icterus bullockii + Icterus galbula + Icterus abeillei [split, aou_6_40 (1995)]	no	no	yes
bd035b9c-b7ec-4af9-bab2-4008bece0151	Icterus abeillei	Icterus abeillei	dacd00d6-bff7-493f-b84f-c86ffa4141fd	1995 to 2017	aou_6_40, NACC_list_species_aou_7_57.csv	aou_6_40	NACC_list_species_aou_7_57.csv	1995, 2017	1995	2017	Icterus galbula -> Icterus bullockii + Icterus galbula + Icterus abeillei [split, aou_6_40 (1995)]		no	no	yes
ca8b1a7c-8af0-44b0-93fd-62d07287a45a	Lophodytes cucullatus	Lophodytes cucullatus	318b66af-8235-4c74-a662-c3b84a92c2ee	1886 to 2017	aou_1.csv, aou_5_34.csv, NACC_list_species_aou_7_57.csv	aou_1.csv	NACC_list_species_aou_7_57.csv	1886, 1982, 2017	1886	2017	added Lophodytes cucullatus		no	no	yes
0a51c534-95f6-4197-a9bb-9e5b99b7a074	Anas crecca	Anas crecca; Nettion crecca	e48a3d8f-602d-467b-a4bc-84815d7c404f	1886 to 1973	aou_1.csv, aou_2_09, aou_4_19, aou_5, aou_5_32	aou_1.csv	aou_5_32	1886, 1899, 1944, 1957, 1973	1886	1973	added Anas crecca	Anas crecca + Anas carolinensis -> Anas crecca [lump, aou_5_32 (1973)]	yes	no	yes
36131507-86b9-479c-b4ed-c7a6ec4a6283	Anas crecca	Anas crecca	e48a3d8f-602d-467b-a4bc-84815d7c404f	1973 to 2017	aou_5_32, aou_5_34.csv, NACC_list_species_aou_7_57.csv	aou_5_32	NACC_list_species_aou_7_57.csv	1973, 1982, 2017	1973	2017	Anas crecca + Anas carolinensis -> Anas crecca [lump, aou_5_32 (1973)]		yes	no	yes
72478a1a-a9f1-4e65-bb11-1c13cc1902ac	Scolopax minor	Philohela minor; Rubicola minor; Scolopax minor	89d26223-5e4e-4696-890a-c7f4c50f77eb	1886 to 2017	aou_1.csv, aou_3, aou_3_18, aou_4, aou_5_34, aou_5_34.csv, NACC_list_species_aou_7_57.csv	aou_1.csv	NACC_list_species_aou_7_57.csv	1886, 1910, 1923, 1931, 1982, 1982, 2017	1886	2017	added Philohela minor		no	no	yes
4ee34787-338c-42fd-b8cf-65b65ddfc06d	Ardea alba	Ardea alba; Casmerodius albus	af11806a-f149-497d-aec3-25c1acc2d0f9	February 1982 to 2017	aou_5_34.csv, aou_6_40, NACC_list_species_aou_7_57.csv	aou_5_34.csv	NACC_list_species_aou_7_57.csv	1982, 1995, 2017	1982	2017	added Casmerodius albus		no	no	yes
65e797c1-2d69-49a0-868d-f13a4a6d8394	Mergellus albellus	Mergellus albellus; Mergus albellus	a2e33829-c17f-4057-9c2f-70c17bf771fe	1897 to 2017	aou_2_08, aou_2_14, aou_4, aou_5_34, aou_5_34.csv, NACC_list_species_aou_7_57.csv	aou_2_08	NACC_list_species_aou_7_57.csv	1897, 1908, 1931, 1982, 1982, 2017	1897	2017	added Mergus albellus		no	no	yes
34cb4ddf-7d3d-4786-899d-0ccfbd577ef6	Spizella pallida	Spizella pallida	c1c8aedc-777c-4c74-88fd-f954851bda92	1886 to 2017	aou_1.csv, aou_5_34, aou_5_34.csv, NACC_list_species_aou_7_57.csv	aou_1.csv	NACC_list_species_aou_7_57.csv	1886, 1982, 1982, 2017	1886	2017	added Spizella pallida		no	no	yes
5711a224-ceee-4fe1-bc47-e98f90493fe1	Cynanthus latirostris	Cyananthus latirostris; Cynanthus latirostris; Iache latirostris	c482b5a1-681d-4cc1-b04c-159ab5160d14	1886 to 2017	aou_1.csv, aou_2_14, aou_3, aou_5_34.csv, NACC_list_species_aou_7_57.csv	aou_1.csv	NACC_list_species_aou_7_57.csv	1886, 1908, 1910, 1982, 2017	1886	2017	added Iache latirostris		no	no	yes
0588877b-80d9-4d6a-9669-3d1cccfc6740	Gavia immer	Gavia imber; Gavia immer; Urinator imber	b59e18c8-a6ae-4029-935c-8bafb218b369	1886 to 2017	aou_1.csv, aou_2_09, aou_2_14, aou_4, aou_5_34.csv, NACC_list_species_aou_7_57.csv	aou_1.csv	NACC_list_species_aou_7_57.csv	1886, 1899, 1908, 1931, 1982, 2017	1886	2017	added Urinator imber		no	no	yes
707874fc-680d-4ece-81c6-96e0d266026b	Gavia stellata	Gavia lumme; Gavia stellata; Urinator lumme	0364253b-5f70-45ea-9c9a-a792b76c5b68	1886 to 2017	aou_1.csv, aou_2_09, aou_2_14, aou_5_34.csv, NACC_list_species_aou_7_57.csv	aou_1.csv	NACC_list_species_aou_7_57.csv	1886, 1899, 1908, 1982, 2017	1886	2017	added Urinator lumme		no	no	yes
5876f255-1554-4937-9dbe-db73939d594a	Geococcyx californianus	Geococcyx californianus	f9c4f877-38e9-4ddd-86ec-35b53b541802	1886 to 2017	aou_1.csv, aou_5, aou_5_34, aou_5_34.csv, NACC_list_species_aou_7_57.csv	aou_1.csv	NACC_list_species_aou_7_57.csv	1886, 1957, 1982, 1982, 2017	1886	2017	added Geococcyx californianus		no	no	yes
d3701e2d-7c98-4fd9-b38c-64487b592f7e	Charadrius semipalmatus	Aegialitis semipalmata; Charadrius semipalmatus	5e27f102-bcd1-44be-889f-566db7bc6f5a	1886 to 1944	aou_1.csv, aou_3_17, aou_4_19	aou_1.csv	aou_4_19	1886, 1920, 1944	1886	1944	added Aegialitis semipalmata	Charadrius semipalmatus + Charadrius hiaticula -> Charadrius hiaticula [lump, aou_4_19 (1944)]	yes	no	yes
acb34477-d6ad-4264-b939-639bd38d31a7	Charadrius semipalmatus	Charadrius semipalmatus	5e27f102-bcd1-44be-889f-566db7bc6f5a	1944 to 1956	aou_4_19, aou_4_31	aou_4_19	aou_4_31	1944, 1956	1944	1956	Charadrius semipalmatus + Charadrius hiaticula -> Charadrius hiaticula [lump, aou_4_19 (1944)]	Charadrius hiaticula -> Charadrius semipalmatus + Charadrius hiaticula [split, aou_4_31 (1956)]	yes	no	yes
36e929bc-6321-410e-94e8-61f06b7ee68c	Charadrius semipalmatus	Charadrius semipalmatus	5e27f102-bcd1-44be-889f-566db7bc6f5a	1956 to 2017	aou_4_31, aou_5_34.csv, NACC_list_species_aou_7_57.csv	aou_4_31	NACC_list_species_aou_7_57.csv	1956, 1982, 2017	1956	2017	Charadrius hiaticula -> Charadrius semipalmatus + Charadrius hiaticula [split, aou_4_31 (1956)]		no	no	yes
0fc10e2a-8455-4e8b-adbe-a12b1b10fec4	Alauda arvensis	Alauda arvensis	a6f7f749-9e7e-425e-8849-0d3b946b03ce	1886 to 2017	aou_1.csv, aou_5_34, aou_5_34.csv, aou_6_40, NACC_list_species_aou_7_57.csv	aou_1.csv	NACC_list_species_aou_7_57.csv	1886, 1982, 1982, 1995, 2017	1886	2017	added Alauda arvensis		no	no	yes
08e79c84-8d45-4797-a9a8-3386a68b6394	Campephilus principalis	Campephilus principalis	1799c5e9-e45f-4574-818f-3e3272912b24	1886 to 2017	aou_1.csv, aou_5_33, aou_5_34.csv, NACC_list_species_aou_7_57.csv	aou_1.csv	NACC_list_species_aou_7_57.csv	1886, 1976, 1982, 2017	1886	2017	added Campephilus principalis		no	no	yes
c68f1d6e-b749-48d7-9164-6fffed754aef	Himantopus mexicanus	Himantopus mexicanus	d43eede6-8ef3-4f10-b81b-e83555489eb4	1886 to 2017	aou_1.csv, aou_5_33, aou_5_34.csv, NACC_list_species_aou_7_57.csv	aou_1.csv	NACC_list_species_aou_7_57.csv	1886, 1976, 1982, 2017	1886	2017	added Himantopus mexicanus		no	no	yes
53e344a0-0586-4ff3-9688-dee0dbf0d12f	Salpinctes obsoletus	Salpinctes obsoletus	9079c7e0-29cf-41ec-9494-ed900929d1ba	1886 to 1931	aou_1.csv, aou_4	aou_1.csv	aou_4	1886, 1931	1886	1931	added Salpinctes obsoletus	Salpinctes obsoletus + Salpinctes guadeloupensis -> Salpinctes obsoletus [lump, aou_4 (1931)]	yes	no	yes
9ed67195-55d8-4329-b775-c128e2d5cc07	Salpinctes obsoletus	Salpinctes obsoletus	9079c7e0-29cf-41ec-9494-ed900929d1ba	1931 to 2017	aou_4, aou_5_34.csv, NACC_list_species_aou_7_57.csv	aou_4	NACC_list_species_aou_7_57.csv	1931, 1982, 2017	1931	2017	Salpinctes obsoletus + Salpinctes guadeloupensis -> Salpinctes obsoletus [lump, aou_4 (1931)]		yes	no	yes
5f7750b2-ac0e-4962-b6e5-9fd9cdd82149	Podilymbus podiceps	Podilymbus podiceps	396d002f-5282-491d-be9b-487397edf7de	1886 to 2017	aou_1.csv, aou_2_14, aou_5, aou_5_34.csv, NACC_list_species_aou_7_57.csv	aou_1.csv	NACC_list_species_aou_7_57.csv	1886, 1908, 1957, 1982, 2017	1886	2017	added Podilymbus podiceps		no	no	yes
5ca41ee7-451b-41c3-89d0-7d4bcbfb0297	Rissa brevirostris	Rissa brevirostris	1c55fe3f-85be-404a-b5c5-4973f4e2f451	1886 to 2017	aou_1.csv, aou_5_34.csv, NACC_list_species_aou_7_57.csv	aou_1.csv	NACC_list_species_aou_7_57.csv	1886, 1982, 2017	1886	2017	added Rissa brevirostris		no	no	yes
18df74a7-7b22-4a3b-b3aa-740d0f75c4b6	Picoides americanus	Picoides americanus; Picoides americanus alascensis; Picoides americanus dorsalis	09a3078c-a21d-4a2b-b562-3b3a072ca659	1886 to 1931	aou_1.csv, aou_3, aou_4	aou_1.csv	aou_4	1886, 1910, 1931	1886	1931	added Picoides americanus alascensis; added Picoides americanus dorsalis; added Picoides americanus		yes	no	no
54a123ef-63f2-4749-87f0-584bee0930c2	Pheucticus melanocephalus	Habia melanocephala; Hedymeles melanocephalus; Pheucticus melanocephalus; Pheutictus melanocephalus; Zamelodia melanocephala	638796e1-f99f-4ce8-b828-04d50b2098b7	1886 to 2017	aou_1.csv, aou_2_08, aou_3_18, aou_4_21, aou_5, aou_5_34, aou_5_34.csv, aou_6, NACC_list_species_aou_7_57.csv	aou_1.csv	NACC_list_species_aou_7_57.csv	1886, 1897, 1923, 1946, 1957, 1982, 1982, 1983, 2017	1886	2017	added Habia melanocephala		no	no	yes
f6b82fb0-8020-4d48-ba9d-8cbd57d32625	Amazilia tzacatl	Amazilia fuscicaudata; Amazilia tzacatl; Amazilis fuscicaudata; Amazilis tzacatl	11357f3f-ebd0-45a9-b0ae-e96a71d41335	1886 to 2017	aou_1.csv, aou_1_01, aou_1_02, aou_2, aou_2_10, aou_3, aou_3_18, aou_5_34, aou_5_34.csv, NACC_list_species_aou_7_57.csv	aou_1.csv	NACC_list_species_aou_7_57.csv	1886, 1889, 1890, 1895, 1901, 1910, 1923, 1982, 1982, 2017	1886	2017	added Amazilia fuscicaudata		no	no	yes
fad97946-5e26-4b5c-9ea2-7d2e3425387b	Falco islandus	Falco islandus	34817c1d-cab3-45d8-8234-0787669bc3e0	1886 to 1931	aou_1.csv, aou_4	aou_1.csv	aou_4	1886, 1931	1886	1931	added Falco islandus		no	no	no
a6d8f7ff-04b3-4ffe-8f22-43d64ccfdf39	Sialia currucoides	Sialia arctica; Sialia currucoides	e5eabc68-cda1-434a-8ee1-25a0e094559f	1886 to 2017	aou_1.csv, aou_2_14, aou_5_34, aou_5_34.csv, aou_6, NACC_list_species_aou_7_57.csv	aou_1.csv	NACC_list_species_aou_7_57.csv	1886, 1908, 1982, 1982, 1983, 2017	1886	2017	added Sialia arctica		no	no	yes
01a5d992-3f30-4459-b9d6-522049a66cc2	Protonotaria citrea	Protonotaria citrea	c2f0425a-5a79-4e51-bfa7-421f7511c42b	1886 to 2017	aou_1.csv, aou_3_17, aou_5, aou_5_34, aou_5_34.csv, aou_6, NACC_list_species_aou_7_57.csv	aou_1.csv	NACC_list_species_aou_7_57.csv	1886, 1920, 1957, 1982, 1982, 1983, 2017	1886	2017	added Protonotaria citrea		no	no	yes
34d79113-0260-415a-8cf8-cf5af39283fe	Larus delawarensis	Larus delawarensis	bb36d008-ebbc-45b9-b749-31f36bfbf8b4	1886 to 2017	aou_1.csv, aou_5_34.csv, NACC_list_species_aou_7_57.csv	aou_1.csv	NACC_list_species_aou_7_57.csv	1886, 1982, 2017	1886	2017	added Larus delawarensis		no	no	yes
40756ce1-9500-4b70-891d-68a097cad435	Corvus brachyrhynchos	Corvus americanus; Corvus americanus floridanus; Corvus brachyrhynchos	bb9e673d-4c3a-498f-ac0e-2cdde8897530	1886 to 1923	aou_1.csv, aou_2_13, aou_3, aou_3_18	aou_1.csv	aou_3_18	1886, 1904, 1910, 1923	1886	1923	added Corvus americanus floridanus; added Corvus americanus	Corvus brachyrhynchos + Corvus caurinus -> Corvus brachyrhynchos [lump, aou_3_18 (1923)]	yes	no	yes
520a1f98-be7e-4878-b45b-1526b1892617	Corvus brachyrhynchos	Corvus brachyrhynchos	bb9e673d-4c3a-498f-ac0e-2cdde8897530	1923 to 1945	aou_3_18, aou_4_20	aou_3_18	aou_4_20	1923, 1945	1923	1945	Corvus brachyrhynchos + Corvus caurinus -> Corvus brachyrhynchos [lump, aou_3_18 (1923)]	Corvus brachyrhynchos -> Corvus brachyrhynchos + Corvus caurinus [split, aou_4_20 (1945)]	yes	no	yes
b9ca400d-42c8-4ad5-8571-21512ace30d0	Corvus brachyrhynchos	Corvus brachyrhynchos	bb9e673d-4c3a-498f-ac0e-2cdde8897530	1945 to 2017	aou_4_20, aou_5, aou_5_34, aou_5_34.csv, NACC_list_species_aou_7_57.csv	aou_4_20	NACC_list_species_aou_7_57.csv	1945, 1957, 1982, 1982, 2017	1945	2017	Corvus brachyrhynchos -> Corvus brachyrhynchos + Corvus caurinus [split, aou_4_20 (1945)]		no	no	yes
e4865889-c148-4e82-91f2-97dd9ef89f43	Pica nuttalli	Pica nuttalli	904d21e4-de82-40dd-90d8-00fb49deb3b8	1886 to 2017	aou_1.csv, aou_5_34.csv, NACC_list_species_aou_7_57.csv	aou_1.csv	NACC_list_species_aou_7_57.csv	1886, 1982, 2017	1886	2017	added Pica nuttalli		no	no	yes
6d97dce5-c208-49cf-abeb-33c364725458	Icterus icterus	Icterus icterus	cd732871-b3de-4bbf-8d0c-d9ce97d3f99c	1886 to 2008	aou_1.csv, aou_2_14, aou_6, aou_7_49	aou_1.csv	aou_7_49	1886, 1908, 1983, 2008	1886	2008	added Icterus icterus	Icterus icterus -> Icterus jamacaii + Icterus icterus + Icterus croconotus [split, aou_7_49 (2008)]	no	no	yes
a193a31e-8bf8-4488-8a98-7e8e0d2494f1	Icterus icterus	Icterus icterus	cd732871-b3de-4bbf-8d0c-d9ce97d3f99c	2008 to 2017	aou_7_49, NACC_list_species_aou_7_57.csv	aou_7_49	NACC_list_species_aou_7_57.csv	2008, 2017	2008	2017	Icterus icterus -> Icterus jamacaii + Icterus icterus + Icterus croconotus [split, aou_7_49 (2008)]		no	no	yes
b24df36c-bae5-4060-a7cb-48522ae94d1c	Cinclus mexicanus	Cinclus mexicanus	245bfdbe-9894-4a58-88e8-590fad8378b7	1886 to 2017	aou_1.csv, aou_3, aou_5_34, aou_5_34.csv, NACC_list_species_aou_7_57.csv	aou_1.csv	NACC_list_species_aou_7_57.csv	1886, 1910, 1982, 1982, 2017	1886	2017	added Cinclus mexicanus		no	no	yes
86ff539d-e13c-437b-9f88-5b42030ac06e	Fregata aquila	Fregata aquila	932ad646-92bf-4778-bdcc-3370272f3c6d	1886 to 1931	aou_1.csv, aou_2_15, aou_4	aou_1.csv	aou_4	1886, 1909, 1931	1886	1931	added Fregata aquila	Fregata aquila -> Fregata aquila + Fregata magnificens [split, aou_4 (1931)]	no	no	no
3b2ad053-9d80-442a-a68f-a2f60b9fca16	Fregata aquila	Fregata aquila	932ad646-92bf-4778-bdcc-3370272f3c6d	1931	aou_4	aou_4	aou_4	1931	1931	1931	Fregata aquila -> Fregata aquila + Fregata magnificens [split, aou_4 (1931)]		no	no	no
4b2f20ed-d153-4863-835e-e22be3120d32	Pelecanus occidentalis	Pelecanus fuscus; Pelecanus occidentalis	168d4014-6058-4c6a-9aa6-de6c50607bb3	1886 to 1931	aou_1.csv, aou_2_10, aou_4	aou_1.csv	aou_4	1886, 1901, 1931	1886	1931	added Pelecanus fuscus	Pelecanus occidentalis + Pelecanus californicus -> Pelecanus occidentalis [lump, aou_4 (1931)]	yes	no	yes
cd34a3aa-1c9f-4493-8fd6-d8ef4336c004	Pelecanus occidentalis	Pelecanus occidentalis	168d4014-6058-4c6a-9aa6-de6c50607bb3	1931 to 2008	aou_4, aou_5_34.csv, aou_7_49	aou_4	aou_7_49	1931, 1982, 2008	1931	2008	Pelecanus occidentalis + Pelecanus californicus -> Pelecanus occidentalis [lump, aou_4 (1931)]	Pelecanus occidentalis -> Pelecanus occidentalis + Pelecanus thagus [split, aou_7_49 (2008)]	yes	no	yes
1df0d3a1-451c-40f5-baef-52b958118cca	Pelecanus occidentalis	Pelecanus occidentalis	168d4014-6058-4c6a-9aa6-de6c50607bb3	2008 to 2017	aou_7_49, NACC_list_species_aou_7_57.csv	aou_7_49	NACC_list_species_aou_7_57.csv	2008, 2017	2008	2017	Pelecanus occidentalis -> Pelecanus occidentalis + Pelecanus thagus [split, aou_7_49 (2008)]		no	no	yes
307d9c30-a590-436f-a952-980575b3794e	Buteo swainsoni	Buteo swainsoni	d114ca7d-7820-4618-b987-6d51be3644d9	1886 to 2017	aou_1.csv, aou_2_15, aou_3_18, aou_5_34.csv, NACC_list_species_aou_7_57.csv	aou_1.csv	NACC_list_species_aou_7_57.csv	1886, 1909, 1923, 1982, 2017	1886	2017	added Buteo swainsoni		no	no	yes
f6807586-c9dd-4cf6-b70a-15f24ab096c7	Empidonax traillii	Empidonax pusillus; Empidonax pusillus traillii; Empidonax trailli; Empidonax traillii	c6135e3f-7894-4dd4-98e0-aa4d3bc484b9	1886 to 1973	aou_1.csv, aou_2, aou_3, aou_4, aou_4_19, aou_5, aou_5_32	aou_1.csv	aou_5_32	1886, 1895, 1910, 1931, 1944, 1957, 1973	1886	1973	added Empidonax pusillus; added Empidonax pusillus traillii	Empidonax traillii -> Empidonax alnorum + Empidonax traillii [split, aou_5_32 (1973)]	yes	no	yes
7f264e71-7dba-4ea1-afef-6de34759447e	Empidonax traillii	Empidonax traillii	c6135e3f-7894-4dd4-98e0-aa4d3bc484b9	1973 to 2017	aou_5_32, aou_5_34.csv, NACC_list_species_aou_7_57.csv	aou_5_32	NACC_list_species_aou_7_57.csv	1973, 1982, 2017	1973	2017	Empidonax traillii -> Empidonax alnorum + Empidonax traillii [split, aou_5_32 (1973)]		no	no	yes
dd60b598-edf2-4d4d-8ad5-a931d7badfd7	Passerina ciris	Cyanospiza ciris; Passerina ciris	8a0adea0-f67b-4d2b-9e0d-a6ffbb2575e5	1886 to 2017	aou_1.csv, aou_2_09, aou_2_14, aou_5_34, aou_5_34.csv, aou_6, NACC_list_species_aou_7_57.csv	aou_1.csv	NACC_list_species_aou_7_57.csv	1886, 1899, 1908, 1982, 1982, 1983, 2017	1886	2017	added Passerina ciris		no	no	yes
91a19edf-2c51-48ea-a470-76599639f3f0	Bubo scandiacus	Bubo scandiacus; Nyctea nyctea; Nyctea scandiaca	100aaa23-7e94-4eb5-be65-b8851b105f23	1886 to 2017	aou_1.csv, aou_2_14, aou_4_19, aou_5_34.csv, aou_7_44, NACC_list_species_aou_7_57.csv	aou_1.csv	NACC_list_species_aou_7_57.csv	1886, 1908, 1944, 1982, 2003, 2017	1886	2017	added Nyctea nyctea		no	no	yes
0da358f6-d3ca-42bf-a445-bddd7df782dd	Phalaropus fulicarius	Crymophilus fulicarius; Phalaropus fulicaria; Phalaropus fulicarius	4de76bf9-306d-440a-836c-b0df1430f07d	1886 to 2017	aou_1.csv, aou_2_14, aou_4, aou_5_34, aou_5_34.csv, aou_7_43, NACC_list_species_aou_7_57.csv	aou_1.csv	NACC_list_species_aou_7_57.csv	1886, 1908, 1931, 1982, 1982, 2002, 2017	1886	2017	added Crymophilus fulicarius		no	no	yes
0ba97275-71b5-494f-abad-cf07f91efec2	Ortalis vetula	Ortalis vetula; Ortalis vetula maccalli	bec6bc1e-6361-4722-890d-5b001f4d1941	1886 to 1985	aou_1.csv, aou_5_34, aou_5_34.csv, aou_6_35	aou_1.csv	aou_6_35	1886, 1982, 1982, 1985	1886	1985	added Ortalis vetula maccalli	Ortalis vetula -> Ortalis vetula + Ortalis leucogastra [split, aou_6_35 (1985)]	yes	no	yes
426a4a37-0272-4b6e-8bbd-affdef01a0f6	Ortalis vetula	Ortalis vetula	bec6bc1e-6361-4722-890d-5b001f4d1941	1985 to 2017	aou_6_35, NACC_list_species_aou_7_57.csv	aou_6_35	NACC_list_species_aou_7_57.csv	1985, 2017	1985	2017	Ortalis vetula -> Ortalis vetula + Ortalis leucogastra [split, aou_6_35 (1985)]		no	no	yes
b91e9c6a-b7fc-4b18-83a4-62dc6480df2f	Helmitheros vermivorum	Helmitheros vermivorum; Helmitheros vermivorus; Helmitherus vermivorus	c7922e0d-32eb-4308-b924-ccab3dfb5076	1886 to 2017	aou_1.csv, aou_2_12, aou_3_17, aou_5, aou_5_34, aou_5_34.csv, aou_6, aou_7_45, NACC_list_species_aou_7_57.csv	aou_1.csv	NACC_list_species_aou_7_57.csv	1886, 1903, 1920, 1957, 1982, 1982, 1983, 2004, 2017	1886	2017	added Helmitherus vermivorus		no	no	yes
4a541161-5b71-4e0a-bb86-0ee692a5b362	Tringa brevipes	Heteractitis brevipes; Heteroscelus brevipes; Tringa brevipes	0bc4cc05-1000-48b7-9cbf-b0132d22e071	1931 to 2017	aou_4, aou_5, aou_5_34, aou_5_34.csv, aou_7_47, NACC_list_species_aou_7_57.csv	aou_4	NACC_list_species_aou_7_57.csv	1931, 1957, 1982, 1982, 2006, 2017	1931	2017	added Heteroscelus brevipes		no	no	yes
e4c76f31-3b12-46f2-886c-f9ffe48f2b8f	Camptorhynchus labradorius	Camptolaimus labradorius; Camptorhynchus labradorium; Camptorhynchus labradorius	6f723038-cd34-4684-b30f-9237a5fad932	1886 to 2017	aou_1.csv, aou_2_14, aou_5, aou_5_32, aou_5_34.csv, NACC_list_species_aou_7_57.csv	aou_1.csv	NACC_list_species_aou_7_57.csv	1886, 1908, 1957, 1973, 1982, 2017	1886	2017	added Camptolaimus labradorius		no	no	yes
de5d10af-586d-4817-be26-fc7d95d67b25	Parkesia noveboracensis	Parkesia noveboracensis; Seiurus noveboracensis; Seiurus noveboracensis notabilis	86ed4a1e-9430-4181-93f2-2147cb261240	1886 to 2017	aou_1.csv, aou_3_17, aou_4, aou_5, aou_5_34, aou_5_34.csv, aou_6, aou_7_51, NACC_list_species_aou_7_57.csv	aou_1.csv	NACC_list_species_aou_7_57.csv	1886, 1920, 1931, 1957, 1982, 1982, 1983, 2010, 2017	1886	2017	added Seiurus noveboracensis; added Seiurus noveboracensis notabilis		yes	no	yes
14440088-5ec7-4d81-87a4-048a2673f0f6	Bucephala albeola	Bucephala albeola; Charitonetta albeola; Glaucionetta albeola	f6f25dc9-b392-4e6c-b647-580b84d59a1b	1886 to 2017	aou_1.csv, aou_4_20, aou_4_23, aou_5, aou_5_34.csv, NACC_list_species_aou_7_57.csv	aou_1.csv	NACC_list_species_aou_7_57.csv	1886, 1945, 1948, 1957, 1982, 2017	1886	2017	added Charitonetta albeola		no	no	yes
1f72ba75-7d21-499a-99bb-4324628afe33	Glaucidium phaloenoides	Glaucidium phalaenoides; Glaucidium phaloenoides	201cf7c7-11fa-4aeb-b12a-d48b8b0593b8	1886 to 1931	aou_1.csv, aou_2_14, aou_3, aou_4	aou_1.csv	aou_4	1886, 1908, 1910, 1931	1886	1931	added Glaucidium phalaenoides	Glaucidium brasilianum + Glaucidium phaloenoides -> Glaucidium brasilianum [lump, aou_4 (1931)]	yes	no	no
4d7ea6c9-3268-4596-8d8c-fadd786b9832	Glaucidium phaloenoides	Glaucidium phaloenoides	201cf7c7-11fa-4aeb-b12a-d48b8b0593b8	1931	aou_4	aou_4	aou_4	1931	1931	1931	Glaucidium brasilianum + Glaucidium phaloenoides -> Glaucidium brasilianum [lump, aou_4 (1931)]		yes	no	no
3fab32ef-cd80-41f4-8f4d-9870e1c9782c	Onychoprion aleuticus	Onychoprion aleuticus; Sterna aleutica	45238148-8320-47b8-a975-076e03f92241	1886 to 2017	aou_1.csv, aou_5_34.csv, aou_7_47, NACC_list_species_aou_7_57.csv	aou_1.csv	NACC_list_species_aou_7_57.csv	1886, 1982, 2006, 2017	1886	2017	added Sterna aleutica		no	no	yes
6aa423ac-86bf-4242-8a03-2fbf15625a1e	Cathartes aura	Cathartes aura	a3c21d33-1d49-4bc1-bcdc-667758baebc1	1886 to 2017	aou_1.csv, aou_5_34.csv, NACC_list_species_aou_7_57.csv	aou_1.csv	NACC_list_species_aou_7_57.csv	1886, 1982, 2017	1886	2017	added Cathartes aura		no	no	yes
41567791-fc52-43d0-97cc-b711c0e5298d	Accipiter striatus	Accipiter striatus; Accipiter velox	93a34b9b-bb0d-4ea9-84fc-85e61f36ebb1	1886 to 2017	aou_1.csv, aou_2_15, aou_3_18, aou_4_19, aou_5_34.csv, NACC_list_species_aou_7_57.csv	aou_1.csv	NACC_list_species_aou_7_57.csv	1886, 1909, 1923, 1944, 1982, 2017	1886	2017	added Accipiter velox		no	no	yes
40319759-f64b-4459-96a4-2fec30177085	Anas platyrhynchos	Anas boschas; Anas platyrhynchos	5dddfda8-05a2-4ad2-85cd-e41a03d17dcb	1886 to 2017	aou_1.csv, aou_2_14, aou_5_34.csv, NACC_list_species_aou_7_57.csv	aou_1.csv	NACC_list_species_aou_7_57.csv	1886, 1908, 1982, 2017	1886	2017	added Anas boschas		no	no	yes
33bb41fc-7f7b-4398-9a78-bb8029960d2b	Grus americana	Grus americana	6e316cc5-e491-451b-8406-eced002234fc	1886 to 2017	aou_1.csv, aou_5_34.csv, NACC_list_species_aou_7_57.csv	aou_1.csv	NACC_list_species_aou_7_57.csv	1886, 1982, 2017	1886	2017	added Grus americana		no	no	yes
ed4ef417-255f-45d4-ac01-8587c5c3329f	Coereba flaveola	Coereba flaveola	4dd38466-3225-4245-89b6-aecf89c85a8c	1973	aou_5_32	aou_5_32	aou_5_32	1973	1973	1973	Coereba bahamensis + Coereba flaveola -> Coereba flaveola [lump, aou_5_32 (1973)]	Coereba bahamensis + Coereba flaveola -> Coereba flaveola [lump, aou_5_32 (1973)]	yes	no	yes
5a41617f-dac2-4632-ae12-43496c6dabee	Coereba flaveola	Coereba flaveola	4dd38466-3225-4245-89b6-aecf89c85a8c	1973 to 2017	aou_5_32, aou_5_34, aou_5_34.csv, aou_6, aou_7_46, NACC_list_species_aou_7_57.csv	aou_5_32	NACC_list_species_aou_7_57.csv	1973, 1982, 1982, 1983, 2005, 2017	1973	2017	Coereba bahamensis + Coereba flaveola -> Coereba flaveola [lump, aou_5_32 (1973)]		yes	no	yes
0a37497e-85e6-43cd-adbb-5c413f9cbb3f	Oceanodroma homochroa	Oceanodroma homochroa	7e96a6ef-1cea-43ec-b567-1aa99ca8c6a2	1886 to 2017	aou_1.csv, aou_3_18, aou_5_34, aou_5_34.csv, NACC_list_species_aou_7_57.csv	aou_1.csv	NACC_list_species_aou_7_57.csv	1886, 1923, 1982, 1982, 2017	1886	2017	added Oceanodroma homochroa		no	no	yes
b11173ae-ff0a-47da-b5a4-5ad03c668198	Setophaga citrina	Setophaga citrina; Sylvania mitrata; Wilsonia citrina; Wilsonia mitrata	462b66f9-4065-4b02-9581-6ef6aae53c1b	1886 to 2017	aou_1.csv, aou_2_09, aou_2_14, aou_3_17, aou_5, aou_5_34, aou_5_34.csv, aou_6, aou_7_52, NACC_list_species_aou_7_57.csv	aou_1.csv	NACC_list_species_aou_7_57.csv	1886, 1899, 1908, 1920, 1957, 1982, 1982, 1983, 2011, 2017	1886	2017	added Sylvania mitrata		no	no	yes
ff05e2a5-ac2f-40be-92e3-876c98e05bc2	Catharacta skua	Catharacta skua; Megalestris skua	d5cc8738-693d-4b6a-908f-5a63f8522713	1886 to 1944	aou_1.csv, aou_3_17, aou_4_19	aou_1.csv	aou_4_19	1886, 1920, 1944	1886	1944	added Megalestris skua	Catharacta skua + Catharacta chilensis -> Catharacta skua [lump, aou_4_19 (1944)]	yes	no	no
9cf6b87c-b531-4ecf-838a-432bad5b25f2	Stercorarius skua	Catharacta skua; Stercorarius skua	d5cc8738-693d-4b6a-908f-5a63f8522713	1944 to 2015	aou_4_19, aou_5, aou_5_34, aou_5_34.csv, aou_6, aou_7_42, aou_7_47, aou_7_56	aou_4_19	aou_7_56	1944, 1957, 1982, 1982, 1983, 2000, 2006, 2015	1944	2015	Catharacta skua + Catharacta chilensis -> Catharacta skua [lump, aou_4_19 (1944)]	Stercorarius skua -> Stercorarius skua + Stercorarius antarcticus [split, aou_7_56 (2015)]	yes	no	yes
4978b55a-0f9f-4429-be74-6462b1abae13	Stercorarius skua	Stercorarius skua	d5cc8738-693d-4b6a-908f-5a63f8522713	2015 to 2017	aou_7_56, NACC_list_species_aou_7_57.csv	aou_7_56	NACC_list_species_aou_7_57.csv	2015, 2017	2015	2017	Stercorarius skua -> Stercorarius skua + Stercorarius antarcticus [split, aou_7_56 (2015)]		no	no	yes
500a4855-77c5-41e0-8247-40a25fa5518a	Rallus aquaticus	Rallus aquaticus	264636cf-be6e-454a-bd4d-ae2c5c13f5f6	1931 to January 1982	aou_4, aou_5_34	aou_4	aou_5_34	1931, 1982	1931	1982	added Rallus aquaticus		no	no	no
09d3f68a-8204-4076-adbf-5a253e5a2032	Hylocharis xantusii	Basilinna xantusi; Hylocharis xantusi; Hylocharis xantusii	185af83c-b262-41a4-9b9b-a98c99c0e362	1886 to 2017	aou_1.csv, aou_4, aou_4_21, aou_5, aou_5_34, aou_6, aou_7, NACC_list_species_aou_7_57.csv	aou_1.csv	NACC_list_species_aou_7_57.csv	1886, 1931, 1946, 1957, 1982, 1983, 1998, 2017	1886	2017	added Basilinna xantusi		no	no	yes
027b064a-99ac-4ffa-b641-f31e776b8855	Euphonia elegantissima	Euphonia elegantissima	6946146d-2d5c-4668-b635-cb078a469ca1	1886 to 2017	aou_1.csv, aou_2_14, aou_6, aou_6_41, aou_7_44, NACC_list_species_aou_7_57.csv	aou_1.csv	NACC_list_species_aou_7_57.csv	1886, 1908, 1983, 1997, 2003, 2017	1886	2017	added Euphonia elegantissima		no	no	yes
f519c651-008e-4e29-b8bc-6c1720de9fc9	Patagioenas leucocephala	Columba leucocephala; Patagioenas leucocephala	3ee8cbc5-12e2-4a5f-afb9-afdbd324b30d	1886 to 2017	aou_1.csv, aou_5_34.csv, aou_7_44, NACC_list_species_aou_7_57.csv	aou_1.csv	NACC_list_species_aou_7_57.csv	1886, 1982, 2003, 2017	1886	2017	added Columba leucocephala		no	no	yes
3ea17838-2301-4c1a-b18e-11a7de80b128	Larus affinis	Larus affinis	472eb035-0fd5-461d-8f0d-7738e1d39481	1886	aou_1.csv	aou_1.csv	aou_1.csv	1886	1886	1886	added Larus affinis		no	no	no
c7b548c0-cab8-4a70-9d2f-cf5f5ea15d74	Loxia curvirostra	Loxia curvirostra; Loxia curvirostra minor; Loxia curvirostra stricklandi	60ffc78f-df05-4cbf-82d4-e8a5352f6ce9	1886 to 2017	aou_1.csv, aou_3, aou_4, aou_5_34.csv, NACC_list_species_aou_7_57.csv	aou_1.csv	NACC_list_species_aou_7_57.csv	1886, 1910, 1931, 1982, 2017	1886	2017	added Loxia curvirostra stricklandi; added Loxia curvirostra minor		yes	no	yes
f082c680-bfff-4d67-bc6e-5ca1d051e66a	Junco hyemalis	Junco hyemalis; Junco hyemalis oregonus	f4dd8b06-6ffd-46db-b47b-a875b35198e6	1886 to 1892	aou_1.csv, aou_1_04	aou_1.csv	aou_1_04	1886, 1892	1886	1892	added Junco hyemalis oregonus; added Junco hyemalis	Junco carolinensis + Junco hyemalis -> Junco hyemalis [lump, aou_1_04 (1892)]	yes	no	yes
acfd15ef-f775-4d68-b0d2-ee5eb7c7cba2	Junco hyemalis	Junco hyemalis	f4dd8b06-6ffd-46db-b47b-a875b35198e6	1892 to 1908	aou_1_04, aou_2_14	aou_1_04	aou_2_14	1892, 1908	1892	1908	Junco carolinensis + Junco hyemalis -> Junco hyemalis [lump, aou_1_04 (1892)]	Junco annectens + Junco mearnsi + Junco hyemalis -> Junco hyemalis [lump, aou_2_14 (1908)]	yes	no	yes
a7da61cf-cb12-46ce-8da8-b170967775eb	Junco hyemalis	Junco hyemalis	f4dd8b06-6ffd-46db-b47b-a875b35198e6	1908 to 1931	aou_2_14, aou_4	aou_2_14	aou_4	1908, 1931	1908	1931	Junco annectens + Junco mearnsi + Junco hyemalis -> Junco hyemalis [lump, aou_2_14 (1908)]	Junco hyemalis -> Junco mearnsi + Junco hyemalis [split, aou_4 (1931)]	yes	no	yes
5303d3a6-597b-4c7c-ac3d-8eb17a5a0ca0	Junco hyemalis	Junco hyemalis	f4dd8b06-6ffd-46db-b47b-a875b35198e6	1931 to 1973	aou_4, aou_5_32	aou_4	aou_5_32	1931, 1973	1931	1973	Junco hyemalis -> Junco mearnsi + Junco hyemalis [split, aou_4 (1931)]	Junco oreganus + Junco insularis + Junco hyemalis + Junco aikeni -> Junco hyemalis [lump, aou_5_32 (1973)]	yes	no	yes
5e7864cb-f865-4fce-bf27-8373f217c76a	Junco hyemalis	Junco hyemalis	f4dd8b06-6ffd-46db-b47b-a875b35198e6	1973 to 2014	aou_5_32, aou_5_34, aou_5_34.csv, aou_7_55	aou_5_32	aou_7_55	1973, 1982, 1982, 2014	1973	2014	Junco oreganus + Junco insularis + Junco hyemalis + Junco aikeni -> Junco hyemalis [lump, aou_5_32 (1973)]	Junco hyemalis -> Junco insularis + Junco hyemalis [split, aou_7_55 (2014)]	yes	no	yes
d2386c27-73b7-4378-a4a5-e8522cb3b587	Junco hyemalis	Junco hyemalis	f4dd8b06-6ffd-46db-b47b-a875b35198e6	2014 to 2017	aou_7_55, NACC_list_species_aou_7_57.csv	aou_7_55	NACC_list_species_aou_7_57.csv	2014, 2017	2014	2017	Junco hyemalis -> Junco insularis + Junco hyemalis [split, aou_7_55 (2014)]		no	no	yes
dd49ffce-1ac0-4e38-93ae-7ebc3645be5d	Hydroprogne caspia	Hydroprogne caspia; Sterna caspia; Sterna tschegrava	1c622851-0fb1-40bd-a621-81bae47eaf43	1886 to 2017	aou_1.csv, aou_2_09, aou_4, aou_5_33, aou_5_34.csv, aou_7_47, NACC_list_species_aou_7_57.csv	aou_1.csv	NACC_list_species_aou_7_57.csv	1886, 1899, 1931, 1976, 1982, 2006, 2017	1886	2017	added Sterna tschegrava		no	no	yes
937cee51-6833-4e41-97b3-915fb14e8b26	Poecile gambeli	Parus gambeli; Penthestes gambeli; Poecile gambeli	540f369f-de06-4459-bcd7-8810b8d0467f	1886 to 2017	aou_1.csv, aou_2_14, aou_4_19, aou_5_34.csv, aou_6_41, NACC_list_species_aou_7_57.csv	aou_1.csv	NACC_list_species_aou_7_57.csv	1886, 1908, 1944, 1982, 1997, 2017	1886	2017	added Parus gambeli		no	no	yes
8ddca4ea-1f8d-47b1-b69e-0ae98486d43c	Agelaius humeralis	Agelaius humeralis	cd850be9-a14c-4a60-9fe0-5ed8f227eee8	1945 to 2017	aou_4_20, aou_5_34, aou_5_34.csv, aou_6, NACC_list_species_aou_7_57.csv	aou_4_20	NACC_list_species_aou_7_57.csv	1945, 1982, 1982, 1983, 2017	1945	2017	added Agelaius humeralis		no	no	yes
0b960c7a-9254-4d77-93f5-166049de8ef0	Asio wilsonianus	Asio wilsonianus	883f8f62-b8f6-4a27-8d67-a9bf6e596d1e	1886 to 1944	aou_1.csv, aou_2_14, aou_3, aou_4_19	aou_1.csv	aou_4_19	1886, 1908, 1910, 1944	1886	1944	added Asio wilsonianus	Asio otus + Asio wilsonianus -> Asio otus [lump, aou_4_19 (1944)]	yes	no	no
9251f84f-68d9-4988-9581-1889a6e42ad4	Asio wilsonianus	Asio wilsonianus	883f8f62-b8f6-4a27-8d67-a9bf6e596d1e	1944	aou_4_19	aou_4_19	aou_4_19	1944	1944	1944	Asio otus + Asio wilsonianus -> Asio otus [lump, aou_4_19 (1944)]		yes	no	no
c65077b3-84d1-40d2-be7a-0ac9c1bcca49	Buteogallus anthracinus	Buteogallus anthracinus; Urubitinga anthracina	cc8d28a6-395c-431f-9f5c-fb264e9d57fd	1886 to 2008	aou_1.csv, aou_2_15, aou_3_18, aou_4_19, aou_5, aou_5_34, aou_5_34.csv, aou_7_48, aou_7_49	aou_1.csv	aou_7_49	1886, 1909, 1923, 1944, 1957, 1982, 1982, 2007, 2008	1886	2008	added Urubitinga anthracina	Buteogallus anthracinus + Buteogallus subtilis -> Buteogallus anthracinus [lump, aou_7_49 (2008)]	yes	no	yes
eb833a95-30ae-4abe-9317-a0690029f000	Buteogallus anthracinus	Buteogallus anthracinus	cc8d28a6-395c-431f-9f5c-fb264e9d57fd	2008 to 2017	aou_7_49, NACC_list_species_aou_7_57.csv	aou_7_49	NACC_list_species_aou_7_57.csv	2008, 2017	2008	2017	Buteogallus anthracinus + Buteogallus subtilis -> Buteogallus anthracinus [lump, aou_7_49 (2008)]		yes	no	yes
4c68e3d0-4740-42a9-8eed-dc5bf3ea9109	Quiscalus quiscula	Quiscalus quiscula; Quiscalus quiscula aeneus; Quiscalus quiscula aglaeus	6da566cb-9634-4f95-bfdf-c42f7f8ba862	1886 to 1944	aou_1.csv, aou_4_19	aou_1.csv	aou_4_19	1886, 1944	1886	1944	added Quiscalus quiscula aglaeus; added Quiscalus quiscula aeneus; added Quiscalus quiscula	Quiscalus quiscula -> Quiscalus versicolor + Quiscalus quiscula [split, aou_4_19 (1944)]	yes	no	yes
3e1f8e60-13d3-48c2-80e4-d716776a9272	Quiscalus quiscula	Quiscalus quiscula	6da566cb-9634-4f95-bfdf-c42f7f8ba862	1944 to 1948	aou_4_19, aou_4_23	aou_4_19	aou_4_23	1944, 1948	1944	1948	Quiscalus quiscula -> Quiscalus versicolor + Quiscalus quiscula [split, aou_4_19 (1944)]	Quiscalus versicolor + Quiscalus quiscula -> Quiscalus quiscula [lump, aou_4_23 (1948)]	yes	no	yes
fec9f220-751b-46bf-b008-1c70a638c564	Quiscalus quiscula	Quiscalus quiscula	6da566cb-9634-4f95-bfdf-c42f7f8ba862	1948 to 2017	aou_4_23, aou_5, aou_5_34, aou_5_34.csv, aou_6, NACC_list_species_aou_7_57.csv	aou_4_23	NACC_list_species_aou_7_57.csv	1948, 1957, 1982, 1982, 1983, 2017	1948	2017	Quiscalus versicolor + Quiscalus quiscula -> Quiscalus quiscula [lump, aou_4_23 (1948)]		yes	no	yes
64081929-7cb3-4236-81c3-d27aafacc4d1	Larus californicus	Larus californicus	e60bc0e3-8056-457d-ab12-6a7f9fb70219	1886 to 2017	aou_1.csv, aou_5_34.csv, NACC_list_species_aou_7_57.csv	aou_1.csv	NACC_list_species_aou_7_57.csv	1886, 1982, 2017	1886	2017	added Larus californicus		no	no	yes
707bab64-5300-4c6d-b79e-863f432f067b	Thryothorus ludovicianus	Throthorus ludovicianus; Thryothorus ludovicianus; Thryothorus ludovicianus miamensis	1056e5a7-341f-49b1-a32f-2fa6ffeb3f4b	1886 to 2017	aou_1.csv, aou_5_34, aou_5_34.csv, NACC_list_species_aou_7_57.csv	aou_1.csv	NACC_list_species_aou_7_57.csv	1886, 1982, 1982, 2017	1886	2017	added Thryothorus ludovicianus miamensis; added Throthorus ludovicianus		yes	no	yes
ff3515ca-b868-4cdc-810f-b32109f37051	Icterus spurius	Icterus spurius	ae9c303a-6ea9-4f91-bc20-b6d195f8acb5	1886 to 2017	aou_1.csv, aou_5_34, aou_5_34.csv, aou_6, NACC_list_species_aou_7_57.csv	aou_1.csv	NACC_list_species_aou_7_57.csv	1886, 1982, 1982, 1983, 2017	1886	2017	added Icterus spurius		no	no	yes
1e2fc017-1e4d-46a2-a03c-91bfde584251	Zonotrichia leucophrys	Zonotrichia leucophrys	acc88f76-3683-4501-bc59-dc3473321ce5	1886 to 2017	aou_1.csv, aou_5_34, aou_5_34.csv, NACC_list_species_aou_7_57.csv	aou_1.csv	NACC_list_species_aou_7_57.csv	1886, 1982, 1982, 2017	1886	2017	added Zonotrichia leucophrys		no	no	yes
83b89553-98e3-41ad-9354-f721cbd5d34d	Setophaga castanea	Dendroica castanea; Setophaga castanea	aa1adc71-99e0-4831-9da3-3e61920615bc	1886 to 2017	aou_1.csv, aou_3_17, aou_5, aou_5_34, aou_5_34.csv, aou_6, aou_7_52, NACC_list_species_aou_7_57.csv	aou_1.csv	NACC_list_species_aou_7_57.csv	1886, 1920, 1957, 1982, 1982, 1983, 2011, 2017	1886	2017	added Dendroica castanea		no	no	yes
387949f5-ee84-458a-810b-2e1f7e46c681	Cyanocitta cristata	Cyanocitta cristata; Cyanocitta cristata florincola	71cafe16-1d00-4d24-a404-76d6f70989a6	1886 to 2017	aou_1.csv, aou_5_34.csv, NACC_list_species_aou_7_57.csv	aou_1.csv	NACC_list_species_aou_7_57.csv	1886, 1982, 2017	1886	2017	added Cyanocitta cristata florincola; added Cyanocitta cristata		yes	no	yes
ef8f9595-21be-4e89-ad71-cf573e2cbbd5	Thalassarche cauta	Diomedea cauta; Thalassarche cauta	28817e1c-e5c5-4518-8b29-19da74396d05	1953 to 2014	aou_4_28, aou_5, aou_5_34, aou_5_34.csv, aou_6_41, aou_7_55	aou_4_28	aou_7_55	1953, 1957, 1982, 1982, 1997, 2014	1953	2014	added Diomedea cauta	Thalassarche cauta -> Thalassarche eremita + Thalassarche cauta + Thalassarche salvini [split, aou_7_55 (2014)]	no	no	yes
f9a3476e-49c4-4f1b-9f4e-4dc13b600980	Thalassarche cauta	Thalassarche cauta	28817e1c-e5c5-4518-8b29-19da74396d05	2014 to 2017	aou_7_55, NACC_list_species_aou_7_57.csv	aou_7_55	NACC_list_species_aou_7_57.csv	2014, 2017	2014	2017	Thalassarche cauta -> Thalassarche eremita + Thalassarche cauta + Thalassarche salvini [split, aou_7_55 (2014)]		no	no	yes
18fb7d3e-d2da-4bd2-a2cd-71154253f76e	Contopus sordidulus	Contopus richardsonii; Contopus sordidulus; Myiochanes richardsoni; Myiochanes richardsonii	56122a8a-054c-4672-881d-6f86ad17fc92	1886 to 2017	aou_1.csv, aou_2_14, aou_3, aou_4_22, aou_4_31, aou_5_34, aou_5_34.csv, NACC_list_species_aou_7_57.csv	aou_1.csv	NACC_list_species_aou_7_57.csv	1886, 1908, 1910, 1947, 1956, 1982, 1982, 2017	1886	2017	added Contopus richardsonii		no	no	yes
b133258c-4d8a-4507-b34d-c6d572d1e36d	Colinus ridgwayi	Colinus ridgwayi	842c56e8-8c3d-4179-9226-50bfb49cd016	1886 to 1944	aou_1.csv, aou_2_15, aou_4, aou_4_19	aou_1.csv	aou_4_19	1886, 1909, 1931, 1944	1886	1944	added Colinus ridgwayi	Colinus ridgwayi + Colinus virginianus -> Colinus virginianus [lump, aou_4_19 (1944)]	yes	no	no
f4c7c5bc-1c7d-43bc-885a-8f68a9ef59b3	Colinus ridgwayi	Colinus ridgwayi	842c56e8-8c3d-4179-9226-50bfb49cd016	1944	aou_4_19	aou_4_19	aou_4_19	1944	1944	1944	Colinus ridgwayi + Colinus virginianus -> Colinus virginianus [lump, aou_4_19 (1944)]		yes	no	no
3c3af0f3-821f-4d0d-9f3e-e7488a85805f	Cardellina pusilla	Cardellina pusilla; Sylvania pusilla; Sylvania pusilla pileolata; Wilsonia pusilla	75a2f91b-2657-4671-9dfb-fd910cc4afd8	1886 to 2017	aou_1.csv, aou_2_09, aou_3_17, aou_5, aou_5_34, aou_5_34.csv, aou_6, aou_7_52, NACC_list_species_aou_7_57.csv	aou_1.csv	NACC_list_species_aou_7_57.csv	1886, 1899, 1920, 1957, 1982, 1982, 1983, 2011, 2017	1886	2017	added Sylvania pusilla; added Sylvania pusilla pileolata		yes	no	yes
2205f0a7-0825-46a7-91d0-0fac38fdba15	Tympanuchus americanus	Tympanuchus americanus	d0d98d31-8b85-4588-8149-44ea878119df	1886 to 1931	aou_1.csv, aou_2_15, aou_4	aou_1.csv	aou_4	1886, 1909, 1931	1886	1931	added Tympanuchus americanus	Tympanuchus americanus + Tympanuchus cupido -> Tympanuchus cupido [lump, aou_4 (1931)]	yes	no	no
40e8c5f5-6d9a-4302-ab05-48d3475c63e7	Tympanuchus americanus	Tympanuchus americanus	d0d98d31-8b85-4588-8149-44ea878119df	1931	aou_4	aou_4	aou_4	1931	1931	1931	Tympanuchus americanus + Tympanuchus cupido -> Tympanuchus cupido [lump, aou_4 (1931)]		yes	no	no
328e949a-08e5-4159-8e21-63e56d736cc1	Myiodynastes luteiventris	Myiodynastes luteiventris	b0641172-d704-44ca-8f7a-ae58c6cd83e8	1886 to 2017	aou_1.csv, aou_5_34.csv, NACC_list_species_aou_7_57.csv	aou_1.csv	NACC_list_species_aou_7_57.csv	1886, 1982, 2017	1886	2017	added Myiodynastes luteiventris		no	no	yes
c122e580-dccc-4823-9548-51bb23f8c110	Dryobates stricklandi	Dryobates stricklandi	4ca94713-39c9-42fb-8caf-e043c0a1d469	1886 to 1889	aou_1.csv, aou_1_01	aou_1.csv	aou_1_01	1886, 1889	1886	1889	added Dryobates stricklandi	Dryobates stricklandi -> Dryobates stricklandi + Dryobates arizonae [split, aou_1_01 (1889)]	no	no	no
451b389a-85da-4995-aa7f-b514ae772d55	Dryobates stricklandi	Dryobates stricklandi; Picoides stricklandi	4ca94713-39c9-42fb-8caf-e043c0a1d469	1889 to January 1982	aou_1_01, aou_5_34	aou_1_01	aou_5_34	1889, 1982	1889	1982	Dryobates stricklandi -> Dryobates stricklandi + Dryobates arizonae [split, aou_1_01 (1889)]	Picoides arizonae + Picoides stricklandi -> Picoides stricklandi [lump, aou_5_34 (January 1982)]	yes	no	yes
d41a0c34-57b5-42df-89a8-2818fc647469	Picoides stricklandi	Dryobates stricklandi; Picoides stricklandi	4ca94713-39c9-42fb-8caf-e043c0a1d469	January 1982 to 2000	aou_5_34, aou_5_34.csv, aou_7_42	aou_5_34	aou_7_42	1982, 1982, 2000	1982	2000	Picoides arizonae + Picoides stricklandi -> Picoides stricklandi [lump, aou_5_34 (January 1982)]	Picoides stricklandi -> Picoides arizonae + Picoides stricklandi [split, aou_7_42 (2000)]	yes	no	yes
1a6b23d6-2a72-42c2-b15a-68fc231bf831	Picoides stricklandi	Picoides stricklandi	4ca94713-39c9-42fb-8caf-e043c0a1d469	2000 to 2017	aou_7_42, NACC_list_species_aou_7_57.csv	aou_7_42	NACC_list_species_aou_7_57.csv	2000, 2017	2000	2017	Picoides stricklandi -> Picoides arizonae + Picoides stricklandi [split, aou_7_42 (2000)]		no	no	yes
eaa2b038-6742-4bbf-a7f1-11961723e883	Nyctidromus albicollis	Nyctidromus albicollis	7c688085-6d0e-4ef5-833c-9f1fa831f5d7	1886 to 2017	aou_1.csv, aou_2, aou_4, aou_5, aou_5_34, aou_5_34.csv, aou_6_37, aou_7, NACC_list_species_aou_7_57.csv	aou_1.csv	NACC_list_species_aou_7_57.csv	1886, 1895, 1931, 1957, 1982, 1982, 1989, 1998, 2017	1886	2017	added Nyctidromus albicollis		no	no	yes
57e07dee-ccbd-4ad1-8afd-145bb283412b	Picoides villosus	Dendrocopos villosus; Dryobates villosus; Dryobates villosus audubonii; Dryobates villosus harrisii; Dryobates villosus leucomelas; Picoides villosus	22f69fd8-3ffe-490f-b21b-7b0317e9928c	1886 to 2017	aou_1.csv, aou_4_22, aou_5_33, aou_5_34.csv, NACC_list_species_aou_7_57.csv	aou_1.csv	NACC_list_species_aou_7_57.csv	1886, 1947, 1976, 1982, 2017	1886	2017	added Dryobates villosus leucomelas; added Dryobates villosus harrisii; added Dryobates villosus audubonii; added Dryobates villosus		yes	no	yes
d77f5b55-9e40-401c-89e1-c58e0780e061	Selasphorus sasin	Selasphorus alleni; Selasphorus sasin; Trochilus alleni	1f0cd3d9-393d-44cf-87df-c4fdc773fcc4	1886 to 2017	aou_1.csv, aou_1_05, aou_4_19, aou_5_34.csv, NACC_list_species_aou_7_57.csv	aou_1.csv	NACC_list_species_aou_7_57.csv	1886, 1893, 1944, 1982, 2017	1886	2017	added Trochilus alleni		no	no	yes
265a2a90-6648-44a5-8f97-43c682ff4a38	Falco tinnunculus	Cerchneis tinnunculus; Falco tinnunculus	0b31bf5e-f05c-4494-bc3f-335300b969f5	1889 to 2017	aou_1_01, aou_2_15, aou_3, aou_3_18, aou_4, aou_5_34, aou_5_34.csv, NACC_list_species_aou_7_57.csv	aou_1_01	NACC_list_species_aou_7_57.csv	1889, 1909, 1910, 1923, 1931, 1982, 1982, 2017	1889	2017	added Falco tinnunculus		no	no	yes
78df6f8e-2cdc-4336-b30e-60155d58712d	Synthliboramphus craveri	Brachyramphus craveri; Brachyramphus craverii; Endomychura craveri; Endomychura craverii; Synthliboramphus craveri	ac207847-9e50-4d71-93fe-412384c8ce14	1886 to 2017	aou_1.csv, aou_3, aou_4, aou_4_19, aou_4_21, aou_5_34, aou_5_34.csv, NACC_list_species_aou_7_57.csv	aou_1.csv	NACC_list_species_aou_7_57.csv	1886, 1910, 1931, 1944, 1946, 1982, 1982, 2017	1886	2017	added Brachyramphus craveri		no	no	yes
81dfc6e6-420f-477e-b105-be39bb383117	Compsothlypis pitiayumi	Compsothlypis pitiayumi	bcbc898c-2827-42ff-bc74-2e58b99b9903	1904	aou_2_13	aou_2_13	aou_2_13	1904	1904	1904	Compsothlypis nigrilora + Compsothlypis pitiayumi -> Compsothlypis pitiayumi [lump, aou_2_13 (1904)]	Compsothlypis nigrilora + Compsothlypis pitiayumi -> Compsothlypis pitiayumi [lump, aou_2_13 (1904)]	yes	no	no
d9f38aee-6c98-41d2-a104-9d7de1ec4e61	Parula pitiayumi	Compsothlypis pitiayumi; Parula pitiayumi	bcbc898c-2827-42ff-bc74-2e58b99b9903	1904 to 1973	aou_2_13, aou_3_17, aou_4_22, aou_5, aou_5_32	aou_2_13	aou_5_32	1904, 1920, 1947, 1957, 1973	1904	1973	Compsothlypis nigrilora + Compsothlypis pitiayumi -> Compsothlypis pitiayumi [lump, aou_2_13 (1904)]	Parula graysoni + Parula pitiayumi -> Parula pitiayumi [lump, aou_5_32 (1973)]	yes	no	no
831f8b45-c749-44d6-9722-50bfbd69c8e5	Setophaga pitiayumi	Parula pitiayumi; Setophaga pitiayumi	bcbc898c-2827-42ff-bc74-2e58b99b9903	1973 to 2017	aou_5_32, aou_5_34, aou_5_34.csv, aou_6, aou_7_52, NACC_list_species_aou_7_57.csv	aou_5_32	NACC_list_species_aou_7_57.csv	1973, 1982, 1982, 1983, 2011, 2017	1973	2017	Parula graysoni + Parula pitiayumi -> Parula pitiayumi [lump, aou_5_32 (1973)]		yes	no	yes
3ba131c4-92ea-4f34-a6b3-a06a27612feb	Fregetta tropica	Cymodroma grallaria; Fregetta grallaria; Fregetta tropica	71e3518d-f627-4d8e-8a0c-f83e2d80e0c9	1886 to 2017	aou_1.csv, aou_2_09, aou_3_18, aou_4, aou_4_20, aou_5_34, aou_7_47, NACC_list_species_aou_7_57.csv	aou_1.csv	NACC_list_species_aou_7_57.csv	1886, 1899, 1923, 1931, 1945, 1982, 2006, 2017	1886	2017	added Cymodroma grallaria		no	no	yes
d08581ec-2a2c-4348-8d98-4651c9075453	Bubulcus ibis	Bubulbus ibis; Bubulcus ibis	4cc721bc-e1af-450c-82d7-bd9c95bb5bf1	1954 to 2017	aou_4_29, aou_5, aou_5_34.csv, NACC_list_species_aou_7_57.csv	aou_4_29	NACC_list_species_aou_7_57.csv	1954, 1957, 1982, 2017	1954	2017	added Bubulbus ibis		no	no	yes
133d4ecd-2ec4-4968-b0b4-ba943b1d3cc8	Oidemia nigra	Oidemia nigra	17968c52-4c55-4b1c-bf33-37f3614e7589	1944	aou_4_19	aou_4_19	aou_4_19	1944	1944	1944	Oidemia nigra + Oidemia americana -> Oidemia nigra [lump, aou_4_19 (1944)]	Oidemia nigra + Oidemia americana -> Oidemia nigra [lump, aou_4_19 (1944)]	yes	no	no
7762508f-47cc-41fc-bca2-b9681e1fdaf8	Melanitta nigra	Melanitta nigra; Oidemia nigra	17968c52-4c55-4b1c-bf33-37f3614e7589	1944 to 2010	aou_4_19, aou_4_20, aou_4_23, aou_5, aou_5_32, aou_5_34.csv, aou_7_51	aou_4_19	aou_7_51	1944, 1945, 1948, 1957, 1973, 1982, 2010	1944	2010	Oidemia nigra + Oidemia americana -> Oidemia nigra [lump, aou_4_19 (1944)]	Melanitta nigra -> Melanitta americana + Melanitta nigra [split, aou_7_51 (2010)]	yes	no	no
8f0030fb-b521-42fa-b0e3-1b5541e67c05	Melanitta nigra	Melanitta nigra	17968c52-4c55-4b1c-bf33-37f3614e7589	2010	aou_7_51	aou_7_51	aou_7_51	2010	2010	2010	Melanitta nigra -> Melanitta americana + Melanitta nigra [split, aou_7_51 (2010)]		no	no	no
cae98854-11f9-4f47-840e-09d354c0323a	Poecile sclateri	Parus meridionalis; Parus sclateri; Penthestes sclateri; Poecile sclateri	59cac0e7-db5c-453f-bdc6-ab1b1e13426b	1886 to 2017	aou_1.csv, aou_2_09, aou_2_14, aou_4_19, aou_5_34.csv, aou_6_41, NACC_list_species_aou_7_57.csv	aou_1.csv	NACC_list_species_aou_7_57.csv	1886, 1899, 1908, 1944, 1982, 1997, 2017	1886	2017	added Parus meridionalis		no	no	yes
6c6bbc57-2929-4327-a23d-bd3beda30cfe	Setophaga chrysoparia	Dendroica chrysoparia; Setophaga chrysoparia	208179b1-2f3f-4c3d-af9a-2a748c217d9c	1886 to 2017	aou_1.csv, aou_3_17, aou_5, aou_5_34, aou_5_34.csv, aou_6, aou_7_52, NACC_list_species_aou_7_57.csv	aou_1.csv	NACC_list_species_aou_7_57.csv	1886, 1920, 1957, 1982, 1982, 1983, 2011, 2017	1886	2017	added Dendroica chrysoparia		no	no	yes
e63f035f-2f7a-40ed-8c49-870f4e9f38df	Corvus corone	Corvus corone	f787d55e-e346-4002-8f27-4459ffadd17f	1976	aou_5_33	aou_5_33	aou_5_33	1976	1976	1976	Corvus corone + Corvus cornix -> Corvus corone [lump, aou_5_33 (1976)]	Corvus corone + Corvus cornix -> Corvus corone [lump, aou_5_33 (1976)]	yes	no	no
4909efac-b808-4cba-b468-4b4c995018dc	Corvus corone	Corvus corone	f787d55e-e346-4002-8f27-4459ffadd17f	1976 to January 1982	aou_5_33, aou_5_34	aou_5_33	aou_5_34	1976, 1982	1976	1982	Corvus corone + Corvus cornix -> Corvus corone [lump, aou_5_33 (1976)]		yes	no	no
62e407de-1799-4926-9059-94edc5ec1880	Melospiza georgiana	Melospiza georgiana	4d8ae797-8b35-4001-993f-3860381d6070	1886 to 2017	aou_1.csv, aou_5_34, aou_5_34.csv, NACC_list_species_aou_7_57.csv	aou_1.csv	NACC_list_species_aou_7_57.csv	1886, 1982, 1982, 2017	1886	2017	added Melospiza georgiana		no	no	yes
66682b38-ce4c-4cd1-b8f9-65352f996a1d	Poecile atricapillus	Parus atricapillus; Parus atricapillus occidentalis; Parus atricapillus septentrionalis; Penthestes atricapillus; Poecile atricapilla; Poecile atricapillus	b6ff7590-dd9b-4810-a9f4-cc4977f8bf6b	1886 to 2017	aou_1.csv, aou_2_14, aou_4, aou_4_19, aou_5_34.csv, aou_6_41, aou_7_42, aou_7_44, NACC_list_species_aou_7_57.csv	aou_1.csv	NACC_list_species_aou_7_57.csv	1886, 1908, 1931, 1944, 1982, 1997, 2000, 2003, 2017	1886	2017	added Parus atricapillus occidentalis; added Parus atricapillus; added Parus atricapillus septentrionalis		yes	no	yes
8fdf6db4-cdac-4d22-b82d-74bec2d6583a	Anas clypeata	Anas clypeata; Spatula clypeata	f80019ec-8e7e-4d6d-b0de-7277104a4d9e	1886 to 2017	aou_1.csv, aou_5, aou_5_32, aou_5_34, aou_5_34.csv, NACC_list_species_aou_7_57.csv	aou_1.csv	NACC_list_species_aou_7_57.csv	1886, 1957, 1973, 1982, 1982, 2017	1886	2017	added Spatula clypeata		no	no	yes
f1c43b0f-f3e9-4408-bc83-057595c16fb8	Melanitta americana	Melanitta americana	b3dbae78-4976-4636-ba9d-bfc6fe181f2f	2010	aou_7_51	aou_7_51	aou_7_51	2010	2010	2010	Melanitta nigra -> Melanitta americana + Melanitta nigra [split, aou_7_51 (2010)]	Melanitta nigra -> Melanitta americana + Melanitta nigra [split, aou_7_51 (2010)]	no	no	yes
f383675f-0fdf-4c99-9758-41b3be981616	Melanitta americana	Melanitta americana	b3dbae78-4976-4636-ba9d-bfc6fe181f2f	2010 to 2017	aou_7_51, NACC_list_species_aou_7_57.csv	aou_7_51	NACC_list_species_aou_7_57.csv	2010, 2017	2010	2017	Melanitta nigra -> Melanitta americana + Melanitta nigra [split, aou_7_51 (2010)]		no	no	yes
a791025a-52ee-4317-ad8d-481ca66ed747	Basileuterus belli	Basileuterus belli	44041cfb-ba98-4ea8-868d-e4e528b63d9f	1886 to 2017	aou_1.csv, aou_2_14, aou_6, NACC_list_species_aou_7_57.csv	aou_1.csv	NACC_list_species_aou_7_57.csv	1886, 1908, 1983, 2017	1886	2017	added Basileuterus belli		no	no	yes
17845cf5-d879-47bd-a1d9-82063379b1ad	Nucifraga columbiana	Nucifraga columbiana; Picicorvus columbianus	e21ccf1c-550a-4c66-a0d1-4a9ea08ed876	1886 to 2017	aou_1.csv, aou_2, aou_4, aou_5_34.csv, NACC_list_species_aou_7_57.csv	aou_1.csv	NACC_list_species_aou_7_57.csv	1886, 1895, 1931, 1982, 2017	1886	2017	added Picicorvus columbianus		no	no	yes
f92899b9-cbfa-48aa-a35b-a4d8fad1057e	Geotrygon chrysia	Geotrygon chrysia; Oreopeleia chrysia	f7c38078-4ef1-4356-b897-542c4d94a5f5	1923 to 2017	aou_3_18, aou_4_26, aou_5_34.csv, NACC_list_species_aou_7_57.csv	aou_3_18	NACC_list_species_aou_7_57.csv	1923, 1951, 1982, 2017	1923	2017	Geotrygon chrysia -> Oreopeleia chrysia [rename, aou_3_18 (1923)]		no	no	yes
8fcb3076-e479-4d00-8902-cd5c39f0e621	Rallus obsoletus	Rallus obsoletus	fe84e5c7-3cd2-4f6f-85a0-84a03a5ef54a	1886 to 1931	aou_1.csv, aou_2_11, aou_2_12, aou_2_13, aou_2_14, aou_2_15, aou_3, aou_4	aou_1.csv	aou_4	1886, 1902, 1903, 1904, 1908, 1909, 1910, 1931	1886	1931	added Rallus obsoletus	Rallus obsoletus + Rallus beldingi + Rallus levipes -> Rallus obsoletus [lump, aou_4 (1931)]	yes	no	yes
c661de59-0a95-44cb-8578-c08c05fa1632	Rallus obsoletus	Rallus obsoletus	fe84e5c7-3cd2-4f6f-85a0-84a03a5ef54a	1931 to 1944	aou_4, aou_4_19	aou_4	aou_4_19	1931, 1944	1931	1944	Rallus obsoletus + Rallus beldingi + Rallus levipes -> Rallus obsoletus [lump, aou_4 (1931)]	Rallus obsoletus + Rallus longirostris -> Rallus longirostris [lump, aou_4_19 (1944)]	yes	no	yes
6293368b-388e-4f88-a0b8-5f1a77543e31	Rallus obsoletus	Rallus obsoletus	fe84e5c7-3cd2-4f6f-85a0-84a03a5ef54a	1944 to 2014	aou_4_19, aou_7_55	aou_4_19	aou_7_55	1944, 2014	1944	2014	Rallus obsoletus + Rallus longirostris -> Rallus longirostris [lump, aou_4_19 (1944)]	Rallus longirostris -> Rallus obsoletus + Rallus longirostris + Rallus crepitans [split, aou_7_55 (2014)]	yes	no	yes
ca273005-bbc4-4c50-95c1-b783fb227df8	Rallus obsoletus	Rallus obsoletus	fe84e5c7-3cd2-4f6f-85a0-84a03a5ef54a	2014 to 2017	aou_7_55, NACC_list_species_aou_7_57.csv	aou_7_55	NACC_list_species_aou_7_57.csv	2014, 2017	2014	2017	Rallus longirostris -> Rallus obsoletus + Rallus longirostris + Rallus crepitans [split, aou_7_55 (2014)]		no	no	yes
332ca3bf-056f-4689-ac0f-75812741e34a	Melanerpes lewis	Asyndesmus lewis; Asyndesmus lewisi; Asyndesmus torquatus; Melanerpes lewis; Melanerpes torquatus	d358e161-74ca-464e-8342-e6261794927b	1886 to 2017	aou_1.csv, aou_2_12, aou_2_14, aou_4, aou_5, aou_5_33, aou_5_34.csv, aou_7, NACC_list_species_aou_7_57.csv	aou_1.csv	NACC_list_species_aou_7_57.csv	1886, 1903, 1908, 1931, 1957, 1976, 1982, 1998, 2017	1886	2017	added Melanerpes torquatus		no	no	yes
9201ecdf-d58a-45fd-9748-58b88a849512	Spizella wortheni	Spizella wortheni	e526911e-f131-4475-9fd7-c719230b8d8f	1886 to 2017	aou_1.csv, aou_5_34, aou_5_34.csv, NACC_list_species_aou_7_57.csv	aou_1.csv	NACC_list_species_aou_7_57.csv	1886, 1982, 1982, 2017	1886	2017	added Spizella wortheni		no	no	yes
03f26742-fe58-4edd-a690-67e82447625d	Sula leucogastra	Sula leucogastra	aff90f25-104f-405f-a0d9-a9904396ae50	1908	aou_2_14	aou_2_14	aou_2_14	1908	1908	1908	Sula sula -> Sula leucogastra + Sula sula [split, aou_2_14 (1908)]	Sula sula -> Sula leucogastra + Sula sula [split, aou_2_14 (1908)]	no	no	no
f4d195de-b72a-4a6b-ad13-d0a08188043a	Sula leucogaster	Sula leucogaster; Sula leucogastra	aff90f25-104f-405f-a0d9-a9904396ae50	1908 to 1944	aou_2_14, aou_4, aou_4_19	aou_2_14	aou_4_19	1908, 1931, 1944	1908	1944	Sula sula -> Sula leucogastra + Sula sula [split, aou_2_14 (1908)]	Sula brewsteri + Sula leucogaster -> Sula leucogaster [lump, aou_4_19 (1944)]	yes	no	yes
249586d6-1c62-4e15-bb63-86e17c03e603	Sula leucogaster	Sula leucogaster	aff90f25-104f-405f-a0d9-a9904396ae50	1944 to 2017	aou_4_19, aou_5, aou_5_34.csv, NACC_list_species_aou_7_57.csv	aou_4_19	NACC_list_species_aou_7_57.csv	1944, 1957, 1982, 2017	1944	2017	Sula brewsteri + Sula leucogaster -> Sula leucogaster [lump, aou_4_19 (1944)]		yes	no	yes
9c9ee7a2-a6f3-4265-955d-ea80aca60f5c	Jabiru mycteria	Jabiru mycteria	51922d7b-ef27-4aa7-a472-c87a1c37dd8b	1908 to 2017	aou_2_14, aou_4, aou_5_34, aou_5_34.csv, NACC_list_species_aou_7_57.csv	aou_2_14	NACC_list_species_aou_7_57.csv	1908, 1931, 1982, 1982, 2017	1908	2017	added Jabiru mycteria		no	no	yes
21d85dbe-c1aa-41ec-a296-a49faae58555	Polyborus plancus	Polyborus plancus	0f84e34a-e0b5-4f15-af33-ff38a7bace87	January 1982	aou_5_34	aou_5_34	aou_5_34	1982	1982	1982	Polyborus plancus + Caracara cheriway -> Polyborus plancus [lump, aou_5_34 (January 1982)]	Polyborus plancus + Caracara cheriway -> Polyborus plancus [lump, aou_5_34 (January 1982)]	yes	no	yes
91932661-938a-4b55-8edd-489ebdb90f7e	Polyborus plancus	Polyborus plancus	0f84e34a-e0b5-4f15-af33-ff38a7bace87	January 1982 to 1993	aou_5_34, aou_5_34.csv, aou_6_39	aou_5_34	aou_6_39	1982, 1982, 1993	1982	1993	Polyborus plancus + Caracara cheriway -> Polyborus plancus [lump, aou_5_34 (January 1982)]		yes	no	yes
95b48b13-f7fc-443b-a47b-c8185f1491b3	Falco richardsonii	Falco richardsonii	47b5d0a6-6b04-49e0-9336-b6dc74ac29fd	1886 to 1908	aou_1.csv, aou_2_14	aou_1.csv	aou_2_14	1886, 1908	1886	1908	added Falco richardsonii	Falco columbarius + Falco richardsonii -> Falco columbarius [lump, aou_2_14 (1908)]	yes	no	no
cc21e084-ae43-4081-907c-2ff4d070ba75	Falco richardsonii	Falco richardsonii	47b5d0a6-6b04-49e0-9336-b6dc74ac29fd	1908	aou_2_14	aou_2_14	aou_2_14	1908	1908	1908	Falco columbarius + Falco richardsonii -> Falco columbarius [lump, aou_2_14 (1908)]		yes	no	no
9913a75e-ea2d-43b8-b195-f1fd8ac92115	Limosa lapponica	Limosa lapponica; Limosa lapponica baueri	d941b62b-2880-47b7-b28d-0bf276d0c7c6	1886 to 2017	aou_1.csv, aou_4, aou_5_34.csv, NACC_list_species_aou_7_57.csv	aou_1.csv	NACC_list_species_aou_7_57.csv	1886, 1931, 1982, 2017	1886	2017	added Limosa lapponica baueri		yes	no	yes
8cee9b0a-cc23-44ce-b387-c4d785acf3a9	Arquatella couesi	Arquatella couesi; Tringa couesi	25baae8b-3094-4dab-82b1-cc41e86dac61	1886 to 1908	aou_1.csv, aou_2_12, aou_2_14	aou_1.csv	aou_2_14	1886, 1903, 1908	1886	1908	added Tringa couesi	Arquatella ptilocnemis + Arquatella maritima + Arquatella couesi -> Arquatella maritima [lump, aou_2_14 (1908)]	yes	no	no
76261367-9d74-4cfd-af28-849b1d48cd40	Arquatella couesi	Arquatella couesi	25baae8b-3094-4dab-82b1-cc41e86dac61	1908	aou_2_14	aou_2_14	aou_2_14	1908	1908	1908	Arquatella ptilocnemis + Arquatella maritima + Arquatella couesi -> Arquatella maritima [lump, aou_2_14 (1908)]		yes	no	no
77e529ea-6785-4c26-9beb-54b95ba538a3	Rostrhamus sociabilis	Rostrhamus sociabilis	aa27725d-508e-4ae4-bbc6-97080af5834f	1886 to 2017	aou_1.csv, aou_2_15, aou_3_18, aou_5_34, aou_5_34.csv, NACC_list_species_aou_7_57.csv	aou_1.csv	NACC_list_species_aou_7_57.csv	1886, 1909, 1923, 1982, 1982, 2017	1886	2017	added Rostrhamus sociabilis		no	no	yes
195dbbaa-748f-4a78-adaf-96ea2c206eb7	Geothlypis tolmiei	Geothlypis macgillivrayi; Geothlypis tolmiei; Oporornis tolmiei	4e464698-22b6-49c6-b015-ccb2928e168b	1886 to 2017	aou_1.csv, aou_2_09, aou_2_14, aou_3_17, aou_5, aou_5_34, aou_5_34.csv, aou_6, aou_7_52, NACC_list_species_aou_7_57.csv	aou_1.csv	NACC_list_species_aou_7_57.csv	1886, 1899, 1908, 1920, 1957, 1982, 1982, 1983, 2011, 2017	1886	2017	added Geothlypis macgillivrayi		no	no	yes
55048c76-3463-47da-bdc5-39c88c3c92f9	Psiloscops flammeolus	Megascops flammeola; Megascops flammeolus; Otus flammeola; Otus flammeolus; Psiloscops flammeolus	718f04df-ebee-43a6-8b6e-aa4c619ba422	1886 to 2017	aou_1.csv, aou_2, aou_2_14, aou_3, aou_5, aou_5_34.csv, aou_7_54, NACC_list_species_aou_7_57.csv	aou_1.csv	NACC_list_species_aou_7_57.csv	1886, 1895, 1908, 1910, 1957, 1982, 2013, 2017	1886	2017	added Megascops flammeolus		no	no	yes
faa558e3-1df0-44f1-ace5-288c0e5f84ab	Aethia cristatella	Aethia cristatella; Simorhynchus cristatellus	cef8c57e-7dda-4efd-99d3-9f9c80687775	1886 to 2017	aou_1.csv, aou_2_14, aou_5_34.csv, NACC_list_species_aou_7_57.csv	aou_1.csv	NACC_list_species_aou_7_57.csv	1886, 1908, 1982, 2017	1886	2017	added Simorhynchus cristatellus		no	no	yes
df540107-b5a9-420c-a2c5-f36f2d60f6f4	Zenaida macroura	Zenaida macroura; Zenaidura macroura	e13fba94-218e-44b1-a52f-5a003fb74836	1886 to 2017	aou_1.csv, aou_5_32, aou_5_34.csv, NACC_list_species_aou_7_57.csv	aou_1.csv	NACC_list_species_aou_7_57.csv	1886, 1973, 1982, 2017	1886	2017	added Zenaidura macroura		no	no	yes
3996d2a0-2dd9-47f3-96e9-9a2a474923e3	Pipilo crissalis	Pipilo crissalis	b49b8e1c-1bf2-43a5-9f2f-f821bc4157f8	1908	aou_2_14	aou_2_14	aou_2_14	1908	1908	1908	Pipilo fuscus -> Pipilo crissalis + Pipilo fuscus [split, aou_2_14 (1908)]	Pipilo fuscus -> Pipilo crissalis + Pipilo fuscus [split, aou_2_14 (1908)]	no	no	no
534791d6-9b77-4a42-abc7-a7dbb71965cb	Pipilo crissalis	Pipilo crissalis	b49b8e1c-1bf2-43a5-9f2f-f821bc4157f8	1908 to 1931	aou_2_14, aou_3, aou_4	aou_2_14	aou_4	1908, 1910, 1931	1908	1931	Pipilo fuscus -> Pipilo crissalis + Pipilo fuscus [split, aou_2_14 (1908)]	Pipilo crissalis + Pipilo fuscus -> Pipilo fuscus [lump, aou_4 (1931)]	yes	no	no
a5a6562f-81bc-4734-bd88-3df6f5fa5b66	Pipilo crissalis	Pipilo crissalis	b49b8e1c-1bf2-43a5-9f2f-f821bc4157f8	1931 to 1989	aou_4, aou_6_37	aou_4	aou_6_37	1931, 1989	1931	1989	Pipilo crissalis + Pipilo fuscus -> Pipilo fuscus [lump, aou_4 (1931)]	Pipilo fuscus -> Pipilo crissalis + Pipilo fuscus [split, aou_6_37 (1989)]	yes	no	no
18338212-75b3-408c-a383-39738e01102c	Melozone crissalis	Melozone crissalis; Pipilo crissalis	b49b8e1c-1bf2-43a5-9f2f-f821bc4157f8	1989 to 2017	aou_6_37, aou_7_51, NACC_list_species_aou_7_57.csv	aou_6_37	NACC_list_species_aou_7_57.csv	1989, 2010, 2017	1989	2017	Pipilo fuscus -> Pipilo crissalis + Pipilo fuscus [split, aou_6_37 (1989)]		no	no	yes
a1e0601a-02a3-443f-9775-be87d5c2cef7	Thryomanes leucophrys	Thryomanes leucophrys; Thryothorus leucophrys	c1ce564c-8a25-4018-b15b-07d4ac956384	1895 to 1931	aou_1_07, aou_2_09, aou_4	aou_1_07	aou_4	1895, 1899, 1931	1895	1931	added Thryothorus leucophrys	Thryomanes leucophrys + Thryomanes bewicki -> Thryomanes bewicki [lump, aou_4 (1931)]	yes	no	no
4142832f-f964-407f-896d-be036e2f4c72	Thryomanes leucophrys	Thryomanes leucophrys	c1ce564c-8a25-4018-b15b-07d4ac956384	1931	aou_4	aou_4	aou_4	1931	1931	1931	Thryomanes leucophrys + Thryomanes bewicki -> Thryomanes bewicki [lump, aou_4 (1931)]		yes	no	no
f853636b-7f2f-4de8-a2b4-aa7cf29d48bd	Aythya affinis	Aythya affinis; Marila affinis; Nyroca affinis	a6d923fe-d2f0-43e2-ac60-a97617e7f8cc	1886 to 2017	aou_1.csv, aou_2_14, aou_4, aou_4_20, aou_5, aou_5_34.csv, NACC_list_species_aou_7_57.csv	aou_1.csv	NACC_list_species_aou_7_57.csv	1886, 1908, 1931, 1945, 1957, 1982, 2017	1886	2017	added Aythya affinis		no	no	yes
84a0007d-1918-4767-b00a-8c85e00d5f97	Somateria mollissima	Somateria mollissima	b1cc5c26-993a-41f2-bd1e-9c0eefd35a34	1886 to 1944	aou_1.csv, aou_1_01, aou_1_02, aou_2, aou_4, aou_4_19	aou_1.csv	aou_4_19	1886, 1889, 1890, 1895, 1931, 1944	1886	1944	added Somateria mollissima	Somateria v-nigra + Somateria mollissima -> Somateria mollissima [lump, aou_4_19 (1944)]	yes	no	yes
d0d32cef-b2b4-43e2-a839-d641648117ae	Somateria mollissima	Somateria mollissima	b1cc5c26-993a-41f2-bd1e-9c0eefd35a34	1944 to 2017	aou_4_19, aou_5, aou_5_34.csv, NACC_list_species_aou_7_57.csv	aou_4_19	NACC_list_species_aou_7_57.csv	1944, 1957, 1982, 2017	1944	2017	Somateria v-nigra + Somateria mollissima -> Somateria mollissima [lump, aou_4_19 (1944)]		yes	no	yes
c455067f-4a0a-4852-9cce-68ea79d5a1a7	Tyrannus verticalis	Tyrannus verticalis	8749929c-7950-439e-a7f4-4cac8ef26491	1886 to 2017	aou_1.csv, aou_5, aou_5_34.csv, NACC_list_species_aou_7_57.csv	aou_1.csv	NACC_list_species_aou_7_57.csv	1886, 1957, 1982, 2017	1886	2017	added Tyrannus verticalis		no	no	yes
6435b14a-b19f-4e3d-bf8f-ca02d653d5b8	Mimus polyglottos	Mimus polyglottos	c082b168-49f2-4911-9d31-9e4bd9def97d	1886 to 2017	aou_1.csv, aou_3, aou_5_34, aou_5_34.csv, NACC_list_species_aou_7_57.csv	aou_1.csv	NACC_list_species_aou_7_57.csv	1886, 1910, 1982, 1982, 2017	1886	2017	added Mimus polyglottos		no	no	yes
d0a34748-5307-4726-bfcc-8ebd36ba6379	Peucaea arizonae	Peucaea arizonae	ceb60b7d-3e2e-4fc1-a680-c5b6ab8499fe	1886 to 1902	aou_1.csv, aou_2_11	aou_1.csv	aou_2_11	1886, 1902	1886	1902	added Peucaea arizonae	Peucaea mexicana + Peucaea arizonae + Peucaea botterii -> Peucaea botterii [lump, aou_2_11 (1902)]	yes	no	no
e7e0da1f-3e19-47fc-b547-8a15cdb6f817	Peucaea arizonae	Peucaea arizonae	ceb60b7d-3e2e-4fc1-a680-c5b6ab8499fe	1902	aou_2_11	aou_2_11	aou_2_11	1902	1902	1902	Peucaea mexicana + Peucaea arizonae + Peucaea botterii -> Peucaea botterii [lump, aou_2_11 (1902)]		yes	no	no
14b3ff24-5875-4282-9d80-a55ccd467da5	Larus kumlieni	Larus kumlieni	9f351828-8415-40a4-9b16-d332e8634a5f	1886 to 1931	aou_1.csv, aou_4	aou_1.csv	aou_4	1886, 1931	1886	1931	added Larus kumlieni		no	no	no
e91396ff-5d36-4c7a-bb6e-ff5a7fa8e487	Amphispiza nevadensis	Amphispiza nevadensis	e08b54af-7d36-4c68-9f55-cd17898b97a7	1908 to 1944	aou_2_14, aou_4_19	aou_2_14	aou_4_19	1908, 1944	1908	1944	added Amphispiza nevadensis	Amphispiza nevadensis + Amphispiza belli -> Amphispiza belli [lump, aou_4_19 (1944)]	yes	no	no
038cadf0-0488-4e5d-8c5d-e3fdb465cae1	Amphispiza nevadensis	Amphispiza nevadensis	e08b54af-7d36-4c68-9f55-cd17898b97a7	1944	aou_4_19	aou_4_19	aou_4_19	1944	1944	1944	Amphispiza nevadensis + Amphispiza belli -> Amphispiza belli [lump, aou_4_19 (1944)]		yes	no	no
848e6f7c-f5d9-4fe5-b696-676979750591	Charadrius mongolus	Aegialitis mongola; Charadrius mongolus	20038a5f-1bec-495a-a6f6-0e97e7f95388	1886 to 2017	aou_1.csv, aou_3_17, aou_5_34.csv, aou_7_45, NACC_list_species_aou_7_57.csv	aou_1.csv	NACC_list_species_aou_7_57.csv	1886, 1920, 1982, 2004, 2017	1886	2017	added Aegialitis mongola		no	no	yes
f42c76e1-c4cb-414a-abd2-afe1cb4c1796	Sterna antillarum	Sterna antillarum	5d2cdf90-f14c-4c80-b801-8986d4a90b3d	1886 to 1944	aou_1.csv, aou_4_19	aou_1.csv	aou_4_19	1886, 1944	1886	1944	added Sterna antillarum	Sterna albifrons + Sterna antillarum -> Sterna albifrons [lump, aou_4_19 (1944)]	yes	no	no
8c38096e-1025-453a-ae1b-373decc2fd8b	Sterna antillarum	Sterna antillarum	5d2cdf90-f14c-4c80-b801-8986d4a90b3d	1944 to January 1982	aou_4_19, aou_5_34	aou_4_19	aou_5_34	1944, 1982	1944	1982	Sterna albifrons + Sterna antillarum -> Sterna albifrons [lump, aou_4_19 (1944)]	Sterna albifrons -> Sterna albifrons + Sterna antillarum [split, aou_5_34 (January 1982)]	yes	no	no
6a91925c-297b-4ca0-aae1-ce67be2cb77d	Sternula antillarum	Sterna antillarum; Sternula antillarum	5d2cdf90-f14c-4c80-b801-8986d4a90b3d	January 1982 to 2017	aou_5_34, aou_5_34.csv, aou_7_47, NACC_list_species_aou_7_57.csv	aou_5_34	NACC_list_species_aou_7_57.csv	1982, 1982, 2006, 2017	1982	2017	Sterna albifrons -> Sterna albifrons + Sterna antillarum [split, aou_5_34 (January 1982)]		no	no	yes
4b90fee3-114e-4533-8de4-a3d0db91ab42	Melanerpes uropygialis	Centurus uropygialis; Melanerpes uropygialis	72946de8-aae3-4f50-8d58-93ca522ff565	1886 to 2017	aou_1.csv, aou_2_12, aou_5_33, aou_5_34.csv, NACC_list_species_aou_7_57.csv	aou_1.csv	NACC_list_species_aou_7_57.csv	1886, 1903, 1976, 1982, 2017	1886	2017	added Melanerpes uropygialis		no	no	yes
a21ef5ca-9dcf-4dae-8f46-d301758b7cc8	Spinus lawrencei	Astragalinus lawrencei; Carduelis lawrencei; Spinus lawrencei	df84181a-1919-4473-91bb-0c80c73b4d2e	1886 to 2017	aou_1.csv, aou_2_09, aou_4, aou_5_33, aou_5_34.csv, aou_7_50, NACC_list_species_aou_7_57.csv	aou_1.csv	NACC_list_species_aou_7_57.csv	1886, 1899, 1931, 1976, 1982, 2009, 2017	1886	2017	added Spinus lawrencei		no	no	yes
7f2f5ce6-0e39-4bd4-9624-f6af0e1b835b	Chaetura vauxi	Chaetura vauxi; Chaetura vauxii	ca29fe48-dfab-4cc9-8f2d-93ae3f088777	1886 to 2017	aou_1.csv, aou_3, aou_5, aou_5_34.csv, aou_7_52, NACC_list_species_aou_7_57.csv	aou_1.csv	NACC_list_species_aou_7_57.csv	1886, 1910, 1957, 1982, 2011, 2017	1886	2017	added Chaetura vauxii		no	no	yes
0942ec65-98cf-46b6-a5a0-46780b184651	Oreothlypis peregrina	Helminthophila peregrina; Oreothlypis peregrina; Vermivora peregrina	a8e0f870-8d3e-430c-bfae-36b24305b54f	1886 to 2017	aou_1.csv, aou_2_15, aou_3_17, aou_5, aou_5_34, aou_5_34.csv, aou_6, aou_7_51, NACC_list_species_aou_7_57.csv	aou_1.csv	NACC_list_species_aou_7_57.csv	1886, 1909, 1920, 1957, 1982, 1982, 1983, 2010, 2017	1886	2017	added Helminthophila peregrina		no	no	yes
a83a16b0-af46-4570-85e6-c959269d13c4	Ammospiza maritima	Ammodramus maritimus; Ammospiza maritima; Passerherbulus maritimus	aa7fc18c-62cb-4a34-a0bf-eb764a1527a4	1886 to 1973	aou_1.csv, aou_2_15, aou_4, aou_5_32	aou_1.csv	aou_5_32	1886, 1909, 1931, 1973	1886	1973	added Ammodramus maritimus	Ammospiza mirabilis + Ammospiza maritima + Ammospiza nigrescens -> Ammospiza maritima [lump, aou_5_32 (1973)]	yes	no	yes
2286c108-f229-43fa-a284-4d31cc249625	Ammodramus maritimus	Ammodramus maritimus; Ammospiza maritima	aa7fc18c-62cb-4a34-a0bf-eb764a1527a4	1973 to 2017	aou_5_32, aou_5_34, aou_5_34.csv, NACC_list_species_aou_7_57.csv	aou_5_32	NACC_list_species_aou_7_57.csv	1973, 1982, 1982, 2017	1973	2017	Ammospiza mirabilis + Ammospiza maritima + Ammospiza nigrescens -> Ammospiza maritima [lump, aou_5_32 (1973)]		yes	no	yes
f15775c6-ec6f-4fa1-bf97-4b8c969cf71d	Aythya collaris	Aythya collaris; Marila collaris; Nyroca collaris	24487703-8834-4930-907f-e7be1336b786	1886 to 2017	aou_1.csv, aou_2_14, aou_4, aou_4_20, aou_5_34.csv, NACC_list_species_aou_7_57.csv	aou_1.csv	NACC_list_species_aou_7_57.csv	1886, 1908, 1931, 1945, 1982, 2017	1886	2017	added Aythya collaris		no	no	yes
13d27b26-e988-4ec6-a57b-258690b91592	Sayornis saya	Sayornis saya; Sayornis sayus	66c3d7a9-9129-4774-9a3f-db2ce9987a4e	1886 to 2017	aou_1.csv, aou_3, aou_4, aou_5_34.csv, NACC_list_species_aou_7_57.csv	aou_1.csv	NACC_list_species_aou_7_57.csv	1886, 1910, 1931, 1982, 2017	1886	2017	added Sayornis saya		no	no	yes
54032c6f-790c-432a-aa42-21eaede0e580	Pterodroma heraldica	Pterodroma heraldica	8f14dd06-7943-4394-90a4-573b8182c1be	2015	aou_7_56	aou_7_56	aou_7_56	2015	2015	2015	Pterodroma arminjoniana -> Pterodroma heraldica + Pterodroma arminjoniana [split, aou_7_56 (2015)]	Pterodroma arminjoniana -> Pterodroma heraldica + Pterodroma arminjoniana [split, aou_7_56 (2015)]	no	no	yes
c75757ad-1897-49bc-a4e5-b7e672e2bf58	Pterodroma heraldica	Pterodroma heraldica	8f14dd06-7943-4394-90a4-573b8182c1be	2015 to 2017	aou_7_56, NACC_list_species_aou_7_57.csv	aou_7_56	NACC_list_species_aou_7_57.csv	2015, 2017	2015	2017	Pterodroma arminjoniana -> Pterodroma heraldica + Pterodroma arminjoniana [split, aou_7_56 (2015)]		no	no	yes
568ecea2-39c0-4aed-820f-4062da945ac7	Vireo griseus	Vireo griseus; Vireo noveboracensis	de0c4584-0767-4dc0-8329-68df4d9eca88	1886 to 2017	aou_1.csv, aou_2_14, aou_5_34.csv, NACC_list_species_aou_7_57.csv	aou_1.csv	NACC_list_species_aou_7_57.csv	1886, 1908, 1982, 2017	1886	2017	added Vireo noveboracensis		no	no	yes
228f061e-b067-454e-b035-fa7b47162b16	Perisoreus obscurus	Perisoreus obscurus	d047dbe6-c8b4-40cd-a574-0950860d9f5c	1886 to 1944	aou_1.csv, aou_4_19	aou_1.csv	aou_4_19	1886, 1944	1886	1944	added Perisoreus obscurus	Perisoreus canadensis + Perisoreus obscurus -> Perisoreus canadensis [lump, aou_4_19 (1944)]	yes	no	no
df9eb29c-c162-4e61-a41a-20d19bd1a9f6	Perisoreus obscurus	Perisoreus obscurus	d047dbe6-c8b4-40cd-a574-0950860d9f5c	1944	aou_4_19	aou_4_19	aou_4_19	1944	1944	1944	Perisoreus canadensis + Perisoreus obscurus -> Perisoreus canadensis [lump, aou_4_19 (1944)]		yes	no	no
162d7e61-ed7f-45a3-b192-997aa21910b9	Lagopus welchi	Lagopus welchi	42e53da7-1aba-4e6c-89ac-19a8161a56dd	1886 to 1931	aou_1.csv, aou_4	aou_1.csv	aou_4	1886, 1931	1886	1931	added Lagopus welchi	Lagopus welchi + Lagopus evermanni + Lagopus rupestris -> Lagopus rupestris [lump, aou_4 (1931)]	yes	no	no
fad10f25-9d15-4ccc-999e-d9465765fd63	Lagopus welchi	Lagopus welchi	42e53da7-1aba-4e6c-89ac-19a8161a56dd	1931	aou_4	aou_4	aou_4	1931	1931	1931	Lagopus welchi + Lagopus evermanni + Lagopus rupestris -> Lagopus rupestris [lump, aou_4 (1931)]		yes	no	no
c79f3208-dfd3-4d1d-8b30-acd06f9d870b	Arremonops rufivirgatus	Arremonops rufivirgata; Arremonops rufivirgatus; Embernagra rufivirgata	47da1eaa-26b9-4b70-88c9-4c41c595a197	1886 to 2017	aou_1.csv, aou_2_08, aou_3, aou_5, aou_5_32, aou_5_34, aou_5_34.csv, NACC_list_species_aou_7_57.csv	aou_1.csv	NACC_list_species_aou_7_57.csv	1886, 1897, 1910, 1957, 1973, 1982, 1982, 2017	1886	2017	added Embernagra rufivirgata		no	no	yes
258aae74-4a09-4f25-9dd6-56e490a2ebbd	Geotrygon martinica	Geotrygon martinica	55083bfc-3536-46bc-b44e-4d4d84589652	1886 to 1897	aou_1.csv, aou_2_08	aou_1.csv	aou_2_08	1886, 1897	1886	1897	added Geotrygon martinica		no	no	no
5e9194c0-e747-4eb4-a1bf-fbf8fef98d4b	Centrocercus urophasianus	Centrocercus urophasianus	3f659fbb-139a-4d5e-bdb6-b5782d8ff693	1886 to 2000	aou_1.csv, aou_2_15, aou_5, aou_5_34, aou_5_34.csv, aou_7, aou_7_42	aou_1.csv	aou_7_42	1886, 1909, 1957, 1982, 1982, 1998, 2000	1886	2000	added Centrocercus urophasianus	Centrocercus urophasianus -> Centrocercus urophasianus + Centrocercus minimus [split, aou_7_42 (2000)]	no	no	yes
07caffee-60bf-45db-8830-ca09042519dc	Centrocercus urophasianus	Centrocercus urophasianus	3f659fbb-139a-4d5e-bdb6-b5782d8ff693	2000 to 2017	aou_7_42, NACC_list_species_aou_7_57.csv	aou_7_42	NACC_list_species_aou_7_57.csv	2000, 2017	2000	2017	Centrocercus urophasianus -> Centrocercus urophasianus + Centrocercus minimus [split, aou_7_42 (2000)]		no	no	yes
e40b2341-ef88-419a-8aff-043d5ddccff1	Puffinus fuliginosus	Puffinus fuliginosus; Puffinus stricklandi	c2a32821-8f11-48f1-a618-809f03c7afa6	1886 to 1908	aou_1.csv, aou_2_09, aou_2_14	aou_1.csv	aou_2_14	1886, 1899, 1908	1886	1908	added Puffinus stricklandi		no	no	no
0d0a0496-2b2c-457b-8b8a-5205df7080d2	Setophaga palmarum	Dendroica palmarum; Dendroica palmarum hypochrysea; Setophaga palmarum	9d0e5847-ead6-4291-9653-467cec3d119a	1886 to 2017	aou_1.csv, aou_3_17, aou_5, aou_5_34, aou_5_34.csv, aou_6, aou_7_52, NACC_list_species_aou_7_57.csv	aou_1.csv	NACC_list_species_aou_7_57.csv	1886, 1920, 1957, 1982, 1982, 1983, 2011, 2017	1886	2017	added Dendroica palmarum hypochrysea; added Dendroica palmarum		yes	no	yes
430d0ff5-d211-40fd-8b95-61d081096236	Scolopax rusticola	Scolopax rusticola	5c10fea4-a76e-4c13-b43b-718a2dbfcfde	1886 to 2017	aou_1.csv, aou_5_34, aou_5_34.csv, NACC_list_species_aou_7_57.csv	aou_1.csv	NACC_list_species_aou_7_57.csv	1886, 1982, 1982, 2017	1886	2017	added Scolopax rusticola		no	no	yes
e1e2570d-e460-47b7-9d4a-f4d08a5f3847	Lagopus lagopus	Lagopus lagopus; Lagopus lagopus alleni	b74a1994-987c-4a72-92a0-f2a4cd3149f6	1886 to 2017	aou_1.csv, aou_5_34, aou_5_34.csv, NACC_list_species_aou_7_57.csv	aou_1.csv	NACC_list_species_aou_7_57.csv	1886, 1982, 1982, 2017	1886	2017	added Lagopus lagopus alleni; added Lagopus lagopus		yes	no	yes
9423d126-bade-476b-a74d-6f755e19160e	Calidris melanotos	Actodromas maculata; Calidris melanotos; Erolia melanotos; Pisobia maculata; Pisobia melanotos; Tringa maculata	645a23d2-a691-4df6-b8dd-fdd91d06e70d	1886 to 2017	aou_1.csv, aou_2_12, aou_2_14, aou_4, aou_4_19, aou_5_32, aou_5_34.csv, NACC_list_species_aou_7_57.csv	aou_1.csv	NACC_list_species_aou_7_57.csv	1886, 1903, 1908, 1931, 1944, 1973, 1982, 2017	1886	2017	added Tringa maculata		no	no	yes
71a8b0af-d565-406e-8a18-c9754fb769fe	Euphagus carolinus	Euphagus carolinus; Scolecophagus carolinus	99c3e4c5-f234-4301-8310-12b30aea06a6	1886 to 2017	aou_1.csv, aou_2_13, aou_5_34, aou_5_34.csv, aou_6, NACC_list_species_aou_7_57.csv	aou_1.csv	NACC_list_species_aou_7_57.csv	1886, 1904, 1982, 1982, 1983, 2017	1886	2017	added Scolecophagus carolinus		no	no	yes
0dcb502e-e081-44fd-a10e-76b7eb5c422d	Xanthocephalus xanthocephalus	Xanthocephalus xanthocephalus	92b743d0-b79c-45a6-88ca-bde242eae743	1886 to 2017	aou_1.csv, aou_5_34, aou_5_34.csv, aou_6, NACC_list_species_aou_7_57.csv	aou_1.csv	NACC_list_species_aou_7_57.csv	1886, 1982, 1982, 1983, 2017	1886	2017	added Xanthocephalus xanthocephalus		no	no	yes
885cb319-29ec-4f62-8f72-42295d49ef9e	Motacilla ocularis	Motacilla ocularis	87a6e8e0-9607-49fe-bfc8-d81efdbd7586	1886 to 1931	aou_1.csv, aou_4	aou_1.csv	aou_4	1886, 1931	1886	1931	added Motacilla ocularis	Motacilla alba + Motacilla ocularis -> Motacilla alba [lump, aou_4 (1931)]	yes	no	no
276d057b-d4a5-4879-be4a-a7e86d55b6a2	Motacilla ocularis	Motacilla ocularis	87a6e8e0-9607-49fe-bfc8-d81efdbd7586	1931	aou_4	aou_4	aou_4	1931	1931	1931	Motacilla alba + Motacilla ocularis -> Motacilla alba [lump, aou_4 (1931)]		yes	no	no
9778832c-fa84-4d2c-914a-63c35da90c06	Callipepla squamata	Callipepla squamata; Callipepla squamata castanogastris	275bc096-2e59-46e4-ad21-c4153942c056	1886 to 2017	aou_1.csv, aou_2_15, aou_4, aou_4_19, aou_5_34.csv, aou_6_41, NACC_list_species_aou_7_57.csv	aou_1.csv	NACC_list_species_aou_7_57.csv	1886, 1909, 1931, 1944, 1982, 1997, 2017	1886	2017	added Callipepla squamata; added Callipepla squamata castanogastris		yes	no	yes
4b1409b1-d7c7-4e37-9c2b-d0f220e474f9	Platalea leucorodia	Platalea leucorodia	ef5d3d5c-61bf-451d-a106-4fa2475e5d6d	1947 to 2017	aou_4_22, aou_5, aou_5_34, aou_7_51, NACC_list_species_aou_7_57.csv	aou_4_22	NACC_list_species_aou_7_57.csv	1947, 1957, 1982, 2010, 2017	1947	2017	added Platalea leucorodia		no	no	yes
5c1096e4-8c06-4bb7-aa83-49b62783105a	Quiscalus major	Quiscalus major	e78337dc-34a4-4f03-8694-94a8dd178a7c	1886 to 1902	aou_1.csv, aou_2_11	aou_1.csv	aou_2_11	1886, 1902	1886	1902	added Quiscalus major	Quiscalus major + Quiscalus macrourus -> Quiscalus major [lump, aou_2_11 (1902)]	yes	no	yes
33758414-5735-4dbb-843d-56bdfa24dfc2	Megaquiscalus major	Megaquiscalus major; Quiscalus major	e78337dc-34a4-4f03-8694-94a8dd178a7c	1902 to 1931	aou_2_11, aou_2_12, aou_4	aou_2_11	aou_4	1902, 1903, 1931	1902	1931	Quiscalus major + Quiscalus macrourus -> Quiscalus major [lump, aou_2_11 (1902)]	Megaquiscalus major + Cassidix mexicanus -> Cassidix mexicanus [lump, aou_4 (1931)]	yes	no	yes
565a260d-5877-4259-b779-df39520ad92c	Cassidix major	Cassidix major; Megaquiscalus major	e78337dc-34a4-4f03-8694-94a8dd178a7c	1931 to 1973	aou_4, aou_5_32	aou_4	aou_5_32	1931, 1973	1931	1973	Megaquiscalus major + Cassidix mexicanus -> Cassidix mexicanus [lump, aou_4 (1931)]	Cassidix mexicanus -> Cassidix major + Cassidix mexicanus [split, aou_5_32 (1973)]	yes	no	no
6a631c39-a0ff-45f3-bb5f-dfc84bf8c808	Quiscalus major	Cassidix major; Quiscalus major	e78337dc-34a4-4f03-8694-94a8dd178a7c	1973 to 2017	aou_5_32, aou_5_33, aou_5_34, aou_5_34.csv, aou_6, NACC_list_species_aou_7_57.csv	aou_5_32	NACC_list_species_aou_7_57.csv	1973, 1976, 1982, 1982, 1983, 2017	1973	2017	Cassidix mexicanus -> Cassidix major + Cassidix mexicanus [split, aou_5_32 (1973)]		no	no	yes
cb32d7c4-6f48-433a-8769-ba0e3e8391c1	Oceanodroma leucorhoa	Oceanodroma leucorhoa	1e1a6911-908e-4fbd-8cda-de3b84e2af8c	1886 to 1923	aou_1.csv, aou_2_09, aou_2_10, aou_3_18	aou_1.csv	aou_3_18	1886, 1899, 1901, 1923	1886	1923	added Oceanodroma leucorhoa	Oceanodroma kaedingi + Oceanodroma leucorhoa -> Oceanodroma leucorhoa [lump, aou_3_18 (1923)]	yes	no	yes
d41fb2ad-6f1a-4427-ad21-502497f1af16	Oceanodroma leucorhoa	Oceanodroma leucorhoa	1e1a6911-908e-4fbd-8cda-de3b84e2af8c	1923 to 1946	aou_3_18, aou_4_21	aou_3_18	aou_4_21	1923, 1946	1923	1946	Oceanodroma kaedingi + Oceanodroma leucorhoa -> Oceanodroma leucorhoa [lump, aou_3_18 (1923)]	Oceanodroma leucorhoa + Oceanodroma soccoroensis -> Oceanodroma leucorhoa [lump, aou_4_21 (1946)]	yes	no	yes
cc444530-cb89-4970-b77b-8bae214dff4b	Oceanodroma leucorhoa	Oceanodroma leucorhoa	1e1a6911-908e-4fbd-8cda-de3b84e2af8c	1946 to 2016	aou_4_21, aou_5_34, aou_5_34.csv, aou_7_57	aou_4_21	aou_7_57	1946, 1982, 1982, 2016	1946	2016	Oceanodroma leucorhoa + Oceanodroma soccoroensis -> Oceanodroma leucorhoa [lump, aou_4_21 (1946)]	Oceanodroma leucorhoa -> Oceanodroma leucorhoa + Oceanodroma socorroensis + Oceanodroma cheimomnestes [split, aou_7_57 (2016)]	yes	no	yes
3e111637-3ff9-4a89-8ae8-67fc97cfd349	Oceanodroma leucorhoa	Oceanodroma leucorhoa	1e1a6911-908e-4fbd-8cda-de3b84e2af8c	2016 to 2017	aou_7_57, NACC_list_species_aou_7_57.csv	aou_7_57	NACC_list_species_aou_7_57.csv	2016, 2017	2016	2017	Oceanodroma leucorhoa -> Oceanodroma leucorhoa + Oceanodroma socorroensis + Oceanodroma cheimomnestes [split, aou_7_57 (2016)]		no	no	yes
7dfa793b-c469-4deb-b74f-9ce94f40c77d	Sphyrapicus varius	Sphyrapicus varius; Sphyrapicus varius nuchalis	42c43daf-2d24-4f8d-9c5d-a8ea34c7d150	1886 to 1931	aou_1.csv, aou_4	aou_1.csv	aou_4	1886, 1931	1886	1931	added Sphyrapicus varius; added Sphyrapicus varius nuchalis	Sphyrapicus ruber + Sphyrapicus varius -> Sphyrapicus varius [lump, aou_4 (1931)]	yes	no	yes
0c37eab1-ffc8-4703-bdb6-82c9fdda66b7	Sphyrapicus varius	Sphyrapicus varius	42c43daf-2d24-4f8d-9c5d-a8ea34c7d150	1931 to 1985	aou_4, aou_5_34.csv, aou_6_35	aou_4	aou_6_35	1931, 1982, 1985	1931	1985	Sphyrapicus ruber + Sphyrapicus varius -> Sphyrapicus varius [lump, aou_4 (1931)]	Sphyrapicus varius -> Sphyrapicus nuchalis + Sphyrapicus varius [split, aou_6_35 (1985)]	yes	no	yes
6ff57b9e-cc3d-403a-aab0-e576539888f6	Sphyrapicus varius	Sphyrapicus varius	42c43daf-2d24-4f8d-9c5d-a8ea34c7d150	1985 to 2017	aou_6_35, NACC_list_species_aou_7_57.csv	aou_6_35	NACC_list_species_aou_7_57.csv	1985, 2017	1985	2017	Sphyrapicus varius -> Sphyrapicus nuchalis + Sphyrapicus varius [split, aou_6_35 (1985)]		no	no	yes
c6e67758-8005-495a-ab37-6a9a22542aff	Myiozetetes texensis	Myiozetetes texensis	e3f926b6-5d47-4091-8cc4-da05c6598b47	1886 to 1902	aou_1.csv, aou_2_11	aou_1.csv	aou_2_11	1886, 1902	1886	1902	added Myiozetetes texensis	Myiozetetes similis + Myiozetetes texensis -> Myiozetetes similis [lump, aou_2_11 (1902)]	yes	no	no
0b019cc5-3ed8-4098-96d6-3412709516a6	Myiozetetes texensis	Myiozetetes texensis	e3f926b6-5d47-4091-8cc4-da05c6598b47	1902	aou_2_11	aou_2_11	aou_2_11	1902	1902	1902	Myiozetetes similis + Myiozetetes texensis -> Myiozetetes similis [lump, aou_2_11 (1902)]		yes	no	no
9344c6ee-8773-456b-b677-a87723a05c07	Pluvialis dominica	Charadrius dominicus; Charadrius dominicus fulvus; Pluvialis dominica	507ab8a3-baf4-496b-8083-d56b6c54eace	1886 to 1993	aou_1.csv, aou_3, aou_3_17, aou_4, aou_5_34, aou_5_34.csv, aou_6_39	aou_1.csv	aou_6_39	1886, 1910, 1920, 1931, 1982, 1982, 1993	1886	1993	added Charadrius dominicus fulvus; added Charadrius dominicus	Pluvialis dominica -> Pluvialis dominica + Pluvialis fulva [split, aou_6_39 (1993)]	yes	no	yes
7bbd3a58-40cf-4df3-ab9c-83db4bc32d4b	Pluvialis dominica	Pluvialis dominica; Pluvialis dominicus	507ab8a3-baf4-496b-8083-d56b6c54eace	1993 to 2017	aou_6_39, aou_6_40, aou_6_41, NACC_list_species_aou_7_57.csv	aou_6_39	NACC_list_species_aou_7_57.csv	1993, 1995, 1997, 2017	1993	2017	Pluvialis dominica -> Pluvialis dominica + Pluvialis fulva [split, aou_6_39 (1993)]		no	no	yes
8baf5e34-6f56-4143-bb11-db0bb8512e72	Chamaea fasciata	Chamaea fasciata; Chamaea fasciata henshawi	2b3d1958-16d9-43d4-8198-3e5c4dafc44b	1886 to 2017	aou_1.csv, aou_3, aou_5, aou_5_34, aou_5_34.csv, aou_6, aou_7_51, NACC_list_species_aou_7_57.csv	aou_1.csv	NACC_list_species_aou_7_57.csv	1886, 1910, 1957, 1982, 1982, 1983, 2010, 2017	1886	2017	added Chamaea fasciata henshawi; added Chamaea fasciata		yes	no	yes
e706c820-3a37-4c59-81f0-4cd9c05a41da	Ardea occidentalis	Ardea occidentalis	48d6dccf-0003-4f37-a29a-9f401b81e952	1886 to 1973	aou_1.csv, aou_5_32	aou_1.csv	aou_5_32	1886, 1973	1886	1973	added Ardea occidentalis	Ardea herodias + Ardea occidentalis -> Ardea herodias [lump, aou_5_32 (1973)]	yes	no	no
b757fcec-c4e3-42a5-af66-640ca9208bf5	Ardea occidentalis	Ardea occidentalis	48d6dccf-0003-4f37-a29a-9f401b81e952	1973	aou_5_32	aou_5_32	aou_5_32	1973	1973	1973	Ardea herodias + Ardea occidentalis -> Ardea herodias [lump, aou_5_32 (1973)]		yes	no	no
3185086f-11f9-456c-b442-4c31f055bc67	Patagioenas flavirostris	Columba flavirostris; Patagioenas flavirostris	ce75638f-5386-43ec-ab17-f6285a899ec0	1886 to 2017	aou_1.csv, aou_5_34.csv, aou_7_44, NACC_list_species_aou_7_57.csv	aou_1.csv	NACC_list_species_aou_7_57.csv	1886, 1982, 2003, 2017	1886	2017	added Columba flavirostris		no	no	yes
88065b8e-3552-4314-8a28-e041956930c6	Numenius americanus	Numenius americanus; Numenius longirostris	63a2dff3-5c52-43cf-bc78-fb75ae2d0b5b	1886 to 2017	aou_1.csv, aou_2_14, aou_5_34.csv, NACC_list_species_aou_7_57.csv	aou_1.csv	NACC_list_species_aou_7_57.csv	1886, 1908, 1982, 2017	1886	2017	added Numenius longirostris		no	no	yes
e5c54bf4-fc7e-4677-a3d5-2300ec5e07ee	Pluvialis apricaria	Charadrius apricarius; Pluvialis apricaria	d3301e21-0d50-44cb-b712-6082d4d41b46	1886 to 2017	aou_1.csv, aou_3, aou_3_17, aou_5, aou_5_34, aou_5_34.csv, aou_6_40, NACC_list_species_aou_7_57.csv	aou_1.csv	NACC_list_species_aou_7_57.csv	1886, 1910, 1920, 1957, 1982, 1982, 1995, 2017	1886	2017	added Charadrius apricarius		no	no	yes
7ec41813-145b-41b9-b51f-149b71379923	Cepphus mandtii	Cepphus mandtii	fc9e9b77-4e31-47d5-8a57-9f17f0c3905e	1886 to 1931	aou_1.csv, aou_4	aou_1.csv	aou_4	1886, 1931	1886	1931	added Cepphus mandtii	Cepphus mandtii + Cepphus grylle -> Cepphus grylle [lump, aou_4 (1931)]	yes	no	no
f3d6df32-d558-4847-b6b6-2e924928e172	Cepphus mandtii	Cepphus mandtii	fc9e9b77-4e31-47d5-8a57-9f17f0c3905e	1931	aou_4	aou_4	aou_4	1931	1931	1931	Cepphus mandtii + Cepphus grylle -> Cepphus grylle [lump, aou_4 (1931)]		yes	no	no
95126118-f835-4d52-817e-c642934c6d5a	Aphelocoma texana	Aphelocoma texana	ef897184-84ed-41f4-b5ba-fb970bb97bbc	1902 to 1931	aou_2_11, aou_3, aou_4	aou_2_11	aou_4	1902, 1910, 1931	1902	1931	added Aphelocoma texana	Aphelocoma woodhousei + Aphelocoma texana + Aphelocoma cyanotis + Aphelocoma californica -> Aphelocoma californica [lump, aou_4 (1931)]	yes	no	no
16912eed-d249-457f-9c16-5ffc8e05ef42	Aphelocoma texana	Aphelocoma texana	ef897184-84ed-41f4-b5ba-fb970bb97bbc	1931	aou_4	aou_4	aou_4	1931	1931	1931	Aphelocoma woodhousei + Aphelocoma texana + Aphelocoma cyanotis + Aphelocoma californica -> Aphelocoma californica [lump, aou_4 (1931)]		yes	no	no
3c4e7e73-63a6-482b-96e1-eb0f9753f2ed	Fratercula corniculata	Fratercula corniculata	bd59c658-751f-4263-b86c-efda7ad5e6a3	1886 to 2017	aou_1.csv, aou_5_34.csv, NACC_list_species_aou_7_57.csv	aou_1.csv	NACC_list_species_aou_7_57.csv	1886, 1982, 2017	1886	2017	added Fratercula corniculata		no	no	yes
ee6a9338-c564-427d-a3dd-da9c2c8de36e	Turdus migratorius	Merula migratoria; Merula migratoria propinqua; Planesticus migratorius; Turdus migratorius	31b766b3-91e0-4ff3-84d2-dbb688ec5d13	1886 to 1973	aou_1.csv, aou_2_14, aou_3, aou_4, aou_5_32	aou_1.csv	aou_5_32	1886, 1908, 1910, 1931, 1973	1886	1973	added Merula migratoria; added Merula migratoria propinqua	Turdus migratorius + Turdus confinis -> Turdus migratorius [lump, aou_5_32 (1973)]	yes	no	yes
9f76e9f2-48ed-4d2e-8560-2f7c2adfb61c	Turdus migratorius	Turdus migratorius	31b766b3-91e0-4ff3-84d2-dbb688ec5d13	1973 to 2017	aou_5_32, aou_5_34, aou_5_34.csv, aou_6, NACC_list_species_aou_7_57.csv	aou_5_32	NACC_list_species_aou_7_57.csv	1973, 1982, 1982, 1983, 2017	1973	2017	Turdus migratorius + Turdus confinis -> Turdus migratorius [lump, aou_5_32 (1973)]		yes	no	yes
5e54d6ac-d5dd-4d13-b33c-f86073c40dbf	Alectoris graeca	Alectoris graeca	6e266a6f-c049-4a61-a3fd-454abd99a6f7	1953 to 1973	aou_4_28, aou_5, aou_5_32	aou_4_28	aou_5_32	1953, 1957, 1973	1953	1973	added Alectoris graeca	Alectoris graeca -> Alectoris chukar + Alectoris graeca [split, aou_5_32 (1973)]	no	no	no
d2b4d8ea-436f-41d0-a517-35627c8840e2	Alectoris graeca	Alectoris graeca	6e266a6f-c049-4a61-a3fd-454abd99a6f7	1973	aou_5_32	aou_5_32	aou_5_32	1973	1973	1973	Alectoris graeca -> Alectoris chukar + Alectoris graeca [split, aou_5_32 (1973)]		no	no	no
b7f36d25-1304-4e98-9714-a04d070be452	Jynx torquilla	Jynx torquilla	6a82b79b-b31c-48f3-bedf-7931bf40913e	1949 to 2017	aou_4_24, aou_5, aou_5_34, aou_5_34.csv, NACC_list_species_aou_7_57.csv	aou_4_24	NACC_list_species_aou_7_57.csv	1949, 1957, 1982, 1982, 2017	1949	2017	added Jynx torquilla		no	no	yes
793d61a3-5afd-4da8-bff2-efe9de41f874	Setophaga discolor	Dendroica discolor; Setophaga discolor	a8dac88d-79e1-445f-a6ba-81a75aea3eca	1886 to 2017	aou_1.csv, aou_3_17, aou_5, aou_5_34, aou_5_34.csv, aou_6, aou_7_52, NACC_list_species_aou_7_57.csv	aou_1.csv	NACC_list_species_aou_7_57.csv	1886, 1920, 1957, 1982, 1982, 1983, 2011, 2017	1886	2017	added Dendroica discolor		no	no	yes
62960bba-6327-4fb2-a381-3c1d5fd0deec	Lagopus leucura	Lagopus leucura; Lagopus leucurus	cbb0b36e-b0dd-4246-83b1-44f1e8ab50b5	1886 to 2017	aou_1.csv, aou_5_34, aou_5_34.csv, aou_7_45, NACC_list_species_aou_7_57.csv	aou_1.csv	NACC_list_species_aou_7_57.csv	1886, 1982, 1982, 2004, 2017	1886	2017	added Lagopus leucurus		no	no	yes
0c7540d7-242d-472b-8e32-444c884dd7c9	Fulica americana	Fulica americana	7720fa8a-510f-411c-a2fe-2bae5476f0b4	1886 to 2016	aou_1.csv, aou_3, aou_4, aou_5_34.csv, aou_7_57	aou_1.csv	aou_7_57	1886, 1910, 1931, 1982, 2016	1886	2016	added Fulica americana	Fulica caribaea + Fulica americana -> Fulica americana [lump, aou_7_57 (2016)]	yes	no	yes
b26b4286-4ed7-4b1b-b3da-8d255426b7ad	Fulica americana	Fulica americana	7720fa8a-510f-411c-a2fe-2bae5476f0b4	2016 to 2017	aou_7_57, NACC_list_species_aou_7_57.csv	aou_7_57	NACC_list_species_aou_7_57.csv	2016, 2017	2016	2017	Fulica caribaea + Fulica americana -> Fulica americana [lump, aou_7_57 (2016)]		yes	no	yes
c41986c5-4b4b-46f2-bd18-1c8bee410500	Phalacrocorax mexicanus	Phalacrocorax mexicanus	6b9b2254-4dd1-4fd2-8e7a-7d963776582e	1886 to 1908	aou_1.csv, aou_2_14	aou_1.csv	aou_2_14	1886, 1908	1886	1908	added Phalacrocorax mexicanus	Phalacrocorax mexicanus + Phalacrocorax vigua -> Phalacrocorax vigua [lump, aou_2_14 (1908)]	yes	no	no
f84a0970-bc4c-4bf9-acc7-9aeaec33131d	Phalacrocorax mexicanus	Phalacrocorax mexicanus	6b9b2254-4dd1-4fd2-8e7a-7d963776582e	1908	aou_2_14	aou_2_14	aou_2_14	1908	1908	1908	Phalacrocorax mexicanus + Phalacrocorax vigua -> Phalacrocorax vigua [lump, aou_2_14 (1908)]		yes	no	no
f0cc9501-93b2-4f91-b325-b2a201c0ca7d	Spinus tristis	Astragalinus tristis; Carduelis tristis; Spinus tristis	9243f90f-cbee-4b09-b84e-54c0bef92a2a	1886 to 2017	aou_1.csv, aou_2_09, aou_3, aou_4, aou_5, aou_5_33, aou_5_34.csv, aou_7_50, NACC_list_species_aou_7_57.csv	aou_1.csv	NACC_list_species_aou_7_57.csv	1886, 1899, 1910, 1931, 1957, 1976, 1982, 2009, 2017	1886	2017	added Spinus tristis		no	no	yes
3b768f79-1c1f-435b-b42b-aa5271de259c	Caprimulgus vociferus	Antrostomus vociferus; Antrostomus vociferus arizonae; Caprimulgus vociferus	cc76f581-cb3f-4c73-9495-243dd24aa9c6	1886 to 2010	aou_1.csv, aou_4_19, aou_5_34.csv, aou_7_51	aou_1.csv	aou_7_51	1886, 1944, 1982, 2010	1886	2010	added Antrostomus vociferus; added Antrostomus vociferus arizonae	Caprimulgus vociferus -> Caprimulgus vociferus + Caprimulgus arizonae [split, aou_7_51 (2010)]	yes	no	yes
93af1e5b-ec75-4848-a984-8c749b56206d	Antrostomus vociferus	Antrostomus vociferus; Caprimulgus vociferus	cc76f581-cb3f-4c73-9495-243dd24aa9c6	2010 to 2017	aou_7_51, aou_7_53, NACC_list_species_aou_7_57.csv	aou_7_51	NACC_list_species_aou_7_57.csv	2010, 2012, 2017	2010	2017	Caprimulgus vociferus -> Caprimulgus vociferus + Caprimulgus arizonae [split, aou_7_51 (2010)]		no	no	yes
406e9e52-d958-4f52-8ab8-95514928885b	Chordeiles texensis	Chordeiles texensis	040d32f8-cd9c-480c-827d-867d60e034d5	1886 to 1895	aou_1.csv, aou_1_07	aou_1.csv	aou_1_07	1886, 1895	1886	1895	added Chordeiles texensis	Chordeiles acutipennis + Chordeiles texensis -> Chordeiles acutipennis [lump, aou_1_07 (1895)]	yes	no	no
da61e77b-c556-4dc8-8f12-bfeb340aff19	Chordeiles texensis	Chordeiles texensis	040d32f8-cd9c-480c-827d-867d60e034d5	1895 to 1895	aou_1_07, aou_2	aou_1_07	aou_2	1895, 1895	1895	1895	Chordeiles acutipennis + Chordeiles texensis -> Chordeiles acutipennis [lump, aou_1_07 (1895)]		yes	no	no
e1ed749c-5f12-471f-893b-7dee611c9fa3	Zonotrichia atricapilla	Zonotrichia atricapilla; Zonotrichia coronata	60ad6cc1-ae03-4c43-95f1-aac104ae580a	1886 to 2017	aou_1.csv, aou_4_27, aou_5_34, aou_5_34.csv, NACC_list_species_aou_7_57.csv	aou_1.csv	NACC_list_species_aou_7_57.csv	1886, 1952, 1982, 1982, 2017	1886	2017	added Zonotrichia coronata		no	no	yes
7cdcf166-57d7-496c-8aa9-8469e4163e19	Puffinus subalaris	Puffinus subalaris	333b18ae-e366-4200-905c-f0397875ed14	2012	aou_7_53	aou_7_53	aou_7_53	2012	2012	2012	Puffinus lherminieri -> Puffinus subalaris + Puffinus lherminieri [split, aou_7_53 (2012)]	Puffinus lherminieri -> Puffinus subalaris + Puffinus lherminieri [split, aou_7_53 (2012)]	no	no	yes
25095de2-0c2c-4a0c-88ab-cd3032eb95e4	Puffinus subalaris	Puffinus subalaris	333b18ae-e366-4200-905c-f0397875ed14	2012 to 2017	aou_7_53, NACC_list_species_aou_7_57.csv	aou_7_53	NACC_list_species_aou_7_57.csv	2012, 2017	2012	2017	Puffinus lherminieri -> Puffinus subalaris + Puffinus lherminieri [split, aou_7_53 (2012)]		no	no	yes
9d4f547c-647e-4817-813c-3649a3fb008e	Pinicola enucleator	Pinicola enucleator	e072dd36-5578-494f-88d3-9880187df361	1886 to 2017	aou_1.csv, aou_5_34.csv, NACC_list_species_aou_7_57.csv	aou_1.csv	NACC_list_species_aou_7_57.csv	1886, 1982, 2017	1886	2017	added Pinicola enucleator		no	no	yes
8cad8c39-5450-4851-bb7c-f51bddf09a21	Icterus bullockii	Icterus bullocki; Icterus bullockii	922d42ed-dad3-4a64-bf7e-7d4774c78af8	1886 to 1973	aou_1.csv, aou_4_19, aou_5_32	aou_1.csv	aou_5_32	1886, 1944, 1973	1886	1973	added Icterus bullocki	Icterus bullockii + Icterus galbula -> Icterus galbula [lump, aou_5_32 (1973)]	yes	no	yes
b11f4f62-d77e-4676-b184-25e3ed464d15	Icterus bullockii	Icterus bullockii	922d42ed-dad3-4a64-bf7e-7d4774c78af8	1973 to 1995	aou_5_32, aou_6_40	aou_5_32	aou_6_40	1973, 1995	1973	1995	Icterus bullockii + Icterus galbula -> Icterus galbula [lump, aou_5_32 (1973)]	Icterus galbula -> Icterus bullockii + Icterus galbula + Icterus abeillei [split, aou_6_40 (1995)]	yes	no	yes
cd2b3cc5-4d7c-4e93-aa82-bcb82be0d357	Icterus bullockii	Icterus bullockii	922d42ed-dad3-4a64-bf7e-7d4774c78af8	1995 to 2017	aou_6_40, NACC_list_species_aou_7_57.csv	aou_6_40	NACC_list_species_aou_7_57.csv	1995, 2017	1995	2017	Icterus galbula -> Icterus bullockii + Icterus galbula + Icterus abeillei [split, aou_6_40 (1995)]		no	no	yes
08419129-4a57-43e2-87bc-a0d3b6389d97	Troglodytes aedon	Troglodytes aedon; Troglodytes aedon parkmanii	6761f76e-a44f-4f13-8775-5708c6267912	1886 to 2013	aou_1.csv, aou_4, aou_5_34.csv, aou_7_54	aou_1.csv	aou_7_54	1886, 1931, 1982, 2013	1886	2013	added Troglodytes aedon; added Troglodytes aedon parkmanii	Troglodytes aedon -> Troglodytes cobbi + Troglodytes aedon [split, aou_7_54 (2013)]	yes	no	yes
36e61e44-fa80-40d8-84b9-94e98900ccf1	Troglodytes aedon	Troglodytes aedon	6761f76e-a44f-4f13-8775-5708c6267912	2013 to 2017	aou_7_54, NACC_list_species_aou_7_57.csv	aou_7_54	NACC_list_species_aou_7_57.csv	2013, 2017	2013	2017	Troglodytes aedon -> Troglodytes cobbi + Troglodytes aedon [split, aou_7_54 (2013)]		no	no	yes
d3caa896-b75f-4a28-afbb-7ab60a01bf0b	Megaceryle alcyon	Ceryle alcyon; Megaceryle alcyon	84d838dc-57a3-4d7a-8786-e5022ce42ebd	1886 to 2017	aou_1.csv, aou_2_09, aou_3, aou_4, aou_5_34, aou_5_34.csv, aou_7_48, NACC_list_species_aou_7_57.csv	aou_1.csv	NACC_list_species_aou_7_57.csv	1886, 1899, 1910, 1931, 1982, 1982, 2007, 2017	1886	2017	added Ceryle alcyon		no	no	yes
c5fbd83e-d1c8-4356-b351-ef68c0776664	Myiarchus tyrannulus	Myiarchus tyrannulus	63e91b77-697c-4fa1-93a7-705490a11027	1931	aou_4	aou_4	aou_4	1931	1931	1931	Myiarchus tyrannulus + Myiarchus magister -> Myiarchus tyrannulus [lump, aou_4 (1931)]	Myiarchus tyrannulus + Myiarchus magister -> Myiarchus tyrannulus [lump, aou_4 (1931)]	yes	no	yes
5f6ad9a7-a24a-4a7a-a539-84dd4822b103	Myiarchus tyrannulus	Myiarchus tyrannulus	63e91b77-697c-4fa1-93a7-705490a11027	1931 to 2017	aou_4, aou_5, aou_5_34, aou_5_34.csv, NACC_list_species_aou_7_57.csv	aou_4	NACC_list_species_aou_7_57.csv	1931, 1957, 1982, 1982, 2017	1931	2017	Myiarchus tyrannulus + Myiarchus magister -> Myiarchus tyrannulus [lump, aou_4 (1931)]		yes	no	yes
826a2399-8af4-4ff5-b258-9184447c1c62	Trochilus violajugulum	Trochilus violajugulum	9cd84d00-e0d1-41c1-bfc4-fcc8bfee73be	1889 to 1901	aou_1_01, aou_2_10	aou_1_01	aou_2_10	1889, 1901	1889	1901	added Trochilus violajugulum		no	no	no
95ab0ad0-ce58-43cb-b934-28982cdeda37	Calcarius ornatus	Calcarius ornatus	7a6e68c0-9393-4da1-9876-bc2b080cf3f9	1886 to 2017	aou_1.csv, aou_5_34, aou_5_34.csv, aou_7_51, NACC_list_species_aou_7_57.csv	aou_1.csv	NACC_list_species_aou_7_57.csv	1886, 1982, 1982, 2010, 2017	1886	2017	added Calcarius ornatus		no	no	yes
e6f35a01-3a94-44e8-830e-86f97fe940d8	Poecile hudsonicus	Parus hudsonicus; Penthestes hudsonicus; Poecile hudsonica; Poecile hudsonicus	7a047db7-7e7e-448e-a638-d21442f1134a	1886 to 2017	aou_1.csv, aou_2_14, aou_4_19, aou_5, aou_5_34.csv, aou_6_41, aou_7_42, aou_7_50, NACC_list_species_aou_7_57.csv	aou_1.csv	NACC_list_species_aou_7_57.csv	1886, 1908, 1944, 1957, 1982, 1997, 2000, 2009, 2017	1886	2017	added Parus hudsonicus		no	no	yes
b0a63964-9db1-4d74-a3b1-9f3fb54d302d	Oceanodroma tethys	Oceanodroma tethys	db6c3f5f-dc8a-4f68-b1e5-4de64d38323c	1953 to 2017	aou_4_28, aou_5, aou_5_34, aou_5_34.csv, NACC_list_species_aou_7_57.csv	aou_4_28	NACC_list_species_aou_7_57.csv	1953, 1957, 1982, 1982, 2017	1953	2017	added Oceanodroma tethys		no	no	yes
01125005-fb44-4cea-9702-297ebf3d1f10	Pelagodroma marina	Pelagodroma marina	2f33d886-6957-4b80-b28c-2c44613a4cb3	1886 to 2017	aou_1.csv, aou_3_18, aou_5_34, aou_5_34.csv, NACC_list_species_aou_7_57.csv	aou_1.csv	NACC_list_species_aou_7_57.csv	1886, 1923, 1982, 1982, 2017	1886	2017	added Pelagodroma marina		no	no	yes
5420fde0-5747-4212-80cf-78d22d1aad9f	Uria aalge	Uria aalge; Uria troile; Uria troile californica; Uria troille	e0404134-5095-4ff9-862f-d82d8355b3b9	1886 to 2017	aou_1.csv, aou_3, aou_4, aou_5, aou_5_34.csv, NACC_list_species_aou_7_57.csv	aou_1.csv	NACC_list_species_aou_7_57.csv	1886, 1910, 1931, 1957, 1982, 2017	1886	2017	added Uria troile californica; added Uria troile		yes	no	yes
3e00b16e-a32a-4277-b0e6-8f80b277fd43	Xanthoura luxuosa	Xanthoura luxuosa	cf80ca94-cebd-4ca1-8c02-97b59dd4fde5	1886 to 1944	aou_1.csv, aou_4_19	aou_1.csv	aou_4_19	1886, 1944	1886	1944	added Xanthoura luxuosa		no	no	no
11394ef6-b059-4b82-87d4-49109f873eb9	Corvus cryptoleucus	Corvus cryptoleucus	d3f17c38-cf4f-4548-b289-a1abcaf5cbd3	1886 to 2017	aou_1.csv, aou_5_34, aou_5_34.csv, NACC_list_species_aou_7_57.csv	aou_1.csv	NACC_list_species_aou_7_57.csv	1886, 1982, 1982, 2017	1886	2017	added Corvus cryptoleucus		no	no	yes
1010fe80-29fd-4f91-9e0e-cbf0465c4d84	Mergus merganser	Mergus merganser	bc52a979-8fed-4bb3-9779-d917484de965	1931	aou_4	aou_4	aou_4	1931	1931	1931	Mergus merganser + Mergus americanus -> Mergus merganser [lump, aou_4 (1931)]	Mergus merganser + Mergus americanus -> Mergus merganser [lump, aou_4 (1931)]	yes	no	yes
35b4f67f-f2f1-4b4f-9d4c-a45c548cf17a	Mergus merganser	Mergus merganser	bc52a979-8fed-4bb3-9779-d917484de965	1931 to 2017	aou_4, aou_5, aou_5_34.csv, NACC_list_species_aou_7_57.csv	aou_4	NACC_list_species_aou_7_57.csv	1931, 1957, 1982, 2017	1931	2017	Mergus merganser + Mergus americanus -> Mergus merganser [lump, aou_4 (1931)]		yes	no	yes
b2f4f518-f99d-4039-998e-a79b2fa04308	Coragyps atratus	Catharista atrata; Catharista urubu; Coragyps atratus; Coragyps urubu	90a410a2-a697-4ce6-b50b-cd2e73aef170	1886 to 2017	aou_1.csv, aou_2_09, aou_3_17, aou_4, aou_5_34.csv, NACC_list_species_aou_7_57.csv	aou_1.csv	NACC_list_species_aou_7_57.csv	1886, 1899, 1920, 1931, 1982, 2017	1886	2017	added Catharista atrata		no	no	yes
7346d0ee-c600-4900-839e-f26acff52ff7	Pyrocephalus rubinus	Pyrocephalus rubineus; Pyrocephalus rubineus mexicanus; Pyrocephalus rubinus	2cfb90da-8e7e-47b0-88fb-0dbc8a74bae7	1886 to 2017	aou_1.csv, aou_3, aou_5_34.csv, NACC_list_species_aou_7_57.csv	aou_1.csv	NACC_list_species_aou_7_57.csv	1886, 1910, 1982, 2017	1886	2017	added Pyrocephalus rubineus mexicanus		yes	no	yes
a74c3126-ad34-46ee-92fe-0ca4432ab8b3	Ammospiza nigrescens	Ammodramus nigrescens; Ammospiza nigrescens; Passerherbulus nigrescens	1195078e-7743-471d-954e-bfb09c1a7ccf	1886 to 1973	aou_1.csv, aou_2_15, aou_4, aou_5_32	aou_1.csv	aou_5_32	1886, 1909, 1931, 1973	1886	1973	added Ammodramus nigrescens	Ammospiza mirabilis + Ammospiza maritima + Ammospiza nigrescens -> Ammospiza maritima [lump, aou_5_32 (1973)]	yes	no	no
099963d4-3141-40a3-ab77-4f0244d4a73b	Ammospiza nigrescens	Ammospiza nigrescens	1195078e-7743-471d-954e-bfb09c1a7ccf	1973	aou_5_32	aou_5_32	aou_5_32	1973	1973	1973	Ammospiza mirabilis + Ammospiza maritima + Ammospiza nigrescens -> Ammospiza maritima [lump, aou_5_32 (1973)]		yes	no	no
5caef0d5-0fea-432a-9733-d86ec104bbda	Crotophaga sulcirostris	Crotophaga sulcirostris	63c103a9-7334-4d7a-86a0-e4fb7fa5bab1	1886 to 2017	aou_1.csv, aou_5_34.csv, NACC_list_species_aou_7_57.csv	aou_1.csv	NACC_list_species_aou_7_57.csv	1886, 1982, 2017	1886	2017	added Crotophaga sulcirostris		no	no	yes
239f494e-0297-48ab-aff8-e612669cee85	Empidonax cineritius	Empidonax cineritius	d6fe92d0-71f0-41a6-8529-699d1338c4a6	1889 to 1908	aou_1_01, aou_2_14	aou_1_01	aou_2_14	1889, 1908	1889	1908	added Empidonax cineritius	Empidonax insulicola + Empidonax difficilis + Empidonax cineritius -> Empidonax difficilis [lump, aou_2_14 (1908)]	yes	no	no
a2f66935-5e40-4db7-94ed-4a82f85e03d9	Empidonax cineritius	Empidonax cineritius	d6fe92d0-71f0-41a6-8529-699d1338c4a6	1908	aou_2_14	aou_2_14	aou_2_14	1908	1908	1908	Empidonax insulicola + Empidonax difficilis + Empidonax cineritius -> Empidonax difficilis [lump, aou_2_14 (1908)]		yes	no	no
e60d90b9-c885-4016-9b14-560fbe1e21a0	Empidonax insulicola	Empidonax insulicola	8b393967-3cba-4c22-aa1f-da9b2c2442d2	1901 to 1908	aou_2_10, aou_2_14	aou_2_10	aou_2_14	1901, 1908	1901	1908	added Empidonax insulicola	Empidonax insulicola + Empidonax difficilis + Empidonax cineritius -> Empidonax difficilis [lump, aou_2_14 (1908)]	yes	no	no
daacd43c-5353-44ba-9cbc-e64628cb1ed0	Empidonax insulicola	Empidonax insulicola	8b393967-3cba-4c22-aa1f-da9b2c2442d2	1908	aou_2_14	aou_2_14	aou_2_14	1908	1908	1908	Empidonax insulicola + Empidonax difficilis + Empidonax cineritius -> Empidonax difficilis [lump, aou_2_14 (1908)]		yes	no	no
28b1bcba-dfe2-4078-9e79-94fa51ba3a16	Ammodramus rostratus	Ammodramus rostratus; Ammodramus rostratus guttatus	2337d5de-97cc-46bd-bdf8-1d589a0944e1	1886 to 1902	aou_1.csv, aou_2_11	aou_1.csv	aou_2_11	1886, 1902	1886	1902	added Ammodramus rostratus guttatus; added Ammodramus rostratus	Ammodramus sanctorum + Ammodramus rostratus -> Ammodramus rostratus [lump, aou_2_11 (1902)]	yes	no	no
c20db1c5-116e-4e97-a591-86c82e31265e	Passerculus rostratus	Ammodramus rostratus; Passerculus rostratus	2337d5de-97cc-46bd-bdf8-1d589a0944e1	1902 to 1944	aou_2_11, aou_2_12, aou_4_19	aou_2_11	aou_4_19	1902, 1903, 1944	1902	1944	Ammodramus sanctorum + Ammodramus rostratus -> Ammodramus rostratus [lump, aou_2_11 (1902)]	Passerculus beldingi + Passerculus rostratus + Passerculus sandwichensis -> Passerculus sandwichensis [lump, aou_4_19 (1944)]	yes	no	no
839b3cca-ce50-4062-b034-693c01a7f303	Passerculus rostratus	Passerculus rostratus	2337d5de-97cc-46bd-bdf8-1d589a0944e1	1944	aou_4_19	aou_4_19	aou_4_19	1944	1944	1944	Passerculus beldingi + Passerculus rostratus + Passerculus sandwichensis -> Passerculus sandwichensis [lump, aou_4_19 (1944)]		yes	no	no
e5ac28af-0a7a-4ab6-9670-a23f326538c5	Accipiter cooperii	Accipiter cooperi; Accipiter cooperii	a1a508cd-908a-463c-99fc-d6e7a97858f7	1886 to 2017	aou_1.csv, aou_2, aou_2_15, aou_3, aou_3_18, aou_4_19, aou_5_34.csv, NACC_list_species_aou_7_57.csv	aou_1.csv	NACC_list_species_aou_7_57.csv	1886, 1895, 1909, 1910, 1923, 1944, 1982, 2017	1886	2017	added Accipiter cooperi		no	no	yes
5ecfa28e-017a-4d4a-80e8-5d0a48fcdc7a	Sula nebouxii	Sula gossii; Sula nebouxi; Sula nebouxii	a4ebe26c-a3ee-4afb-bb59-c2128c5f3a8b	1889 to 2017	aou_1_01, aou_2_08, aou_3, aou_4_24, aou_5_34.csv, NACC_list_species_aou_7_57.csv	aou_1_01	NACC_list_species_aou_7_57.csv	1889, 1897, 1910, 1949, 1982, 2017	1889	2017	added Sula gossii		no	no	yes
00f844f3-2a1f-47fb-b165-35540baf66cc	Aquila chrysaetos	Aquila chrysaetos	479b2486-b5ae-4e2a-bad7-5e814ae629c2	1886 to 2017	aou_1.csv, aou_2_15, aou_3_18, aou_4, aou_5_34.csv, NACC_list_species_aou_7_57.csv	aou_1.csv	NACC_list_species_aou_7_57.csv	1886, 1909, 1923, 1931, 1982, 2017	1886	2017	added Aquila chrysaetos		no	no	yes
3a3b7aee-21ba-4c7c-a0e2-a90554bc7154	Perisoreus canadensis	Perisoreus canadensis; Perisoreus canadensis capitalis; Perisoreus canadensis fumifrons; Perisoreus canadensis nigricapillus	365c0ec3-2a36-4e7c-81ec-cb19294e198a	1886 to 1944	aou_1.csv, aou_4_19	aou_1.csv	aou_4_19	1886, 1944	1886	1944	added Perisoreus canadensis nigricapillus; added Perisoreus canadensis capitalis; added Perisoreus canadensis fumifrons; added Perisoreus canadensis	Perisoreus canadensis + Perisoreus obscurus -> Perisoreus canadensis [lump, aou_4_19 (1944)]	yes	no	yes
0cde3088-62b4-44b1-98fc-5b3fc3e83aa5	Perisoreus canadensis	Perisoreus canadensis	365c0ec3-2a36-4e7c-81ec-cb19294e198a	1944 to 2017	aou_4_19, aou_5, aou_5_34.csv, NACC_list_species_aou_7_57.csv	aou_4_19	NACC_list_species_aou_7_57.csv	1944, 1957, 1982, 2017	1944	2017	Perisoreus canadensis + Perisoreus obscurus -> Perisoreus canadensis [lump, aou_4_19 (1944)]		yes	no	yes
981f97d1-2115-40ae-adcd-11de4d070499	Amazilia yucatanensis	Amazilia cerviniventris; Amazilia yucatanensis; Amazilis cerviniventris	97dfb5a9-82cd-4046-8353-f1d9faab11cf	1886 to 2017	aou_1.csv, aou_2_10, aou_3_18, aou_5_34.csv, NACC_list_species_aou_7_57.csv	aou_1.csv	NACC_list_species_aou_7_57.csv	1886, 1901, 1923, 1982, 2017	1886	2017	added Amazilia cerviniventris		no	no	yes
afa5fcf6-ac6b-430c-a3a5-b9cc788f7e60	Podiceps auritus	Colymbus auritus; Podiceps auritus	e4b8c99c-30f1-4e01-bbf8-bdac1fcb7de2	1886 to 2017	aou_1.csv, aou_2_14, aou_5, aou_5_34.csv, NACC_list_species_aou_7_57.csv	aou_1.csv	NACC_list_species_aou_7_57.csv	1886, 1908, 1957, 1982, 2017	1886	2017	added Colymbus auritus		no	no	yes
d4f333cc-39a9-4e7b-bd47-e9518f73dfdd	Empidonax difficilis	Empidonax difficilis	ff095b25-1411-46ba-acc3-1d66d6ae07c1	1886 to 1908	aou_1.csv, aou_1_01, aou_2_14	aou_1.csv	aou_2_14	1886, 1889, 1908	1886	1908	added Empidonax difficilis	Empidonax insulicola + Empidonax difficilis + Empidonax cineritius -> Empidonax difficilis [lump, aou_2_14 (1908)]	yes	no	yes
e857530f-fd75-42ea-8ae4-4b614ae88030	Empidonax difficilis	Empidonax difficilis	ff095b25-1411-46ba-acc3-1d66d6ae07c1	1908 to 1989	aou_2_14, aou_3, aou_5_34.csv, aou_6_37	aou_2_14	aou_6_37	1908, 1910, 1982, 1989	1908	1989	Empidonax insulicola + Empidonax difficilis + Empidonax cineritius -> Empidonax difficilis [lump, aou_2_14 (1908)]	Empidonax difficilis -> Empidonax difficilis + Empidonax occidentalis [split, aou_6_37 (1989)]	yes	no	yes
8867c8f3-18e8-4d65-9c7e-3bf78812cf29	Empidonax difficilis	Empidonax difficilis	ff095b25-1411-46ba-acc3-1d66d6ae07c1	1989 to 2017	aou_6_37, NACC_list_species_aou_7_57.csv	aou_6_37	NACC_list_species_aou_7_57.csv	1989, 2017	1989	2017	Empidonax difficilis -> Empidonax difficilis + Empidonax occidentalis [split, aou_6_37 (1989)]		no	no	yes
b378ddc4-ef7e-40c2-8209-89a3843b1c8c	Sula piscator	Sula piscator	456b8594-59d0-44d8-8bda-d3ebc4ad6a7f	1886 to 1944	aou_1.csv, aou_4_19	aou_1.csv	aou_4_19	1886, 1944	1886	1944	added Sula piscator	Sula piscator + Sula sula -> Sula sula [lump, aou_4_19 (1944)]	yes	no	no
35dae436-7a0d-40a4-afed-dcb5ba383595	Sula piscator	Sula piscator	456b8594-59d0-44d8-8bda-d3ebc4ad6a7f	1944	aou_4_19	aou_4_19	aou_4_19	1944	1944	1944	Sula piscator + Sula sula -> Sula sula [lump, aou_4_19 (1944)]		yes	no	no
31d19a22-9483-4bcb-b1f2-7ab8c1f717ec	Macronectes giganteus	Macronectes giganteus; Ossifraga gigantea	efb17a16-f910-43a5-b8a6-4203e3180fd1	1886 to 1931	aou_1.csv, aou_2_14, aou_3_18, aou_4	aou_1.csv	aou_4	1886, 1908, 1923, 1931	1886	1931	added Ossifraga gigantea		no	no	no
fb5a23f2-805f-4723-aa87-ff8a360f11a3	Charadrius morinellus	Charadrius morinellus; Eudromias morinellus	d29707b0-0b57-47b4-90ab-186b59ba84b4	1901 to 2017	aou_2_10, aou_5_34, aou_5_34.csv, NACC_list_species_aou_7_57.csv	aou_2_10	NACC_list_species_aou_7_57.csv	1901, 1982, 1982, 2017	1901	2017	added Eudromias morinellus		no	no	yes
b560d1aa-21d5-47b8-82bc-f255415d3b7c	Setophaga tigrina	Dendroica tigrina; Setophaga tigrina	d3c67ec1-6507-4d97-9adb-ff0f34e44cc3	1886 to 2017	aou_1.csv, aou_3_17, aou_5, aou_5_34, aou_5_34.csv, aou_6, aou_7_52, NACC_list_species_aou_7_57.csv	aou_1.csv	NACC_list_species_aou_7_57.csv	1886, 1920, 1957, 1982, 1982, 1983, 2011, 2017	1886	2017	added Dendroica tigrina		no	no	yes
1a65678c-aed5-4564-a524-1d1f84fe15df	Zonotrichia gambeli	Zonotrichia gambeli	682570bc-9436-470f-b722-77368283abb7	1886 to 1890	aou_1.csv, aou_1_02	aou_1.csv	aou_1_02	1886, 1890	1886	1890	added Zonotrichia gambeli		no	no	no
d6432247-56ca-479d-8ce6-9140503429ab	Peucaea botterii	Peucaea botterii	b873074f-e5c8-4af9-8132-9df18452062e	1902	aou_2_11	aou_2_11	aou_2_11	1902	1902	1902	Peucaea mexicana + Peucaea arizonae + Peucaea botterii -> Peucaea botterii [lump, aou_2_11 (1902)]	Peucaea mexicana + Peucaea arizonae + Peucaea botterii -> Peucaea botterii [lump, aou_2_11 (1902)]	yes	no	yes
402722de-cd77-4c76-b9b1-c5c9d65a6eb9	Peucaea botterii	Aimophila botterii; Peucaea botterii	b873074f-e5c8-4af9-8132-9df18452062e	1902 to 2017	aou_2_11, aou_3, aou_4, aou_5_34, aou_5_34.csv, aou_7_51, NACC_list_species_aou_7_57.csv	aou_2_11	NACC_list_species_aou_7_57.csv	1902, 1910, 1931, 1982, 1982, 2010, 2017	1902	2017	Peucaea mexicana + Peucaea arizonae + Peucaea botterii -> Peucaea botterii [lump, aou_2_11 (1902)]		yes	no	yes
c1825a3e-6e99-4592-9c2f-4c26de0dcacc	Micrathene whitneyi	Micrathene whitneyi; Micropallas whitneyi	16fb7858-6a07-4387-989e-ce6b4405fed4	1886 to 2017	aou_1.csv, aou_1_01, aou_2_14, aou_4_22, aou_5_34.csv, NACC_list_species_aou_7_57.csv	aou_1.csv	NACC_list_species_aou_7_57.csv	1886, 1889, 1908, 1947, 1982, 2017	1886	2017	added Micrathene whitneyi		no	no	yes
2789dd08-98b0-4de8-bfe2-27d7b34df798	Nannus hiemalis	Anorthura hiemalis; Nannus hiemalis; Olbiorchilus hiemalis; Troglodytes hiemalis; Troglodytes hiemalis pacificus	f8809e52-6f79-4209-a778-3b863f7e3db1	1886 to 1931	aou_1.csv, aou_2_09, aou_2_11, aou_2_14, aou_4	aou_1.csv	aou_4	1886, 1899, 1902, 1908, 1931	1886	1931	added Troglodytes hiemalis pacificus; added Troglodytes hiemalis	Nannus meliger + Nannus hiemalis -> Nannus hiemalis [lump, aou_4 (1931)]	yes	no	yes
98150211-4180-4c94-8c4a-81d3b951cf17	Nannus hiemalis	Nannus hiemalis	f8809e52-6f79-4209-a778-3b863f7e3db1	1931 to 1944	aou_4, aou_4_19	aou_4	aou_4_19	1931, 1944	1931	1944	Nannus meliger + Nannus hiemalis -> Nannus hiemalis [lump, aou_4 (1931)]	Troglodytes troglodytes + Nannus hiemalis -> Troglodytes troglodytes [lump, aou_4_19 (1944)]	yes	no	no
27906084-b139-4cf2-8bd1-d32f54505ae7	Troglodytes hiemalis	Nannus hiemalis; Troglodytes hiemalis	f8809e52-6f79-4209-a778-3b863f7e3db1	1944 to 2010	aou_4_19, aou_7_51	aou_4_19	aou_7_51	1944, 2010	1944	2010	Troglodytes troglodytes + Nannus hiemalis -> Troglodytes troglodytes [lump, aou_4_19 (1944)]	Troglodytes troglodytes -> Troglodytes hiemalis + Troglodytes troglodytes + Troglodytes pacificus [split, aou_7_51 (2010)]	yes	no	yes
3c8ffcc6-7560-4da6-aa5d-0aea488c7906	Troglodytes hiemalis	Troglodytes hiemalis	f8809e52-6f79-4209-a778-3b863f7e3db1	2010 to 2017	aou_7_51, NACC_list_species_aou_7_57.csv	aou_7_51	NACC_list_species_aou_7_57.csv	2010, 2017	2010	2017	Troglodytes troglodytes -> Troglodytes hiemalis + Troglodytes troglodytes + Troglodytes pacificus [split, aou_7_51 (2010)]		no	no	yes
a66411b7-7fd3-4982-87ce-c9498d793039	Picoides scalaris	Dendrocopos scalaris; Dryobates scalaris; Dryobates scalaris lucasanus; Picoides scalaris	c6546fa7-29cd-42f5-bd1e-2e1682013c62	1886 to 2017	aou_1.csv, aou_1_01, aou_2, aou_4_22, aou_5, aou_5_33, aou_5_34.csv, NACC_list_species_aou_7_57.csv	aou_1.csv	NACC_list_species_aou_7_57.csv	1886, 1889, 1895, 1947, 1957, 1976, 1982, 2017	1886	2017	added Dryobates scalaris; added Dryobates scalaris lucasanus		yes	no	yes
08dd3556-5048-4321-8e05-f725e614be9a	Mergus serrator	Merganser serrator; Mergus serrator	6f004a70-9adf-42ea-837e-10364bcff424	1886 to 2017	aou_1.csv, aou_2_14, aou_5_34.csv, NACC_list_species_aou_7_57.csv	aou_1.csv	NACC_list_species_aou_7_57.csv	1886, 1908, 1982, 2017	1886	2017	added Merganser serrator		no	no	yes
2cb64bf4-4561-46cd-85d3-433370efdb54	Vireo philadelphicus	Vireo philadelphicus; Vireosylva philadelphica	aca040a2-f3c5-4a3c-bf18-c33011878583	1886 to 2017	aou_1.csv, aou_2_14, aou_4, aou_5_34.csv, NACC_list_species_aou_7_57.csv	aou_1.csv	NACC_list_species_aou_7_57.csv	1886, 1908, 1931, 1982, 2017	1886	2017	added Vireo philadelphicus		no	no	yes
d949fafe-b583-45a4-a584-c3acc805aba0	Botaurus lentiginosus	Botaurus lentiginosus	f3fa61ca-b24c-424e-8f98-4282b1d676e2	1886 to 2017	aou_1.csv, aou_3, aou_4, aou_5_34.csv, NACC_list_species_aou_7_57.csv	aou_1.csv	NACC_list_species_aou_7_57.csv	1886, 1910, 1931, 1982, 2017	1886	2017	added Botaurus lentiginosus		no	no	yes
b70a89aa-6910-4796-9575-21b218292bd0	Toxostoma crissale	Harporhynchus crissalis; Toxostoma crissale; Toxostoma crissalis; Toxostoma dorsale	6d84f172-cf82-4a82-87cb-8738b7de7509	1886 to 2017	aou_1.csv, aou_2_11, aou_3, aou_4, aou_5_34.csv, aou_6_35, NACC_list_species_aou_7_57.csv	aou_1.csv	NACC_list_species_aou_7_57.csv	1886, 1902, 1910, 1931, 1982, 1985, 2017	1886	2017	added Harporhynchus crissalis		no	no	yes
99929796-8d9a-4906-aefb-ce95870cfa48	Dendrocygna arborea	Dendrocygna arborea	43549d0f-460b-46b2-861d-b010abb3f8c2	1957 to 2017	aou_5, aou_5_33, aou_5_34, aou_6, NACC_list_species_aou_7_57.csv	aou_5	NACC_list_species_aou_7_57.csv	1957, 1976, 1982, 1983, 2017	1957	2017	added Dendrocygna arborea		no	no	yes
f4fabbe5-2f37-402d-b568-b933c118eef3	Charadrius hiaticula	Aegialitis hiaticula; Charadrius hiaticula; Charadrius hiaticulus	fcc1ca2b-0d79-4113-b717-f0768cd3a6b0	1886 to 1944	aou_1.csv, aou_2_15, aou_3_17, aou_4, aou_4_19	aou_1.csv	aou_4_19	1886, 1909, 1920, 1931, 1944	1886	1944	added Aegialitis hiaticula	Charadrius semipalmatus + Charadrius hiaticula -> Charadrius hiaticula [lump, aou_4_19 (1944)]	yes	no	yes
ca1f6f2a-e89d-4d2f-ac57-0576b9610dbf	Charadrius hiaticula	Charadrius hiaticula	fcc1ca2b-0d79-4113-b717-f0768cd3a6b0	1944 to 1956	aou_4_19, aou_4_29, aou_4_31	aou_4_19	aou_4_31	1944, 1954, 1956	1944	1956	Charadrius semipalmatus + Charadrius hiaticula -> Charadrius hiaticula [lump, aou_4_19 (1944)]	Charadrius hiaticula -> Charadrius semipalmatus + Charadrius hiaticula [split, aou_4_31 (1956)]	yes	no	yes
a057e4e9-3567-4e30-a6e7-9c31f1d2569d	Charadrius hiaticula	Charadrius hiaticula	fcc1ca2b-0d79-4113-b717-f0768cd3a6b0	1956 to 2017	aou_4_31, aou_5_34, aou_5_34.csv, NACC_list_species_aou_7_57.csv	aou_4_31	NACC_list_species_aou_7_57.csv	1956, 1982, 1982, 2017	1956	2017	Charadrius hiaticula -> Charadrius semipalmatus + Charadrius hiaticula [split, aou_4_31 (1956)]		no	no	yes
5a65c09b-e46a-4cd0-8664-b2bf8a455e40	Buteo albonotatus	Buteo abbreviatus; Buteo albonotatus	212b70b8-cf45-4d76-945e-798ce46ffb1a	1886 to 2017	aou_1.csv, aou_2_15, aou_3_18, aou_4, aou_5_34.csv, NACC_list_species_aou_7_57.csv	aou_1.csv	NACC_list_species_aou_7_57.csv	1886, 1909, 1923, 1931, 1982, 2017	1886	2017	added Buteo abbreviatus		no	no	yes
e00d7c3b-15ab-4bf7-91f9-b46f83538684	Synthliboramphus scrippsi	Synthliboramphus scrippsi	8a047b74-fddb-407f-b57f-fe0b0bd77fee	2012	aou_7_53	aou_7_53	aou_7_53	2012	2012	2012	Synthliboramphus hypoleucus -> Synthliboramphus hypoleucus + Synthliboramphus scrippsi [split, aou_7_53 (2012)]	Synthliboramphus hypoleucus -> Synthliboramphus hypoleucus + Synthliboramphus scrippsi [split, aou_7_53 (2012)]	no	no	yes
51bf2355-5acf-4d54-9aca-7bbc2e646cc6	Synthliboramphus scrippsi	Synthliboramphus scrippsi	8a047b74-fddb-407f-b57f-fe0b0bd77fee	2012 to 2017	aou_7_53, NACC_list_species_aou_7_57.csv	aou_7_53	NACC_list_species_aou_7_57.csv	2012, 2017	2012	2017	Synthliboramphus hypoleucus -> Synthliboramphus hypoleucus + Synthliboramphus scrippsi [split, aou_7_53 (2012)]		no	no	yes
e9056f2f-ccec-4469-877b-80f2257e81df	Catharus guttatus	Catharus guttatus; Hylocichla aonalaschkae; Hylocichla guttata; Turdus aonalaschkae; Turdus aonalaschkae auduboni; Turdus aonalaschkae pallasii	1afbd938-5fb6-410b-9b14-814a5e407604	1886 to 2017	aou_1.csv, aou_2_09, aou_2_11, aou_3, aou_5, aou_5_32, aou_5_34, aou_5_34.csv, aou_6, NACC_list_species_aou_7_57.csv	aou_1.csv	NACC_list_species_aou_7_57.csv	1886, 1899, 1902, 1910, 1957, 1973, 1982, 1982, 1983, 2017	1886	2017	added Turdus aonalaschkae pallasii; added Turdus aonalaschkae auduboni; added Turdus aonalaschkae		yes	no	yes
f2105e2f-c46a-4bb4-841f-d204164cf493	Larus canus	Larus canus	54472fde-463e-4efc-bc7e-31cc00fa8407	1886 to 1931	aou_1.csv, aou_2_14, aou_3, aou_4	aou_1.csv	aou_4	1886, 1908, 1910, 1931	1886	1931	added Larus canus	Larus canus + Larus brachyrhynchus -> Larus canus [lump, aou_4 (1931)]	yes	no	yes
93505142-ae96-421a-abab-cd83c5f28575	Larus canus	Larus canus	54472fde-463e-4efc-bc7e-31cc00fa8407	1931 to 2017	aou_4, aou_5, aou_5_34.csv, NACC_list_species_aou_7_57.csv	aou_4	NACC_list_species_aou_7_57.csv	1931, 1957, 1982, 2017	1931	2017	Larus canus + Larus brachyrhynchus -> Larus canus [lump, aou_4 (1931)]		yes	no	yes
ef094a6d-2dad-47a6-8945-72b99ec94f51	Pterodroma scalaris	Aestrelata gularis; Aestrelata scalaris; Pterodroma scalaris	afd72979-fcf0-4308-9528-3ffd02b8736e	1886 to 1931	aou_1.csv, aou_1_01, aou_3_17, aou_3_18, aou_4	aou_1.csv	aou_4	1886, 1889, 1920, 1923, 1931	1886	1931	added Aestrelata gularis	Pterodroma scalaris + Pterodroma inexpectata + Pterodroma fisheri -> Pterodroma inexpectata [lump, aou_4 (1931)]	yes	no	no
b4eddc0e-2d93-4526-9d1a-832881145964	Pterodroma scalaris	Pterodroma scalaris	afd72979-fcf0-4308-9528-3ffd02b8736e	1931	aou_4	aou_4	aou_4	1931	1931	1931	Pterodroma scalaris + Pterodroma inexpectata + Pterodroma fisheri -> Pterodroma inexpectata [lump, aou_4 (1931)]		yes	no	no
35d0d0ae-8836-405d-974b-1badf0ea8b82	Arenaria interpres	Arenaria interpres	12dac82c-0f6e-45dc-aadd-438f02dcaa9a	1886 to 1908	aou_1.csv, aou_2_14	aou_1.csv	aou_2_14	1886, 1908	1886	1908	added Arenaria interpres	Arenaria interpres + Arenaria morinella -> Arenaria interpres [lump, aou_2_14 (1908)]	yes	no	yes
e5d0f514-b505-49c1-a23e-d64a430c3209	Arenaria interpres	Arenaria interpres	12dac82c-0f6e-45dc-aadd-438f02dcaa9a	1908 to 2017	aou_2_14, aou_4, aou_5_34.csv, NACC_list_species_aou_7_57.csv	aou_2_14	NACC_list_species_aou_7_57.csv	1908, 1931, 1982, 2017	1908	2017	Arenaria interpres + Arenaria morinella -> Arenaria interpres [lump, aou_2_14 (1908)]		yes	no	yes
737b77be-7570-4722-96c2-12f9ed577bf8	Parula graysoni	Compsothlypis graysoni; Parula graysoni	6b9ce9fc-8536-455c-b899-817346863a3c	1931 to 1973	aou_4, aou_4_22, aou_5, aou_5_32	aou_4	aou_5_32	1931, 1947, 1957, 1973	1931	1973	added Compsothlypis graysoni	Parula graysoni + Parula pitiayumi -> Parula pitiayumi [lump, aou_5_32 (1973)]	yes	no	no
2db625f1-131d-424b-a862-23593e14c714	Parula graysoni	Parula graysoni	6b9ce9fc-8536-455c-b899-817346863a3c	1973	aou_5_32	aou_5_32	aou_5_32	1973	1973	1973	Parula graysoni + Parula pitiayumi -> Parula pitiayumi [lump, aou_5_32 (1973)]		yes	no	no
ef2aa7a9-0870-46bb-9128-6b4cc95a89b5	Recurvirostra americana	Recurvirostra americana	6e748e3c-279b-4ca7-b794-4498ae498cba	1886 to 2017	aou_1.csv, aou_3, aou_5, aou_5_34.csv, NACC_list_species_aou_7_57.csv	aou_1.csv	NACC_list_species_aou_7_57.csv	1886, 1910, 1957, 1982, 2017	1886	2017	added Recurvirostra americana		no	no	yes
450ff89a-8e4a-4b45-8259-984acde2186c	Cuculus canorus	Cuculus canorus	b5e80c88-32c6-450e-b27c-a9048e08daed	1895 to 2017	aou_1_07, aou_2, aou_4, aou_4_27, aou_5_34, aou_5_34.csv, NACC_list_species_aou_7_57.csv	aou_1_07	NACC_list_species_aou_7_57.csv	1895, 1895, 1931, 1952, 1982, 1982, 2017	1895	2017	added Cuculus canorus		no	no	yes
c44a3258-6aae-494a-87d8-1b9c6e402a3b	Lagopus mutus	Lagopus mutus	52db1a64-e5ab-441f-b47f-9469580ac26a	1944	aou_4_19	aou_4_19	aou_4_19	1944	1944	1944	Lagopus mutus + Lagopus rupestris -> Lagopus mutus [lump, aou_4_19 (1944)]	Lagopus mutus + Lagopus rupestris -> Lagopus mutus [lump, aou_4_19 (1944)]	yes	no	no
f8e3e08e-9e80-4637-9ad3-173416fc1ea5	Lagopus muta	Lagopus muta; Lagopus mutus	52db1a64-e5ab-441f-b47f-9469580ac26a	1944 to 2017	aou_4_19, aou_5_34, aou_5_34.csv, aou_7_45, NACC_list_species_aou_7_57.csv	aou_4_19	NACC_list_species_aou_7_57.csv	1944, 1982, 1982, 2004, 2017	1944	2017	Lagopus mutus + Lagopus rupestris -> Lagopus mutus [lump, aou_4_19 (1944)]		yes	no	yes
c03ab5ac-4da2-460f-a507-6ad891c29f53	Pooecetes gramineus	Poocaetes gramineus; Poocaetes gramineus confinis; Pooecetes gramineus	54e4ea6b-edc6-43eb-a1d8-9fa671975f51	1886 to 2017	aou_1.csv, aou_2_09, aou_5_34, aou_5_34.csv, NACC_list_species_aou_7_57.csv	aou_1.csv	NACC_list_species_aou_7_57.csv	1886, 1899, 1982, 1982, 2017	1886	2017	added Poocaetes gramineus; added Poocaetes gramineus confinis		yes	no	yes
2cfb7354-cfca-4eee-9fd9-14f8528cbf21	Stelgidopteryx serripennis	Stelgidopteryx serripennis	2d137205-0d0c-4418-89b6-a3f0d75bc2ad	1886 to 1931	aou_1.csv, aou_4	aou_1.csv	aou_4	1886, 1931	1886	1931	added Stelgidopteryx serripennis	Stelgidopteryx serripennis + Stelgidopteryx ruficollis -> Stelgidopteryx ruficollis [lump, aou_4 (1931)]	yes	no	yes
12231ac9-750d-4be4-b488-02e196310663	Stelgidopteryx serripennis	Stelgidopteryx serripennis	2d137205-0d0c-4418-89b6-a3f0d75bc2ad	1931 to 2017	aou_4, aou_5_34, aou_5_34.csv, NACC_list_species_aou_7_57.csv	aou_4	NACC_list_species_aou_7_57.csv	1931, 1982, 1982, 2017	1931	2017	Stelgidopteryx serripennis + Stelgidopteryx ruficollis -> Stelgidopteryx ruficollis [lump, aou_4 (1931)]		yes	no	yes
f03b778c-c7bb-477a-bae3-2dee92d3dbf6	Cassidix mexicanus	Cassidix mexicanus	4b39b2a0-d52f-47af-9225-3937a841983e	1931	aou_4	aou_4	aou_4	1931	1931	1931	Megaquiscalus major + Cassidix mexicanus -> Cassidix mexicanus [lump, aou_4 (1931)]	Megaquiscalus major + Cassidix mexicanus -> Cassidix mexicanus [lump, aou_4 (1931)]	yes	no	no
ded7f748-ae28-4eb6-88ce-fafe40124814	Cassidix mexicanus	Cassidix mexicanus	4b39b2a0-d52f-47af-9225-3937a841983e	1931 to 1973	aou_4, aou_5_32	aou_4	aou_5_32	1931, 1973	1931	1973	Megaquiscalus major + Cassidix mexicanus -> Cassidix mexicanus [lump, aou_4 (1931)]	Cassidix mexicanus -> Cassidix major + Cassidix mexicanus [split, aou_5_32 (1973)]	yes	no	no
c56478ee-38ca-4658-81e8-19858ee4c439	Quiscalus mexicanus	Cassidix mexicanus; Quiscalus mexicanus	4b39b2a0-d52f-47af-9225-3937a841983e	1973 to 2017	aou_5_32, aou_5_33, aou_5_34, aou_5_34.csv, aou_6, NACC_list_species_aou_7_57.csv	aou_5_32	NACC_list_species_aou_7_57.csv	1973, 1976, 1982, 1982, 1983, 2017	1973	2017	Cassidix mexicanus -> Cassidix major + Cassidix mexicanus [split, aou_5_32 (1973)]		no	no	yes
dfc6b2b0-aee9-4278-87a9-16430befc9c3	Phaethon aethereus	Phaethon aethereus	d4e4d4e3-5857-465e-a055-317a32bd9771	1886 to 2017	aou_1.csv, aou_2_15, aou_4, aou_5, aou_5_34, aou_5_34.csv, NACC_list_species_aou_7_57.csv	aou_1.csv	NACC_list_species_aou_7_57.csv	1886, 1909, 1931, 1957, 1982, 1982, 2017	1886	2017	added Phaethon aethereus		no	no	yes
51b5c419-e290-4385-a0c9-c43679794893	Fregata magnificens	Fregata magnificens	6a58fd50-cbc7-43f0-bf9d-e87662e5be64	1931	aou_4	aou_4	aou_4	1931	1931	1931	Fregata aquila -> Fregata aquila + Fregata magnificens [split, aou_4 (1931)]	Fregata aquila -> Fregata aquila + Fregata magnificens [split, aou_4 (1931)]	no	no	yes
4a7f4e1d-f40b-4ba7-9620-3d9f2500d4e4	Fregata magnificens	Fregata magnificens	6a58fd50-cbc7-43f0-bf9d-e87662e5be64	1931 to 2017	aou_4, aou_5, aou_5_34, aou_5_34.csv, NACC_list_species_aou_7_57.csv	aou_4	NACC_list_species_aou_7_57.csv	1931, 1957, 1982, 1982, 2017	1931	2017	Fregata aquila -> Fregata aquila + Fregata magnificens [split, aou_4 (1931)]		no	no	yes
43a053ba-503c-49e9-815a-62f14e4478fd	Tyto alba	Tyto alba	6deaf03e-d329-4aa0-92ec-1e53d0658a8f	1923	aou_3_18	aou_3_18	aou_3_18	1923	1923	1923	Tyto alba + Tyto pratincola -> Tyto alba [lump, aou_3_18 (1923)]	Tyto alba + Tyto pratincola -> Tyto alba [lump, aou_3_18 (1923)]	yes	no	yes
188a0476-64e4-40ef-a012-d0f4d48502fe	Tyto alba	Tyto alba	6deaf03e-d329-4aa0-92ec-1e53d0658a8f	1923 to 2017	aou_3_18, aou_4, aou_5_34, aou_5_34.csv, aou_6_37, aou_7, NACC_list_species_aou_7_57.csv	aou_3_18	NACC_list_species_aou_7_57.csv	1923, 1931, 1982, 1982, 1989, 1998, 2017	1923	2017	Tyto alba + Tyto pratincola -> Tyto alba [lump, aou_3_18 (1923)]		yes	no	yes
09c617b6-fe46-4b54-a24a-302574556baf	Acridotheres cristatellus	Acridotheres cristatellus; Aethiopsar cristatellus	729102f6-4b22-4304-a787-7aa9658d5f67	1931 to 2005	aou_4, aou_4_19, aou_5, aou_5_34.csv, aou_7_46	aou_4	aou_7_46	1931, 1944, 1957, 1982, 2005	1931	2005	added Aethiopsar cristatellus		no	no	no
e4fe3627-fd00-4347-a5f7-c5bee80ac286	Ardea cinerea	Ardea cinerea	5053690c-b2a3-4d1c-8ce8-fbfc72b777f4	1886 to 2017	aou_1.csv, aou_2_15, aou_5, aou_5_34, aou_6, NACC_list_species_aou_7_57.csv	aou_1.csv	NACC_list_species_aou_7_57.csv	1886, 1909, 1957, 1982, 1983, 2017	1886	2017	added Ardea cinerea		no	no	yes
cc670ef0-1cc7-4d11-ae1c-b77f71e818e5	Polioptila plumbea	Polioptila plumbea	a55dfbd4-0827-452c-8af9-ea2fa16b4fea	1886 to 2017	aou_1.csv, aou_4, aou_6, aou_7_51, NACC_list_species_aou_7_57.csv	aou_1.csv	NACC_list_species_aou_7_57.csv	1886, 1931, 1983, 2010, 2017	1886	2017	added Polioptila plumbea		no	no	yes
4193093c-c769-4819-901b-c77cae980f61	Dendrocygna viduata	Dendrocygna viduata	4dbb1e51-d230-4e48-84ba-39e45ab63aca	1931 to 2017	aou_4, aou_4_31, aou_5, aou_5_33, aou_5_34, aou_6, NACC_list_species_aou_7_57.csv	aou_4	NACC_list_species_aou_7_57.csv	1931, 1956, 1957, 1976, 1982, 1983, 2017	1931	2017	added Dendrocygna viduata		no	no	yes
0ac8cfc3-4ca4-485b-ab42-3d69373c94d2	Sturnella neglecta	Sturnella neglecta	e2be211a-1349-4cc1-8ebe-dde9bab2a4bc	1908	aou_2_14	aou_2_14	aou_2_14	1908	1908	1908	Sturnella magna -> Sturnella magna + Sturnella neglecta [split, aou_2_14 (1908)]	Sturnella magna -> Sturnella magna + Sturnella neglecta [split, aou_2_14 (1908)]	no	no	yes
02ee2579-cb9e-45ee-b5f6-1b0fb5d1c211	Sturnella neglecta	Sturnella neglecta	e2be211a-1349-4cc1-8ebe-dde9bab2a4bc	1908 to 2017	aou_2_14, aou_5_34, aou_5_34.csv, aou_6, NACC_list_species_aou_7_57.csv	aou_2_14	NACC_list_species_aou_7_57.csv	1908, 1982, 1982, 1983, 2017	1908	2017	Sturnella magna -> Sturnella magna + Sturnella neglecta [split, aou_2_14 (1908)]		no	no	yes
96e9c6ec-578d-40de-8ea0-cc7be17c54da	Coereba bahamensis	Certhiola bahamensis; Coereba bahamensis	81b2485b-13fc-47be-870e-b1c96ace01c2	1886 to 1973	aou_1.csv, aou_1_01, aou_4_31, aou_5, aou_5_32	aou_1.csv	aou_5_32	1886, 1889, 1956, 1957, 1973	1886	1973	added Certhiola bahamensis	Coereba bahamensis + Coereba flaveola -> Coereba flaveola [lump, aou_5_32 (1973)]	yes	no	no
7776dc63-d5b3-4858-b871-bff56e63c145	Coereba bahamensis	Coereba bahamensis	81b2485b-13fc-47be-870e-b1c96ace01c2	1973	aou_5_32	aou_5_32	aou_5_32	1973	1973	1973	Coereba bahamensis + Coereba flaveola -> Coereba flaveola [lump, aou_5_32 (1973)]		yes	no	no
68ff4a89-3101-4655-9c95-eafea148db71	Ardenna carneipes	Ardenna carneipes; Puffinus carneipes	0bb6cc6d-48db-4e7a-97ac-6120e22cc4c5	1912 to 2017	aou_3_16, aou_3_18, aou_4, aou_5_34, aou_5_34.csv, aou_7_57, NACC_list_species_aou_7_57.csv	aou_3_16	NACC_list_species_aou_7_57.csv	1912, 1923, 1931, 1982, 1982, 2016, 2017	1912	2017	added Puffinus carneipes		no	no	yes
79848e23-4e7d-4dff-bb41-68ed2980339b	Tringa flavipes	Totanus flavipes; Tringa flavipes	faef8d31-2878-4617-ac14-09d5ddb516f3	1886 to 2017	aou_1.csv, aou_4, aou_5, aou_5_32, aou_5_34.csv, NACC_list_species_aou_7_57.csv	aou_1.csv	NACC_list_species_aou_7_57.csv	1886, 1931, 1957, 1973, 1982, 2017	1886	2017	added Totanus flavipes		no	no	yes
0027aa09-12f3-4c98-8d34-912c3b4a8f34	Oenanthe oenanthe	Oenanthe oenanthe; Saxicola oenanthe	7681366b-ddba-4d49-a42c-146fb9296656	1886 to 2017	aou_1.csv, aou_3_17, aou_5_34, aou_5_34.csv, aou_6, aou_7_52, NACC_list_species_aou_7_57.csv	aou_1.csv	NACC_list_species_aou_7_57.csv	1886, 1920, 1982, 1982, 1983, 2011, 2017	1886	2017	added Saxicola oenanthe		no	no	yes
108ed161-3082-4d4b-9418-c16c79358310	Nannus meliger	Anorthura meligera; Nannus meliger; Nannus meligerus; Olbiorchilus meligerus	8b837525-3a6b-45de-929c-bc255e60fd0f	1901 to 1931	aou_2_10, aou_2_11, aou_2_14, aou_3, aou_4	aou_2_10	aou_4	1901, 1902, 1908, 1910, 1931	1901	1931	added Anorthura meligera	Nannus meliger + Nannus hiemalis -> Nannus hiemalis [lump, aou_4 (1931)]	yes	no	no
946d7239-2152-4cf3-9b25-533c55f695c1	Nannus meliger	Nannus meliger	8b837525-3a6b-45de-929c-bc255e60fd0f	1931	aou_4	aou_4	aou_4	1931	1931	1931	Nannus meliger + Nannus hiemalis -> Nannus hiemalis [lump, aou_4 (1931)]		yes	no	no
4e3e9ad2-f32f-458f-9e23-e0686d4f1bca	Geothlypis poliocephala	Chamaethlypis poliocephala; Geothlypis poliocephala	42157ecb-e93c-493d-9ced-ddb137f77880	1892 to 2017	aou_1_04, aou_2, aou_2_14, aou_3_17, aou_5, aou_5_32, aou_5_34, aou_5_34.csv, aou_6, NACC_list_species_aou_7_57.csv	aou_1_04	NACC_list_species_aou_7_57.csv	1892, 1895, 1908, 1920, 1957, 1973, 1982, 1982, 1983, 2017	1892	2017	added Geothlypis poliocephala		no	no	yes
fd2796d7-4746-4e1b-8ce9-ab67ff2ad154	Setophaga caerulescens	Dendroica caerulescens; Setophaga caerulescens	69eae382-672f-4366-8180-2a78e75816aa	1886 to 2017	aou_1.csv, aou_3_17, aou_5, aou_5_34, aou_5_34.csv, aou_6, aou_7_52, NACC_list_species_aou_7_57.csv	aou_1.csv	NACC_list_species_aou_7_57.csv	1886, 1920, 1957, 1982, 1982, 1983, 2011, 2017	1886	2017	added Dendroica caerulescens		no	no	yes
1d0d3546-68f2-46be-89ae-5676a3dff445	Cerorhinca monocerata	Cerorhinca monocerata	d665caba-360f-4e35-a7a2-bd53d6dfdaf4	1886 to 2017	aou_1.csv, aou_5_34.csv, NACC_list_species_aou_7_57.csv	aou_1.csv	NACC_list_species_aou_7_57.csv	1886, 1982, 2017	1886	2017	added Cerorhinca monocerata		no	no	yes
24a39d80-96f6-46fb-9e59-a129ae8de43e	Larus thayeri	Larus thayeri	9a496cd8-dfbb-49d0-b349-d06e856a852a	1923 to 1931	aou_3_18, aou_4	aou_3_18	aou_4	1923, 1931	1923	1931	added Larus thayeri	Larus thayeri + Larus argentatus -> Larus argentatus [lump, aou_4 (1931)]	yes	no	yes
205b1bf8-9104-460d-a66b-101b6e3d8db9	Larus thayeri	Larus thayeri	9a496cd8-dfbb-49d0-b349-d06e856a852a	1931 to 2017	aou_4, aou_5_32, aou_5_34.csv, NACC_list_species_aou_7_57.csv	aou_4	NACC_list_species_aou_7_57.csv	1931, 1973, 1982, 2017	1931	2017	Larus thayeri + Larus argentatus -> Larus argentatus [lump, aou_4 (1931)]		yes	no	yes
1c66f580-a2d8-4e22-8eff-af71fc9773fd	Oreothlypis crissalis	Oreothlypis crissalis; Vermivora crissalis	ac783d1b-5265-4a13-b8df-9d3667b0fcf6	1931 to 2017	aou_4, aou_5, aou_5_34, aou_5_34.csv, aou_6, aou_7_51, NACC_list_species_aou_7_57.csv	aou_4	NACC_list_species_aou_7_57.csv	1931, 1957, 1982, 1982, 1983, 2010, 2017	1931	2017	added Vermivora crissalis		no	no	yes
42428354-c202-47c4-9df5-0548278683cc	Quiscalus versicolor	Quiscalus versicolor	5b718d9b-7b02-4416-b2c0-82165c2f8085	1944	aou_4_19	aou_4_19	aou_4_19	1944	1944	1944	Quiscalus quiscula -> Quiscalus versicolor + Quiscalus quiscula [split, aou_4_19 (1944)]	Quiscalus quiscula -> Quiscalus versicolor + Quiscalus quiscula [split, aou_4_19 (1944)]	no	no	no
c19b2f21-ed7e-4e29-aab2-d7fe424e3e7b	Quiscalus versicolor	Quiscalus versicolor	5b718d9b-7b02-4416-b2c0-82165c2f8085	1944 to 1948	aou_4_19, aou_4_23	aou_4_19	aou_4_23	1944, 1948	1944	1948	Quiscalus quiscula -> Quiscalus versicolor + Quiscalus quiscula [split, aou_4_19 (1944)]	Quiscalus versicolor + Quiscalus quiscula -> Quiscalus quiscula [lump, aou_4_23 (1948)]	yes	no	no
bc7b0709-a40f-4371-a5bc-9aa8e19a91f8	Quiscalus versicolor	Quiscalus versicolor	5b718d9b-7b02-4416-b2c0-82165c2f8085	1948	aou_4_23	aou_4_23	aou_4_23	1948	1948	1948	Quiscalus versicolor + Quiscalus quiscula -> Quiscalus quiscula [lump, aou_4_23 (1948)]		yes	no	no
b10efe96-38d0-4529-a9cd-abb7478e883c	Amazilia salvini	Amazilia salvini; Uranomitra salvini	afec90d9-a651-4acb-9f93-5740824a8605	1908 to 1946	aou_2_14, aou_3_18, aou_4_20, aou_4_21	aou_2_14	aou_4_21	1908, 1923, 1945, 1946	1908	1946	added Uranomitra salvini		no	no	no
47646ed2-8eb0-4a87-8282-4d28c30b1513	Asio otus	Asio otus	093616d9-cfc4-4ef3-9d3c-96d1f7c076d7	1944	aou_4_19	aou_4_19	aou_4_19	1944	1944	1944	Asio otus + Asio wilsonianus -> Asio otus [lump, aou_4_19 (1944)]	Asio otus + Asio wilsonianus -> Asio otus [lump, aou_4_19 (1944)]	yes	no	yes
f4aa3fce-df00-4321-a065-0586232bc19c	Asio otus	Asio otus	093616d9-cfc4-4ef3-9d3c-96d1f7c076d7	1944 to 2017	aou_4_19, aou_5_34.csv, NACC_list_species_aou_7_57.csv	aou_4_19	NACC_list_species_aou_7_57.csv	1944, 1982, 2017	1944	2017	Asio otus + Asio wilsonianus -> Asio otus [lump, aou_4_19 (1944)]		yes	no	yes
3ac704dd-606c-4322-9199-b0752f557193	Setophaga striata	Dendroica striata; Setophaga striata	fdcde8d3-4001-4cee-bbce-e7f1a23fb910	1886 to 2017	aou_1.csv, aou_3_17, aou_5, aou_5_34, aou_5_34.csv, aou_6, aou_7_52, NACC_list_species_aou_7_57.csv	aou_1.csv	NACC_list_species_aou_7_57.csv	1886, 1920, 1957, 1982, 1982, 1983, 2011, 2017	1886	2017	added Dendroica striata		no	no	yes
c8ff5be4-01c3-421a-8b3c-bfe07cc7e533	Coccyzus erythropthalmus	Coccyzus erythrophthalamus; Coccyzus erythrophthalmus; Coccyzus erythropthalmus	45f3236f-a9cf-457e-81e3-227186b22625	1886 to 2017	aou_1.csv, aou_4, aou_5_34, aou_5_34.csv, NACC_list_species_aou_7_57.csv	aou_1.csv	NACC_list_species_aou_7_57.csv	1886, 1931, 1982, 1982, 2017	1886	2017	added Coccyzus erythrophthalmus		no	no	yes
9c7ab592-4a33-4def-9e7f-a73b95f93096	Pluvialis squatarola	Charadrius squatarola; Pluvialis squatarola; Squatarola squatarola	67951751-0ee6-41e4-9b25-da5f2d040a2b	1886 to 2017	aou_1.csv, aou_2_08, aou_5_32, aou_5_34.csv, NACC_list_species_aou_7_57.csv	aou_1.csv	NACC_list_species_aou_7_57.csv	1886, 1897, 1973, 1982, 2017	1886	2017	added Charadrius squatarola		no	no	yes
63af498f-cf3b-47b2-9025-978dad1bc5aa	Heleodytes affinis	Campylorhynchus affinis; Heleodytes affinis	f2b7cd6e-6214-43a2-9f75-109b7efe27c9	1886 to 1897	aou_1.csv, aou_1_06, aou_2, aou_2_08	aou_1.csv	aou_2_08	1886, 1894, 1895, 1897	1886	1897	added Campylorhynchus affinis	Heleodytes bunneicapillus + Heleodytes affinis -> Heleodytes bunneicapillus [lump, aou_2_08 (1897)]	yes	no	no
1d949eeb-fc67-4837-b748-b72cec3f86e3	Heleodytes affinis	Heleodytes affinis	f2b7cd6e-6214-43a2-9f75-109b7efe27c9	1897	aou_2_08	aou_2_08	aou_2_08	1897	1897	1897	Heleodytes bunneicapillus + Heleodytes affinis -> Heleodytes bunneicapillus [lump, aou_2_08 (1897)]		yes	no	no
554b853a-32b1-443d-b189-c072643a53fa	Cypseloides niger	Cypseloides niger; Nephoecetes niger	5fbeded2-10d3-42f9-9473-11e47fc0f18c	1886 to 2017	aou_1.csv, aou_4, aou_4_27, aou_5, aou_5_34.csv, NACC_list_species_aou_7_57.csv	aou_1.csv	NACC_list_species_aou_7_57.csv	1886, 1931, 1952, 1957, 1982, 2017	1886	2017	added Cypseloides niger		no	no	yes
7947f805-e78e-4141-b9d2-fc9f219b46d1	Fringilla montifringilla	Fringilla montifringilla	9044bfad-65ab-4b20-9874-759cfdf16075	1931 to 2017	aou_4, aou_5_34.csv, NACC_list_species_aou_7_57.csv	aou_4	NACC_list_species_aou_7_57.csv	1931, 1982, 2017	1931	2017	added Fringilla montifringilla		no	no	yes
833ab44e-faf8-46e3-8714-b4316bbfd658	Megaceryle torquata	Ceryle torquata; Ceryle torquatus; Megaceryle torquata	88635864-b947-4de7-a4fa-b87509698d3a	1895 to 2017	aou_1_07, aou_4, aou_5_34, aou_5_34.csv, aou_7_45, aou_7_48, NACC_list_species_aou_7_57.csv	aou_1_07	NACC_list_species_aou_7_57.csv	1895, 1931, 1982, 1982, 2004, 2007, 2017	1895	2017	added Ceryle torquata		no	no	yes
4afa8d3e-3bbc-4335-9053-cfa56b1b2dde	Caracara cheriway	Caracara cheriway; Polyborus cheriway	5947d432-2c0a-460d-be64-fd4341daf11a	1886 to January 1982	aou_1.csv, aou_4_25, aou_5, aou_5_34	aou_1.csv	aou_5_34	1886, 1950, 1957, 1982	1886	1982	added Polyborus cheriway	Polyborus plancus + Caracara cheriway -> Polyborus plancus [lump, aou_5_34 (January 1982)]	yes	no	yes
64bc801f-c267-48fa-bfe7-8b6dcd28d3d3	Caracara cheriway	Caracara cheriway	5947d432-2c0a-460d-be64-fd4341daf11a	January 1982 to 2000	aou_5_34, aou_7_42	aou_5_34	aou_7_42	1982, 2000	1982	2000	Polyborus plancus + Caracara cheriway -> Polyborus plancus [lump, aou_5_34 (January 1982)]	Caracara plancus -> Caracara plancus + Caracara lutosa + Caracara cheriway [split, aou_7_42 (2000)]	yes	no	yes
5a51a97a-ca95-4b3b-a806-20ea111fdffd	Caracara cheriway	Caracara cheriway	5947d432-2c0a-460d-be64-fd4341daf11a	2000 to 2017	aou_7_42, NACC_list_species_aou_7_57.csv	aou_7_42	NACC_list_species_aou_7_57.csv	2000, 2017	2000	2017	Caracara plancus -> Caracara plancus + Caracara lutosa + Caracara cheriway [split, aou_7_42 (2000)]		no	no	yes
ba7697a6-9d6f-43a9-8db8-a065d9f52f7f	Clangula hyemalis	Clangula hyemalis; Harelda hyemalis	fed5a681-f50d-49ae-89c8-e15aadac8905	1886 to 2017	aou_1.csv, aou_2_08, aou_3_17, aou_5, aou_5_34.csv, aou_7_42, NACC_list_species_aou_7_57.csv	aou_1.csv	NACC_list_species_aou_7_57.csv	1886, 1897, 1920, 1957, 1982, 2000, 2017	1886	2017	added Clangula hyemalis		no	no	yes
fd48cb7d-36bc-443b-8d72-5ee176ddfac0	Gallinula chloropus	Gallinula chloropus	0239d838-05d7-444d-b31f-a24e2e8f48a3	1923	aou_3_18	aou_3_18	aou_3_18	1923	1923	1923	Gallinula chloropus + Gallinula galeata -> Gallinula chloropus [lump, aou_3_18 (1923)]	Gallinula chloropus + Gallinula galeata -> Gallinula chloropus [lump, aou_3_18 (1923)]	yes	no	yes
766add08-8ced-4dfb-88cf-2aad103d332d	Gallinula chloropus	Gallinula chloropus	0239d838-05d7-444d-b31f-a24e2e8f48a3	1923 to 2011	aou_3_18, aou_5, aou_5_34, aou_5_34.csv, aou_7_52	aou_3_18	aou_7_52	1923, 1957, 1982, 1982, 2011	1923	2011	Gallinula chloropus + Gallinula galeata -> Gallinula chloropus [lump, aou_3_18 (1923)]	Gallinula chloropus -> Gallinula chloropus + Gallinula galeata [split, aou_7_52 (2011)]	yes	no	yes
ceb6227e-0ff6-49ab-849a-813416278e9d	Gallinula chloropus	Gallinula chloropus	0239d838-05d7-444d-b31f-a24e2e8f48a3	2011 to 2017	aou_7_52, aou_7_54, NACC_list_species_aou_7_57.csv	aou_7_52	NACC_list_species_aou_7_57.csv	2011, 2013, 2017	2011	2017	Gallinula chloropus -> Gallinula chloropus + Gallinula galeata [split, aou_7_52 (2011)]		no	no	yes
ebe9d635-71b6-4f6f-b7d7-c8ffc4e079da	Oidemia americana	Oidemia americana	a7c04923-e4df-4927-b481-2cbf8c024c97	1886 to 1944	aou_1.csv, aou_3, aou_4, aou_4_19	aou_1.csv	aou_4_19	1886, 1910, 1931, 1944	1886	1944	added Oidemia americana	Oidemia nigra + Oidemia americana -> Oidemia nigra [lump, aou_4_19 (1944)]	yes	no	no
4fff000c-ea11-446e-ab9c-4d9cd58277f4	Oidemia americana	Oidemia americana	a7c04923-e4df-4927-b481-2cbf8c024c97	1944 to 1948	aou_4_19, aou_4_20, aou_4_23	aou_4_19	aou_4_23	1944, 1945, 1948	1944	1948	Oidemia nigra + Oidemia americana -> Oidemia nigra [lump, aou_4_19 (1944)]		yes	no	no
5154e50f-e57e-4c92-a7c2-e16d454857c6	Larus glaucoides	Larus glaucoides; Larus leucopterus	6a8c5926-621f-4e77-b8c4-e0b2e72adb14	1886 to 2017	aou_1.csv, aou_4_29, aou_5_34.csv, NACC_list_species_aou_7_57.csv	aou_1.csv	NACC_list_species_aou_7_57.csv	1886, 1954, 1982, 2017	1886	2017	added Larus leucopterus		no	no	yes
c0270ba0-0332-4066-97a3-db1925519d85	Somateria v-nigra	Somateria v-nigra	a76bd38d-7857-4395-a44d-af9b0f0be275	1886 to 1944	aou_1.csv, aou_4_19	aou_1.csv	aou_4_19	1886, 1944	1886	1944	added Somateria v-nigra	Somateria v-nigra + Somateria mollissima -> Somateria mollissima [lump, aou_4_19 (1944)]	yes	no	no
e68e7319-6c4a-4a13-8f9e-edba51fd9781	Somateria v-nigra	Somateria v-nigra	a76bd38d-7857-4395-a44d-af9b0f0be275	1944	aou_4_19	aou_4_19	aou_4_19	1944	1944	1944	Somateria v-nigra + Somateria mollissima -> Somateria mollissima [lump, aou_4_19 (1944)]		yes	no	no
774a9102-64a3-4b12-8610-dbf898c11b56	Dendroica coronata	Dendroica coronata	91c50501-454b-43de-899a-d9636a2e4b73	1886 to 1973	aou_1.csv, aou_3_17, aou_5, aou_5_32	aou_1.csv	aou_5_32	1886, 1920, 1957, 1973	1886	1973	added Dendroica coronata	Dendroica auduboni + Dendroica coronata -> Dendroica coronata [lump, aou_5_32 (1973)]	yes	no	no
5e04826a-45cd-423e-8988-1e285a8660d1	Setophaga coronata	Dendroica coronata; Setophaga coronata	91c50501-454b-43de-899a-d9636a2e4b73	1973 to 2017	aou_5_32, aou_5_34, aou_5_34.csv, aou_6, aou_7_52, NACC_list_species_aou_7_57.csv	aou_5_32	NACC_list_species_aou_7_57.csv	1973, 1982, 1982, 1983, 2011, 2017	1973	2017	Dendroica auduboni + Dendroica coronata -> Dendroica coronata [lump, aou_5_32 (1973)]		yes	no	yes
410c3c02-e86a-41ee-a788-0aff234db386	Setophaga pinus	Dendroica pinus; Dendroica vigorsi; Dendroica vigorsii; Setophaga pinus	210948d6-b798-4638-89be-7ff1bee1c64c	1886 to 2017	aou_1.csv, aou_3, aou_3_17, aou_4, aou_5, aou_5_34, aou_5_34.csv, aou_6, aou_7_52, NACC_list_species_aou_7_57.csv	aou_1.csv	NACC_list_species_aou_7_57.csv	1886, 1910, 1920, 1931, 1957, 1982, 1982, 1983, 2011, 2017	1886	2017	added Dendroica vigorsii		no	no	yes
5a1cdd09-6474-407f-bb42-14edb478bb4a	Camptostoma imberbe	Camptostoma imberbe; Ornithion imberbe; Ornithion imberbe ridgwayi	6d335c87-74a4-4aec-b15e-7e7237ac9d22	1886 to 2017	aou_1.csv, aou_2_14, aou_5_34, aou_5_34.csv, aou_6, NACC_list_species_aou_7_57.csv	aou_1.csv	NACC_list_species_aou_7_57.csv	1886, 1908, 1982, 1982, 1983, 2017	1886	2017	added Ornithion imberbe; added Ornithion imberbe ridgwayi		yes	no	yes
80cba0b2-77b6-4c0d-99d3-eab207b627d3	Gavia adamsii	Gavia adamsi; Gavia adamsii; Urinator adamsii	68af90fa-4c5a-45ac-857b-9d11d28a1759	1886 to 2017	aou_1.csv, aou_2_09, aou_3, aou_5, aou_5_34.csv, NACC_list_species_aou_7_57.csv	aou_1.csv	NACC_list_species_aou_7_57.csv	1886, 1899, 1910, 1957, 1982, 2017	1886	2017	added Urinator adamsii		no	no	yes
7124f202-2922-40fe-b4ba-b6d8f71cf42d	Streptopelia chinensis	Spilopelia chinensis; Streptopelia chinensis	805a0ba7-617f-46a0-a9d3-24f4de8728a6	1931 to 2017	aou_4, aou_4_19, aou_5, aou_5_34.csv, NACC_list_species_aou_7_57.csv	aou_4	NACC_list_species_aou_7_57.csv	1931, 1944, 1957, 1982, 2017	1931	2017	added Spilopelia chinensis		no	no	yes
5b851b34-7121-4c36-b92a-08ee221cb293	Zonotrichia intermedia	Zonotrichia intermedia	258dd368-d428-4eec-9d06-ea5169e40351	1886 to 1890	aou_1.csv, aou_1_02	aou_1.csv	aou_1_02	1886, 1890	1886	1890	added Zonotrichia intermedia		no	no	no
ea8cc995-5010-4c91-a077-302deda5f912	Toxostoma cinereum	Harporhynchus cinereus; Toxostoma cinereum	e378cb77-0e33-45c5-a6a8-a2dcfca6273f	1886 to 2017	aou_1.csv, aou_2_11, aou_3, aou_5, aou_5_34, aou_6, NACC_list_species_aou_7_57.csv	aou_1.csv	NACC_list_species_aou_7_57.csv	1886, 1902, 1910, 1957, 1982, 1983, 2017	1886	2017	added Harporhynchus cinereus		no	no	yes
86c209c2-0412-40af-ad03-900b69ba68e8	Brachyramphus brevirostris	Brachyramphus brevirostre; Brachyramphus brevirostris; Brachyramphus kittlitzii	62ee6c86-a360-4715-a859-bfcbf3c79c6b	1886 to 2017	aou_1.csv, aou_2_14, aou_5, aou_5_32, aou_5_34.csv, NACC_list_species_aou_7_57.csv	aou_1.csv	NACC_list_species_aou_7_57.csv	1886, 1908, 1957, 1973, 1982, 2017	1886	2017	added Brachyramphus kittlitzii		no	no	yes
9a84ef0b-f91d-4e33-a81c-a70cc59c0cca	Melanerpes erythrocephalus	Melanerpes erythrocephalus	9243ff75-9602-4ffa-aab6-01cb1e54a7de	1886 to 2017	aou_1.csv, aou_5_34.csv, NACC_list_species_aou_7_57.csv	aou_1.csv	NACC_list_species_aou_7_57.csv	1886, 1982, 2017	1886	2017	added Melanerpes erythrocephalus		no	no	yes
4ea5ded1-406b-4cb7-a54b-f4512f5298b4	Nomonyx dominicus	Erismatura dominica; Nomonyx dominicus; Oxyura dominica	5313f6d3-1cce-4440-8c82-0cdfc7a650e6	1886 to 2017	aou_1.csv, aou_4_20, aou_4_22, aou_5_34.csv, aou_6_41, NACC_list_species_aou_7_57.csv	aou_1.csv	NACC_list_species_aou_7_57.csv	1886, 1945, 1947, 1982, 1997, 2017	1886	2017	added Nomonyx dominicus		no	no	yes
b31df78e-6a5f-4066-af93-cbabf1d8ad30	Aechmophorus clarkii	Aechmophorus clarkii	070533f2-3624-4f7b-a622-e174badafd0f	1985	aou_6_35	aou_6_35	aou_6_35	1985	1985	1985	Aechmophorus occidentalis -> Aechmophorus occidentalis + Aechmophorus clarkii [split, aou_6_35 (1985)]	Aechmophorus occidentalis -> Aechmophorus occidentalis + Aechmophorus clarkii [split, aou_6_35 (1985)]	no	no	yes
97e91fd9-ac71-44e6-83a5-1754f53b4b7f	Aechmophorus clarkii	Aechmophorus clarkii	070533f2-3624-4f7b-a622-e174badafd0f	1985 to 2017	aou_6_35, NACC_list_species_aou_7_57.csv	aou_6_35	NACC_list_species_aou_7_57.csv	1985, 2017	1985	2017	Aechmophorus occidentalis -> Aechmophorus occidentalis + Aechmophorus clarkii [split, aou_6_35 (1985)]		no	no	yes
0d61a342-68bd-459d-b4f1-d8a0972195ad	Morus bassanus	Moris bassana; Morus bassanus; Sula bassana; Sula bassanus	3d555c7c-a071-4863-94d7-da3a0537ec86	1886 to 2017	aou_1.csv, aou_3_17, aou_4_22, aou_5_34, aou_5_34.csv, aou_6_37, NACC_list_species_aou_7_57.csv	aou_1.csv	NACC_list_species_aou_7_57.csv	1886, 1920, 1947, 1982, 1982, 1989, 2017	1886	2017	added Sula bassana		no	no	yes
ba5accc8-3bc6-4e88-b993-e2734e5b6307	Anser albifrons	Anser albifrons; Anser albifrons gambeli	9408805b-e41e-435e-801c-97a54f6a4b79	1886 to 2017	aou_1.csv, aou_3, aou_4, aou_5_34, aou_5_34.csv, NACC_list_species_aou_7_57.csv	aou_1.csv	NACC_list_species_aou_7_57.csv	1886, 1910, 1931, 1982, 1982, 2017	1886	2017	added Anser albifrons gambeli; added Anser albifrons		yes	no	yes
a776deaf-f659-4fdb-9d47-92a38df6ac90	Charadrius melodus	Aegialitis meloda; Aegialitis meloda circumcincta; Charadrius melodus	141f5dfa-785c-4ca7-a7ae-5524ca200d32	1886 to 2017	aou_1.csv, aou_3_17, aou_5_34.csv, NACC_list_species_aou_7_57.csv	aou_1.csv	NACC_list_species_aou_7_57.csv	1886, 1920, 1982, 2017	1886	2017	added Aegialitis meloda circumcincta; added Aegialitis meloda		yes	no	yes
9edccf8a-33c6-47fd-b3a5-f11deb4efb02	Puffinus myrtae	Puffinus myrtae	f6762c70-c711-4d81-8ce9-91c2ab418d66	2015	aou_7_56	aou_7_56	aou_7_56	2015	2015	2015	Puffinus auricularis -> Puffinus newelli + Puffinus auricularis + Puffinus myrtae [split, aou_7_56 (2015)]	Puffinus auricularis -> Puffinus newelli + Puffinus auricularis + Puffinus myrtae [split, aou_7_56 (2015)]	no	no	yes
f2513c54-bb97-47ed-a1bb-e41e1267b3fa	Chaetura pelagica	Chaetura pelagica	214c1874-0a96-45a2-af24-5be8d02a57b2	1886 to 2017	aou_1.csv, aou_5, aou_5_34.csv, NACC_list_species_aou_7_57.csv	aou_1.csv	NACC_list_species_aou_7_57.csv	1886, 1957, 1982, 2017	1886	2017	added Chaetura pelagica		no	no	yes
c07f7caa-7e96-4fdf-9df1-0d857f138e4e	Anas bahamensis	Anas bahamensis; Dafila bahamensis	a258f7a4-84c0-497b-b5d4-ebe13ab0094e	1931 to 2017	aou_4, aou_4_19, aou_5, aou_5_34, aou_5_34.csv, NACC_list_species_aou_7_57.csv	aou_4	NACC_list_species_aou_7_57.csv	1931, 1944, 1957, 1982, 1982, 2017	1931	2017	added Dafila bahamensis		no	no	yes
eb80cbd0-ff7c-4507-a9d9-17cbf3ba1bb3	Salpinctes guadeloupensis	Salpinctes guadeloupensis	02c8da21-10be-459b-a8d6-d294b2081d72	1886 to 1931	aou_1.csv, aou_4	aou_1.csv	aou_4	1886, 1931	1886	1931	added Salpinctes guadeloupensis	Salpinctes obsoletus + Salpinctes guadeloupensis -> Salpinctes obsoletus [lump, aou_4 (1931)]	yes	no	no
68699e3c-a60a-4d1e-93f0-6d6fef6f06e2	Salpinctes guadeloupensis	Salpinctes guadeloupensis	02c8da21-10be-459b-a8d6-d294b2081d72	1931	aou_4	aou_4	aou_4	1931	1931	1931	Salpinctes obsoletus + Salpinctes guadeloupensis -> Salpinctes obsoletus [lump, aou_4 (1931)]		yes	no	no
2abc63ce-3fbe-4564-8434-bcd5533888b3	Junco annectens	Junco annectens	daf65f14-5a47-4485-87ba-b84bbaa03cbe	1886 to 1908	aou_1.csv, aou_2_08, aou_2_14	aou_1.csv	aou_2_14	1886, 1897, 1908	1886	1908	added Junco annectens	Junco annectens + Junco mearnsi + Junco hyemalis -> Junco hyemalis [lump, aou_2_14 (1908)]	yes	no	no
d757662c-772b-48ae-af31-52aa48e0bf39	Junco annectens	Junco annectens	daf65f14-5a47-4485-87ba-b84bbaa03cbe	1908	aou_2_14	aou_2_14	aou_2_14	1908	1908	1908	Junco annectens + Junco mearnsi + Junco hyemalis -> Junco hyemalis [lump, aou_2_14 (1908)]		yes	no	no
1fdb96c8-ae13-4d4d-ba1f-b6f0827e6a75	Passerina versicolor	Cyanospiza versicolor; Passerina versicolor	cd52f5a6-a2ba-4224-b377-5cc2ffef903e	1886 to 2017	aou_1.csv, aou_2_09, aou_2_14, aou_5_34, aou_5_34.csv, aou_6, NACC_list_species_aou_7_57.csv	aou_1.csv	NACC_list_species_aou_7_57.csv	1886, 1899, 1908, 1982, 1982, 1983, 2017	1886	2017	added Passerina versicolor		no	no	yes
be0b37ce-784e-478c-90b3-bd53290564c7	Geothlypis beldingi	Geothlypis beldingi	60c0e1be-089f-496e-b4da-fbe42f8d3dfd	1886 to 2017	aou_1.csv, aou_3_17, aou_5, aou_5_34, aou_6, NACC_list_species_aou_7_57.csv	aou_1.csv	NACC_list_species_aou_7_57.csv	1886, 1920, 1957, 1982, 1983, 2017	1886	2017	added Geothlypis beldingi		no	no	yes
9d480ac9-9598-4851-9169-0f57f35af29b	Icterus jamacaii	Icterus jamacaii	c04c997a-933c-4bf0-9c08-37ae5f3d2783	2008	aou_7_49	aou_7_49	aou_7_49	2008	2008	2008	Icterus icterus -> Icterus jamacaii + Icterus icterus + Icterus croconotus [split, aou_7_49 (2008)]	Icterus icterus -> Icterus jamacaii + Icterus icterus + Icterus croconotus [split, aou_7_49 (2008)]	no	no	yes
04378eb4-1772-43f6-905d-d922bdcbc7ba	Chen hyperborea	Chen hyperborea; Chen hyperborea nivalis; Chen hyperboreus	01fd773b-b4ed-474b-bd42-5369fbc19ec9	1886 to 1973	aou_1.csv, aou_2_15, aou_3, aou_4, aou_5_32	aou_1.csv	aou_5_32	1886, 1909, 1910, 1931, 1973	1886	1973	added Chen hyperborea nivalis; added Chen hyperborea	Chen caerulescens + Chen hyperborea -> Chen caerulescens [lump, aou_5_32 (1973)]	yes	no	no
cd61d7e0-1131-4049-90fc-eb5f7d6963e3	Chen hyperborea	Chen hyperborea	01fd773b-b4ed-474b-bd42-5369fbc19ec9	1973	aou_5_32	aou_5_32	aou_5_32	1973	1973	1973	Chen caerulescens + Chen hyperborea -> Chen caerulescens [lump, aou_5_32 (1973)]		yes	no	no
ae004c93-3015-4405-b753-e273a0a5f56a	Eudocimus ruber	Eudocimus ruber; Guara rubra	10a25cce-2f41-4255-9453-1034b28e3bbd	1886 to 2017	aou_1.csv, aou_3_17, aou_4_27, aou_5_34.csv, NACC_list_species_aou_7_57.csv	aou_1.csv	NACC_list_species_aou_7_57.csv	1886, 1920, 1952, 1982, 2017	1886	2017	added Guara rubra		no	no	yes
c80da2ba-6d81-4c74-b70d-ecd0add14460	Piranga hepatica	Piranga hepatica	b2056666-54ed-46da-af6f-5a0420dea0d3	1886 to 1931	aou_1.csv, aou_2_14, aou_4	aou_1.csv	aou_4	1886, 1908, 1931	1886	1931	added Piranga hepatica	Piranga hepatica + Piranga flava -> Piranga flava [lump, aou_4 (1931)]	yes	no	no
2998d719-42b1-421c-9c23-974a7725e839	Piranga hepatica	Piranga hepatica	b2056666-54ed-46da-af6f-5a0420dea0d3	1931	aou_4	aou_4	aou_4	1931	1931	1931	Piranga hepatica + Piranga flava -> Piranga flava [lump, aou_4 (1931)]		yes	no	no
4fb6ef63-71a0-4297-9539-cd3fa6deb165	Larus brachyrhynchus	Larus brachyrhynchus	1678e857-a226-4a3e-b82a-74a87358074c	1886 to 1931	aou_1.csv, aou_4	aou_1.csv	aou_4	1886, 1931	1886	1931	added Larus brachyrhynchus	Larus canus + Larus brachyrhynchus -> Larus canus [lump, aou_4 (1931)]	yes	no	no
452024d0-9741-467b-8834-b9ffd9cea5ac	Larus brachyrhynchus	Larus brachyrhynchus	1678e857-a226-4a3e-b82a-74a87358074c	1931	aou_4	aou_4	aou_4	1931	1931	1931	Larus canus + Larus brachyrhynchus -> Larus canus [lump, aou_4 (1931)]		yes	no	no
6352dd8c-23f3-4561-8fc2-14a216bbf514	Sialia mexicana	Sialia mexicana	ccf2547c-46b5-4dee-91c2-76f8dcfeb04d	1886 to 2017	aou_1.csv, aou_1_07, aou_5_34, aou_5_34.csv, aou_6, NACC_list_species_aou_7_57.csv	aou_1.csv	NACC_list_species_aou_7_57.csv	1886, 1895, 1982, 1982, 1983, 2017	1886	2017	added Sialia mexicana		no	no	yes
a31cd480-ed36-4195-a310-59d8c7ebc4f1	Icterus cucullatus	Icterus cucullatus; Icterus cucullatus nelsoni	cc07c654-287b-4619-83d2-ae33bfaadbad	1886 to 2017	aou_1.csv, aou_3, aou_4, aou_5_34, aou_5_34.csv, aou_6, NACC_list_species_aou_7_57.csv	aou_1.csv	NACC_list_species_aou_7_57.csv	1886, 1910, 1931, 1982, 1982, 1983, 2017	1886	2017	added Icterus cucullatus; added Icterus cucullatus nelsoni		yes	no	yes
986f279b-d993-4fe2-b3e5-c6c8bd0ace3d	Adamastor cinereus	Adamastor cinereus; Priofinus cinereus; Puffinus cinereus	455b14a5-03b9-448c-9151-5e611c85d096	1886 to January 1982	aou_1.csv, aou_2_09, aou_3_18, aou_4, aou_5_34	aou_1.csv	aou_5_34	1886, 1899, 1923, 1931, 1982	1886	1982	added Puffinus cinereus		no	no	no
c1ff4222-c53f-423b-a896-524f9cb7979e	Patagioenas fasciata	Columba fasciata; Patagioenas fasciata	7b55919d-ee04-46e8-8873-b44479022961	1886 to 2017	aou_1.csv, aou_5_34.csv, aou_7_44, NACC_list_species_aou_7_57.csv	aou_1.csv	NACC_list_species_aou_7_57.csv	1886, 1982, 2003, 2017	1886	2017	added Columba fasciata		no	no	yes
1a2db6c7-9298-4574-b8b5-2b8f5420f390	Bonasa umbellus	Bonasa umbellus; Bonasa umbellus sabini; Bonasa umbellus togata; Bonasa umbellus umbelloides	dd55a122-ac41-4d4b-ba1f-7f106acd8ce0	1886 to 2017	aou_1.csv, aou_5_34, aou_5_34.csv, NACC_list_species_aou_7_57.csv	aou_1.csv	NACC_list_species_aou_7_57.csv	1886, 1982, 1982, 2017	1886	2017	added Bonasa umbellus; added Bonasa umbellus umbelloides; added Bonasa umbellus togata; added Bonasa umbellus sabini		yes	no	yes
c739bb2e-4d6b-4725-9011-53f80d82ba9e	Baeolophus wollweberi	Baeolophus wollweberi; Parus wollweberi	60b2069d-1b8a-4ccf-8037-865ea5d1bcf6	1886 to 2017	aou_1.csv, aou_2_12, aou_4_19, aou_5_34.csv, aou_6_41, NACC_list_species_aou_7_57.csv	aou_1.csv	NACC_list_species_aou_7_57.csv	1886, 1903, 1944, 1982, 1997, 2017	1886	2017	added Parus wollweberi		no	no	yes
78422770-bb35-40d6-9e61-551082382876	Phoebastria nigripes	Diomedea nigripes; Phoebastria nigripes	e2cc078b-1d2f-469c-91fb-ddf2576a11c7	1886 to 2017	aou_1.csv, aou_5_34.csv, aou_6_41, NACC_list_species_aou_7_57.csv	aou_1.csv	NACC_list_species_aou_7_57.csv	1886, 1982, 1997, 2017	1886	2017	added Diomedea nigripes		no	no	yes
4a83739b-1448-4535-92a2-8442d4feb2bf	Agelaius phoeniceus	Agelaius phoeniceus	8daaec90-fceb-4bb7-8a93-5a9339052ad4	1886 to 1931	aou_1.csv, aou_4	aou_1.csv	aou_4	1886, 1931	1886	1931	added Agelaius phoeniceus	Agelaius gubernator + Agelaius phoeniceus -> Agelaius phoeniceus [lump, aou_4 (1931)]	yes	no	yes
77c3ca23-5649-4764-88db-43e1884152d4	Agelaius phoeniceus	Agelaius phoeniceus	8daaec90-fceb-4bb7-8a93-5a9339052ad4	1931 to 1997	aou_4, aou_5, aou_5_34, aou_5_34.csv, aou_6, aou_6_41	aou_4	aou_6_41	1931, 1957, 1982, 1982, 1983, 1997	1931	1997	Agelaius gubernator + Agelaius phoeniceus -> Agelaius phoeniceus [lump, aou_4 (1931)]	Agelaius phoeniceus -> Agelaius phoeniceus + Agelaius assimilis [split, aou_6_41 (1997)]	yes	no	yes
27a66370-fcb0-4a51-9bcc-880ed71efe7b	Agelaius phoeniceus	Agelaius phoeniceus	8daaec90-fceb-4bb7-8a93-5a9339052ad4	1997 to 2017	aou_6_41, NACC_list_species_aou_7_57.csv	aou_6_41	NACC_list_species_aou_7_57.csv	1997, 2017	1997	2017	Agelaius phoeniceus -> Agelaius phoeniceus + Agelaius assimilis [split, aou_6_41 (1997)]		no	no	yes
6a1e0511-6641-4beb-ae00-1a926fb2ace2	Eudocimus albus	Eudocimus albus; Guara alba	e115d74a-a98a-46d0-99ec-dc7320fea804	1886 to 2017	aou_1.csv, aou_3_17, aou_4_27, aou_5_34.csv, NACC_list_species_aou_7_57.csv	aou_1.csv	NACC_list_species_aou_7_57.csv	1886, 1920, 1952, 1982, 2017	1886	2017	added Guara alba		no	no	yes
761c991a-7457-4f04-a0f7-35a76a6d03ac	Plegadis chihi	Plegadis chihi; Plegadis guarauna; Plegadis mexicana	b48de5c9-9c8b-4273-a841-4b4bc75f6f7b	1886 to 2017	aou_1.csv, aou_3_17, aou_4_20, aou_4_31, aou_5, aou_5_34.csv, NACC_list_species_aou_7_57.csv	aou_1.csv	NACC_list_species_aou_7_57.csv	1886, 1920, 1945, 1956, 1957, 1982, 2017	1886	2017	added Plegadis guarauna		no	no	yes
44002f5f-557c-4351-b232-4fd9f73093f4	Tyrannus dominicensis	Tyrannus dominicensis	323e37c0-5632-4237-be10-4559ec3e6e4b	1886 to 2017	aou_1.csv, aou_5_34.csv, NACC_list_species_aou_7_57.csv	aou_1.csv	NACC_list_species_aou_7_57.csv	1886, 1982, 2017	1886	2017	added Tyrannus dominicensis		no	no	yes
2b96df0d-9280-4062-81c9-4103e65dc6fa	Empidonax virescens	Empidonax acadicus; Empidonax virescens	27e29ea0-d958-4b19-9859-f16563df41d4	1886 to 2017	aou_1.csv, aou_2, aou_2_15, aou_5_34.csv, NACC_list_species_aou_7_57.csv	aou_1.csv	NACC_list_species_aou_7_57.csv	1886, 1895, 1909, 1982, 2017	1886	2017	added Empidonax acadicus		no	no	yes
921f4abc-8209-4da3-82b3-f591d2912edb	Ammodramus henslowii	Ammodramus henslowii; Passerherbulus henslowi; Passerherbulus henslowii	9dae1955-d092-4c0c-8e36-8410f5e2193c	1886 to 2017	aou_1.csv, aou_2_15, aou_3, aou_4_19, aou_5_32, aou_5_34, aou_5_34.csv, NACC_list_species_aou_7_57.csv	aou_1.csv	NACC_list_species_aou_7_57.csv	1886, 1909, 1910, 1944, 1973, 1982, 1982, 2017	1886	2017	added Ammodramus henslowii		no	no	yes
d090cd02-f6ac-4a87-90b0-a21193fbd7bd	Vireo altiloquus	Vireo altiloquus; Vireo altiloquus barbatulus; Vireo calidris; Vireosylva calidris	52806bc2-2e2c-487f-8379-5d330efa11f0	1886 to 2017	aou_1.csv, aou_2, aou_2_14, aou_4, aou_4_19, aou_5_34.csv, NACC_list_species_aou_7_57.csv	aou_1.csv	NACC_list_species_aou_7_57.csv	1886, 1895, 1908, 1931, 1944, 1982, 2017	1886	2017	added Vireo altiloquus barbatulus		yes	no	yes
545b9e9a-6035-4e99-abd1-18b740d6bcda	Somateria fischeri	Arctonetta fischeri; Lampronetta fischeri; Somateria fischeri	d53796aa-a84c-4aab-9622-774de0ff5103	1886 to 2017	aou_1.csv, aou_4_31, aou_5_32, aou_5_34.csv, NACC_list_species_aou_7_57.csv	aou_1.csv	NACC_list_species_aou_7_57.csv	1886, 1956, 1973, 1982, 2017	1886	2017	added Arctonetta fischeri		no	no	yes
7e90bdbc-e1bb-44e7-b4f1-3f18e573d325	Myioborus pictus	Myioborus pictus; Setophaga picta	64bcea3c-491d-4fb0-b67e-1ae23c7a46a0	1886 to 2017	aou_1.csv, aou_3_17, aou_5, aou_5_33, aou_5_34, aou_5_34.csv, aou_6, NACC_list_species_aou_7_57.csv	aou_1.csv	NACC_list_species_aou_7_57.csv	1886, 1920, 1957, 1976, 1982, 1982, 1983, 2017	1886	2017	added Setophaga picta		no	no	yes
357f0dff-57c3-4223-888c-61d78a7a2cc0	Aphelocoma ultramarina	Aphelocoma ultramarina	fb7d9f50-4e7e-4256-9712-4768cd502e2c	1947	aou_4_22	aou_4_22	aou_4_22	1947	1947	1947	Aphelocoma ultramarina + Aphelocoma sordida -> Aphelocoma ultramarina [lump, aou_4_22 (1947)]	Aphelocoma ultramarina + Aphelocoma sordida -> Aphelocoma ultramarina [lump, aou_4_22 (1947)]	yes	no	yes
0068f109-48ef-4ba9-9a7f-4681205bd009	Aphelocoma ultramarina	Aphelocoma ultramarina	fb7d9f50-4e7e-4256-9712-4768cd502e2c	1947 to 2011	aou_4_22, aou_5, aou_5_34, aou_5_34.csv, aou_6_40, aou_7_52	aou_4_22	aou_7_52	1947, 1957, 1982, 1982, 1995, 2011	1947	2011	Aphelocoma ultramarina + Aphelocoma sordida -> Aphelocoma ultramarina [lump, aou_4_22 (1947)]	Aphelocoma ultramarina -> Aphelocoma wollweberi + Aphelocoma ultramarina [split, aou_7_52 (2011)]	yes	no	yes
da8c647f-4e49-45cb-9cbf-26f7920bf286	Aphelocoma ultramarina	Aphelocoma ultramarina	fb7d9f50-4e7e-4256-9712-4768cd502e2c	2011 to 2017	aou_7_52, NACC_list_species_aou_7_57.csv	aou_7_52	NACC_list_species_aou_7_57.csv	2011, 2017	2011	2017	Aphelocoma ultramarina -> Aphelocoma wollweberi + Aphelocoma ultramarina [split, aou_7_52 (2011)]		no	no	yes
c3fd571f-62b7-4236-8891-4e08307b63b7	Aramus guarauna	Aramus giganteus; Aramus guarauna; Aramus pictus; Aramus vociferus	4428da8f-fcd8-4951-9f3a-a029fc68c1eb	1886 to 2017	aou_1.csv, aou_2_14, aou_4, aou_4_20, aou_5_34.csv, NACC_list_species_aou_7_57.csv	aou_1.csv	NACC_list_species_aou_7_57.csv	1886, 1908, 1931, 1945, 1982, 2017	1886	2017	added Aramus giganteus		no	no	yes
6158856b-933c-4c00-bfa0-d31fd44b9428	Pipilo consobrinus	Pipilo consobrinus	4a064097-5fd4-47aa-99f0-35f8104df6d0	1886 to 1944	aou_1.csv, aou_4_19	aou_1.csv	aou_4_19	1886, 1944	1886	1944	added Pipilo consobrinus		no	no	no
2dabc417-beb7-429f-b75f-74bf3e6345c2	Tachycineta thalassina	Tachycineta thalassina	fe2b4fe1-4c80-44da-8eb1-334ddd808d7c	1886 to 2017	aou_1.csv, aou_3, aou_4, aou_5_34.csv, NACC_list_species_aou_7_57.csv	aou_1.csv	NACC_list_species_aou_7_57.csv	1886, 1910, 1931, 1982, 2017	1886	2017	added Tachycineta thalassina		no	no	yes
b893dcf6-bec7-43e0-b85e-bfa2f105540c	Pitangus derbianus	Pitangus derbianus	b562cad2-31bd-4863-a06d-b2a3ceeaa99b	1886 to 1908	aou_1.csv, aou_2_14	aou_1.csv	aou_2_14	1886, 1908	1886	1908	added Pitangus derbianus	Pitangus derbianus + Pitangus sulphuratus -> Pitangus sulphuratus [lump, aou_2_14 (1908)]	yes	no	no
58ff52c4-9d77-4310-93fc-34d8f891a62a	Pitangus derbianus	Pitangus derbianus	b562cad2-31bd-4863-a06d-b2a3ceeaa99b	1908	aou_2_14	aou_2_14	aou_2_14	1908	1908	1908	Pitangus derbianus + Pitangus sulphuratus -> Pitangus sulphuratus [lump, aou_2_14 (1908)]		yes	no	no
7871d77e-d030-4b4a-be76-cd35807d126d	Arenaria melanocephala	Arenaria melanocephala	9bb88381-031f-4e6a-9670-6125c883b500	1886 to 2017	aou_1.csv, aou_4, aou_5_34.csv, NACC_list_species_aou_7_57.csv	aou_1.csv	NACC_list_species_aou_7_57.csv	1886, 1931, 1982, 2017	1886	2017	added Arenaria melanocephala		no	no	yes
e420bfe0-5314-4b29-828a-a5135c5dcd41	Empidonax flaviventris	Empidonax flaviventris	b1f8d069-9353-4631-a057-a2dbd152df41	1886 to 2017	aou_1.csv, aou_5_34.csv, NACC_list_species_aou_7_57.csv	aou_1.csv	NACC_list_species_aou_7_57.csv	1886, 1982, 2017	1886	2017	added Empidonax flaviventris		no	no	yes
909d4cf9-7ae2-4319-b0e7-37b496c826ae	Phalacrocorax vigua	Phalacrocorax vigua	91aca727-d781-4ca9-9682-309f082c6156	1908	aou_2_14	aou_2_14	aou_2_14	1908	1908	1908	Phalacrocorax mexicanus + Phalacrocorax vigua -> Phalacrocorax vigua [lump, aou_2_14 (1908)]	Phalacrocorax mexicanus + Phalacrocorax vigua -> Phalacrocorax vigua [lump, aou_2_14 (1908)]	yes	no	no
1da6ffe6-16f1-45e9-9712-a3936f9411a5	Phalacrocorax brasilianus	Phalacrocorax brasilianus; Phalacrocorax olivaceus; Phalacrocorax vigua	91aca727-d781-4ca9-9682-309f082c6156	1908 to 2017	aou_2_14, aou_4, aou_5, aou_5_34.csv, aou_6_38, NACC_list_species_aou_7_57.csv	aou_2_14	NACC_list_species_aou_7_57.csv	1908, 1931, 1957, 1982, 1991, 2017	1908	2017	Phalacrocorax mexicanus + Phalacrocorax vigua -> Phalacrocorax vigua [lump, aou_2_14 (1908)]		yes	no	yes
6a30bc07-9192-44b7-bff6-84c959a675e4	Icteria virens	Icteria virens; Icteria virens longicauda	f6383a66-1d13-43cd-9c14-ad731f039650	1886 to 2017	aou_1.csv, aou_3_17, aou_5, aou_5_34, aou_5_34.csv, aou_6, NACC_list_species_aou_7_57.csv	aou_1.csv	NACC_list_species_aou_7_57.csv	1886, 1920, 1957, 1982, 1982, 1983, 2017	1886	2017	added Icteria virens longicauda; added Icteria virens		yes	no	yes
bbab4d63-6734-453d-bdeb-936d66601192	Puffinus diomedea	Puffinus diomedea	714cb0a3-fee5-4b8c-9fdc-86fefbeba6f7	1931	aou_4	aou_4	aou_4	1931	1931	1931	Puffinus diomedea + Puffinus borealis -> Puffinus diomedea [lump, aou_4 (1931)]	Puffinus diomedea + Puffinus borealis -> Puffinus diomedea [lump, aou_4 (1931)]	yes	no	no
31f28f62-cc33-4a2c-a916-350935c22924	Calonectris diomedea	Calonectris diomedea; Puffinus diomedea	714cb0a3-fee5-4b8c-9fdc-86fefbeba6f7	1931 to 2006	aou_4, aou_5_34, aou_5_34.csv, aou_7_47	aou_4	aou_7_47	1931, 1982, 1982, 2006	1931	2006	Puffinus diomedea + Puffinus borealis -> Puffinus diomedea [lump, aou_4 (1931)]	Calonectris diomedea -> Calonectris edwardsii + Calonectris diomedea [split, aou_7_47 (2006)]	yes	no	yes
d8a3a8d4-70f9-4ca0-b0d9-e343d8579ccb	Calonectris diomedea	Calonectris diomedea	714cb0a3-fee5-4b8c-9fdc-86fefbeba6f7	2006 to 2017	aou_7_47, NACC_list_species_aou_7_57.csv	aou_7_47	NACC_list_species_aou_7_57.csv	2006, 2017	2006	2017	Calonectris diomedea -> Calonectris edwardsii + Calonectris diomedea [split, aou_7_47 (2006)]		no	no	yes
f94dfc75-7aad-4c2a-af25-0d2de96570f4	Puffinus gavia	Puffinus gavia	aec13c08-2023-47d5-b11a-cb7e838c34ef	1886 to 1897	aou_1.csv, aou_2_08	aou_1.csv	aou_2_08	1886, 1897	1886	1897	added Puffinus gavia		no	no	no
e9a29a56-c206-4d01-981a-c84850612fc6	Aythya americana	Aythya americana; Marila americana; Nyroca americana	8dcdff69-c721-45aa-a5f2-00528fa0aaf1	1886 to 2017	aou_1.csv, aou_2_14, aou_4, aou_4_20, aou_5_34.csv, NACC_list_species_aou_7_57.csv	aou_1.csv	NACC_list_species_aou_7_57.csv	1886, 1908, 1931, 1945, 1982, 2017	1886	2017	added Aythya americana		no	no	yes
425a7d51-bfd8-4a1f-993a-bf63973d1aff	Pipilo chlorurus	Chlorura chlorura; Oberholseria chlorura; Oreospiza chlorura; Pipilo chlorurus	ca782be4-69c5-4ab5-8b33-e207a6b4b499	1886 to 2017	aou_1.csv, aou_2_08, aou_3_17, aou_4_22, aou_5_33, aou_5_34, aou_5_34.csv, NACC_list_species_aou_7_57.csv	aou_1.csv	NACC_list_species_aou_7_57.csv	1886, 1897, 1920, 1947, 1976, 1982, 1982, 2017	1886	2017	added Pipilo chlorurus		no	no	yes
cc2e07ae-fa72-4ff0-8c46-150fbb79b9b3	Egretta thula	Ardea candidissima; Egretta candidissima; Egretta thula; Leucophoyx thula	7cdf8ab5-6b6e-4bca-9cb5-367aa0959f41	1886 to 2017	aou_1.csv, aou_2_12, aou_2_15, aou_4, aou_5, aou_5_32, aou_5_34.csv, NACC_list_species_aou_7_57.csv	aou_1.csv	NACC_list_species_aou_7_57.csv	1886, 1903, 1909, 1931, 1957, 1973, 1982, 2017	1886	2017	added Ardea candidissima		no	no	yes
31a95c1e-3bf6-4191-95b8-0f8ee4f135a9	Piranga olivacea	Piranga erythromelas; Piranga olivacea	404e04ec-f053-4a64-9a20-f35c5478e942	1886 to 2017	aou_1.csv, aou_2_14, aou_4, aou_4_19, aou_5_34, aou_5_34.csv, aou_6, aou_7_50, NACC_list_species_aou_7_57.csv	aou_1.csv	NACC_list_species_aou_7_57.csv	1886, 1908, 1931, 1944, 1982, 1982, 1983, 2009, 2017	1886	2017	added Piranga erythromelas		no	no	yes
ad2e6c8f-3dff-4ef6-839a-3420a3331076	Chen caerulescens	Chen caerulescens	878f1ea4-d169-47d7-9baa-f239fd5acf9a	1889 to 1973	aou_1_01, aou_5_32	aou_1_01	aou_5_32	1889, 1973	1889	1973	added Chen caerulescens	Chen caerulescens + Chen hyperborea -> Chen caerulescens [lump, aou_5_32 (1973)]	yes	no	yes
37b78da7-bc13-472d-a2ab-b125154a8071	Chen caerulescens	Chen caerulescens	878f1ea4-d169-47d7-9baa-f239fd5acf9a	1973 to 2017	aou_5_32, aou_5_34.csv, NACC_list_species_aou_7_57.csv	aou_5_32	NACC_list_species_aou_7_57.csv	1973, 1982, 2017	1973	2017	Chen caerulescens + Chen hyperborea -> Chen caerulescens [lump, aou_5_32 (1973)]		yes	no	yes
a2da857b-9b48-4493-8a33-d222489b0a96	Vireo olivaceus	Vireo olivaceus; Vireosylva olivacea	5f7e9480-ed2b-4584-8e73-7a7450b96897	1886 to 1987	aou_1.csv, aou_2_14, aou_4, aou_5_34.csv, aou_6_36	aou_1.csv	aou_6_36	1886, 1908, 1931, 1982, 1987	1886	1987	added Vireo olivaceus	Vireo olivaceus -> Vireo flavoviridis + Vireo olivaceus [split, aou_6_36 (1987)]	no	no	yes
08bd2786-94b1-42ac-9919-6aa78b11c48c	Vireo olivaceus	Vireo olivaceus	5f7e9480-ed2b-4584-8e73-7a7450b96897	1987 to 2017	aou_6_36, NACC_list_species_aou_7_57.csv	aou_6_36	NACC_list_species_aou_7_57.csv	1987, 2017	1987	2017	Vireo olivaceus -> Vireo flavoviridis + Vireo olivaceus [split, aou_6_36 (1987)]		no	no	yes
e3b2c2a4-8e4a-4f1a-91e4-846ee68ad84a	Calamospiza melanocorys	Calamospiza melanocorys	d34d3b21-c6b3-4bc8-bf28-8f6d928abf9b	1886 to 2017	aou_1.csv, aou_5_34, aou_5_34.csv, NACC_list_species_aou_7_57.csv	aou_1.csv	NACC_list_species_aou_7_57.csv	1886, 1982, 1982, 2017	1886	2017	added Calamospiza melanocorys		no	no	yes
fe1fd461-8806-49cc-8147-d15aa1290f31	Melanerpes aurifrons	Centurus aurifrons; Melanerpes aurifrons	c32d146e-bc07-4b9a-9ef2-198c55b0047f	1886 to 2017	aou_1.csv, aou_2_12, aou_5_33, aou_5_34.csv, NACC_list_species_aou_7_57.csv	aou_1.csv	NACC_list_species_aou_7_57.csv	1886, 1903, 1976, 1982, 2017	1886	2017	added Melanerpes aurifrons		no	no	yes
f05df6b4-1f97-4622-8b53-594b0d7de4bd	Ixobrychus neoxenus	Ardetta neoxena; Botaurus neoxenus; Ixobrychus neoxenus	328f027b-5bbe-49bf-ae62-2aada21e238c	1889 to 1923	aou_1_01, aou_1_05, aou_2_14, aou_3_18	aou_1_01	aou_3_18	1889, 1893, 1908, 1923	1889	1923	added Botaurus neoxenus	Ixobrychus neoxenus + Ixobrychus exilis -> Ixobrychus exilis [lump, aou_3_18 (1923)]	yes	no	no
4592393c-fd35-4513-916f-b4190ad4c2f8	Ixobrychus neoxenus	Ixobrychus neoxenus	328f027b-5bbe-49bf-ae62-2aada21e238c	1923	aou_3_18	aou_3_18	aou_3_18	1923	1923	1923	Ixobrychus neoxenus + Ixobrychus exilis -> Ixobrychus exilis [lump, aou_3_18 (1923)]		yes	no	no
b0cdd970-fc6c-4dfc-8289-ba0956f43352	Gavia arctica	Gavia arctica; Gavia arcticus; Urinator arcticus	b389409b-6ac0-4fd2-b6ed-6065976d0c28	1886 to 1931	aou_1.csv, aou_2_09, aou_3, aou_4	aou_1.csv	aou_4	1886, 1899, 1910, 1931	1886	1931	added Urinator arcticus	Gavia pacifica + Gavia arctica -> Gavia arctica [lump, aou_4 (1931)]	yes	no	yes
0822e685-c17f-4669-8029-f4b13774db65	Gavia arctica	Gavia arctica	b389409b-6ac0-4fd2-b6ed-6065976d0c28	1931 to 1985	aou_4, aou_5_34.csv, aou_6_35	aou_4	aou_6_35	1931, 1982, 1985	1931	1985	Gavia pacifica + Gavia arctica -> Gavia arctica [lump, aou_4 (1931)]	Gavia arctica -> Gavia pacifica + Gavia arctica [split, aou_6_35 (1985)]	yes	no	yes
3d652d9b-a804-4a0b-873d-58b3842a54fd	Gavia arctica	Gavia arctica	b389409b-6ac0-4fd2-b6ed-6065976d0c28	1985 to 2017	aou_6_35, NACC_list_species_aou_7_57.csv	aou_6_35	NACC_list_species_aou_7_57.csv	1985, 2017	1985	2017	Gavia arctica -> Gavia pacifica + Gavia arctica [split, aou_6_35 (1985)]		no	no	yes
d3b9b4c7-1745-4de6-8e50-3f346b3fb659	Loxia megaplaga	Loxia megaplaga	262f28bf-c603-496e-8929-48f0ec50dc6c	2003	aou_7_44	aou_7_44	aou_7_44	2003	2003	2003	Loxia leucoptera -> Loxia leucoptera + Loxia megaplaga [split, aou_7_44 (2003)]	Loxia leucoptera -> Loxia leucoptera + Loxia megaplaga [split, aou_7_44 (2003)]	no	no	yes
971f1323-2454-4432-895f-f4947ef869eb	Loxia megaplaga	Loxia megaplaga	262f28bf-c603-496e-8929-48f0ec50dc6c	2003 to 2017	aou_7_44, NACC_list_species_aou_7_57.csv	aou_7_44	NACC_list_species_aou_7_57.csv	2003, 2017	2003	2017	Loxia leucoptera -> Loxia leucoptera + Loxia megaplaga [split, aou_7_44 (2003)]		no	no	yes
a9d44842-4b4e-455d-a6b1-31441936a5d6	Charadrius nivosus	Aegialitis nivosa; Charadrius nivosus	d0f83aac-b34e-4497-902b-3d2babfc1236	1886 to 1944	aou_1.csv, aou_3_17, aou_4_19	aou_1.csv	aou_4_19	1886, 1920, 1944	1886	1944	added Aegialitis nivosa	Charadrius alexandrinus + Charadrius nivosus -> Charadrius alexandrinus [lump, aou_4_19 (1944)]	yes	no	yes
15f416aa-aa4e-48a3-a8ee-ec465be056ee	Charadrius nivosus	Charadrius nivosus	d0f83aac-b34e-4497-902b-3d2babfc1236	1944 to 2011	aou_4_19, aou_7_52	aou_4_19	aou_7_52	1944, 2011	1944	2011	Charadrius alexandrinus + Charadrius nivosus -> Charadrius alexandrinus [lump, aou_4_19 (1944)]	Charadrius alexandrinus -> Charadrius alexandrinus + Charadrius nivosus [split, aou_7_52 (2011)]	yes	no	yes
7f29b301-05fa-413b-bc8f-4b4c22f7b829	Charadrius nivosus	Charadrius nivosus	d0f83aac-b34e-4497-902b-3d2babfc1236	2011 to 2017	aou_7_52, NACC_list_species_aou_7_57.csv	aou_7_52	NACC_list_species_aou_7_57.csv	2011, 2017	2011	2017	Charadrius alexandrinus -> Charadrius alexandrinus + Charadrius nivosus [split, aou_7_52 (2011)]		no	no	yes
9b9d8410-6ef5-4e6f-bf97-578acda632fe	Hirundo erythrogaster	Chelidon erythrogaster; Hirundo erythrogaster; Hirundo erythrogastra	4e0ac34b-3408-43cb-a2f2-64d3124c845f	1886 to 1944	aou_1.csv, aou_2, aou_2_09, aou_3, aou_4, aou_4_19	aou_1.csv	aou_4_19	1886, 1895, 1899, 1910, 1931, 1944	1886	1944	added Chelidon erythrogaster	Hirundo rustica + Hirundo erythrogaster -> Hirundo rustica [lump, aou_4_19 (1944)]	yes	no	no
c240ae1f-ee29-4402-875f-fd93a0cec221	Hirundo erythrogaster	Hirundo erythrogaster	4e0ac34b-3408-43cb-a2f2-64d3124c845f	1944	aou_4_19	aou_4_19	aou_4_19	1944	1944	1944	Hirundo rustica + Hirundo erythrogaster -> Hirundo rustica [lump, aou_4_19 (1944)]		yes	no	no
ed833a31-6284-436d-b435-ab91dea2e3a0	Parus atricristatus	Baeolophus atricristatus; Parus atricristatus	9fa7ced0-5f12-4e94-912a-18c0d9796f3a	1886 to 1976	aou_1.csv, aou_2_12, aou_4_19, aou_5_33	aou_1.csv	aou_5_33	1886, 1903, 1944, 1976	1886	1976	added Parus atricristatus	Parus atricristatus + Parus bicolor -> Parus bicolor [lump, aou_5_33 (1976)]	yes	no	yes
df74b5af-b5fc-4e4d-a38a-6db278adae4c	Baeolophus atricristatus	Baeolophus atricristatus; Parus atricristatus	9fa7ced0-5f12-4e94-912a-18c0d9796f3a	1976 to 2002	aou_5_33, aou_7_43	aou_5_33	aou_7_43	1976, 2002	1976	2002	Parus atricristatus + Parus bicolor -> Parus bicolor [lump, aou_5_33 (1976)]	Baeolophus bicolor -> Baeolophus bicolor + Baeolophus atricristatus [split, aou_7_43 (2002)]	yes	no	yes
d82f725c-6c2a-4afc-a3b4-694f51ce0b56	Baeolophus atricristatus	Baeolophus atricristatus	9fa7ced0-5f12-4e94-912a-18c0d9796f3a	2002 to 2017	aou_7_43, NACC_list_species_aou_7_57.csv	aou_7_43	NACC_list_species_aou_7_57.csv	2002, 2017	2002	2017	Baeolophus bicolor -> Baeolophus bicolor + Baeolophus atricristatus [split, aou_7_43 (2002)]		no	no	yes
636fbfd0-0bf0-443c-80b5-3ab496bea7ad	Empidonax oberholseri	Empidonax oberholseri	ddfb90d6-fb5e-487a-a305-00e49eea8c5b	1953	aou_4_28	aou_4_28	aou_4_28	1953	1953	1953	Empidonax wrightii + Empidonax oberholseri -> Empidonax oberholseri [lump, aou_4_28 (1953)]	Empidonax wrightii + Empidonax oberholseri -> Empidonax oberholseri [lump, aou_4_28 (1953)]	yes	no	yes
1f7695fc-ffb4-4fcd-a444-0fa50b70e44a	Empidonax oberholserii	Empidonax oberholseri; Empidonax oberholserii	ddfb90d6-fb5e-487a-a305-00e49eea8c5b	1953 to January 1982	aou_4_28, aou_5, aou_5_34	aou_4_28	aou_5_34	1953, 1957, 1982	1953	1982	Empidonax wrightii + Empidonax oberholseri -> Empidonax oberholseri [lump, aou_4_28 (1953)]	Empidonax oberholseri -> Empidonax wrightii + Empidonax oberholseri [split, aou_5_34 (January 1982)]	yes	no	yes
e20cf774-1b2e-4391-8b13-912b8a8b36e3	Empidonax oberholseri	Empidonax oberholseri; Empidonax oberholserii	ddfb90d6-fb5e-487a-a305-00e49eea8c5b	January 1982 to 2017	aou_5_34, aou_5_34.csv, NACC_list_species_aou_7_57.csv	aou_5_34	NACC_list_species_aou_7_57.csv	1982, 1982, 2017	1982	2017	Empidonax oberholseri -> Empidonax wrightii + Empidonax oberholseri [split, aou_5_34 (January 1982)]		no	no	yes
14d386df-a903-4a8d-856b-2410316ad7d9	Buteo brachyurus	Buteo brachyurus	27039977-a38a-4af0-9ee6-08920223fda1	1886 to 2017	aou_1.csv, aou_2_15, aou_3_18, aou_5_34.csv, NACC_list_species_aou_7_57.csv	aou_1.csv	NACC_list_species_aou_7_57.csv	1886, 1909, 1923, 1982, 2017	1886	2017	added Buteo brachyurus		no	no	yes
1533ee47-a511-4e2a-abe1-ec949b14f2c5	Streptopelia roseogrisea	Streptopelia risoria; Streptopelia roseogrisea	d33e9e74-18c5-4cb5-9ed0-1bc3645d78e8	1931 to 2017	aou_4, aou_5_34, aou_5_34.csv, aou_7_47, NACC_list_species_aou_7_57.csv	aou_4	NACC_list_species_aou_7_57.csv	1931, 1982, 1982, 2006, 2017	1931	2017	added Streptopelia risoria		no	no	yes
8097119f-4f7b-4851-84a0-42c3d1e66817	Coccyzus minor	Coccyzus minor	6966dc09-f889-43fd-89e5-0897fb09f456	1886 to 2017	aou_1.csv, aou_4, aou_5, aou_5_34.csv, NACC_list_species_aou_7_57.csv	aou_1.csv	NACC_list_species_aou_7_57.csv	1886, 1931, 1957, 1982, 2017	1886	2017	added Coccyzus minor		no	no	yes
a04ee7b6-c934-4f31-85c0-f0caa7a4744e	Egretta caerulea	Ardea caerulea; Ardea coerulea; Egretta caerulea; Florida caerulea	c447e3cc-e7ef-4482-8ca1-7ca201a99087	1886 to 2017	aou_1.csv, aou_2, aou_2_12, aou_5_34, aou_5_34.csv, NACC_list_species_aou_7_57.csv	aou_1.csv	NACC_list_species_aou_7_57.csv	1886, 1895, 1903, 1982, 1982, 2017	1886	2017	added Ardea coerulea		no	no	yes
e62f3991-c2ad-47b4-b003-587883411da8	Oceanodroma cheimomnestes	Oceanodroma cheimomnestes	bbe8e095-12e5-45b0-8a21-1149df79a809	2016	aou_7_57	aou_7_57	aou_7_57	2016	2016	2016	Oceanodroma leucorhoa -> Oceanodroma leucorhoa + Oceanodroma socorroensis + Oceanodroma cheimomnestes [split, aou_7_57 (2016)]	Oceanodroma leucorhoa -> Oceanodroma leucorhoa + Oceanodroma socorroensis + Oceanodroma cheimomnestes [split, aou_7_57 (2016)]	no	no	yes
1d4644ed-4187-455d-a632-72ba499ba6f9	Oceanodroma cheimomnestes	Oceanodroma cheimomnestes	bbe8e095-12e5-45b0-8a21-1149df79a809	2016 to 2017	aou_7_57, NACC_list_species_aou_7_57.csv	aou_7_57	NACC_list_species_aou_7_57.csv	2016, 2017	2016	2017	Oceanodroma leucorhoa -> Oceanodroma leucorhoa + Oceanodroma socorroensis + Oceanodroma cheimomnestes [split, aou_7_57 (2016)]		no	no	yes
3eefbf51-ca3b-43da-bbde-8f5884021a0e	Basileuterus lachrymosus	Basileuterus lachrymosus; Euthlypis lachrymosa	c54777fc-7f32-444b-a91b-73ddf66fcb95	1931 to 2017	aou_4, aou_5, aou_5_34, aou_5_34.csv, aou_6, aou_7_52, NACC_list_species_aou_7_57.csv	aou_4	NACC_list_species_aou_7_57.csv	1931, 1957, 1982, 1982, 1983, 2011, 2017	1931	2017	added Euthlypis lachrymosa		no	no	yes
baf92516-0ef8-44ce-84ce-b9012eaec737	Geotrygon montana	Geotrygon montana; Oreopeleia montana	9529a671-9d7a-4d3b-807b-ee3a2a1ac7d3	1890 to 2017	aou_1_02, aou_3_18, aou_4_26, aou_5_34.csv, NACC_list_species_aou_7_57.csv	aou_1_02	NACC_list_species_aou_7_57.csv	1890, 1923, 1951, 1982, 2017	1890	2017	added Geotrygon montana		no	no	yes
da144abc-b7c6-473d-8619-3c5c2489ff5d	Calypte costae	Calypte costae; Trochilus costae	e28e043b-8f61-4dbe-ae44-bb0d93c44fe3	1886 to 2017	aou_1.csv, aou_1_05, aou_5_34.csv, NACC_list_species_aou_7_57.csv	aou_1.csv	NACC_list_species_aou_7_57.csv	1886, 1893, 1982, 2017	1886	2017	added Trochilus costae		no	no	yes
61f4611d-fa0b-47ad-92ca-c98f0375466b	Carpodacus frontalis	Carpodacus frontalis; Carpodacus frontalis rhodocolpus	6d9c5a95-d623-4743-ad63-f042942ccb2a	1886 to 1889	aou_1.csv, aou_1_01	aou_1.csv	aou_1_01	1886, 1889	1886	1889	added Carpodacus frontalis; added Carpodacus frontalis rhodocolpus	Carpodacus mexicanus + Carpodacus frontalis -> Carpodacus mexicanus [lump, aou_1_01 (1889)]	yes	no	no
27be2bcd-5c91-4c55-8720-c85884f477cf	Carpodacus frontalis	Carpodacus frontalis	6d9c5a95-d623-4743-ad63-f042942ccb2a	1889	aou_1_01	aou_1_01	aou_1_01	1889	1889	1889	Carpodacus mexicanus + Carpodacus frontalis -> Carpodacus mexicanus [lump, aou_1_01 (1889)]		yes	no	no
93196eea-67de-4a37-a8bb-096f74ea87a8	Sitta canadensis	Sitta canadensis	03969f0d-3ef6-4b55-a1cb-c302da37f8b7	1886 to 2017	aou_1.csv, aou_3, aou_5_34.csv, NACC_list_species_aou_7_57.csv	aou_1.csv	NACC_list_species_aou_7_57.csv	1886, 1910, 1982, 2017	1886	2017	added Sitta canadensis		no	no	yes
953db733-d2b1-4882-be94-a9db9e4a18f3	Coccothraustes vespertinus	Coccothraustes vespertina; Coccothraustes vespertinus; Hesperiphona vespertina	b33dd4a4-ac81-4fdc-9b52-01d12fb1e798	1886 to 2017	aou_1.csv, aou_2, aou_2_12, aou_5_34, aou_5_34.csv, NACC_list_species_aou_7_57.csv	aou_1.csv	NACC_list_species_aou_7_57.csv	1886, 1895, 1903, 1982, 1982, 2017	1886	2017	added Coccothraustes vespertina		no	no	yes
c5af8810-b152-4539-988c-80225e467521	Acanthis flammea	Acanthis flammea; Acanthis linaria; Acanthis linaria holboellii; Acanthis linaria rostrata; Carduelis flammea	62ff3c4e-63f1-47aa-b4f9-6fac262cec7c	1886 to 2017	aou_1.csv, aou_4_19, aou_5, aou_5_33, aou_5_34.csv, aou_7_50, NACC_list_species_aou_7_57.csv	aou_1.csv	NACC_list_species_aou_7_57.csv	1886, 1944, 1957, 1976, 1982, 2009, 2017	1886	2017	added Acanthis linaria rostrata; added Acanthis linaria; added Acanthis linaria holboellii		yes	no	yes
5b8be03d-d7bf-4a13-be20-ab0c9e0204e6	Catharus bicknelli	Catharus bicknelli	86bb5848-0fab-478c-9c2e-aefe228c427c	1995	aou_6_40	aou_6_40	aou_6_40	1995	1995	1995	Catharus minimus -> Catharus bicknelli + Catharus minimus [split, aou_6_40 (1995)]	Catharus minimus -> Catharus bicknelli + Catharus minimus [split, aou_6_40 (1995)]	no	no	yes
8a617763-991a-45b4-9bcf-0fe94a42fe2c	Catharus bicknelli	Catharus bicknelli	86bb5848-0fab-478c-9c2e-aefe228c427c	1995 to 2017	aou_6_40, NACC_list_species_aou_7_57.csv	aou_6_40	NACC_list_species_aou_7_57.csv	1995, 2017	1995	2017	Catharus minimus -> Catharus bicknelli + Catharus minimus [split, aou_6_40 (1995)]		no	no	yes
1c833d7f-8286-49be-826f-0f0caf1901d8	Toxostoma rufum	Harporhynchus rufus; Toxostoma rufum	cc74f088-8ee0-423c-a3ec-eb07a6a302e2	1886 to 2017	aou_1.csv, aou_2_11, aou_3, aou_5_34.csv, NACC_list_species_aou_7_57.csv	aou_1.csv	NACC_list_species_aou_7_57.csv	1886, 1902, 1910, 1982, 2017	1886	2017	added Harporhynchus rufus		no	no	yes
cce5ffa7-a9b6-40e0-953a-43d178dbf516	Mniotilta varia	Mniotilta varia	afa944ce-48c9-4509-b862-a2d37be26730	1886 to 2017	aou_1.csv, aou_3_17, aou_5, aou_5_34, aou_5_34.csv, aou_6, NACC_list_species_aou_7_57.csv	aou_1.csv	NACC_list_species_aou_7_57.csv	1886, 1920, 1957, 1982, 1982, 1983, 2017	1886	2017	added Mniotilta varia		no	no	yes
717e679a-384b-4e14-ba51-2ea0949bb271	Limosa haemastica	Limosa haemastica	5ae6198d-0a51-45f0-ae34-1a089df1535c	1886 to 2017	aou_1.csv, aou_5_34.csv, NACC_list_species_aou_7_57.csv	aou_1.csv	NACC_list_species_aou_7_57.csv	1886, 1982, 2017	1886	2017	added Limosa haemastica		no	no	yes
e9805144-df58-48b0-89e2-2e21a504a2aa	Butorides virescens	Ardea virescens; Butorides virescens	13128902-5714-48a8-a555-6a08a3f5e90b	1886 to 1976	aou_1.csv, aou_2_12, aou_5_33	aou_1.csv	aou_5_33	1886, 1903, 1976	1886	1976	added Ardea virescens	Butorides striatus + Butorides virescens -> Butorides striatus [lump, aou_5_33 (1976)]	yes	no	yes
ec6bcd05-2440-4c90-9541-b394c91ddf42	Butorides virescens	Butorides virescens	13128902-5714-48a8-a555-6a08a3f5e90b	1976 to 1993	aou_5_33, aou_6_39	aou_5_33	aou_6_39	1976, 1993	1976	1993	Butorides striatus + Butorides virescens -> Butorides striatus [lump, aou_5_33 (1976)]	Butorides striatus -> Butorides striatus + Butorides virescens [split, aou_6_39 (1993)]	yes	no	yes
a9f0d724-b5a4-45c2-aea1-5ee9689de17e	Butorides virescens	Butorides virescens	13128902-5714-48a8-a555-6a08a3f5e90b	1993 to 2017	aou_6_39, NACC_list_species_aou_7_57.csv	aou_6_39	NACC_list_species_aou_7_57.csv	1993, 2017	1993	2017	Butorides striatus -> Butorides striatus + Butorides virescens [split, aou_6_39 (1993)]		no	no	yes
2105312f-3dd4-4906-85ff-1b359d7f4f1b	Pterodroma inexpectata	Pterodroma inexpectata	976eaa31-ab51-4755-b575-302ccf11a94e	1931	aou_4	aou_4	aou_4	1931	1931	1931	Pterodroma scalaris + Pterodroma inexpectata + Pterodroma fisheri -> Pterodroma inexpectata [lump, aou_4 (1931)]	Pterodroma scalaris + Pterodroma inexpectata + Pterodroma fisheri -> Pterodroma inexpectata [lump, aou_4 (1931)]	yes	no	yes
b52f0115-f73e-48bc-9cfd-43c549d96986	Pterodroma inexpectata	Pterodroma inexpectata	976eaa31-ab51-4755-b575-302ccf11a94e	1931 to 2017	aou_4, aou_5_34, aou_5_34.csv, NACC_list_species_aou_7_57.csv	aou_4	NACC_list_species_aou_7_57.csv	1931, 1982, 1982, 2017	1931	2017	Pterodroma scalaris + Pterodroma inexpectata + Pterodroma fisheri -> Pterodroma inexpectata [lump, aou_4 (1931)]		yes	no	yes
53cbb09b-637d-4708-9b5c-9cf69f1ab751	Cardinalis sinuatus	Cardinalis sinuatus; Pyrrhuloxia sinuata	72b10d4e-7f4f-4d95-a573-3b8649985a0c	1886 to 2017	aou_1.csv, aou_2, aou_3, aou_5, aou_5_33, aou_5_34, aou_5_34.csv, aou_6, NACC_list_species_aou_7_57.csv	aou_1.csv	NACC_list_species_aou_7_57.csv	1886, 1895, 1910, 1957, 1976, 1982, 1982, 1983, 2017	1886	2017	added Pyrrhuloxia sinuata		no	no	yes
11f97bc3-33be-41f5-834f-7e3e65798c4f	Bucephala clangula	Bucephala clangula; Clangula clangula; Glaucionetta clangula; Glaucionetta clangula americana	b660d3f7-71ec-43e2-a400-e61df5be4720	1886 to 2017	aou_1.csv, aou_2_08, aou_3, aou_3_17, aou_4, aou_4_23, aou_5, aou_5_34.csv, NACC_list_species_aou_7_57.csv	aou_1.csv	NACC_list_species_aou_7_57.csv	1886, 1897, 1910, 1920, 1931, 1948, 1957, 1982, 2017	1886	2017	added Glaucionetta clangula americana		yes	no	yes
b802d62f-993e-47d1-aae5-b9b41a50f43c	Picoides arcticus	Picoides arcticus	8c3c9eb4-ec98-49db-8132-f9a8c6b52f47	1886 to 2017	aou_1.csv, aou_5, aou_5_34, aou_5_34.csv, NACC_list_species_aou_7_57.csv	aou_1.csv	NACC_list_species_aou_7_57.csv	1886, 1957, 1982, 1982, 2017	1886	2017	added Picoides arcticus		no	no	yes
1a9e0abe-c80a-4756-97ae-feedeaaf8c05	Empidonax occidentalis	Empidonax occidentalis	b4ba1129-8b37-4c77-847b-e39f071d0cf5	1989	aou_6_37	aou_6_37	aou_6_37	1989	1989	1989	Empidonax difficilis -> Empidonax difficilis + Empidonax occidentalis [split, aou_6_37 (1989)]	Empidonax difficilis -> Empidonax difficilis + Empidonax occidentalis [split, aou_6_37 (1989)]	no	no	yes
c30e0b12-f213-4845-abb8-fa26ad2f24c3	Empidonax occidentalis	Empidonax occidentalis	b4ba1129-8b37-4c77-847b-e39f071d0cf5	1989 to 2017	aou_6_37, NACC_list_species_aou_7_57.csv	aou_6_37	NACC_list_species_aou_7_57.csv	1989, 2017	1989	2017	Empidonax difficilis -> Empidonax difficilis + Empidonax occidentalis [split, aou_6_37 (1989)]		no	no	yes
4c4a9f72-a79f-4f92-abe1-5b075b24648f	Anthus rubescens	Anthus pensilvanicus; Anthus rubescens	317b062c-45cc-47a2-9b52-49074721a108	1886 to 1931	aou_1.csv, aou_2_14, aou_3, aou_4	aou_1.csv	aou_4	1886, 1908, 1910, 1931	1886	1931	added Anthus pensilvanicus	Anthus spinoletta + Anthus rubescens -> Anthus spinoletta [lump, aou_4 (1931)]	yes	no	yes
5f05bb89-6c3f-45fe-aee9-804713a06e1b	Anthus rubescens	Anthus rubescens	317b062c-45cc-47a2-9b52-49074721a108	1931 to 1989	aou_4, aou_6_37	aou_4	aou_6_37	1931, 1989	1931	1989	Anthus spinoletta + Anthus rubescens -> Anthus spinoletta [lump, aou_4 (1931)]	Anthus spinoletta -> Anthus spinoletta + Anthus rubescens [split, aou_6_37 (1989)]	yes	no	yes
e3a5763f-1895-4186-8126-904fcc31c7cf	Anthus rubescens	Anthus rubescens	317b062c-45cc-47a2-9b52-49074721a108	1989 to 2017	aou_6_37, NACC_list_species_aou_7_57.csv	aou_6_37	NACC_list_species_aou_7_57.csv	1989, 2017	1989	2017	Anthus spinoletta -> Anthus spinoletta + Anthus rubescens [split, aou_6_37 (1989)]		no	no	yes
06fd0f0d-63e3-49ac-b10d-e0ba496e4bb6	Carduelis carduelis	Carduelis carduelis	d2655b42-ceac-4784-b724-c1008b88e4e5	1931 to 2017	aou_4, aou_5, aou_5_34.csv, NACC_list_species_aou_7_57.csv	aou_4	NACC_list_species_aou_7_57.csv	1931, 1957, 1982, 2017	1931	2017	added Carduelis carduelis		no	no	yes
da31d7e7-595f-4a03-8567-a78d6f273081	Spinus psaltria	Astragalinus psaltria; Carduelis psaltria; Spinus psaltria; Spinus psaltria arizonae; Spinus psaltria mexicanus	129623da-d2dd-46b6-90f7-a2b942a0e74b	1886 to 2017	aou_1.csv, aou_2_09, aou_4, aou_5, aou_5_33, aou_5_34.csv, aou_7_50, NACC_list_species_aou_7_57.csv	aou_1.csv	NACC_list_species_aou_7_57.csv	1886, 1899, 1931, 1957, 1976, 1982, 2009, 2017	1886	2017	added Spinus psaltria; added Spinus psaltria mexicanus; added Spinus psaltria arizonae		yes	no	yes
6ca0e0f6-f394-4807-9a38-d576d067da16	Antrostomus carolinensis	Antrostomus carolinensis; Caprimulgus carolinensis	ce3b4217-ae11-4fb7-9628-307463e36a75	1886 to 2017	aou_1.csv, aou_4, aou_4_19, aou_5, aou_5_34.csv, aou_7_53, NACC_list_species_aou_7_57.csv	aou_1.csv	NACC_list_species_aou_7_57.csv	1886, 1931, 1944, 1957, 1982, 2012, 2017	1886	2017	added Antrostomus carolinensis		no	no	yes
d1e828e3-17df-46d9-a965-064e6e91c352	Setophaga fusca	Dendroica blackburniae; Dendroica fusca; Setophaga fusca	6b5e6303-3a65-4648-a396-600d515a31b7	1886 to 2017	aou_1.csv, aou_2_15, aou_3_17, aou_5, aou_5_34, aou_5_34.csv, aou_6, aou_7_52, NACC_list_species_aou_7_57.csv	aou_1.csv	NACC_list_species_aou_7_57.csv	1886, 1909, 1920, 1957, 1982, 1982, 1983, 2011, 2017	1886	2017	added Dendroica blackburniae		no	no	yes
2160b011-c084-44cc-ae79-20b66bcdb92d	Calidris alba	Calidris alba; Calidris arenaria; Calidris leucophaea; Crocethia alba	d793f137-9c96-4bae-94d8-253650a19569	1886 to 2017	aou_1.csv, aou_2_14, aou_3_17, aou_5_32, aou_5_34.csv, NACC_list_species_aou_7_57.csv	aou_1.csv	NACC_list_species_aou_7_57.csv	1886, 1908, 1920, 1973, 1982, 2017	1886	2017	added Calidris arenaria		no	no	yes
aa7ab91a-a463-4ac5-b5cc-0f590de62e7e	Rallus tenuirostris	Rallus tenuirostris	74773312-fdc0-46f2-9a7d-9ff9867f72b9	2014	aou_7_55	aou_7_55	aou_7_55	2014	2014	2014	Rallus elegans -> Rallus elegans + Rallus tenuirostris [split, aou_7_55 (2014)]	Rallus elegans -> Rallus elegans + Rallus tenuirostris [split, aou_7_55 (2014)]	no	no	yes
b05500b7-36be-4bb8-88f7-1eadfebe3ed9	Rallus tenuirostris	Rallus tenuirostris	74773312-fdc0-46f2-9a7d-9ff9867f72b9	2014 to 2017	aou_7_55, NACC_list_species_aou_7_57.csv	aou_7_55	NACC_list_species_aou_7_57.csv	2014, 2017	2014	2017	Rallus elegans -> Rallus elegans + Rallus tenuirostris [split, aou_7_55 (2014)]		no	no	yes
cb6a111e-2d0f-468c-bfa4-66ca508349b9	Aegolius acadicus	Aegolius acadica; Aegolius acadicus; Cryptoglaux acadica; Cryptoglaux acadicus; Glaux acadicus; Nyctala acadica	2d2067b9-5f40-4ae2-a7e0-4a0d49abe729	1886 to 2017	aou_1.csv, aou_2_13, aou_2_14, aou_2_15, aou_3, aou_4_22, aou_5, aou_5_34, aou_5_34.csv, NACC_list_species_aou_7_57.csv	aou_1.csv	NACC_list_species_aou_7_57.csv	1886, 1904, 1908, 1909, 1910, 1947, 1957, 1982, 1982, 2017	1886	2017	added Nyctala acadica		no	no	yes
5efde187-f1c6-4f79-a78a-05ee0cbcc73b	Passerella iliaca	Passerella iliaca; Passerella iliaca megarhyncha; Passerella iliaca schistacea; Passerella iliaca unalaschcensis	77b31c86-6a99-465a-acea-70f0e32b4bde	1886 to 2017	aou_1.csv, aou_5_34, aou_5_34.csv, NACC_list_species_aou_7_57.csv	aou_1.csv	NACC_list_species_aou_7_57.csv	1886, 1982, 1982, 2017	1886	2017	added Passerella iliaca schistacea; added Passerella iliaca megarhyncha; added Passerella iliaca; added Passerella iliaca unalaschcensis		yes	no	yes
a1fec319-adda-4c21-abb9-45588c0ba9bc	Sitta pusilla	Sitta pusilla	fc23f167-7986-4dd3-b983-b7ea849c7340	1886 to 2017	aou_1.csv, aou_3, aou_5_34.csv, NACC_list_species_aou_7_57.csv	aou_1.csv	NACC_list_species_aou_7_57.csv	1886, 1910, 1982, 2017	1886	2017	added Sitta pusilla		no	no	yes
1356f44f-f404-4f8f-8151-6e8d5eab5473	Junco carolinensis	Junco carolinensis	249fbceb-3d90-4447-8288-e4ded86e91e4	1889 to 1892	aou_1_01, aou_1_04	aou_1_01	aou_1_04	1889, 1892	1889	1892	added Junco carolinensis	Junco carolinensis + Junco hyemalis -> Junco hyemalis [lump, aou_1_04 (1892)]	yes	no	no
b5ce60d9-3527-4ade-bf54-565eb6029861	Junco carolinensis	Junco carolinensis	249fbceb-3d90-4447-8288-e4ded86e91e4	1892	aou_1_04	aou_1_04	aou_1_04	1892	1892	1892	Junco carolinensis + Junco hyemalis -> Junco hyemalis [lump, aou_1_04 (1892)]		yes	no	no
ebede5bd-9564-4426-b6a8-841d21029847	Eugenes fulgens	Eugenes fulgens	771be81f-75f9-4697-84f0-83b27cd48feb	1886 to 2017	aou_1.csv, aou_3, aou_5_34, aou_5_34.csv, NACC_list_species_aou_7_57.csv	aou_1.csv	NACC_list_species_aou_7_57.csv	1886, 1910, 1982, 1982, 2017	1886	2017	added Eugenes fulgens		no	no	yes
c250523c-3c2d-41ad-8586-1f0704949fa4	Vermivora chrysoptera	Helminthophila chrysoptera; Vermivora chrysoptera	2741bd28-3fdb-4ee8-a0d1-d649c5f7224f	1886 to 2017	aou_1.csv, aou_2_15, aou_3_17, aou_5, aou_5_34, aou_5_34.csv, aou_6, NACC_list_species_aou_7_57.csv	aou_1.csv	NACC_list_species_aou_7_57.csv	1886, 1909, 1920, 1957, 1982, 1982, 1983, 2017	1886	2017	added Helminthophila chrysoptera		no	no	yes
cce7469e-c39a-4e3e-8e4e-21f5fd76900b	Ammospiza mirabilis	Ammospiza mirabilis	73c2217b-e7d4-46e0-8fbc-14cf0a2a6edf	1931 to 1973	aou_4, aou_5, aou_5_32	aou_4	aou_5_32	1931, 1957, 1973	1931	1973	added Ammospiza mirabilis	Ammospiza mirabilis + Ammospiza maritima + Ammospiza nigrescens -> Ammospiza maritima [lump, aou_5_32 (1973)]	yes	no	no
c961257f-ab3f-4946-a7a8-848d895d43a4	Ammospiza mirabilis	Ammospiza mirabilis	73c2217b-e7d4-46e0-8fbc-14cf0a2a6edf	1973	aou_5_32	aou_5_32	aou_5_32	1973	1973	1973	Ammospiza mirabilis + Ammospiza maritima + Ammospiza nigrescens -> Ammospiza maritima [lump, aou_5_32 (1973)]		yes	no	no
7b385e2b-589d-449f-bb30-392134573109	Cardellina canadensis	Cardellina canadensis; Sylvania canadensis; Wilsonia canadensis	9ccd7102-a552-4161-b22c-649af8022f18	1886 to 2017	aou_1.csv, aou_2_09, aou_3, aou_3_17, aou_5, aou_5_34, aou_5_34.csv, aou_6, aou_7_52, NACC_list_species_aou_7_57.csv	aou_1.csv	NACC_list_species_aou_7_57.csv	1886, 1899, 1910, 1920, 1957, 1982, 1982, 1983, 2011, 2017	1886	2017	added Sylvania canadensis		no	no	yes
7d3e3c44-c88b-46df-b86e-e9bf99c4d453	Phaethon lepturus	Phaethon lepturus	05620bdb-026e-4979-bf84-3f4119cce568	1931	aou_4	aou_4	aou_4	1931	1931	1931	Phaethon lepturus + Phaethon americanus -> Phaethon lepturus [lump, aou_4 (1931)]	Phaethon lepturus + Phaethon americanus -> Phaethon lepturus [lump, aou_4 (1931)]	yes	no	yes
2f71ff8b-799c-42dd-b47a-c8a452495ab3	Phaethon lepturus	Phaethon lepturus	05620bdb-026e-4979-bf84-3f4119cce568	1931 to 2017	aou_4, aou_5, aou_5_34, aou_5_34.csv, NACC_list_species_aou_7_57.csv	aou_4	NACC_list_species_aou_7_57.csv	1931, 1957, 1982, 1982, 2017	1931	2017	Phaethon lepturus + Phaethon americanus -> Phaethon lepturus [lump, aou_4 (1931)]		yes	no	yes
b1c673c5-43fc-45bb-a109-7ca752e55c14	Poecile cinctus	Parus cinctus; Parus cinctus obtectus; Penthestes cinctus; Poecile cincta; Poecile cinctus	ec96dda3-5c98-4bba-99d3-7e917b6285a2	1886 to 2017	aou_1.csv, aou_2_14, aou_3, aou_4_19, aou_5, aou_5_34, aou_5_34.csv, aou_6_41, aou_7, aou_7_42, aou_7_50, NACC_list_species_aou_7_57.csv	aou_1.csv	NACC_list_species_aou_7_57.csv	1886, 1908, 1910, 1944, 1957, 1982, 1982, 1997, 1998, 2000, 2009, 2017	1886	2017	added Parus cinctus obtectus		yes	no	yes
bc6c7c21-fdf3-489a-bc23-71d6bac155e8	Ptychoramphus aleuticus	Ptychoramphus aleutica; Ptychoramphus aleuticus	a8ae7fce-4f12-4444-8b4b-7553be0c9fe4	1886 to 2017	aou_1.csv, aou_2, aou_3, aou_5, aou_5_32, aou_5_34.csv, NACC_list_species_aou_7_57.csv	aou_1.csv	NACC_list_species_aou_7_57.csv	1886, 1895, 1910, 1957, 1973, 1982, 2017	1886	2017	added Ptychoramphus aleuticus		no	no	yes
a1c23118-4ef2-4c9e-8653-9a8f34628891	Sula sula	Sula sula	aa9e2c5c-11eb-40df-816c-8b8f77f0f101	1886 to 1908	aou_1.csv, aou_2_14	aou_1.csv	aou_2_14	1886, 1908	1886	1908	added Sula sula	Sula sula -> Sula leucogastra + Sula sula [split, aou_2_14 (1908)]	no	no	yes
35bff035-dca8-4d86-9827-a0efa1374d15	Sula sula	Sula sula	aa9e2c5c-11eb-40df-816c-8b8f77f0f101	1908 to 1944	aou_2_14, aou_4_19	aou_2_14	aou_4_19	1908, 1944	1908	1944	Sula sula -> Sula leucogastra + Sula sula [split, aou_2_14 (1908)]	Sula piscator + Sula sula -> Sula sula [lump, aou_4_19 (1944)]	yes	no	yes
fa8529a5-c427-4ecb-8b07-acfc14be957f	Sula sula	Sula sula	aa9e2c5c-11eb-40df-816c-8b8f77f0f101	1944 to 2017	aou_4_19, aou_5_34.csv, NACC_list_species_aou_7_57.csv	aou_4_19	NACC_list_species_aou_7_57.csv	1944, 1982, 2017	1944	2017	Sula piscator + Sula sula -> Sula sula [lump, aou_4_19 (1944)]		yes	no	yes
f98a1543-4993-4fcc-8592-1b097c2d7610	Apus pacificus	Apus pacificus; Micropus pacificus	3cee3f67-007b-4972-be86-e1373982d24c	1931 to 2017	aou_4, aou_4_23, aou_5, aou_5_34, aou_5_34.csv, NACC_list_species_aou_7_57.csv	aou_4	NACC_list_species_aou_7_57.csv	1931, 1948, 1957, 1982, 1982, 2017	1931	2017	added Micropus pacificus		no	no	yes
227ec7f8-2990-4816-bdbc-9b85aad360ea	Larus heermanni	Larus heermanni	a16e9ab0-0a85-4644-b285-c23f819cd9ff	1886 to 2017	aou_1.csv, aou_5_34.csv, NACC_list_species_aou_7_57.csv	aou_1.csv	NACC_list_species_aou_7_57.csv	1886, 1982, 2017	1886	2017	added Larus heermanni		no	no	yes
e9a3cbee-8a52-4816-b9f6-244c81d6fe01	Puffinus borealis	Puffinus borealis	e18e4816-d241-4162-b9c0-1fea5c0c5717	1886 to 1931	aou_1.csv, aou_3_18, aou_4	aou_1.csv	aou_4	1886, 1923, 1931	1886	1931	added Puffinus borealis	Puffinus diomedea + Puffinus borealis -> Puffinus diomedea [lump, aou_4 (1931)]	yes	no	no
e89ecb9c-be81-4d29-8a1c-1705a4913453	Puffinus borealis	Puffinus borealis	e18e4816-d241-4162-b9c0-1fea5c0c5717	1931	aou_4	aou_4	aou_4	1931	1931	1931	Puffinus diomedea + Puffinus borealis -> Puffinus diomedea [lump, aou_4 (1931)]		yes	no	no
fd721162-e048-46fe-9127-495ce4aa3e6a	Phaethon rubricauda	Phaethon rubricauda; Phaethon rubricaudus	4592ee9d-f1ad-4d4d-b0c2-14bd046de77e	1899 to 2017	aou_2_09, aou_4, aou_4_19, aou_5, aou_5_34, aou_5_34.csv, NACC_list_species_aou_7_57.csv	aou_2_09	NACC_list_species_aou_7_57.csv	1899, 1931, 1944, 1957, 1982, 1982, 2017	1899	2017	added Phaethon rubricaudus		no	no	yes
9605a2d8-c4cf-4e60-aa94-7320ab9a194b	Columba livia	Columba livia	58f62565-3596-4fb1-b142-070ea8d3f562	1931 to 2017	aou_4, aou_5_34.csv, aou_7_44, NACC_list_species_aou_7_57.csv	aou_4	NACC_list_species_aou_7_57.csv	1931, 1982, 2003, 2017	1931	2017	added Columba livia		no	no	yes
7ca3a724-d86f-4a6f-a1e5-f06516d92e78	Geothlypis trichas	Geothlypis trichas; Geothlypis trichas occidentalis	b82935ba-6b24-49ea-90e1-f85cb7d99bd3	1886 to 2017	aou_1.csv, aou_3_17, aou_5, aou_5_34, aou_5_34.csv, aou_6, NACC_list_species_aou_7_57.csv	aou_1.csv	NACC_list_species_aou_7_57.csv	1886, 1920, 1957, 1982, 1982, 1983, 2017	1886	2017	added Geothlypis trichas; added Geothlypis trichas occidentalis		yes	no	yes
5e933d76-cb83-4976-9a6a-7d17f40d00ff	Cyanocorax yncas	Cyanocorax yncas; Xanthoura yncas	02a95a4f-46d2-45ab-89eb-099763fef890	1955 to 2017	aou_4_30, aou_5_34.csv, aou_7_46, NACC_list_species_aou_7_57.csv	aou_4_30	NACC_list_species_aou_7_57.csv	1955, 1982, 2005, 2017	1955	2017	Xanthoura yncas -> Cyanocorax yncas [rename, aou_4_30 (1955)]		no	no	yes
81704b1b-57bd-4bb0-993a-b655fd6324a9	Columbina passerina	Chaemepelia passerina; Chaemepellia passerina; Columbigallina passerina; Columbina passerina	5cd2d3bd-3452-4b75-a955-53a2729bc8a5	1886 to 2017	aou_1.csv, aou_2_15, aou_3, aou_4, aou_5_32, aou_5_34, aou_5_34.csv, NACC_list_species_aou_7_57.csv	aou_1.csv	NACC_list_species_aou_7_57.csv	1886, 1909, 1910, 1931, 1973, 1982, 1982, 2017	1886	2017	added Columbigallina passerina		no	no	yes
de0358a4-258d-4497-afd3-483f479dae31	Anser fabalis	Anser fabalis	22ce2af5-3459-4fd2-aba4-80725fe4b7c4	1910 to 1952	aou_3, aou_4_20, aou_4_23, aou_4_27	aou_3	aou_4_27	1910, 1945, 1948, 1952	1910	1952	added Anser fabalis	Anser brachyrhynchus + Anser fabalis -> Anser fabalis [lump, aou_4_27 (1952)]	yes	no	yes
b23722da-b2c1-4d7c-b6ea-0c9c76a22d77	Anser fabalis	Anser fabalis	22ce2af5-3459-4fd2-aba4-80725fe4b7c4	1952 to 2007	aou_4_27, aou_5_34.csv, aou_7_48	aou_4_27	aou_7_48	1952, 1982, 2007	1952	2007	Anser brachyrhynchus + Anser fabalis -> Anser fabalis [lump, aou_4_27 (1952)]	Anser fabalis -> Anser fabalis + Anser serrirostris [split, aou_7_48 (2007)]	yes	no	yes
db8a3827-b110-4b4f-91b8-0a8f76d46753	Anser fabalis	Anser fabalis	22ce2af5-3459-4fd2-aba4-80725fe4b7c4	2007 to 2017	aou_7_48, NACC_list_species_aou_7_57.csv	aou_7_48	NACC_list_species_aou_7_57.csv	2007, 2017	2007	2017	Anser fabalis -> Anser fabalis + Anser serrirostris [split, aou_7_48 (2007)]		no	no	yes
7fcc1662-41a8-42c5-a013-b95e9ee2c3cf	Conuropsis carolinensis	Conuropsis carolinensis; Conurus carolinensis	5759fdaa-4bbd-4d8e-ae9b-02e83bd61524	1886 to 2017	aou_1.csv, aou_2_14, aou_5, aou_5_34.csv, NACC_list_species_aou_7_57.csv	aou_1.csv	NACC_list_species_aou_7_57.csv	1886, 1908, 1957, 1982, 2017	1886	2017	added Conurus carolinensis		no	no	yes
1271b515-1ce7-4080-b213-d49ac87a5dfe	Megascops asio	Megascops asio; Megascops asio bendirei; Megascops asio floridanus; Megascops asio kennicottii; Megascops asio maxwelliae; Megascops asio mccallii; Megascops asio trichopsis; Otus asio	c99e1dcc-30a6-4105-8ca3-598967898eb6	1886 to 2017	aou_1.csv, aou_2_14, aou_3, aou_5_34.csv, aou_7_44, NACC_list_species_aou_7_57.csv	aou_1.csv	NACC_list_species_aou_7_57.csv	1886, 1908, 1910, 1982, 2003, 2017	1886	2017	added Megascops asio kennicottii; added Megascops asio mccallii; added Megascops asio maxwelliae; added Megascops asio floridanus; added Megascops asio; added Megascops asio trichopsis; added Megascops asio bendirei		yes	no	yes
c38ff280-0f02-4b37-be04-f308e66bfb7f	Turdus pilaris	Turdus pilaris	26ad8f93-1254-4e16-af6e-fd2c1855bd73	1945 to 2017	aou_4_20, aou_5_34, aou_5_34.csv, aou_6, NACC_list_species_aou_7_57.csv	aou_4_20	NACC_list_species_aou_7_57.csv	1945, 1982, 1982, 1983, 2017	1945	2017	added Turdus pilaris		no	no	yes
915d19ca-a5f2-4fd9-b122-299923e14b55	Catharacta chilensis	Catharacta chilensis	62cf2bd1-975c-4f9c-8b91-5164aac635f9	1931 to 1944	aou_4, aou_4_19	aou_4	aou_4_19	1931, 1944	1931	1944	added Catharacta chilensis	Catharacta skua + Catharacta chilensis -> Catharacta skua [lump, aou_4_19 (1944)]	yes	no	no
1cd79d9b-5970-43e3-8749-75e41af7a631	Catharacta chilensis	Catharacta chilensis	62cf2bd1-975c-4f9c-8b91-5164aac635f9	1944	aou_4_19	aou_4_19	aou_4_19	1944	1944	1944	Catharacta skua + Catharacta chilensis -> Catharacta skua [lump, aou_4_19 (1944)]		yes	no	no
20416840-47e8-49e1-82d8-f7384cba4ade	Passerherbulus lecontei	Ammodramus leconteii; Passerherbulus lecontei	7b51c2ee-3911-41b3-8ac1-b7d6e01a1a64	1886 to 1931	aou_1.csv, aou_2_09, aou_2_15, aou_3, aou_4	aou_1.csv	aou_4	1886, 1899, 1909, 1910, 1931	1886	1931	added Ammodramus leconteii	Passerherbulus lecontei -> Passerherbulus lecontei + Passerherbulus caudacutus [split, aou_4 (1931)]	no	no	yes
feabfcfe-d730-42c6-9943-35b945038b08	Ammospiza leconteii	Ammospiza leconteii; Passerherbulus lecontei	7b51c2ee-3911-41b3-8ac1-b7d6e01a1a64	1931 to 1973	aou_4, aou_5_32	aou_4	aou_5_32	1931, 1973	1931	1973	Passerherbulus lecontei -> Passerherbulus lecontei + Passerherbulus caudacutus [split, aou_4 (1931)]	Ammospiza leconteii + Passerherbulus caudacutus -> Ammospiza leconteii [lump, aou_5_32 (1973)]	yes	no	no
51a070d7-84e3-4a7c-a4be-957d8cde5988	Ammodramus leconteii	Ammodramus leconteii; Ammospiza leconteii	7b51c2ee-3911-41b3-8ac1-b7d6e01a1a64	1973 to 2017	aou_5_32, aou_5_34, aou_5_34.csv, aou_6, NACC_list_species_aou_7_57.csv	aou_5_32	NACC_list_species_aou_7_57.csv	1973, 1982, 1982, 1983, 2017	1973	2017	Ammospiza leconteii + Passerherbulus caudacutus -> Ammospiza leconteii [lump, aou_5_32 (1973)]		yes	no	yes
20b92496-52a8-45e3-904a-04d67335627e	Troglodytes brunneicollis	Troglodytes brunneicollis	07573fd3-a0de-4fef-b3a4-a9ebf8e450d8	1950 to January 1982	aou_4_25, aou_5_34	aou_4_25	aou_5_34	1950, 1982	1950	1982	added Troglodytes brunneicollis		no	no	no
c116b80b-2196-47f1-b724-ce850e6db2d6	Ortalis leucogastra	Ortalis leucogastra	32f1334a-8ba7-47a6-840e-fd3f7dfb5486	1985	aou_6_35	aou_6_35	aou_6_35	1985	1985	1985	Ortalis vetula -> Ortalis vetula + Ortalis leucogastra [split, aou_6_35 (1985)]	Ortalis vetula -> Ortalis vetula + Ortalis leucogastra [split, aou_6_35 (1985)]	no	no	yes
0252a5c6-91f5-4c61-9c00-8c66a8365d43	Ortalis leucogastra	Ortalis leucogastra	32f1334a-8ba7-47a6-840e-fd3f7dfb5486	1985 to 2017	aou_6_35, NACC_list_species_aou_7_57.csv	aou_6_35	NACC_list_species_aou_7_57.csv	1985, 2017	1985	2017	Ortalis vetula -> Ortalis vetula + Ortalis leucogastra [split, aou_6_35 (1985)]		no	no	yes
96c205df-b602-42c3-9ca4-afeaff4d8b3f	Eremophila alpestris	Eremophila alpestris; Otocoris alpestris; Otocoris alpestris arenicola; Otocoris alpestris chrysolaema; Otocoris alpestris giraudi; Otocoris alpestris leucolaema; Otocoris alpestris praticola; Otocoris alpestris rubea; Otocoris alpestris strigata	019a28c0-e15b-4d12-8555-bc4d33ce6b3d	1886 to 2017	aou_1.csv, aou_4_22, aou_5_34.csv, NACC_list_species_aou_7_57.csv	aou_1.csv	NACC_list_species_aou_7_57.csv	1886, 1947, 1982, 2017	1886	2017	added Otocoris alpestris; added Otocoris alpestris leucolaema; added Otocoris alpestris giraudi; added Otocoris alpestris strigata; added Otocoris alpestris arenicola; added Otocoris alpestris chrysolaema; added Otocoris alpestris praticola; added Otocoris alpestris rubea		yes	no	yes
e7059f5d-150e-491b-8d8c-9b5572223f60	Buteo lagopus	Archibuteo lagopus; Archibuteo lagopus sancti-johannis; Buteo lagopus	e17bef4e-6bbe-4ca1-9772-2677291a4b64	1886 to 2017	aou_1.csv, aou_2_15, aou_3_18, aou_4, aou_5, aou_5_34.csv, NACC_list_species_aou_7_57.csv	aou_1.csv	NACC_list_species_aou_7_57.csv	1886, 1909, 1923, 1931, 1957, 1982, 2017	1886	2017	added Archibuteo lagopus; added Archibuteo lagopus sancti-johannis		yes	no	yes
da7b72c4-5b96-4678-9440-2b0d8039063e	Icterus croconotus	Icterus croconotus	539e0a0f-1d0f-4ae4-9c6b-f34597f350ca	2008	aou_7_49	aou_7_49	aou_7_49	2008	2008	2008	Icterus icterus -> Icterus jamacaii + Icterus icterus + Icterus croconotus [split, aou_7_49 (2008)]	Icterus icterus -> Icterus jamacaii + Icterus icterus + Icterus croconotus [split, aou_7_49 (2008)]	no	no	yes
411c071c-04c4-4a74-bfd1-e4303af28969	Dendroica petechia	Dendroica petechia	8ac135d7-65f8-45f7-bfcf-4825ab593d56	1944 to 1945	aou_4_19, aou_4_20	aou_4_19	aou_4_20	1944, 1945	1944	1945	added Dendroica petechia	Dendroica petechia + Dendroica aestiva -> Dendroica petechia [lump, aou_4_20 (1945)]	yes	no	no
a00d0264-3c57-4953-8a72-8a69b828a822	Setophaga petechia	Dendroica petechia; Setophaga petechia	8ac135d7-65f8-45f7-bfcf-4825ab593d56	1945 to 2017	aou_4_20, aou_5, aou_5_34, aou_5_34.csv, aou_6, aou_7_52, NACC_list_species_aou_7_57.csv	aou_4_20	NACC_list_species_aou_7_57.csv	1945, 1957, 1982, 1982, 1983, 2011, 2017	1945	2017	Dendroica petechia + Dendroica aestiva -> Dendroica petechia [lump, aou_4_20 (1945)]		yes	no	yes
400e6cc3-7a6f-43bb-a6de-e5703f087b38	Falco sparveroides	Cerchneis sparveroides; Falco dominicensis; Falco sparverioides; Falco sparveroides	fba9db89-04ba-4c18-9624-240429f9ffeb	1886 to 1931	aou_1.csv, aou_1_03, aou_3, aou_3_18, aou_4	aou_1.csv	aou_4	1886, 1891, 1910, 1923, 1931	1886	1931	added Falco sparverioides		no	no	no
8ac6c000-27e1-4600-9ea8-5f0d7063e4d6	Meleagris gallopavo	Meleagris gallopavo; Meleagris gallopavo mexicana	75a950fe-3491-48de-993f-d96ca6bc2da2	1886 to 2017	aou_1.csv, aou_2_15, aou_3, aou_4, aou_5_34, aou_5_34.csv, NACC_list_species_aou_7_57.csv	aou_1.csv	NACC_list_species_aou_7_57.csv	1886, 1909, 1910, 1931, 1982, 1982, 2017	1886	2017	added Meleagris gallopavo mexicana; added Meleagris gallopavo		yes	no	yes
19260666-c904-485a-b8a8-43100da8d208	Pterodroma arminjoniana	Pterodroma arminjoniana	92d60cc0-be3c-4f96-a9e7-7af2a9fdece4	1945 to 2015	aou_4_20, aou_5_34, aou_5_34.csv, aou_7_56	aou_4_20	aou_7_56	1945, 1982, 1982, 2015	1945	2015	added Pterodroma arminjoniana	Pterodroma arminjoniana -> Pterodroma heraldica + Pterodroma arminjoniana [split, aou_7_56 (2015)]	no	no	yes
ac8382b6-f9dc-4012-92e9-9f60efbd9d15	Pterodroma arminjoniana	Pterodroma arminjoniana	92d60cc0-be3c-4f96-a9e7-7af2a9fdece4	2015 to 2017	aou_7_56, NACC_list_species_aou_7_57.csv	aou_7_56	NACC_list_species_aou_7_57.csv	2015, 2017	2015	2017	Pterodroma arminjoniana -> Pterodroma heraldica + Pterodroma arminjoniana [split, aou_7_56 (2015)]		no	no	yes
5e3394e4-b821-4d91-8907-87454c180aa1	Dendroica dominica	Dendroica dominica; Dendroica dominica albilora; Setophaga dominica	0cf6f689-d0f6-42ec-9bac-8e9e8b74319a	1886 to 2011	aou_1.csv, aou_3_17, aou_5, aou_5_34, aou_5_34.csv, aou_6, aou_7_52	aou_1.csv	aou_7_52	1886, 1920, 1957, 1982, 1982, 1983, 2011	1886	2011	added Dendroica dominica; added Dendroica dominica albilora	Setophaga dominica -> Setophaga flavescens + Setophaga dominica [split, aou_7_52 (2011)]	yes	no	yes
188cc64e-988d-4846-8ee2-ea344d5c9b8a	Setophaga dominica	Dendroica dominica; Setophaga dominica	0cf6f689-d0f6-42ec-9bac-8e9e8b74319a	2011 to 2017	aou_7_52, NACC_list_species_aou_7_57.csv	aou_7_52	NACC_list_species_aou_7_57.csv	2011, 2017	2011	2017	Setophaga dominica -> Setophaga flavescens + Setophaga dominica [split, aou_7_52 (2011)]		no	no	yes
495f6172-a114-4756-bf17-559f9cb3c28b	Bombycilla cedrorum	Ampelis cedrorum; Bombycilla cedrorum	0911f369-a517-4d79-881d-4217e6821646	1886 to 2017	aou_1.csv, aou_2_14, aou_5_34.csv, NACC_list_species_aou_7_57.csv	aou_1.csv	NACC_list_species_aou_7_57.csv	1886, 1908, 1982, 2017	1886	2017	added Ampelis cedrorum		no	no	yes
6ccb2659-1091-446b-b766-b06009a3247c	Otus xantusi	Megascops xantusi; Otus xantusi	88bc2d3f-e93e-40aa-97b4-4e2e844d18ac	1903 to 1923	aou_2_12, aou_2_14, aou_3, aou_3_18	aou_2_12	aou_3_18	1903, 1908, 1910, 1923	1903	1923	added Megascops xantusi		no	no	no
cd6cdf07-4a2e-45d1-81ff-5221b6874fa7	Setophaga kirtlandii	Dendroica kirtlandi; Dendroica kirtlandii; Setophaga kirtlandii	e3e25139-6fb9-4a9e-80c0-2a268b02fde2	1886 to 2017	aou_1.csv, aou_3_17, aou_4_19, aou_5, aou_5_34, aou_5_34.csv, aou_6, aou_7_52, NACC_list_species_aou_7_57.csv	aou_1.csv	NACC_list_species_aou_7_57.csv	1886, 1920, 1944, 1957, 1982, 1982, 1983, 2011, 2017	1886	2017	added Dendroica kirtlandi		no	no	yes
6ecf0410-141d-4e0b-a103-193616f65764	Tringa glareola	Rhyacophilus glareola; Tringa glareola	d09a3562-7bfd-40aa-acf8-f1bb0e723a94	1908 to 2017	aou_2_14, aou_4_26, aou_5_34.csv, NACC_list_species_aou_7_57.csv	aou_2_14	NACC_list_species_aou_7_57.csv	1908, 1951, 1982, 2017	1908	2017	added Rhyacophilus glareola		no	no	yes
47924e79-e536-41ce-bc63-40e681e70fb1	Ardenna gravis	Ardenna gravis; Puffinus gravis; Puffinus major	c64bd8e5-a655-401b-9a36-8fa791826d9e	1886 to 2017	aou_1.csv, aou_2_08, aou_3_18, aou_4, aou_5_34.csv, aou_7_51, aou_7_57, NACC_list_species_aou_7_57.csv	aou_1.csv	NACC_list_species_aou_7_57.csv	1886, 1897, 1923, 1931, 1982, 2010, 2016, 2017	1886	2017	added Puffinus major		no	no	yes
23d6c9d2-823f-438b-8a6e-700a0b5eae28	Pipilo fuscus	Pipilo fuscus; Pipilo fuscus albigula; Pipilo fuscus crissalis; Pipilo fuscus mesoleucus	5b5587f6-19f4-4f76-b80f-21a687dd738f	1886 to 1908	aou_1.csv, aou_2_14	aou_1.csv	aou_2_14	1886, 1908	1886	1908	added Pipilo fuscus albigula; added Pipilo fuscus mesoleucus; added Pipilo fuscus crissalis	Pipilo fuscus -> Pipilo crissalis + Pipilo fuscus [split, aou_2_14 (1908)]	yes	no	no
e5503cfd-984c-40b8-8cc7-830fdd85b91a	Pipilo fuscus	Pipilo fuscus	5b5587f6-19f4-4f76-b80f-21a687dd738f	1908 to 1931	aou_2_14, aou_4	aou_2_14	aou_4	1908, 1931	1908	1931	Pipilo fuscus -> Pipilo crissalis + Pipilo fuscus [split, aou_2_14 (1908)]	Pipilo crissalis + Pipilo fuscus -> Pipilo fuscus [lump, aou_4 (1931)]	yes	no	no
bf9a6115-6dc7-4d7c-9383-1ec97b2fd4d1	Pipilo fuscus	Pipilo fuscus	5b5587f6-19f4-4f76-b80f-21a687dd738f	1931 to 1989	aou_4, aou_5, aou_5_34, aou_5_34.csv, aou_6_37	aou_4	aou_6_37	1931, 1957, 1982, 1982, 1989	1931	1989	Pipilo crissalis + Pipilo fuscus -> Pipilo fuscus [lump, aou_4 (1931)]	Pipilo fuscus -> Pipilo crissalis + Pipilo fuscus [split, aou_6_37 (1989)]	yes	no	no
9ccc0029-1e92-468a-b036-9e01adf0aa23	Melozone fusca	Melozone fusca; Pipilo fuscus	5b5587f6-19f4-4f76-b80f-21a687dd738f	1989 to 2017	aou_6_37, aou_7_51, NACC_list_species_aou_7_57.csv	aou_6_37	NACC_list_species_aou_7_57.csv	1989, 2010, 2017	1989	2017	Pipilo fuscus -> Pipilo crissalis + Pipilo fuscus [split, aou_6_37 (1989)]		no	no	yes
3a68268b-8c6f-43c7-a5fa-86a3340b5fa3	Aechmophorus occidentalis	Aechmophorus occidentalis	14d23d34-8e22-4cbd-92e4-3b3c98af7c28	1886 to 1985	aou_1.csv, aou_2_14, aou_5, aou_5_34.csv, aou_6_35	aou_1.csv	aou_6_35	1886, 1908, 1957, 1982, 1985	1886	1985	added Aechmophorus occidentalis	Aechmophorus occidentalis -> Aechmophorus occidentalis + Aechmophorus clarkii [split, aou_6_35 (1985)]	no	no	yes
4e5830a1-aaaf-407d-ac7e-3b6e3c208680	Aechmophorus occidentalis	Aechmophorus occidentalis	14d23d34-8e22-4cbd-92e4-3b3c98af7c28	1985 to 2017	aou_6_35, NACC_list_species_aou_7_57.csv	aou_6_35	NACC_list_species_aou_7_57.csv	1985, 2017	1985	2017	Aechmophorus occidentalis -> Aechmophorus occidentalis + Aechmophorus clarkii [split, aou_6_35 (1985)]		no	no	yes
68b5757e-d967-4f9e-b493-bc77b5c82806	Leucophaeus atricilla	Larus atricilla; Leucophaeus atricilla	15d4fc5c-a205-4321-9339-ee75f7a511ff	1886 to 2017	aou_1.csv, aou_5_34.csv, aou_7_49, NACC_list_species_aou_7_57.csv	aou_1.csv	NACC_list_species_aou_7_57.csv	1886, 1982, 2008, 2017	1886	2017	added Larus atricilla		no	no	yes
12c49574-6295-489d-b7c4-bb2fdb631061	Tyto pratincola	Aluco pratincola; Strix pratincola; Tyto pratincola	ea298f7c-3805-4507-8cd7-32a7d491e9d1	1886 to 1923	aou_1.csv, aou_2_14, aou_3, aou_3_17, aou_3_18	aou_1.csv	aou_3_18	1886, 1908, 1910, 1920, 1923	1886	1923	added Strix pratincola	Tyto alba + Tyto pratincola -> Tyto alba [lump, aou_3_18 (1923)]	yes	no	no
a2581500-b029-4f19-8ef2-cf849394a06a	Tyto pratincola	Tyto pratincola	ea298f7c-3805-4507-8cd7-32a7d491e9d1	1923	aou_3_18	aou_3_18	aou_3_18	1923	1923	1923	Tyto alba + Tyto pratincola -> Tyto alba [lump, aou_3_18 (1923)]		yes	no	no
8e779d20-4ffd-4c91-aaae-ae977f5c6f7a	Accipiter gentilis	Accipiter gentilis	248e414f-ee45-4d92-b40a-769b5dc0e769	1944	aou_4_19	aou_4_19	aou_4_19	1944	1944	1944	Astur atricapillus + Accipiter gentilis -> Accipiter gentilis [lump, aou_4_19 (1944)]	Astur atricapillus + Accipiter gentilis -> Accipiter gentilis [lump, aou_4_19 (1944)]	yes	no	yes
dfa50ce8-23c5-43da-bb56-f658c734c4e0	Accipiter gentilis	Accipiter gentilis	248e414f-ee45-4d92-b40a-769b5dc0e769	1944 to 2017	aou_4_19, aou_5, aou_5_34, aou_5_34.csv, NACC_list_species_aou_7_57.csv	aou_4_19	NACC_list_species_aou_7_57.csv	1944, 1957, 1982, 1982, 2017	1944	2017	Astur atricapillus + Accipiter gentilis -> Accipiter gentilis [lump, aou_4_19 (1944)]		yes	no	yes
7ab1a0cd-add0-4308-9916-af98993df16e	Selasphorus calliope	Selasphorus calliope; Stellula calliope; Trochilus calliope	e7c7b548-7750-420a-9cc9-d303f7556132	1886 to 2017	aou_1.csv, aou_1_05, aou_5_34.csv, aou_7_53, NACC_list_species_aou_7_57.csv	aou_1.csv	NACC_list_species_aou_7_57.csv	1886, 1893, 1982, 2012, 2017	1886	2017	added Trochilus calliope		no	no	yes
4c507c03-3023-4140-942b-2a766a31fe0d	Setophaga virens	Dendroica virens; Setophaga virens	2e5f4d19-4c29-4dbb-918f-7b68b2f9e83f	1886 to 2017	aou_1.csv, aou_3_17, aou_5, aou_5_34, aou_5_34.csv, aou_6, aou_7_52, NACC_list_species_aou_7_57.csv	aou_1.csv	NACC_list_species_aou_7_57.csv	1886, 1920, 1957, 1982, 1982, 1983, 2011, 2017	1886	2017	added Dendroica virens		no	no	yes
297e9642-e751-41a2-a70b-aa5cbdac117a	Anhinga anhinga	Anhinga anhinga	0c63631e-ddee-43fa-a12e-1eb667573e1d	1886 to 2017	aou_1.csv, aou_2_15, aou_5, aou_5_34.csv, NACC_list_species_aou_7_57.csv	aou_1.csv	NACC_list_species_aou_7_57.csv	1886, 1909, 1957, 1982, 2017	1886	2017	added Anhinga anhinga		no	no	yes
9acbe1ea-23b9-4257-9022-2bfbe6af43b7	Branta leucopsis	Branta leucopsis	43a531df-f31b-4099-b593-f286751f670a	1886 to 2017	aou_1.csv, aou_5_34.csv, NACC_list_species_aou_7_57.csv	aou_1.csv	NACC_list_species_aou_7_57.csv	1886, 1982, 2017	1886	2017	added Branta leucopsis		no	no	yes
ec25c0a9-dde2-4d91-8d5e-c447b7b4b1b0	Setophaga ruticilla	Setophaga ruticilla	80cee93e-3b82-4f8c-b88f-0a79cff828b4	1886 to 2017	aou_1.csv, aou_3, aou_3_17, aou_4, aou_5, aou_5_34, aou_5_34.csv, aou_6, NACC_list_species_aou_7_57.csv	aou_1.csv	NACC_list_species_aou_7_57.csv	1886, 1910, 1920, 1931, 1957, 1982, 1982, 1983, 2017	1886	2017	added Setophaga ruticilla		no	no	yes
75a8eb6d-4bd8-4b09-a6a3-d6a49a90d646	Junco insularis	Junco insularis	bea20852-c87c-48b9-92b8-a78ab101e595	1886 to 1973	aou_1.csv, aou_5_32	aou_1.csv	aou_5_32	1886, 1973	1886	1973	added Junco insularis	Junco oreganus + Junco insularis + Junco hyemalis + Junco aikeni -> Junco hyemalis [lump, aou_5_32 (1973)]	yes	no	yes
b09469ca-fb17-49dc-960b-e3c2ce3db223	Junco insularis	Junco insularis	bea20852-c87c-48b9-92b8-a78ab101e595	1973 to 2014	aou_5_32, aou_7_55	aou_5_32	aou_7_55	1973, 2014	1973	2014	Junco oreganus + Junco insularis + Junco hyemalis + Junco aikeni -> Junco hyemalis [lump, aou_5_32 (1973)]	Junco hyemalis -> Junco insularis + Junco hyemalis [split, aou_7_55 (2014)]	yes	no	yes
836c4c0d-dafd-4023-92e8-723f58fce9c8	Junco insularis	Junco insularis	bea20852-c87c-48b9-92b8-a78ab101e595	2014 to 2017	aou_7_55, NACC_list_species_aou_7_57.csv	aou_7_55	NACC_list_species_aou_7_57.csv	2014, 2017	2014	2017	Junco hyemalis -> Junco insularis + Junco hyemalis [split, aou_7_55 (2014)]		no	no	yes
8de2044f-cb5a-4882-98ca-9e8d4196dfb8	Limosa fedoa	Limosa fedoa	c0806cdd-e071-4bc2-a0f6-f78ee65d1e1c	1886 to 2017	aou_1.csv, aou_5_34.csv, NACC_list_species_aou_7_57.csv	aou_1.csv	NACC_list_species_aou_7_57.csv	1886, 1982, 2017	1886	2017	added Limosa fedoa		no	no	yes
14eef00d-c8cb-4ee6-a743-cb6c3d97f0a2	Dendragapus obscurus	Dendragapus obscurus; Dendragapus obscurus fuliginosus; Dendragapus obscurus richardsonii	10a3f694-7c92-4f50-80a6-118a2bc0ed95	1886 to 1931	aou_1.csv, aou_4	aou_1.csv	aou_4	1886, 1931	1886	1931	added Dendragapus obscurus; added Dendragapus obscurus richardsonii; added Dendragapus obscurus fuliginosus	Dendragapus obscurus -> Dendragapus fuliginosus + Dendragapus obscurus [split, aou_4 (1931)]	yes	no	yes
368b2d9e-4239-4047-bc3f-c57d9f52b78e	Dendragapus obscurus	Dendragapus obscurus	10a3f694-7c92-4f50-80a6-118a2bc0ed95	1931 to 1944	aou_4, aou_4_19	aou_4	aou_4_19	1931, 1944	1931	1944	Dendragapus obscurus -> Dendragapus fuliginosus + Dendragapus obscurus [split, aou_4 (1931)]	Dendragapus fuliginosus + Dendragapus obscurus -> Dendragapus obscurus [lump, aou_4_19 (1944)]	yes	no	yes
8a80fb3e-07dc-44ae-9cb4-a2967329a520	Dendragapus obscurus	Dendragapus obscurus	10a3f694-7c92-4f50-80a6-118a2bc0ed95	1944 to 2006	aou_4_19, aou_5, aou_5_34, aou_5_34.csv, aou_7_47	aou_4_19	aou_7_47	1944, 1957, 1982, 1982, 2006	1944	2006	Dendragapus fuliginosus + Dendragapus obscurus -> Dendragapus obscurus [lump, aou_4_19 (1944)]	Dendragapus obscurus -> Dendragapus fuliginosus + Dendragapus obscurus [split, aou_7_47 (2006)]	yes	no	yes
d549eebf-8818-4a20-b7d8-8c28f9d9b768	Dendragapus obscurus	Dendragapus obscurus	10a3f694-7c92-4f50-80a6-118a2bc0ed95	2006 to 2017	aou_7_47, NACC_list_species_aou_7_57.csv	aou_7_47	NACC_list_species_aou_7_57.csv	2006, 2017	2006	2017	Dendragapus obscurus -> Dendragapus fuliginosus + Dendragapus obscurus [split, aou_7_47 (2006)]		no	no	yes
5d521b33-03a5-4ddd-81c7-02373a64fb03	Cepphus columba	Cepphus columba	eed49464-bb6e-4efe-a11c-6846632d22bf	1886 to 2017	aou_1.csv, aou_5_34.csv, NACC_list_species_aou_7_57.csv	aou_1.csv	NACC_list_species_aou_7_57.csv	1886, 1982, 2017	1886	2017	added Cepphus columba		no	no	yes
440f43c8-246a-47da-98d1-810693086315	Melanitta perspicillata	Melanitta perspicillata; Oidemia perspicillata	12c7cbd2-d962-46a9-bda7-a068dd944aeb	1886 to 2017	aou_1.csv, aou_4, aou_5_34.csv, NACC_list_species_aou_7_57.csv	aou_1.csv	NACC_list_species_aou_7_57.csv	1886, 1931, 1982, 2017	1886	2017	added Oidemia perspicillata		no	no	yes
aa14fb4e-a748-49b6-97a0-f9278e768e5a	Sturnella magna	Sturnella magna; Sturnella magna mexicana; Sturnella magna neglecta	8c5ac487-3376-48c5-958e-eb4dbf9e0944	1886 to 1908	aou_1.csv, aou_2_14	aou_1.csv	aou_2_14	1886, 1908	1886	1908	added Sturnella magna mexicana; added Sturnella magna; added Sturnella magna neglecta	Sturnella magna -> Sturnella magna + Sturnella neglecta [split, aou_2_14 (1908)]	yes	no	yes
69c8a34a-a33a-4aee-98aa-450b38a70e3b	Sturnella magna	Sturnella magna	8c5ac487-3376-48c5-958e-eb4dbf9e0944	1908 to 2017	aou_2_14, aou_4, aou_5_34, aou_5_34.csv, aou_6, NACC_list_species_aou_7_57.csv	aou_2_14	NACC_list_species_aou_7_57.csv	1908, 1931, 1982, 1982, 1983, 2017	1908	2017	Sturnella magna -> Sturnella magna + Sturnella neglecta [split, aou_2_14 (1908)]		no	no	yes
ba6bccd5-f5db-4983-9376-7c2047662a39	Spinus notatus	Carduelis notata; Spinus notatus	b2222276-9e29-4f94-be00-935214346f9a	1886 to 2017	aou_1.csv, aou_4, aou_6, aou_7_50, NACC_list_species_aou_7_57.csv	aou_1.csv	NACC_list_species_aou_7_57.csv	1886, 1931, 1983, 2009, 2017	1886	2017	added Spinus notatus		no	no	yes
3485e317-827c-468e-9437-114ebb4c2df0	Haliaeetus albicilla	Haliaeetus albicilla	cc87bf8f-b322-4368-9276-9b69626c6cf1	1886 to 2017	aou_1.csv, aou_2_15, aou_3_18, aou_5_34, aou_5_34.csv, NACC_list_species_aou_7_57.csv	aou_1.csv	NACC_list_species_aou_7_57.csv	1886, 1909, 1923, 1982, 1982, 2017	1886	2017	added Haliaeetus albicilla		no	no	yes
72736763-3cf6-4f8e-ac2f-9429be5eb690	Capella media	Capella media; Gallinago major; Gallinago media	c01ece8e-be7c-4a6d-9c04-d724ce62eb9f	1899 to 1957	aou_2_09, aou_2_14, aou_2_15, aou_4, aou_5	aou_2_09	aou_5	1899, 1908, 1909, 1931, 1957	1899	1957	added Gallinago major		no	no	no
6192b98c-78db-4adf-909e-5a2462f6f4f6	Rhodostethia rosea	Rhodostethia rosea	0e45344e-c767-4311-8ce2-57f9148b70db	1886 to 2017	aou_1.csv, aou_5, aou_5_34.csv, aou_7, NACC_list_species_aou_7_57.csv	aou_1.csv	NACC_list_species_aou_7_57.csv	1886, 1957, 1982, 1998, 2017	1886	2017	added Rhodostethia rosea		no	no	yes
ddf92f85-6acd-49ed-a243-d0fef5117dd5	Calidris acuminata	Actodromas acuminata; Calidris acuminata; Erolia acuminata; Pisobia acuminata; Pisobia aurita; Tringa acuminata	05c0b838-326d-4be1-9800-78e55e469d2c	1886 to 2017	aou_1.csv, aou_2_12, aou_2_14, aou_3_17, aou_4_19, aou_5_32, aou_5_34.csv, NACC_list_species_aou_7_57.csv	aou_1.csv	NACC_list_species_aou_7_57.csv	1886, 1903, 1908, 1920, 1944, 1973, 1982, 2017	1886	2017	added Tringa acuminata		no	no	yes
556741d8-c078-4fcb-8cd2-7a1b42c6b36b	Melospiza lincolnii	Melospiza lincolni; Melospiza lincolnii	69343c94-5ee2-4b73-967c-84a5e8bb97b3	1886 to 2017	aou_1.csv, aou_2, aou_3, aou_4_19, aou_5_34, aou_5_34.csv, NACC_list_species_aou_7_57.csv	aou_1.csv	NACC_list_species_aou_7_57.csv	1886, 1895, 1910, 1944, 1982, 1982, 2017	1886	2017	added Melospiza lincolni		no	no	yes
9eaf02a1-09c4-4e9f-b1c2-6ed79f690f14	Porphyrio martinicus	Ionornis martinica; Ionornis martinicus; Porphyrio martinica; Porphyrio martinicus; Porphyrula martinica	aadbb9c3-1782-4f2b-9594-1b61195ab34b	1886 to 2017	aou_1.csv, aou_3, aou_4, aou_4_19, aou_5_34.csv, aou_7_43, aou_7_53, NACC_list_species_aou_7_57.csv	aou_1.csv	NACC_list_species_aou_7_57.csv	1886, 1910, 1931, 1944, 1982, 2002, 2012, 2017	1886	2017	added Ionornis martinica		no	no	yes
2e44f8d7-9fb4-46ac-beef-10ef0e7d7ad9	Columbina inca	Columbina inca; Scardafella inca	429cd4d6-8902-4088-b44f-6cc635035437	1886 to 2017	aou_1.csv, aou_5_34, aou_5_34.csv, NACC_list_species_aou_7_57.csv	aou_1.csv	NACC_list_species_aou_7_57.csv	1886, 1982, 1982, 2017	1886	2017	added Scardafella inca		no	no	yes
77d76240-6722-4448-90a7-1b61f6f0e10d	Puffinus puffinus	Puffinus puffinus	9f9fe25d-6cba-47ca-a912-b9e1467290b4	1886 to 1950	aou_1.csv, aou_3_18, aou_4, aou_4_25	aou_1.csv	aou_4_25	1886, 1923, 1931, 1950	1886	1950	added Puffinus puffinus	Puffinus opisthomelas + Puffinus puffinus -> Puffinus puffinus [lump, aou_4_25 (1950)]	yes	no	yes
341c0892-28ff-4e35-a98a-db90afe45d07	Puffinus puffinus	Puffinus puffinus	9f9fe25d-6cba-47ca-a912-b9e1467290b4	1950 to 2017	aou_4_25, aou_5, aou_5_34.csv, NACC_list_species_aou_7_57.csv	aou_4_25	NACC_list_species_aou_7_57.csv	1950, 1957, 1982, 2017	1950	2017	Puffinus opisthomelas + Puffinus puffinus -> Puffinus puffinus [lump, aou_4_25 (1950)]		yes	no	yes
faa07552-0a5d-478d-9a80-95b1ee9d6b2e	Capella delicata	Capella delicata; Gallinago delicata	3c602de6-ecbc-427c-a4dd-55364e1c004f	1886 to 1945	aou_1.csv, aou_4, aou_4_20	aou_1.csv	aou_4_20	1886, 1931, 1945	1886	1945	added Gallinago delicata	Capella gallinago + Capella delicata -> Capella gallinago [lump, aou_4_20 (1945)]	yes	no	yes
cd3c9672-d149-46de-976a-f55c25d2834c	Gallinago delicata	Capella delicata; Gallinago delicata	3c602de6-ecbc-427c-a4dd-55364e1c004f	1945 to 2002	aou_4_20, aou_7_43	aou_4_20	aou_7_43	1945, 2002	1945	2002	Capella gallinago + Capella delicata -> Capella gallinago [lump, aou_4_20 (1945)]	Gallinago gallinago -> Gallinago gallinago + Gallinago delicata [split, aou_7_43 (2002)]	yes	no	yes
5808a6de-550c-43e6-93ff-ad5bb6c5669f	Gallinago delicata	Gallinago delicata	3c602de6-ecbc-427c-a4dd-55364e1c004f	2002 to 2017	aou_7_43, NACC_list_species_aou_7_57.csv	aou_7_43	NACC_list_species_aou_7_57.csv	2002, 2017	2002	2017	Gallinago gallinago -> Gallinago gallinago + Gallinago delicata [split, aou_7_43 (2002)]		no	no	yes
74c4599f-594e-4d59-a928-21209dfcd7de	Anas diazi	Anas diazi	61f43ba9-1ebd-4a35-a081-577c785557b7	1931 to January 1982	aou_4, aou_5, aou_5_34	aou_4	aou_5_34	1931, 1957, 1982	1931	1982	added Anas diazi		no	no	no
0a83f3a3-d34b-4b7f-aee2-b9a1c9c93eb5	Mergus americanus	Merganser americanus; Mergus americanus	57420277-76f6-4c99-976d-ad4848dcab7b	1886 to 1931	aou_1.csv, aou_2_14, aou_3, aou_4	aou_1.csv	aou_4	1886, 1908, 1910, 1931	1886	1931	added Merganser americanus	Mergus merganser + Mergus americanus -> Mergus merganser [lump, aou_4 (1931)]	yes	no	no
a95b20f8-afa4-44f3-be95-0fcf2fd3715b	Mergus americanus	Mergus americanus	57420277-76f6-4c99-976d-ad4848dcab7b	1931	aou_4	aou_4	aou_4	1931	1931	1931	Mergus merganser + Mergus americanus -> Mergus merganser [lump, aou_4 (1931)]		yes	no	no
cd84bfc5-b389-4fe5-8f4d-aaffa4bdf1ec	Surnia ulula	Surnia ulula; Surnia ulula caparoch	3003f7db-8c44-4131-a78c-360d6b863869	1886 to 2017	aou_1.csv, aou_2_14, aou_3, aou_4, aou_5, aou_5_34, aou_5_34.csv, aou_6_37, NACC_list_species_aou_7_57.csv	aou_1.csv	NACC_list_species_aou_7_57.csv	1886, 1908, 1910, 1931, 1957, 1982, 1982, 1989, 2017	1886	2017	added Surnia ulula; added Surnia ulula caparoch		yes	no	yes
5e240f10-070f-4235-9514-f7ccda5728c9	Myiarchus nuttingi	Myiarchus nuttingi	1576d370-acd3-4453-8c65-b0d8ba45be4c	1945 to 2017	aou_4_20, aou_5, aou_5_34.csv, NACC_list_species_aou_7_57.csv	aou_4_20	NACC_list_species_aou_7_57.csv	1945, 1957, 1982, 2017	1945	2017	added Myiarchus nuttingi		no	no	yes
05dd0034-4208-483b-8322-f7001756a331	Tyrannus vociferans	Tyrannus vociferans	16ad6932-aa6c-4467-9e21-0bece6ce7678	1886 to 2017	aou_1.csv, aou_5_34.csv, NACC_list_species_aou_7_57.csv	aou_1.csv	NACC_list_species_aou_7_57.csv	1886, 1982, 2017	1886	2017	added Tyrannus vociferans		no	no	yes
d8f43e55-c841-4cbf-bd1b-a32646a8449e	Atthis morcomi	Atthis morcomi	38acb1b0-7d65-40b1-848a-a856a58d16e6	1910 to 1923	aou_3, aou_3_18	aou_3	aou_3_18	1910, 1923	1910	1923	added Atthis morcomi	Atthis heloisa + Atthis morcomi -> Atthis heloisa [lump, aou_3_18 (1923)]	yes	no	no
b5082632-e36f-40ac-93cc-d3d55da03952	Atthis morcomi	Atthis morcomi	38acb1b0-7d65-40b1-848a-a856a58d16e6	1923	aou_3_18	aou_3_18	aou_3_18	1923	1923	1923	Atthis heloisa + Atthis morcomi -> Atthis heloisa [lump, aou_3_18 (1923)]		yes	no	no
1d714cb7-f933-4751-a672-da1a9bf517d6	Dendroica auduboni	Dendroica auduboni	3ec2677a-132e-4e29-b598-c74138bbbdea	1886 to 1973	aou_1.csv, aou_3_17, aou_5, aou_5_32	aou_1.csv	aou_5_32	1886, 1920, 1957, 1973	1886	1973	added Dendroica auduboni	Dendroica auduboni + Dendroica coronata -> Dendroica coronata [lump, aou_5_32 (1973)]	yes	no	no
1563084a-87b1-42b4-80dc-04d1c2e04bb3	Dendroica auduboni	Dendroica auduboni	3ec2677a-132e-4e29-b598-c74138bbbdea	1973	aou_5_32	aou_5_32	aou_5_32	1973	1973	1973	Dendroica auduboni + Dendroica coronata -> Dendroica coronata [lump, aou_5_32 (1973)]		yes	no	no
5414a85c-99a8-45e0-9ce1-777c735099e2	Calidris bairdii	Actodromas bairdii; Calidris bairdii; Erolia bairdii; Pisobia bairdi; Pisobia bairdii; Tringa bairdii	fe579745-129b-4002-8339-87381760015d	1886 to 2017	aou_1.csv, aou_2_12, aou_2_14, aou_3, aou_4_19, aou_5_32, aou_5_34.csv, NACC_list_species_aou_7_57.csv	aou_1.csv	NACC_list_species_aou_7_57.csv	1886, 1903, 1908, 1910, 1944, 1973, 1982, 2017	1886	2017	added Tringa bairdii		no	no	yes
e8fca65f-4b73-4371-956b-14c889e1c08c	Haematopus bachmani	Haematopus bachmani	62fb984c-49e8-4fd5-bbab-8a54fa88d855	1886 to 2017	aou_1.csv, aou_5, aou_5_34, aou_5_34.csv, aou_6_35, NACC_list_species_aou_7_57.csv	aou_1.csv	NACC_list_species_aou_7_57.csv	1886, 1957, 1982, 1982, 1985, 2017	1886	2017	added Haematopus bachmani		no	no	yes
34cf02e6-834a-4689-81a7-97fc99bff5af	Anas penelope	Anas penelope; Mareca penelope	37d6e296-5543-4bc6-b3f7-e79ea150631b	1886 to 2017	aou_1.csv, aou_2_09, aou_2_15, aou_5_32, aou_5_34, aou_5_34.csv, NACC_list_species_aou_7_57.csv	aou_1.csv	NACC_list_species_aou_7_57.csv	1886, 1899, 1909, 1973, 1982, 1982, 2017	1886	2017	added Anas penelope		no	no	yes
739d3cb1-3837-4ab6-9993-0f009423b53e	Calypte anna	Calypte anna; Trochilus anna	9e6385fc-7a68-4a7d-b9e5-0969ee8d4559	1886 to 2017	aou_1.csv, aou_1_05, aou_5_34.csv, NACC_list_species_aou_7_57.csv	aou_1.csv	NACC_list_species_aou_7_57.csv	1886, 1893, 1982, 2017	1886	2017	added Trochilus anna		no	no	yes
b1a32728-c25e-439e-a85b-48336a427567	Sterna dougallii	Sterna dougalli; Sterna dougallii	dd1c758a-123a-4b6b-a498-e5ad1f05fd19	1886 to 2017	aou_1.csv, aou_4_19, aou_5_34.csv, NACC_list_species_aou_7_57.csv	aou_1.csv	NACC_list_species_aou_7_57.csv	1886, 1944, 1982, 2017	1886	2017	added Sterna dougalli		no	no	yes
712d167f-072e-4fea-81a3-db7886095bf8	Sterna trudeaui	Sterna trudeaui	2a7fc9d5-d2a2-4a9c-87f4-6bdfeb01f56e	1886 to January 1982	aou_1.csv, aou_5_34	aou_1.csv	aou_5_34	1886, 1982	1886	1982	added Sterna trudeaui		no	no	no
6dbc2eec-0d46-49f4-83a1-1348099c33ba	Melanitta fusca	Melanitta fusca; Oidemia fusca	d4f59957-902d-4a42-a9ce-49c14389800b	1886 to 1944	aou_1.csv, aou_4, aou_4_19	aou_1.csv	aou_4_19	1886, 1931, 1944	1886	1944	added Oidemia fusca	Melanitta fusca + Melanitta deglandi -> Melanitta fusca [lump, aou_4_19 (1944)]	yes	no	yes
c0ab9175-7f72-4c97-872b-5f8d6999a184	Melanitta fusca	Melanitta fusca	d4f59957-902d-4a42-a9ce-49c14389800b	1944 to 1949	aou_4_19, aou_4_24	aou_4_19	aou_4_24	1944, 1949	1944	1949	Melanitta fusca + Melanitta deglandi -> Melanitta fusca [lump, aou_4_19 (1944)]	Melanitta fusca -> Melanitta fusca + Melanitta deglandi [split, aou_4_24 (1949)]	yes	no	yes
eea2416a-0687-4971-8bb3-7da07bd0df77	Melanitta fusca	Melanitta fusca	d4f59957-902d-4a42-a9ce-49c14389800b	1949 to January 1982	aou_4_24, aou_5_34	aou_4_24	aou_5_34	1949, 1982	1949	1982	Melanitta fusca -> Melanitta fusca + Melanitta deglandi [split, aou_4_24 (1949)]	Melanitta fusca + Melanitta deglandi -> Melanitta fusca [lump, aou_5_34 (January 1982)]	yes	no	yes
e087fff6-17c5-4395-ae8a-a0c5addd88cc	Melanitta fusca	Melanitta fusca	d4f59957-902d-4a42-a9ce-49c14389800b	January 1982 to 2017	aou_5_34, aou_5_34.csv, NACC_list_species_aou_7_57.csv	aou_5_34	NACC_list_species_aou_7_57.csv	1982, 1982, 2017	1982	2017	Melanitta fusca + Melanitta deglandi -> Melanitta fusca [lump, aou_5_34 (January 1982)]		yes	no	yes
250dd493-e2ea-4185-a7ff-121628eca459	Rynchops niger	Rynchops niger; Rynchops nigra	8e5dc79f-e396-462e-aae1-c84f2601e1e0	1886 to 2017	aou_1.csv, aou_4, aou_5_32, aou_5_34, aou_5_34.csv, NACC_list_species_aou_7_57.csv	aou_1.csv	NACC_list_species_aou_7_57.csv	1886, 1931, 1973, 1982, 1982, 2017	1886	2017	added Rynchops nigra		no	no	yes
b36d739b-edaa-4814-b5ce-7469b43299f1	Rhynchophanes mccownii	Calcarius mccownii; Rhynchophanes mccowni; Rhynchophanes mccownii	bfccb27a-5007-4f56-b5a2-60e2d66efe81	1886 to 2017	aou_1.csv, aou_3, aou_4_19, aou_5_32, aou_5_34, aou_5_34.csv, aou_7_51, NACC_list_species_aou_7_57.csv	aou_1.csv	NACC_list_species_aou_7_57.csv	1886, 1910, 1944, 1973, 1982, 1982, 2010, 2017	1886	2017	added Rhynchophanes mccownii		no	no	yes
07c65ffb-2abc-41ff-a8eb-a78995c081b6	Compsothlypis nigrilora	Compsothlypis nigrilora	ce547285-b07f-4b5b-8546-1f27b94924cf	1886 to 1904	aou_1.csv, aou_2_13	aou_1.csv	aou_2_13	1886, 1904	1886	1904	added Compsothlypis nigrilora	Compsothlypis nigrilora + Compsothlypis pitiayumi -> Compsothlypis pitiayumi [lump, aou_2_13 (1904)]	yes	no	no
f7837d9b-d444-4e65-981d-4333a8548d46	Compsothlypis nigrilora	Compsothlypis nigrilora	ce547285-b07f-4b5b-8546-1f27b94924cf	1904	aou_2_13	aou_2_13	aou_2_13	1904	1904	1904	Compsothlypis nigrilora + Compsothlypis pitiayumi -> Compsothlypis pitiayumi [lump, aou_2_13 (1904)]		yes	no	no
7c2c7e6d-a9c8-423b-9885-e8aea81301fe	Charadrius wilsonia	Aegialitis wilsonia; Charadrius wilsonia; Ochthodromus wilsonius; Pagolla wilsonia	cf440a09-a45e-4ed1-862e-208a4aba2091	1886 to 2017	aou_1.csv, aou_2_12, aou_3_18, aou_4_19, aou_5_34.csv, NACC_list_species_aou_7_57.csv	aou_1.csv	NACC_list_species_aou_7_57.csv	1886, 1903, 1923, 1944, 1982, 2017	1886	2017	added Aegialitis wilsonia		no	no	yes
8e75b2fe-4dae-45db-895a-40c1951ab7de	Parus bicolor	Baeolophus bicolor; Parus bicolor	ff202f82-8e7a-4cb4-a320-809abd525d9f	1886 to 1976	aou_1.csv, aou_2_12, aou_4_19, aou_5_33	aou_1.csv	aou_5_33	1886, 1903, 1944, 1976	1886	1976	added Parus bicolor	Parus atricristatus + Parus bicolor -> Parus bicolor [lump, aou_5_33 (1976)]	yes	no	yes
bef2a982-aca0-44c5-bf96-b7bad7d91fcf	Baeolophus bicolor	Baeolophus bicolor; Parus bicolor	ff202f82-8e7a-4cb4-a320-809abd525d9f	1976 to 2002	aou_5_33, aou_5_34.csv, aou_6_41, aou_7_43	aou_5_33	aou_7_43	1976, 1982, 1997, 2002	1976	2002	Parus atricristatus + Parus bicolor -> Parus bicolor [lump, aou_5_33 (1976)]	Baeolophus bicolor -> Baeolophus bicolor + Baeolophus atricristatus [split, aou_7_43 (2002)]	yes	no	yes
e6d14613-29a1-484b-81cd-86e809759ff7	Baeolophus bicolor	Baeolophus bicolor	ff202f82-8e7a-4cb4-a320-809abd525d9f	2002 to 2017	aou_7_43, NACC_list_species_aou_7_57.csv	aou_7_43	NACC_list_species_aou_7_57.csv	2002, 2017	2002	2017	Baeolophus bicolor -> Baeolophus bicolor + Baeolophus atricristatus [split, aou_7_43 (2002)]		no	no	yes
ba16500e-d9e5-489e-b46f-c233f7e2a9c4	Arenaria morinella	Arenaria morinella	427a05e3-3506-49e5-ba26-29fa9c56f3d1	1901 to 1908	aou_2_10, aou_2_14	aou_2_10	aou_2_14	1901, 1908	1901	1908	added Arenaria morinella	Arenaria interpres + Arenaria morinella -> Arenaria interpres [lump, aou_2_14 (1908)]	yes	no	no
9df3137e-8a80-4edf-969c-43e2e0a10827	Arenaria morinella	Arenaria morinella	427a05e3-3506-49e5-ba26-29fa9c56f3d1	1908	aou_2_14	aou_2_14	aou_2_14	1908	1908	1908	Arenaria interpres + Arenaria morinella -> Arenaria interpres [lump, aou_2_14 (1908)]		yes	no	no
bf864937-3e9e-4679-b546-a68cc35a5e53	Anas eatoni	Anas eatoni	bb87c0c6-1a7e-4731-8ff4-67b64838b129	1997	aou_6_41	aou_6_41	aou_6_41	1997	1997	1997	Anas acuta -> Anas eatoni + Anas acuta [split, aou_6_41 (1997)]	Anas acuta -> Anas eatoni + Anas acuta [split, aou_6_41 (1997)]	no	no	yes
f327330e-406a-4eef-ae6d-00a8fce332a9	Sitta carolinensis	Sitta carolinensis; Sitta carolinensis aculeata	0b18a924-6076-497c-ac46-deb01c920e91	1886 to 2017	aou_1.csv, aou_3, aou_5_34.csv, NACC_list_species_aou_7_57.csv	aou_1.csv	NACC_list_species_aou_7_57.csv	1886, 1910, 1982, 2017	1886	2017	added Sitta carolinensis aculeata; added Sitta carolinensis		yes	no	yes
8d771b2d-9ca8-43af-ad9e-7c147514c59d	Dendroica aestiva	Dendroica aestiva	b4b393f3-fd6c-4067-bed9-3cc8c7f39656	1886 to 1945	aou_1.csv, aou_3_17, aou_4_20	aou_1.csv	aou_4_20	1886, 1920, 1945	1886	1945	added Dendroica aestiva	Dendroica petechia + Dendroica aestiva -> Dendroica petechia [lump, aou_4_20 (1945)]	yes	no	no
b1df4dd9-5c81-4d34-92ee-e8d5ae75c5c5	Dendroica aestiva	Dendroica aestiva	b4b393f3-fd6c-4067-bed9-3cc8c7f39656	1945	aou_4_20	aou_4_20	aou_4_20	1945	1945	1945	Dendroica petechia + Dendroica aestiva -> Dendroica petechia [lump, aou_4_20 (1945)]		yes	no	no
e9598e2d-d2ed-4f3e-9c64-738657f12941	Thalasseus sandvicensis	Sterna sandvicensis; Sterna sandvicensis acuflavida; Thalasseus sandvicensis	af99ee97-70ac-4f72-b693-4ff9c049102c	1886 to 2017	aou_1.csv, aou_4, aou_5, aou_5_33, aou_5_34.csv, aou_7_47, NACC_list_species_aou_7_57.csv	aou_1.csv	NACC_list_species_aou_7_57.csv	1886, 1931, 1957, 1976, 1982, 2006, 2017	1886	2017	added Sterna sandvicensis acuflavida		yes	no	yes
5d1284b0-a329-4f19-987f-fafab50453d3	Rallus longirostris	Rallus longirostris; Rallus longirostris crepitans; Rallus longirostris saturatus	e76cc694-14b3-4fd4-9240-0088eaab93d5	1886 to 1890	aou_1.csv, aou_1_02	aou_1.csv	aou_1_02	1886, 1890	1886	1890	added Rallus longirostris saturatus; added Rallus longirostris crepitans	Rallus longirostris -> Rallus longirostris + Rallus scottii + Rallus crepitans [split, aou_1_02 (1890)]	yes	no	no
68c76559-1fef-41fe-8b9b-76a79cdcc177	Rallus longirostris	Rallus longirostris	e76cc694-14b3-4fd4-9240-0088eaab93d5	1890 to 1931	aou_1_02, aou_2_11, aou_2_12, aou_2_13, aou_2_14, aou_2_15, aou_3, aou_4	aou_1_02	aou_4	1890, 1902, 1903, 1904, 1908, 1909, 1910, 1931	1890	1931	Rallus longirostris -> Rallus longirostris + Rallus scottii + Rallus crepitans [split, aou_1_02 (1890)]	Rallus longirostris + Rallus crepitans -> Rallus longirostris [lump, aou_4 (1931)]	yes	no	no
c1b47dfc-6c13-43bd-b5d2-c7fe8fe9ae4f	Rallus longirostris	Rallus longirostris	e76cc694-14b3-4fd4-9240-0088eaab93d5	1931 to 1944	aou_4, aou_4_19	aou_4	aou_4_19	1931, 1944	1931	1944	Rallus longirostris + Rallus crepitans -> Rallus longirostris [lump, aou_4 (1931)]	Rallus obsoletus + Rallus longirostris -> Rallus longirostris [lump, aou_4_19 (1944)]	yes	no	no
366a46c1-7584-4a19-8171-c45d58a4ca98	Rallus longirostris	Rallus longirostris	e76cc694-14b3-4fd4-9240-0088eaab93d5	1944 to 2014	aou_4_19, aou_5_34.csv, aou_7_55	aou_4_19	aou_7_55	1944, 1982, 2014	1944	2014	Rallus obsoletus + Rallus longirostris -> Rallus longirostris [lump, aou_4_19 (1944)]	Rallus longirostris -> Rallus obsoletus + Rallus longirostris + Rallus crepitans [split, aou_7_55 (2014)]	yes	no	no
4d332e57-a53c-4299-9b8e-6c5279f2e94a	Rallus longirostris	Rallus longirostris	e76cc694-14b3-4fd4-9240-0088eaab93d5	2014	aou_7_55	aou_7_55	aou_7_55	2014	2014	2014	Rallus longirostris -> Rallus obsoletus + Rallus longirostris + Rallus crepitans [split, aou_7_55 (2014)]		no	no	no
c4c7e6fe-9f49-4017-ba12-4b676e4779f6	Geothlypis formosa	Geothlypis formosa; Oporornis formosa; Oporornis formosus	2be7ee01-1fa8-47b3-b3bf-81d6001fe5d5	1886 to 2017	aou_1.csv, aou_2_14, aou_3, aou_3_17, aou_5, aou_5_34, aou_5_34.csv, aou_6, aou_7_52, NACC_list_species_aou_7_57.csv	aou_1.csv	NACC_list_species_aou_7_57.csv	1886, 1908, 1910, 1920, 1957, 1982, 1982, 1983, 2011, 2017	1886	2017	added Geothlypis formosa		no	no	yes
9be133ea-e70f-4382-ad0a-1e6895cee2dd	Fratercula cirrhata	Fratercula cirrhata; Lunda cirrhata	a33424b3-9e6a-40af-b5b0-c38f64689820	1886 to 2017	aou_1.csv, aou_5_34, aou_5_34.csv, NACC_list_species_aou_7_57.csv	aou_1.csv	NACC_list_species_aou_7_57.csv	1886, 1982, 1982, 2017	1886	2017	added Lunda cirrhata		no	no	yes
138574d5-decd-4f17-a0ab-7aec3c23311b	Pitangus sulphuratus	Pitangus sulphuratus	85bc7692-7007-4f7f-8648-1759052e8f17	1908	aou_2_14	aou_2_14	aou_2_14	1908	1908	1908	Pitangus derbianus + Pitangus sulphuratus -> Pitangus sulphuratus [lump, aou_2_14 (1908)]	Pitangus derbianus + Pitangus sulphuratus -> Pitangus sulphuratus [lump, aou_2_14 (1908)]	yes	no	yes
681ab096-c0ea-4f18-8d1d-a2db8c35b7be	Pitangus sulphuratus	Pitangus sulphuratus	85bc7692-7007-4f7f-8648-1759052e8f17	1908 to 2017	aou_2_14, aou_5, aou_5_34, aou_5_34.csv, NACC_list_species_aou_7_57.csv	aou_2_14	NACC_list_species_aou_7_57.csv	1908, 1957, 1982, 1982, 2017	1908	2017	Pitangus derbianus + Pitangus sulphuratus -> Pitangus sulphuratus [lump, aou_2_14 (1908)]		yes	no	yes
3a48241c-ccaa-4cd4-b9d5-dbad6b2d5fb9	Centrocercus minimus	Centrocercus minimus	4d31060f-7f32-4b46-9110-64c5414026b8	2000	aou_7_42	aou_7_42	aou_7_42	2000	2000	2000	Centrocercus urophasianus -> Centrocercus urophasianus + Centrocercus minimus [split, aou_7_42 (2000)]	Centrocercus urophasianus -> Centrocercus urophasianus + Centrocercus minimus [split, aou_7_42 (2000)]	no	no	yes
b8d4ae64-3f97-4edd-b32f-4b36d1787e92	Centrocercus minimus	Centrocercus minimus	4d31060f-7f32-4b46-9110-64c5414026b8	2000 to 2017	aou_7_42, NACC_list_species_aou_7_57.csv	aou_7_42	NACC_list_species_aou_7_57.csv	2000, 2017	2000	2017	Centrocercus urophasianus -> Centrocercus urophasianus + Centrocercus minimus [split, aou_7_42 (2000)]		no	no	yes
dbbd6240-a525-4eac-a4bf-712a8f7462c5	Ammodramus nelsoni	Ammodramus nelsoni	06795bc2-eab5-45b0-8a1d-fabdf9fbfc81	1899	aou_2_09	aou_2_09	aou_2_09	1899	1899	1899	Ammodramus caudacutus -> Ammodramus caudacutus + Ammodramus nelsoni [split, aou_2_09 (1899)]	Ammodramus caudacutus -> Ammodramus caudacutus + Ammodramus nelsoni [split, aou_2_09 (1899)]	no	no	yes
c42e9bc8-2fb9-4902-8423-6b27002c7ab9	Passerherbulus nelsoni	Ammodramus nelsoni; Passerherbulus nelsoni	06795bc2-eab5-45b0-8a1d-fabdf9fbfc81	1899 to 1931	aou_2_09, aou_2_15, aou_3, aou_3_16, aou_3_17, aou_3_18, aou_4	aou_2_09	aou_4	1899, 1909, 1910, 1912, 1920, 1923, 1931	1899	1931	Ammodramus caudacutus -> Ammodramus caudacutus + Ammodramus nelsoni [split, aou_2_09 (1899)]	Passerherbulus nelsoni + Passerherbulus caudacutus -> Passerherbulus caudacutus [lump, aou_4 (1931)]	yes	no	yes
b390c97d-fe7d-429e-9b53-bda618888465	Ammodramus nelsoni	Ammodramus nelsoni; Passerherbulus nelsoni	06795bc2-eab5-45b0-8a1d-fabdf9fbfc81	1931 to 1995	aou_4, aou_6_40	aou_4	aou_6_40	1931, 1995	1931	1995	Passerherbulus nelsoni + Passerherbulus caudacutus -> Passerherbulus caudacutus [lump, aou_4 (1931)]	Ammodramus caudacutus -> Ammodramus caudacutus + Ammodramus nelsoni [split, aou_6_40 (1995)]	yes	no	yes
46a6c09e-1b20-43f2-b88c-90333de4cbf2	Ammodramus nelsoni	Ammodramus nelsoni	06795bc2-eab5-45b0-8a1d-fabdf9fbfc81	1995 to 2017	aou_6_40, aou_7_50, NACC_list_species_aou_7_57.csv	aou_6_40	NACC_list_species_aou_7_57.csv	1995, 2009, 2017	1995	2017	Ammodramus caudacutus -> Ammodramus caudacutus + Ammodramus nelsoni [split, aou_6_40 (1995)]		no	no	yes
9935d4a9-fb0f-487c-aff7-74f538e10343	Coccothraustes coccothraustes	Coccothraustes coccothraustes	76b219fb-8f9a-48f6-b72a-6cfb34f6cc7b	1931 to 2017	aou_4, aou_5, aou_5_34.csv, NACC_list_species_aou_7_57.csv	aou_4	NACC_list_species_aou_7_57.csv	1931, 1957, 1982, 2017	1931	2017	added Coccothraustes coccothraustes		no	no	yes
a618dd3c-2567-4522-8719-da1f90eacd16	Sula granti	Sula granti	a9526b64-6b76-4cbf-a58d-d15974323043	2000	aou_7_42	aou_7_42	aou_7_42	2000	2000	2000	Sula dactylatra -> Sula dactylatra + Sula granti [split, aou_7_42 (2000)]	Sula dactylatra -> Sula dactylatra + Sula granti [split, aou_7_42 (2000)]	no	no	yes
6fa65bc1-1f36-4f86-965c-d3e74f9ee7ec	Sula granti	Sula granti	a9526b64-6b76-4cbf-a58d-d15974323043	2000 to 2017	aou_7_42, NACC_list_species_aou_7_57.csv	aou_7_42	NACC_list_species_aou_7_57.csv	2000, 2017	2000	2017	Sula dactylatra -> Sula dactylatra + Sula granti [split, aou_7_42 (2000)]		no	no	yes
c8d814f7-9ebb-4d95-9a17-b384fe31cfc1	Colymbus holboellii	Colymbus holboellii	c18045d6-6920-4802-9130-a4058c3d8466	1886 to 1931	aou_1.csv, aou_2_14, aou_4	aou_1.csv	aou_4	1886, 1908, 1931	1886	1931	added Colymbus holboellii	Colymbus grisegena + Colymbus holboellii -> Colymbus grisegena [lump, aou_4 (1931)]	yes	no	no
7db066b3-58af-4153-97c3-0802c4ee8bb2	Colymbus holboellii	Colymbus holboellii	c18045d6-6920-4802-9130-a4058c3d8466	1931	aou_4	aou_4	aou_4	1931	1931	1931	Colymbus grisegena + Colymbus holboellii -> Colymbus grisegena [lump, aou_4 (1931)]		yes	no	no
60af2195-4d36-4e6d-9125-af0ec30c848f	Cygnus cygnus	Cygnus cygnus; Olor cygnus	38bc98f8-15be-4926-82a1-8755d80c5817	1886 to 2017	aou_1.csv, aou_2_15, aou_3, aou_3_18, aou_4, aou_4_27, aou_5_34, aou_5_34.csv, NACC_list_species_aou_7_57.csv	aou_1.csv	NACC_list_species_aou_7_57.csv	1886, 1909, 1910, 1923, 1931, 1952, 1982, 1982, 2017	1886	2017	added Olor cygnus		no	no	yes
7703cb25-8e68-4b33-87dc-1ef107cafc42	Dendroica erithachorides	Dendroica bryanti; Dendroica bryanti castaneiceps; Dendroica erithachorides	396342fd-c15a-4ad0-828a-65db728cf303	1886 to 1944	aou_1.csv, aou_3_17, aou_4, aou_4_19	aou_1.csv	aou_4_19	1886, 1920, 1931, 1944	1886	1944	added Dendroica bryanti castaneiceps		yes	no	no
85d224cb-7d05-4c46-a63b-87643a700f72	Picoides borealis	Dendrocopos borealis; Dryobates borealis; Picoides borealis	26687be8-bf45-4e57-af39-4664724f6b24	1886 to 2017	aou_1.csv, aou_4_22, aou_5_33, aou_5_34.csv, NACC_list_species_aou_7_57.csv	aou_1.csv	NACC_list_species_aou_7_57.csv	1886, 1947, 1976, 1982, 2017	1886	2017	added Dryobates borealis		no	no	yes
5e54a627-03b9-45bc-b112-083cde38d2c3	Onychoprion anaethetus	Onychoprion anaethetus; Sterna anaetheta; Sterna anaethetus	6e5c180e-c71e-4574-847b-3544ee0eabdf	1886 to 2017	aou_1.csv, aou_3, aou_4, aou_5_34.csv, aou_7_47, NACC_list_species_aou_7_57.csv	aou_1.csv	NACC_list_species_aou_7_57.csv	1886, 1910, 1931, 1982, 2006, 2017	1886	2017	added Sterna anaethetus		no	no	yes
e2242171-192c-49bb-993f-8a720b470297	Sturnus vulgaris	Sturnus vulgaris	e434addf-81a4-4f58-9b44-3008897ac5ca	1886 to 2017	aou_1.csv, aou_5_34, aou_5_34.csv, NACC_list_species_aou_7_57.csv	aou_1.csv	NACC_list_species_aou_7_57.csv	1886, 1982, 1982, 2017	1886	2017	added Sturnus vulgaris		no	no	yes
49de970b-030e-4f0b-a8b5-7b956b8cf66a	Rallus limicola	Rallus limicola; Rallus virginianus	4b5cb956-9aef-4194-bda6-ff18d5c216f0	1886 to 2017	aou_1.csv, aou_4, aou_5_34.csv, NACC_list_species_aou_7_57.csv	aou_1.csv	NACC_list_species_aou_7_57.csv	1886, 1931, 1982, 2017	1886	2017	added Rallus virginianus		no	no	yes
f6d7da0d-ecbe-4068-b5ae-104b117ef4d0	Aethia pusilla	Aethia pusilla; Simorhynchus pusillus	d12a1a3a-2a34-49ff-aded-8f68570c1416	1886 to 2017	aou_1.csv, aou_2_14, aou_5_34.csv, NACC_list_species_aou_7_57.csv	aou_1.csv	NACC_list_species_aou_7_57.csv	1886, 1908, 1982, 2017	1886	2017	added Simorhynchus pusillus		no	no	yes
81ef6158-f031-4659-97fb-12b8fe00ab32	Emberiza rustica	Emberiza rustica	9cef5294-9494-4dd3-a92e-f52b42b943f4	1912 to 2017	aou_3_16, aou_5_34, aou_5_34.csv, NACC_list_species_aou_7_57.csv	aou_3_16	NACC_list_species_aou_7_57.csv	1912, 1982, 1982, 2017	1912	2017	added Emberiza rustica		no	no	yes
026bd6cd-369b-4cc0-b9d9-3453008f6230	Stercorarius parasiticus	Stercorarius parasiticus	a49bb07d-c00c-4795-bf9c-1bfa28f1c592	1886 to 2017	aou_1.csv, aou_5_34, aou_5_34.csv, aou_7_47, NACC_list_species_aou_7_57.csv	aou_1.csv	NACC_list_species_aou_7_57.csv	1886, 1982, 1982, 2006, 2017	1886	2017	added Stercorarius parasiticus		no	no	yes
cba85837-f574-41cc-b0ef-40140cbe1f6e	Icterus gularis	Icterus gularis	4e268f6f-385f-4c0c-815f-6d8e9983fa51	1945 to 2017	aou_4_20, aou_5, aou_5_34, aou_5_34.csv, aou_6, NACC_list_species_aou_7_57.csv	aou_4_20	NACC_list_species_aou_7_57.csv	1945, 1957, 1982, 1982, 1983, 2017	1945	2017	added Icterus gularis		no	no	yes
01cc6b91-cf20-4d08-bdde-e541943cffd0	Gavia pacifica	Gavia pacifica; Gavia pacificus; Urinator pacificus	6bd801c4-47f9-45aa-a45f-448a361b97b9	1886 to 1931	aou_1.csv, aou_2_09, aou_3, aou_4	aou_1.csv	aou_4	1886, 1899, 1910, 1931	1886	1931	added Urinator pacificus	Gavia pacifica + Gavia arctica -> Gavia arctica [lump, aou_4 (1931)]	yes	no	yes
f6046a47-df1f-4f32-ab04-e74592c37083	Gavia pacifica	Gavia pacifica	6bd801c4-47f9-45aa-a45f-448a361b97b9	1931 to 1985	aou_4, aou_6_35	aou_4	aou_6_35	1931, 1985	1931	1985	Gavia pacifica + Gavia arctica -> Gavia arctica [lump, aou_4 (1931)]	Gavia arctica -> Gavia pacifica + Gavia arctica [split, aou_6_35 (1985)]	yes	no	yes
00ef0ef1-5a82-49cd-9ed3-0130e9edd37a	Gavia pacifica	Gavia pacifica	6bd801c4-47f9-45aa-a45f-448a361b97b9	1985 to 2017	aou_6_35, NACC_list_species_aou_7_57.csv	aou_6_35	NACC_list_species_aou_7_57.csv	1985, 2017	1985	2017	Gavia arctica -> Gavia pacifica + Gavia arctica [split, aou_6_35 (1985)]		no	no	yes
689de939-308d-4156-8fb7-679ac9e78619	Piranga rubra	Piranga rubra; Piranga rubra cooperi	733a8fe4-da57-444a-8cef-362105e342f7	1886 to 2017	aou_1.csv, aou_2_14, aou_4, aou_5_34, aou_5_34.csv, aou_6, aou_7_50, NACC_list_species_aou_7_57.csv	aou_1.csv	NACC_list_species_aou_7_57.csv	1886, 1908, 1931, 1982, 1982, 1983, 2009, 2017	1886	2017	added Piranga rubra cooperi; added Piranga rubra		yes	no	yes
2469215c-0eba-43cf-981b-c23de432272c	Myiarchus cinerascens	Myiarchus cinerascens	a968f4cc-ad69-4a64-ac08-52fd0070a1d6	1886 to 2017	aou_1.csv, aou_5, aou_5_34.csv, NACC_list_species_aou_7_57.csv	aou_1.csv	NACC_list_species_aou_7_57.csv	1886, 1957, 1982, 2017	1886	2017	added Myiarchus cinerascens		no	no	yes
22ff0bd9-72ca-4d60-a880-8f28f8075b4b	Agelaius gubernator	Agelaius gubernator	3a0c610a-042b-4ef6-b115-a59f85decded	1886 to 1931	aou_1.csv, aou_2_15, aou_4	aou_1.csv	aou_4	1886, 1909, 1931	1886	1931	added Agelaius gubernator	Agelaius gubernator + Agelaius phoeniceus -> Agelaius phoeniceus [lump, aou_4 (1931)]	yes	no	no
d71af671-7a85-4e50-a2d1-c8010d83ce79	Agelaius gubernator	Agelaius gubernator	3a0c610a-042b-4ef6-b115-a59f85decded	1931	aou_4	aou_4	aou_4	1931	1931	1931	Agelaius gubernator + Agelaius phoeniceus -> Agelaius phoeniceus [lump, aou_4 (1931)]		yes	no	no
4f6d81a6-7ced-417f-b50e-13f3890c17f1	Sayornis phoebe	Sayornis phoebe	e442a3ae-8250-49f1-a9a1-9276b4c75596	1886 to 2017	aou_1.csv, aou_4, aou_5_34.csv, NACC_list_species_aou_7_57.csv	aou_1.csv	NACC_list_species_aou_7_57.csv	1886, 1931, 1982, 2017	1886	2017	added Sayornis phoebe		no	no	yes
85fe03d0-d18a-4c6e-95b3-7e9511da99b8	Somateria dresseri	Somateria dresseri	a8f3a091-4e03-4726-9f21-0fc927922c7c	1886 to 1923	aou_1.csv, aou_3, aou_3_18	aou_1.csv	aou_3_18	1886, 1910, 1923	1886	1923	added Somateria dresseri		no	no	no
844eef72-6604-426b-889a-d2f54e3e3ad2	Larus occidentalis	Larus occidentalis	0dc0ebe0-fe6a-463d-99b8-27f43fef3afa	1886 to 2017	aou_1.csv, aou_5_34.csv, aou_6, NACC_list_species_aou_7_57.csv	aou_1.csv	NACC_list_species_aou_7_57.csv	1886, 1982, 1983, 2017	1886	2017	added Larus occidentalis		no	no	yes
27bf5975-35b1-4fc5-8a92-f2f150b037da	Oreothlypis celata	Helminthophila celata; Helminthophila celata lutescens; Oreothlypis celata; Vermivora celata	9fc8d51e-9648-4d6f-b2f8-504958ef5fd4	1886 to 2017	aou_1.csv, aou_2_15, aou_3_17, aou_5, aou_5_34, aou_5_34.csv, aou_6, aou_7_51, NACC_list_species_aou_7_57.csv	aou_1.csv	NACC_list_species_aou_7_57.csv	1886, 1909, 1920, 1957, 1982, 1982, 1983, 2010, 2017	1886	2017	added Helminthophila celata; added Helminthophila celata lutescens		yes	no	yes
659055ee-b741-46b1-b22d-a8702638df4c	Ardenna grisea	Ardenna grisea; Puffinus griseus	7acb6633-a242-4a32-9c2d-746369d58bed	1886 to 2017	aou_1.csv, aou_2_15, aou_3, aou_3_18, aou_4, aou_5_34.csv, aou_7_57, NACC_list_species_aou_7_57.csv	aou_1.csv	NACC_list_species_aou_7_57.csv	1886, 1909, 1910, 1923, 1931, 1982, 2016, 2017	1886	2017	added Puffinus griseus		no	no	yes
d1d07d19-d5a3-4602-9ae9-2ebd00d46409	Thalasseus maximus	Sterna maxima; Thalasseus maximus	7860b205-da9b-4d75-9499-43fa6eec1050	1886 to 2017	aou_1.csv, aou_4, aou_5_33, aou_5_34.csv, aou_7_47, NACC_list_species_aou_7_57.csv	aou_1.csv	NACC_list_species_aou_7_57.csv	1886, 1931, 1976, 1982, 2006, 2017	1886	2017	added Sterna maxima		no	no	yes
efb8a23f-629f-4ece-85f7-1b4fbba7339c	Aphelocoma insularis	Aphelocoma insularis	af74d2f3-3df2-40ea-86f1-a049c3a00c63	1889 to 1944	aou_1_01, aou_2, aou_4_19	aou_1_01	aou_4_19	1889, 1895, 1944	1889	1944	added Aphelocoma insularis	Aphelocoma insularis + Aphelocoma coerulescens -> Aphelocoma coerulescens [lump, aou_4_19 (1944)]	yes	no	yes
9c87b830-1e95-4eb3-8505-1eadd8c8a848	Aphelocoma insularis	Aphelocoma insularis	af74d2f3-3df2-40ea-86f1-a049c3a00c63	1944 to 1995	aou_4_19, aou_6_40	aou_4_19	aou_6_40	1944, 1995	1944	1995	Aphelocoma insularis + Aphelocoma coerulescens -> Aphelocoma coerulescens [lump, aou_4_19 (1944)]	Aphelocoma coerulescens -> Aphelocoma californica + Aphelocoma insularis + Aphelocoma coerulescens [split, aou_6_40 (1995)]	yes	no	yes
67ebd1be-ad60-4e2a-8cf4-8d249c89cada	Aphelocoma insularis	Aphelocoma insularis	af74d2f3-3df2-40ea-86f1-a049c3a00c63	1995 to 2017	aou_6_40, NACC_list_species_aou_7_57.csv	aou_6_40	NACC_list_species_aou_7_57.csv	1995, 2017	1995	2017	Aphelocoma coerulescens -> Aphelocoma californica + Aphelocoma insularis + Aphelocoma coerulescens [split, aou_6_40 (1995)]		no	no	yes
3ba1cf39-389a-44ce-9eb8-e470b43db0df	Aphelocoma sordida	Aphelocoma sieberi; Aphelocoma sieberii; Aphelocoma sieberii arizonae; Aphelocoma sordida	7141911e-4d08-4f4c-8fcd-9fd93471dc55	1886 to 1947	aou_1.csv, aou_3, aou_4_19, aou_4_22	aou_1.csv	aou_4_22	1886, 1910, 1944, 1947	1886	1947	added Aphelocoma sieberii arizonae	Aphelocoma ultramarina + Aphelocoma sordida -> Aphelocoma ultramarina [lump, aou_4_22 (1947)]	yes	no	no
7147c1c6-e5c5-4544-9179-a8f0814d1305	Aphelocoma sordida	Aphelocoma sordida	7141911e-4d08-4f4c-8fcd-9fd93471dc55	1947	aou_4_22	aou_4_22	aou_4_22	1947	1947	1947	Aphelocoma ultramarina + Aphelocoma sordida -> Aphelocoma ultramarina [lump, aou_4_22 (1947)]		yes	no	no
8ca1f2cb-0f80-43a3-9eaf-852823578f7a	Elanus caeruleus	Elanus caeruleus	bb3f80bc-9566-4ab8-9c44-08abfb5cec10	January 1982	aou_5_34	aou_5_34	aou_5_34	1982	1982	1982	Elanus leucurus + Elanus caeruleus -> Elanus caeruleus [lump, aou_5_34 (January 1982)]	Elanus leucurus + Elanus caeruleus -> Elanus caeruleus [lump, aou_5_34 (January 1982)]	yes	no	yes
84666a3a-dd8c-430a-bfc0-a0852ec3ee2c	Elanus caeruleus	Elanus caeruleus	bb3f80bc-9566-4ab8-9c44-08abfb5cec10	January 1982 to 1993	aou_5_34, aou_5_34.csv, aou_6_39	aou_5_34	aou_6_39	1982, 1982, 1993	1982	1993	Elanus leucurus + Elanus caeruleus -> Elanus caeruleus [lump, aou_5_34 (January 1982)]	Elanus caeruleus -> Elanus leucurus + Elanus caeruleus [split, aou_6_39 (1993)]	yes	no	yes
178c0ba3-438c-45ca-b8ac-ec1d4af744a2	Elanus caeruleus	Elanus caeruleus	bb3f80bc-9566-4ab8-9c44-08abfb5cec10	1993	aou_6_39	aou_6_39	aou_6_39	1993	1993	1993	Elanus caeruleus -> Elanus leucurus + Elanus caeruleus [split, aou_6_39 (1993)]		no	no	yes
4c438f21-962b-4d64-a009-23521541ce28	Falco columbarius	Falco columbarius; Falco columbarius suckleyi	f4c308ec-2361-4950-b897-a30adb6f4b71	1886 to 1908	aou_1.csv, aou_2_14	aou_1.csv	aou_2_14	1886, 1908	1886	1908	added Falco columbarius suckleyi; added Falco columbarius	Falco columbarius + Falco richardsonii -> Falco columbarius [lump, aou_2_14 (1908)]	yes	no	yes
16738544-f81f-49d0-a217-751b8f4db8e0	Falco columbarius	Falco columbarius	f4c308ec-2361-4950-b897-a30adb6f4b71	1908 to 1946	aou_2_14, aou_4_21	aou_2_14	aou_4_21	1908, 1946	1908	1946	Falco columbarius + Falco richardsonii -> Falco columbarius [lump, aou_2_14 (1908)]	Falco aesalon + Falco columbarius -> Falco columbarius [lump, aou_4_21 (1946)]	yes	no	yes
19e4f802-7ceb-4121-b3fb-1dc538131789	Falco columbarius	Falco columbarius	f4c308ec-2361-4950-b897-a30adb6f4b71	1946 to 2017	aou_4_21, aou_5_34, aou_5_34.csv, NACC_list_species_aou_7_57.csv	aou_4_21	NACC_list_species_aou_7_57.csv	1946, 1982, 1982, 2017	1946	2017	Falco aesalon + Falco columbarius -> Falco columbarius [lump, aou_4_21 (1946)]		yes	no	yes
e46aa22e-31ac-41e3-a972-88d719977530	Junco ridgwayi	Junco ridgwayi	34bc8c8b-a484-4878-b988-96dfa94d4854	1891 to 1897	aou_1_03, aou_2_08	aou_1_03	aou_2_08	1891, 1897	1891	1897	added Junco ridgwayi		no	no	no
47036df0-0e97-4c70-8030-982d5bda38d6	Numenius borealis	Numenius borealis; Phaeopus borealis	bb8fa458-d02e-4bd5-ad86-ed34536cc53e	1886 to 2017	aou_1.csv, aou_4, aou_4_19, aou_5_34.csv, NACC_list_species_aou_7_57.csv	aou_1.csv	NACC_list_species_aou_7_57.csv	1886, 1931, 1944, 1982, 2017	1886	2017	added Numenius borealis		no	no	yes
330e2460-a25c-4626-b495-43f6ab87daab	Starnoenas cyanocephala	Starnoenas cyanocephala	04f94863-a478-441d-a834-4e42adc40bfc	1886 to 2017	aou_1.csv, aou_4, aou_6, NACC_list_species_aou_7_57.csv	aou_1.csv	NACC_list_species_aou_7_57.csv	1886, 1931, 1983, 2017	1886	2017	added Starnoenas cyanocephala		no	no	yes
f7602360-fd40-4180-a89a-e6892aa0e6e9	Lanius borealis	Lanius borealis	b72c83f3-66a4-46e2-9136-f4c8fc81cbcd	1886 to 1944	aou_1.csv, aou_4_19	aou_1.csv	aou_4_19	1886, 1944	1886	1944	added Lanius borealis	Lanius excubitor + Lanius borealis -> Lanius excubitor [lump, aou_4_19 (1944)]	yes	no	no
45a915d3-749d-40a9-b77c-be71134608d3	Lanius borealis	Lanius borealis	b72c83f3-66a4-46e2-9136-f4c8fc81cbcd	1944	aou_4_19	aou_4_19	aou_4_19	1944	1944	1944	Lanius excubitor + Lanius borealis -> Lanius excubitor [lump, aou_4_19 (1944)]		yes	no	no
9ab0ecb5-145c-474f-8e25-45a4db1ffd58	Gymnogyps californianus	Gymnogyps californianus; Pseudogryphus californianus	43fda218-d106-4de3-b3ac-3bd410af024b	1886 to 2017	aou_1.csv, aou_2_10, aou_4, aou_5_34.csv, NACC_list_species_aou_7_57.csv	aou_1.csv	NACC_list_species_aou_7_57.csv	1886, 1901, 1931, 1982, 2017	1886	2017	added Pseudogryphus californianus		no	no	yes
8149fb52-eeb6-4343-b40f-91efd6607dac	Vireo cassinii	Vireo cassinii	4710d1ef-8fb7-4ae0-b369-12cea2db4b01	1997	aou_6_41	aou_6_41	aou_6_41	1997	1997	1997	Vireo solitarius -> Vireo cassinii + Vireo solitarius + Vireo plumbeus [split, aou_6_41 (1997)]	Vireo solitarius -> Vireo cassinii + Vireo solitarius + Vireo plumbeus [split, aou_6_41 (1997)]	no	no	yes
4acc968a-3cde-4c42-9feb-9fd556de0c6c	Vireo cassinii	Vireo cassinii	4710d1ef-8fb7-4ae0-b369-12cea2db4b01	1997 to 2017	aou_6_41, NACC_list_species_aou_7_57.csv	aou_6_41	NACC_list_species_aou_7_57.csv	1997, 2017	1997	2017	Vireo solitarius -> Vireo cassinii + Vireo solitarius + Vireo plumbeus [split, aou_6_41 (1997)]		no	no	yes
50f24edb-d63e-430c-a82e-dbd45ab2f7d7	Porzana carolina	Porzana carolina	dec13ab2-d32f-4dd1-8a0f-dba013324cfd	1886 to 2017	aou_1.csv, aou_5_34.csv, NACC_list_species_aou_7_57.csv	aou_1.csv	NACC_list_species_aou_7_57.csv	1886, 1982, 2017	1886	2017	added Porzana carolina		no	no	yes
4dbe5dde-fc2f-4c20-ad04-4a0c76376c9f	Anas formosa	Anas formosa; Nettion formosum	ef0d9e4e-456b-4f7a-896b-1ae224c0df08	1931 to 2017	aou_4, aou_4_19, aou_5_34.csv, NACC_list_species_aou_7_57.csv	aou_4	NACC_list_species_aou_7_57.csv	1931, 1944, 1982, 2017	1931	2017	added Nettion formosum		no	no	yes
123dec83-16e0-4808-9b96-2158ac6e9db7	Stercorarius longicaudus	Stercorarius longicaudus	1665383e-c5ea-4195-ae8a-e70587b61dc5	1886 to 2017	aou_1.csv, aou_5_34, aou_5_34.csv, aou_7_47, NACC_list_species_aou_7_57.csv	aou_1.csv	NACC_list_species_aou_7_57.csv	1886, 1982, 1982, 2006, 2017	1886	2017	added Stercorarius longicaudus		no	no	yes
45ec3776-9342-4872-8ebe-0c5a8081938a	Ectopistes migratorius	Ectopistes migratorius	8c0b1940-4fc6-4d0d-a3db-94c188204aee	1886 to 2017	aou_1.csv, aou_5_34.csv, NACC_list_species_aou_7_57.csv	aou_1.csv	NACC_list_species_aou_7_57.csv	1886, 1982, 2017	1886	2017	added Ectopistes migratorius		no	no	yes
3dcffb26-5be9-4bdd-a5ee-f1bcc50bd2c9	Setophaga cerulea	Dendroica caerulea; Dendroica cerulea; Dendroica rara; Setophaga cerulea	516c4c5c-7774-4282-b56e-29add6c0042d	1886 to 2017	aou_1.csv, aou_2_08, aou_2_13, aou_3_17, aou_5, aou_5_34, aou_5_34.csv, aou_6, aou_7_52, NACC_list_species_aou_7_57.csv	aou_1.csv	NACC_list_species_aou_7_57.csv	1886, 1897, 1904, 1920, 1957, 1982, 1982, 1983, 2011, 2017	1886	2017	added Dendroica caerulea		no	no	yes
3eacf98e-6081-4376-8a80-5b38e3cd4278	Phaethon americanus	Phaethon americanus; Phaethon flavirostris	dc7c6ad8-51a7-4401-9d96-62defbf8fd83	1886 to 1931	aou_1.csv, aou_2_09, aou_2_15, aou_4	aou_1.csv	aou_4	1886, 1899, 1909, 1931	1886	1931	added Phaethon flavirostris	Phaethon lepturus + Phaethon americanus -> Phaethon lepturus [lump, aou_4 (1931)]	yes	no	no
306d0e02-5af6-4105-bd71-4d46294b8dde	Phaethon americanus	Phaethon americanus	dc7c6ad8-51a7-4401-9d96-62defbf8fd83	1931	aou_4	aou_4	aou_4	1931	1931	1931	Phaethon lepturus + Phaethon americanus -> Phaethon lepturus [lump, aou_4 (1931)]		yes	no	no
e1836cb3-1257-4431-adee-ce8d8a2769b5	Charadrius montanus	Aegialitis montana; Charadrius montanus; Eupoda montana; Podasocys montana; Podasocys montanus	ee28f847-8fad-4778-b48f-6f27ff67f4ce	1886 to 2017	aou_1.csv, aou_2_12, aou_3, aou_4, aou_5_32, aou_5_34.csv, NACC_list_species_aou_7_57.csv	aou_1.csv	NACC_list_species_aou_7_57.csv	1886, 1903, 1910, 1931, 1973, 1982, 2017	1886	2017	added Aegialitis montana		no	no	yes
6666f3d9-0ecc-48c2-880e-48e7eed6bdba	Parabuteo unicinctus	Parabuteo unicinctus; Parabuteo unicinctus harrisi	1f85a515-3e39-40cd-b466-bac8118efee8	1886 to 2017	aou_1.csv, aou_2_15, aou_3_18, aou_5, aou_5_34.csv, aou_7, NACC_list_species_aou_7_57.csv	aou_1.csv	NACC_list_species_aou_7_57.csv	1886, 1909, 1923, 1957, 1982, 1998, 2017	1886	2017	added Parabuteo unicinctus harrisi		yes	no	yes
a63f6881-0185-471a-894e-a1540aa9545b	Chordeiles acutipennis	Chordeiles acutipennis	5b142ea4-8829-4bff-a4de-a5c691cd74c3	1895	aou_1_07	aou_1_07	aou_1_07	1895	1895	1895	Chordeiles acutipennis + Chordeiles texensis -> Chordeiles acutipennis [lump, aou_1_07 (1895)]	Chordeiles acutipennis + Chordeiles texensis -> Chordeiles acutipennis [lump, aou_1_07 (1895)]	yes	no	yes
3c24382f-8da2-4e72-8f2e-5f27b8d9de92	Chordeiles acutipennis	Chordeiles acutipennis	5b142ea4-8829-4bff-a4de-a5c691cd74c3	1895 to 2017	aou_1_07, aou_2, aou_3, aou_5, aou_5_34.csv, NACC_list_species_aou_7_57.csv	aou_1_07	NACC_list_species_aou_7_57.csv	1895, 1895, 1910, 1957, 1982, 2017	1895	2017	Chordeiles acutipennis + Chordeiles texensis -> Chordeiles acutipennis [lump, aou_1_07 (1895)]		yes	no	yes
2cfe0fa8-72df-47e5-b086-8a84b8f62edd	Somateria spectabilis	Somateria spectabilis	e1ecbb4b-c19b-4a83-b676-d109d3a6a86d	1886 to 2017	aou_1.csv, aou_5_34.csv, NACC_list_species_aou_7_57.csv	aou_1.csv	NACC_list_species_aou_7_57.csv	1886, 1982, 2017	1886	2017	added Somateria spectabilis		no	no	yes
94e5ec12-56ed-4bb2-8f0b-3c2914f19fa5	Haliaeetus leucocephalus	Haliaeetus leucocephalus	f82b976e-ad11-4e41-883b-165cd9eb59d8	1886 to 2017	aou_1.csv, aou_2_15, aou_3_18, aou_5_34.csv, NACC_list_species_aou_7_57.csv	aou_1.csv	NACC_list_species_aou_7_57.csv	1886, 1909, 1923, 1982, 2017	1886	2017	added Haliaeetus leucocephalus		no	no	yes
44df770c-76a7-4324-a5c3-8a6eeb61ff11	Strix nebulosa	Scotiaptex cinerea; Scotiaptex nebulosa; Strix nebulosa; Ulula cinerea; Ulula cinerea lapponica	57f49118-e06a-4aba-bd7c-b2e9de487ff5	1886 to 2017	aou_1.csv, aou_1_01, aou_2_12, aou_2_14, aou_4_19, aou_5_34.csv, NACC_list_species_aou_7_57.csv	aou_1.csv	NACC_list_species_aou_7_57.csv	1886, 1889, 1903, 1908, 1944, 1982, 2017	1886	2017	added Ulula cinerea lapponica; added Ulula cinerea		yes	no	yes
00e15daf-ade2-4d4d-85b6-623cc6d75cf3	Dryobates arizonae	Dryobates arizonae	9205f8c8-e61f-4037-a9b2-db784da6e4bf	1889	aou_1_01	aou_1_01	aou_1_01	1889	1889	1889	Dryobates stricklandi -> Dryobates stricklandi + Dryobates arizonae [split, aou_1_01 (1889)]	Dryobates stricklandi -> Dryobates stricklandi + Dryobates arizonae [split, aou_1_01 (1889)]	no	no	no
4c9bc57f-edbf-4513-b1a3-5e689a79c151	Picoides arizonae	Dendrocopos arizonae; Dryobates arizonae; Picoides arizonae	9205f8c8-e61f-4037-a9b2-db784da6e4bf	1889 to January 1982	aou_1_01, aou_4_22, aou_5_33, aou_5_34	aou_1_01	aou_5_34	1889, 1947, 1976, 1982	1889	1982	Dryobates stricklandi -> Dryobates stricklandi + Dryobates arizonae [split, aou_1_01 (1889)]	Picoides arizonae + Picoides stricklandi -> Picoides stricklandi [lump, aou_5_34 (January 1982)]	yes	no	yes
edfe8495-664d-44c2-add1-7b6c9681eaec	Picoides arizonae	Picoides arizonae	9205f8c8-e61f-4037-a9b2-db784da6e4bf	January 1982 to 2000	aou_5_34, aou_7_42	aou_5_34	aou_7_42	1982, 2000	1982	2000	Picoides arizonae + Picoides stricklandi -> Picoides stricklandi [lump, aou_5_34 (January 1982)]	Picoides stricklandi -> Picoides arizonae + Picoides stricklandi [split, aou_7_42 (2000)]	yes	no	yes
4397e2de-b097-4810-8516-26ea5450c66e	Picoides arizonae	Picoides arizonae	9205f8c8-e61f-4037-a9b2-db784da6e4bf	2000 to 2017	aou_7_42, NACC_list_species_aou_7_57.csv	aou_7_42	NACC_list_species_aou_7_57.csv	2000, 2017	2000	2017	Picoides stricklandi -> Picoides arizonae + Picoides stricklandi [split, aou_7_42 (2000)]		no	no	yes
00622707-21c3-42af-a4c3-25ed8f723124	Phaeopus hudsonicus	Numenius hudsonicus; Phaeopus hudsonicus	52dca4ea-d798-45fb-a10e-f7c9fd065ec3	1886 to 1944	aou_1.csv, aou_4, aou_4_19	aou_1.csv	aou_4_19	1886, 1931, 1944	1886	1944	added Numenius hudsonicus	Phaeopus hudsonicus + Numenius phaeopus -> Numenius phaeopus [lump, aou_4_19 (1944)]	yes	no	no
2ad6b4de-401b-49e6-aa52-58ab12cdab7a	Phaeopus hudsonicus	Phaeopus hudsonicus	52dca4ea-d798-45fb-a10e-f7c9fd065ec3	1944	aou_4_19	aou_4_19	aou_4_19	1944	1944	1944	Phaeopus hudsonicus + Numenius phaeopus -> Numenius phaeopus [lump, aou_4_19 (1944)]		yes	no	no
ecfc9086-7ad0-4ff4-8b56-5adb6fb94080	Archilochus colubris	Archilochus colubris; Trochilus colubris	f4b240eb-b4c4-447b-bc50-b7ef95990acf	1886 to 2017	aou_1.csv, aou_2_15, aou_5_34.csv, NACC_list_species_aou_7_57.csv	aou_1.csv	NACC_list_species_aou_7_57.csv	1886, 1909, 1982, 2017	1886	2017	added Trochilus colubris		no	no	yes
20c93114-c2e9-45fa-8e8b-8be153e52392	Empidonax fulvifrons	Empidonax fulvifrons; Empidonax fulvifrons pygmaeus	0276b986-8323-404a-b609-0b5918556570	1886 to 2017	aou_1.csv, aou_3, aou_5_34.csv, NACC_list_species_aou_7_57.csv	aou_1.csv	NACC_list_species_aou_7_57.csv	1886, 1910, 1982, 2017	1886	2017	added Empidonax fulvifrons pygmaeus; added Empidonax fulvifrons		yes	no	yes
80237713-0dc6-4084-b432-e45fe2209188	Amphispiza bilineata	Amphispiza bilineata	c1971ebf-695a-4b60-be2f-571d64a9274e	1886 to 2017	aou_1.csv, aou_5_34, aou_5_34.csv, NACC_list_species_aou_7_57.csv	aou_1.csv	NACC_list_species_aou_7_57.csv	1886, 1982, 1982, 2017	1886	2017	added Amphispiza bilineata		no	no	yes
8d12fec5-32fa-4fc1-a59d-0aabb4da6f6f	Dendragapus fuliginosus	Dendragapus fuliginosus	a044415a-0c53-42c8-911e-9c6e803f6c8a	1931	aou_4	aou_4	aou_4	1931	1931	1931	Dendragapus obscurus -> Dendragapus fuliginosus + Dendragapus obscurus [split, aou_4 (1931)]	Dendragapus obscurus -> Dendragapus fuliginosus + Dendragapus obscurus [split, aou_4 (1931)]	no	no	yes
683e247f-d4dd-4d7c-88b6-217b1b90b9a8	Dendragapus fuliginosus	Dendragapus fuliginosus	a044415a-0c53-42c8-911e-9c6e803f6c8a	1931 to 1944	aou_4, aou_4_19	aou_4	aou_4_19	1931, 1944	1931	1944	Dendragapus obscurus -> Dendragapus fuliginosus + Dendragapus obscurus [split, aou_4 (1931)]	Dendragapus fuliginosus + Dendragapus obscurus -> Dendragapus obscurus [lump, aou_4_19 (1944)]	yes	no	yes
0cbddbc4-3e1e-4c30-8b9e-5764e95c3e61	Dendragapus fuliginosus	Dendragapus fuliginosus	a044415a-0c53-42c8-911e-9c6e803f6c8a	1944 to 2006	aou_4_19, aou_7_47	aou_4_19	aou_7_47	1944, 2006	1944	2006	Dendragapus fuliginosus + Dendragapus obscurus -> Dendragapus obscurus [lump, aou_4_19 (1944)]	Dendragapus obscurus -> Dendragapus fuliginosus + Dendragapus obscurus [split, aou_7_47 (2006)]	yes	no	yes
c4237c28-4899-4907-b5f0-3fa848ba43b8	Dendragapus fuliginosus	Dendragapus fuliginosus	a044415a-0c53-42c8-911e-9c6e803f6c8a	2006 to 2017	aou_7_47, NACC_list_species_aou_7_57.csv	aou_7_47	NACC_list_species_aou_7_57.csv	2006, 2017	2006	2017	Dendragapus obscurus -> Dendragapus fuliginosus + Dendragapus obscurus [split, aou_7_47 (2006)]		no	no	yes
8dc494bb-621f-4e9e-9a8b-fbfeb8c243da	Calidris pygmea	Calidris pygmea; Eurynorhynchus pygmaeus; Eurynorhynchus pygmeum; Eurynorhynchus pygmeus	6a164c78-92cf-4cb7-9301-06a1dbe6fe19	1886 to 2017	aou_1.csv, aou_3, aou_5, aou_5_32, aou_5_34, aou_5_34.csv, aou_7_45, aou_7_54, NACC_list_species_aou_7_57.csv	aou_1.csv	NACC_list_species_aou_7_57.csv	1886, 1910, 1957, 1973, 1982, 1982, 2004, 2013, 2017	1886	2017	added Eurynorhynchus pygmaeus		no	no	yes
6c2afc72-7c11-4156-be7a-0b13c26a9562	Junco phaeonotus	Junco cinereus; Junco cinereus dorsalis; Junco cinereus palliatus; Junco phaeonotus	87556a25-4f63-4880-bd13-f4591ddccc91	1886 to 1973	aou_1.csv, aou_2, aou_5, aou_5_32	aou_1.csv	aou_5_32	1886, 1895, 1957, 1973	1886	1973	added Junco cinereus palliatus; added Junco cinereus dorsalis	Junco bairdi + Junco phaeonotus -> Junco phaeonotus [lump, aou_5_32 (1973)]	yes	no	yes
c7d4ee89-fcac-4bf3-af53-d9eb06a4e8c0	Junco phaeonotus	Junco phaeonotus	87556a25-4f63-4880-bd13-f4591ddccc91	1973 to 2017	aou_5_32, aou_5_34, aou_5_34.csv, NACC_list_species_aou_7_57.csv	aou_5_32	NACC_list_species_aou_7_57.csv	1973, 1982, 1982, 2017	1973	2017	Junco bairdi + Junco phaeonotus -> Junco phaeonotus [lump, aou_5_32 (1973)]		yes	no	yes
bd725282-2bfb-447d-997a-f7526194a99c	Passerina caerulea	Guiraca caerulea; Passerina caerulea	e60353be-1dc9-4bc7-afe8-75e51295f2d6	1886 to 2017	aou_1.csv, aou_5_34, aou_5_34.csv, aou_6, aou_7_43, NACC_list_species_aou_7_57.csv	aou_1.csv	NACC_list_species_aou_7_57.csv	1886, 1982, 1982, 1983, 2002, 2017	1886	2017	added Guiraca caerulea		no	no	yes
049e3f5d-5b8b-42bf-8bda-49a3a964c7fa	Pinguinus impennis	Pinguinus impennis; Plautus impennis	639c0725-69e6-4219-9822-311019fb3e2d	1886 to 2017	aou_1.csv, aou_4_19, aou_5_34.csv, NACC_list_species_aou_7_57.csv	aou_1.csv	NACC_list_species_aou_7_57.csv	1886, 1944, 1982, 2017	1886	2017	added Plautus impennis		no	no	yes
b626fc4a-933b-4810-87da-39f85d164a5c	Loxia leucoptera	Loxia leucoptera	7e0043a7-1e56-497c-bb59-bb9aacc9cea5	1886 to 2003	aou_1.csv, aou_5_34.csv, aou_7_44	aou_1.csv	aou_7_44	1886, 1982, 2003	1886	2003	added Loxia leucoptera	Loxia leucoptera -> Loxia leucoptera + Loxia megaplaga [split, aou_7_44 (2003)]	no	no	yes
680c4ffe-b0bb-45e9-91cf-200bc3d9cbf3	Loxia leucoptera	Loxia leucoptera	7e0043a7-1e56-497c-bb59-bb9aacc9cea5	2003 to 2017	aou_7_44, NACC_list_species_aou_7_57.csv	aou_7_44	NACC_list_species_aou_7_57.csv	2003, 2017	2003	2017	Loxia leucoptera -> Loxia leucoptera + Loxia megaplaga [split, aou_7_44 (2003)]		no	no	yes
ac490c57-0ffa-48e0-aab2-aa322273a8bf	Heleodytes bunneicapillus	Heleodytes bunneicapillus	5f217e42-474f-45c2-adbb-48217e47b7df	1897	aou_2_08	aou_2_08	aou_2_08	1897	1897	1897	Heleodytes bunneicapillus + Heleodytes affinis -> Heleodytes bunneicapillus [lump, aou_2_08 (1897)]	Heleodytes bunneicapillus + Heleodytes affinis -> Heleodytes bunneicapillus [lump, aou_2_08 (1897)]	yes	no	no
982703b0-b590-4aeb-a7d0-b4e77c4646d3	Aegolius funereus	Aegolius funerea; Aegolius funereus; Cryptoglaux funerea; Cryptoglaux tengmalmi; Glaux funerea; Nyctala tengmalmi; Nyctala tengmalmi richardsoni	1cb09b61-f289-4ef9-a0e0-4838a1d8185e	1886 to 2017	aou_1.csv, aou_2_13, aou_2_14, aou_2_15, aou_4_22, aou_5, aou_5_34.csv, NACC_list_species_aou_7_57.csv	aou_1.csv	NACC_list_species_aou_7_57.csv	1886, 1904, 1908, 1909, 1947, 1957, 1982, 2017	1886	2017	added Nyctala tengmalmi richardsoni		yes	no	yes
fd66677e-c935-4246-8a11-2e59110d20aa	Aphelocoma californica	Aphelocoma californica	963edd5b-1eac-4268-a522-ff501245cf26	1886 to 1931	aou_1.csv, aou_4	aou_1.csv	aou_4	1886, 1931	1886	1931	added Aphelocoma californica	Aphelocoma woodhousei + Aphelocoma texana + Aphelocoma cyanotis + Aphelocoma californica -> Aphelocoma californica [lump, aou_4 (1931)]	yes	no	yes
c0ecbd69-005f-48cc-9a5e-b83d259be025	Aphelocoma californica	Aphelocoma californica	963edd5b-1eac-4268-a522-ff501245cf26	1931 to 1944	aou_4, aou_4_19	aou_4	aou_4_19	1931, 1944	1931	1944	Aphelocoma woodhousei + Aphelocoma texana + Aphelocoma cyanotis + Aphelocoma californica -> Aphelocoma californica [lump, aou_4 (1931)]	Aphelocoma californica + Aphelocoma coerulescens -> Aphelocoma coerulescens [lump, aou_4_19 (1944)]	yes	no	yes
da13fb85-f990-4432-85d9-24523e2d26c4	Aphelocoma californica	Aphelocoma californica	963edd5b-1eac-4268-a522-ff501245cf26	1944 to 1995	aou_4_19, aou_6_40	aou_4_19	aou_6_40	1944, 1995	1944	1995	Aphelocoma californica + Aphelocoma coerulescens -> Aphelocoma coerulescens [lump, aou_4_19 (1944)]	Aphelocoma coerulescens -> Aphelocoma californica + Aphelocoma insularis + Aphelocoma coerulescens [split, aou_6_40 (1995)]	yes	no	yes
436c78e5-61eb-4cdd-b763-ade2115deb1c	Aphelocoma californica	Aphelocoma californica	963edd5b-1eac-4268-a522-ff501245cf26	1995 to 2016	aou_6_40, aou_7_57	aou_6_40	aou_7_57	1995, 2016	1995	2016	Aphelocoma coerulescens -> Aphelocoma californica + Aphelocoma insularis + Aphelocoma coerulescens [split, aou_6_40 (1995)]	Aphelocoma californica -> Aphelocoma californica + Aphelocoma woodhouseii [split, aou_7_57 (2016)]	no	no	yes
46cd8ba4-788a-4e6f-b8a2-c080ab00b0db	Aphelocoma californica	Aphelocoma californica	963edd5b-1eac-4268-a522-ff501245cf26	2016 to 2017	aou_7_57, NACC_list_species_aou_7_57.csv	aou_7_57	NACC_list_species_aou_7_57.csv	2016, 2017	2016	2017	Aphelocoma californica -> Aphelocoma californica + Aphelocoma woodhouseii [split, aou_7_57 (2016)]		no	no	yes
306578be-e123-4202-ae17-c22a3f32d6d0	Bucephala islandica	Bucephala islandica; Clangula islandica; Glaucionetta islandica	c74980c2-452a-4c00-ac34-ab8bc0877fec	1886 to 2017	aou_1.csv, aou_2_08, aou_3_17, aou_4_23, aou_5, aou_5_34.csv, NACC_list_species_aou_7_57.csv	aou_1.csv	NACC_list_species_aou_7_57.csv	1886, 1897, 1920, 1948, 1957, 1982, 2017	1886	2017	added Glaucionetta islandica		no	no	yes
a7533039-0d8f-4830-9c90-26b803f9d16a	Buteo borealis	Buteo borealis; Buteo borealis calurus; Buteo borealis kriderii; Buteo borealis lucasanus	dd0dc3d0-e266-472e-b473-c2927ea590f8	1886 to 1891	aou_1.csv, aou_1_03	aou_1.csv	aou_1_03	1886, 1891	1886	1891	added Buteo borealis lucasanus; added Buteo borealis kriderii; added Buteo borealis; added Buteo borealis calurus	Buteo harlani + Buteo borealis -> Buteo borealis [lump, aou_1_03 (1891)]	yes	no	no
72c59a63-5eb9-42ed-9c3b-cdbfed433930	Buteo borealis	Buteo borealis	dd0dc3d0-e266-472e-b473-c2927ea590f8	1891 to 1944	aou_1_03, aou_2_15, aou_3_18, aou_4_19	aou_1_03	aou_4_19	1891, 1909, 1923, 1944	1891	1944	Buteo harlani + Buteo borealis -> Buteo borealis [lump, aou_1_03 (1891)]	Buteo borealis -> Buteo harlani + Buteo borealis [split, aou_4_19 (1944)]; Buteo borealis + Buteo jamaicensis -> Buteo jamaicensis [lump, aou_4_19 (1944)]	yes	no	no
6e758984-249f-4d97-99a5-6ecb299a33a4	Buteo borealis	Buteo borealis	dd0dc3d0-e266-472e-b473-c2927ea590f8	1944	aou_4_19	aou_4_19	aou_4_19	1944	1944	1944	Buteo borealis -> Buteo harlani + Buteo borealis [split, aou_4_19 (1944)]; Buteo borealis + Buteo jamaicensis -> Buteo jamaicensis [lump, aou_4_19 (1944)]		yes	no	no
4d00ded1-b994-4a74-8e61-6113eab2cf18	Troglodytes cobbi	Troglodytes cobbi	da52b1e3-2b97-4417-83f7-dc78055b938b	2013	aou_7_54	aou_7_54	aou_7_54	2013	2013	2013	Troglodytes aedon -> Troglodytes cobbi + Troglodytes aedon [split, aou_7_54 (2013)]	Troglodytes aedon -> Troglodytes cobbi + Troglodytes aedon [split, aou_7_54 (2013)]	no	no	yes
f7f875a3-2ee1-4ce2-9c96-eacebb486f7a	Nyctanassa violacea	Nyctanassa violacea; Nyctanassa violaceus; Nycticorax violaceus	0e9086a8-a855-45cf-8511-964b828a803c	1886 to 2017	aou_1.csv, aou_2, aou_2_12, aou_5_34, aou_5_34.csv, aou_6_37, NACC_list_species_aou_7_57.csv	aou_1.csv	NACC_list_species_aou_7_57.csv	1886, 1895, 1903, 1982, 1982, 1989, 2017	1886	2017	added Nycticorax violaceus		no	no	yes
38213a23-20ac-4faf-89d0-cd06a6073f21	Larus nelsoni	Larus nelsoni	b3458534-1b1c-4ff8-b50f-5f75554ff25d	1886 to 1931	aou_1.csv, aou_4	aou_1.csv	aou_4	1886, 1931	1886	1931	added Larus nelsoni		no	no	no
cf1f80a7-10e1-41e0-904d-c010a81dd2fe	Pterodroma cahow	Pterodroma cahow	8f467e5d-8ea2-40f3-a1ff-f15f302e6595	1923 to 2017	aou_3_18, aou_4, aou_5_34, aou_6, NACC_list_species_aou_7_57.csv	aou_3_18	NACC_list_species_aou_7_57.csv	1923, 1931, 1982, 1983, 2017	1923	2017	added Pterodroma cahow		no	no	yes
efc8bf85-92cd-49b0-adfa-e0edecb47e4a	Ardenna tenuirostris	Ardenna tenuirostris; Puffinus tenuirostris	c24326bf-6e5e-474c-a17b-089aef1a0f97	1886 to 2017	aou_1.csv, aou_3_18, aou_4, aou_5_34, aou_5_34.csv, aou_7_57, NACC_list_species_aou_7_57.csv	aou_1.csv	NACC_list_species_aou_7_57.csv	1886, 1923, 1931, 1982, 1982, 2016, 2017	1886	2017	added Puffinus tenuirostris		no	no	yes
0f9d7ed9-a3d8-44db-967a-5d26b89277d2	Sphyrapicus ruber	Sphyrapicus ruber	9b581885-681b-4264-9cb6-a17e9a862384	1886 to 1931	aou_1.csv, aou_4	aou_1.csv	aou_4	1886, 1931	1886	1931	added Sphyrapicus ruber	Sphyrapicus ruber + Sphyrapicus varius -> Sphyrapicus varius [lump, aou_4 (1931)]	yes	no	yes
30d47590-1a62-4e9b-ad84-5bb24d9548c7	Sphyrapicus ruber	Sphyrapicus ruber	9b581885-681b-4264-9cb6-a17e9a862384	1931 to 2017	aou_4, aou_5_34, aou_5_34.csv, NACC_list_species_aou_7_57.csv	aou_4	NACC_list_species_aou_7_57.csv	1931, 1982, 1982, 2017	1931	2017	Sphyrapicus ruber + Sphyrapicus varius -> Sphyrapicus varius [lump, aou_4 (1931)]		yes	no	yes
ee1a5ba8-2e91-495a-bf49-6689c401ea2d	Sterna hirundo	Sterna hirundo	7d21858c-586c-498e-bd3c-9da52bf44355	1886 to 2017	aou_1.csv, aou_5_34.csv, NACC_list_species_aou_7_57.csv	aou_1.csv	NACC_list_species_aou_7_57.csv	1886, 1982, 2017	1886	2017	added Sterna hirundo		no	no	yes
423b2a0b-9f94-4fcd-be70-304bcb716ef9	Falco aesalon	Falco aesalon; Falco regulus	92ee2217-044b-43e2-a93f-d612fda1ca27	1889 to 1946	aou_1_01, aou_2_14, aou_4_21	aou_1_01	aou_4_21	1889, 1908, 1946	1889	1946	added Falco regulus	Falco aesalon + Falco columbarius -> Falco columbarius [lump, aou_4_21 (1946)]	yes	no	no
d2311682-4276-4caf-a97b-9a1742271326	Falco aesalon	Falco aesalon	92ee2217-044b-43e2-a93f-d612fda1ca27	1946	aou_4_21	aou_4_21	aou_4_21	1946	1946	1946	Falco aesalon + Falco columbarius -> Falco columbarius [lump, aou_4_21 (1946)]		yes	no	no
8ca680f4-51f2-415d-8834-851666d51133	Melospiza melodia	Melospiza fasciata; Melospiza fasciata fallax; Melospiza fasciata guttata; Melospiza fasciata heermanni; Melospiza fasciata montana; Melospiza fasciata rufina; Melospiza fasciata samuelis; Melospiza melodia	b42b1608-36e2-4e43-8a52-c14e167529f9	1886 to 1903	aou_1.csv, aou_2_10, aou_2_12	aou_1.csv	aou_2_12	1886, 1901, 1903	1886	1903	added Melospiza fasciata guttata; added Melospiza fasciata fallax; added Melospiza fasciata heermanni; added Melospiza fasciata; added Melospiza fasciata montana; added Melospiza fasciata samuelis; added Melospiza fasciata rufina	Melospiza cinerea + Melospiza melodia + Melospiza insignis -> Melospiza cinerea [lump, aou_2_12 (1903)]	yes	no	yes
cfc6ad61-798a-4f85-aeed-222b40d26829	Melospiza melodia	Melospiza melodia	b42b1608-36e2-4e43-8a52-c14e167529f9	1903 to 2017	aou_2_12, aou_2_14, aou_5_34, aou_5_34.csv, NACC_list_species_aou_7_57.csv	aou_2_12	NACC_list_species_aou_7_57.csv	1903, 1908, 1982, 1982, 2017	1903	2017	Melospiza cinerea + Melospiza melodia + Melospiza insignis -> Melospiza cinerea [lump, aou_2_12 (1903)]		yes	no	yes
233bef1c-f12c-43c0-b6aa-92f1a0d3271b	Icterus parisorum	Icterus parisorum	6dabacf0-4323-419f-ad5b-1de2813e5fa8	1886 to 2017	aou_1.csv, aou_5_34, aou_5_34.csv, aou_6, NACC_list_species_aou_7_57.csv	aou_1.csv	NACC_list_species_aou_7_57.csv	1886, 1982, 1982, 1983, 2017	1886	2017	added Icterus parisorum		no	no	yes
dba94909-8db1-4a92-a48f-bc2794a62696	Sitta pygmaea	Sitta pygmaea	3d330644-978e-4801-9dd4-99ee5b9affb4	1886 to 2017	aou_1.csv, aou_3, aou_5, aou_5_34.csv, aou_6, NACC_list_species_aou_7_57.csv	aou_1.csv	NACC_list_species_aou_7_57.csv	1886, 1910, 1957, 1982, 1983, 2017	1886	2017	added Sitta pygmaea		no	no	yes
bf725ebd-433a-435c-b9e2-e47ecfa1cf29	Anser serrirostris	Anser serrirostris	ddf91cf5-cdc3-4bc4-9809-83e602baa44a	2007	aou_7_48	aou_7_48	aou_7_48	2007	2007	2007	Anser fabalis -> Anser fabalis + Anser serrirostris [split, aou_7_48 (2007)]	Anser fabalis -> Anser fabalis + Anser serrirostris [split, aou_7_48 (2007)]	no	no	yes
5269a396-ca0f-4721-84bf-873d79855153	Anser serrirostris	Anser serrirostris	ddf91cf5-cdc3-4bc4-9809-83e602baa44a	2007 to 2017	aou_7_48, NACC_list_species_aou_7_57.csv	aou_7_48	NACC_list_species_aou_7_57.csv	2007, 2017	2007	2017	Anser fabalis -> Anser fabalis + Anser serrirostris [split, aou_7_48 (2007)]		no	no	yes
21910d1b-b23e-45ff-89aa-168598b6a27a	Gelochelidon nilotica	Gelochelidon nilotica; Sterna nilotica	187d1b54-4b04-465e-9e76-c02633ecd179	1886 to 2017	aou_1.csv, aou_5_34, aou_5_34.csv, aou_7_47, NACC_list_species_aou_7_57.csv	aou_1.csv	NACC_list_species_aou_7_57.csv	1886, 1982, 1982, 2006, 2017	1886	2017	added Gelochelidon nilotica		no	no	yes
354244a8-f32e-4159-ae97-0b8622828498	Canachites franklinii	Canachites franklini; Canachites franklinii; Dendragapus franklinii	c2aa083b-dfd6-4ba3-9ed3-6ccb2c9b50b6	1886 to 1955	aou_1.csv, aou_2_09, aou_4_23, aou_4_30	aou_1.csv	aou_4_30	1886, 1899, 1948, 1955	1886	1955	added Dendragapus franklinii	Canachites franklinii + Canachites canadensis -> Canachites canadensis [lump, aou_4_30 (1955)]	yes	no	no
5e143666-c566-45b5-8941-f63027ae4604	Canachites franklinii	Canachites franklinii	c2aa083b-dfd6-4ba3-9ed3-6ccb2c9b50b6	1955	aou_4_30	aou_4_30	aou_4_30	1955	1955	1955	Canachites franklinii + Canachites canadensis -> Canachites canadensis [lump, aou_4_30 (1955)]		yes	no	no
215491af-a820-49a0-8563-6e19f93907f5	Aythya baeri	Aythya baeri	26d912d7-4d8b-483d-a0ce-ac2b5d449c93	1950 to January 1982	aou_4_25, aou_5_34	aou_4_25	aou_5_34	1950, 1982	1950	1982	added Aythya baeri		no	no	no
7b7089ee-d14a-4526-a560-43a5ed3d912a	Spizella passerina	Spizella passerina; Spizella socialis; Spizella socialis arizonae	18705f52-ab3d-412b-bb27-6927a0ed94af	1886 to 2017	aou_1.csv, aou_2_14, aou_5_34, aou_5_34.csv, NACC_list_species_aou_7_57.csv	aou_1.csv	NACC_list_species_aou_7_57.csv	1886, 1908, 1982, 1982, 2017	1886	2017	added Spizella socialis arizonae; added Spizella socialis		yes	no	yes
eb8403f8-5ebf-47cd-b02d-e093f7e6835b	Tadorna ferruginea	Casarca casarca; Casarca ferruginea; Tadorna ferruginea	db472ab7-9c76-4977-91fe-b4ec69c2e1ef	1897 to January 1982	aou_2_08, aou_2_14, aou_5, aou_5_32, aou_5_34	aou_2_08	aou_5_34	1897, 1908, 1957, 1973, 1982	1897	1982	added Casarca casarca		no	no	no
53b24568-0da9-42cd-8889-731bd8638775	Charadrius vociferus	Aegialitis vocifera; Charadrius vociferus; Oxyechus vociferus	9cb2ca29-3fde-4441-8257-62fbbf0564ab	1886 to 2017	aou_1.csv, aou_2_12, aou_4_19, aou_5_34.csv, NACC_list_species_aou_7_57.csv	aou_1.csv	NACC_list_species_aou_7_57.csv	1886, 1903, 1944, 1982, 2017	1886	2017	added Aegialitis vocifera		no	no	yes
99b17e31-f686-4dd8-b0bf-5848a0c8bdc3	Myiarchus tuberculifer	Myiarchus tuberculifer	23e7da1c-c1c3-467d-b9bc-3904d067fe79	1931	aou_4	aou_4	aou_4	1931	1931	1931	Myiarchus lawrencei + Myiarchus tuberculifer -> Myiarchus tuberculifer [lump, aou_4 (1931)]	Myiarchus lawrencei + Myiarchus tuberculifer -> Myiarchus tuberculifer [lump, aou_4 (1931)]	yes	no	yes
b2bfc1a3-6eb6-4a36-91d5-a76fe5c97e65	Myiarchus tuberculifer	Myiarchus tuberculifer	23e7da1c-c1c3-467d-b9bc-3904d067fe79	1931 to 2017	aou_4, aou_5_34, aou_5_34.csv, NACC_list_species_aou_7_57.csv	aou_4	NACC_list_species_aou_7_57.csv	1931, 1982, 1982, 2017	1931	2017	Myiarchus lawrencei + Myiarchus tuberculifer -> Myiarchus tuberculifer [lump, aou_4 (1931)]		yes	no	yes
81557b4f-3ad6-471f-bd70-e3eccd8dd868	Vireo flavoviridis	Vireo flavoviridis; Vireosylva flavoviridis	fa1d748e-1ff4-4ae1-809e-9cd00e72995a	1886 to 1987	aou_1.csv, aou_2_14, aou_4, aou_5_34, aou_6_36	aou_1.csv	aou_6_36	1886, 1908, 1931, 1982, 1987	1886	1987	added Vireo flavoviridis	Vireo olivaceus -> Vireo flavoviridis + Vireo olivaceus [split, aou_6_36 (1987)]	no	no	yes
e5bf1f2c-8b19-473b-8719-4102a0e4012f	Vireo flavoviridis	Vireo flavoviridis	fa1d748e-1ff4-4ae1-809e-9cd00e72995a	1987 to 2017	aou_6_36, NACC_list_species_aou_7_57.csv	aou_6_36	NACC_list_species_aou_7_57.csv	1987, 2017	1987	2017	Vireo olivaceus -> Vireo flavoviridis + Vireo olivaceus [split, aou_6_36 (1987)]		no	no	yes
40efce50-e781-4641-90c0-49f0cca8c2f3	Cygnus columbianus	Cygnus columbianus; Olor columbianus	5ef07b43-eed9-4db9-8471-e31da8a9c6db	1886 to 2017	aou_1.csv, aou_3_18, aou_4_27, aou_5_34, aou_5_34.csv, NACC_list_species_aou_7_57.csv	aou_1.csv	NACC_list_species_aou_7_57.csv	1886, 1923, 1952, 1982, 1982, 2017	1886	2017	added Olor columbianus		no	no	yes
f1b0a9b7-86f6-469b-9a10-44f0a8ab8d2e	Artemisiospiza nevadensis	Artemisiospiza nevadensis	2613d9e2-f909-476f-af0e-2366a99a41c2	2013	aou_7_54	aou_7_54	aou_7_54	2013	2013	2013	Artemisiospiza belli -> Artemisiospiza belli + Artemisiospiza nevadensis [split, aou_7_54 (2013)]	Artemisiospiza belli -> Artemisiospiza belli + Artemisiospiza nevadensis [split, aou_7_54 (2013)]	no	no	yes
68cfa1b4-5cbc-4d01-94c0-1724e86ef074	Artemisiospiza nevadensis	Artemisiospiza nevadensis	2613d9e2-f909-476f-af0e-2366a99a41c2	2013 to 2017	aou_7_54, NACC_list_species_aou_7_57.csv	aou_7_54	NACC_list_species_aou_7_57.csv	2013, 2017	2013	2017	Artemisiospiza belli -> Artemisiospiza belli + Artemisiospiza nevadensis [split, aou_7_54 (2013)]		no	no	yes
106cf53f-2b73-436f-abfb-2bafae02c47e	Cuculus optatus	Cuculus optatus	f239170b-5f77-4ed6-aee7-53a19d942ac9	1931 to 1944	aou_4, aou_4_19	aou_4	aou_4_19	1931, 1944	1931	1944	added Cuculus optatus	Cuculus optatus + Cuculus saturatus -> Cuculus saturatus [lump, aou_4_19 (1944)]	yes	no	yes
525c1fe6-9352-444b-8ff6-15d67598d02b	Cuculus optatus	Cuculus optatus	f239170b-5f77-4ed6-aee7-53a19d942ac9	1944 to 2006	aou_4_19, aou_7_47	aou_4_19	aou_7_47	1944, 2006	1944	2006	Cuculus optatus + Cuculus saturatus -> Cuculus saturatus [lump, aou_4_19 (1944)]	Cuculus saturatus -> Cuculus optatus + Cuculus lepidus + Cuculus saturatus [split, aou_7_47 (2006)]	yes	no	yes
287341ae-0477-482b-aabd-56cf966f3daa	Cuculus optatus	Cuculus optatus	f239170b-5f77-4ed6-aee7-53a19d942ac9	2006 to 2017	aou_7_47, NACC_list_species_aou_7_57.csv	aou_7_47	NACC_list_species_aou_7_57.csv	2006, 2017	2006	2017	Cuculus saturatus -> Cuculus optatus + Cuculus lepidus + Cuculus saturatus [split, aou_7_47 (2006)]		no	no	yes
512464bb-526c-4b14-8fe5-02642752051a	Vireo solitarius	Lanivireo solitarius; Vireo solitarius; Vireo solitarius cassinii; Vireo solitarius plumbeus	bf143fb4-6222-4557-9a62-bc4231f5458f	1886 to 1997	aou_1.csv, aou_2_14, aou_4, aou_5, aou_5_34.csv, aou_6_41	aou_1.csv	aou_6_41	1886, 1908, 1931, 1957, 1982, 1997	1886	1997	added Vireo solitarius cassinii; added Vireo solitarius plumbeus; added Vireo solitarius	Vireo solitarius -> Vireo cassinii + Vireo solitarius + Vireo plumbeus [split, aou_6_41 (1997)]	yes	no	yes
d68de76b-ab75-4604-838d-ff425bbded1c	Vireo solitarius	Vireo solitarius	bf143fb4-6222-4557-9a62-bc4231f5458f	1997 to 2017	aou_6_41, NACC_list_species_aou_7_57.csv	aou_6_41	NACC_list_species_aou_7_57.csv	1997, 2017	1997	2017	Vireo solitarius -> Vireo cassinii + Vireo solitarius + Vireo plumbeus [split, aou_6_41 (1997)]		no	no	yes
3d837b6e-57d8-45ae-858a-3b40491fa657	Aeronautes saxatalis	Aeronautes melanoleucus; Aeronautes saxatalis; Micropus melanoleucus	3c5f9b1f-f7d1-4051-ba50-44c18a79a7a4	1886 to 2017	aou_1.csv, aou_1_05, aou_4, aou_5, aou_5_34.csv, NACC_list_species_aou_7_57.csv	aou_1.csv	NACC_list_species_aou_7_57.csv	1886, 1893, 1931, 1957, 1982, 2017	1886	2017	added Micropus melanoleucus		no	no	yes
47891bec-da16-402c-8492-5a49d8df7f7b	Ardenna creatopus	Ardenna creatopus; Puffinus creatopus	4a58f252-c308-4284-98df-f75ac8707d29	1886 to 2017	aou_1.csv, aou_3_18, aou_4, aou_5_34.csv, aou_7_57, NACC_list_species_aou_7_57.csv	aou_1.csv	NACC_list_species_aou_7_57.csv	1886, 1923, 1931, 1982, 2016, 2017	1886	2017	added Puffinus creatopus		no	no	yes
28bd3440-f60f-4809-9cde-a6c1f2485d84	Leucophaeus pipixcan	Larus franklini; Larus franklinii; Larus pipixcan; Leucophaeus pipixcan	36ac0a18-0141-415d-9a3c-37afd673e322	1886 to 2017	aou_1.csv, aou_3, aou_4, aou_5_34.csv, aou_7_49, NACC_list_species_aou_7_57.csv	aou_1.csv	NACC_list_species_aou_7_57.csv	1886, 1910, 1931, 1982, 2008, 2017	1886	2017	added Larus franklinii		no	no	yes
a97f87de-aa1e-4cda-9c0a-57e5a64d4828	Branta bernicla	Branta bernicla	9893ec09-cc04-4184-a9a2-0ef2a756097a	1886 to 1944	aou_1.csv, aou_2, aou_2_15, aou_4, aou_4_19	aou_1.csv	aou_4_19	1886, 1895, 1909, 1931, 1944	1886	1944	added Branta bernicla	Branta nigricans + Branta bernicla -> Branta bernicla [lump, aou_4_19 (1944)]	yes	no	yes
09a6e6b3-ee29-403a-8b8e-e99fc8cdb7c0	Branta bernicla	Branta bernicla	9893ec09-cc04-4184-a9a2-0ef2a756097a	1944 to 1951	aou_4_19, aou_4_26	aou_4_19	aou_4_26	1944, 1951	1944	1951	Branta nigricans + Branta bernicla -> Branta bernicla [lump, aou_4_19 (1944)]	Branta bernicla -> Branta nigricans + Branta bernicla [split, aou_4_26 (1951)]	yes	no	yes
91996151-d8e3-4f40-9c54-893281bdd2b2	Branta bernicla	Branta bernicla	9893ec09-cc04-4184-a9a2-0ef2a756097a	1951 to 1976	aou_4_26, aou_5, aou_5_33	aou_4_26	aou_5_33	1951, 1957, 1976	1951	1976	Branta bernicla -> Branta nigricans + Branta bernicla [split, aou_4_26 (1951)]	Branta nigricans + Branta bernicla -> Branta bernicla [lump, aou_5_33 (1976)]	yes	no	yes
4408f1cc-cb4a-4583-9a5c-144cc8f78daa	Branta bernicla	Branta bernicla	9893ec09-cc04-4184-a9a2-0ef2a756097a	1976 to 2017	aou_5_33, aou_5_34.csv, NACC_list_species_aou_7_57.csv	aou_5_33	NACC_list_species_aou_7_57.csv	1976, 1982, 2017	1976	2017	Branta nigricans + Branta bernicla -> Branta bernicla [lump, aou_5_33 (1976)]		yes	no	yes
c08bd7b1-ba87-4a61-a4fe-259953590025	Dendrocygna autumnalis	Dendrocygna autumnalis	75984f15-f0f3-4298-881e-8a49019c417d	1886 to 2017	aou_1.csv, aou_5, aou_5_33, aou_5_34.csv, NACC_list_species_aou_7_57.csv	aou_1.csv	NACC_list_species_aou_7_57.csv	1886, 1957, 1976, 1982, 2017	1886	2017	added Dendrocygna autumnalis		no	no	yes
aed9214c-b8f7-4e48-9790-83382b4fb561	Totanus ocropus	Helodromas ocrophus; Totanus ochropus; Totanus ocropus	3f9c6a75-01c7-4d3b-8de7-178ef009792d	1886 to 1957	aou_1.csv, aou_2_09, aou_4, aou_5	aou_1.csv	aou_5	1886, 1899, 1931, 1957	1886	1957	added Totanus ochropus		no	no	no
6557d935-696c-4561-9f50-0a1a72fba720	Sphyrapicus thyroideus	Sphyrapicus thyroideus	00c88ba3-ea29-44e2-9461-658646966e12	1886 to 2017	aou_1.csv, aou_5_34.csv, NACC_list_species_aou_7_57.csv	aou_1.csv	NACC_list_species_aou_7_57.csv	1886, 1982, 2017	1886	2017	added Sphyrapicus thyroideus		no	no	yes
0910307c-67f2-4e03-92d2-478fa26198fa	Leucosticte tephrocotis	Leucosticte tephrocotis; Leucosticte tephrocotis littoralis	e9e3feaa-5e57-47f2-a755-bbdc751297b8	1886 to January 1982	aou_1.csv, aou_2_15, aou_5_34	aou_1.csv	aou_5_34	1886, 1909, 1982	1886	1982	added Leucosticte tephrocotis; added Leucosticte tephrocotis littoralis	Leucosticte atrata + Leucosticte australis + Leucosticte arctoa + Leucosticte tephrocotis -> Leucosticte arctoa [lump, aou_5_34 (January 1982)]	yes	no	yes
8f312a97-83fb-4360-bde9-04728be8e142	Leucosticte tephrocotis	Leucosticte tephrocotis	e9e3feaa-5e57-47f2-a755-bbdc751297b8	January 1982 to 1993	aou_5_34, aou_6_39	aou_5_34	aou_6_39	1982, 1993	1982	1993	Leucosticte atrata + Leucosticte australis + Leucosticte arctoa + Leucosticte tephrocotis -> Leucosticte arctoa [lump, aou_5_34 (January 1982)]	Leucosticte arctoa -> Leucosticte atrata + Leucosticte australis + Leucosticte arctoa + Leucosticte tephrocotis [split, aou_6_39 (1993)]	yes	no	yes
75ae9816-1e7d-4c26-bc37-0b6a03ba572f	Leucosticte tephrocotis	Leucosticte tephrocotis	e9e3feaa-5e57-47f2-a755-bbdc751297b8	1993 to 2017	aou_6_39, NACC_list_species_aou_7_57.csv	aou_6_39	NACC_list_species_aou_7_57.csv	1993, 2017	1993	2017	Leucosticte arctoa -> Leucosticte atrata + Leucosticte australis + Leucosticte arctoa + Leucosticte tephrocotis [split, aou_6_39 (1993)]		no	no	yes
a74ee64b-d300-4b6c-94f7-9d468f0c63b5	Phylloscopus xanthodryas	Phylloscopus xanthodryas	0f5bba8b-d305-47e3-bb0a-68c755801828	2014	aou_7_55	aou_7_55	aou_7_55	2014	2014	2014	Phylloscopus borealis -> Phylloscopus borealis + Phylloscopus xanthodryas + Phylloscopus examinandus [split, aou_7_55 (2014)]	Phylloscopus borealis -> Phylloscopus borealis + Phylloscopus xanthodryas + Phylloscopus examinandus [split, aou_7_55 (2014)]	no	no	yes
61aaeee4-4dab-493d-8623-1d7400fea485	Buteo lineatus	Buteo lineatus; Buteo lineatus alleni; Buteo lineatus elegans	cb83ae88-1fae-43fc-93f4-011903d2531a	1886 to 2017	aou_1.csv, aou_2_15, aou_3_18, aou_5_34.csv, NACC_list_species_aou_7_57.csv	aou_1.csv	NACC_list_species_aou_7_57.csv	1886, 1909, 1923, 1982, 2017	1886	2017	added Buteo lineatus; added Buteo lineatus alleni; added Buteo lineatus elegans		yes	no	yes
d5486101-8762-45bd-a9f5-d4f61cfa92fd	Turdus confinis	Merula confinis; Planesticus confinis; Turdus confinis	0f75efb4-eca8-4f32-8e7b-388b96f639e3	1886 to 1973	aou_1.csv, aou_2_14, aou_4, aou_5_32	aou_1.csv	aou_5_32	1886, 1908, 1931, 1973	1886	1973	added Merula confinis	Turdus migratorius + Turdus confinis -> Turdus migratorius [lump, aou_5_32 (1973)]	yes	no	no
f8f4726a-7d25-439a-bc1c-176df5ca6a91	Turdus confinis	Turdus confinis	0f75efb4-eca8-4f32-8e7b-388b96f639e3	1973	aou_5_32	aou_5_32	aou_5_32	1973	1973	1973	Turdus migratorius + Turdus confinis -> Turdus migratorius [lump, aou_5_32 (1973)]		yes	no	no
8704b3c1-ae24-433e-b86d-bc6569d8e725	Oceanodroma soccoroensis	Oceanodroma soccoroensis; Oceanodroma socorroensis	bb9d63da-8b3b-4179-95f7-85f392a03194	1897 to 1946	aou_2_08, aou_2_09, aou_2_10, aou_3_18, aou_4, aou_4_21	aou_2_08	aou_4_21	1897, 1899, 1901, 1923, 1931, 1946	1897	1946	added Oceanodroma socorroensis	Oceanodroma leucorhoa + Oceanodroma soccoroensis -> Oceanodroma leucorhoa [lump, aou_4_21 (1946)]	yes	no	yes
4802e406-cdb9-4920-812f-cf471502b196	Oceanodroma socorroensis	Oceanodroma soccoroensis; Oceanodroma socorroensis	bb9d63da-8b3b-4179-95f7-85f392a03194	1946 to 2016	aou_4_21, aou_7_57	aou_4_21	aou_7_57	1946, 2016	1946	2016	Oceanodroma leucorhoa + Oceanodroma soccoroensis -> Oceanodroma leucorhoa [lump, aou_4_21 (1946)]	Oceanodroma leucorhoa -> Oceanodroma leucorhoa + Oceanodroma socorroensis + Oceanodroma cheimomnestes [split, aou_7_57 (2016)]	yes	no	yes
1d2dc176-65b8-42c1-9a17-561acfd4204b	Oceanodroma socorroensis	Oceanodroma socorroensis	bb9d63da-8b3b-4179-95f7-85f392a03194	2016 to 2017	aou_7_57, NACC_list_species_aou_7_57.csv	aou_7_57	NACC_list_species_aou_7_57.csv	2016, 2017	2016	2017	Oceanodroma leucorhoa -> Oceanodroma leucorhoa + Oceanodroma socorroensis + Oceanodroma cheimomnestes [split, aou_7_57 (2016)]		no	no	yes
0f102d5a-437a-48f2-a7bc-95828f417b9a	Tringa totanus	Totanus totanus; Tringa totanus	afd0055d-8d48-48aa-b05e-41614b91836c	1912 to 2017	aou_3_16, aou_4, aou_5, aou_5_32, aou_5_34, aou_6_41, NACC_list_species_aou_7_57.csv	aou_3_16	NACC_list_species_aou_7_57.csv	1912, 1931, 1957, 1973, 1982, 1997, 2017	1912	2017	added Totanus totanus		no	no	yes
d9f8468a-3ad5-4646-98f2-8a2ea5ff74d6	Spizella pusilla	Spizella pusilla	e2aec0d4-99f3-44d1-a120-2b416536c147	1886 to 2017	aou_1.csv, aou_5_34, aou_5_34.csv, NACC_list_species_aou_7_57.csv	aou_1.csv	NACC_list_species_aou_7_57.csv	1886, 1982, 1982, 2017	1886	2017	added Spizella pusilla		no	no	yes
a7cdb65d-7f02-4291-801f-864fc110e473	Oreoscoptes montanus	Oreoscoptes montanus; Oroscoptes montanus	246aa57e-f344-4cb3-b855-00628a763be4	1886 to 2017	aou_1.csv, aou_3, aou_5_34.csv, NACC_list_species_aou_7_57.csv	aou_1.csv	NACC_list_species_aou_7_57.csv	1886, 1910, 1982, 2017	1886	2017	added Oroscoptes montanus		no	no	yes
a7af0a08-9ba7-48da-840d-3ffe70321af0	Picoides dorsalis	Picoides dorsalis	52088025-1fe2-4553-a138-c9cad3d3483b	2003	aou_7_44	aou_7_44	aou_7_44	2003	2003	2003	Picoides tridactylus -> Picoides dorsalis + Picoides tridactylus [split, aou_7_44 (2003)]	Picoides tridactylus -> Picoides dorsalis + Picoides tridactylus [split, aou_7_44 (2003)]	no	no	yes
c925626e-78bb-4fd3-9b24-0f818c5b786e	Picoides dorsalis	Picoides dorsalis	52088025-1fe2-4553-a138-c9cad3d3483b	2003 to 2017	aou_7_44, NACC_list_species_aou_7_57.csv	aou_7_44	NACC_list_species_aou_7_57.csv	2003, 2017	2003	2017	Picoides tridactylus -> Picoides dorsalis + Picoides tridactylus [split, aou_7_44 (2003)]		no	no	yes
4c804297-5435-4621-89a8-0ef7dd3dd120	Alectoris chukar	Alectoris chukar	10a6e188-b77a-42fd-9ace-ca647119ac06	1973	aou_5_32	aou_5_32	aou_5_32	1973	1973	1973	Alectoris graeca -> Alectoris chukar + Alectoris graeca [split, aou_5_32 (1973)]	Alectoris graeca -> Alectoris chukar + Alectoris graeca [split, aou_5_32 (1973)]	no	no	yes
fa360ac8-6761-4b99-b914-30c09dd3ee6a	Alectoris chukar	Alectoris chukar	10a6e188-b77a-42fd-9ace-ca647119ac06	1973 to 2017	aou_5_32, aou_5_34.csv, NACC_list_species_aou_7_57.csv	aou_5_32	NACC_list_species_aou_7_57.csv	1973, 1982, 2017	1973	2017	Alectoris graeca -> Alectoris chukar + Alectoris graeca [split, aou_5_32 (1973)]		no	no	yes
6805823a-8471-45c8-972c-46179707b0e8	Haemorhous purpureus	Carpodacus purpureus; Carpodacus purpureus californicus; Haemorhous purpureus	08294d72-f40b-47b1-97c9-07144451b3c3	1886 to 2017	aou_1.csv, aou_5_34.csv, aou_7_53, NACC_list_species_aou_7_57.csv	aou_1.csv	NACC_list_species_aou_7_57.csv	1886, 1982, 2012, 2017	1886	2017	added Carpodacus purpureus californicus; added Carpodacus purpureus		yes	no	yes
b6f6accc-d671-4fa7-85c2-764a95bd075d	Chloroceryle americana	Ceryle americana; Ceryle cabanisi; Chloroceryle americana	6db67044-fb65-479f-b2c4-f8e42621c34e	1886 to 2017	aou_1.csv, aou_1_05, aou_2, aou_3_18, aou_5, aou_5_34.csv, NACC_list_species_aou_7_57.csv	aou_1.csv	NACC_list_species_aou_7_57.csv	1886, 1893, 1895, 1923, 1957, 1982, 2017	1886	2017	added Ceryle cabanisi		no	no	yes
7ff1bc0e-3d8f-4fac-a9d6-122e1a8bcab8	Carpodacus amplus	Carpodacus amplus	8cd79784-e88c-4001-af5d-5d4cc64b1bc7	1886 to 1973	aou_1.csv, aou_5_32	aou_1.csv	aou_5_32	1886, 1973	1886	1973	added Carpodacus amplus	Carpodacus amplus + Carpodacus mexicanus + Carpodacus mcgregori -> Carpodacus mexicanus [lump, aou_5_32 (1973)]	yes	no	no
0d558cae-aa6c-420e-9b2e-6c1eaa88ea1d	Carpodacus amplus	Carpodacus amplus	8cd79784-e88c-4001-af5d-5d4cc64b1bc7	1973	aou_5_32	aou_5_32	aou_5_32	1973	1973	1973	Carpodacus amplus + Carpodacus mexicanus + Carpodacus mcgregori -> Carpodacus mexicanus [lump, aou_5_32 (1973)]		yes	no	no
f4c1a7f2-0332-4045-95a9-19df821147dc	Sula dactylatra	Sula cyanops; Sula dactylatra	e0674af8-36c2-4efa-9b02-562e07cc22c4	1886 to 2000	aou_1.csv, aou_3_17, aou_5_34, aou_5_34.csv, aou_7_42	aou_1.csv	aou_7_42	1886, 1920, 1982, 1982, 2000	1886	2000	added Sula cyanops	Sula dactylatra -> Sula dactylatra + Sula granti [split, aou_7_42 (2000)]	no	no	yes
01738585-ef8d-482d-b9eb-fa621c6a119b	Sula dactylatra	Sula dactylatra	e0674af8-36c2-4efa-9b02-562e07cc22c4	2000 to 2017	aou_7_42, NACC_list_species_aou_7_57.csv	aou_7_42	NACC_list_species_aou_7_57.csv	2000, 2017	2000	2017	Sula dactylatra -> Sula dactylatra + Sula granti [split, aou_7_42 (2000)]		no	no	yes
3511ec31-3538-418b-b0c5-175e1a320311	Prunella montanella	Prunella montanella	47a1e470-b8f4-4cc5-bde7-3df87c3b78bb	1931 to 2017	aou_4, aou_5_34, aou_5_34.csv, NACC_list_species_aou_7_57.csv	aou_4	NACC_list_species_aou_7_57.csv	1931, 1982, 1982, 2017	1931	2017	added Prunella montanella		no	no	yes
06f658b7-8db6-4053-9b6a-900dcf0dd8a2	Tiaris canorus	Euetheia canora; Tiaris canora; Tiaris canorus	0c25b789-071a-491e-b3b8-b7876a9ab060	1889 to 2017	aou_1_01, aou_2_11, aou_3, aou_4, aou_5, aou_5_34, aou_6, aou_7_45, NACC_list_species_aou_7_57.csv	aou_1_01	NACC_list_species_aou_7_57.csv	1889, 1902, 1910, 1931, 1957, 1982, 1983, 2004, 2017	1889	2017	added Euetheia canora		no	no	yes
3c7d0947-2f0f-46fc-b854-daef569bec75	Anthus pratensis	Anthus pratensis	9392be57-3df6-433e-8189-705ff18a1bf8	1886 to January 1982	aou_1.csv, aou_5_34	aou_1.csv	aou_5_34	1886, 1982	1886	1982	added Anthus pratensis		no	no	no
99003831-6e07-4437-8562-97b3baa97d64	Phasianus colchicus	Phasianus colchicus	f6681fe3-47a6-474b-a966-d60ef30b4736	1931 to 2017	aou_4, aou_5_34.csv, NACC_list_species_aou_7_57.csv	aou_4	NACC_list_species_aou_7_57.csv	1931, 1982, 2017	1931	2017	added Phasianus colchicus		no	no	yes
4bcd2ae0-ac33-461c-be41-703a84c460c3	Aphelocoma coerulescens	Aphelocoma coerulescens; Aphelocoma cyanea; Aphelocoma floridana	4b8e2a26-370f-4f03-8714-74de518fdbbe	1886 to 1944	aou_1.csv, aou_3, aou_4, aou_4_19	aou_1.csv	aou_4_19	1886, 1910, 1931, 1944	1886	1944	added Aphelocoma floridana	Aphelocoma californica + Aphelocoma coerulescens -> Aphelocoma coerulescens [lump, aou_4_19 (1944)]; Aphelocoma insularis + Aphelocoma coerulescens -> Aphelocoma coerulescens [lump, aou_4_19 (1944)]	yes	no	yes
de8fae4d-af38-4b1a-8492-3775017beecf	Aphelocoma coerulescens	Aphelocoma coerulescens	4b8e2a26-370f-4f03-8714-74de518fdbbe	1944 to 1995	aou_4_19, aou_5, aou_5_34.csv, aou_6_40	aou_4_19	aou_6_40	1944, 1957, 1982, 1995	1944	1995	Aphelocoma californica + Aphelocoma coerulescens -> Aphelocoma coerulescens [lump, aou_4_19 (1944)]; Aphelocoma insularis + Aphelocoma coerulescens -> Aphelocoma coerulescens [lump, aou_4_19 (1944)]	Aphelocoma coerulescens -> Aphelocoma californica + Aphelocoma insularis + Aphelocoma coerulescens [split, aou_6_40 (1995)]	yes	no	yes
ed447b8c-259c-4584-8755-855a70538567	Aphelocoma coerulescens	Aphelocoma coerulescens	4b8e2a26-370f-4f03-8714-74de518fdbbe	1995 to 2017	aou_6_40, NACC_list_species_aou_7_57.csv	aou_6_40	NACC_list_species_aou_7_57.csv	1995, 2017	1995	2017	Aphelocoma coerulescens -> Aphelocoma californica + Aphelocoma insularis + Aphelocoma coerulescens [split, aou_6_40 (1995)]		no	no	yes
1515e6c7-5b0d-4770-a6d6-f14c04cdbca1	Vermivora bachmanii	Helminthophila bachmani; Helminthophila bachmanii; Vermivora bachmani; Vermivora bachmanii	4aa3bec6-ea07-46b8-8809-107743be2507	1886 to 2017	aou_1.csv, aou_2, aou_2_15, aou_3, aou_3_17, aou_4_19, aou_5, aou_5_34, aou_5_34.csv, aou_6, NACC_list_species_aou_7_57.csv	aou_1.csv	NACC_list_species_aou_7_57.csv	1886, 1895, 1909, 1910, 1920, 1944, 1957, 1982, 1982, 1983, 2017	1886	2017	added Helminthophila bachmani		no	no	yes
37c73e01-f33e-4b30-a92b-7d23537c8dd4	Sphyrapicus nuchalis	Sphyrapicus nuchalis	d3a84871-c8be-45aa-ab1f-72727e5240c0	1985	aou_6_35	aou_6_35	aou_6_35	1985	1985	1985	Sphyrapicus varius -> Sphyrapicus nuchalis + Sphyrapicus varius [split, aou_6_35 (1985)]	Sphyrapicus varius -> Sphyrapicus nuchalis + Sphyrapicus varius [split, aou_6_35 (1985)]	no	no	yes
2926ce87-fa66-4e4a-b299-4a060e13797a	Sphyrapicus nuchalis	Sphyrapicus nuchalis	d3a84871-c8be-45aa-ab1f-72727e5240c0	1985 to 2017	aou_6_35, NACC_list_species_aou_7_57.csv	aou_6_35	NACC_list_species_aou_7_57.csv	1985, 2017	1985	2017	Sphyrapicus varius -> Sphyrapicus nuchalis + Sphyrapicus varius [split, aou_6_35 (1985)]		no	no	yes
f0e56008-9674-4e75-8ea5-1d04b9125699	Aphelocoma wollweberi	Aphelocoma wollweberi	310def80-a4c6-41a7-91df-5ddae7addb83	2011	aou_7_52	aou_7_52	aou_7_52	2011	2011	2011	Aphelocoma ultramarina -> Aphelocoma wollweberi + Aphelocoma ultramarina [split, aou_7_52 (2011)]	Aphelocoma ultramarina -> Aphelocoma wollweberi + Aphelocoma ultramarina [split, aou_7_52 (2011)]	no	no	yes
d4286551-4d7a-4ad9-9c55-654533246966	Aphelocoma wollweberi	Aphelocoma wollweberi	310def80-a4c6-41a7-91df-5ddae7addb83	2011 to 2017	aou_7_52, NACC_list_species_aou_7_57.csv	aou_7_52	NACC_list_species_aou_7_57.csv	2011, 2017	2011	2017	Aphelocoma ultramarina -> Aphelocoma wollweberi + Aphelocoma ultramarina [split, aou_7_52 (2011)]		no	no	yes
9d3ce286-853f-4671-8920-849041eba1cc	Catharus minimus	Catharus minimus; Hylocichla aliciae; Hylocichla minima; Turdus aliciae; Turdus aliciae bicknelli	392009ca-f87a-4b4c-8e5f-be26f6657af4	1886 to 1995	aou_1.csv, aou_2_09, aou_4, aou_5_32, aou_5_34, aou_5_34.csv, aou_6, aou_6_40	aou_1.csv	aou_6_40	1886, 1899, 1931, 1973, 1982, 1982, 1983, 1995	1886	1995	added Turdus aliciae bicknelli; added Turdus aliciae	Catharus minimus -> Catharus bicknelli + Catharus minimus [split, aou_6_40 (1995)]	yes	no	yes
95fae3f8-058a-4e8d-b932-b317dcf0fd5f	Catharus minimus	Catharus minimus	392009ca-f87a-4b4c-8e5f-be26f6657af4	1995 to 2017	aou_6_40, NACC_list_species_aou_7_57.csv	aou_6_40	NACC_list_species_aou_7_57.csv	1995, 2017	1995	2017	Catharus minimus -> Catharus bicknelli + Catharus minimus [split, aou_6_40 (1995)]		no	no	yes
ce721e62-be99-473d-b8ce-68707487e561	Pyrrhula pyrrhula	Pyrrhula pyrrhula	d0ce5b95-7252-4786-8727-8aa1e1c99d67	1931	aou_4	aou_4	aou_4	1931	1931	1931	Pyrrhula cassini + Pyrrhula pyrrhula -> Pyrrhula pyrrhula [lump, aou_4 (1931)]	Pyrrhula cassini + Pyrrhula pyrrhula -> Pyrrhula pyrrhula [lump, aou_4 (1931)]	yes	no	yes
57eb8ff4-e058-4b9a-9ec2-d8df6d8e28f8	Pyrrhula pyrrhula	Pyrrhula pyrrhula	d0ce5b95-7252-4786-8727-8aa1e1c99d67	1931 to 2017	aou_4, aou_5, aou_5_34, aou_5_34.csv, NACC_list_species_aou_7_57.csv	aou_4	NACC_list_species_aou_7_57.csv	1931, 1957, 1982, 1982, 2017	1931	2017	Pyrrhula cassini + Pyrrhula pyrrhula -> Pyrrhula pyrrhula [lump, aou_4 (1931)]		yes	no	yes
2c70816f-3a9e-4179-94be-62c7580f483a	Passer domesticus	Passer domesticus	1a9c6868-bf22-4150-b9b0-f0d9c3c08814	1931 to 2017	aou_4, aou_5, aou_5_34, aou_5_34.csv, NACC_list_species_aou_7_57.csv	aou_4	NACC_list_species_aou_7_57.csv	1931, 1957, 1982, 1982, 2017	1931	2017	added Passer domesticus		no	no	yes
76c6a4a6-3dda-4111-8ab5-891b7827fa87	Phoebastria immutabilis	Diomedea immutabilis; Phoebastria immutabilis	60a4b2ce-6dfc-47e5-a406-af766f46024e	1899 to 2017	aou_2_09, aou_5_34.csv, aou_6_41, NACC_list_species_aou_7_57.csv	aou_2_09	NACC_list_species_aou_7_57.csv	1899, 1982, 1997, 2017	1899	2017	added Diomedea immutabilis		no	no	yes
bc0c0bbe-20ea-493d-9168-a2b455733f57	Corvus ossifragus	Corvus ossifragus	e89388e9-8d35-4988-8b39-d58839144cf5	1886 to 2017	aou_1.csv, aou_5_34.csv, NACC_list_species_aou_7_57.csv	aou_1.csv	NACC_list_species_aou_7_57.csv	1886, 1982, 2017	1886	2017	added Corvus ossifragus		no	no	yes
7ee9026c-e8b4-4f0c-a7f9-34a0a6ee4859	Thalassarche eremita	Thalassarche eremita	f42e3163-7b18-4bec-a86f-db1460211575	2014	aou_7_55	aou_7_55	aou_7_55	2014	2014	2014	Thalassarche cauta -> Thalassarche eremita + Thalassarche cauta + Thalassarche salvini [split, aou_7_55 (2014)]	Thalassarche cauta -> Thalassarche eremita + Thalassarche cauta + Thalassarche salvini [split, aou_7_55 (2014)]	no	no	yes
01e42140-9041-409a-aeb5-5418baaf584c	Colaptes rufipileus	Colaptes rufipileus	6430e36b-d602-46b4-8afe-b1f1d3cb1c63	1886 to 1931	aou_1.csv, aou_4	aou_1.csv	aou_4	1886, 1931	1886	1931	added Colaptes rufipileus	Colaptes rufipileus + Colaptes cafer -> Colaptes cafer [lump, aou_4 (1931)]	yes	no	no
47cbb235-b9b3-4bbc-8a46-fe407fa7c112	Colaptes rufipileus	Colaptes rufipileus	6430e36b-d602-46b4-8afe-b1f1d3cb1c63	1931	aou_4	aou_4	aou_4	1931	1931	1931	Colaptes rufipileus + Colaptes cafer -> Colaptes cafer [lump, aou_4 (1931)]		yes	no	no
93da402e-99e7-4b5c-84a7-84f196512fcc	Troglodytes troglodytes	Troglodytes troglodytes	e33e7182-9d17-4d31-bd79-ac3c69c579fa	1944	aou_4_19	aou_4_19	aou_4_19	1944	1944	1944	Troglodytes troglodytes + Nannus hiemalis -> Troglodytes troglodytes [lump, aou_4_19 (1944)]	Troglodytes troglodytes + Nannus hiemalis -> Troglodytes troglodytes [lump, aou_4_19 (1944)]	yes	no	no
a8bc80ac-86fe-471d-8529-fb572b147d3d	Troglodytes troglodytes	Troglodytes troglodytes	e33e7182-9d17-4d31-bd79-ac3c69c579fa	1944 to 2010	aou_4_19, aou_5_34.csv, aou_7_51	aou_4_19	aou_7_51	1944, 1982, 2010	1944	2010	Troglodytes troglodytes + Nannus hiemalis -> Troglodytes troglodytes [lump, aou_4_19 (1944)]	Troglodytes troglodytes -> Troglodytes hiemalis + Troglodytes troglodytes + Troglodytes pacificus [split, aou_7_51 (2010)]	yes	no	no
e4a955c2-faf5-4802-87ed-e8466a15d7fc	Troglodytes troglodytes	Troglodytes troglodytes	e33e7182-9d17-4d31-bd79-ac3c69c579fa	2010	aou_7_51	aou_7_51	aou_7_51	2010	2010	2010	Troglodytes troglodytes -> Troglodytes hiemalis + Troglodytes troglodytes + Troglodytes pacificus [split, aou_7_51 (2010)]		no	no	no
361c26a1-ff85-456e-994c-cae49ec75747	Vireo flavifrons	Lanivireo flavifrons; Vireo flavifrons	7309208f-9b3c-4772-974b-48f4c62765f7	1886 to 2017	aou_1.csv, aou_2_14, aou_4, aou_5_34.csv, NACC_list_species_aou_7_57.csv	aou_1.csv	NACC_list_species_aou_7_57.csv	1886, 1908, 1931, 1982, 2017	1886	2017	added Vireo flavifrons		no	no	yes
1a6b2e77-e875-414d-8bde-aaf84e773518	Chlidonias leucopterus	Chlidonias leucoptera; Chlidonias leucopterus; Hydrochelidon leucoptera	82935840-3191-4c06-bf26-2750f0bdddec	1886 to 2017	aou_1.csv, aou_3_17, aou_4, aou_4_23, aou_5, aou_5_34, aou_5_34.csv, NACC_list_species_aou_7_57.csv	aou_1.csv	NACC_list_species_aou_7_57.csv	1886, 1920, 1931, 1948, 1957, 1982, 1982, 2017	1886	2017	added Hydrochelidon leucoptera		no	no	yes
5cd571dc-fe46-4544-99e8-96d0f8a017db	Pachyramphus aglaiae	Pachyramphus aglaiae; Platypsaris aglaiae; Platypsaris albiventris	b90d0862-1d38-481f-bfed-f60ac81a521b	1890 to 2017	aou_1_02, aou_2, aou_2_14, aou_5, aou_5_34, aou_5_34.csv, aou_6, aou_6_35, aou_6_41, aou_7, aou_7_44, aou_7_45, aou_7_52, NACC_list_species_aou_7_57.csv	aou_1_02	NACC_list_species_aou_7_57.csv	1890, 1895, 1908, 1957, 1982, 1982, 1983, 1985, 1997, 1998, 2003, 2004, 2011, 2017	1890	2017	added Platypsaris albiventris		no	no	yes
d527e35e-08bc-421a-bd9d-5ea2b9a7a2e4	Oceanites oceanicus	Oceanites oceanicus	55b0d7b0-9eeb-4a89-9550-0061e346e4a7	1886 to 2017	aou_1.csv, aou_3_18, aou_5_34, aou_5_34.csv, NACC_list_species_aou_7_57.csv	aou_1.csv	NACC_list_species_aou_7_57.csv	1886, 1923, 1982, 1982, 2017	1886	2017	added Oceanites oceanicus		no	no	yes
959d77bc-6d89-45bd-b95b-49b2c87be027	Passerina cyanea	Cyanospiza cyanea; Passerina cyanea	8907c3d9-b476-44d5-a1f9-0563a7f0359d	1886 to 2017	aou_1.csv, aou_2_09, aou_2_14, aou_5_34, aou_5_34.csv, aou_6, NACC_list_species_aou_7_57.csv	aou_1.csv	NACC_list_species_aou_7_57.csv	1886, 1899, 1908, 1982, 1982, 1983, 2017	1886	2017	added Passerina cyanea		no	no	yes
7c652776-020b-416d-97f3-e99e35d771ab	Petrochelidon rufocollaris	Petrochelidon rufocollaris	3328ef4e-e652-4969-920d-5507d043939a	1997	aou_6_41	aou_6_41	aou_6_41	1997	1997	1997	Petrochelidon fulva -> Petrochelidon rufocollaris + Petrochelidon fulva [split, aou_6_41 (1997)]	Petrochelidon fulva -> Petrochelidon rufocollaris + Petrochelidon fulva [split, aou_6_41 (1997)]	no	no	yes
bcec4c05-58b5-47f2-b40a-9f3be2ac88e5	Turdus merula	Turdus merula	60ae9a8a-2e8f-445d-a670-15a9dcb54803	1931 to 2017	aou_4, aou_5, aou_5_34, aou_5_34.csv, aou_6, NACC_list_species_aou_7_57.csv	aou_4	NACC_list_species_aou_7_57.csv	1931, 1957, 1982, 1982, 1983, 2017	1931	2017	added Turdus merula		no	no	yes
b34cef03-4ac5-4c77-95b0-3b49165ba2e5	Pipilo erythrophthalmus	Pipilo erythrophthalmus; Pipilo erythrophthalmus alleni	a43e7435-e093-48dc-9241-0b6af8d3d157	1886 to 1954	aou_1.csv, aou_4_29	aou_1.csv	aou_4_29	1886, 1954	1886	1954	added Pipilo erythrophthalmus alleni; added Pipilo erythrophthalmus	Pipilo erythrophthalmus + Pipilo maculatus -> Pipilo erythrophthalmus [lump, aou_4_29 (1954)]	yes	no	yes
e65dd696-43b3-46e4-943d-02e03e661355	Pipilo erythrophthalmus	Pipilo erythrophthalmus	a43e7435-e093-48dc-9241-0b6af8d3d157	1954 to 1995	aou_4_29, aou_5, aou_5_34, aou_5_34.csv, aou_6_40	aou_4_29	aou_6_40	1954, 1957, 1982, 1982, 1995	1954	1995	Pipilo erythrophthalmus + Pipilo maculatus -> Pipilo erythrophthalmus [lump, aou_4_29 (1954)]	Pipilo erythrophthalmus -> Pipilo erythrophthalmus + Pipilo maculatus [split, aou_6_40 (1995)]	yes	no	yes
7871271c-cf16-4f06-a6fa-633be11edbb8	Pipilo erythrophthalmus	Pipilo erythrophthalmus	a43e7435-e093-48dc-9241-0b6af8d3d157	1995 to 2017	aou_6_40, NACC_list_species_aou_7_57.csv	aou_6_40	NACC_list_species_aou_7_57.csv	1995, 2017	1995	2017	Pipilo erythrophthalmus -> Pipilo erythrophthalmus + Pipilo maculatus [split, aou_6_40 (1995)]		no	no	yes
c41528ce-01dc-4406-ba25-365e9b3f3672	Hirundo rustica	Hirundo rustica	7f132ca1-9351-4892-879a-d66626e84843	1908 to 1944	aou_2_14, aou_3, aou_4_19	aou_2_14	aou_4_19	1908, 1910, 1944	1908	1944	added Hirundo rustica	Hirundo rustica + Hirundo erythrogaster -> Hirundo rustica [lump, aou_4_19 (1944)]	yes	no	yes
7aef3c2e-6c03-4905-bb15-bffaa6bde936	Hirundo rustica	Hirundo rustica	7f132ca1-9351-4892-879a-d66626e84843	1944 to 2017	aou_4_19, aou_5_34.csv, NACC_list_species_aou_7_57.csv	aou_4_19	NACC_list_species_aou_7_57.csv	1944, 1982, 2017	1944	2017	Hirundo rustica + Hirundo erythrogaster -> Hirundo rustica [lump, aou_4_19 (1944)]		yes	no	yes
934b8722-5ccb-4298-bbf2-b6d8849da91f	Cissilopha sanblasiana	Cissilopha san-blasiana; Cissilopha sanblasiana	f6f4cd7e-ef2f-433a-99c3-9ae0f46a89f1	1951 to January 1982	aou_4_26, aou_5_32, aou_5_34	aou_4_26	aou_5_34	1951, 1973, 1982	1951	1982	added Cissilopha san-blasiana		no	no	no
36261aaa-fdd0-4260-8731-cb539d588f58	Myadestes townsendi	Myadestes townsendi; Myadestes townsendii	3ce041ea-5d68-49b6-8cc3-bc8733865287	1886 to 2017	aou_1.csv, aou_3, aou_5_34, aou_5_34.csv, aou_6, NACC_list_species_aou_7_57.csv	aou_1.csv	NACC_list_species_aou_7_57.csv	1886, 1910, 1982, 1982, 1983, 2017	1886	2017	added Myadestes townsendii		no	no	yes
1fcaf9d1-1775-4408-a35d-385f56cacd24	Tyrannus savana	Milvulus tyrannus; Muscivora tyrannus; Tyrannus savana; Tyrannus savanna	c9c8db90-dd2f-4667-96e2-83010fb2ef09	1886 to 2017	aou_1.csv, aou_2_11, aou_5_34, aou_5_34.csv, aou_6, NACC_list_species_aou_7_57.csv	aou_1.csv	NACC_list_species_aou_7_57.csv	1886, 1902, 1982, 1982, 1983, 2017	1886	2017	added Milvulus tyrannus		no	no	yes
85437bde-de5f-4711-be81-2c3756a1e077	Branta nigricans	Branta nigricans	dd456cc0-9244-4d24-8a40-780f54cae32c	1886 to 1944	aou_1.csv, aou_4_19	aou_1.csv	aou_4_19	1886, 1944	1886	1944	added Branta nigricans	Branta nigricans + Branta bernicla -> Branta bernicla [lump, aou_4_19 (1944)]	yes	no	no
4580ea8d-e728-4315-b5e6-b7aa58d6c75a	Branta nigricans	Branta nigricans	dd456cc0-9244-4d24-8a40-780f54cae32c	1944 to 1951	aou_4_19, aou_4_26	aou_4_19	aou_4_26	1944, 1951	1944	1951	Branta nigricans + Branta bernicla -> Branta bernicla [lump, aou_4_19 (1944)]	Branta bernicla -> Branta nigricans + Branta bernicla [split, aou_4_26 (1951)]	yes	no	no
69b48123-c80e-4854-b217-18a0ba511c99	Branta nigricans	Branta nigricans	dd456cc0-9244-4d24-8a40-780f54cae32c	1951 to 1976	aou_4_26, aou_5_33	aou_4_26	aou_5_33	1951, 1976	1951	1976	Branta bernicla -> Branta nigricans + Branta bernicla [split, aou_4_26 (1951)]	Branta nigricans + Branta bernicla -> Branta bernicla [lump, aou_5_33 (1976)]	yes	no	no
2697afc1-19c7-462f-a0cb-bb1491b67807	Branta nigricans	Branta nigricans	dd456cc0-9244-4d24-8a40-780f54cae32c	1976	aou_5_33	aou_5_33	aou_5_33	1976	1976	1976	Branta nigricans + Branta bernicla -> Branta bernicla [lump, aou_5_33 (1976)]		yes	no	no
f646219f-1a44-4420-bdfc-0cff10a59552	Anthus cervinus	Anthus cervinus	ef0b8ddd-5e50-44b0-bbe5-c4fe4f84ef7a	1886 to 2017	aou_1.csv, aou_5_34.csv, NACC_list_species_aou_7_57.csv	aou_1.csv	NACC_list_species_aou_7_57.csv	1886, 1982, 2017	1886	2017	added Anthus cervinus		no	no	yes
47bd676c-04a8-4e26-b7d1-12cef525e8ac	Leucosticte atrata	Leucosticte atrata	a124d7b2-504b-4dd0-b6c9-b21067f8b4ef	1886 to January 1982	aou_1.csv, aou_2_15, aou_5_34	aou_1.csv	aou_5_34	1886, 1909, 1982	1886	1982	added Leucosticte atrata	Leucosticte atrata + Leucosticte australis + Leucosticte arctoa + Leucosticte tephrocotis -> Leucosticte arctoa [lump, aou_5_34 (January 1982)]	yes	no	yes
2553f093-765a-473f-a26d-2c88f653110a	Leucosticte atrata	Leucosticte atrata	a124d7b2-504b-4dd0-b6c9-b21067f8b4ef	January 1982 to 1993	aou_5_34, aou_5_34.csv, aou_6_39	aou_5_34	aou_6_39	1982, 1982, 1993	1982	1993	Leucosticte atrata + Leucosticte australis + Leucosticte arctoa + Leucosticte tephrocotis -> Leucosticte arctoa [lump, aou_5_34 (January 1982)]	Leucosticte arctoa -> Leucosticte atrata + Leucosticte australis + Leucosticte arctoa + Leucosticte tephrocotis [split, aou_6_39 (1993)]	yes	no	yes
1fa71645-ab0b-4297-b0a4-dae40d66f50d	Leucosticte atrata	Leucosticte atrata	a124d7b2-504b-4dd0-b6c9-b21067f8b4ef	1993 to 2017	aou_6_39, NACC_list_species_aou_7_57.csv	aou_6_39	NACC_list_species_aou_7_57.csv	1993, 2017	1993	2017	Leucosticte arctoa -> Leucosticte atrata + Leucosticte australis + Leucosticte arctoa + Leucosticte tephrocotis [split, aou_6_39 (1993)]		no	no	yes
04c619b5-a5d0-46ed-9de3-0f07df9901e1	Anthus spinoletta	Anthus spinoletta	33d0ef90-cf69-4e34-a2e0-8e656079dd5f	1931	aou_4	aou_4	aou_4	1931	1931	1931	Anthus spinoletta + Anthus rubescens -> Anthus spinoletta [lump, aou_4 (1931)]	Anthus spinoletta + Anthus rubescens -> Anthus spinoletta [lump, aou_4 (1931)]	yes	no	no
ce1adf9b-72d9-46e9-aa13-a1bc6fc457e3	Anthus spinoletta	Anthus spinoletta	33d0ef90-cf69-4e34-a2e0-8e656079dd5f	1931 to 1989	aou_4, aou_5, aou_5_34.csv, aou_6_37	aou_4	aou_6_37	1931, 1957, 1982, 1989	1931	1989	Anthus spinoletta + Anthus rubescens -> Anthus spinoletta [lump, aou_4 (1931)]	Anthus spinoletta -> Anthus spinoletta + Anthus rubescens [split, aou_6_37 (1989)]	yes	no	no
ea07a5dc-77f1-47cf-82e9-3c3bad98cee7	Anthus spinoletta	Anthus spinoletta	33d0ef90-cf69-4e34-a2e0-8e656079dd5f	1989	aou_6_37	aou_6_37	aou_6_37	1989	1989	1989	Anthus spinoletta -> Anthus spinoletta + Anthus rubescens [split, aou_6_37 (1989)]		no	no	no
bb939f03-556c-40f5-8ba8-251912dc23cb	Netta rufina	Netta rufina	17f8ddd5-5b5e-435f-ac8c-aaa3629741bd	1886 to 1955	aou_1.csv, aou_4_30	aou_1.csv	aou_4_30	1886, 1955	1886	1955	added Netta rufina		no	no	no
809c1f72-47aa-4538-a98f-f7284bee1a45	Phoebetria palpebrata	Phoebetria fuliginosa; Phoebetria palpebrata	11596027-3c04-44c1-ab94-7b70b10d7789	1886 to 2017	aou_1.csv, aou_2_14, aou_4, aou_6_41, NACC_list_species_aou_7_57.csv	aou_1.csv	NACC_list_species_aou_7_57.csv	1886, 1908, 1931, 1997, 2017	1886	2017	added Phoebetria fuliginosa		no	no	yes
28ac2405-1c5c-4187-9bc6-6c2b22a72b11	Fratercula arctica	Fratercula arctica; Fratercula arctica glacialis	f52cee9a-dde8-45d5-81b5-2736df769755	1886 to 2017	aou_1.csv, aou_4, aou_5_34, aou_5_34.csv, NACC_list_species_aou_7_57.csv	aou_1.csv	NACC_list_species_aou_7_57.csv	1886, 1931, 1982, 1982, 2017	1886	2017	added Fratercula arctica glacialis; added Fratercula arctica		yes	no	yes
54330a67-71c4-4129-9ada-e269f04b9bb1	Riparia riparia	Clivicola riparia; Riparia riparia	75c2a014-7c6c-4923-83e7-048e134d3afd	1886 to 2017	aou_1.csv, aou_2_11, aou_5_34.csv, NACC_list_species_aou_7_57.csv	aou_1.csv	NACC_list_species_aou_7_57.csv	1886, 1902, 1982, 2017	1886	2017	added Clivicola riparia		no	no	yes
1ae0ec20-781e-4a8b-a1cc-fdc4663d839f	Anas carolinensis	Anas carolinensis; Nettion carolinense; Nettion carolinensis	8202e56f-1b86-4534-9e45-e9aa7c26e8c9	1886 to 1973	aou_1.csv, aou_2_09, aou_3, aou_4_19, aou_5_32	aou_1.csv	aou_5_32	1886, 1899, 1910, 1944, 1973	1886	1973	added Anas carolinensis	Anas crecca + Anas carolinensis -> Anas crecca [lump, aou_5_32 (1973)]	yes	no	no
8e59d0fe-7892-43a9-b33b-25da4eea84f3	Anas carolinensis	Anas carolinensis	8202e56f-1b86-4534-9e45-e9aa7c26e8c9	1973	aou_5_32	aou_5_32	aou_5_32	1973	1973	1973	Anas crecca + Anas carolinensis -> Anas crecca [lump, aou_5_32 (1973)]		yes	no	no
8deb2f2d-ef5a-4f65-9ce3-d74a6e84bc09	Oreothlypis virginiae	Helminthophila virginiae; Oreothlypis virginiae; Vermivora virginiae	154382ab-49c1-4cd6-a227-d02648e6e65f	1886 to 2017	aou_1.csv, aou_2_15, aou_3_17, aou_5, aou_5_34, aou_5_34.csv, aou_6, aou_7_51, NACC_list_species_aou_7_57.csv	aou_1.csv	NACC_list_species_aou_7_57.csv	1886, 1909, 1920, 1957, 1982, 1982, 1983, 2010, 2017	1886	2017	added Helminthophila virginiae		no	no	yes
a1b51a56-1542-4fe3-af99-41ee8f7071b4	Crotophaga ani	Crotophaga ani	0d263472-4f51-4a77-b59d-0c7d53b827ac	1886 to 2017	aou_1.csv, aou_4, aou_5_34.csv, NACC_list_species_aou_7_57.csv	aou_1.csv	NACC_list_species_aou_7_57.csv	1886, 1931, 1982, 2017	1886	2017	added Crotophaga ani		no	no	yes
77d419e0-9b35-429f-8c4f-01e6601e66c9	Egretta tricolor	Ardea tricolor; Ardea tricolor ruficollis; Egretta tricolor; Hydranassa tricolor	ffc10513-594a-403e-b90a-90ba6d406853	1886 to 2017	aou_1.csv, aou_2_12, aou_5_34, aou_5_34.csv, NACC_list_species_aou_7_57.csv	aou_1.csv	NACC_list_species_aou_7_57.csv	1886, 1903, 1982, 1982, 2017	1886	2017	added Ardea tricolor ruficollis		yes	no	yes
d39e8f9a-304c-40cd-8b63-0e7fa9a5b064	Sterna albifrons	Sterna albifrons	069b963a-bc4b-4029-b037-a715e93dc76e	1944	aou_4_19	aou_4_19	aou_4_19	1944	1944	1944	Sterna albifrons + Sterna antillarum -> Sterna albifrons [lump, aou_4_19 (1944)]	Sterna albifrons + Sterna antillarum -> Sterna albifrons [lump, aou_4_19 (1944)]	yes	no	no
c761799f-ab91-4bd6-ae3d-55ba4a4f24d6	Sterna albifrons	Sterna albifrons	069b963a-bc4b-4029-b037-a715e93dc76e	1944 to January 1982	aou_4_19, aou_5_34	aou_4_19	aou_5_34	1944, 1982	1944	1982	Sterna albifrons + Sterna antillarum -> Sterna albifrons [lump, aou_4_19 (1944)]	Sterna albifrons -> Sterna albifrons + Sterna antillarum [split, aou_5_34 (January 1982)]	yes	no	no
2cd99cac-5a08-44e8-b2ea-cf0fe9b353ad	Sternula albifrons	Sterna albifrons; Sternula albifrons	069b963a-bc4b-4029-b037-a715e93dc76e	January 1982 to 2017	aou_5_34, aou_6_36, aou_7_47, NACC_list_species_aou_7_57.csv	aou_5_34	NACC_list_species_aou_7_57.csv	1982, 1987, 2006, 2017	1982	2017	Sterna albifrons -> Sterna albifrons + Sterna antillarum [split, aou_5_34 (January 1982)]		no	no	yes
af68f992-1628-478b-ad08-302f96b09877	Petrochelidon pyrrhonota	Hirundo pyrrhonota; Petrochelidon albifrons; Petrochelidon lunifrons; Petrochelidon pyrrhonota	2b759fbb-1be4-43fd-b1dc-48cfecd51512	1886 to 2017	aou_1.csv, aou_4, aou_4_19, aou_5_34, aou_5_34.csv, aou_6_41, NACC_list_species_aou_7_57.csv	aou_1.csv	NACC_list_species_aou_7_57.csv	1886, 1931, 1944, 1982, 1982, 1997, 2017	1886	2017	added Petrochelidon lunifrons		no	no	yes
40b896ec-3c29-404b-bc8a-29fcc0817b54	Porzana jamaicensis	Porzana jamaicensis; Porzana jamaicensis coturniculus	92183736-1500-456d-9a54-e5a73f9fc676	1886 to 1893	aou_1.csv, aou_1_05	aou_1.csv	aou_1_05	1886, 1893	1886	1893	added Porzana jamaicensis coturniculus; added Porzana jamaicensis	Porzana jamaicensis -> Porzana jamaicensis + Porzana coturniculus [split, aou_1_05 (1893)]	yes	no	no
13a5326b-cf6e-4bf9-8673-20f7911b2d96	Creciscus jamaicensis	Creciscus jamaicensis; Crescicus jamaicensis; Porzana jamaicensis	92183736-1500-456d-9a54-e5a73f9fc676	1893 to 1931	aou_1_05, aou_1_06, aou_1_07, aou_2, aou_2_14, aou_3, aou_4	aou_1_05	aou_4	1893, 1894, 1895, 1895, 1908, 1910, 1931	1893	1931	Porzana jamaicensis -> Porzana jamaicensis + Porzana coturniculus [split, aou_1_05 (1893)]	Creciscus coturniculus + Creciscus jamaicensis -> Creciscus jamaicensis [lump, aou_4 (1931)]	yes	no	no
55a02c5c-ec85-43a8-848d-44445fb020a1	Laterallus jamaicensis	Creciscus jamaicensis; Laterallus jamaicensis	92183736-1500-456d-9a54-e5a73f9fc676	1931 to 2017	aou_4, aou_4_19, aou_5_34.csv, NACC_list_species_aou_7_57.csv	aou_4	NACC_list_species_aou_7_57.csv	1931, 1944, 1982, 2017	1931	2017	Creciscus coturniculus + Creciscus jamaicensis -> Creciscus jamaicensis [lump, aou_4 (1931)]		yes	no	yes
16d9448c-672c-4358-bad8-238c3ca4c0ac	Bombycilla garrulus	Ampelis garrulus; Bombycilla garrula; Bombycilla garrulus	208d3a49-5c59-48d5-8a44-bae49f8ed66f	1886 to 2017	aou_1.csv, aou_2_14, aou_3, aou_4_21, aou_5, aou_5_32, aou_5_34.csv, NACC_list_species_aou_7_57.csv	aou_1.csv	NACC_list_species_aou_7_57.csv	1886, 1908, 1910, 1946, 1957, 1973, 1982, 2017	1886	2017	added Ampelis garrulus		no	no	yes
af6f36fc-5a85-4467-a9e4-691109d5ec6d	Casmerodius alba	Casmerodius alba	ecb91434-515e-4e0e-a13e-8a4a874a9c80	1931	aou_4	aou_4	aou_4	1931	1931	1931	Casmerodius egretta + Casmerodius alba -> Casmerodius alba [lump, aou_4 (1931)]	Casmerodius egretta + Casmerodius alba -> Casmerodius alba [lump, aou_4 (1931)]	yes	no	no
1c40206a-ff75-472c-8a8b-77960160e1e3	Platalea ajaja	Ajaia ajaja; Ajaja ajaja; Platalea ajaja	3b6740e8-25a9-4ee3-9ff5-a1936faf36c7	1886 to 2017	aou_1.csv, aou_2_10, aou_4, aou_5_34.csv, aou_7_43, NACC_list_species_aou_7_57.csv	aou_1.csv	NACC_list_species_aou_7_57.csv	1886, 1901, 1931, 1982, 2002, 2017	1886	2017	added Ajaja ajaja		no	no	yes
5b93a6d4-d969-47bc-8245-017a3322f93a	Haliaeetus pelagicus	Haliaeetus pelagicus; Thallasoaetus pelagicus	b40a7827-2c29-4223-bea9-9605bff4a6cd	1931 to 2017	aou_4, aou_4_25, aou_5_34, aou_5_34.csv, NACC_list_species_aou_7_57.csv	aou_4	NACC_list_species_aou_7_57.csv	1931, 1950, 1982, 1982, 2017	1931	2017	added Thallasoaetus pelagicus		no	no	yes
a2cd81e8-7395-4c75-b855-6119e837bed4	Rallus elegans	Rallus elegans	c07f0b19-689c-4760-8784-ed522bd2c38a	1886 to 2014	aou_1.csv, aou_5_34.csv, aou_7_55	aou_1.csv	aou_7_55	1886, 1982, 2014	1886	2014	added Rallus elegans	Rallus elegans -> Rallus elegans + Rallus tenuirostris [split, aou_7_55 (2014)]	no	no	yes
4573296e-6a74-4275-9aea-d21854c004db	Rallus elegans	Rallus elegans	c07f0b19-689c-4760-8784-ed522bd2c38a	2014 to 2017	aou_7_55, NACC_list_species_aou_7_57.csv	aou_7_55	NACC_list_species_aou_7_57.csv	2014, 2017	2014	2017	Rallus elegans -> Rallus elegans + Rallus tenuirostris [split, aou_7_55 (2014)]		no	no	yes
4366fdb2-7b58-494e-86cf-964107b674b9	Haematopus palliatus	Haematopus palliatus	11ab9e46-f0a9-461e-aba3-99b0ef48d574	1886 to 1931	aou_1.csv, aou_3, aou_4	aou_1.csv	aou_4	1886, 1910, 1931	1886	1931	added Haematopus palliatus	Haematopus palliatus + Haematopus frazari -> Haematopus palliatus [lump, aou_4 (1931)]	yes	no	yes
48d20a93-0250-47f0-baf5-7de8e83d5ca0	Haematopus palliatus	Haematopus palliatus	11ab9e46-f0a9-461e-aba3-99b0ef48d574	1931 to 2017	aou_4, aou_5, aou_5_34.csv, NACC_list_species_aou_7_57.csv	aou_4	NACC_list_species_aou_7_57.csv	1931, 1957, 1982, 2017	1931	2017	Haematopus palliatus + Haematopus frazari -> Haematopus palliatus [lump, aou_4 (1931)]		yes	no	yes
21773401-d355-4ae4-9096-497cc9f8d8e8	Junco bairdi	Junco bairdi	a80fc3e6-6377-4599-9b20-f4d111834047	1886 to 1973	aou_1.csv, aou_5_32	aou_1.csv	aou_5_32	1886, 1973	1886	1973	added Junco bairdi	Junco bairdi + Junco phaeonotus -> Junco phaeonotus [lump, aou_5_32 (1973)]	yes	no	no
9b873c97-d184-4b94-8c99-2f9ead0680d1	Junco bairdi	Junco bairdi	a80fc3e6-6377-4599-9b20-f4d111834047	1973	aou_5_32	aou_5_32	aou_5_32	1973	1973	1973	Junco bairdi + Junco phaeonotus -> Junco phaeonotus [lump, aou_5_32 (1973)]		yes	no	no
0e7a7761-da1c-4005-b3f4-b436e26e3abd	Leucosticte arctoa	Leucosticte arctoa	8c20e2d5-5d7b-4a55-976f-1cdb360084fe	January 1982	aou_5_34	aou_5_34	aou_5_34	1982	1982	1982	Leucosticte atrata + Leucosticte australis + Leucosticte arctoa + Leucosticte tephrocotis -> Leucosticte arctoa [lump, aou_5_34 (January 1982)]	Leucosticte atrata + Leucosticte australis + Leucosticte arctoa + Leucosticte tephrocotis -> Leucosticte arctoa [lump, aou_5_34 (January 1982)]	yes	no	yes
63c52fd9-fab1-409e-8649-82937f383260	Leucosticte arctoa	Leucosticte arctoa	8c20e2d5-5d7b-4a55-976f-1cdb360084fe	January 1982 to 1993	aou_5_34, aou_6_39	aou_5_34	aou_6_39	1982, 1993	1982	1993	Leucosticte atrata + Leucosticte australis + Leucosticte arctoa + Leucosticte tephrocotis -> Leucosticte arctoa [lump, aou_5_34 (January 1982)]	Leucosticte arctoa -> Leucosticte atrata + Leucosticte australis + Leucosticte arctoa + Leucosticte tephrocotis [split, aou_6_39 (1993)]	yes	no	yes
acf083e6-3fc8-4cc7-8520-5eca4bc22592	Leucosticte arctoa	Leucosticte arctoa	8c20e2d5-5d7b-4a55-976f-1cdb360084fe	1993 to 2017	aou_6_39, aou_7_54, NACC_list_species_aou_7_57.csv	aou_6_39	NACC_list_species_aou_7_57.csv	1993, 2013, 2017	1993	2017	Leucosticte arctoa -> Leucosticte atrata + Leucosticte australis + Leucosticte arctoa + Leucosticte tephrocotis [split, aou_6_39 (1993)]		no	no	yes
d3fc73e1-6881-404b-bc39-ec50913bbf4f	Pelecanus thagus	Pelecanus thagus	b82f4ea7-ad8f-473f-9f60-409f74e7bbdb	2008	aou_7_49	aou_7_49	aou_7_49	2008	2008	2008	Pelecanus occidentalis -> Pelecanus occidentalis + Pelecanus thagus [split, aou_7_49 (2008)]	Pelecanus occidentalis -> Pelecanus occidentalis + Pelecanus thagus [split, aou_7_49 (2008)]	no	no	yes
ee968878-4b44-41b2-bebd-b308ff32f50a	Toxostoma longirostre	Harporhynchus longirostris; Toxostoma longirostre	58653c85-429d-4cf6-8c79-808ead0954fd	1886 to 2017	aou_1.csv, aou_1_01, aou_2, aou_2_11, aou_3, aou_5, aou_5_34.csv, NACC_list_species_aou_7_57.csv	aou_1.csv	NACC_list_species_aou_7_57.csv	1886, 1889, 1895, 1902, 1910, 1957, 1982, 2017	1886	2017	added Harporhynchus longirostris		no	no	yes
27a37fc4-2133-4af3-9360-731a14f7a4e7	Phoenicopterus ruber	Phoenicopterus ruber	d3adf2c5-5fae-4c6e-8e38-6c4e51e9f987	1886 to 2008	aou_1.csv, aou_4, aou_5, aou_5_34, aou_5_34.csv, aou_7_49	aou_1.csv	aou_7_49	1886, 1931, 1957, 1982, 1982, 2008	1886	2008	added Phoenicopterus ruber	Phoenicopterus ruber -> Phoenicopterus ruber + Phoenicopterus roseus [split, aou_7_49 (2008)]	no	no	yes
60bd7263-3725-4bbc-8644-38219d04c5fd	Phoenicopterus ruber	Phoenicopterus ruber	d3adf2c5-5fae-4c6e-8e38-6c4e51e9f987	2008 to 2017	aou_7_49, NACC_list_species_aou_7_57.csv	aou_7_49	NACC_list_species_aou_7_57.csv	2008, 2017	2008	2017	Phoenicopterus ruber -> Phoenicopterus ruber + Phoenicopterus roseus [split, aou_7_49 (2008)]		no	no	yes
50960399-e16f-47d5-bf50-092c98c2211b	Myiarchus magister	Myiarchus magister	0387b422-3312-402b-a373-a3d270c1bd62	1908	aou_2_14	aou_2_14	aou_2_14	1908	1908	1908	Myiarchus magister + Myiarchus mexicanus -> Myiarchus magister [lump, aou_2_14 (1908)]	Myiarchus magister + Myiarchus mexicanus -> Myiarchus magister [lump, aou_2_14 (1908)]	yes	no	no
25921990-21ab-4f07-bd4e-813bbf0fa0a5	Myiarchus magister	Myiarchus magister	0387b422-3312-402b-a373-a3d270c1bd62	1908 to 1931	aou_2_14, aou_3, aou_4	aou_2_14	aou_4	1908, 1910, 1931	1908	1931	Myiarchus magister + Myiarchus mexicanus -> Myiarchus magister [lump, aou_2_14 (1908)]	Myiarchus tyrannulus + Myiarchus magister -> Myiarchus tyrannulus [lump, aou_4 (1931)]	yes	no	no
fbd274d5-f19a-4375-b6ce-be33ba75c444	Myiarchus magister	Myiarchus magister	0387b422-3312-402b-a373-a3d270c1bd62	1931	aou_4	aou_4	aou_4	1931	1931	1931	Myiarchus tyrannulus + Myiarchus magister -> Myiarchus tyrannulus [lump, aou_4 (1931)]		yes	no	no
fe5d8bc0-433f-41e7-a5c9-17f92748d050	Thalassarche chlororhynchos	Diomedea chlororhynchos; Thalassarche chlororhynchos; Thalassarche chlororhynchus; Thalassogeron chlororhynchos; Thalassogeron culminatus	019bee5e-b58c-4c58-8e26-7abd9e575910	1886 to 2017	aou_1.csv, aou_4, aou_4_19, aou_5_34.csv, aou_6_41, aou_7, NACC_list_species_aou_7_57.csv	aou_1.csv	NACC_list_species_aou_7_57.csv	1886, 1931, 1944, 1982, 1997, 1998, 2017	1886	2017	added Thalassogeron culminatus		no	no	yes
95d063a6-5813-4857-a713-12ea3409bbde	Phalaropus lobatus	Lobipes lobatus; Phalaropus lobatus	65144520-ba98-48f0-a8fc-98a3f594512b	1886 to 2017	aou_1.csv, aou_2_14, aou_4, aou_5_34, aou_5_34.csv, NACC_list_species_aou_7_57.csv	aou_1.csv	NACC_list_species_aou_7_57.csv	1886, 1908, 1931, 1982, 1982, 2017	1886	2017	added Phalaropus lobatus		no	no	yes
800b33ee-8571-4d0f-a8b9-7da73472607c	Vireo plumbeus	Vireo plumbeus	efc52d84-7f98-4141-b570-fd67e6a0e116	1997	aou_6_41	aou_6_41	aou_6_41	1997	1997	1997	Vireo solitarius -> Vireo cassinii + Vireo solitarius + Vireo plumbeus [split, aou_6_41 (1997)]	Vireo solitarius -> Vireo cassinii + Vireo solitarius + Vireo plumbeus [split, aou_6_41 (1997)]	no	no	yes
d0ad0b93-4834-4dde-8af5-8350a93ecb77	Vireo plumbeus	Vireo plumbeus	efc52d84-7f98-4141-b570-fd67e6a0e116	1997 to 2017	aou_6_41, NACC_list_species_aou_7_57.csv	aou_6_41	NACC_list_species_aou_7_57.csv	1997, 2017	1997	2017	Vireo solitarius -> Vireo cassinii + Vireo solitarius + Vireo plumbeus [split, aou_6_41 (1997)]		no	no	yes
fa3baae4-7d24-40d6-a03c-2519d0d4cd88	Calidris subruficollis	Calidris subruficollis; Tryngites subruficollis	06653b34-b7a0-4f41-bd4a-15dfbe5122ee	1886 to 2017	aou_1.csv, aou_5_34.csv, aou_7_54, NACC_list_species_aou_7_57.csv	aou_1.csv	NACC_list_species_aou_7_57.csv	1886, 1982, 2013, 2017	1886	2017	added Tryngites subruficollis		no	no	yes
e8ceaac9-77ee-4f82-b9d4-2a6e415b0ed5	Nannus alascensis	Anorthura alascensis; Nannus alascensis; Olbiorchilus alascensis; Troglodytes alascensis	ff1a00ca-4ce7-449c-9a09-de23bdd47752	1886 to 1931	aou_1.csv, aou_2_09, aou_2_11, aou_2_14, aou_3, aou_4	aou_1.csv	aou_4	1886, 1899, 1902, 1908, 1910, 1931	1886	1931	added Troglodytes alascensis		no	no	no
88d94c60-faf7-4f05-b1f9-8e0ffde7cd43	Piranga ludoviciana	Piranga ludoviciana	216739cf-e669-47c6-bd85-6459471cf432	1886 to 2017	aou_1.csv, aou_2_14, aou_2_15, aou_4, aou_5_34, aou_5_34.csv, aou_6, aou_7_50, NACC_list_species_aou_7_57.csv	aou_1.csv	NACC_list_species_aou_7_57.csv	1886, 1908, 1909, 1931, 1982, 1982, 1983, 2009, 2017	1886	2017	added Piranga ludoviciana		no	no	yes
964d5196-a4c2-4354-94f9-cbfb3d791469	Rallus crepitans	Rallus crepitans	75f8feb2-977b-4357-9d79-946b89028c25	1890	aou_1_02	aou_1_02	aou_1_02	1890	1890	1890	Rallus longirostris -> Rallus longirostris + Rallus scottii + Rallus crepitans [split, aou_1_02 (1890)]	Rallus longirostris -> Rallus longirostris + Rallus scottii + Rallus crepitans [split, aou_1_02 (1890)]	no	no	yes
a475f181-c75c-433a-9fb2-a6e5ba23075e	Rallus crepitans	Rallus crepitans	75f8feb2-977b-4357-9d79-946b89028c25	1890 to 1902	aou_1_02, aou_2_11	aou_1_02	aou_2_11	1890, 1902	1890	1902	Rallus longirostris -> Rallus longirostris + Rallus scottii + Rallus crepitans [split, aou_1_02 (1890)]	Rallus scottii + Rallus crepitans -> Rallus crepitans [lump, aou_2_11 (1902)]	yes	no	yes
f5e495f1-89b7-4ac2-92e0-8ce86fa28988	Rallus crepitans	Rallus crepitans	75f8feb2-977b-4357-9d79-946b89028c25	1902 to 1931	aou_2_11, aou_4	aou_2_11	aou_4	1902, 1931	1902	1931	Rallus scottii + Rallus crepitans -> Rallus crepitans [lump, aou_2_11 (1902)]	Rallus longirostris + Rallus crepitans -> Rallus longirostris [lump, aou_4 (1931)]	yes	no	yes
d3d5b766-5fa5-4b60-96c3-39d4ac44d812	Rallus crepitans	Rallus crepitans	75f8feb2-977b-4357-9d79-946b89028c25	1931 to 2014	aou_4, aou_7_55	aou_4	aou_7_55	1931, 2014	1931	2014	Rallus longirostris + Rallus crepitans -> Rallus longirostris [lump, aou_4 (1931)]	Rallus longirostris -> Rallus obsoletus + Rallus longirostris + Rallus crepitans [split, aou_7_55 (2014)]	yes	no	yes
37495fc9-3eba-4276-abff-7ea84aef210e	Rallus crepitans	Rallus crepitans	75f8feb2-977b-4357-9d79-946b89028c25	2014 to 2017	aou_7_55, NACC_list_species_aou_7_57.csv	aou_7_55	NACC_list_species_aou_7_57.csv	2014, 2017	2014	2017	Rallus longirostris -> Rallus obsoletus + Rallus longirostris + Rallus crepitans [split, aou_7_55 (2014)]		no	no	yes
fee4dcb7-52c6-480b-81f9-946d39697413	Plectrophenax nivalis	Passerina nivalis; Plectrophenax nivalis	31b8c362-32d8-4cf7-914d-3728c9012f76	1886 to 2017	aou_1.csv, aou_2_09, aou_2_14, aou_2_15, aou_5_34, aou_5_34.csv, aou_7_51, NACC_list_species_aou_7_57.csv	aou_1.csv	NACC_list_species_aou_7_57.csv	1886, 1899, 1908, 1909, 1982, 1982, 2010, 2017	1886	2017	added Plectrophenax nivalis		no	no	yes
ecffd2d9-49e7-4462-9931-4125b791a196	Anthus gustavi	Anthus gustavi	225b1cb0-f67b-4fbe-8481-4ef84f31fd32	1945 to 2017	aou_4_20, aou_5, aou_5_34.csv, NACC_list_species_aou_7_57.csv	aou_4_20	NACC_list_species_aou_7_57.csv	1945, 1957, 1982, 2017	1945	2017	added Anthus gustavi		no	no	yes
a7efed6d-0de6-410c-845e-6199fcd0b34a	Hylocichla mustelina	Hylocichla mustelina; Turdus mustelinus	b10a2349-d33b-4ee2-9d83-136afad2ea37	1886 to 2017	aou_1.csv, aou_2_09, aou_5_34, aou_5_34.csv, aou_6, NACC_list_species_aou_7_57.csv	aou_1.csv	NACC_list_species_aou_7_57.csv	1886, 1899, 1982, 1982, 1983, 2017	1886	2017	added Turdus mustelinus		no	no	yes
ab160a84-9efb-460f-9626-377f256c7913	Fulmarus glacialis	Fulmarus glacialis; Fulmarus glacialis glupischa; Fulmarus glacialis minor; Fulmarus glacialis rodgersii	85a89e3c-973a-4e35-bca8-0cc03a3e57ad	1886 to 1901	aou_1.csv, aou_2_10	aou_1.csv	aou_2_10	1886, 1901	1886	1901	added Fulmarus glacialis glupischa; added Fulmarus glacialis; added Fulmarus glacialis rodgersii; added Fulmarus glacialis minor	Fulmarus glacialis -> Fulmarus glacialis + Fulmarus rodgersi [split, aou_2_10 (1901)]	yes	no	yes
145eed00-e349-4c59-a9bf-401b1baafc71	Fulmarus glacialis	Fulmarus glacialis	85a89e3c-973a-4e35-bca8-0cc03a3e57ad	1901 to 1931	aou_2_10, aou_3_18, aou_4	aou_2_10	aou_4	1901, 1923, 1931	1901	1931	Fulmarus glacialis -> Fulmarus glacialis + Fulmarus rodgersi [split, aou_2_10 (1901)]	Fulmarus glacialis + Fulmarus rodgersi -> Fulmarus glacialis [lump, aou_4 (1931)]	yes	no	yes
8db9ec13-34ce-46e4-9f37-521a253272a8	Fulmarus glacialis	Fulmarus glacialis	85a89e3c-973a-4e35-bca8-0cc03a3e57ad	1931 to 2017	aou_4, aou_5_34, aou_5_34.csv, NACC_list_species_aou_7_57.csv	aou_4	NACC_list_species_aou_7_57.csv	1931, 1982, 1982, 2017	1931	2017	Fulmarus glacialis + Fulmarus rodgersi -> Fulmarus glacialis [lump, aou_4 (1931)]		yes	no	yes
8d2bb64e-1b90-4338-8a3a-54f127aaae44	Chroicocephalus philadelphia	Chroicocephalus philadelphia; Larus philadelphia	3b36bc16-ff00-49df-9f81-2782cbacce9f	1886 to 2017	aou_1.csv, aou_5_34.csv, aou_7_49, NACC_list_species_aou_7_57.csv	aou_1.csv	NACC_list_species_aou_7_57.csv	1886, 1982, 2008, 2017	1886	2017	added Larus philadelphia		no	no	yes
6ef46dde-dd1e-494b-8646-a1f9e4a3e3fd	Picoides tridactylus	Picoides tridactylus	a97cca1e-18dd-439f-b2a6-0ff7e9b35ffa	February 1982 to 2003	aou_5_34.csv, aou_7_44	aou_5_34.csv	aou_7_44	1982, 2003	1982	2003	added Picoides tridactylus	Picoides tridactylus -> Picoides dorsalis + Picoides tridactylus [split, aou_7_44 (2003)]	no	no	no
37284e53-65ae-4d46-9231-b56ebb652c7a	Picoides tridactylus	Picoides tridactylus	a97cca1e-18dd-439f-b2a6-0ff7e9b35ffa	2003	aou_7_44	aou_7_44	aou_7_44	2003	2003	2003	Picoides tridactylus -> Picoides dorsalis + Picoides tridactylus [split, aou_7_44 (2003)]		no	no	no
0c566e71-7773-4eeb-8894-ea7720f7737e	Macrorhamphus scolopaceus	Macrorhamphus scolopaceus	037eff8b-f432-4e96-b538-20d3aa935ddb	1886 to 1910	aou_1.csv, aou_3	aou_1.csv	aou_3	1886, 1910	1886	1910	added Macrorhamphus scolopaceus	Macrorhamphus griseus + Macrorhamphus scolopaceus -> Macrorhamphus griseus [lump, aou_3 (1910)]	yes	no	no
4a7b6d77-7949-45b8-aca1-be13c409f72f	Macrorhamphus scolopaceus	Macrorhamphus scolopaceus	037eff8b-f432-4e96-b538-20d3aa935ddb	1910	aou_3	aou_3	aou_3	1910	1910	1910	Macrorhamphus griseus + Macrorhamphus scolopaceus -> Macrorhamphus griseus [lump, aou_3 (1910)]		yes	no	no
b061412d-a577-414f-b7ce-2508c7c9da51	Vermivora cyanoptera	Helminthophila pinus; Vermivora cyanoptera; Vermivora pinus	95eb9f10-44bb-4e62-aec3-b0f25f5aedea	1886 to 2017	aou_1.csv, aou_2_15, aou_3_17, aou_5, aou_5_34, aou_5_34.csv, aou_6, aou_7_51, NACC_list_species_aou_7_57.csv	aou_1.csv	NACC_list_species_aou_7_57.csv	1886, 1909, 1920, 1957, 1982, 1982, 1983, 2010, 2017	1886	2017	added Helminthophila pinus		no	no	yes
53714c59-4101-4138-a950-f12927ab132c	Tyrannus tyrannus	Tyrannus tyrannus	e456bba1-4474-45a3-a3a2-1bd008fb19bb	1886 to 2017	aou_1.csv, aou_4, aou_5_34.csv, NACC_list_species_aou_7_57.csv	aou_1.csv	NACC_list_species_aou_7_57.csv	1886, 1931, 1982, 2017	1886	2017	added Tyrannus tyrannus		no	no	yes
745e5cb6-d7f8-4bab-85ba-ff26b0605745	Limosa limosa	Limosa limosa	0d8fb2b7-9f34-4146-9947-ebf02e0b0da3	1886 to 2017	aou_1.csv, aou_5_34.csv, NACC_list_species_aou_7_57.csv	aou_1.csv	NACC_list_species_aou_7_57.csv	1886, 1982, 2017	1886	2017	added Limosa limosa		no	no	yes
ef69c7ef-d8aa-4692-b391-5c699432286a	Carpodacus mexicanus	Carpodacus mexicanus	4cdc36cb-0908-4b0b-9682-9ad1cb5d1823	1889	aou_1_01	aou_1_01	aou_1_01	1889	1889	1889	Carpodacus mexicanus + Carpodacus frontalis -> Carpodacus mexicanus [lump, aou_1_01 (1889)]	Carpodacus mexicanus + Carpodacus frontalis -> Carpodacus mexicanus [lump, aou_1_01 (1889)]	yes	no	no
a64effa8-dcc2-4038-b995-552543277b73	Carpodacus mexicanus	Carpodacus mexicanus	4cdc36cb-0908-4b0b-9682-9ad1cb5d1823	1889 to 1973	aou_1_01, aou_1_02, aou_1_03, aou_1_04, aou_1_05, aou_1_06, aou_1_07, aou_2, aou_2_15, aou_3, aou_5_32	aou_1_01	aou_5_32	1889, 1890, 1891, 1892, 1893, 1894, 1895, 1895, 1909, 1910, 1973	1889	1973	Carpodacus mexicanus + Carpodacus frontalis -> Carpodacus mexicanus [lump, aou_1_01 (1889)]	Carpodacus amplus + Carpodacus mexicanus + Carpodacus mcgregori -> Carpodacus mexicanus [lump, aou_5_32 (1973)]	yes	no	no
9cc517d4-b360-4bfa-b249-dab98e45d736	Haemorhous mexicanus	Carpodacus mexicanus; Haemorhous mexicanus	4cdc36cb-0908-4b0b-9682-9ad1cb5d1823	1973 to 2017	aou_5_32, aou_5_34.csv, aou_7_53, NACC_list_species_aou_7_57.csv	aou_5_32	NACC_list_species_aou_7_57.csv	1973, 1982, 2012, 2017	1973	2017	Carpodacus amplus + Carpodacus mexicanus + Carpodacus mcgregori -> Carpodacus mexicanus [lump, aou_5_32 (1973)]		yes	no	yes
5c290937-932a-4ab4-8ace-1720a44d56eb	Bartramia longicauda	Bartramia longicauda	11016123-6e40-49ad-8789-2b26a8eea2fb	1886 to 2017	aou_1.csv, aou_2_15, aou_5_34, aou_5_34.csv, NACC_list_species_aou_7_57.csv	aou_1.csv	NACC_list_species_aou_7_57.csv	1886, 1909, 1982, 1982, 2017	1886	2017	added Bartramia longicauda		no	no	yes
5d0d9db1-e4c9-44c4-8528-a6fcbba42400	Ardenna pacifica	Ardenna pacifica; Puffinus cuneatus; Puffinus pacificus; Thyellodroma cuneata	624587ef-f3ba-4be7-8812-7872cb3b49d7	1903 to 2017	aou_2_12, aou_3_18, aou_4, aou_4_19, aou_5_34.csv, aou_7_57, NACC_list_species_aou_7_57.csv	aou_2_12	NACC_list_species_aou_7_57.csv	1903, 1923, 1931, 1944, 1982, 2016, 2017	1903	2017	added Puffinus cuneatus		no	no	yes
e031444a-e4ff-4d9c-b69c-c55e15e18cb1	Aythya marila	Aythya marila; Aythya marila nearctica; Marila marila; Nyroca marila	1947f78e-f1cf-459b-bde5-85ca743642ab	1886 to 2017	aou_1.csv, aou_2_14, aou_3, aou_4, aou_4_20, aou_5, aou_5_34.csv, NACC_list_species_aou_7_57.csv	aou_1.csv	NACC_list_species_aou_7_57.csv	1886, 1908, 1910, 1931, 1945, 1957, 1982, 2017	1886	2017	added Aythya marila nearctica		yes	no	yes
0ade69b6-c43e-4234-aa24-9d8b3bf44efa	Myiarchus mexicanus	Myiarchus mexicanus; Myiarchus mexicanus magister	1f2ebfbd-6a45-4913-8fa8-d012c43bb1cb	1886 to 1908	aou_1.csv, aou_2_14	aou_1.csv	aou_2_14	1886, 1908	1886	1908	added Myiarchus mexicanus; added Myiarchus mexicanus magister	Myiarchus magister + Myiarchus mexicanus -> Myiarchus magister [lump, aou_2_14 (1908)]	yes	no	no
34692d35-da3e-49a4-b034-d9a8fb8070c4	Myiarchus mexicanus	Myiarchus mexicanus	1f2ebfbd-6a45-4913-8fa8-d012c43bb1cb	1908	aou_2_14	aou_2_14	aou_2_14	1908	1908	1908	Myiarchus magister + Myiarchus mexicanus -> Myiarchus magister [lump, aou_2_14 (1908)]		yes	no	no
2d69e679-ec44-4007-8e3d-548556eca1ff	Calidris minutilla	Actodromas minutilla; Calidris minutilla; Erolia minutilla; Pisobia minutilla; Tringa minutilla	ce27e4df-9a71-4bc1-b337-fe82b5807ac4	1886 to 2017	aou_1.csv, aou_2_12, aou_2_14, aou_4_19, aou_5_32, aou_5_34.csv, NACC_list_species_aou_7_57.csv	aou_1.csv	NACC_list_species_aou_7_57.csv	1886, 1903, 1908, 1944, 1973, 1982, 2017	1886	2017	added Tringa minutilla		no	no	yes
d2bd44ab-9722-487a-898e-2e4292d21e6b	Tachybaptus dominicus	Colymbus dominicus; Podiceps dominicus; Tachybaptus dominicus	46bd5e6b-2aa3-4e5f-a46c-b6f3978aa1db	1886 to 2017	aou_1.csv, aou_2_14, aou_2_15, aou_5, aou_5_34, aou_5_34.csv, NACC_list_species_aou_7_57.csv	aou_1.csv	NACC_list_species_aou_7_57.csv	1886, 1908, 1909, 1957, 1982, 1982, 2017	1886	2017	added Colymbus dominicus		no	no	yes
cf01ec0e-8513-47d3-a1bb-3b13748e4973	Hydrocoloeus minutus	Hydrocoloeus minutus; Larus minutus	aa918022-580f-4957-a7c8-7a3fcbfd140e	1889 to 2017	aou_1_01, aou_5_34.csv, aou_7_49, NACC_list_species_aou_7_57.csv	aou_1_01	NACC_list_species_aou_7_57.csv	1889, 1982, 2008, 2017	1889	2017	added Larus minutus		no	no	yes
[truncated: 378 more rows]
