# Supplementary material for: The tempo and mode of the taxonomic correction process: How taxonomists have corrected and recorrected North American bird species over the last 127 years
Source: PLoS One. 2018 Apr 19;13(4):e0195736. doi: 10.1371/journal.pone.0195736 (PMC5909608; doi:10.1371/journal.pone.0195736)
Supplement: S1 Code — This code is also available online at http://github.com/gaurav/aou_checklists and has been archived in Zenodo under DOI http://doi.org/10.5281/zenodo.1214826. (ZIP) [file pone.0195736.s007.zip › gaurav-aou_checklists-5955902/07 - taxon_concepts/list.csv]

id	name	names_in_dataset	all_names_in_cluster	name_cluster_id	starts_with	ends_with	is_ongoing	first_added_dataset	first_added_year	annotation	common_name	datasets.id	family	french_name	genus	order	rank	scientificName	species	status_accidental	status_extinct	status_hawaiian	status_introduced	status_misplaced	status_nonbreeding	subfamily
ccf53574-1df0-4f01-8669-48932e79058e	Pipilo chlorurus	Pipilo chlorurus	Pipilo chlorurus; Oreospiza chlorura; Oberholseria chlorura; Chlorura chlorura	ca782be4-69c5-4ab5-8b33-e207a6b4b499	added Pipilo chlorurus		no	aou_1.csv (1886)	1886	Monotypic.	Green-tailed Towhee	1686; 590	Emberizidae	Tohi à queue verte	Pipilo	Passeriformes	species	Pipilo chlorurus	Pipilo chlorurus	NA	NA	NA	NA	NA	NA	NA
d2a93d40-a6c5-4e5e-b0b1-78b777be048f	Chen rossii	Chen rossii	Chen rossi; Chen rossii	6a68493f-0e8f-4d65-9c5d-f28caedf9c35	added Chen rossii		no	aou_1.csv (1886)	1886	Monotypic.	Ross's Goose	18; 170	Anatidae	Oie de Ross	Chen	Anseriformes	species	Chen rossii	Chen rossii	NA	NA	NA	NA	NA	NA	Anserinae
e72759b9-30a8-423c-be0d-a26d029f9db8	Ardea herodias	Ardea herodias	Ardea herodias	73c95458-6d86-44fd-aa87-f39127aa1a9d	added Ardea herodias	Ardea herodias + Ardea wardi -> Ardea herodias [lump, aou_2_12 (1903)]	no	aou_1.csv (1886)	1886	NA	NA	194	NA	NA	NA	NA	NA	Ardea herodias	NA	NA	NA	NA	NA	NA	NA	NA
f93bca5b-0fe8-43d2-8c07-387f5bc073d6	Ardea herodias	Ardea herodias	Ardea herodias	73c95458-6d86-44fd-aa87-f39127aa1a9d	Ardea herodias + Ardea wardi -> Ardea herodias [lump, aou_2_12 (1903)]	Ardea herodias + Ardea occidentalis -> Ardea herodias [lump, aou_5_32 (1973)]	no	aou_2_12 (1903)	1903	NA	NA	NA	NA	NA	NA	NA	NA	NA	NA	NA	NA	NA	NA	NA	NA	NA
5e681174-5d7f-416d-b9eb-18347f0b8908	Ardea herodias	Ardea herodias	Ardea herodias	73c95458-6d86-44fd-aa87-f39127aa1a9d	Ardea herodias + Ardea occidentalis -> Ardea herodias [lump, aou_5_32 (1973)]		no	aou_5_32 (1973)	1973	NA	Great Blue Heron	224	Ardeidae	Grand Héron	Ardea	Pelecaniformes	species	Ardea herodias	Ardea herodias	NA	NA	NA	NA	NA	NA	NA
0c89675c-0c27-4879-9db6-fe738fab298c	Myiarchus tyrannulus	Myiarchus tyrannulus	Myiarchus tyrannulus	63e91b77-697c-4fa1-93a7-705490a11027	Myiarchus tyrannulus + Myiarchus magister -> Myiarchus tyrannulus [lump, aou_4 (1931)]	Myiarchus tyrannulus + Myiarchus magister -> Myiarchus tyrannulus [lump, aou_4 (1931)]	no	aou_4 (1931)	1931	NA	NA	NA	NA	NA	NA	NA	NA	NA	NA	NA	NA	NA	NA	NA	NA	NA
d75c621f-1902-430d-8478-475ad4821bf7	Myiarchus tyrannulus	Myiarchus tyrannulus	Myiarchus tyrannulus	63e91b77-697c-4fa1-93a7-705490a11027	Myiarchus tyrannulus + Myiarchus magister -> Myiarchus tyrannulus [lump, aou_4 (1931)]		no	aou_4 (1931)	1931	NA	Brown-crested Flycatcher	1170	Tyrannidae	Tyran de Wied	Myiarchus	Passeriformes	species	Myiarchus tyrannulus	Myiarchus tyrannulus	NA	NA	NA	NA	NA	NA	Tyranninae
03a1c87b-0474-425a-bf8e-f37ac0a5d20b	Plectrophenax hyperboreus	Plectrophenax hyperboreus	Passerina hyperborea; Plectrophenax hyperboreus	f0aacc67-946d-49fe-ac04-df983c83ebe3	added Plectrophenax hyperboreus		no	aou_1.csv (1886)	1886	Monotypic.	McKay's Bunting	1745; 535	Calcariidae	Plectrophane blanc	Plectrophenax	Passeriformes	species	Plectrophenax hyperboreus	Plectrophenax hyperboreus	NA	NA	NA	NA	NA	NA	NA
b82bf7b0-c35a-42e7-83df-e97e9803fdc8	Anas discors	Anas discors	Querquedula discors; Anas discors	f93a78e2-1a6c-4d77-a34a-04c2718bc135	added Anas discors		no	aou_1.csv (1886)	1886	Monotypic. <i>Anas discors orphna</i> recognized by AOU 1957, but validity doubtful.	Blue-winged Teal	140; 42	Anatidae	Sarcelle à ailes bleues	Anas	Anseriformes	species	Anas discors	Anas discors	NA	NA	NA	NA	NA	NA	Anatinae
7fb0d670-f68d-4198-b5da-b5e558edf979	Melanerpes erythrocephalus	Melanerpes erythrocephalus	Melanerpes erythrocephalus	9243ff75-9602-4ffa-aab6-01cb1e54a7de	added Melanerpes erythrocephalus		no	aou_1.csv (1886)	1886	Monotypic.	Red-headed Woodpecker	940; 406	Picidae	Pic à tête rouge	Melanerpes	Piciformes	species	Melanerpes erythrocephalus	Melanerpes erythrocephalus	NA	NA	NA	NA	NA	NA	Picinae
e51b424e-239c-4ac4-908b-2ac0ca268bcf	Sturnus vulgaris	Sturnus vulgaris	Sturnus vulgaris	e434addf-81a4-4f58-9b44-3008897ac5ca	added Sturnus vulgaris		no	aou_1.csv (1886)	1886	NA	European Starling	[493]; 1509	Sturnidae	Étourneau sansonnet	Sturnus	Passeriformes	species	Sturnus vulgaris	Sturnus vulgaris	NA	NA	NA	I	NA	NA	NA
be1d8b5d-1e59-485c-959e-2bb599d924a8	Vermivora chrysoptera	Vermivora chrysoptera	Vermivora chrysoptera; Helminthophila chrysoptera	2741bd28-3fdb-4ee8-a0d1-d649c5f7224f	added Helminthophila chrysoptera		no	aou_1.csv (1886)	1886	Monotypic.	Golden-winged Warbler	1534; 642	Parulidae	Paruline à ailes dorées	Vermivora	Passeriformes	species	Vermivora chrysoptera; Helminthophila chrysoptera	Vermivora chrysoptera	NA	NA	NA	NA	NA	NA	NA
3a40b4b4-4433-4499-95cd-9b932035ae98	Vermivora bachmanii	Vermivora bachmanii	Helminthophila bachmanii; Vermivora bachmanii; Helminthophila bachmani; Vermivora bachmani	4aa3bec6-ea07-46b8-8809-107743be2507	added Helminthophila bachmani		no	aou_1.csv (1886)	1886	Monotypic.	Bachman's Warbler	640; 1532	Parulidae	Paruline de Bachman	Vermivora	Passeriformes	species	Vermivora bachmanii; Helminthophila bachmani	Vermivora bachmanii	NA	†	NA	NA	NA	NA	NA
592921c5-0979-41ec-93b5-48030be545b9	(not found in dataset)		Dryobates arizonae	9205f8c8-e61f-4037-a9b2-db784da6e4bf	Dryobates stricklandi -> Dryobates stricklandi + Dryobates arizonae [split, aou_1_01 (1889)]	Dryobates stricklandi -> Dryobates stricklandi + Dryobates arizonae [split, aou_1_01 (1889)]	no	aou_1_01 (1889)	1889	NA	NA	NA	NA	NA	NA	NA	NA	NA	NA	NA	NA	NA	NA	NA	NA	NA
10def95b-5640-4e79-b05b-4fb938cba574	Picoides arizonae	Picoides arizonae	Picoides arizonae; Dryobates arizonae; Dendrocopos arizonae	9205f8c8-e61f-4037-a9b2-db784da6e4bf	Dryobates stricklandi -> Dryobates stricklandi + Dryobates arizonae [split, aou_1_01 (1889)]	Picoides arizonae + Picoides stricklandi -> Picoides stricklandi [lump, aou_5_34 (January 1982)]	no	aou_1_01 (1889)	1889	NA	NA	NA	NA	NA	NA	NA	NA	NA	NA	NA	NA	NA	NA	NA	NA	NA
9412f7e2-d40c-4f8e-97b9-cceeec3c0b12	Picoides arizonae	Picoides arizonae	Picoides arizonae	9205f8c8-e61f-4037-a9b2-db784da6e4bf	Picoides arizonae + Picoides stricklandi -> Picoides stricklandi [lump, aou_5_34 (January 1982)]	Picoides stricklandi -> Picoides arizonae + Picoides stricklandi [split, aou_7_42 (2000)]	no	aou_5_34 (January 1982)	1982	NA	NA	NA	NA	NA	NA	NA	NA	NA	NA	NA	NA	NA	NA	NA	NA	NA
d5497e49-15bc-425a-b293-d93f53a2e81e	Picoides arizonae	Picoides arizonae	Picoides arizonae	9205f8c8-e61f-4037-a9b2-db784da6e4bf	Picoides stricklandi -> Picoides arizonae + Picoides stricklandi [split, aou_7_42 (2000)]		no	aou_7_42 (2000)	2000	NA	Arizona Woodpecker	965	Picidae	Pic d'Arizona	Picoides	Piciformes	species	NA	Picoides arizonae	NA	NA	NA	NA	NA	NA	Picinae
6f72716c-d9fc-4240-af02-2dc8cf030fb9	Stercorarius pomarinus	Stercorarius pomarinus	Stercorarius pomarinus	5721df4d-32b7-48c5-abe5-4feeece2e0d2	added Stercorarius pomarinus		no	aou_1.csv (1886)	1886	Monotypic.	Pomarine Jaeger	36; 510	Stercorariidae	Labbe pomarin	Stercorarius	Charadriiformes	species	Stercorarius pomarinus	Stercorarius pomarinus	NA	NA	NA	NA	NA	NA	NA
1ff580c0-baf5-47ef-92c6-19f01ad54f9a	Helmitheros vermivorum	Helmitheros vermivorum	Helmitheros vermivorum; Helmitherus vermivorus; Helmitheros vermivorus	c7922e0d-32eb-4308-b924-ccab3dfb5076	added Helmitherus vermivorus		no	aou_1.csv (1886)	1886	Monotypic.	Worm-eating Warbler	1578; 639	Parulidae	Paruline vermivore	Helmitheros	Passeriformes	species	Helmitherus vermivorus; Helmitheros vermivorus	Helmitheros vermivorum	NA	NA	NA	NA	NA	NA	NA
bf5b10a2-5f77-4efe-ba88-7f99b0f1c3b4	Lanius ludovicianus	Lanius ludovicianus	Lanius ludovicianus; Lanius ludovicianus excubitorides	b94f4ffc-950d-45bf-92c4-6508dd00cad6	added Lanius ludovicianus excubitorides; added Lanius ludovicianus		no	aou_1.csv (1886)	1886	NA	Loggerhead Shrike	622a; 622; 1230	Laniidae	Pie-grièche migratrice	Lanius	Passeriformes	species	Lanius ludovicianus; Lanius ludovicianus excubitorides	Lanius ludovicianus	NA	NA	NA	NA	NA	NA	NA
37fb3af3-8955-49b6-b26a-95ca5e576cb0	Alle alle	Alle alle	Alle alle; Plautus alle	8fcef2db-7761-4477-9436-b887458ef641	added Alle alle		no	aou_1.csv (1886)	1886	NA	Dovekie	34; 513	Alcidae	Mergule nain	Alle	Charadriiformes	species	Alle alle	Alle alle	NA	NA	NA	NA	NA	NA	NA
48cadcf2-1dda-4b3e-ab9f-9864c2664391	Podilymbus podiceps	Podilymbus podiceps	Podilymbus podiceps	396d002f-5282-491d-be9b-487397edf7de	added Podilymbus podiceps		no	aou_1.csv (1886)	1886	NA	Pied-billed Grebe	6; 138	Podicipedidae	Grèbe à bec bigarré	Podilymbus	Podicipediformes	species	Podilymbus podiceps	Podilymbus podiceps	NA	NA	NA	NA	NA	NA	NA
8826f5de-965c-424b-9630-7fac132136db	Gymnogyps californianus	Gymnogyps californianus	Gymnogyps californianus; Pseudogryphus californianus	43fda218-d106-4de3-b3ac-3bd410af024b	added Pseudogryphus californianus		no	aou_1.csv (1886)	1886	Monotypic.	California Condor	324; 258	Cathartidae	Condor de Californie	Gymnogyps	Cathartiformes	species	Gymnogyps californianus; Pseudogryphus californianus	Gymnogyps californianus	NA	NA	NA	NA	NA	NA	NA
b2f8d0a3-646d-4437-be86-0e73036c34e5	Somateria spectabilis	Somateria spectabilis	Somateria spectabilis	e1ecbb4b-c19b-4a83-b676-d109d3a6a86d	added Somateria spectabilis		no	aou_1.csv (1886)	1886	Monotypic.	King Eider	59; 162	Anatidae	Eider à tête grise	Somateria	Anseriformes	species	Somateria spectabilis	Somateria spectabilis	NA	NA	NA	NA	NA	NA	Anatinae
d5568735-8d52-4c9d-ae81-f8ceb4d7a3be	Pyrocephalus rubinus	Pyrocephalus rubinus	Pyrocephalus rubinus; Pyrocephalus rubineus; Pyrocephalus rubineus mexicanus	2cfb90da-8e7e-47b0-88fb-0dbc8a74bae7	added Pyrocephalus rubineus mexicanus		no	aou_1.csv (1886)	1886	NA	Vermilion Flycatcher	1156; 471	Tyrannidae	Moucherolle vermillon	Pyrocephalus	Passeriformes	species	Pyrocephalus rubinus; Pyrocephalus rubineus mexicanus	Pyrocephalus rubinus	NA	NA	NA	NA	NA	NA	Fluvicolinae
2013040b-0dd8-49af-b575-fb7d68cb5016	Setophaga kirtlandii	Setophaga kirtlandii	Setophaga kirtlandii; Dendroica kirtlandii; Dendroica kirtlandi	e3e25139-6fb9-4a9e-80c0-2a268b02fde2	added Dendroica kirtlandi		no	aou_1.csv (1886)	1886	Monotypic.	Kirtland's Warbler	1564; 670	Parulidae	Paruline de Kirtland	Setophaga	Passeriformes	species	Dendroica kirtlandii; Dendroica kirtlandi	Setophaga kirtlandii	NA	NA	NA	NA	NA	NA	NA
5363b790-f542-44fb-8de2-fd73a130af02	Setophaga citrina	Setophaga citrina	Sylvania mitrata; Wilsonia citrina; Setophaga citrina; Wilsonia mitrata	462b66f9-4065-4b02-9581-6ef6aae53c1b	added Sylvania mitrata		no	aou_1.csv (1886)	1886	Monotypic.	Hooded Warbler	684; 1600	Parulidae	Paruline à capuchon	Setophaga	Passeriformes	species	Sylvania mitrata; Wilsonia citrina	Setophaga citrina	NA	NA	NA	NA	NA	NA	NA
bbc595b4-bae8-4bf3-9680-fbebb17e3c8b	Pelecanus thagus	Pelecanus thagus	Pelecanus thagus	b82f4ea7-ad8f-473f-9f60-409f74e7bbdb	Pelecanus occidentalis -> Pelecanus occidentalis + Pelecanus thagus [split, aou_7_49 (2008)]		no	aou_7_49 (2008)	2008	NA	NA	NA	NA	NA	NA	NA	NA	NA	NA	NA	NA	NA	NA	NA	NA	NA
bbc595b4-bae8-4bf3-9680-fbebb17e3c8b	Pelecanus thagus	Pelecanus thagus	Pelecanus thagus	b82f4ea7-ad8f-473f-9f60-409f74e7bbdb	Pelecanus occidentalis -> Pelecanus occidentalis + Pelecanus thagus [split, aou_7_49 (2008)]		no	aou_7_49 (2008)	2008	NA	NA	NA	NA	NA	NA	NA	NA	NA	NA	NA	NA	NA	NA	NA	NA	NA
2c676523-675a-477f-8abf-42f5e8fc02ce	Ardenna tenuirostris	Ardenna tenuirostris	Ardenna tenuirostris; Puffinus tenuirostris	c24326bf-6e5e-474c-a17b-089aef1a0f97	added Puffinus tenuirostris		no	aou_1.csv (1886)	1886	Monotypic.	Short-tailed Shearwater	96; 175	Procellariidae	Puffin à bec grêle	Ardenna	Procellariiformes	species	Puffinus tenuirostris	Ardenna tenuirostris	NA	NA	NA	NA	NA	N	NA
0eb8c575-a53e-4656-8614-4988a1da6b58	Tringa incana	Tringa incana	Heteractitis incanus; Heteroscelus incanus; Tringa incana; Heteroscelus incanum	823a770c-2350-4f01-ba00-2cca91e140e1	added Heteractitis incanus		no	aou_1.csv (1886)	1886	Monotypic. Referred to as <i> Heterosceles incanus</i> by Clements (2000) and Howard and Moore (2003).	Wandering Tattler	401; 259	Scolopacidae	Chevalier errant	Tringa	Charadriiformes	species	Heteractitis incanus; Heteroscelus incanus	Tringa incana	NA	NA	NA	NA	NA	NA	Tringinae
7e773b89-dd83-4205-b6a2-55bc11d9bb96	Haemorhous cassinii	Haemorhous cassinii	Carpodacus cassini; Carpodacus cassinii; Haemorhous cassinii	19986f0e-db48-451e-9c2f-ba524e689f92	added Carpodacus cassini		no	aou_1.csv (1886)	1886	Monotypic.	Cassin's Finch	10361; 518	Fringillidae	Roselin de Cassin	Haemorhous	Passeriformes	species	Carpodacus cassini; Carpodacus cassinii	Haemorhous cassinii	NA	NA	NA	NA	NA	NA	Carduelinae
641c037f-ff3a-4a6e-8007-5d997fd55d89	Synthliboramphus antiquus	Synthliboramphus antiquus	Synthliboramphus antiquus; Synthliboramphus antiquum	81df14f9-aa39-427e-9e8c-fa1d4295ebad	added Synthliboramphus antiquus		no	aou_1.csv (1886)	1886	NA	Ancient Murrelet	525; 21	Alcidae	Guillemot à cou blanc	Synthliboramphus	Charadriiformes	species	Synthliboramphus antiquus	Synthliboramphus antiquus	NA	NA	NA	NA	NA	NA	NA
9b57bccc-a17d-4232-a73a-e6a71aa01c0f	Strix occidentalis	Strix occidentalis	Syrnium occidentale; Strix occidentalis	bee162e3-a739-44ca-9b1d-0c201d95bf07	added Syrnium occidentale		no	aou_1.csv (1886)	1886	NA	Spotted Owl	695; 369	Strigidae	Chouette tachetée	Strix	Strigiformes	species	Syrnium occidentale; Strix occidentalis	Strix occidentalis	NA	NA	NA	NA	NA	NA	NA
03f88893-8aa9-4ef1-978f-bd80eb9354ad	Vermivora cyanoptera	Vermivora cyanoptera	Vermivora pinus; Vermivora cyanoptera; Helminthophila pinus	95eb9f10-44bb-4e62-aec3-b0f25f5aedea	added Helminthophila pinus		no	aou_1.csv (1886)	1886	Monotypic.	Blue-winged Warbler	1533; 641	Parulidae	Paruline à ailes bleues	Vermivora	Passeriformes	species	Vermivora pinus; Helminthophila pinus	Vermivora cyanoptera	NA	NA	NA	NA	NA	NA	NA
3e28d5a8-4ac0-4e27-b8f5-e8007ac3225e	Coturnicops noveboracensis	Coturnicops noveboracensis	Coturnicops noveboracensis; Porzana noveboracensis	73cf5518-543e-47ba-9672-b68937d89476	added Porzana noveboracensis		no	aou_1.csv (1886)	1886	NA	Yellow Rail	333; 215	Rallidae	Râle jaune	Coturnicops	Gruiformes	species	Coturnicops noveboracensis; Porzana noveboracensis	Coturnicops noveboracensis	NA	NA	NA	NA	NA	NA	NA
0b4bfdd1-f1bf-4600-8bed-75fbac07975e	Falco peregrinus	Falco peregrinus	Falco peregrinus anatum; Falco peregrinus pealei; Falco peregrinus	5a102df3-e8ac-421f-9d53-2fc6cb509262	added Falco peregrinus pealei; added Falco peregrinus anatum		no	aou_1.csv (1886)	1886	NA	Peregrine Falcon	331; 356; 356a	Falconidae	Faucon pèlerin	Falco	Falconiformes	species	Falco peregrinus anatum; Falco peregrinus pealei; Falco peregrinus	Falco peregrinus	NA	NA	NA	NA	NA	NA	Falconinae
4e775a8b-864c-480a-98b0-fa950a542011	(not found in dataset)		Arquatella maritima; Tringa maritima	c3380f11-4a94-446f-8c21-54611f6109fb	added Tringa maritima	Arquatella ptilocnemis + Arquatella maritima + Arquatella couesi -> Arquatella maritima [lump, aou_2_14 (1908)]	no	aou_1.csv (1886)	1886	NA	NA	235	NA	NA	NA	NA	NA	Tringa maritima	NA	NA	NA	NA	NA	NA	NA	NA
fc8ae1f8-1f58-4888-be8d-ba6495d00253	(not found in dataset)		Arquatella maritima	c3380f11-4a94-446f-8c21-54611f6109fb	Arquatella ptilocnemis + Arquatella maritima + Arquatella couesi -> Arquatella maritima [lump, aou_2_14 (1908)]	Arquatella maritima -> Arquatella ptilocnemis + Arquatella maritima [split, aou_4 (1931)]	no	aou_2_14 (1908)	1908	NA	NA	NA	NA	NA	NA	NA	NA	NA	NA	NA	NA	NA	NA	NA	NA	NA
ed173b78-87d7-483f-bfff-778054748ef5	Calidris maritima	Calidris maritima	Arquatella maritima; Calidris maritima; Erolia maritima	c3380f11-4a94-446f-8c21-54611f6109fb	Arquatella maritima -> Arquatella ptilocnemis + Arquatella maritima [split, aou_4 (1931)]		no	aou_4 (1931)	1931	Recognized as monotypic by del Hoyo et al. (1992), Clements (2000) and BNA. Howard and Moore (2003) recognizes 3 subspecies: <i></>C.m. belcheri, C.m....	Purple Sandpiper	440	Scolopacidae	Bécasseau violet	Calidris	Charadriiformes	species	Calidris maritima	Calidris maritima	NA	NA	NA	NA	NA	NA	Arenariinae
0b069833-223e-4c55-b7f0-bdc7a6260fd3	Leucosticte arctoa	Leucosticte arctoa	Leucosticte arctoa	8c20e2d5-5d7b-4a55-976f-1cdb360084fe	Leucosticte atrata + Leucosticte australis + Leucosticte arctoa + Leucosticte tephrocotis -> Leucosticte arctoa [lump, aou_5_34 (January 1982)]	Leucosticte atrata + Leucosticte australis + Leucosticte arctoa + Leucosticte tephrocotis -> Leucosticte arctoa [lump, aou_5_34 (January 1982)]	no	aou_5_34 (January 1982)	1982	NA	NA	NA	NA	NA	NA	NA	NA	NA	NA	NA	NA	NA	NA	NA	NA	NA
be8f35cc-86f8-425e-85a8-2010c86fc655	Leucosticte arctoa	Leucosticte arctoa	Leucosticte arctoa	8c20e2d5-5d7b-4a55-976f-1cdb360084fe	Leucosticte atrata + Leucosticte australis + Leucosticte arctoa + Leucosticte tephrocotis -> Leucosticte arctoa [lump, aou_5_34 (January 1982)]	Leucosticte arctoa -> Leucosticte atrata + Leucosticte australis + Leucosticte arctoa + Leucosticte tephrocotis [split, aou_6_39 (1993)]	no	aou_5_34 (January 1982)	1982	NA	NA	NA	NA	NA	NA	NA	NA	NA	NA	NA	NA	NA	NA	NA	NA	NA
60268e4d-61d4-4646-9010-4c995c6cc717	Leucosticte arctoa	Leucosticte arctoa	Leucosticte arctoa	8c20e2d5-5d7b-4a55-976f-1cdb360084fe	Leucosticte arctoa -> Leucosticte atrata + Leucosticte australis + Leucosticte arctoa + Leucosticte tephrocotis [split, aou_6_39 (1993)]		no	aou_6_39 (1993)	1993	NA	Asian Rosy-Finch	10711	Fringillidae	Roselin brun	Leucosticte	Passeriformes	species	NA	Leucosticte arctoa	A	NA	NA	NA	NA	NA	Carduelinae
bce78107-488e-4501-bee1-f1158df2c2fc	Pelecanus erythrorhynchos	Pelecanus erythrorhynchos	Pelecanus erythrorhynchos	08b7659b-63a7-450c-9b1c-f2e3b9698f9c	added Pelecanus erythrorhynchos		no	aou_1.csv (1886)	1886	Monotypic.	American White Pelican	125; 205	Pelecanidae	Pélican d'Amérique	Pelecanus	Pelecaniformes	species	Pelecanus erythrorhynchos	Pelecanus erythrorhynchos	NA	NA	NA	NA	NA	NA	NA
a9b67cb0-89e8-4e6e-a2bc-529135927652	Geothlypis beldingi	Geothlypis beldingi	Geothlypis beldingi	60c0e1be-089f-496e-b4da-fbe42f8d3dfd	added Geothlypis beldingi		no	aou_1.csv (1886)	1886	NA	Belding's Yellowthroat	682; 1588	Parulidae	Paruline de Belding	Geothlypis	Passeriformes	species	Geothlypis beldingi	Geothlypis beldingi	NA	NA	NA	NA	NA	NA	NA
7693bccc-aa7a-459b-b3ac-22b771b99f76	Setophaga occidentalis	Setophaga occidentalis	Setophaga occidentalis; Dendroica occidentalis	72da3195-51c3-43c4-906f-6d6caf42c1f6	added Dendroica occidentalis		no	aou_1.csv (1886)	1886	Monotypic.	Hermit Warbler	1555; 669	Parulidae	Paruline à tête jaune	Setophaga	Passeriformes	species	Dendroica occidentalis	Setophaga occidentalis	NA	NA	NA	NA	NA	NA	NA
b543cdec-deea-4636-a542-ec04eafdd6e3	Surnia ulula	Surnia ulula	Surnia ulula caparoch; Surnia ulula	3003f7db-8c44-4131-a78c-360d6b863869	added Surnia ulula; added Surnia ulula caparoch		no	aou_1.csv (1886)	1886	NA	Northern Hawk Owl	683; 377a; [377]	Strigidae	Chouette épervière	Surnia	Strigiformes	species	Surnia ulula caparoch; Surnia ulula	Surnia ulula	NA	NA	NA	NA	NA	NA	NA
0a8775a2-f5c5-4df4-a10e-6bc90853f242	Callipepla gambelii	Callipepla gambelii	Lophortyx gambeli; Callipepla gambeli; Callipepla gambelii; Lophortyx gambelii	4816d42d-4696-4dd6-82ca-d87b95a86784	added Callipepla gambeli		no	aou_1.csv (1886)	1886	NA	Gambel's Quail	295; 120	Odontophoridae	Colin de Gambel	Callipepla	Galliformes	species	Callipepla gambeli; Callipepla gambelii	Callipepla gambelii	NA	NA	NA	NA	NA	NA	NA
139e8a56-7909-482c-90da-ea8cf6a8c712	Calcarius lapponicus	Calcarius lapponicus	Calcarius lapponicus	4259bedc-968c-439a-919b-5795fa5ecd23	added Calcarius lapponicus		no	aou_1.csv (1886)	1886	NA	Lapland Longspur	1733; 536	Calcariidae	Plectrophane lapon	Calcarius	Passeriformes	species	Calcarius lapponicus	Calcarius lapponicus	NA	NA	NA	NA	NA	NA	NA
6ba35f2e-f070-4f23-a01b-57b702e0ccc9	Zonotrichia leucophrys	Zonotrichia leucophrys	Zonotrichia leucophrys	acc88f76-3683-4501-bc59-dc3473321ce5	added Zonotrichia leucophrys		no	aou_1.csv (1886)	1886	NA	White-crowned Sparrow	554; 1728	Emberizidae	Bruant à couronne blanche	Zonotrichia	Passeriformes	species	Zonotrichia leucophrys	Zonotrichia leucophrys	NA	NA	NA	NA	NA	NA	NA
0b543554-3d6f-49cc-a5ed-6d1a1e04b055	Vireo huttoni	Vireo huttoni	Vireo huttoni stephensi; Vireo huttoni	15a024f9-d945-42df-8a16-5a5697407514	added Vireo huttoni stephensi; added Vireo huttoni		no	aou_1.csv (1886)	1886	NA	Hutton's Vireo	632; 632a; 1252	Vireonidae	Viréo de Hutton	Vireo	Passeriformes	species	Vireo huttoni stephensi; Vireo huttoni	Vireo huttoni	NA	NA	NA	NA	NA	NA	NA
789e8c36-7808-4297-8cc0-f20d58537332	Troglodytes cobbi	Troglodytes cobbi	Troglodytes cobbi	da52b1e3-2b97-4417-83f7-dc78055b938b	Troglodytes aedon -> Troglodytes cobbi + Troglodytes aedon [split, aou_7_54 (2013)]		no	aou_7_54 (2013)	2013	NA	NA	NA	NA	NA	NA	NA	NA	NA	NA	NA	NA	NA	NA	NA	NA	NA
789e8c36-7808-4297-8cc0-f20d58537332	Troglodytes cobbi	Troglodytes cobbi	Troglodytes cobbi	da52b1e3-2b97-4417-83f7-dc78055b938b	Troglodytes aedon -> Troglodytes cobbi + Troglodytes aedon [split, aou_7_54 (2013)]		no	aou_7_54 (2013)	2013	NA	NA	NA	NA	NA	NA	NA	NA	NA	NA	NA	NA	NA	NA	NA	NA	NA
2cad9d39-b0b0-4494-ad21-db9696a6b32f	Picoides borealis	Picoides borealis	Dryobates borealis; Dendrocopos borealis; Picoides borealis	26687be8-bf45-4e57-af39-4664724f6b24	added Dryobates borealis		no	aou_1.csv (1886)	1886	Monotypic.	Red-cockaded Woodpecker	967; 395	Picidae	Pic à face blanche	Picoides	Piciformes	species	Dryobates borealis; Picoides borealis	Picoides borealis	NA	NA	NA	NA	NA	NA	Picinae
685b556d-2d77-4b29-8b7e-dd8d5f43d6ef	Anas platyrhynchos	Anas platyrhynchos	Anas platyrhynchos; Anas boschas	5dddfda8-05a2-4ad2-85cd-e41a03d17dcb	added Anas boschas		no	aou_1.csv (1886)	1886	Monotypic.	Mallard	132; 37	Anatidae	Canard colvert	Anas	Anseriformes	species	Anas platyrhynchos; Anas boschas	Anas platyrhynchos	NA	NA	NA	NA	NA	NA	Anatinae
60d61e55-6322-49f5-9d52-389a6ed39359	Lampornis clemenciae	Lampornis clemenciae	Coeligena clemenciae; Lampornis clemenciae; Cyanolaemus clemenciae	a8b41529-e066-4e6a-9723-6a367816605e	added Coeligena clemenciae		no	aou_1.csv (1886)	1886	NA	Blue-throated Hummingbird	427; 845	Trochilidae	Colibri à gorge bleue	Lampornis	Apodiformes	species	Coeligena clemenciae; Lampornis clemenciae	Lampornis clemenciae	NA	NA	NA	NA	NA	NA	Trochilinae
2359c89d-ca6f-41c9-ba95-bd568be997b7	Tyrannus savana	Tyrannus savana	Tyrannus savanna; Tyrannus savana; Muscivora tyrannus; Milvulus tyrannus	c9c8db90-dd2f-4667-96e2-83010fb2ef09	added Milvulus tyrannus		no	aou_1.csv (1886)	1886	NA	Fork-tailed Flycatcher	1201; [442]	Tyrannidae	Tyran des savanes	Tyrannus	Passeriformes	species	Tyrannus savana; Milvulus tyrannus	Tyrannus savana	NA	NA	NA	NA	NA	NA	Tyranninae
40663247-c8b4-474b-a3be-0a79315c7d29	Turdus pilaris	Turdus pilaris	Turdus pilaris	26ad8f93-1254-4e16-af6e-fd2c1855bd73	added Turdus pilaris		no	aou_4_20 (1945)	1945	Monotypic.	Fieldfare	1459	Turdidae	Grive litorne	Turdus	Passeriformes	species	Turdus pilaris	Turdus pilaris	A	NA	NA	NA	NA	NA	NA
6de118b3-1295-4f07-91b6-4ce1d673ab17	Parabuteo unicinctus	Parabuteo unicinctus	Parabuteo unicinctus; Parabuteo unicinctus harrisi	1f85a515-3e39-40cd-b466-bac8118efee8	added Parabuteo unicinctus harrisi		no	aou_1.csv (1886)	1886	NA	Harris's Hawk	335; 293	Accipitridae	Buse de Harris	Parabuteo	Accipitriformes	species	Parabuteo unicinctus; Parabuteo unicinctus harrisi	Parabuteo unicinctus	NA	NA	NA	NA	NA	NA	NA
dd442f92-551e-43bf-9b77-0d5a46e2b49d	Rissa tridactyla	Rissa tridactyla	Rissa tridactyla pollicaris; Rissa tridactyla	6b7ef5ed-4b29-47cd-966b-963d1d36fe72	added Rissa tridactyla; added Rissa tridactyla pollicaris		no	aou_1.csv (1886)	1886	NA	Black-legged Kittiwake	40a; 40; 1925	Laridae	Mouette tridactyle	Rissa	Charadriiformes	species	Rissa tridactyla pollicaris; Rissa tridactyla	Rissa tridactyla	NA	NA	NA	NA	NA	NA	Larinae
96c9b455-9d71-4fda-a1a0-411f1f95a822	Aethia pusilla	Aethia pusilla	Aethia pusilla; Simorhynchus pusillus	d12a1a3a-2a34-49ff-aded-8f68570c1416	added Simorhynchus pusillus		no	aou_1.csv (1886)	1886	Monotypic.	Least Auklet	528; 20	Alcidae	Starique minuscule	Aethia	Charadriiformes	species	Aethia pusilla; Simorhynchus pusillus	Aethia pusilla	NA	NA	NA	NA	NA	NA	NA
c36b6ca2-5fc8-41aa-bc18-580b2a0377da	Geotrygon chrysia	Geotrygon chrysia	Oreopeleia chrysia; Geotrygon chrysia	f7c38078-4ef1-4356-b897-542c4d94a5f5	Geotrygon chrysia -> Oreopeleia chrysia [rename, aou_3_18 (1923)]		no	aou_3_18 (1923)	1923	Monotypic.	Key West Quail-Dove	571	Columbidae	Colombe à joues blanches	Geotrygon	Columbiformes	species	Geotrygon chrysia	Geotrygon chrysia	NA	NA	NA	NA	NA	NA	NA
11f4dd37-765e-4f1a-b90a-bb873078df51	Anthus spragueii	Anthus spragueii	Anthus spraguei; Anthus spragueii	31523b4a-d72d-4075-9107-1af94aca442a	added Anthus spragueii		no	aou_1.csv (1886)	1886	Monotypic.	Sprague's Pipit	1522; 700	Motacillidae	Pipit de Sprague	Anthus	Passeriformes	species	Anthus spragueii	Anthus spragueii	NA	NA	NA	NA	NA	NA	NA
8f527e65-c886-440f-97d5-a0df64124cc3	Calidris virgata	Calidris virgata	Aphriza virgata; Calidris virgata	52eb8321-bd04-4ca5-9a56-9a76273c4e68	added Aphriza virgata		no	aou_1.csv (1886)	1886	Formerly placed in the genus Aphriza. Monotypic.	Surfbird	282; 10411	Scolopacidae	Bécasseau du ressac	Calidris	Charadriiformes	species	Aphriza virgata	Calidris virgata	NA	NA	NA	NA	NA	NA	Arenariinae
625e8b29-cb28-496e-9884-8984965da93d	Locustella ochotensis	Locustella ochotensis	Locustella ochotensis	c34bebe9-df79-4f47-8ec8-6a781d0db3c8	added Locustella ochotensis		no	aou_4 (1931)	1931	NA	Middendorff's Grasshopper-Warbler	1405	Locustellidae	Locustelle de Middendorff	Locustella	Passeriformes	species	Locustella ochotensis	Locustella ochotensis	A	NA	NA	NA	NA	NA	NA
9c636192-5291-434e-8e6f-1298c58f2ae3	(not found in dataset)		Sterna antillarum	5d2cdf90-f14c-4c80-b801-8986d4a90b3d	added Sterna antillarum	Sterna albifrons + Sterna antillarum -> Sterna albifrons [lump, aou_4_19 (1944)]	no	aou_1.csv (1886)	1886	NA	NA	74	NA	NA	NA	NA	NA	Sterna antillarum	NA	NA	NA	NA	NA	NA	NA	NA
de7b468a-771c-4c5b-9a58-167ad9723f28	(not found in dataset)		Sterna antillarum	5d2cdf90-f14c-4c80-b801-8986d4a90b3d	Sterna albifrons + Sterna antillarum -> Sterna albifrons [lump, aou_4_19 (1944)]	Sterna albifrons -> Sterna albifrons + Sterna antillarum [split, aou_5_34 (January 1982)]	no	aou_4_19 (1944)	1944	NA	NA	NA	NA	NA	NA	NA	NA	NA	NA	NA	NA	NA	NA	NA	NA	NA
60de8ec3-a314-4d7c-a97d-f33b57fb2f62	Sternula antillarum	Sternula antillarum	Sternula antillarum; Sterna antillarum	5d2cdf90-f14c-4c80-b801-8986d4a90b3d	Sterna albifrons -> Sterna albifrons + Sterna antillarum [split, aou_5_34 (January 1982)]		no	aou_5_34 (January 1982)	1982	NA	Least Tern	491	Laridae	Petite Sterne	Sternula	Charadriiformes	species	Sterna antillarum	Sternula antillarum	NA	NA	NA	NA	NA	NA	Sterninae
44a47e1f-33f1-4016-b872-ceddcb0be04d	Columbina passerina	Columbina passerina	Chaemepellia passerina; Chaemepelia passerina; Columbina passerina; Columbigallina passerina	5cd2d3bd-3452-4b75-a955-53a2729bc8a5	added Columbigallina passerina		no	aou_1.csv (1886)	1886	NA	Common Ground-Dove	320; 560	Columbidae	Colombe à queue noire	Columbina	Columbiformes	species	Columbina passerina; Columbigallina passerina	Columbina passerina	NA	NA	NA	NA	NA	NA	NA
39fe4f99-1a2a-4c3d-84c8-fe3c87342715	Catharus fuscescens	Catharus fuscescens	Hylocichla fuscescens; Turdus fuscescens; Turdus fuscescens salicicolus; Catharus fuscescens	ee829fc6-ec04-4581-b135-57daffdcfc02	added Turdus fuscescens; added Turdus fuscescens salicicolus		no	aou_1.csv (1886)	1886	NA	Veery	756a; 756; 1450	Turdidae	Grive fauve	Catharus	Passeriformes	species	Turdus fuscescens; Turdus fuscescens salicicolus; Catharus fuscescens	Catharus fuscescens	NA	NA	NA	NA	NA	NA	NA
6d56fa35-b345-44dc-80a5-ed3a41a4474b	Anhinga anhinga	Anhinga anhinga	Anhinga anhinga	0c63631e-ddee-43fa-a12e-1eb667573e1d	added Anhinga anhinga		no	aou_1.csv (1886)	1886	NA	Anhinga	213; 118	Anhingidae	Anhinga d'Amérique	Anhinga	Suliformes	species	Anhinga anhinga	Anhinga anhinga	NA	NA	NA	NA	NA	NA	NA
3990220e-ce71-40b7-95da-bf5bba0c98cc	Bucephala clangula	Bucephala clangula	Glaucionetta clangula; Bucephala clangula; Clangula clangula; Glaucionetta clangula americana	b660d3f7-71ec-43e2-a400-e61df5be4720	added Glaucionetta clangula americana		no	aou_1.csv (1886)	1886	NA	Common Goldeneye	68; 151	Anatidae	Garrot à oeil d'or	Bucephala	Anseriformes	species	Bucephala clangula; Glaucionetta clangula americana	Bucephala clangula	NA	NA	NA	NA	NA	NA	Anatinae
0aa01a85-0f0a-432c-8f41-db0b08c15941	Spinus tristis	Spinus tristis	Astragalinus tristis; Spinus tristis; Carduelis tristis	9243f90f-cbee-4b09-b84e-54c0bef92a2a	added Spinus tristis		no	aou_1.csv (1886)	1886	NA	American Goldfinch	529; 1868	Fringillidae	Chardonneret jaune	Spinus	Passeriformes	species	Spinus tristis; Carduelis tristis	Spinus tristis	NA	NA	NA	NA	NA	NA	Carduelinae
d044ac03-c9ad-428b-bf25-fd1a15f0c6cb	Pelecanus occidentalis	Pelecanus occidentalis	Pelecanus fuscus; Pelecanus occidentalis	168d4014-6058-4c6a-9aa6-de6c50607bb3	added Pelecanus fuscus	Pelecanus occidentalis + Pelecanus californicus -> Pelecanus occidentalis [lump, aou_4 (1931)]	no	aou_1.csv (1886)	1886	NA	NA	126	NA	NA	NA	NA	NA	Pelecanus fuscus	NA	NA	NA	NA	NA	NA	NA	NA
349cfb9c-c240-4fc6-96ae-8079cf4bcd22	Pelecanus occidentalis	Pelecanus occidentalis	Pelecanus occidentalis	168d4014-6058-4c6a-9aa6-de6c50607bb3	Pelecanus occidentalis + Pelecanus californicus -> Pelecanus occidentalis [lump, aou_4 (1931)]	Pelecanus occidentalis -> Pelecanus occidentalis + Pelecanus thagus [split, aou_7_49 (2008)]	no	aou_4 (1931)	1931	NA	NA	NA	NA	NA	NA	NA	NA	Pelecanus occidentalis	NA	NA	NA	NA	NA	NA	NA	NA
06f86ae8-511f-4909-aadc-05f6980c0480	Pelecanus occidentalis	Pelecanus occidentalis	Pelecanus occidentalis	168d4014-6058-4c6a-9aa6-de6c50607bb3	Pelecanus occidentalis -> Pelecanus occidentalis + Pelecanus thagus [split, aou_7_49 (2008)]		no	aou_7_49 (2008)	2008	NA	Brown Pelican	206	Pelecanidae	Pélican brun	Pelecanus	Pelecaniformes	species	NA	Pelecanus occidentalis	NA	NA	NA	NA	NA	NA	NA
da5116f6-6c03-4cfa-adcf-df25fe2facfc	Ixobrychus exilis	Ixobrychus exilis	Ardetta exilis; Botaurus exilis; Ixobrychus exilis	88bb2d21-9b5e-408f-8488-a7731eb7ef97	added Botaurus exilis	Ixobrychus neoxenus + Ixobrychus exilis -> Ixobrychus exilis [lump, aou_3_18 (1923)]	no	aou_1.csv (1886)	1886	NA	NA	191	NA	NA	NA	NA	NA	Botaurus exilis	NA	NA	NA	NA	NA	NA	NA	NA
bf1a4783-a9a1-40da-9d95-d8fa985eae9b	Ixobrychus exilis	Ixobrychus exilis	Ixobrychus exilis	88bb2d21-9b5e-408f-8488-a7731eb7ef97	Ixobrychus neoxenus + Ixobrychus exilis -> Ixobrychus exilis [lump, aou_3_18 (1923)]		no	aou_3_18 (1923)	1923	NA	Least Bittern	220	Ardeidae	Petit Blongios	Ixobrychus	Pelecaniformes	species	Ixobrychus exilis	Ixobrychus exilis	NA	NA	NA	NA	NA	NA	NA
978b7fa2-e147-4140-87ea-264d176176b8	Vireo philadelphicus	Vireo philadelphicus	Vireosylva philadelphica; Vireo philadelphicus	aca040a2-f3c5-4a3c-bf18-c33011878583	added Vireo philadelphicus		no	aou_1.csv (1886)	1886	Monotypic.	Philadelphia Vireo	1256; 626	Vireonidae	Viréo de Philadelphie	Vireo	Passeriformes	species	Vireo philadelphicus	Vireo philadelphicus	NA	NA	NA	NA	NA	NA	NA
808d3515-61e3-4a83-b2d1-60e99f828ff7	Geothlypis poliocephala	Geothlypis poliocephala	Chamaethlypis poliocephala; Geothlypis poliocephala	42157ecb-e93c-493d-9ced-ddb137f77880	added Geothlypis poliocephala		no	aou_1_04 (1892)	1892	NA	Gray-crowned Yellowthroat	1595	Parulidae	Paruline à calotte grise	Geothlypis	Passeriformes	species	Geothlypis poliocephala	Geothlypis poliocephala	NA	NA	NA	NA	NA	NA	NA
0212f2b3-c3aa-4d6b-97b8-ecfcdd27b4e8	Anser serrirostris	Anser serrirostris	Anser serrirostris	ddf91cf5-cdc3-4bc4-9809-83e602baa44a	Anser fabalis -> Anser fabalis + Anser serrirostris [split, aou_7_48 (2007)]	Anser fabalis -> Anser fabalis + Anser serrirostris [split, aou_7_48 (2007)]	no	aou_7_48 (2007)	2007	NA	NA	NA	NA	NA	NA	NA	NA	NA	NA	NA	NA	NA	NA	NA	NA	NA
415e38e0-32ff-4ef7-b8fb-731549ed7e4e	Anser serrirostris	Anser serrirostris	Anser serrirostris	ddf91cf5-cdc3-4bc4-9809-83e602baa44a	Anser fabalis -> Anser fabalis + Anser serrirostris [split, aou_7_48 (2007)]		no	aou_7_48 (2007)	2007	NA	Tundra Bean-Goose	12	Anatidae	Oie de la toundra	Anser	Anseriformes	species	NA	Anser serrirostris	A	NA	NA	NA	NA	NA	Anserinae
7bd9891e-d7d2-4be8-8188-bf649f531e41	Patagioenas fasciata	Patagioenas fasciata	Columba fasciata; Patagioenas fasciata	7b55919d-ee04-46e8-8873-b44479022961	added Columba fasciata		no	aou_1.csv (1886)	1886	NA	Band-tailed Pigeon	312; 543	Columbidae	Pigeon à queue barrée	Patagioenas	Columbiformes	species	Columba fasciata	Patagioenas fasciata	NA	NA	NA	NA	NA	NA	NA
6c1f8862-fe76-4207-aafe-3e2082b5c779	Sphyrapicus ruber	Sphyrapicus ruber	Sphyrapicus ruber	9b581885-681b-4264-9cb6-a17e9a862384	added Sphyrapicus ruber	Sphyrapicus ruber + Sphyrapicus varius -> Sphyrapicus varius [lump, aou_4 (1931)]	no	aou_1.csv (1886)	1886	NA	NA	403	NA	NA	NA	NA	NA	Sphyrapicus ruber	NA	NA	NA	NA	NA	NA	NA	NA
138c544b-d0cd-483a-9a33-5e76708bd02b	Sphyrapicus ruber	Sphyrapicus ruber	Sphyrapicus ruber	9b581885-681b-4264-9cb6-a17e9a862384	Sphyrapicus ruber + Sphyrapicus varius -> Sphyrapicus varius [lump, aou_4 (1931)]		no	aou_4 (1931)	1931	NA	Red-breasted Sapsucker	958	Picidae	Pic à poitrine rouge	Sphyrapicus	Piciformes	species	Sphyrapicus ruber	Sphyrapicus ruber	NA	NA	NA	NA	NA	NA	Picinae
d728e07a-c0cb-453b-a7bf-7d2a7e6062b2	Mimus polyglottos	Mimus polyglottos	Mimus polyglottos	c082b168-49f2-4911-9d31-9e4bd9def97d	added Mimus polyglottos		no	aou_1.csv (1886)	1886	NA	Northern Mockingbird	1487; 703	Mimidae	Moqueur polyglotte	Mimus	Passeriformes	species	Mimus polyglottos	Mimus polyglottos	NA	NA	NA	NA	NA	NA	NA
675e469b-df82-42db-bf03-d59bc0cea55c	Amazilia tzacatl	Amazilia tzacatl	Amazilis tzacatl; Amazilia tzacatl; Amazilis fuscicaudata; Amazilia fuscicaudata	11357f3f-ebd0-45a9-b0ae-e96a71d41335	added Amazilia fuscicaudata		no	aou_1.csv (1886)	1886	NA	Rufous-tailed Hummingbird	438; 828	Trochilidae	Ariane à ventre gris	Amazilia	Apodiformes	species	Amazilia tzacatl; Amazilia fuscicaudata	Amazilia tzacatl	NA	NA	NA	NA	NA	NA	Trochilinae
1ca67215-15df-4921-bda6-f072631d40c8	Thalasseus sandvicensis	Thalasseus sandvicensis	Sterna sandvicensis acuflavida; Sterna sandvicensis; Thalasseus sandvicensis	af99ee97-70ac-4f72-b693-4ff9c049102c	added Sterna sandvicensis acuflavida		no	aou_1.csv (1886)	1886	NA	Sandwich Tern	67; 506	Laridae	Sterne caugek	Thalasseus	Charadriiformes	species	Sterna sandvicensis acuflavida; Sterna sandvicensis	Thalasseus sandvicensis	NA	NA	NA	NA	NA	NA	Sterninae
881ed3b8-c54d-4c93-8b1f-98eeb6a7aa0b	Charadrius morinellus	Charadrius morinellus	Charadrius morinellus; Eudromias morinellus	d29707b0-0b57-47b4-90ab-186b59ba84b4	added Eudromias morinellus		no	aou_2_10 (1901)	1901	Monotypic.	Eurasian Dotterel	386	Charadriidae	Pluvier guignard	Charadrius	Charadriiformes	species	Charadrius morinellus	Charadrius morinellus	NA	NA	NA	NA	NA	NA	Charadriinae
a78abce7-ec4e-4f5f-9060-425a6273a497	Hylocichla mustelina	Hylocichla mustelina	Turdus mustelinus; Hylocichla mustelina	b10a2349-d33b-4ee2-9d83-136afad2ea37	added Turdus mustelinus		no	aou_1.csv (1886)	1886	Monotypic.	Wood Thrush	1455; 755	Turdidae	Grive des bois	Hylocichla	Passeriformes	species	Turdus mustelinus; Hylocichla mustelina	Hylocichla mustelina	NA	NA	NA	NA	NA	NA	NA
8407c0fc-6088-4133-9096-7fb4d1ba86f4	Dolichonyx oryzivorus	Dolichonyx oryzivorus	Dolichonyx oryzivorus albinucha; Dolichonyx oryzivorus	1f17050c-9fcf-4da2-9244-9a759643b3eb	added Dolichonyx oryzivorus; added Dolichonyx oryzivorus albinucha		no	aou_1.csv (1886)	1886	Monotypic.	Bobolink	1771; 494a; 494	Icteridae	Goglu des prés	Dolichonyx	Passeriformes	species	Dolichonyx oryzivorus albinucha; Dolichonyx oryzivorus	Dolichonyx oryzivorus	NA	NA	NA	NA	NA	NA	NA
f11e97b6-c3f2-420e-81ca-a08eba0262a5	Setophaga pinus	Setophaga pinus	Dendroica vigorsii; Setophaga pinus; Dendroica pinus; Dendroica vigorsi	210948d6-b798-4638-89be-7ff1bee1c64c	added Dendroica vigorsii		no	aou_1.csv (1886)	1886	NA	Pine Warbler	671; 1563	Parulidae	Paruline des pins	Setophaga	Passeriformes	species	Dendroica vigorsii; Dendroica pinus	Setophaga pinus	NA	NA	NA	NA	NA	NA	NA
880f542e-ff6d-4c85-baf4-c109fee3bc92	Gavia pacifica	Gavia pacifica	Urinator pacificus; Gavia pacifica; Gavia pacificus	6bd801c4-47f9-45aa-a45f-448a361b97b9	added Urinator pacificus	Gavia pacifica + Gavia arctica -> Gavia arctica [lump, aou_4 (1931)]	no	aou_1.csv (1886)	1886	NA	NA	10	NA	NA	NA	NA	NA	Urinator pacificus	NA	NA	NA	NA	NA	NA	NA	NA
7e36b441-25c2-4c20-8c75-f8b9732c9945	Gavia pacifica	Gavia pacifica	Gavia pacifica	6bd801c4-47f9-45aa-a45f-448a361b97b9	Gavia pacifica + Gavia arctica -> Gavia arctica [lump, aou_4 (1931)]	Gavia arctica -> Gavia pacifica + Gavia arctica [split, aou_6_35 (1985)]	no	aou_4 (1931)	1931	NA	NA	NA	NA	NA	NA	NA	NA	NA	NA	NA	NA	NA	NA	NA	NA	NA
876360d3-d5d3-4d5d-808d-cf4f5f43a194	Gavia pacifica	Gavia pacifica	Gavia pacifica	6bd801c4-47f9-45aa-a45f-448a361b97b9	Gavia arctica -> Gavia pacifica + Gavia arctica [split, aou_6_35 (1985)]		no	aou_6_35 (1985)	1985	Monotypic. Considered subspecies of <i>G. arctica</i> by AOU (1957), Peters (1979), and del Hoyo, et al. (1992).	Pacific Loon	135	Gaviidae	Plongeon du Pacifique	Gavia	Gaviiformes	species	NA	Gavia pacifica	NA	NA	NA	NA	NA	NA	NA
854e140a-c36d-4072-8667-042037dfd1a8	Passerina versicolor	Passerina versicolor	Cyanospiza versicolor; Passerina versicolor	cd52f5a6-a2ba-4224-b377-5cc2ffef903e	added Passerina versicolor		no	aou_1.csv (1886)	1886	NA	Varied Bunting	600; 1768	Cardinalidae	Passerin varié	Passerina	Passeriformes	species	Passerina versicolor	Passerina versicolor	NA	NA	NA	NA	NA	NA	NA
99854155-6673-4fe0-aa20-eb820dc61964	Spizella pusilla	Spizella pusilla	Spizella pusilla	e2aec0d4-99f3-44d1-a120-2b416536c147	added Spizella pusilla		no	aou_1.csv (1886)	1886	NA	Field Sparrow	563; 1707	Emberizidae	Bruant des champs	Spizella	Passeriformes	species	Spizella pusilla	Spizella pusilla	NA	NA	NA	NA	NA	NA	NA
a5fd1bf2-0368-4ecd-9243-42c46a389fa2	Aphelocoma ultramarina	Aphelocoma ultramarina	Aphelocoma ultramarina	fb7d9f50-4e7e-4256-9712-4768cd502e2c	Aphelocoma ultramarina + Aphelocoma sordida -> Aphelocoma ultramarina [lump, aou_4_22 (1947)]	Aphelocoma ultramarina + Aphelocoma sordida -> Aphelocoma ultramarina [lump, aou_4_22 (1947)]	no	aou_4_22 (1947)	1947	NA	NA	NA	NA	NA	NA	NA	NA	NA	NA	NA	NA	NA	NA	NA	NA	NA
fa690a5e-28c7-4326-83ea-38445d7a0102	Aphelocoma ultramarina	Aphelocoma ultramarina	Aphelocoma ultramarina	fb7d9f50-4e7e-4256-9712-4768cd502e2c	Aphelocoma ultramarina + Aphelocoma sordida -> Aphelocoma ultramarina [lump, aou_4_22 (1947)]	Aphelocoma ultramarina -> Aphelocoma wollweberi + Aphelocoma ultramarina [split, aou_7_52 (2011)]	no	aou_4_22 (1947)	1947	NA	NA	NA	NA	NA	NA	NA	NA	Aphelocoma ultramarina	NA	NA	NA	NA	NA	NA	NA	NA
ff1b1de5-3aeb-44a0-a484-30a271d17966	Aphelocoma ultramarina	Aphelocoma ultramarina	Aphelocoma ultramarina	fb7d9f50-4e7e-4256-9712-4768cd502e2c	Aphelocoma ultramarina -> Aphelocoma wollweberi + Aphelocoma ultramarina [split, aou_7_52 (2011)]		no	aou_7_52 (2011)	2011	NA	Transvolcanic Jay	1289	Corvidae	Geai des volcans	Aphelocoma	Passeriformes	species	NA	Aphelocoma ultramarina	NA	NA	NA	NA	NA	NA	NA
88461deb-cc80-446f-a03e-6e82fab4eab7	Passerina cyanea	Passerina cyanea	Cyanospiza cyanea; Passerina cyanea	8907c3d9-b476-44d5-a1f9-0563a7f0359d	added Passerina cyanea		no	aou_1.csv (1886)	1886	Monotypic.	Indigo Bunting	1765; 598	Cardinalidae	Passerin indigo	Passerina	Passeriformes	species	Passerina cyanea	Passerina cyanea	NA	NA	NA	NA	NA	NA	NA
87c17e1d-f099-4b7c-b4a8-08fd7a5f09f6	Troglodytes pacificus	Troglodytes pacificus	Troglodytes pacificus	27bc08ab-060f-414a-9f9b-a1f233c7a1eb	Troglodytes troglodytes -> Troglodytes hiemalis + Troglodytes troglodytes + Troglodytes pacificus [split, aou_7_51 (2010)]	Troglodytes troglodytes -> Troglodytes hiemalis + Troglodytes troglodytes + Troglodytes pacificus [split, aou_7_51 (2010)]	no	aou_7_51 (2010)	2010	NA	NA	NA	NA	NA	NA	NA	NA	NA	NA	NA	NA	NA	NA	NA	NA	NA
2447d959-7235-492e-aba1-2135794f959f	Troglodytes pacificus	Troglodytes pacificus	Troglodytes pacificus	27bc08ab-060f-414a-9f9b-a1f233c7a1eb	Troglodytes troglodytes -> Troglodytes hiemalis + Troglodytes troglodytes + Troglodytes pacificus [split, aou_7_51 (2010)]		no	aou_7_51 (2010)	2010	NA	Pacific Wren	2065	Troglodytidae	Troglodyte de Baird	Troglodytes	Passeriformes	species	NA	Troglodytes pacificus	NA	NA	NA	NA	NA	NA	NA
dffd4d15-9766-4480-a270-b5dfe5314399	Phalacrocorax pelagicus	Phalacrocorax pelagicus	Phalacrocorax pelagicus resplendens; Phalacrocorax pelagicus; Phalacrocorax pelagicus robustus	87afc3da-c186-410b-8c45-ab6fb405dc87	added Phalacrocorax pelagicus resplendens; added Phalacrocorax pelagicus; added Phalacrocorax pelagicus robustus		no	aou_1.csv (1886)	1886	Monotypic.	Pelagic Cormorant	123; 212; 123b; 123a	Phalacrocoracidae	Cormoran pélagique	Phalacrocorax	Suliformes	species	Phalacrocorax pelagicus resplendens; Phalacrocorax pelagicus; Phalacrocorax pelagicus robustus	Phalacrocorax pelagicus	NA	NA	NA	NA	NA	NA	NA
fe70d2cb-afeb-4098-8b47-d806f9f929d5	Oreothlypis peregrina	Oreothlypis peregrina	Helminthophila peregrina; Oreothlypis peregrina; Vermivora peregrina	a8e0f870-8d3e-430c-bfae-36b24305b54f	added Helminthophila peregrina		no	aou_1.csv (1886)	1886	Monotypic.	Tennessee Warbler	1535; 647	Parulidae	Paruline obscure	Oreothlypis	Passeriformes	species	Helminthophila peregrina; Vermivora peregrina	Oreothlypis peregrina	NA	NA	NA	NA	NA	NA	NA
77e61960-b9f5-45ab-ab24-631db7413d8a	Caracara cheriway	Caracara cheriway	Caracara cheriway; Polyborus cheriway	5947d432-2c0a-460d-be64-fd4341daf11a	added Polyborus cheriway	Polyborus plancus + Caracara cheriway -> Polyborus plancus [lump, aou_5_34 (January 1982)]	no	aou_1.csv (1886)	1886	NA	NA	362	NA	NA	NA	NA	NA	Polyborus cheriway	NA	NA	NA	NA	NA	NA	NA	NA
bbd05209-fdee-446f-b3ab-0dacbe8d96f0	Caracara cheriway	Caracara cheriway	Caracara cheriway	5947d432-2c0a-460d-be64-fd4341daf11a	Polyborus plancus + Caracara cheriway -> Polyborus plancus [lump, aou_5_34 (January 1982)]	Caracara plancus -> Caracara plancus + Caracara lutosa + Caracara cheriway [split, aou_7_42 (2000)]	no	aou_5_34 (January 1982)	1982	NA	NA	NA	NA	NA	NA	NA	NA	NA	NA	NA	NA	NA	NA	NA	NA	NA
6a644beb-06f8-492f-ad4a-7d98bf37b741	Caracara cheriway	Caracara cheriway	Caracara cheriway	5947d432-2c0a-460d-be64-fd4341daf11a	Caracara plancus -> Caracara plancus + Caracara lutosa + Caracara cheriway [split, aou_7_42 (2000)]		no	aou_7_42 (2000)	2000	NA	Crested Caracara	318	Falconidae	Caracara du Nord	Caracara	Falconiformes	species	NA	Caracara cheriway	NA	NA	NA	NA	NA	NA	Falconinae
453f2440-fd33-4ef5-8479-7d0f90b929b4	Clangula hyemalis	Clangula hyemalis	Clangula hyemalis; Harelda hyemalis	fed5a681-f50d-49ae-89c8-e15aadac8905	added Clangula hyemalis		no	aou_1.csv (1886)	1886	Monotypic.	Long-tailed Duck	154; 66	Anatidae	Harelde kakawi	Clangula	Anseriformes	species	Clangula hyemalis	Clangula hyemalis	NA	NA	NA	NA	NA	NA	Anatinae
f8a5906c-73d1-4b95-94a8-7d37c58fa3c2	Oenanthe oenanthe	Oenanthe oenanthe	Saxicola oenanthe; Oenanthe oenanthe	7681366b-ddba-4d49-a42c-146fb9296656	added Saxicola oenanthe		no	aou_1.csv (1886)	1886	NA	Northern Wheatear	1426; 765	Muscicapidae	Traquet motteux	Oenanthe	Passeriformes	species	Saxicola oenanthe; Oenanthe oenanthe	Oenanthe oenanthe	NA	NA	NA	NA	NA	NA	NA
5906fd9e-d4ed-43af-86ab-c12940ce8bb3	Polysticta stelleri	Polysticta stelleri	Eniconetta stelleri; Polysticta stelleri	41e1bc13-4dd3-4537-bbf0-64cc0c6f6461	added Eniconetta stelleri		no	aou_1.csv (1886)	1886	Monotypic.	Steller's Eider	57; 157	Anatidae	Eider de Steller	Polysticta	Anseriformes	species	Eniconetta stelleri; Polysticta stelleri	Polysticta stelleri	NA	NA	NA	NA	NA	NA	Anatinae
d86d2d74-e8a4-43dd-b654-af6824a38e39	Oceanites oceanicus	Oceanites oceanicus	Oceanites oceanicus	55b0d7b0-9eeb-4a89-9550-0061e346e4a7	added Oceanites oceanicus		no	aou_1.csv (1886)	1886	NA	Wilson's Storm-Petrel	109; 181	Hydrobatidae	Océanite de Wilson	Oceanites	Procellariiformes	species	Oceanites oceanicus	Oceanites oceanicus	NA	NA	NA	NA	NA	N	NA
2fa169b8-777e-4dd4-a64f-228d05ef0623	Botaurus lentiginosus	Botaurus lentiginosus	Botaurus lentiginosus	f3fa61ca-b24c-424e-8f98-4282b1d676e2	added Botaurus lentiginosus		no	aou_1.csv (1886)	1886	Monotypic.	American Bittern	190; 218	Ardeidae	Butor d'Amérique	Botaurus	Pelecaniformes	species	Botaurus lentiginosus	Botaurus lentiginosus	NA	NA	NA	NA	NA	NA	NA
163cc92e-163f-4152-8436-77e471364fa7	Callipepla californica	Callipepla californica	Lophortyx californica; Lophortyx californicus; Callipepla californica; Callipepla californica vallicola	5176b891-f219-4df2-a844-a8a47819486d	added Callipepla californica; added Callipepla californica vallicola		no	aou_1.csv (1886)	1886	NA	California Quail	294a; 119; 294	Odontophoridae	Colin de Californie	Callipepla	Galliformes	species	Callipepla californica; Callipepla californica vallicola	Callipepla californica	NA	NA	NA	NA	NA	NA	NA
d1504137-b03d-4a5a-870c-7a424cad4d86	Chondestes grammacus	Chondestes grammacus	Chondestes grammacus strigatus; Chondestes grammacus	02b8748b-6ec9-4a46-b185-c8a7e0f77de1	added Chondestes grammacus strigatus; added Chondestes grammacus		no	aou_1.csv (1886)	1886	NA	Lark Sparrow	1711; 552; 552a	Emberizidae	Bruant à joues marron	Chondestes	Passeriformes	species	Chondestes grammacus strigatus; Chondestes grammacus	Chondestes grammacus	NA	NA	NA	NA	NA	NA	NA
15ea95ed-7903-4413-a64d-93ec3f37f931	Picoides nuttallii	Picoides nuttallii	Dryobates nuttallii; Dendrocopos nuttallii; Dendrocopos nuttalii; Dryobates nuttalli; Picoides nuttallii	594295ab-f5df-4bb4-8cce-0e526300680c	added Dryobates nuttallii		no	aou_1.csv (1886)	1886	Monotypic.	Nuttall's Woodpecker	397; 962	Picidae	Pic de Nuttall	Picoides	Piciformes	species	Dryobates nuttallii; Picoides nuttallii	Picoides nuttallii	NA	NA	NA	NA	NA	NA	Picinae
48bf6c5a-5cea-43f2-b7ff-df99d7f71e8f	Phylloscopus examinandus	Phylloscopus examinandus	Phylloscopus examinandus	f3dd7a7b-94f1-416e-b124-0e7eaff6eb67	Phylloscopus borealis -> Phylloscopus borealis + Phylloscopus xanthodryas + Phylloscopus examinandus [split, aou_7_55 (2014)]	Phylloscopus borealis -> Phylloscopus borealis + Phylloscopus xanthodryas + Phylloscopus examinandus [split, aou_7_55 (2014)]	no	aou_7_55 (2014)	2014	NA	NA	NA	NA	NA	NA	NA	NA	NA	NA	NA	NA	NA	NA	NA	NA	NA
cd80c6c1-46d3-49be-b514-a1a206dd4a7b	Phylloscopus examinandus	Phylloscopus examinandus	Phylloscopus examinandus	f3dd7a7b-94f1-416e-b124-0e7eaff6eb67	Phylloscopus borealis -> Phylloscopus borealis + Phylloscopus xanthodryas + Phylloscopus examinandus [split, aou_7_55 (2014)]		no	aou_7_55 (2014)	2014	NA	Kamchatka Leaf Warbler	11031	Phylloscopidae	Pouillot du Kamchatka	Phylloscopus	Passeriformes	species	NA	Phylloscopus examinandus	A	NA	NA	NA	NA	NA	NA
a76e25c5-5f19-4621-b29e-9e19e425b05e	(not found in dataset)		Macrorhamphus griseus	f33a70e8-be0f-4f99-9052-111cae63255a	added Macrorhamphus griseus	Macrorhamphus griseus + Macrorhamphus scolopaceus -> Macrorhamphus griseus [lump, aou_3 (1910)]	no	aou_1.csv (1886)	1886	NA	NA	231	NA	NA	NA	NA	NA	Macrorhamphus griseus	NA	NA	NA	NA	NA	NA	NA	NA
fd22d30a-2e9e-43b8-97a8-b62502364719	Limnodromus griseus	Limnodromus griseus	Limnodromus griseus; Macrorhamphus griseus	f33a70e8-be0f-4f99-9052-111cae63255a	Macrorhamphus griseus + Macrorhamphus scolopaceus -> Macrorhamphus griseus [lump, aou_3 (1910)]	Limnodromus griseus -> Limnodromus griseus + Limnodromus scolopaceus [split, aou_4_29 (1954)]	no	aou_3 (1910)	1910	NA	NA	NA	NA	NA	NA	NA	NA	NA	NA	NA	NA	NA	NA	NA	NA	NA
c7975a12-cde4-4b78-b886-e9deb20afad4	Limnodromus griseus	Limnodromus griseus	Limnodromus griseus	f33a70e8-be0f-4f99-9052-111cae63255a	Limnodromus griseus -> Limnodromus griseus + Limnodromus scolopaceus [split, aou_4_29 (1954)]		no	aou_4_29 (1954)	1954	NA	Short-billed Dowitcher	449	Scolopacidae	Bécassin roux	Limnodromus	Charadriiformes	species	Limnodromus griseus	Limnodromus griseus	NA	NA	NA	NA	NA	NA	Scolopacinae
1f45bcb7-2ff5-45e0-bf20-9e3001d234fb	Pooecetes gramineus	Pooecetes gramineus	Pooecetes gramineus; Poocaetes gramineus confinis; Poocaetes gramineus	54e4ea6b-edc6-43eb-a1d8-9fa671975f51	added Poocaetes gramineus confinis; added Poocaetes gramineus		no	aou_1.csv (1886)	1886	NA	Vesper Sparrow	540; 1710; 540a	Emberizidae	Bruant vespéral	Pooecetes	Passeriformes	species	Pooecetes gramineus; Poocaetes gramineus confinis; Poocaetes gramineus	Pooecetes gramineus	NA	NA	NA	NA	NA	NA	NA
87904280-6d61-4b6e-9a81-03aa79ed9aef	Micrathene whitneyi	Micrathene whitneyi	Micrathene whitneyi; Micropallas whitneyi	16fb7858-6a07-4387-989e-ce6b4405fed4	added Micrathene whitneyi		no	aou_1.csv (1886)	1886	NA	Elf Owl	381; 691	Strigidae	Chevêchette des saguaros	Micrathene	Strigiformes	species	Micrathene whitneyi	Micrathene whitneyi	NA	NA	NA	NA	NA	NA	NA
648a554e-3145-411f-93e4-b693a4883267	Pterodroma arminjoniana	Pterodroma arminjoniana	Pterodroma arminjoniana	92d60cc0-be3c-4f96-a9e7-7af2a9fdece4	added Pterodroma arminjoniana	Pterodroma arminjoniana -> Pterodroma heraldica + Pterodroma arminjoniana [split, aou_7_56 (2015)]	no	aou_4_20 (1945)	1945	NA	NA	NA	NA	NA	NA	NA	NA	Pterodroma arminjoniana	NA	NA	NA	NA	NA	NA	NA	NA
77a5f7e9-98e6-46c5-b1e6-00d0f6de6cc5	Pterodroma arminjoniana	Pterodroma arminjoniana	Pterodroma arminjoniana	92d60cc0-be3c-4f96-a9e7-7af2a9fdece4	Pterodroma arminjoniana -> Pterodroma heraldica + Pterodroma arminjoniana [split, aou_7_56 (2015)]		no	aou_7_56 (2015)	2015	NA	Trindade Petrel	151	Procellariidae	Pétrel de Trindade	Pterodroma	Procellariiformes	species	NA	Pterodroma arminjoniana	NA	NA	NA	NA	NA	N	NA
81bd6c8b-6287-4a56-bf4f-6b2f3cd8b151	Calidris acuminata	Calidris acuminata	Tringa acuminata; Erolia acuminata; Pisobia acuminata; Pisobia aurita; Actodromas acuminata; Calidris acuminata	05c0b838-326d-4be1-9800-78e55e469d2c	added Tringa acuminata		no	aou_1.csv (1886)	1886	Monotypic.	Sharp-tailed Sandpiper	238; 439	Scolopacidae	Bécasseau à queue pointue	Calidris	Charadriiformes	species	Tringa acuminata; Calidris acuminata	Calidris acuminata	NA	NA	NA	NA	NA	N	Arenariinae
97cb97b7-82b1-461b-9d58-597c33042e92	Motacilla tschutschensis	Motacilla tschutschensis	Motacilla tschutschensis	272b97a5-cc70-41c5-8dd2-96a90c09f5a7	Motacilla flava -> Motacilla flava + Motacilla tschutschensis [split, aou_7_45 (2004)]	Motacilla flava -> Motacilla flava + Motacilla tschutschensis [split, aou_7_45 (2004)]	no	aou_7_45 (2004)	2004	NA	NA	NA	NA	NA	NA	NA	NA	NA	NA	NA	NA	NA	NA	NA	NA	NA
a017958f-d216-4d93-8333-d677e45f82a3	Motacilla tschutschensis	Motacilla tschutschensis	Motacilla tschutschensis	272b97a5-cc70-41c5-8dd2-96a90c09f5a7	Motacilla flava -> Motacilla flava + Motacilla tschutschensis [split, aou_7_45 (2004)]		no	aou_7_45 (2004)	2004	NA	Eastern Yellow Wagtail	1513	Motacillidae	Bergeronnette de Béringie	Motacilla	Passeriformes	species	NA	Motacilla tschutschensis	NA	NA	NA	NA	NA	NA	NA
b0b5ab13-a178-40db-909a-fa0462d32dc1	Bartramia longicauda	Bartramia longicauda	Bartramia longicauda	11016123-6e40-49ad-8789-2b26a8eea2fb	added Bartramia longicauda		no	aou_1.csv (1886)	1886	Monotypic.	Upland Sandpiper	410; 261	Scolopacidae	Maubèche des champs	Bartramia	Charadriiformes	species	Bartramia longicauda	Bartramia longicauda	NA	NA	NA	NA	NA	NA	Numeniinae
f7463780-a978-4f3f-af23-8e9df8a7b390	Corvus corax	Corvus corax	Corvus corax; Corvus corax sinuatus	6fc7af51-ade2-4bba-a899-cc81492664a7	added Corvus corax sinuatus		no	aou_1.csv (1886)	1886	NA	Common Raven	486; 1307	Corvidae	Grand Corbeau	Corvus	Passeriformes	species	Corvus corax; Corvus corax sinuatus	Corvus corax	NA	NA	NA	NA	NA	NA	NA
38457abc-a8a4-4669-88ea-90366f5a119e	Calothorax lucifer	Calothorax lucifer	Trochilus lucifer; Calothorax lucifer	d8a86cec-e948-44fd-bddd-ea76a6b531ca	added Trochilus lucifer		no	aou_1.csv (1886)	1886	Monotypic.	Lucifer Hummingbird	862; 437	Trochilidae	Colibri lucifer	Calothorax	Apodiformes	species	Trochilus lucifer; Calothorax lucifer	Calothorax lucifer	NA	NA	NA	NA	NA	NA	Trochilinae
296f5b79-c1f4-435b-94fc-901ebec63675	Ardea alba	Ardea alba	Ardea alba; Casmerodius albus	af11806a-f149-497d-aec3-25c1acc2d0f9	added Casmerodius albus		no	aou_5_34.csv (February 1982)	1982	NA	Great Egret	227	Ardeidae	Grande Aigrette	Ardea	Pelecaniformes	species	Casmerodius albus	Ardea alba	NA	NA	NA	NA	NA	NA	NA
045b69a6-db9f-4db4-8d30-134182fa280d	Agelaius tricolor	Agelaius tricolor	Agelaius tricolor	9b291370-0fb4-4822-8309-d0cff89506dc	added Agelaius tricolor		no	aou_1.csv (1886)	1886	Monotypic.	Tricolored Blackbird	1774; 500	Icteridae	Carouge de Californie	Agelaius	Passeriformes	species	Agelaius tricolor	Agelaius tricolor	NA	NA	NA	NA	NA	NA	NA
5bc45939-77a5-41d7-9a86-5b4a6de42b59	Chen caerulescens	Chen caerulescens	Chen caerulescens	878f1ea4-d169-47d7-9baa-f239fd5acf9a	added Chen caerulescens	Chen caerulescens + Chen hyperborea -> Chen caerulescens [lump, aou_5_32 (1973)]	no	aou_1_01 (1889)	1889	NA	NA	NA	NA	NA	NA	NA	NA	NA	NA	NA	NA	NA	NA	NA	NA	NA
d3454cb4-1504-4bf3-ae13-ce4a20dd245c	Chen caerulescens	Chen caerulescens	Chen caerulescens	878f1ea4-d169-47d7-9baa-f239fd5acf9a	Chen caerulescens + Chen hyperborea -> Chen caerulescens [lump, aou_5_32 (1973)]		no	aou_5_32 (1973)	1973	NA	Snow Goose	17	Anatidae	Oie des neiges	Chen	Anseriformes	species	Chen caerulescens	Chen caerulescens	NA	NA	NA	NA	NA	NA	Anserinae
bf3074b7-1e33-416d-a1da-2c0b5d2cf34b	Oreothlypis virginiae	Oreothlypis virginiae	Helminthophila virginiae; Vermivora virginiae; Oreothlypis virginiae	154382ab-49c1-4cd6-a227-d02648e6e65f	added Helminthophila virginiae		no	aou_1.csv (1886)	1886	Monotypic.	Virginia's Warbler	644; 1538	Parulidae	Paruline de Virginia	Oreothlypis	Passeriformes	species	Helminthophila virginiae; Vermivora virginiae	Oreothlypis virginiae	NA	NA	NA	NA	NA	NA	NA
ec2034c9-4d92-435b-95f5-9575e7a45a46	Quiscalus major	Quiscalus major	Quiscalus major	e78337dc-34a4-4f03-8694-94a8dd178a7c	added Quiscalus major	Quiscalus major + Quiscalus macrourus -> Quiscalus major [lump, aou_2_11 (1902)]	no	aou_1.csv (1886)	1886	NA	NA	513	NA	NA	NA	NA	NA	Quiscalus major	NA	NA	NA	NA	NA	NA	NA	NA
e3d1adc4-46b5-4019-9884-d662e94ff61a	Quiscalus major	Quiscalus major	Quiscalus major; Megaquiscalus major	e78337dc-34a4-4f03-8694-94a8dd178a7c	Quiscalus major + Quiscalus macrourus -> Quiscalus major [lump, aou_2_11 (1902)]	Megaquiscalus major + Cassidix mexicanus -> Cassidix mexicanus [lump, aou_4 (1931)]	no	aou_2_11 (1902)	1902	NA	NA	NA	NA	NA	NA	NA	NA	NA	NA	NA	NA	NA	NA	NA	NA	NA
eb7e4429-86eb-4b78-9bdc-cbca1a727dfd	(not found in dataset)		Cassidix major; Megaquiscalus major	e78337dc-34a4-4f03-8694-94a8dd178a7c	Megaquiscalus major + Cassidix mexicanus -> Cassidix mexicanus [lump, aou_4 (1931)]	Cassidix mexicanus -> Cassidix major + Cassidix mexicanus [split, aou_5_32 (1973)]	no	aou_4 (1931)	1931	NA	NA	NA	NA	NA	NA	NA	NA	NA	NA	NA	NA	NA	NA	NA	NA	NA
f08ac8b4-70d0-4d72-8f59-b1dca0e61276	Quiscalus major	Quiscalus major	Quiscalus major; Cassidix major	e78337dc-34a4-4f03-8694-94a8dd178a7c	Cassidix mexicanus -> Cassidix major + Cassidix mexicanus [split, aou_5_32 (1973)]		no	aou_5_32 (1973)	1973	NA	Boat-tailed Grackle	1787	Icteridae	Quiscale des marais	Quiscalus	Passeriformes	species	Quiscalus major	Quiscalus major	NA	NA	NA	NA	NA	NA	NA
9ceaa06e-1ac1-4548-a0b9-7dadb7f30463	Charadrius hiaticula	Charadrius hiaticula	Charadrius hiaticula; Aegialitis hiaticula; Charadrius hiaticulus	fcc1ca2b-0d79-4113-b717-f0768cd3a6b0	added Aegialitis hiaticula	Charadrius semipalmatus + Charadrius hiaticula -> Charadrius hiaticula [lump, aou_4_19 (1944)]	no	aou_1.csv (1886)	1886	NA	NA	275	NA	NA	NA	NA	NA	Aegialitis hiaticula	NA	NA	NA	NA	NA	NA	NA	NA
101d3eec-486c-4236-bc8f-23fc52e2b665	Charadrius hiaticula	Charadrius hiaticula	Charadrius hiaticula	fcc1ca2b-0d79-4113-b717-f0768cd3a6b0	Charadrius semipalmatus + Charadrius hiaticula -> Charadrius hiaticula [lump, aou_4_19 (1944)]	Charadrius hiaticula -> Charadrius semipalmatus + Charadrius hiaticula [split, aou_4_31 (1956)]	no	aou_4_19 (1944)	1944	NA	NA	NA	NA	NA	NA	NA	NA	NA	NA	NA	NA	NA	NA	NA	NA	NA
ddee9e67-d772-4c14-ac53-17b16c17399d	Charadrius hiaticula	Charadrius hiaticula	Charadrius hiaticula	fcc1ca2b-0d79-4113-b717-f0768cd3a6b0	Charadrius hiaticula -> Charadrius semipalmatus + Charadrius hiaticula [split, aou_4_31 (1956)]		no	aou_4_31 (1956)	1956	NA	Common Ringed Plover	380	Charadriidae	Pluvier grand-gravelot	Charadrius	Charadriiformes	species	Charadrius hiaticula	Charadrius hiaticula	NA	NA	NA	NA	NA	NA	Charadriinae
ed7a2976-ea8f-4c4c-8cd0-06d2f5abc088	Contopus pertinax	Contopus pertinax	Contopus pertinax; Myiochanes pertinax	043606c5-c422-4541-9824-4fa326c90554	added Contopus pertinax		no	aou_1.csv (1886)	1886	NA	Greater Pewee	1128; 460	Tyrannidae	Moucherolle de Coues	Contopus	Passeriformes	species	Contopus pertinax	Contopus pertinax	NA	NA	NA	NA	NA	NA	Fluvicolinae
ad399964-9689-42ab-b9a3-3bef7fd5575c	(not found in dataset)		Carpodacus mexicanus	4cdc36cb-0908-4b0b-9682-9ad1cb5d1823	Carpodacus mexicanus + Carpodacus frontalis -> Carpodacus mexicanus [lump, aou_1_01 (1889)]	Carpodacus mexicanus + Carpodacus frontalis -> Carpodacus mexicanus [lump, aou_1_01 (1889)]	no	aou_1_01 (1889)	1889	NA	NA	NA	NA	NA	NA	NA	NA	NA	NA	NA	NA	NA	NA	NA	NA	NA
2ac23efd-77bc-408f-88e2-40e831c92802	(not found in dataset)		Carpodacus mexicanus	4cdc36cb-0908-4b0b-9682-9ad1cb5d1823	Carpodacus mexicanus + Carpodacus frontalis -> Carpodacus mexicanus [lump, aou_1_01 (1889)]	Carpodacus amplus + Carpodacus mexicanus + Carpodacus mcgregori -> Carpodacus mexicanus [lump, aou_5_32 (1973)]	no	aou_1_01 (1889)	1889	NA	NA	NA	NA	NA	NA	NA	NA	NA	NA	NA	NA	NA	NA	NA	NA	NA
7e8da705-adda-4cbd-a2ad-e878f04dd5db	Haemorhous mexicanus	Haemorhous mexicanus	Carpodacus mexicanus; Haemorhous mexicanus	4cdc36cb-0908-4b0b-9682-9ad1cb5d1823	Carpodacus amplus + Carpodacus mexicanus + Carpodacus mcgregori -> Carpodacus mexicanus [lump, aou_5_32 (1973)]		no	aou_5_32 (1973)	1973	NA	House Finch	10371	Fringillidae	Roselin familier	Haemorhous	Passeriformes	species	Carpodacus mexicanus	Haemorhous mexicanus	NA	NA	NA	NA	NA	NA	Carduelinae
fd5855ab-abc5-462c-80fe-074568227d58	Aegolius acadicus	Aegolius acadicus	Aegolius acadica; Glaux acadicus; Cryptoglaux acadica; Aegolius acadicus; Cryptoglaux acadicus; Nyctala acadica	2d2067b9-5f40-4ae2-a7e0-4a0d49abe729	added Nyctala acadica		no	aou_1.csv (1886)	1886	NA	Northern Saw-whet Owl	705; 372	Strigidae	Petite Nyctale	Aegolius	Strigiformes	species	Aegolius acadicus; Nyctala acadica	Aegolius acadicus	NA	NA	NA	NA	NA	NA	NA
ee9265f7-4d56-4a28-bce8-5f259c3c6eaf	Zenaida aurita	Zenaida aurita	Zenaida aurita; Zenaida zenaida	37d9d268-c4fb-43d6-925f-7cb7ca3b07e4	added Zenaida zenaida		no	aou_1.csv (1886)	1886	NA	Zenaida Dove	554; 317	Columbidae	Tourterelle à queue carrée	Zenaida	Columbiformes	species	Zenaida aurita; Zenaida zenaida	Zenaida aurita	NA	NA	NA	NA	NA	NA	NA
d4ee5cb1-5cf0-4ca0-bf15-3f2cec0640b8	Toxostoma cinereum	Toxostoma cinereum	Harporhynchus cinereus; Toxostoma cinereum	e378cb77-0e33-45c5-a6a8-a2dcfca6273f	added Harporhynchus cinereus		no	aou_1.csv (1886)	1886	NA	Gray Thrasher	709; 1495	Mimidae	Moqueur gris	Toxostoma	Passeriformes	species	Harporhynchus cinereus	Toxostoma cinereum	NA	NA	NA	NA	NA	NA	NA
aa09a389-5900-48f1-a944-521ced6dd5a7	Peucaea aestivalis	Peucaea aestivalis	Aimophila aestivalis; Peucaea aestivalis; Peucaea aestivalis bachmanii	84947d39-3de1-422f-aea0-a4557871406f	added Peucaea aestivalis; added Peucaea aestivalis bachmanii		no	aou_1.csv (1886)	1886	NA	Bachman's Sparrow	575; 1697; 575a	Emberizidae	Bruant des pinèdes	Peucaea	Passeriformes	species	Aimophila aestivalis; Peucaea aestivalis; Peucaea aestivalis bachmanii	Peucaea aestivalis	NA	NA	NA	NA	NA	NA	NA
bb267608-4b58-42c7-aa5e-50d852378159	Pica hudsonia	Pica hudsonia	Pica hudsonia	0a77d238-6700-40fe-b57c-020bd7c103dd	Pica pica -> Pica hudsonia + Pica pica [split, aou_7_42 (2000)]	Pica pica -> Pica hudsonia + Pica pica [split, aou_7_42 (2000)]	no	aou_7_42 (2000)	2000	NA	NA	NA	NA	NA	NA	NA	NA	NA	NA	NA	NA	NA	NA	NA	NA	NA
3a398a5f-1463-424c-af66-2fe07108dbd3	Pica hudsonia	Pica hudsonia	Pica hudsonia	0a77d238-6700-40fe-b57c-020bd7c103dd	Pica pica -> Pica hudsonia + Pica pica [split, aou_7_42 (2000)]		no	aou_7_42 (2000)	2000	NA	Black-billed Magpie	1293	Corvidae	Pie d'Amérique	Pica	Passeriformes	species	NA	Pica hudsonia	NA	NA	NA	NA	NA	NA	NA
6fda18e2-63cb-4b20-b582-20959f3791d6	Picoides arcticus	Picoides arcticus	Picoides arcticus	8c3c9eb4-ec98-49db-8132-f9a8c6b52f47	added Picoides arcticus		no	aou_1.csv (1886)	1886	Monotypic.	Black-backed Woodpecker	970; 400	Picidae	Pic à dos noir	Picoides	Piciformes	species	Picoides arcticus	Picoides arcticus	NA	NA	NA	NA	NA	NA	Picinae
beda6aaf-6ff7-48c8-8f6a-c20f4ac8c59a	Phoebastria nigripes	Phoebastria nigripes	Diomedea nigripes; Phoebastria nigripes	e2cc078b-1d2f-469c-91fb-ddf2576a11c7	added Diomedea nigripes		no	aou_1.csv (1886)	1886	Monotypic.	Black-footed Albatross	147; 81	Diomedeidae	Albatros à pieds noirs	Phoebastria	Procellariiformes	species	Diomedea nigripes	Phoebastria nigripes	NA	NA	NA	NA	NA	NA	NA
9ca2933e-a2bd-4748-b6a6-c0e39b1f5d53	Fratercula corniculata	Fratercula corniculata	Fratercula corniculata	bd59c658-751f-4263-b86c-efda7ad5e6a3	added Fratercula corniculata		no	aou_1.csv (1886)	1886	Monotypic.	Horned Puffin	14; 533	Alcidae	Macareux cornu	Fratercula	Charadriiformes	species	Fratercula corniculata	Fratercula corniculata	NA	NA	NA	NA	NA	NA	NA
e8eae919-6398-4559-900f-2248bbd9ec6e	Himantopus mexicanus	Himantopus mexicanus	Himantopus mexicanus	d43eede6-8ef3-4f10-b81b-e83555489eb4	added Himantopus mexicanus		no	aou_1.csv (1886)	1886	NA	Black-necked Stilt	226; 391	Recurvirostridae	Échasse d'Amérique	Himantopus	Charadriiformes	species	Himantopus mexicanus	Himantopus mexicanus	NA	NA	NA	NA	NA	NA	NA
7c0e6f25-5005-4533-bb72-2689a21f3c02	Platalea ajaja	Platalea ajaja	Ajaja ajaja; Platalea ajaja; Ajaia ajaja	3b6740e8-25a9-4ee3-9ff5-a1936faf36c7	added Ajaja ajaja		no	aou_1.csv (1886)	1886	Monotypic.	Roseate Spoonbill	183; 251	Threskiornithidae	Spatule rosée	Platalea	Pelecaniformes	species	Ajaja ajaja; Ajaia ajaja	Platalea ajaja	NA	NA	NA	NA	NA	NA	Plataleinae
0b66c642-3fc3-4cc1-bc41-86edd3b0e872	Larus delawarensis	Larus delawarensis	Larus delawarensis	bb36d008-ebbc-45b9-b749-31f36bfbf8b4	added Larus delawarensis		no	aou_1.csv (1886)	1886	Monotypic.	Ring-billed Gull	465; 54	Laridae	Goéland à bec cerclé	Larus	Charadriiformes	species	Larus delawarensis	Larus delawarensis	NA	NA	NA	NA	NA	NA	Larinae
03f15118-1d0a-4bce-a576-ad43d9af19ef	Gavia arctica	Gavia arctica	Urinator arcticus; Gavia arcticus; Gavia arctica	b389409b-6ac0-4fd2-b6ed-6065976d0c28	added Urinator arcticus	Gavia pacifica + Gavia arctica -> Gavia arctica [lump, aou_4 (1931)]	no	aou_1.csv (1886)	1886	NA	NA	9	NA	NA	NA	NA	NA	Urinator arcticus	NA	NA	NA	NA	NA	NA	NA	NA
4d7e5d90-de8c-4cb8-a829-89b1ef4ab213	Gavia arctica	Gavia arctica	Gavia arctica	b389409b-6ac0-4fd2-b6ed-6065976d0c28	Gavia pacifica + Gavia arctica -> Gavia arctica [lump, aou_4 (1931)]	Gavia arctica -> Gavia pacifica + Gavia arctica [split, aou_6_35 (1985)]	no	aou_4 (1931)	1931	NA	NA	NA	NA	NA	NA	NA	NA	Gavia arctica	NA	NA	NA	NA	NA	NA	NA	NA
2050f26f-3a08-4ce1-b054-da44e62ef143	Gavia arctica	Gavia arctica	Gavia arctica	b389409b-6ac0-4fd2-b6ed-6065976d0c28	Gavia arctica -> Gavia pacifica + Gavia arctica [split, aou_6_35 (1985)]		no	aou_6_35 (1985)	1985	NA	Arctic Loon	2000	Gaviidae	Plongeon arctique	Gavia	Gaviiformes	species	NA	Gavia arctica	NA	NA	NA	NA	NA	NA	NA
e768ef70-6775-40f9-b574-ca5971cdb745	Gavia adamsii	Gavia adamsii	Gavia adamsi; Urinator adamsii; Gavia adamsii	68af90fa-4c5a-45ac-857b-9d11d28a1759	added Urinator adamsii		no	aou_1.csv (1886)	1886	Monotypic.	Yellow-billed Loon	137; 8	Gaviidae	Plongeon à bec blanc	Gavia	Gaviiformes	species	Urinator adamsii; Gavia adamsii	Gavia adamsii	NA	NA	NA	NA	NA	NA	NA
f4af4542-88c4-4731-8e31-ac627f20a08a	Thalassarche eremita	Thalassarche eremita	Thalassarche eremita	f42e3163-7b18-4bec-a86f-db1460211575	Thalassarche cauta -> Thalassarche eremita + Thalassarche cauta + Thalassarche salvini [split, aou_7_55 (2014)]		no	aou_7_55 (2014)	2014	NA	NA	NA	NA	NA	NA	NA	NA	NA	NA	NA	NA	NA	NA	NA	NA	NA
f4af4542-88c4-4731-8e31-ac627f20a08a	Thalassarche eremita	Thalassarche eremita	Thalassarche eremita	f42e3163-7b18-4bec-a86f-db1460211575	Thalassarche cauta -> Thalassarche eremita + Thalassarche cauta + Thalassarche salvini [split, aou_7_55 (2014)]		no	aou_7_55 (2014)	2014	NA	NA	NA	NA	NA	NA	NA	NA	NA	NA	NA	NA	NA	NA	NA	NA	NA
b79ff099-de69-46d2-9a61-30c074341e4a	Coccyzus minor	Coccyzus minor	Coccyzus minor	6966dc09-f889-43fd-89e5-0897fb09f456	added Coccyzus minor		no	aou_1.csv (1886)	1886	Monotypic.	Mangrove Cuckoo	386; 646	Cuculidae	Coulicou manioc	Coccyzus	Cuculiformes	species	Coccyzus minor	Coccyzus minor	NA	NA	NA	NA	NA	NA	Cuculinae
89626246-2533-4349-a055-c8e5f3c11194	Phoebetria palpebrata	Phoebetria palpebrata	Phoebetria fuliginosa; Phoebetria palpebrata	11596027-3c04-44c1-ab94-7b70b10d7789	added Phoebetria fuliginosa		no	aou_1.csv (1886)	1886	Monotypic.	Light-mantled Albatross	144; 84	Diomedeidae	Albatros fuligineux	Phoebetria	Procellariiformes	species	Phoebetria fuliginosa	Phoebetria palpebrata	A	NA	NA	NA	NA	NA	NA
d6502d78-81a6-4736-a699-09f1a4f75734	Toxostoma bendirei	Toxostoma bendirei	Toxostoma bendirei; Harporhynchus bendirei	662ec328-dac5-444b-bec8-470b21d8535c	added Harporhynchus bendirei		no	aou_1.csv (1886)	1886	Monotypic.	Bendire's Thrasher	1496; 708	Mimidae	Moqueur de Bendire	Toxostoma	Passeriformes	species	Toxostoma bendirei; Harporhynchus bendirei	Toxostoma bendirei	NA	NA	NA	NA	NA	NA	NA
d301cd37-45a8-48b1-91a6-56f73964d6b8	Psiloscops flammeolus	Psiloscops flammeolus	Megascops flammeolus; Otus flammeola; Megascops flammeola; Psiloscops flammeolus; Otus flammeolus	718f04df-ebee-43a6-8b6e-aa4c619ba422	added Megascops flammeolus		no	aou_1.csv (1886)	1886	Formerly placed in the genus Otus. Monotypic.	Flammulated Owl	374; 10491	Strigidae	Petit-duc nain	Psiloscops	Strigiformes	species	Megascops flammeolus; Otus flammeolus	Psiloscops flammeolus	NA	NA	NA	NA	NA	NA	NA
10cd3fd2-2511-4dcd-a5e6-f6879aa752c9	Pinguinus impennis	Pinguinus impennis	Pinguinus impennis; Plautus impennis	639c0725-69e6-4219-9822-311019fb3e2d	added Plautus impennis		no	aou_1.csv (1886)	1886	Monotypic.	Great Auk	33; 517	Alcidae	Grand Pingouin	Pinguinus	Charadriiformes	species	Pinguinus impennis; Plautus impennis	Pinguinus impennis	NA	†	NA	NA	NA	NA	NA
ffb7cf7a-beff-4055-8bf2-2a632e0173e0	Bombycilla cedrorum	Bombycilla cedrorum	Ampelis cedrorum; Bombycilla cedrorum	0911f369-a517-4d79-881d-4217e6821646	added Ampelis cedrorum		no	aou_1.csv (1886)	1886	Monotypic.	Cedar Waxwing	1525; 619	Bombycillidae	Jaseur d'Amérique	Bombycilla	Passeriformes	species	Ampelis cedrorum; Bombycilla cedrorum	Bombycilla cedrorum	NA	NA	NA	NA	NA	NA	NA
0181d61a-d52b-43d2-bb68-608150331530	Icterus graduacauda	Icterus graduacauda	Icterus audubonii; Icterus melanocephalus; Icterus graduacauda	5152a937-d108-43c4-9ac4-162a7c17a3bd	added Icterus audubonii		no	aou_1.csv (1886)	1886	NA	Audubon's Oriole	503; 1816	Icteridae	Oriole d'Audubon	Icterus	Passeriformes	species	Icterus audubonii; Icterus graduacauda	Icterus graduacauda	NA	NA	NA	NA	NA	NA	NA
86d34f4e-e02f-4e8c-88db-ee5c6683b8ec	Carduelis carduelis	Carduelis carduelis	Carduelis carduelis	d2655b42-ceac-4784-b724-c1008b88e4e5	added Carduelis carduelis		no	aou_4 (1931)	1931	NA	European Goldfinch	1869	Fringillidae	Chardonneret élégant	Carduelis	Passeriformes	species	Carduelis carduelis	Carduelis carduelis	NA	NA	NA	I	NA	NA	Carduelinae
32a6eece-3731-49b3-b4a2-53975096f28f	Spinus psaltria	Spinus psaltria	Carduelis psaltria; Astragalinus psaltria; Spinus psaltria; Spinus psaltria mexicanus; Spinus psaltria arizonae	129623da-d2dd-46b6-90f7-a2b942a0e74b	added Spinus psaltria mexicanus; added Spinus psaltria; added Spinus psaltria arizonae		no	aou_1.csv (1886)	1886	NA	Lesser Goldfinch	1866; 530; 530a; 530b	Fringillidae	Chardonneret mineur	Spinus	Passeriformes	species	Carduelis psaltria; Spinus psaltria; Spinus psaltria mexicanus; Spinus psaltria arizonae	Spinus psaltria	NA	NA	NA	NA	NA	NA	Carduelinae
5b8c998e-b437-4309-98aa-f9ad072cd8b7	Picoides villosus	Picoides villosus	Dryobates villosus; Dryobates villosus harrisii; Dendrocopos villosus; Dryobates villosus leucomelas; Picoides villosus; Dryobates villosus audubonii	22f69fd8-3ffe-490f-b21b-7b0317e9928c	added Dryobates villosus; added Dryobates villosus leucomelas; added Dryobates villosus harrisii; added Dryobates villosus audubonii		no	aou_1.csv (1886)	1886	NA	Hairy Woodpecker	964; 393a; 393; 393b; 393c	Picidae	Pic chevelu	Picoides	Piciformes	species	Dryobates villosus; Dryobates villosus harrisii; Dryobates villosus leucomelas; Picoides villosus; Dryobates villosus audubonii	Picoides villosus	NA	NA	NA	NA	NA	NA	Picinae
bf529c21-0529-4925-a23c-f4d7e5948625	Calidris canutus	Calidris canutus	Calidris canutus; Tringa canutus	f8492f31-f771-475e-82d1-e925c18e4b30	added Tringa canutus		no	aou_1.csv (1886)	1886	NA	Red Knot	234; 427	Scolopacidae	Bécasseau maubèche	Calidris	Charadriiformes	species	Calidris canutus; Tringa canutus	Calidris canutus	NA	NA	NA	NA	NA	NA	Arenariinae
ebf14845-6083-4656-8529-e0c2ab179cfe	Acanthis hornemanni	Acanthis hornemanni	Acanthis hornemannii exilipes; Carduelis hornemanni; Acanthis hornemanni; Acanthis hornemannii	4b23711d-c391-422a-ba86-e3b440ae8d80	added Acanthis hornemannii; added Acanthis hornemannii exilipes		no	aou_1.csv (1886)	1886	NA	Hoary Redpoll	527; 1858; 527a	Fringillidae	Sizerin blanchâtre	Acanthis	Passeriformes	species	Acanthis hornemannii exilipes; Carduelis hornemanni; Acanthis hornemannii	Acanthis hornemanni	NA	NA	NA	NA	NA	NA	Carduelinae
2cd6bc91-88fa-4f94-9758-0f897e51a727	Crotophaga ani	Crotophaga ani	Crotophaga ani	0d263472-4f51-4a77-b59d-0c7d53b827ac	added Crotophaga ani		no	aou_1.csv (1886)	1886	Monotypic.	Smooth-billed Ani	[383]; 662	Cuculidae	Ani à bec lisse	Crotophaga	Cuculiformes	species	Crotophaga ani	Crotophaga ani	NA	NA	NA	NA	NA	NA	Crotophaginae
5edf33ef-2005-40fc-933e-a82ed0cfb909	Antrostomus vociferus	Antrostomus vociferus	Antrostomus vociferus arizonae; Caprimulgus vociferus; Antrostomus vociferus	cc76f581-cb3f-4c73-9495-243dd24aa9c6	added Antrostomus vociferus; added Antrostomus vociferus arizonae	Caprimulgus vociferus -> Caprimulgus vociferus + Caprimulgus arizonae [split, aou_7_51 (2010)]	no	aou_1.csv (1886)	1886	NA	NA	417; 417a	NA	NA	NA	NA	NA	Antrostomus vociferus arizonae; Caprimulgus vociferus; Antrostomus vociferus	NA	NA	NA	NA	NA	NA	NA	NA
c8beb1a7-02eb-46ea-855a-414ce0413cf7	Antrostomus vociferus	Antrostomus vociferus	Caprimulgus vociferus; Antrostomus vociferus	cc76f581-cb3f-4c73-9495-243dd24aa9c6	Caprimulgus vociferus -> Caprimulgus vociferus + Caprimulgus arizonae [split, aou_7_51 (2010)]		no	aou_7_51 (2010)	2010	Monotypic.	Eastern Whip-poor-will	724	Caprimulgidae	Engoulevent bois-pourri	Antrostomus	Caprimulgiformes	species	NA	Antrostomus vociferus	NA	NA	NA	NA	NA	NA	Caprimulginae
40ddd8fc-2249-4bcf-8864-2ac76c8c4f28	Phalaropus fulicarius	Phalaropus fulicarius	Phalaropus fulicarius; Phalaropus fulicaria; Crymophilus fulicarius	4de76bf9-306d-440a-836c-b0df1430f07d	added Crymophilus fulicarius		no	aou_1.csv (1886)	1886	Monotypic.	Red Phalarope	222; 459	Scolopacidae	Phalarope à bec large	Phalaropus	Charadriiformes	species	Phalaropus fulicaria; Crymophilus fulicarius	Phalaropus fulicarius	NA	NA	NA	NA	NA	NA	Tringinae
d7e2a007-414c-44cb-a98f-b867418c1e9c	Anas rubripes	Anas rubripes	Anas rubripes; Anas obscura	0f62ddaa-6d38-47e6-879f-7befd52773a7	added Anas obscura		no	aou_1.csv (1886)	1886	Monotypic.	American Black Duck	133; 36	Anatidae	Canard noir	Anas	Anseriformes	species	Anas rubripes; Anas obscura	Anas rubripes	NA	NA	NA	NA	NA	NA	Anatinae
09aa223a-9926-4ff1-9bae-2ff653341bb7	Loxia curvirostra	Loxia curvirostra	Loxia curvirostra minor; Loxia curvirostra; Loxia curvirostra stricklandi	60ffc78f-df05-4cbf-82d4-e8a5352f6ce9	added Loxia curvirostra minor; added Loxia curvirostra stricklandi		no	aou_1.csv (1886)	1886	NA	Red Crossbill	1854; 521; 521a	Fringillidae	Bec-croisé des sapins	Loxia	Passeriformes	species	Loxia curvirostra minor; Loxia curvirostra; Loxia curvirostra stricklandi	Loxia curvirostra	NA	NA	NA	NA	NA	NA	Carduelinae
e2ce6db0-6d88-4add-8e87-47b0f5cf2744	Myiarchus crinitus	Myiarchus crinitus	Myiarchus crinitus	5207b5d2-5125-46d6-8ad9-36bb02970065	added Myiarchus crinitus		no	aou_1.csv (1886)	1886	Monotypic.	Great Crested Flycatcher	452; 1169	Tyrannidae	Tyran huppé	Myiarchus	Passeriformes	species	Myiarchus crinitus	Myiarchus crinitus	NA	NA	NA	NA	NA	NA	Tyranninae
9befd984-42b0-4118-bedf-c1c5fadaaa3d	Fregetta tropica	Fregetta tropica	Cymodroma grallaria; Fregetta tropica; Fregetta grallaria	71e3518d-f627-4d8e-8a0c-f83e2d80e0c9	added Cymodroma grallaria		no	aou_1.csv (1886)	1886	NA	Black-bellied Storm-Petrel	[110]; 183	Hydrobatidae	Océanite à ventre noir	Fregetta	Procellariiformes	species	Cymodroma grallaria	Fregetta tropica	A	NA	NA	NA	NA	NA	NA
848df00e-0cb3-4d0d-b5c5-d97cb48e51b9	Leucophaeus atricilla	Leucophaeus atricilla	Larus atricilla; Leucophaeus atricilla	15d4fc5c-a205-4321-9339-ee75f7a511ff	added Larus atricilla		no	aou_1.csv (1886)	1886	NA	Laughing Gull	58; 1990	Laridae	Mouette atricille	Leucophaeus	Charadriiformes	species	Larus atricilla	Leucophaeus atricilla	NA	NA	NA	NA	NA	NA	Larinae
d9b75881-bf0e-432d-ba3a-d2bf7b0f501a	Anthus rubescens	Anthus rubescens	Anthus pensilvanicus; Anthus rubescens	317b062c-45cc-47a2-9b52-49074721a108	added Anthus pensilvanicus	Anthus spinoletta + Anthus rubescens -> Anthus spinoletta [lump, aou_4 (1931)]	no	aou_1.csv (1886)	1886	NA	NA	697	NA	NA	NA	NA	NA	Anthus pensilvanicus	NA	NA	NA	NA	NA	NA	NA	NA
6f6eebbf-2c05-495f-b794-21050285db6c	Anthus rubescens	Anthus rubescens	Anthus rubescens	317b062c-45cc-47a2-9b52-49074721a108	Anthus spinoletta + Anthus rubescens -> Anthus spinoletta [lump, aou_4 (1931)]	Anthus spinoletta -> Anthus spinoletta + Anthus rubescens [split, aou_6_37 (1989)]	no	aou_4 (1931)	1931	NA	NA	NA	NA	NA	NA	NA	NA	NA	NA	NA	NA	NA	NA	NA	NA	NA
8f41277c-cd5e-40c2-a793-3857369f8125	Anthus rubescens	Anthus rubescens	Anthus rubescens	317b062c-45cc-47a2-9b52-49074721a108	Anthus spinoletta -> Anthus spinoletta + Anthus rubescens [split, aou_6_37 (1989)]		no	aou_6_37 (1989)	1989	NA	American Pipit	1521	Motacillidae	Pipit d'Amérique	Anthus	Passeriformes	species	NA	Anthus rubescens	NA	NA	NA	NA	NA	NA	NA
14674597-59d7-47c0-970b-2047cf1c870e	Morus bassanus	Morus bassanus	Moris bassana; Sula bassanus; Sula bassana; Morus bassanus	3d555c7c-a071-4863-94d7-da3a0537ec86	added Sula bassana		no	aou_1.csv (1886)	1886	Monotypic.	Northern Gannet	204; 117	Sulidae	Fou de Bassan	Morus	Suliformes	species	Sula bassanus; Sula bassana	Morus bassanus	NA	NA	NA	NA	NA	NA	NA
fb87d16c-7760-4122-86df-b19d64ec8bac	Egretta caerulea	Egretta caerulea	Florida caerulea; Egretta caerulea; Ardea coerulea; Ardea caerulea	c447e3cc-e7ef-4482-8ca1-7ca201a99087	added Ardea coerulea		no	aou_1.csv (1886)	1886	Monotypic.	Little Blue Heron	233; 200	Ardeidae	Aigrette bleue	Egretta	Pelecaniformes	species	Egretta caerulea; Ardea coerulea	Egretta caerulea	NA	NA	NA	NA	NA	NA	NA
b8afd14d-48a0-4710-ba53-e2d780be4044	Basileuterus lachrymosus	Basileuterus lachrymosus	Euthlypis lachrymosa; Basileuterus lachrymosus	c54777fc-7f32-444b-a91b-73ddf66fcb95	added Euthlypis lachrymosa		no	aou_4 (1931)	1931	NA	Fan-tailed Warbler	1609	Parulidae	Paruline des rochers	Basileuterus	Passeriformes	species	Euthlypis lachrymosa	Basileuterus lachrymosus	NA	NA	NA	NA	NA	NA	NA
305702e0-3ac8-4cde-b118-59d5a433f5f1	Ammodramus bairdii	Ammodramus bairdii	Ammodramus bairdii; Ammodramus bairdi; Coturniculus bairdii	75a9f540-3f48-4475-9c10-36497387f65d	added Ammodramus bairdii		no	aou_1.csv (1886)	1886	Monotypic.	Baird's Sparrow	2039; 545	Emberizidae	Bruant de Baird	Ammodramus	Passeriformes	species	Ammodramus bairdii	Ammodramus bairdii	NA	NA	NA	NA	NA	NA	NA
c2a04309-b212-4b8e-84af-9e9c2d2d2ae9	Emberiza rustica	Emberiza rustica	Emberiza rustica	9cef5294-9494-4dd3-a92e-f52b42b943f4	added Emberiza rustica		no	aou_3_16 (1912)	1912	NA	Rustic Bunting	1738	Emberizidae	Bruant rustique	Emberiza	Passeriformes	species	Emberiza rustica	Emberiza rustica	A	NA	NA	NA	NA	NA	NA
8434f3b6-8e02-4c67-b447-b8d87982cbae	Eudocimus albus	Eudocimus albus	Eudocimus albus; Guara alba	e115d74a-a98a-46d0-99ec-dc7320fea804	added Guara alba		no	aou_1.csv (1886)	1886	Monotypic.	White Ibis	245; 184	Threskiornithidae	Ibis blanc	Eudocimus	Pelecaniformes	species	Eudocimus albus; Guara alba	Eudocimus albus	NA	NA	NA	NA	NA	NA	Threskiornithinae
57b0650e-c8fa-437a-95ad-670bab8e971a	Phaethon aethereus	Phaethon aethereus	Phaethon aethereus	d4e4d4e3-5857-465e-a055-317a32bd9771	added Phaethon aethereus		no	aou_1.csv (1886)	1886	NA	Red-billed Tropicbird	113; 196	Phaethontidae	Phaéton à bec rouge	Phaethon	Phaethontiformes	species	Phaethon aethereus	Phaethon aethereus	NA	NA	NA	NA	NA	NA	NA
88709bdb-ca20-4003-ae20-6e93cd1411ba	Vanellus vanellus	Vanellus vanellus	Vanellus vanellus	3f630c80-e937-4bb5-b7ce-56fa49e7ac3d	added Vanellus vanellus		no	aou_1.csv (1886)	1886	Monotypic.	Northern Lapwing	369; [269]	Charadriidae	Vanneau huppé	Vanellus	Charadriiformes	species	Vanellus vanellus	Vanellus vanellus	A	NA	NA	NA	NA	NA	Vanellinae
7d5730b7-a437-4c4b-97ee-c9f0560a2702	Fulica atra	Fulica atra	Fulica atra	978f6e4d-3cc6-4e1e-ada6-f586f78459d5	added Fulica atra		no	aou_1.csv (1886)	1886	NA	Eurasian Coot	[220]; 358	Rallidae	Foulque macroule	Fulica	Gruiformes	species	Fulica atra	Fulica atra	A	NA	NA	NA	NA	NA	NA
d3830b5d-4889-4892-a438-f7da488bbfbf	Geothlypis formosa	Geothlypis formosa	Oporornis formosus; Geothlypis formosa; Oporornis formosa	2be7ee01-1fa8-47b3-b3bf-81d6001fe5d5	added Geothlypis formosa		no	aou_1.csv (1886)	1886	Monotypic.	Kentucky Warbler	677; 1583	Parulidae	Paruline du Kentucky	Geothlypis	Passeriformes	species	Oporornis formosus; Geothlypis formosa	Geothlypis formosa	NA	NA	NA	NA	NA	NA	NA
49e950a9-0e70-44d2-964c-33f27320d682	Cistothorus platensis	Cistothorus platensis	Cistothorus stellaris; Cistothorus platensis	bf559b88-596e-4562-b9c7-e0b30fe0f75a	added Cistothorus stellaris		no	aou_1.csv (1886)	1886	NA	Sedge Wren	724; 1390	Troglodytidae	Troglodyte à bec court	Cistothorus	Passeriformes	species	Cistothorus stellaris; Cistothorus platensis	Cistothorus platensis	NA	NA	NA	NA	NA	NA	NA
b6ad8106-aecb-45b0-80c8-c52c0955e2c2	Puffinus lherminieri	Puffinus lherminieri	Puffinus lherminieri; Puffinus auduboni	b8c76338-e54a-467e-a25e-59a6075f833d	added Puffinus auduboni	Puffinus lherminieri -> Puffinus subalaris + Puffinus lherminieri [split, aou_7_53 (2012)]	no	aou_1.csv (1886)	1886	NA	NA	92	NA	NA	NA	NA	NA	Puffinus lherminieri; Puffinus auduboni	NA	NA	NA	NA	NA	NA	NA	NA
b5964aba-6640-4c4b-b8a6-656f4d44d894	Puffinus lherminieri	Puffinus lherminieri	Puffinus lherminieri	b8c76338-e54a-467e-a25e-59a6075f833d	Puffinus lherminieri -> Puffinus subalaris + Puffinus lherminieri [split, aou_7_53 (2012)]		no	aou_7_53 (2012)	2012	NA	Audubon's Shearwater	180	Procellariidae	Puffin d'Audubon	Puffinus	Procellariiformes	species	NA	Puffinus lherminieri	NA	NA	NA	NA	NA	NA	NA
69cea38b-541b-4b2a-a34f-2d66cac3b3f8	Polioptila caerulea	Polioptila caerulea	Polioptila caerulea	dda8f881-c87e-44e6-ad66-39fbe436cd0e	added Polioptila caerulea		no	aou_1.csv (1886)	1886	NA	Blue-gray Gnatcatcher	751; 2010	Polioptilidae	Gobemoucheron gris-bleu	Polioptila	Passeriformes	species	Polioptila caerulea	Polioptila caerulea	NA	NA	NA	NA	NA	NA	NA
4a1f0eba-ddf4-457a-9388-018f1b3613d7	Cuculus optatus	Cuculus optatus	Cuculus optatus	f239170b-5f77-4ed6-aee7-53a19d942ac9	added Cuculus optatus	Cuculus optatus + Cuculus saturatus -> Cuculus saturatus [lump, aou_4_19 (1944)]	no	aou_4 (1931)	1931	NA	NA	NA	NA	NA	NA	NA	NA	NA	NA	NA	NA	NA	NA	NA	NA	NA
edc1283c-665d-4923-a33d-abfabb62d9ba	Cuculus optatus	Cuculus optatus	Cuculus optatus	f239170b-5f77-4ed6-aee7-53a19d942ac9	Cuculus optatus + Cuculus saturatus -> Cuculus saturatus [lump, aou_4_19 (1944)]	Cuculus saturatus -> Cuculus optatus + Cuculus lepidus + Cuculus saturatus [split, aou_7_47 (2006)]	no	aou_4_19 (1944)	1944	NA	NA	NA	NA	NA	NA	NA	NA	NA	NA	NA	NA	NA	NA	NA	NA	NA
e0942a42-3856-4e73-95f4-aadf9fb7f894	Cuculus optatus	Cuculus optatus	Cuculus optatus	f239170b-5f77-4ed6-aee7-53a19d942ac9	Cuculus saturatus -> Cuculus optatus + Cuculus lepidus + Cuculus saturatus [split, aou_7_47 (2006)]		no	aou_7_47 (2006)	2006	NA	Oriental Cuckoo	640	Cuculidae	Coucou oriental	Cuculus	Cuculiformes	species	NA	Cuculus optatus	A	NA	NA	NA	NA	NA	Cuculinae
aa2d4fe6-8fc7-418f-bf2a-4c11aae1be73	Larus thayeri	Larus thayeri	Larus thayeri	9a496cd8-dfbb-49d0-b349-d06e856a852a	added Larus thayeri	Larus thayeri + Larus argentatus -> Larus argentatus [lump, aou_4 (1931)]	no	aou_3_18 (1923)	1923	NA	NA	NA	NA	NA	NA	NA	NA	NA	NA	NA	NA	NA	NA	NA	NA	NA
88ccc3e6-a109-4016-bbf7-97c25b363fde	Larus thayeri	Larus thayeri	Larus thayeri	9a496cd8-dfbb-49d0-b349-d06e856a852a	Larus thayeri + Larus argentatus -> Larus argentatus [lump, aou_4 (1931)]		no	aou_4 (1931)	1931	Monotypic.	Thayer's Gull	469	Laridae	Goéland de Thayer	Larus	Charadriiformes	species	Larus thayeri	Larus thayeri	NA	NA	NA	NA	NA	NA	Larinae
9c262cab-b07a-42a5-bc3a-4afb775c5e8e	Setophaga magnolia	Setophaga magnolia	Dendroica magnolia; Setophaga magnolia; Dendroica maculosa	933074f8-ecdb-4e6f-acc2-179fc49da5fd	added Dendroica maculosa		no	aou_1.csv (1886)	1886	Monotypic.	Magnolia Warbler	1547; 657	Parulidae	Paruline à tête cendrée	Setophaga	Passeriformes	species	Dendroica magnolia; Dendroica maculosa	Setophaga magnolia	NA	NA	NA	NA	NA	NA	NA
72c930ec-064b-423b-ae97-b18c307dbfab	Sphyrapicus varius	Sphyrapicus varius	Sphyrapicus varius; Sphyrapicus varius nuchalis	42c43daf-2d24-4f8d-9c5d-a8ea34c7d150	added Sphyrapicus varius; added Sphyrapicus varius nuchalis	Sphyrapicus ruber + Sphyrapicus varius -> Sphyrapicus varius [lump, aou_4 (1931)]	no	aou_1.csv (1886)	1886	NA	NA	402a; 402	NA	NA	NA	NA	NA	Sphyrapicus varius; Sphyrapicus varius nuchalis	NA	NA	NA	NA	NA	NA	NA	NA
b7f2bf99-588a-42b5-8f0f-6afcedb77bad	Sphyrapicus varius	Sphyrapicus varius	Sphyrapicus varius	42c43daf-2d24-4f8d-9c5d-a8ea34c7d150	Sphyrapicus ruber + Sphyrapicus varius -> Sphyrapicus varius [lump, aou_4 (1931)]	Sphyrapicus varius -> Sphyrapicus nuchalis + Sphyrapicus varius [split, aou_6_35 (1985)]	no	aou_4 (1931)	1931	NA	NA	NA	NA	NA	NA	NA	NA	Sphyrapicus varius	NA	NA	NA	NA	NA	NA	NA	NA
7e2cd283-489a-4431-9389-7259d4ce9309	Sphyrapicus varius	Sphyrapicus varius	Sphyrapicus varius	42c43daf-2d24-4f8d-9c5d-a8ea34c7d150	Sphyrapicus varius -> Sphyrapicus nuchalis + Sphyrapicus varius [split, aou_6_35 (1985)]		no	aou_6_35 (1985)	1985	Monotypic.	Yellow-bellied Sapsucker	956	Picidae	Pic maculé	Sphyrapicus	Piciformes	species	NA	Sphyrapicus varius	NA	NA	NA	NA	NA	NA	Picinae
9cbaa276-8d63-4715-b8a0-ed03ab708f97	Elanoides forficatus	Elanoides forficatus	Elanoides forficatus	3dfd0c57-4269-4b6b-94de-26b6e282e02e	added Elanoides forficatus		no	aou_1.csv (1886)	1886	NA	Swallow-tailed Kite	327; 262	Accipitridae	Milan à queue fourchue	Elanoides	Accipitriformes	species	Elanoides forficatus	Elanoides forficatus	NA	NA	NA	NA	NA	NA	NA
f44eafa2-96a8-47d3-b456-52ef37fb708d	Oporornis agilis	Oporornis agilis	Oporornis agilis; Geothlypis agilis	a57233ed-09c0-46e6-bd25-c63a4308d3b2	added Geothlypis agilis		no	aou_1.csv (1886)	1886	Monotypic.	Connecticut Warbler	1584; 678	Parulidae	Paruline à gorge grise	Oporornis	Passeriformes	species	Oporornis agilis; Geothlypis agilis	Oporornis agilis	NA	NA	NA	NA	NA	NA	NA
613917a0-7582-4f35-ac40-c28f2af27d5e	Passer domesticus	Passer domesticus	Passer domesticus	1a9c6868-bf22-4150-b9b0-f0d9c3c08814	added Passer domesticus		no	aou_4 (1931)	1931	NA	House Sparrow	1907	Passeridae	Moineau domestique	Passer	Passeriformes	species	Passer domesticus	Passer domesticus	NA	NA	NA	I	NA	NA	NA
3a30058e-cc45-4325-adbb-3828f09ecf26	Centrocercus minimus	Centrocercus minimus	Centrocercus minimus	4d31060f-7f32-4b46-9110-64c5414026b8	Centrocercus urophasianus -> Centrocercus urophasianus + Centrocercus minimus [split, aou_7_42 (2000)]	Centrocercus urophasianus -> Centrocercus urophasianus + Centrocercus minimus [split, aou_7_42 (2000)]	no	aou_7_42 (2000)	2000	NA	NA	NA	NA	NA	NA	NA	NA	NA	NA	NA	NA	NA	NA	NA	NA	NA
691bea76-5775-43f8-bdab-8bd9794798e7	Centrocercus minimus	Centrocercus minimus	Centrocercus minimus	4d31060f-7f32-4b46-9110-64c5414026b8	Centrocercus urophasianus -> Centrocercus urophasianus + Centrocercus minimus [split, aou_7_42 (2000)]		no	aou_7_42 (2000)	2000	Monotypic.	Gunnison Sage-Grouse	100	Phasianidae	Tétras du Gunnison	Centrocercus	Galliformes	species	NA	Centrocercus minimus	NA	NA	NA	NA	NA	NA	Tetraoninae
9ba1200f-3e1c-4ac5-983d-2cde49a06560	Butorides virescens	Butorides virescens	Butorides virescens; Ardea virescens	13128902-5714-48a8-a555-6a08a3f5e90b	added Ardea virescens	Butorides striatus + Butorides virescens -> Butorides striatus [lump, aou_5_33 (1976)]	no	aou_1.csv (1886)	1886	NA	NA	201	NA	NA	NA	NA	NA	Ardea virescens	NA	NA	NA	NA	NA	NA	NA	NA
dc8810a4-aea5-4105-a76b-46f3047cd5a3	Butorides virescens	Butorides virescens	Butorides virescens	13128902-5714-48a8-a555-6a08a3f5e90b	Butorides striatus + Butorides virescens -> Butorides striatus [lump, aou_5_33 (1976)]	Butorides striatus -> Butorides striatus + Butorides virescens [split, aou_6_39 (1993)]	no	aou_5_33 (1976)	1976	NA	NA	NA	NA	NA	NA	NA	NA	NA	NA	NA	NA	NA	NA	NA	NA	NA
93da47e2-5f83-4bc4-8647-878304544676	Butorides virescens	Butorides virescens	Butorides virescens	13128902-5714-48a8-a555-6a08a3f5e90b	Butorides striatus -> Butorides striatus + Butorides virescens [split, aou_6_39 (1993)]		no	aou_6_39 (1993)	1993	NA	Green Heron	238	Ardeidae	Héron vert	Butorides	Pelecaniformes	species	NA	Butorides virescens	NA	NA	NA	NA	NA	NA	NA
158283bd-f521-412e-8e64-46332157d023	Plegadis chihi	Plegadis chihi	Plegadis guarauna; Plegadis chihi; Plegadis mexicana	b48de5c9-9c8b-4273-a841-4b4bc75f6f7b	added Plegadis guarauna		no	aou_1.csv (1886)	1886	Monotypic.	White-faced Ibis	187; 248	Threskiornithidae	Ibis à face blanche	Plegadis	Pelecaniformes	species	Plegadis guarauna; Plegadis chihi	Plegadis chihi	NA	NA	NA	NA	NA	NA	Threskiornithinae
695257a0-877f-4866-90e1-66142a9c58df	Lanius excubitor	Lanius excubitor	Lanius excubitor	8dc35767-c3ed-4dce-af08-affdc348ce28	Lanius excubitor + Lanius borealis -> Lanius excubitor [lump, aou_4_19 (1944)]	Lanius excubitor + Lanius borealis -> Lanius excubitor [lump, aou_4_19 (1944)]	no	aou_4_19 (1944)	1944	NA	NA	NA	NA	NA	NA	NA	NA	NA	NA	NA	NA	NA	NA	NA	NA	NA
ed032ec0-5682-4617-a9ec-f45b2bb91e0f	Lanius excubitor	Lanius excubitor	Lanius excubitor	8dc35767-c3ed-4dce-af08-affdc348ce28	Lanius excubitor + Lanius borealis -> Lanius excubitor [lump, aou_4_19 (1944)]		no	aou_4_19 (1944)	1944	NA	Northern Shrike	1231	Laniidae	Pie-grièche grise	Lanius	Passeriformes	species	Lanius excubitor	Lanius excubitor	NA	NA	NA	NA	NA	NA	NA
d7ccfbdb-36c2-4f82-9151-a8af79b29ae6	Sayornis saya	Sayornis saya	Sayornis sayus; Sayornis saya	66c3d7a9-9129-4774-9a3f-db2ce9987a4e	added Sayornis saya		no	aou_1.csv (1886)	1886	NA	Say's Phoebe	457; 1155	Tyrannidae	Moucherolle à ventre roux	Sayornis	Passeriformes	species	Sayornis saya	Sayornis saya	NA	NA	NA	NA	NA	NA	Fluvicolinae
e359bced-9d66-416f-8f57-da01a8806e67	Polyborus plancus	Polyborus plancus	Polyborus plancus	0f84e34a-e0b5-4f15-af33-ff38a7bace87	Polyborus plancus + Caracara cheriway -> Polyborus plancus [lump, aou_5_34 (January 1982)]	Polyborus plancus + Caracara cheriway -> Polyborus plancus [lump, aou_5_34 (January 1982)]	no	aou_5_34 (January 1982)	1982	NA	NA	NA	NA	NA	NA	NA	NA	NA	NA	NA	NA	NA	NA	NA	NA	NA
0a777e73-9e39-4524-96c2-cd0180be5fa3	Polyborus plancus	Polyborus plancus	Polyborus plancus	0f84e34a-e0b5-4f15-af33-ff38a7bace87	Polyborus plancus + Caracara cheriway -> Polyborus plancus [lump, aou_5_34 (January 1982)]		no	aou_5_34 (January 1982)	1982	NA	NA	NA	NA	NA	NA	NA	NA	Polyborus plancus	NA	NA	NA	NA	NA	NA	NA	NA
e724928b-69be-4119-b905-415c03b6af1f	Dendragapus fuliginosus	Dendragapus fuliginosus	Dendragapus fuliginosus	a044415a-0c53-42c8-911e-9c6e803f6c8a	Dendragapus obscurus -> Dendragapus fuliginosus + Dendragapus obscurus [split, aou_4 (1931)]	Dendragapus obscurus -> Dendragapus fuliginosus + Dendragapus obscurus [split, aou_4 (1931)]	no	aou_4 (1931)	1931	NA	NA	NA	NA	NA	NA	NA	NA	NA	NA	NA	NA	NA	NA	NA	NA	NA
1fab7cc6-aa7a-4633-93d2-49c81ab28688	Dendragapus fuliginosus	Dendragapus fuliginosus	Dendragapus fuliginosus	a044415a-0c53-42c8-911e-9c6e803f6c8a	Dendragapus obscurus -> Dendragapus fuliginosus + Dendragapus obscurus [split, aou_4 (1931)]	Dendragapus fuliginosus + Dendragapus obscurus -> Dendragapus obscurus [lump, aou_4_19 (1944)]	no	aou_4 (1931)	1931	NA	NA	NA	NA	NA	NA	NA	NA	NA	NA	NA	NA	NA	NA	NA	NA	NA
b28e3a64-515e-46a9-bcc5-510f43355798	Dendragapus fuliginosus	Dendragapus fuliginosus	Dendragapus fuliginosus	a044415a-0c53-42c8-911e-9c6e803f6c8a	Dendragapus fuliginosus + Dendragapus obscurus -> Dendragapus obscurus [lump, aou_4_19 (1944)]	Dendragapus obscurus -> Dendragapus fuliginosus + Dendragapus obscurus [split, aou_7_47 (2006)]	no	aou_4_19 (1944)	1944	NA	NA	NA	NA	NA	NA	NA	NA	NA	NA	NA	NA	NA	NA	NA	NA	NA
675ce621-3e36-42c0-8ded-abdf6f768075	Dendragapus fuliginosus	Dendragapus fuliginosus	Dendragapus fuliginosus	a044415a-0c53-42c8-911e-9c6e803f6c8a	Dendragapus obscurus -> Dendragapus fuliginosus + Dendragapus obscurus [split, aou_7_47 (2006)]		no	aou_7_47 (2006)	2006	Monotypic.	Sooty Grouse	106	Phasianidae	Tétras fuligineux	Dendragapus	Galliformes	species	NA	Dendragapus fuliginosus	NA	NA	NA	NA	NA	NA	Tetraoninae
dd0c94f1-189a-4362-ade1-76e99d5d7075	Archilochus alexandri	Archilochus alexandri	Trochilus alexandri; Archilochus alexandri	a75e47f3-777c-4255-9020-41d13a725236	added Trochilus alexandri		no	aou_1.csv (1886)	1886	Monotypic.	Black-chinned Hummingbird	865; 429	Trochilidae	Colibri à gorge noire	Archilochus	Apodiformes	species	Trochilus alexandri; Archilochus alexandri	Archilochus alexandri	NA	NA	NA	NA	NA	NA	Trochilinae
1f692071-bd10-40aa-8e28-15947fc832b5	Icterus bullockii	Icterus bullockii	Icterus bullockii; Icterus bullocki	922d42ed-dad3-4a64-bf7e-7d4774c78af8	added Icterus bullocki	Icterus bullockii + Icterus galbula -> Icterus galbula [lump, aou_5_32 (1973)]	no	aou_1.csv (1886)	1886	NA	NA	508	NA	NA	NA	NA	NA	Icterus bullocki	NA	NA	NA	NA	NA	NA	NA	NA
ca095a22-ac6e-40aa-a70d-8f58c0b5e002	Icterus bullockii	Icterus bullockii	Icterus bullockii	922d42ed-dad3-4a64-bf7e-7d4774c78af8	Icterus bullockii + Icterus galbula -> Icterus galbula [lump, aou_5_32 (1973)]	Icterus galbula -> Icterus bullockii + Icterus galbula + Icterus abeillei [split, aou_6_40 (1995)]	no	aou_5_32 (1973)	1973	NA	NA	NA	NA	NA	NA	NA	NA	NA	NA	NA	NA	NA	NA	NA	NA	NA
3f5edbdf-a989-4315-947e-23c0b577f132	Icterus bullockii	Icterus bullockii	Icterus bullockii	922d42ed-dad3-4a64-bf7e-7d4774c78af8	Icterus galbula -> Icterus bullockii + Icterus galbula + Icterus abeillei [split, aou_6_40 (1995)]		no	aou_6_40 (1995)	1995	NA	Bullock's Oriole	1811	Icteridae	Oriole de Bullock	Icterus	Passeriformes	species	NA	Icterus bullockii	NA	NA	NA	NA	NA	NA	NA
4d795a49-45e0-43b0-bdb0-772d12c1ab64	Eremophila alpestris	Eremophila alpestris	Otocoris alpestris rubea; Otocoris alpestris arenicola; Otocoris alpestris praticola; Otocoris alpestris giraudi; Otocoris alpestris strigata; Otocoris alpestris chrysolaema; Otocoris alpestris; Otocoris alpestris leucolaema; Eremophila alpestris	019a28c0-e15b-4d12-8555-bc4d33ce6b3d	added Otocoris alpestris chrysolaema; added Otocoris alpestris praticola; added Otocoris alpestris leucolaema; added Otocoris alpestris; added Otocoris alpestris rubea; added Otocoris alpestris giraudi; added Otocoris alpestris strigata; added Otocoris alpestris arenicola		no	aou_1.csv (1886)	1886	NA	Horned Lark	474; 1310; 474a; 474b; 474c; 474d; 474e; 474f; 474g	Alaudidae	Alouette hausse-col	Eremophila	Passeriformes	species	Otocoris alpestris rubea; Otocoris alpestris arenicola; Otocoris alpestris praticola; Otocoris alpestris giraudi; Otocoris alpestris strigata; Otocoris alpestris chrysolaema; Otocoris alpestris; Otocoris alpestris leucolaema; Eremophila alpestris	Eremophila alpestris	NA	NA	NA	NA	NA	NA	NA
013e3117-9def-4727-a103-a02b94dd305d	Aphelocoma californica	Aphelocoma californica	Aphelocoma californica	963edd5b-1eac-4268-a522-ff501245cf26	added Aphelocoma californica	Aphelocoma woodhousei + Aphelocoma texana + Aphelocoma cyanotis + Aphelocoma californica -> Aphelocoma californica [lump, aou_4 (1931)]	no	aou_1.csv (1886)	1886	NA	NA	481	NA	NA	NA	NA	NA	Aphelocoma californica	NA	NA	NA	NA	NA	NA	NA	NA
e7568ad1-61ff-412f-995f-b3446797a509	Aphelocoma californica	Aphelocoma californica	Aphelocoma californica	963edd5b-1eac-4268-a522-ff501245cf26	Aphelocoma woodhousei + Aphelocoma texana + Aphelocoma cyanotis + Aphelocoma californica -> Aphelocoma californica [lump, aou_4 (1931)]	Aphelocoma californica + Aphelocoma coerulescens -> Aphelocoma coerulescens [lump, aou_4_19 (1944)]	no	aou_4 (1931)	1931	NA	NA	NA	NA	NA	NA	NA	NA	NA	NA	NA	NA	NA	NA	NA	NA	NA
b106c73f-cdce-443e-aaa6-399de5846dc6	Aphelocoma californica	Aphelocoma californica	Aphelocoma californica	963edd5b-1eac-4268-a522-ff501245cf26	Aphelocoma californica + Aphelocoma coerulescens -> Aphelocoma coerulescens [lump, aou_4_19 (1944)]	Aphelocoma coerulescens -> Aphelocoma californica + Aphelocoma insularis + Aphelocoma coerulescens [split, aou_6_40 (1995)]	no	aou_4_19 (1944)	1944	NA	NA	NA	NA	NA	NA	NA	NA	NA	NA	NA	NA	NA	NA	NA	NA	NA
8c375c73-0894-45fc-aae2-f7f2449c1082	Aphelocoma californica	Aphelocoma californica	Aphelocoma californica	963edd5b-1eac-4268-a522-ff501245cf26	Aphelocoma coerulescens -> Aphelocoma californica + Aphelocoma insularis + Aphelocoma coerulescens [split, aou_6_40 (1995)]	Aphelocoma californica -> Aphelocoma californica + Aphelocoma woodhouseii [split, aou_7_57 (2016)]	no	aou_6_40 (1995)	1995	NA	NA	NA	NA	NA	NA	NA	NA	NA	NA	NA	NA	NA	NA	NA	NA	NA
6b7d5f9b-20dd-494c-9ab9-dab443947b1a	Aphelocoma californica	Aphelocoma californica	Aphelocoma californica	963edd5b-1eac-4268-a522-ff501245cf26	Aphelocoma californica -> Aphelocoma californica + Aphelocoma woodhouseii [split, aou_7_57 (2016)]		no	aou_7_57 (2016)	2016	Formerly considered conspecific with Aphelocoma woodhouseii.	California Scrub-Jay	1288	Corvidae	Geai buissonnier	Aphelocoma	Passeriformes	species	NA	Aphelocoma californica	NA	NA	NA	NA	NA	NA	NA
60a6f978-4567-4b7f-b019-4560f260a779	Larus californicus	Larus californicus	Larus californicus	e60bc0e3-8056-457d-ab12-6a7f9fb70219	added Larus californicus		no	aou_1.csv (1886)	1886	NA	California Gull	466; 53	Laridae	Goéland de Californie	Larus	Charadriiformes	species	Larus californicus	Larus californicus	NA	NA	NA	NA	NA	NA	Larinae
4d885284-6b7b-4ac0-b707-b624a22d62f0	Tringa glareola	Tringa glareola	Tringa glareola; Rhyacophilus glareola	d09a3562-7bfd-40aa-acf8-f1bb0e723a94	added Rhyacophilus glareola		no	aou_2_14 (1908)	1908	Monotypic.	Wood Sandpiper	408	Scolopacidae	Chevalier sylvain	Tringa	Charadriiformes	species	Tringa glareola	Tringa glareola	NA	NA	NA	NA	NA	NA	Tringinae
dac30ec6-b1d3-492e-9aeb-6883bdc88a46	Passerina caerulea	Passerina caerulea	Guiraca caerulea; Passerina caerulea	e60353be-1dc9-4bc7-afe8-75e51295f2d6	added Guiraca caerulea		no	aou_1.csv (1886)	1886	NA	Blue Grosbeak	597; 1763	Cardinalidae	Guiraca bleu	Passerina	Passeriformes	species	Guiraca caerulea	Passerina caerulea	NA	NA	NA	NA	NA	NA	NA
a4c55195-5a35-47d2-a968-9373d7992be2	(not found in dataset)		Butorides striatus	f1ea04ea-9ab1-4bb2-9e54-71c437469447	Butorides striatus + Butorides virescens -> Butorides striatus [lump, aou_5_33 (1976)]	Butorides striatus + Butorides virescens -> Butorides striatus [lump, aou_5_33 (1976)]	no	aou_5_33 (1976)	1976	NA	NA	NA	NA	NA	NA	NA	NA	NA	NA	NA	NA	NA	NA	NA	NA	NA
91d8e6d7-b663-4725-9fe5-22e1e387f335	(not found in dataset)		Butorides striatus	f1ea04ea-9ab1-4bb2-9e54-71c437469447	Butorides striatus + Butorides virescens -> Butorides striatus [lump, aou_5_33 (1976)]	Butorides striatus -> Butorides striatus + Butorides virescens [split, aou_6_39 (1993)]	no	aou_5_33 (1976)	1976	NA	NA	NA	NA	NA	NA	NA	NA	Butorides striatus	NA	NA	NA	NA	NA	NA	NA	NA
b67fc17f-7113-4652-8594-750992c6b943	(not found in dataset)		Butorides striatus	f1ea04ea-9ab1-4bb2-9e54-71c437469447	Butorides striatus -> Butorides striatus + Butorides virescens [split, aou_6_39 (1993)]	Butorides striatus + Butorides sundevalli -> Butorides striatus [lump, aou_7_44 (2003)]	no	aou_6_39 (1993)	1993	NA	NA	NA	NA	NA	NA	NA	NA	NA	NA	NA	NA	NA	NA	NA	NA	NA
75924b27-f632-43b9-9196-b6289ae0233b	Butorides striata	Butorides striata	Butorides striatus; Butorides striata	f1ea04ea-9ab1-4bb2-9e54-71c437469447	Butorides striatus + Butorides sundevalli -> Butorides striatus [lump, aou_7_44 (2003)]		no	aou_7_44 (2003)	2003	NA	Striated Heron	239	Ardeidae	Héron strié	Butorides	Pelecaniformes	species	NA	Butorides striata	NA	NA	NA	NA	NA	NA	NA
f97955b2-b2b0-4520-9588-4b547ba74e78	Cygnus cygnus	Cygnus cygnus	Cygnus cygnus; Olor cygnus	38bc98f8-15be-4926-82a1-8755d80c5817	added Olor cygnus		no	aou_1.csv (1886)	1886	Monotypic.	Whooper Swan	27; [179]	Anatidae	Cygne chanteur	Cygnus	Anseriformes	species	Cygnus cygnus; Olor cygnus	Cygnus cygnus	NA	NA	NA	NA	NA	NA	Anserinae
712044b9-0fa3-45d6-b7e5-71bf5fc4cd61	Pluvialis fulva	Pluvialis fulva	Pluvialis fulva	4cf548ea-3e65-4984-bf1d-f84a184fb301	Pluvialis dominica -> Pluvialis dominica + Pluvialis fulva [split, aou_6_39 (1993)]	Pluvialis dominica -> Pluvialis dominica + Pluvialis fulva [split, aou_6_39 (1993)]	no	aou_6_39 (1993)	1993	NA	NA	NA	NA	NA	NA	NA	NA	NA	NA	NA	NA	NA	NA	NA	NA	NA
861a8b8b-19fc-481e-ab65-edd7832f8b6b	Pluvialis fulva	Pluvialis fulva	Pluvialis fulva	4cf548ea-3e65-4984-bf1d-f84a184fb301	Pluvialis dominica -> Pluvialis dominica + Pluvialis fulva [split, aou_6_39 (1993)]		no	aou_6_39 (1993)	1993	Monotypic.	Pacific Golden-Plover	374	Charadriidae	Pluvier fauve	Pluvialis	Charadriiformes	species	NA	Pluvialis fulva	NA	NA	NA	NA	NA	NA	Charadriinae
54fe79ae-3f1c-44f4-8ae8-b4110094e8df	Calidris bairdii	Calidris bairdii	Pisobia bairdii; Actodromas bairdii; Erolia bairdii; Pisobia bairdi; Calidris bairdii; Tringa bairdii	fe579745-129b-4002-8339-87381760015d	added Tringa bairdii		no	aou_1.csv (1886)	1886	Monotypic.	Baird's Sandpiper	437; 241	Scolopacidae	Bécasseau de Baird	Calidris	Charadriiformes	species	Calidris bairdii; Tringa bairdii	Calidris bairdii	NA	NA	NA	NA	NA	NA	Arenariinae
f7ed35df-c69c-4dea-b654-f440703229d5	Icteria virens	Icteria virens	Icteria virens; Icteria virens longicauda	f6383a66-1d13-43cd-9c14-ad731f039650	added Icteria virens longicauda; added Icteria virens		no	aou_1.csv (1886)	1886	NA	Yellow-breasted Chat	683; 683a; 1618	Parulidae	Paruline polyglotte	Icteria	Passeriformes	species	Icteria virens; Icteria virens longicauda	Icteria virens	NA	NA	NA	NA	*	NA	NA
0913c484-09cb-4c3b-a0f3-77371db26bed	Branta canadensis	Branta canadensis	Branta canadensis; Branta canadensis minima; Branta canadensis hutchinsii; Branta canadensis occidentalis	187f5c13-3eb9-4e92-a4a7-533f3613f6c6	added Branta canadensis occidentalis; added Branta canadensis minima; added Branta canadensis; added Branta canadensis hutchinsii	Branta canadensis -> Branta canadensis + Branta hutchinsii [split, aou_7_45 (2004)]	no	aou_1.csv (1886)	1886	NA	NA	172c; 172b; 172a; 172	NA	NA	NA	NA	NA	Branta canadensis; Branta canadensis minima; Branta canadensis hutchinsii; Branta canadensis occidentalis	NA	NA	NA	NA	NA	NA	NA	NA
a904bb2e-41e6-4dff-9fb9-e17a50db7a69	Branta canadensis	Branta canadensis	Branta canadensis	187f5c13-3eb9-4e92-a4a7-533f3613f6c6	Branta canadensis -> Branta canadensis + Branta hutchinsii [split, aou_7_45 (2004)]		no	aou_7_45 (2004)	2004	NA	Canada Goose	22	Anatidae	Bernache du Canada	Branta	Anseriformes	species	NA	Branta canadensis	NA	NA	NA	NA	NA	NA	Anserinae
64cf5dce-143a-4cfd-9d97-f6da8cb5cfcf	Salpinctes obsoletus	Salpinctes obsoletus	Salpinctes obsoletus	9079c7e0-29cf-41ec-9494-ed900929d1ba	added Salpinctes obsoletus	Salpinctes obsoletus + Salpinctes guadeloupensis -> Salpinctes obsoletus [lump, aou_4 (1931)]	no	aou_1.csv (1886)	1886	NA	NA	715	NA	NA	NA	NA	NA	Salpinctes obsoletus	NA	NA	NA	NA	NA	NA	NA	NA
48ae75b5-171b-4aec-a8db-1f8863d8098d	Salpinctes obsoletus	Salpinctes obsoletus	Salpinctes obsoletus	9079c7e0-29cf-41ec-9494-ed900929d1ba	Salpinctes obsoletus + Salpinctes guadeloupensis -> Salpinctes obsoletus [lump, aou_4 (1931)]		no	aou_4 (1931)	1931	NA	Rock Wren	1362	Troglodytidae	Troglodyte des rochers	Salpinctes	Passeriformes	species	Salpinctes obsoletus	Salpinctes obsoletus	NA	NA	NA	NA	NA	NA	NA
eb3cc234-a3ea-458e-8be3-9b84d6f6ae65	Phaethon rubricauda	Phaethon rubricauda	Phaethon rubricauda; Phaethon rubricaudus	4592ee9d-f1ad-4d4d-b0c2-14bd046de77e	added Phaethon rubricaudus		no	aou_2_09 (1899)	1899	NA	Red-tailed Tropicbird	197	Phaethontidae	Phaéton à brins rouges	Phaethon	Phaethontiformes	species	Phaethon rubricauda	Phaethon rubricauda	NA	NA	NA	NA	NA	NA	NA
02d326a2-2045-43d0-be5f-ec0a0cc1dda6	Amazilia violiceps	Amazilia violiceps	Amazilia verticalis; Amazilia violiceps	917ce9ca-ea76-4665-8b67-36a8717bac9d	added Amazilia violiceps		no	aou_4_23 (1948)	1948	NA	Violet-crowned Hummingbird	831	Trochilidae	Ariane à couronne violette	Amazilia	Apodiformes	species	Amazilia violiceps	Amazilia violiceps	NA	NA	NA	NA	NA	NA	Trochilinae
06d3ce89-d4f2-4357-8f50-5b5ce55d8a26	Spizella breweri	Spizella breweri	Spizella breweri	be44ddd1-cbdd-4f93-9651-20908b692763	added Spizella breweri		no	aou_1.csv (1886)	1886	NA	Brewer's Sparrow	562; 1706	Emberizidae	Bruant de Brewer	Spizella	Passeriformes	species	Spizella breweri	Spizella breweri	NA	NA	NA	NA	NA	NA	NA
69171caf-2f0d-4b10-9fb5-398bc95bdb5b	Progne subis	Progne subis	Progne subis	49c8a17e-c15d-45df-8369-e295f4680b42	added Progne subis	Progne cryptoleuca + Progne subis -> Progne subis [lump, aou_4_19 (1944)]	no	aou_1.csv (1886)	1886	NA	NA	611	NA	NA	NA	NA	NA	Progne subis	NA	NA	NA	NA	NA	NA	NA	NA
649753db-2efe-465d-a76a-3316447410ef	Progne subis	Progne subis	Progne subis	49c8a17e-c15d-45df-8369-e295f4680b42	Progne cryptoleuca + Progne subis -> Progne subis [lump, aou_4_19 (1944)]	Progne subis -> Progne cryptoleuca + Progne subis [split, aou_4_31 (1956)]	no	aou_4_19 (1944)	1944	NA	NA	NA	NA	NA	NA	NA	NA	NA	NA	NA	NA	NA	NA	NA	NA	NA
6300861d-91de-4c86-9396-7281c1db98ae	Progne subis	Progne subis	Progne subis	49c8a17e-c15d-45df-8369-e295f4680b42	Progne subis -> Progne cryptoleuca + Progne subis [split, aou_4_31 (1956)]		no	aou_4_31 (1956)	1956	NA	Purple Martin	1311	Hirundinidae	Hirondelle noire	Progne	Passeriformes	species	Progne subis	Progne subis	NA	NA	NA	NA	NA	NA	Hirundininae
ec9ea3a9-334a-4063-9eec-41e345b076f8	Dumetella carolinensis	Dumetella carolinensis	Dumetella carolinensis; Galeoscoptes carolinensis	2269d747-457d-4a65-a224-4c4f9337d059	added Galeoscoptes carolinensis		no	aou_1.csv (1886)	1886	Monotypic.	Gray Catbird	1485; 704	Mimidae	Moqueur chat	Dumetella	Passeriformes	species	Dumetella carolinensis; Galeoscoptes carolinensis	Dumetella carolinensis	NA	NA	NA	NA	NA	NA	NA
a3632cc9-b837-444f-94e2-7296f5859e5d	Ardenna creatopus	Ardenna creatopus	Puffinus creatopus; Ardenna creatopus	4a58f252-c308-4284-98df-f75ac8707d29	added Puffinus creatopus		no	aou_1.csv (1886)	1886	Monotypic.	Pink-footed Shearwater	169; 91	Procellariidae	Puffin à pieds roses	Ardenna	Procellariiformes	species	Puffinus creatopus	Ardenna creatopus	NA	NA	NA	NA	NA	N	NA
9cadc120-415b-45a7-b704-6a12543f559f	Sayornis nigricans	Sayornis nigricans	Sayornis nigricans	8b088356-41af-43be-9fee-4fc23bd83dd9	added Sayornis nigricans		no	aou_1.csv (1886)	1886	NA	Black Phoebe	458; 1153	Tyrannidae	Moucherolle noir	Sayornis	Passeriformes	species	Sayornis nigricans	Sayornis nigricans	NA	NA	NA	NA	NA	NA	Fluvicolinae
bb671b4e-8b0d-4277-af50-0738104aaa67	Cerorhinca monocerata	Cerorhinca monocerata	Cerorhinca monocerata	d665caba-360f-4e35-a7a2-bd53d6dfdaf4	added Cerorhinca monocerata		no	aou_1.csv (1886)	1886	Monotypic.	Rhinoceros Auklet	531; 15	Alcidae	Macareux rhinocéros	Cerorhinca	Charadriiformes	species	Cerorhinca monocerata	Cerorhinca monocerata	NA	NA	NA	NA	NA	NA	NA
2e75f497-9028-46b8-8cb4-32cba29608f1	Accipiter cooperii	Accipiter cooperii	Accipiter cooperi; Accipiter cooperii	a1a508cd-908a-463c-99fc-d6e7a97858f7	added Accipiter cooperi		no	aou_1.csv (1886)	1886	Monotypic.	Cooper's Hawk	333; 279	Accipitridae	Épervier de Cooper	Accipiter	Accipitriformes	species	Accipiter cooperi; Accipiter cooperii	Accipiter cooperii	NA	NA	NA	NA	NA	NA	NA
f50200eb-b018-4801-bcf3-6fce99ebdf6d	Aramus guarauna	Aramus guarauna	Aramus vociferus; Aramus giganteus; Aramus pictus; Aramus guarauna	4428da8f-fcd8-4951-9f3a-a029fc68c1eb	added Aramus giganteus		no	aou_1.csv (1886)	1886	NA	Limpkin	364; 207	Aramidae	Courlan brun	Aramus	Gruiformes	species	Aramus giganteus; Aramus guarauna	Aramus guarauna	NA	NA	NA	NA	NA	NA	NA
bf99f67a-756f-45be-9ea1-54c7c8e77389	Setophaga discolor	Setophaga discolor	Dendroica discolor; Setophaga discolor	a8dac88d-79e1-445f-a6ba-81a75aea3eca	added Dendroica discolor		no	aou_1.csv (1886)	1886	NA	Prairie Warbler	673; 1565	Parulidae	Paruline des prés	Setophaga	Passeriformes	species	Dendroica discolor	Setophaga discolor	NA	NA	NA	NA	NA	NA	NA
43bf982b-3b5d-4ef0-b460-700e1a650db2	Vireo cassinii	Vireo cassinii	Vireo cassinii	4710d1ef-8fb7-4ae0-b369-12cea2db4b01	Vireo solitarius -> Vireo cassinii + Vireo solitarius + Vireo plumbeus [split, aou_6_41 (1997)]	Vireo solitarius -> Vireo cassinii + Vireo solitarius + Vireo plumbeus [split, aou_6_41 (1997)]	no	aou_6_41 (1997)	1997	NA	NA	NA	NA	NA	NA	NA	NA	NA	NA	NA	NA	NA	NA	NA	NA	NA
0a4f5c27-68de-486e-bfb2-759890e6ad2f	Vireo cassinii	Vireo cassinii	Vireo cassinii	4710d1ef-8fb7-4ae0-b369-12cea2db4b01	Vireo solitarius -> Vireo cassinii + Vireo solitarius + Vireo plumbeus [split, aou_6_41 (1997)]		no	aou_6_41 (1997)	1997	NA	Cassin's Vireo	1249	Vireonidae	Viréo de Cassin	Vireo	Passeriformes	species	NA	Vireo cassinii	NA	NA	NA	NA	NA	NA	NA
37c95856-9e49-424e-a715-1c661ae3a43e	Empidonax wrightii	Empidonax wrightii	Empidonax wrighti; Empidonax wrightii; Empidonax obscurus	cd797977-05d4-44ad-969a-66db31392b2a	added Empidonax obscurus	Empidonax wrightii + Empidonax oberholseri -> Empidonax oberholseri [lump, aou_4_28 (1953)]	no	aou_1.csv (1886)	1886	NA	NA	469	NA	NA	NA	NA	NA	Empidonax obscurus	NA	NA	NA	NA	NA	NA	NA	NA
10810d2a-9cb7-4bef-a557-cf33e97087c5	Empidonax wrightii	Empidonax wrightii	Empidonax wrightii	cd797977-05d4-44ad-969a-66db31392b2a	Empidonax wrightii + Empidonax oberholseri -> Empidonax oberholseri [lump, aou_4_28 (1953)]	Empidonax oberholseri -> Empidonax wrightii + Empidonax oberholseri [split, aou_5_34 (January 1982)]	no	aou_4_28 (1953)	1953	NA	NA	NA	NA	NA	NA	NA	NA	NA	NA	NA	NA	NA	NA	NA	NA	NA
c1a1b6c3-b390-416c-b200-dd7b32f336e4	Empidonax wrightii	Empidonax wrightii	Empidonax wrightii	cd797977-05d4-44ad-969a-66db31392b2a	Empidonax oberholseri -> Empidonax wrightii + Empidonax oberholseri [split, aou_5_34 (January 1982)]		no	aou_5_34 (January 1982)	1982	Monotypic.	Gray Flycatcher	1145	Tyrannidae	Moucherolle gris	Empidonax	Passeriformes	species	Empidonax wrightii	Empidonax wrightii	NA	NA	NA	NA	NA	NA	Fluvicolinae
d94f0088-62d8-484b-a7a7-33669a2f4643	Chordeiles acutipennis	Chordeiles acutipennis	Chordeiles acutipennis	5b142ea4-8829-4bff-a4de-a5c691cd74c3	Chordeiles acutipennis + Chordeiles texensis -> Chordeiles acutipennis [lump, aou_1_07 (1895)]	Chordeiles acutipennis + Chordeiles texensis -> Chordeiles acutipennis [lump, aou_1_07 (1895)]	no	aou_1_07 (1895)	1895	NA	NA	NA	NA	NA	NA	NA	NA	NA	NA	NA	NA	NA	NA	NA	NA	NA
f69ec176-c0a8-4f27-9450-9cc7b89c2079	Chordeiles acutipennis	Chordeiles acutipennis	Chordeiles acutipennis	5b142ea4-8829-4bff-a4de-a5c691cd74c3	Chordeiles acutipennis + Chordeiles texensis -> Chordeiles acutipennis [lump, aou_1_07 (1895)]		no	aou_1_07 (1895)	1895	NA	Lesser Nighthawk	708	Caprimulgidae	Engoulevent minime	Chordeiles	Caprimulgiformes	species	Chordeiles acutipennis	Chordeiles acutipennis	NA	NA	NA	NA	NA	NA	Chordeilinae
02cfe308-7d94-4f50-b703-ceb36deb7a86	Buteo plagiatus	Buteo plagiatus	Buteo plagiatus	a992a441-b20e-466c-a1b6-e2f3aba0541a	Buteo nitidus -> Buteo plagiatus + Buteo nitidus [split, aou_7_53 (2012)]	Buteo nitidus -> Buteo plagiatus + Buteo nitidus [split, aou_7_53 (2012)]	no	aou_7_53 (2012)	2012	NA	NA	NA	NA	NA	NA	NA	NA	NA	NA	NA	NA	NA	NA	NA	NA	NA
1c7bb1e1-4d36-4923-a22f-6d4ecff81703	Buteo plagiatus	Buteo plagiatus	Buteo plagiatus	a992a441-b20e-466c-a1b6-e2f3aba0541a	Buteo nitidus -> Buteo plagiatus + Buteo nitidus [split, aou_7_53 (2012)]		no	aou_7_53 (2012)	2012	NA	Gray Hawk	9711	Accipitridae	Buse grise	Buteo	Accipitriformes	species	NA	Buteo plagiatus	NA	NA	NA	NA	NA	NA	NA
4d362f72-6bd0-4c9c-8405-cd7233c83c20	Motacilla alba	Motacilla alba	Motacilla alba	25c9a20a-d6fb-4088-b99c-109681c8e36a	added Motacilla alba	Motacilla alba + Motacilla ocularis -> Motacilla alba [lump, aou_4 (1931)]	no	aou_1.csv (1886)	1886	NA	NA	[694]	NA	NA	NA	NA	NA	Motacilla alba	NA	NA	NA	NA	NA	NA	NA	NA
abd54878-42ed-4d26-b374-6a479e527a15	Motacilla alba	Motacilla alba	Motacilla alba	25c9a20a-d6fb-4088-b99c-109681c8e36a	Motacilla alba + Motacilla ocularis -> Motacilla alba [lump, aou_4 (1931)]	Motacilla alba + Motacilla lugens -> Motacilla alba [lump, aou_7_46 (2005)]	no	aou_4 (1931)	1931	NA	NA	NA	NA	NA	NA	NA	NA	Motacilla alba	NA	NA	NA	NA	NA	NA	NA	NA
cbe4ac1c-f9d4-4ca2-bbd3-aff147a019ff	Motacilla alba	Motacilla alba	Motacilla alba	25c9a20a-d6fb-4088-b99c-109681c8e36a	Motacilla alba + Motacilla lugens -> Motacilla alba [lump, aou_7_46 (2005)]		no	aou_7_46 (2005)	2005	NA	White Wagtail	1516	Motacillidae	Bergeronnette grise	Motacilla	Passeriformes	species	NA	Motacilla alba	NA	NA	NA	NA	NA	NA	NA
2b8925ef-4aba-444c-8b22-cc2cb81d8394	Setophaga striata	Setophaga striata	Dendroica striata; Setophaga striata	fdcde8d3-4001-4cee-bbce-e7f1a23fb910	added Dendroica striata		no	aou_1.csv (1886)	1886	Monotypic.	Blackpoll Warbler	1569; 661	Parulidae	Paruline rayée	Setophaga	Passeriformes	species	Dendroica striata	Setophaga striata	NA	NA	NA	NA	NA	NA	NA
da5339b6-b92d-4043-bd73-0dc0c8ff216f	Oxyura jamaicensis	Oxyura jamaicensis	Erismatura jamaicensis; Oxyura jamaicensis; Erismatura rubida	3276af78-352e-4d0d-8549-4960c01e001c	added Erismatura rubida	Oxyura jamaicensis -> Oxyura jamaicensis + Oxyura ferruginea [split, aou_6_41 (1997)]	no	aou_1.csv (1886)	1886	NA	NA	167	NA	NA	NA	NA	NA	Oxyura jamaicensis; Erismatura rubida	NA	NA	NA	NA	NA	NA	NA	NA
c8fe8832-c96a-427a-b120-6d1d1366d455	Oxyura jamaicensis	Oxyura jamaicensis	Oxyura jamaicensis	3276af78-352e-4d0d-8549-4960c01e001c	Oxyura jamaicensis -> Oxyura jamaicensis + Oxyura ferruginea [split, aou_6_41 (1997)]		no	aou_6_41 (1997)	1997	NA	Ruddy Duck	75	Anatidae	Érismature rousse	Oxyura	Anseriformes	species	NA	Oxyura jamaicensis	NA	NA	NA	NA	NA	NA	Anatinae
fe340974-4dae-4320-b352-bdf114ee4061	Nyctanassa violacea	Nyctanassa violacea	Nyctanassa violaceus; Nycticorax violaceus; Nyctanassa violacea	0e9086a8-a855-45cf-8511-964b828a803c	added Nycticorax violaceus		no	aou_1.csv (1886)	1886	NA	Yellow-crowned Night-Heron	243; 203	Ardeidae	Bihoreau violacé	Nyctanassa	Pelecaniformes	species	Nycticorax violaceus; Nyctanassa violacea	Nyctanassa violacea	NA	NA	NA	NA	NA	NA	NA
9e0a481b-9def-4c77-ba05-a6506f0bb5dd	(not found in dataset)		Colymbus grisegena	720df5f7-efb6-4f05-bf1b-b4db92c4fa6e	Colymbus grisegena + Colymbus holboellii -> Colymbus grisegena [lump, aou_4 (1931)]	Colymbus grisegena + Colymbus holboellii -> Colymbus grisegena [lump, aou_4 (1931)]	no	aou_4 (1931)	1931	NA	NA	NA	NA	NA	NA	NA	NA	NA	NA	NA	NA	NA	NA	NA	NA	NA
768e9e43-cf90-4d3f-830f-1f517aaf02a7	Podiceps grisegena	Podiceps grisegena	Podiceps grisegena; Colymbus grisegena	720df5f7-efb6-4f05-bf1b-b4db92c4fa6e	Colymbus grisegena + Colymbus holboellii -> Colymbus grisegena [lump, aou_4 (1931)]		no	aou_4 (1931)	1931	NA	Red-necked Grebe	1987	Podicipedidae	Grèbe jougris	Podiceps	Podicipediformes	species	Podiceps grisegena	Podiceps grisegena	NA	NA	NA	NA	NA	NA	NA
f2784843-ec6c-455a-a02e-6c78d65e7fbe	Toxostoma lecontei	Toxostoma lecontei	Toxostoma lecontei; Harporhynchus lecontei	7fe0b045-7caa-49d8-ba9c-46d48825cc02	added Harporhynchus lecontei		no	aou_1.csv (1886)	1886	NA	Le Conte's Thrasher	1501; 711	Mimidae	Moqueur de Le Conte	Toxostoma	Passeriformes	species	Toxostoma lecontei; Harporhynchus lecontei	Toxostoma lecontei	NA	NA	NA	NA	NA	NA	NA
22aa8a68-9f38-48b5-a96e-390e6c200473	Geranoaetus albicaudatus	Geranoaetus albicaudatus	Buteo albicaudatus; Geranoaetus albicaudatus	84168b44-c290-4146-a466-9b4fd6eab1e4	added Buteo albicaudatus		no	aou_1.csv (1886)	1886	Formerly placed in the genus Buteo.	White-tailed Hawk	341; 11641	Accipitridae	Buse à queue blanche	Geranoaetus	Accipitriformes	species	Buteo albicaudatus	Geranoaetus albicaudatus	NA	NA	NA	NA	NA	NA	NA
371ff68f-6c5a-4aa7-b526-b7a8f88e0990	Icterus pustulatus	Icterus pustulatus	Icterus pustulatus	9830e337-a915-4be9-95c5-c74b083ea193	added Icterus pustulatus		no	aou_4_20 (1945)	1945	NA	Streak-backed Oriole	1810	Icteridae	Oriole à dos rayé	Icterus	Passeriformes	species	Icterus pustulatus	Icterus pustulatus	NA	NA	NA	NA	NA	NA	NA
3ad8104f-cad5-4d50-817a-3b622c464698	Sialia sialis	Sialia sialis	Sialia sialis azurea; Sialia sialis	b4403a49-6a6e-45f2-8505-3ff7288137a9	added Sialia sialis; added Sialia sialis azurea		no	aou_1.csv (1886)	1886	NA	Eastern Bluebird	766a; 766; 1428	Turdidae	Merlebleu de l'Est	Sialia	Passeriformes	species	Sialia sialis azurea; Sialia sialis	Sialia sialis	NA	NA	NA	NA	NA	NA	NA
0c8bd0a1-c9c9-4970-acd4-8e45d998023c	Amazilia yucatanensis	Amazilia yucatanensis	Amazilis cerviniventris; Amazilia cerviniventris; Amazilia yucatanensis	97dfb5a9-82cd-4046-8353-f1d9faab11cf	added Amazilia cerviniventris		no	aou_1.csv (1886)	1886	NA	Buff-bellied Hummingbird	439; 829	Trochilidae	Ariane du Yucatan	Amazilia	Apodiformes	species	Amazilia cerviniventris; Amazilia yucatanensis	Amazilia yucatanensis	NA	NA	NA	NA	NA	NA	Trochilinae
a5429d0a-fcc1-4308-885e-fbedef8dd82a	Phalacrocorax carbo	Phalacrocorax carbo	Phalacrocorax carbo	03e8fee5-ccf4-4fa5-b8b9-4fd2246c72fa	added Phalacrocorax carbo		no	aou_1.csv (1886)	1886	NA	Great Cormorant	210; 119	Phalacrocoracidae	Grand Cormoran	Phalacrocorax	Suliformes	species	Phalacrocorax carbo	Phalacrocorax carbo	NA	NA	NA	NA	NA	NA	NA
4f7cd68b-2aef-4f20-925a-364c0aac1369	Junco insularis	Junco insularis	Junco insularis	bea20852-c87c-48b9-92b8-a78ab101e595	added Junco insularis	Junco oreganus + Junco insularis + Junco hyemalis + Junco aikeni -> Junco hyemalis [lump, aou_5_32 (1973)]	no	aou_1.csv (1886)	1886	NA	NA	572	NA	NA	NA	NA	NA	Junco insularis	NA	NA	NA	NA	NA	NA	NA	NA
3442a79e-62b5-46ae-a2ec-8b32eb29ab8b	Junco insularis	Junco insularis	Junco insularis	bea20852-c87c-48b9-92b8-a78ab101e595	Junco oreganus + Junco insularis + Junco hyemalis + Junco aikeni -> Junco hyemalis [lump, aou_5_32 (1973)]	Junco hyemalis -> Junco insularis + Junco hyemalis [split, aou_7_55 (2014)]	no	aou_5_32 (1973)	1973	NA	NA	NA	NA	NA	NA	NA	NA	NA	NA	NA	NA	NA	NA	NA	NA	NA
ff6a0427-e3e4-49f8-b9a9-6771e0cc4c6d	Junco insularis	Junco insularis	Junco insularis	bea20852-c87c-48b9-92b8-a78ab101e595	Junco hyemalis -> Junco insularis + Junco hyemalis [split, aou_7_55 (2014)]		no	aou_7_55 (2014)	2014	NA	Guadalupe Junco	11041	Emberizidae	Junco de Guadalupe	Junco	Passeriformes	species	NA	Junco insularis	NA	NA	NA	NA	NA	NA	NA
a3751881-95d9-4d1c-848b-c5d5649db3d8	Ammodramus maritimus	Ammodramus maritimus	Ammospiza maritima; Ammodramus maritimus; Passerherbulus maritimus	aa7fc18c-62cb-4a34-a0bf-eb764a1527a4	added Ammodramus maritimus	Ammospiza mirabilis + Ammospiza maritima + Ammospiza nigrescens -> Ammospiza maritima [lump, aou_5_32 (1973)]	no	aou_1.csv (1886)	1886	NA	NA	550	NA	NA	NA	NA	NA	Ammodramus maritimus	NA	NA	NA	NA	NA	NA	NA	NA
2da854a2-d853-4250-8238-1055a774e2e4	Ammodramus maritimus	Ammodramus maritimus	Ammospiza maritima; Ammodramus maritimus	aa7fc18c-62cb-4a34-a0bf-eb764a1527a4	Ammospiza mirabilis + Ammospiza maritima + Ammospiza nigrescens -> Ammospiza maritima [lump, aou_5_32 (1973)]		no	aou_5_32 (1973)	1973	NA	Seaside Sparrow	1719	Emberizidae	Bruant maritime	Ammodramus	Passeriformes	species	Ammodramus maritimus	Ammodramus maritimus	NA	NA	NA	NA	NA	NA	NA
501b9192-9c77-472a-b997-c127c8c275f1	Pheucticus ludovicianus	Pheucticus ludovicianus	Pheucticus ludovicianus; Zamelodia ludoviciana; Habia ludoviciana; Hedymeles ludovicianus; Pheutictus ludovicianus	237dc03d-742e-4fba-aec4-6971801f75f7	added Habia ludoviciana		no	aou_1.csv (1886)	1886	Monotypic.	Rose-breasted Grosbeak	595; 1759	Cardinalidae	Cardinal à poitrine rose	Pheucticus	Passeriformes	species	Pheucticus ludovicianus; Habia ludoviciana	Pheucticus ludovicianus	NA	NA	NA	NA	NA	NA	NA
7e088e60-5699-4680-90fc-caf8b0f6156d	Progne cryptoleuca	Progne cryptoleuca	Progne cryptoleuca	edf4cc39-f4e3-43b9-b793-17cfdccd63a1	added Progne cryptoleuca	Progne cryptoleuca + Progne subis -> Progne subis [lump, aou_4_19 (1944)]	no	aou_1_01 (1889)	1889	NA	NA	NA	NA	NA	NA	NA	NA	NA	NA	NA	NA	NA	NA	NA	NA	NA
8dd774f1-2106-4fbb-9a06-868fd3a02323	Progne cryptoleuca	Progne cryptoleuca	Progne cryptoleuca	edf4cc39-f4e3-43b9-b793-17cfdccd63a1	Progne cryptoleuca + Progne subis -> Progne subis [lump, aou_4_19 (1944)]	Progne subis -> Progne cryptoleuca + Progne subis [split, aou_4_31 (1956)]	no	aou_4_19 (1944)	1944	NA	NA	NA	NA	NA	NA	NA	NA	NA	NA	NA	NA	NA	NA	NA	NA	NA
87266c6e-164d-40b9-94d5-d5e1c7b7c2ed	Progne cryptoleuca	Progne cryptoleuca	Progne cryptoleuca	edf4cc39-f4e3-43b9-b793-17cfdccd63a1	Progne subis -> Progne cryptoleuca + Progne subis [split, aou_4_31 (1956)]		no	aou_4_31 (1956)	1956	Monotypic.	Cuban Martin	1312	Hirundinidae	Hirondelle de Cuba	Progne	Passeriformes	species	Progne cryptoleuca	Progne cryptoleuca	NA	NA	NA	NA	NA	NA	Hirundininae
e409d656-4d77-4d51-be6e-0849974eb945	Caracara plancus	Caracara plancus	Caracara plancus	d248f6e7-3961-4001-b933-408aef23a7ba	Caracara plancus -> Caracara plancus + Caracara lutosa + Caracara cheriway [split, aou_7_42 (2000)]		no	aou_7_42 (2000)	2000	NA	NA	NA	NA	NA	NA	NA	NA	NA	NA	NA	NA	NA	NA	NA	NA	NA
e409d656-4d77-4d51-be6e-0849974eb945	Caracara plancus	Caracara plancus	Caracara plancus	d248f6e7-3961-4001-b933-408aef23a7ba	Caracara plancus -> Caracara plancus + Caracara lutosa + Caracara cheriway [split, aou_7_42 (2000)]		no	aou_7_42 (2000)	2000	NA	NA	NA	NA	NA	NA	NA	NA	NA	NA	NA	NA	NA	NA	NA	NA	NA
f28aad77-1fb3-4974-874d-362f02926508	Icterus pectoralis	Icterus pectoralis	Icterus pectoralis	6cc3ac9d-8560-41f2-8ec7-e770082b4964	added Icterus pectoralis		no	aou_4_31 (1956)	1956	NA	Spot-breasted Oriole	1814	Icteridae	Oriole maculé	Icterus	Passeriformes	species	Icterus pectoralis	Icterus pectoralis	NA	NA	NA	NA	NA	NA	NA
bd0ca04f-a0c3-4370-b84f-cb592841f9b4	Charadrius vociferus	Charadrius vociferus	Charadrius vociferus; Oxyechus vociferus; Aegialitis vocifera	9cb2ca29-3fde-4441-8257-62fbbf0564ab	added Aegialitis vocifera		no	aou_1.csv (1886)	1886	NA	Killdeer	273; 384	Charadriidae	Pluvier kildir	Charadrius	Charadriiformes	species	Charadrius vociferus; Aegialitis vocifera	Charadrius vociferus	NA	NA	NA	NA	NA	NA	Charadriinae
cc32ccae-189c-45f2-a207-a6fc8ad8643c	(not found in dataset)		Catharacta skua; Megalestris skua	d5cc8738-693d-4b6a-908f-5a63f8522713	added Megalestris skua	Catharacta skua + Catharacta chilensis -> Catharacta skua [lump, aou_4_19 (1944)]	no	aou_1.csv (1886)	1886	NA	NA	35	NA	NA	NA	NA	NA	Megalestris skua	NA	NA	NA	NA	NA	NA	NA	NA
054572d6-ef43-4dc3-9fba-8e5426075132	Stercorarius skua	Stercorarius skua	Catharacta skua; Stercorarius skua	d5cc8738-693d-4b6a-908f-5a63f8522713	Catharacta skua + Catharacta chilensis -> Catharacta skua [lump, aou_4_19 (1944)]	Stercorarius skua -> Stercorarius skua + Stercorarius antarcticus [split, aou_7_56 (2015)]	no	aou_4_19 (1944)	1944	NA	NA	NA	NA	NA	NA	NA	NA	Catharacta skua	NA	NA	NA	NA	NA	NA	NA	NA
84dc0b3a-ebdb-4984-a396-9457e9e72950	Stercorarius skua	Stercorarius skua	Stercorarius skua	d5cc8738-693d-4b6a-908f-5a63f8522713	Stercorarius skua -> Stercorarius skua + Stercorarius antarcticus [split, aou_7_56 (2015)]		no	aou_7_56 (2015)	2015	Monotypic.	Great Skua	508	Stercorariidae	Grand Labbe	Stercorarius	Charadriiformes	species	NA	Stercorarius skua	NA	NA	NA	NA	NA	N	NA
69be6a66-123f-48d2-9636-bb9e5a517296	Puffinus puffinus	Puffinus puffinus	Puffinus puffinus	9f9fe25d-6cba-47ca-a912-b9e1467290b4	added Puffinus puffinus	Puffinus opisthomelas + Puffinus puffinus -> Puffinus puffinus [lump, aou_4_25 (1950)]	no	aou_1.csv (1886)	1886	NA	NA	[90]	NA	NA	NA	NA	NA	Puffinus puffinus	NA	NA	NA	NA	NA	NA	NA	NA
26228494-7dd6-49ea-9661-2cc697a03a27	Puffinus puffinus	Puffinus puffinus	Puffinus puffinus	9f9fe25d-6cba-47ca-a912-b9e1467290b4	Puffinus opisthomelas + Puffinus puffinus -> Puffinus puffinus [lump, aou_4_25 (1950)]		no	aou_4_25 (1950)	1950	Monotypic.	Manx Shearwater	177	Procellariidae	Puffin des Anglais	Puffinus	Procellariiformes	species	Puffinus puffinus	Puffinus puffinus	NA	NA	NA	NA	NA	NA	NA
21612a50-ba6f-4edf-9b76-00823c391bf7	Phoenicopterus roseus	Phoenicopterus roseus	Phoenicopterus roseus	e83b16f1-2f39-4f1e-b946-6e494786c762	Phoenicopterus ruber -> Phoenicopterus ruber + Phoenicopterus roseus [split, aou_7_49 (2008)]		no	aou_7_49 (2008)	2008	NA	NA	NA	NA	NA	NA	NA	NA	NA	NA	NA	NA	NA	NA	NA	NA	NA
21612a50-ba6f-4edf-9b76-00823c391bf7	Phoenicopterus roseus	Phoenicopterus roseus	Phoenicopterus roseus	e83b16f1-2f39-4f1e-b946-6e494786c762	Phoenicopterus ruber -> Phoenicopterus ruber + Phoenicopterus roseus [split, aou_7_49 (2008)]		no	aou_7_49 (2008)	2008	NA	NA	NA	NA	NA	NA	NA	NA	NA	NA	NA	NA	NA	NA	NA	NA	NA
58b79421-33fd-419d-bcd7-f147efe3cf20	Fratercula cirrhata	Fratercula cirrhata	Lunda cirrhata; Fratercula cirrhata	a33424b3-9e6a-40af-b5b0-c38f64689820	added Lunda cirrhata		no	aou_1.csv (1886)	1886	Monotypic.	Tufted Puffin	12; 534	Alcidae	Macareux huppé	Fratercula	Charadriiformes	species	Lunda cirrhata; Fratercula cirrhata	Fratercula cirrhata	NA	NA	NA	NA	NA	NA	NA
83d6b27f-4b31-41ff-89a3-2636490f4a3d	Geotrygon montana	Geotrygon montana	Geotrygon montana; Oreopeleia montana	9529a671-9d7a-4d3b-807b-ee3a2a1ac7d3	added Geotrygon montana		no	aou_1_02 (1890)	1890	NA	Ruddy Quail-Dove	583	Columbidae	Colombe rouviolette	Geotrygon	Columbiformes	species	Geotrygon montana	Geotrygon montana	NA	NA	NA	NA	NA	NA	NA
edb18067-8631-49cc-856a-172413e66b39	Coccothraustes coccothraustes	Coccothraustes coccothraustes	Coccothraustes coccothraustes	76b219fb-8f9a-48f6-b72a-6cfb34f6cc7b	added Coccothraustes coccothraustes		no	aou_4 (1931)	1931	NA	Hawfinch	1876	Fringillidae	Gros-bec casse-noyaux	Coccothraustes	Passeriformes	species	Coccothraustes coccothraustes	Coccothraustes coccothraustes	A	NA	NA	NA	NA	NA	Carduelinae
af65952c-2127-4745-bfd0-fa10ef34d502	Phalacrocorax urile	Phalacrocorax urile	Phalacrocorax urile	3bd6d6f5-f869-410e-b157-157602449a02	added Phalacrocorax urile		no	aou_1.csv (1886)	1886	Monotypic.	Red-faced Cormorant	211; 124	Phalacrocoracidae	Cormoran à face rouge	Phalacrocorax	Suliformes	species	Phalacrocorax urile	Phalacrocorax urile	NA	NA	NA	NA	NA	NA	NA
d32eb414-970b-49ba-b2f8-f09ade637870	Gallinago delicata	Gallinago delicata	Gallinago delicata; Capella delicata	3c602de6-ecbc-427c-a4dd-55364e1c004f	added Gallinago delicata	Capella gallinago + Capella delicata -> Capella gallinago [lump, aou_4_20 (1945)]	no	aou_1.csv (1886)	1886	NA	NA	230	NA	NA	NA	NA	NA	Gallinago delicata	NA	NA	NA	NA	NA	NA	NA	NA
bec8dee6-8356-4289-9239-8975bcfb40d2	Gallinago delicata	Gallinago delicata	Gallinago delicata; Capella delicata	3c602de6-ecbc-427c-a4dd-55364e1c004f	Capella gallinago + Capella delicata -> Capella gallinago [lump, aou_4_20 (1945)]	Gallinago gallinago -> Gallinago gallinago + Gallinago delicata [split, aou_7_43 (2002)]	no	aou_4_20 (1945)	1945	NA	NA	NA	NA	NA	NA	NA	NA	NA	NA	NA	NA	NA	NA	NA	NA	NA
0b3dafb3-a589-4d3e-b8ad-99d281924fdf	Gallinago delicata	Gallinago delicata	Gallinago delicata	3c602de6-ecbc-427c-a4dd-55364e1c004f	Gallinago gallinago -> Gallinago gallinago + Gallinago delicata [split, aou_7_43 (2002)]		no	aou_7_43 (2002)	2002	Monotypic.	Wilson's Snipe	452	Scolopacidae	Bécassine de Wilson	Gallinago	Charadriiformes	species	NA	Gallinago delicata	NA	NA	NA	NA	NA	NA	Scolopacinae
d405c9da-c025-4e8d-bc38-2544f9e612bb	Coccyzus americanus	Coccyzus americanus	Coccyzus americanus	2e4ebec6-acd7-4e70-a5ee-894bd12431a1	added Coccyzus americanus		no	aou_1.csv (1886)	1886	Monotypic.	Yellow-billed Cuckoo	387; 644	Cuculidae	Coulicou à bec jaune	Coccyzus	Cuculiformes	species	Coccyzus americanus	Coccyzus americanus	NA	NA	NA	NA	NA	NA	Cuculinae
40118fac-8eb2-44df-96ea-d549ad7e6b9d	Phylloscopus borealis	Phylloscopus borealis	Acanthopneuste borealis; Phylloscopus borealis; Phyllopseustes borealis	5f0b3678-dba4-48ad-a2a6-c8f8d3dff06b	added Phyllopseustes borealis	Phylloscopus borealis -> Phylloscopus borealis + Phylloscopus xanthodryas + Phylloscopus examinandus [split, aou_7_55 (2014)]	no	aou_1.csv (1886)	1886	NA	NA	747	NA	NA	NA	NA	NA	Phylloscopus borealis; Phyllopseustes borealis	NA	NA	NA	NA	NA	NA	NA	NA
2994b316-728c-4684-86b5-b9d31de3e839	Phylloscopus borealis	Phylloscopus borealis	Phylloscopus borealis	5f0b3678-dba4-48ad-a2a6-c8f8d3dff06b	Phylloscopus borealis -> Phylloscopus borealis + Phylloscopus xanthodryas + Phylloscopus examinandus [split, aou_7_55 (2014)]		no	aou_7_55 (2014)	2014	NA	Arctic Warbler	1412	Phylloscopidae	Pouillot boréal	Phylloscopus	Passeriformes	species	NA	Phylloscopus borealis	NA	NA	NA	NA	NA	NA	NA
1e267609-e1ef-44fa-8c55-6a86a02dcdf1	Falco tinnunculus	Falco tinnunculus	Falco tinnunculus; Cerchneis tinnunculus	0b31bf5e-f05c-4494-bc3f-335300b969f5	added Falco tinnunculus		no	aou_1_01 (1889)	1889	NA	Eurasian Kestrel	322	Falconidae	Faucon crécerelle	Falco	Falconiformes	species	Falco tinnunculus	Falco tinnunculus	A	NA	NA	NA	NA	NA	Falconinae
f06106c0-6577-457d-84d4-b533db32e7ec	Baeolophus wollweberi	Baeolophus wollweberi	Baeolophus wollweberi; Parus wollweberi	60b2069d-1b8a-4ccf-8037-865ea5d1bcf6	added Parus wollweberi		no	aou_1.csv (1886)	1886	NA	Bridled Titmouse	734; 1340	Paridae	Mésange arlequin	Baeolophus	Passeriformes	species	Parus wollweberi	Baeolophus wollweberi	NA	NA	NA	NA	NA	NA	NA
c7cbbb19-1c51-4291-8d34-e64c9d2eb0e6	Aythya americana	Aythya americana	Aythya americana; Nyroca americana; Marila americana	8dcdff69-c721-45aa-a5f2-00528fa0aaf1	added Aythya americana		no	aou_1.csv (1886)	1886	Monotypic.	Redhead	146; 51	Anatidae	Fuligule à tête rouge	Aythya	Anseriformes	species	Aythya americana	Aythya americana	NA	NA	NA	NA	NA	NA	Anatinae
fc06b5d0-6bf8-4c51-a175-7e35dd9a73e9	Catharus minimus	Catharus minimus	Hylocichla minima; Turdus aliciae; Hylocichla aliciae; Catharus minimus; Turdus aliciae bicknelli	392009ca-f87a-4b4c-8e5f-be26f6657af4	added Turdus aliciae bicknelli; added Turdus aliciae	Catharus minimus -> Catharus bicknelli + Catharus minimus [split, aou_6_40 (1995)]	no	aou_1.csv (1886)	1886	NA	NA	757a; 757	NA	NA	NA	NA	NA	Turdus aliciae; Catharus minimus; Turdus aliciae bicknelli	NA	NA	NA	NA	NA	NA	NA	NA
03aef08a-4b2e-480c-9bb3-0f5100db8e64	Catharus minimus	Catharus minimus	Catharus minimus	392009ca-f87a-4b4c-8e5f-be26f6657af4	Catharus minimus -> Catharus bicknelli + Catharus minimus [split, aou_6_40 (1995)]		no	aou_6_40 (1995)	1995	NA	Gray-cheeked Thrush	1451	Turdidae	Grive à joues grises	Catharus	Passeriformes	species	NA	Catharus minimus	NA	NA	NA	NA	NA	NA	NA
69c28919-3cf7-426a-b13e-b21d6a197f1c	Calypte costae	Calypte costae	Calypte costae; Trochilus costae	e28e043b-8f61-4dbe-ae44-bb0d93c44fe3	added Trochilus costae		no	aou_1.csv (1886)	1886	Monotypic.	Costa's Hummingbird	430; 869	Trochilidae	Colibri de Costa	Calypte	Apodiformes	species	Calypte costae; Trochilus costae	Calypte costae	NA	NA	NA	NA	NA	NA	Trochilinae
ef9938dc-e1eb-45c2-810b-16cce9621628	Sula dactylatra	Sula dactylatra	Sula dactylatra; Sula cyanops	e0674af8-36c2-4efa-9b02-562e07cc22c4	added Sula cyanops	Sula dactylatra -> Sula dactylatra + Sula granti [split, aou_7_42 (2000)]	no	aou_1.csv (1886)	1886	NA	NA	[114]	NA	NA	NA	NA	NA	Sula dactylatra; Sula cyanops	NA	NA	NA	NA	NA	NA	NA	NA
17ee23ad-1717-41d4-a083-cbf2dda06b0f	Sula dactylatra	Sula dactylatra	Sula dactylatra	e0674af8-36c2-4efa-9b02-562e07cc22c4	Sula dactylatra -> Sula dactylatra + Sula granti [split, aou_7_42 (2000)]		no	aou_7_42 (2000)	2000	NA	Masked Booby	198	Sulidae	Fou masqué	Sula	Suliformes	species	NA	Sula dactylatra	NA	NA	NA	NA	NA	NA	NA
94253515-e67d-48f7-b780-a693778f9e81	Limosa lapponica	Limosa lapponica	Limosa lapponica baueri; Limosa lapponica	d941b62b-2880-47b7-b28d-0bf276d0c7c6	added Limosa lapponica baueri		no	aou_1.csv (1886)	1886	NA	Bar-tailed Godwit	421; 250	Scolopacidae	Barge rousse	Limosa	Charadriiformes	species	Limosa lapponica baueri; Limosa lapponica	Limosa lapponica	NA	NA	NA	NA	NA	NA	Limosinae
67745c88-8fe6-4577-8a78-a9f1dec5d3b3	Hydroprogne caspia	Hydroprogne caspia	Hydroprogne caspia; Sterna tschegrava; Sterna caspia	1c622851-0fb1-40bd-a621-81bae47eaf43	added Sterna tschegrava		no	aou_1.csv (1886)	1886	Monotypic.	Caspian Tern	495; 64	Laridae	Sterne caspienne	Hydroprogne	Charadriiformes	species	Sterna tschegrava; Sterna caspia	Hydroprogne caspia	NA	NA	NA	NA	NA	NA	Sterninae
ac4112c1-cbb3-4103-9906-99060776f9fb	Vireo altiloquus	Vireo altiloquus	Vireo calidris; Vireo altiloquus; Vireosylva calidris; Vireo altiloquus barbatulus	52806bc2-2e2c-487f-8379-5d330efa11f0	added Vireo altiloquus barbatulus		no	aou_1.csv (1886)	1886	NA	Black-whiskered Vireo	1259; [623]	Vireonidae	Viréo à moustaches	Vireo	Passeriformes	species	Vireo altiloquus; Vireo altiloquus barbatulus	Vireo altiloquus	NA	NA	NA	NA	NA	NA	NA
7fa35067-1975-4e1b-a29f-9dde73c8d612	Chroicocephalus philadelphia	Chroicocephalus philadelphia	Larus philadelphia; Chroicocephalus philadelphia	3b36bc16-ff00-49df-9f81-2782cbacce9f	added Larus philadelphia		no	aou_1.csv (1886)	1886	Monotypic.	Bonaparte's Gull	1993; 60	Laridae	Mouette de Bonaparte	Chroicocephalus	Charadriiformes	species	Larus philadelphia	Chroicocephalus philadelphia	NA	NA	NA	NA	NA	NA	Larinae
5162f423-a879-4704-b3e3-b775b649fe80	Patagioenas leucocephala	Patagioenas leucocephala	Patagioenas leucocephala; Columba leucocephala	3ee8cbc5-12e2-4a5f-afb9-afdbd324b30d	added Columba leucocephala		no	aou_1.csv (1886)	1886	Monotypic.	White-crowned Pigeon	540; 314	Columbidae	Pigeon à couronne blanche	Patagioenas	Columbiformes	species	Columba leucocephala	Patagioenas leucocephala	NA	NA	NA	NA	NA	NA	NA
59997bfa-5045-4207-ba96-c21e24912d4f	Pheucticus melanocephalus	Pheucticus melanocephalus	Zamelodia melanocephala; Hedymeles melanocephalus; Pheutictus melanocephalus; Pheucticus melanocephalus; Habia melanocephala	638796e1-f99f-4ce8-b828-04d50b2098b7	added Habia melanocephala		no	aou_1.csv (1886)	1886	NA	Black-headed Grosbeak	596; 1760	Cardinalidae	Cardinal à tête noire	Pheucticus	Passeriformes	species	Pheucticus melanocephalus; Habia melanocephala	Pheucticus melanocephalus	NA	NA	NA	NA	NA	NA	NA
79a293c2-a07d-402c-98ca-d87b20ab4fab	Quiscalus quiscula	Quiscalus quiscula	Quiscalus quiscula aglaeus; Quiscalus quiscula; Quiscalus quiscula aeneus	6da566cb-9634-4f95-bfdf-c42f7f8ba862	added Quiscalus quiscula aeneus; added Quiscalus quiscula aglaeus; added Quiscalus quiscula	Quiscalus quiscula -> Quiscalus versicolor + Quiscalus quiscula [split, aou_4_19 (1944)]	no	aou_1.csv (1886)	1886	NA	NA	511a; 511; 511b	NA	NA	NA	NA	NA	Quiscalus quiscula aglaeus; Quiscalus quiscula; Quiscalus quiscula aeneus	NA	NA	NA	NA	NA	NA	NA	NA
4feb3374-9d5a-4a24-88e2-99a189f638a9	Quiscalus quiscula	Quiscalus quiscula	Quiscalus quiscula	6da566cb-9634-4f95-bfdf-c42f7f8ba862	Quiscalus quiscula -> Quiscalus versicolor + Quiscalus quiscula [split, aou_4_19 (1944)]	Quiscalus versicolor + Quiscalus quiscula -> Quiscalus quiscula [lump, aou_4_23 (1948)]	no	aou_4_19 (1944)	1944	NA	NA	NA	NA	NA	NA	NA	NA	NA	NA	NA	NA	NA	NA	NA	NA	NA
11e92eb7-b8e3-4c27-86ff-4cb31487d074	Quiscalus quiscula	Quiscalus quiscula	Quiscalus quiscula	6da566cb-9634-4f95-bfdf-c42f7f8ba862	Quiscalus versicolor + Quiscalus quiscula -> Quiscalus quiscula [lump, aou_4_23 (1948)]		no	aou_4_23 (1948)	1948	NA	Common Grackle	1786	Icteridae	Quiscale bronzé	Quiscalus	Passeriformes	species	Quiscalus quiscula	Quiscalus quiscula	NA	NA	NA	NA	NA	NA	NA
c3f5c8d2-3e5f-4399-8d98-d1675dab0ed0	Vireo gilvus	Vireo gilvus	Vireosylva gilva; Vireo gilvus	c4b35236-e797-415f-9628-bb78382ea2a5	added Vireo gilvus		no	aou_1.csv (1886)	1886	NA	Warbling Vireo	1254; 627	Vireonidae	Viréo mélodieux	Vireo	Passeriformes	species	Vireo gilvus	Vireo gilvus	NA	NA	NA	NA	NA	NA	NA
1b48b891-a91c-454f-b68f-6b730cef12b3	Catherpes mexicanus	Catherpes mexicanus	Catherpes mexicanus	cb13ca83-3718-4838-9caf-1bcfab3ba750	added Catherpes mexicanus		no	aou_1.csv (1886)	1886	NA	Canyon Wren	[717]; 1363	Troglodytidae	Troglodyte des canyons	Catherpes	Passeriformes	species	Catherpes mexicanus	Catherpes mexicanus	NA	NA	NA	NA	NA	NA	NA
b37a5e93-ec0a-4f9b-abec-5cb648afcc3f	Larus argentatus	Larus argentatus	Larus argentatus; Larus argentatus smithsonianus	ee4ca3cf-1197-4e51-a44f-9965e40ddd75	added Larus argentatus; added Larus argentatus smithsonianus	Larus thayeri + Larus argentatus -> Larus argentatus [lump, aou_4 (1931)]; Larus argentatus + Larus vegae -> Larus argentatus [lump, aou_4 (1931)]	no	aou_1.csv (1886)	1886	NA	NA	51a; 51	NA	NA	NA	NA	NA	Larus argentatus; Larus argentatus smithsonianus	NA	NA	NA	NA	NA	NA	NA	NA
b888840b-ea6b-4096-891b-e04916592e86	Larus argentatus	Larus argentatus	Larus argentatus	ee4ca3cf-1197-4e51-a44f-9965e40ddd75	Larus thayeri + Larus argentatus -> Larus argentatus [lump, aou_4 (1931)]; Larus argentatus + Larus vegae -> Larus argentatus [lump, aou_4 (1931)]	Larus argentatus -> Larus argentatus + Larus cachinnans [split, aou_6_39 (1993)]	no	aou_4 (1931)	1931	NA	NA	NA	NA	NA	NA	NA	NA	Larus argentatus	NA	NA	NA	NA	NA	NA	NA	NA
74383e5e-fb6e-4f10-ba00-8cd2505459c9	Larus argentatus	Larus argentatus	Larus argentatus	ee4ca3cf-1197-4e51-a44f-9965e40ddd75	Larus argentatus -> Larus argentatus + Larus cachinnans [split, aou_6_39 (1993)]		no	aou_6_39 (1993)	1993	NA	Herring Gull	467	Laridae	Goéland argenté	Larus	Charadriiformes	species	NA	Larus argentatus	NA	NA	NA	NA	NA	NA	Larinae
4dcf6759-b824-4862-bef4-79c37b0210e6	Columbina inca	Columbina inca	Columbina inca; Scardafella inca	429cd4d6-8902-4088-b44f-6cc635035437	added Scardafella inca		no	aou_1.csv (1886)	1886	Monotypic.	Inca Dove	321; 559	Columbidae	Colombe inca	Columbina	Columbiformes	species	Columbina inca; Scardafella inca	Columbina inca	NA	NA	NA	NA	NA	NA	NA
69300ba6-9b36-4afe-9c27-7c19cf8716fa	Loxia leucoptera	Loxia leucoptera	Loxia leucoptera	7e0043a7-1e56-497c-bb59-bb9aacc9cea5	added Loxia leucoptera	Loxia leucoptera -> Loxia leucoptera + Loxia megaplaga [split, aou_7_44 (2003)]	no	aou_1.csv (1886)	1886	NA	NA	522	NA	NA	NA	NA	NA	Loxia leucoptera	NA	NA	NA	NA	NA	NA	NA	NA
01bf2d5a-5e76-4526-8946-e53b391bcbe0	Loxia leucoptera	Loxia leucoptera	Loxia leucoptera	7e0043a7-1e56-497c-bb59-bb9aacc9cea5	Loxia leucoptera -> Loxia leucoptera + Loxia megaplaga [split, aou_7_44 (2003)]		no	aou_7_44 (2003)	2003	NA	White-winged Crossbill	1856	Fringillidae	Bec-croisé bifascié	Loxia	Passeriformes	species	NA	Loxia leucoptera	NA	NA	NA	NA	NA	NA	Carduelinae
80a4530d-54b2-49fb-82f2-bbe9e8e690dd	Chlidonias leucopterus	Chlidonias leucopterus	Hydrochelidon leucoptera; Chlidonias leucoptera; Chlidonias leucopterus	82935840-3191-4c06-bf26-2750f0bdddec	added Hydrochelidon leucoptera		no	aou_1.csv (1886)	1886	Monotypic.	White-winged Tern	498; [78]	Laridae	Guifette leucoptère	Chlidonias	Charadriiformes	species	Hydrochelidon leucoptera; Chlidonias leucopterus	Chlidonias leucopterus	A	NA	NA	NA	NA	NA	Sterninae
bdc54378-ae5a-4448-af91-a1bc7d12dc0d	Numenius borealis	Numenius borealis	Phaeopus borealis; Numenius borealis	bb8fa458-d02e-4bd5-ad86-ed34536cc53e	added Numenius borealis		no	aou_1.csv (1886)	1886	Monotypic.	Eskimo Curlew	266; 412	Scolopacidae	Courlis esquimau	Numenius	Charadriiformes	species	Numenius borealis	Numenius borealis	NA	NA	NA	NA	NA	NA	Numeniinae
68aa99b6-c91c-49c5-9c78-8538e9bee2fc	Branta bernicla	Branta bernicla	Branta bernicla	9893ec09-cc04-4184-a9a2-0ef2a756097a	added Branta bernicla	Branta nigricans + Branta bernicla -> Branta bernicla [lump, aou_4_19 (1944)]	no	aou_1.csv (1886)	1886	NA	NA	173	NA	NA	NA	NA	NA	Branta bernicla	NA	NA	NA	NA	NA	NA	NA	NA
2303e727-013c-41ca-8b42-520117304f5c	Branta bernicla	Branta bernicla	Branta bernicla	9893ec09-cc04-4184-a9a2-0ef2a756097a	Branta nigricans + Branta bernicla -> Branta bernicla [lump, aou_4_19 (1944)]	Branta bernicla -> Branta nigricans + Branta bernicla [split, aou_4_26 (1951)]	no	aou_4_19 (1944)	1944	NA	NA	NA	NA	NA	NA	NA	NA	NA	NA	NA	NA	NA	NA	NA	NA	NA
384dc5a8-ed72-4566-99bc-7dc607a05ffe	Branta bernicla	Branta bernicla	Branta bernicla	9893ec09-cc04-4184-a9a2-0ef2a756097a	Branta bernicla -> Branta nigricans + Branta bernicla [split, aou_4_26 (1951)]	Branta nigricans + Branta bernicla -> Branta bernicla [lump, aou_5_33 (1976)]	no	aou_4_26 (1951)	1951	NA	NA	NA	NA	NA	NA	NA	NA	NA	NA	NA	NA	NA	NA	NA	NA	NA
6108c744-5eb1-4498-851f-fee1a1f12da4	Branta bernicla	Branta bernicla	Branta bernicla	9893ec09-cc04-4184-a9a2-0ef2a756097a	Branta nigricans + Branta bernicla -> Branta bernicla [lump, aou_5_33 (1976)]		no	aou_5_33 (1976)	1976	NA	Brant	19	Anatidae	Bernache cravant	Branta	Anseriformes	species	Branta bernicla	Branta bernicla	NA	NA	NA	NA	NA	NA	Anserinae
6c25873d-4bfa-45d0-a41a-f29124733be0	Stelgidopteryx ruficollis	Stelgidopteryx ruficollis	Stelgidopteryx ruficollis	8154be50-c335-4743-878e-858a37cdc7f1	Stelgidopteryx serripennis + Stelgidopteryx ruficollis -> Stelgidopteryx ruficollis [lump, aou_4 (1931)]	Stelgidopteryx serripennis + Stelgidopteryx ruficollis -> Stelgidopteryx ruficollis [lump, aou_4 (1931)]	no	aou_4 (1931)	1931	NA	NA	NA	NA	NA	NA	NA	NA	NA	NA	NA	NA	NA	NA	NA	NA	NA
7e3fda55-b09f-4135-8d1c-8ff705b1e658	Stelgidopteryx ruficollis	Stelgidopteryx ruficollis	Stelgidopteryx ruficollis	8154be50-c335-4743-878e-858a37cdc7f1	Stelgidopteryx serripennis + Stelgidopteryx ruficollis -> Stelgidopteryx ruficollis [lump, aou_4 (1931)]		no	aou_4 (1931)	1931	NA	Southern Rough-winged Swallow	1327	Hirundinidae	Hirondelle à gorge rousse	Stelgidopteryx	Passeriformes	species	NA	Stelgidopteryx ruficollis	NA	NA	NA	NA	NA	NA	Hirundininae
9268d596-5839-4733-bb04-6fa04f22a149	Phalaenoptilus nuttallii	Phalaenoptilus nuttallii	Phalaenoptilus nuttalli; Phalaenoptilus nuttallii	3e4a861f-5969-4fbf-ada7-868b15064d7e	added Phalaenoptilus nuttalli		no	aou_1.csv (1886)	1886	NA	Common Poorwill	712; 418	Caprimulgidae	Engoulevent de Nuttall	Phalaenoptilus	Caprimulgiformes	species	Phalaenoptilus nuttalli; Phalaenoptilus nuttallii	Phalaenoptilus nuttallii	NA	NA	NA	NA	NA	NA	Caprimulginae
63cd225b-f2e8-42fd-8b5b-a51f11ab349e	Spizella passerina	Spizella passerina	Spizella socialis arizonae; Spizella socialis; Spizella passerina	18705f52-ab3d-412b-bb27-6927a0ed94af	added Spizella socialis arizonae; added Spizella socialis		no	aou_1.csv (1886)	1886	NA	Chipping Sparrow	560a; 1705; 560	Emberizidae	Bruant familier	Spizella	Passeriformes	species	Spizella socialis arizonae; Spizella socialis; Spizella passerina	Spizella passerina	NA	NA	NA	NA	NA	NA	NA
b3ba0180-58fa-418b-be3c-2673dee6ae23	Icterus icterus	Icterus icterus	Icterus icterus	cd732871-b3de-4bbf-8d0c-d9ce97d3f99c	added Icterus icterus	Icterus icterus -> Icterus jamacaii + Icterus icterus + Icterus croconotus [split, aou_7_49 (2008)]	no	aou_1.csv (1886)	1886	NA	NA	[502]	NA	NA	NA	NA	NA	Icterus icterus	NA	NA	NA	NA	NA	NA	NA	NA
35b7207e-ff3c-42e2-b81f-b48bf0e6358e	Icterus icterus	Icterus icterus	Icterus icterus	cd732871-b3de-4bbf-8d0c-d9ce97d3f99c	Icterus icterus -> Icterus jamacaii + Icterus icterus + Icterus croconotus [split, aou_7_49 (2008)]		no	aou_7_49 (2008)	2008	NA	Venezuelan Troupial	1809	Icteridae	Oriole troupiale	Icterus	Passeriformes	species	NA	Icterus icterus	NA	NA	NA	I	NA	NA	NA
38eea756-fc01-4e95-8a3b-321b4494a507	Anas acuta	Anas acuta	Anas acuta; Dafila acuta	152d4d1f-df73-45d3-a35d-0b38d438abcc	added Dafila acuta	Anas acuta -> Anas eatoni + Anas acuta [split, aou_6_41 (1997)]	no	aou_1.csv (1886)	1886	NA	NA	143	NA	NA	NA	NA	NA	Anas acuta; Dafila acuta	NA	NA	NA	NA	NA	NA	NA	NA
be4f8446-bb10-4655-a8ff-2073a57ec6b7	Anas acuta	Anas acuta	Anas acuta	152d4d1f-df73-45d3-a35d-0b38d438abcc	Anas acuta -> Anas eatoni + Anas acuta [split, aou_6_41 (1997)]		no	aou_6_41 (1997)	1997	Recognized as a monotypic by AOU (1957), Clements (2000), and Howard and Moore (2003). Subspecies <i>Anas acuta acuta, A. a. eatoni</i>, and <i>A. a. ...	Northern Pintail	46	Anatidae	Canard pilet	Anas	Anseriformes	species	NA	Anas acuta	NA	NA	NA	NA	NA	NA	Anatinae
a1578b93-00a5-4d7a-8d45-b47ba61383c0	Aethia pygmaea	Aethia pygmaea	Aethia pygmaea; Simorhynchus pygmaeus	57287c9e-71bb-4343-b600-8b2e20121bb2	added Simorhynchus pygmaeus		no	aou_1.csv (1886)	1886	Monotypic.	Whiskered Auklet	19; 529	Alcidae	Starique pygmée	Aethia	Charadriiformes	species	Aethia pygmaea; Simorhynchus pygmaeus	Aethia pygmaea	NA	NA	NA	NA	NA	NA	NA
e0f6aee5-33e9-4b3a-bad1-8ecc0b300aae	Vireo vicinior	Vireo vicinior	Vireo vicinior	d695cb1d-e9b1-4299-aeaf-1a23c253771d	added Vireo vicinior		no	aou_1.csv (1886)	1886	Monotypic.	Gray Vireo	1245; 634	Vireonidae	Viréo gris	Vireo	Passeriformes	species	Vireo vicinior	Vireo vicinior	NA	NA	NA	NA	NA	NA	NA
2cb917f2-ec27-40cb-8f8f-4a69e992dd38	Leucosticte atrata	Leucosticte atrata	Leucosticte atrata	a124d7b2-504b-4dd0-b6c9-b21067f8b4ef	added Leucosticte atrata	Leucosticte atrata + Leucosticte australis + Leucosticte arctoa + Leucosticte tephrocotis -> Leucosticte arctoa [lump, aou_5_34 (January 1982)]	no	aou_1.csv (1886)	1886	NA	NA	525	NA	NA	NA	NA	NA	Leucosticte atrata	NA	NA	NA	NA	NA	NA	NA	NA
7d2dac49-13db-47d7-9084-3e233aa24780	Leucosticte atrata	Leucosticte atrata	Leucosticte atrata	a124d7b2-504b-4dd0-b6c9-b21067f8b4ef	Leucosticte atrata + Leucosticte australis + Leucosticte arctoa + Leucosticte tephrocotis -> Leucosticte arctoa [lump, aou_5_34 (January 1982)]	Leucosticte arctoa -> Leucosticte atrata + Leucosticte australis + Leucosticte arctoa + Leucosticte tephrocotis [split, aou_6_39 (1993)]	no	aou_5_34 (January 1982)	1982	NA	NA	NA	NA	NA	NA	NA	NA	Leucosticte atrata	NA	NA	NA	NA	NA	NA	NA	NA
8c94d6cd-a7bd-49f0-beda-1b51083ed0ba	Leucosticte atrata	Leucosticte atrata	Leucosticte atrata	a124d7b2-504b-4dd0-b6c9-b21067f8b4ef	Leucosticte arctoa -> Leucosticte atrata + Leucosticte australis + Leucosticte arctoa + Leucosticte tephrocotis [split, aou_6_39 (1993)]		no	aou_6_39 (1993)	1993	Monotypic.	Black Rosy-Finch	1847	Fringillidae	Roselin noir	Leucosticte	Passeriformes	species	NA	Leucosticte atrata	NA	NA	NA	NA	NA	NA	Carduelinae
ca177e2a-08a7-4f8f-857f-58f862134ecf	Ptychoramphus aleuticus	Ptychoramphus aleuticus	Ptychoramphus aleuticus; Ptychoramphus aleutica	a8ae7fce-4f12-4444-8b4b-7553be0c9fe4	added Ptychoramphus aleuticus		no	aou_1.csv (1886)	1886	NA	Cassin's Auklet	16; 526	Alcidae	Starique de Cassin	Ptychoramphus	Charadriiformes	species	Ptychoramphus aleuticus	Ptychoramphus aleuticus	NA	NA	NA	NA	NA	NA	NA
b62e4238-f5c0-444b-91c5-321c1ac075c4	Aethia cristatella	Aethia cristatella	Simorhynchus cristatellus; Aethia cristatella	cef8c57e-7dda-4efd-99d3-9f9c80687775	added Simorhynchus cristatellus		no	aou_1.csv (1886)	1886	Monotypic.	Crested Auklet	530; 18	Alcidae	Starique cristatelle	Aethia	Charadriiformes	species	Simorhynchus cristatellus; Aethia cristatella	Aethia cristatella	NA	NA	NA	NA	NA	NA	NA
d003d6df-3d9f-4517-b398-85cc304c053f	Streptopelia roseogrisea	Streptopelia roseogrisea	Streptopelia risoria; Streptopelia roseogrisea	d33e9e74-18c5-4cb5-9ed0-1bc3645d78e8	added Streptopelia risoria		no	aou_4 (1931)	1931	NA	African Collared-Dove	548	Columbidae	Tourterelle rieuse	Streptopelia	Columbiformes	species	Streptopelia risoria	Streptopelia roseogrisea	NA	NA	NA	I	NA	NA	NA
7e1d9c84-bfd1-455c-ae5e-acfd5b85f2d4	Sphyrapicus thyroideus	Sphyrapicus thyroideus	Sphyrapicus thyroideus	00c88ba3-ea29-44e2-9461-658646966e12	added Sphyrapicus thyroideus		no	aou_1.csv (1886)	1886	NA	Williamson's Sapsucker	404; 955	Picidae	Pic de Williamson	Sphyrapicus	Piciformes	species	Sphyrapicus thyroideus	Sphyrapicus thyroideus	NA	NA	NA	NA	NA	NA	Picinae
561a2f6c-49ea-40c7-a71a-b96e8750d3cf	(not found in dataset)		Dendroica petechia	8ac135d7-65f8-45f7-bfcf-4825ab593d56	added Dendroica petechia	Dendroica petechia + Dendroica aestiva -> Dendroica petechia [lump, aou_4_20 (1945)]	no	aou_4_19 (1944)	1944	NA	NA	NA	NA	NA	NA	NA	NA	NA	NA	NA	NA	NA	NA	NA	NA	NA
b1b1444a-34fe-4176-8e4e-6ae7bb771c99	Setophaga petechia	Setophaga petechia	Setophaga petechia; Dendroica petechia	8ac135d7-65f8-45f7-bfcf-4825ab593d56	Dendroica petechia + Dendroica aestiva -> Dendroica petechia [lump, aou_4_20 (1945)]		no	aou_4_20 (1945)	1945	NA	Yellow Warbler	1545	Parulidae	Paruline jaune	Setophaga	Passeriformes	species	Dendroica petechia	Setophaga petechia	NA	NA	NA	NA	NA	NA	NA
4f5197ed-0c6a-4abd-8162-f719ccf9ae9f	Leucophaeus pipixcan	Leucophaeus pipixcan	Larus franklinii; Larus pipixcan; Larus franklini; Leucophaeus pipixcan	36ac0a18-0141-415d-9a3c-37afd673e322	added Larus franklinii		no	aou_1.csv (1886)	1886	Monotypic.	Franklin's Gull	59; 479	Laridae	Mouette de Franklin	Leucophaeus	Charadriiformes	species	Larus franklinii; Larus pipixcan	Leucophaeus pipixcan	NA	NA	NA	NA	NA	NA	Larinae
55479d65-2606-4023-89c5-1a7e23c1df1a	Charadrius semipalmatus	Charadrius semipalmatus	Charadrius semipalmatus; Aegialitis semipalmata	5e27f102-bcd1-44be-889f-566db7bc6f5a	added Aegialitis semipalmata	Charadrius semipalmatus + Charadrius hiaticula -> Charadrius hiaticula [lump, aou_4_19 (1944)]	no	aou_1.csv (1886)	1886	NA	NA	274	NA	NA	NA	NA	NA	Aegialitis semipalmata	NA	NA	NA	NA	NA	NA	NA	NA
592b8c76-34ef-4649-a08c-785bb8210d72	Charadrius semipalmatus	Charadrius semipalmatus	Charadrius semipalmatus	5e27f102-bcd1-44be-889f-566db7bc6f5a	Charadrius semipalmatus + Charadrius hiaticula -> Charadrius hiaticula [lump, aou_4_19 (1944)]	Charadrius hiaticula -> Charadrius semipalmatus + Charadrius hiaticula [split, aou_4_31 (1956)]	no	aou_4_19 (1944)	1944	NA	NA	NA	NA	NA	NA	NA	NA	NA	NA	NA	NA	NA	NA	NA	NA	NA
d1803dfd-e718-498b-ac9a-d5a1376167b1	Charadrius semipalmatus	Charadrius semipalmatus	Charadrius semipalmatus	5e27f102-bcd1-44be-889f-566db7bc6f5a	Charadrius hiaticula -> Charadrius semipalmatus + Charadrius hiaticula [split, aou_4_31 (1956)]		no	aou_4_31 (1956)	1956	Monotypic.	Semipalmated Plover	381	Charadriidae	Pluvier semipalmé	Charadrius	Charadriiformes	species	Charadrius semipalmatus	Charadrius semipalmatus	NA	NA	NA	NA	NA	NA	Charadriinae
45062fd5-ea0e-43f0-9043-fa17aae467fd	Setophaga dominica	Setophaga dominica	Dendroica dominica; Dendroica dominica albilora; Setophaga dominica	0cf6f689-d0f6-42ec-9bac-8e9e8b74319a	added Dendroica dominica albilora; added Dendroica dominica	Setophaga dominica -> Setophaga flavescens + Setophaga dominica [split, aou_7_52 (2011)]	no	aou_1.csv (1886)	1886	NA	NA	663; 663a	NA	NA	NA	NA	NA	Dendroica dominica; Dendroica dominica albilora	NA	NA	NA	NA	NA	NA	NA	NA
d30c3020-d1ab-4651-b679-40bb7e1a7a0c	Setophaga dominica	Setophaga dominica	Dendroica dominica; Setophaga dominica	0cf6f689-d0f6-42ec-9bac-8e9e8b74319a	Setophaga dominica -> Setophaga flavescens + Setophaga dominica [split, aou_7_52 (2011)]		no	aou_7_52 (2011)	2011	NA	Yellow-throated Warbler	1557	Parulidae	Paruline à gorge jaune	Setophaga	Passeriformes	species	NA	Setophaga dominica	NA	NA	NA	NA	NA	NA	NA
75011336-2096-4869-9cf4-b70c2d03f8f2	Porphyrio martinicus	Porphyrio martinicus	Porphyrio martinicus; Porphyrio martinica; Ionornis martinicus; Porphyrula martinica; Ionornis martinica	aadbb9c3-1782-4f2b-9594-1b61195ab34b	added Ionornis martinica		no	aou_1.csv (1886)	1886	Monotypic.	Purple Gallinule	9871; 218	Rallidae	Talève violacée	Porphyrio	Gruiformes	species	Porphyrula martinica; Ionornis martinica	Porphyrio martinicus	NA	NA	NA	NA	NA	NA	NA
ec129c2b-3da0-4d51-a5c4-56ba30edda3b	Calidris subruficollis	Calidris subruficollis	Calidris subruficollis; Tryngites subruficollis	06653b34-b7a0-4f41-bd4a-15dfbe5122ee	added Tryngites subruficollis		no	aou_1.csv (1886)	1886	Formerly placed in the genus Tryngites. Monotypic.	Buff-breasted Sandpiper	10471; 262	Scolopacidae	Bécasseau roussâtre	Calidris	Charadriiformes	species	Tryngites subruficollis	Calidris subruficollis	NA	NA	NA	NA	NA	NA	Arenariinae
864068b8-9ab5-4a09-81cb-8343f5cdc77d	Poecile sclateri	Poecile sclateri	Poecile sclateri; Parus sclateri; Parus meridionalis; Penthestes sclateri	59cac0e7-db5c-453f-bdc6-ab1b1e13426b	added Parus meridionalis		no	aou_1.csv (1886)	1886	NA	Mexican Chickadee	[737]; 1336	Paridae	Mésange grise	Poecile	Passeriformes	species	Parus sclateri; Parus meridionalis	Poecile sclateri	NA	NA	NA	NA	NA	NA	NA
7bc8c51b-7e22-41ed-b1a0-e8a656f0c44d	Oreoscoptes montanus	Oreoscoptes montanus	Oroscoptes montanus; Oreoscoptes montanus	246aa57e-f344-4cb3-b855-00628a763be4	added Oroscoptes montanus		no	aou_1.csv (1886)	1886	Monotypic.	Sage Thrasher	702; 1491	Mimidae	Moqueur des armoises	Oreoscoptes	Passeriformes	species	Oroscoptes montanus; Oreoscoptes montanus	Oreoscoptes montanus	NA	NA	NA	NA	NA	NA	NA
2a7beae0-1718-454c-a5c6-e46da9390cb6	Empidonax alnorum	Empidonax alnorum	Empidonax alnorum	ae7601ab-4ac7-4e5d-9ec1-06481ce7f168	Empidonax traillii -> Empidonax alnorum + Empidonax traillii [split, aou_5_32 (1973)]	Empidonax traillii -> Empidonax alnorum + Empidonax traillii [split, aou_5_32 (1973)]	no	aou_5_32 (1973)	1973	NA	NA	NA	NA	NA	NA	NA	NA	NA	NA	NA	NA	NA	NA	NA	NA	NA
21747d55-18d7-447a-93a2-774d7ca3e5a2	Empidonax alnorum	Empidonax alnorum	Empidonax alnorum	ae7601ab-4ac7-4e5d-9ec1-06481ce7f168	Empidonax traillii -> Empidonax alnorum + Empidonax traillii [split, aou_5_32 (1973)]		no	aou_5_32 (1973)	1973	Monotypic.	Alder Flycatcher	1140	Tyrannidae	Moucherolle des aulnes	Empidonax	Passeriformes	species	Empidonax alnorum	Empidonax alnorum	NA	NA	NA	NA	NA	NA	Fluvicolinae
bb07bc9f-df9e-4627-a482-29e4498acf69	(not found in dataset)		Sula leucogastra	aff90f25-104f-405f-a0d9-a9904396ae50	Sula sula -> Sula leucogastra + Sula sula [split, aou_2_14 (1908)]	Sula sula -> Sula leucogastra + Sula sula [split, aou_2_14 (1908)]	no	aou_2_14 (1908)	1908	NA	NA	NA	NA	NA	NA	NA	NA	NA	NA	NA	NA	NA	NA	NA	NA	NA
15289f95-716b-4089-975d-e3a86eaefd9d	Sula leucogaster	Sula leucogaster	Sula leucogaster; Sula leucogastra	aff90f25-104f-405f-a0d9-a9904396ae50	Sula sula -> Sula leucogastra + Sula sula [split, aou_2_14 (1908)]	Sula brewsteri + Sula leucogaster -> Sula leucogaster [lump, aou_4_19 (1944)]	no	aou_2_14 (1908)	1908	NA	NA	NA	NA	NA	NA	NA	NA	NA	NA	NA	NA	NA	NA	NA	NA	NA
276d0e96-a48b-49a3-94d8-028f09d78aa1	Sula leucogaster	Sula leucogaster	Sula leucogaster	aff90f25-104f-405f-a0d9-a9904396ae50	Sula brewsteri + Sula leucogaster -> Sula leucogaster [lump, aou_4_19 (1944)]		no	aou_4_19 (1944)	1944	NA	Brown Booby	202	Sulidae	Fou brun	Sula	Suliformes	species	Sula leucogaster	Sula leucogaster	NA	NA	NA	NA	NA	NA	NA
7dff7f76-e6b6-4021-823b-b37c843cbde4	Athene cunicularia	Athene cunicularia	Athene cunicularia; Speotyto cunicularia; Speotyto cunicularia hypogaea; Speotyto cunicularia floridana	f52acf21-7175-4ce3-9d9c-d61a340752db	added Speotyto cunicularia hypogaea; added Speotyto cunicularia floridana		no	aou_1.csv (1886)	1886	NA	Burrowing Owl	378; 378a; 692	Strigidae	Chevêche des terriers	Athene	Strigiformes	species	Athene cunicularia; Speotyto cunicularia hypogaea; Speotyto cunicularia floridana	Athene cunicularia	NA	NA	NA	NA	NA	NA	NA
df43d15c-ce5e-4886-b5af-d4d79d86b863	Falco sparverius	Falco sparverius	Cerchneis sparveria; Falco sparverius	ab8a22dd-5e01-4b41-8c81-f0ea52e134c8	added Falco sparverius		no	aou_1.csv (1886)	1886	NA	American Kestrel	323; 360	Falconidae	Crécerelle d'Amérique	Falco	Falconiformes	species	Falco sparverius	Falco sparverius	NA	NA	NA	NA	NA	NA	Falconinae
c6eef026-245d-45d7-87bf-37a851043bf4	Rallus tenuirostris	Rallus tenuirostris	Rallus tenuirostris	74773312-fdc0-46f2-9a7d-9ff9867f72b9	Rallus elegans -> Rallus elegans + Rallus tenuirostris [split, aou_7_55 (2014)]	Rallus elegans -> Rallus elegans + Rallus tenuirostris [split, aou_7_55 (2014)]	no	aou_7_55 (2014)	2014	NA	NA	NA	NA	NA	NA	NA	NA	NA	NA	NA	NA	NA	NA	NA	NA	NA
4ea40cdd-2acf-47de-8750-a8de6731361e	Rallus tenuirostris	Rallus tenuirostris	Rallus tenuirostris	74773312-fdc0-46f2-9a7d-9ff9867f72b9	Rallus elegans -> Rallus elegans + Rallus tenuirostris [split, aou_7_55 (2014)]		no	aou_7_55 (2014)	2014	Formerly considered conspecific with Rallus elegans.	Aztec Rail	11201	Rallidae	Râle du Mexique	Rallus	Gruiformes	species	NA	Rallus tenuirostris	NA	NA	NA	NA	NA	NA	NA
a38d42ba-bd12-4f22-8652-fa043e601fe2	Spinus notatus	Spinus notatus	Carduelis notata; Spinus notatus	b2222276-9e29-4f94-be00-935214346f9a	added Spinus notatus		no	aou_1.csv (1886)	1886	NA	Black-headed Siskin	1862; [532]	Fringillidae	Chardonneret à tête noire	Spinus	Passeriformes	species	Spinus notatus	Spinus notatus	NA	NA	NA	NA	NA	NA	Carduelinae
73c02c0b-2bb2-44be-9a3b-a76ec1baa6f4	Peucaea cassinii	Peucaea cassinii	Aimophila cassini; Aimophila cassinii; Peucaea cassini; Peucaea cassinii	0d88855b-eb73-4448-8f8e-7a87f30855ae	added Peucaea cassini		no	aou_1.csv (1886)	1886	Monotypic.	Cassin's Sparrow	578; 2045	Emberizidae	Bruant de Cassin	Peucaea	Passeriformes	species	Aimophila cassinii; Peucaea cassini	Peucaea cassinii	NA	NA	NA	NA	NA	NA	NA
4ea593d7-491f-4c15-ba30-540ecab51411	Tringa brevipes	Tringa brevipes	Heteroscelus brevipes; Tringa brevipes; Heteractitis brevipes	0bc4cc05-1000-48b7-9cbf-b0132d22e071	added Heteroscelus brevipes		no	aou_4 (1931)	1931	Monotypic. Referred to as <i>Heterscelus brevipes</i> by Clements (2000) and Howard and Moore (2003).	Gray-tailed Tattler	400	Scolopacidae	Chevalier de Sibérie	Tringa	Charadriiformes	species	Heteroscelus brevipes	Tringa brevipes	NA	NA	NA	NA	NA	N	Tringinae
2d501c7c-e5a7-475a-879b-ebe88734f2d9	Luscinia svecica	Luscinia svecica	Cyanecula suecica; Luscinia svecica; Cyanosylvia suecica	a0660abb-63b7-4b9c-b7c6-62b0c286ea0e	added Cyanecula suecica		no	aou_1.csv (1886)	1886	NA	Bluethroat	1422; [764]	Muscicapidae	Gorgebleue à miroir	Luscinia	Passeriformes	species	Cyanecula suecica; Luscinia svecica	Luscinia svecica	NA	NA	NA	NA	NA	NA	NA
1fa555c0-167f-41cd-b733-88b963bb39b5	Antigone canadensis	Antigone canadensis	Antigone canadensis; Grus canadensis	ef669171-d45a-4953-b03f-a565ca8f100c	added Grus canadensis		no	aou_1.csv (1886)	1886	NA	Sandhill Crane	365; 205	Gruidae	Grue du Canada	Antigone	Gruiformes	species	Grus canadensis	Antigone canadensis	NA	NA	NA	NA	NA	NA	Gruinae
2c2b2f20-c78c-47c6-bbe7-90856dfa6875	Cyanocitta cristata	Cyanocitta cristata	Cyanocitta cristata; Cyanocitta cristata florincola	71cafe16-1d00-4d24-a404-76d6f70989a6	added Cyanocitta cristata; added Cyanocitta cristata florincola		no	aou_1.csv (1886)	1886	NA	Blue Jay	477; 477a; 1270	Corvidae	Geai bleu	Cyanocitta	Passeriformes	species	Cyanocitta cristata; Cyanocitta cristata florincola	Cyanocitta cristata	NA	NA	NA	NA	NA	NA	NA
b3dd6aae-4836-4a5b-8f87-c59554e75557	Charadrius mongolus	Charadrius mongolus	Aegialitis mongola; Charadrius mongolus	20038a5f-1bec-495a-a6f6-0e97e7f95388	added Aegialitis mongola		no	aou_1.csv (1886)	1886	NA	Lesser Sand-Plover	375; [279]	Charadriidae	Pluvier de Mongolie	Charadrius	Charadriiformes	species	Aegialitis mongola; Charadrius mongolus	Charadrius mongolus	NA	NA	NA	NA	NA	N	Charadriinae
8fe99cad-dd9c-42f6-adbc-52d5af5cba1f	Empidonax hammondii	Empidonax hammondii	Empidonax hammondii; Empidonax hammondi	33b8bda0-3d86-4027-94f5-9dffb9d80780	added Empidonax hammondi		no	aou_1.csv (1886)	1886	Monotypic.	Hammond's Flycatcher	468; 1144	Tyrannidae	Moucherolle de Hammond	Empidonax	Passeriformes	species	Empidonax hammondii; Empidonax hammondi	Empidonax hammondii	NA	NA	NA	NA	NA	NA	Fluvicolinae
0e1bbf41-838b-4cf9-833b-19dbf640e397	Buteo brachyurus	Buteo brachyurus	Buteo brachyurus	27039977-a38a-4af0-9ee6-08920223fda1	added Buteo brachyurus		no	aou_1.csv (1886)	1886	NA	Short-tailed Hawk	300; [344]	Accipitridae	Buse à queue courte	Buteo	Accipitriformes	species	Buteo brachyurus	Buteo brachyurus	NA	NA	NA	NA	NA	NA	NA
c52d916f-4780-4971-985a-4e96a869d538	Melanitta fusca	Melanitta fusca	Oidemia fusca; Melanitta fusca	d4f59957-902d-4a42-a9ce-49c14389800b	added Oidemia fusca	Melanitta fusca + Melanitta deglandi -> Melanitta fusca [lump, aou_4_19 (1944)]	no	aou_1.csv (1886)	1886	NA	NA	[164]	NA	NA	NA	NA	NA	Oidemia fusca	NA	NA	NA	NA	NA	NA	NA	NA
9bda75a2-8891-4f24-9f8a-0c2e3b5e6388	Melanitta fusca	Melanitta fusca	Melanitta fusca	d4f59957-902d-4a42-a9ce-49c14389800b	Melanitta fusca + Melanitta deglandi -> Melanitta fusca [lump, aou_4_19 (1944)]	Melanitta fusca -> Melanitta fusca + Melanitta deglandi [split, aou_4_24 (1949)]	no	aou_4_19 (1944)	1944	NA	NA	NA	NA	NA	NA	NA	NA	NA	NA	NA	NA	NA	NA	NA	NA	NA
ef4e5098-7ee2-4441-b368-2346b083c169	Melanitta fusca	Melanitta fusca	Melanitta fusca	d4f59957-902d-4a42-a9ce-49c14389800b	Melanitta fusca -> Melanitta fusca + Melanitta deglandi [split, aou_4_24 (1949)]	Melanitta fusca + Melanitta deglandi -> Melanitta fusca [lump, aou_5_34 (January 1982)]	no	aou_4_24 (1949)	1949	NA	NA	NA	NA	NA	NA	NA	NA	NA	NA	NA	NA	NA	NA	NA	NA	NA
2f067e3c-741a-4f55-ae85-646dcd6dda20	Melanitta fusca	Melanitta fusca	Melanitta fusca	d4f59957-902d-4a42-a9ce-49c14389800b	Melanitta fusca + Melanitta deglandi -> Melanitta fusca [lump, aou_5_34 (January 1982)]		no	aou_5_34 (January 1982)	1982	NA	White-winged Scoter	64	Anatidae	Macreuse brune	Melanitta	Anseriformes	species	Melanitta fusca	Melanitta fusca	NA	NA	NA	NA	NA	NA	Anatinae
a3b274a5-8de4-4d7a-8cfd-9d5d2222e482	Cygnus columbianus	Cygnus columbianus	Cygnus columbianus; Olor columbianus	5ef07b43-eed9-4db9-8471-e31da8a9c6db	added Olor columbianus		no	aou_1.csv (1886)	1886	NA	Tundra Swan	26; 180	Anatidae	Cygne siffleur	Cygnus	Anseriformes	species	Cygnus columbianus; Olor columbianus	Cygnus columbianus	NA	NA	NA	NA	NA	NA	Anserinae
7e1cf3fc-d7b1-46a4-a2cc-d7e42acaf4c0	Anser brachyrhynchus	Anser brachyrhynchus	Anser brachyrhynchus	779eeb6b-f113-4661-aaf4-e9d61a8574f3	added Anser brachyrhynchus	Anser brachyrhynchus + Anser fabalis -> Anser fabalis [lump, aou_4_27 (1952)]	no	aou_2_14 (1908)	1908	NA	NA	NA	NA	NA	NA	NA	NA	NA	NA	NA	NA	NA	NA	NA	NA	NA
d971c454-9b1c-4588-a067-1a0c8bdb4315	Anser brachyrhynchus	Anser brachyrhynchus	Anser brachyrhynchus	779eeb6b-f113-4661-aaf4-e9d61a8574f3	Anser brachyrhynchus + Anser fabalis -> Anser fabalis [lump, aou_4_27 (1952)]		no	aou_4_27 (1952)	1952	Monotypic. Considered subspecies of <i>A. fabalis</i> by Peters (1979).	Pink-footed Goose	13	Anatidae	Oie à bec court	Anser	Anseriformes	species	Anser brachyrhynchus	Anser brachyrhynchus	A	NA	NA	NA	NA	NA	Anserinae
80f479db-ee4d-4fab-8c3d-f956e0aa1ef0	Oceanodroma homochroa	Oceanodroma homochroa	Oceanodroma homochroa	7e96a6ef-1cea-43ec-b567-1aa99ca8c6a2	added Oceanodroma homochroa		no	aou_1.csv (1886)	1886	Monotypic.	Ashy Storm-Petrel	187; 108	Hydrobatidae	Océanite cendré	Oceanodroma	Procellariiformes	species	Oceanodroma homochroa	Oceanodroma homochroa	NA	NA	NA	NA	NA	NA	NA
d0b1b0ce-d878-4f9a-98c6-313cd31c6126	Buteo nitidus	Buteo nitidus	Asturina nitida; Buteo nitida; Asturina plagiata; Buteo nitidus	4d78ec11-e0fb-4a3f-bad7-9b224ffb83d4	added Asturina plagiata	Buteo nitidus -> Buteo plagiatus + Buteo nitidus [split, aou_7_53 (2012)]	no	aou_1.csv (1886)	1886	NA	NA	346	NA	NA	NA	NA	NA	Asturina plagiata; Buteo nitidus	NA	NA	NA	NA	NA	NA	NA	NA
c040afaa-ea80-4284-8138-f9b2af39d6eb	Buteo nitidus	Buteo nitidus	Buteo nitidus	4d78ec11-e0fb-4a3f-bad7-9b224ffb83d4	Buteo nitidus -> Buteo plagiatus + Buteo nitidus [split, aou_7_53 (2012)]		no	aou_7_53 (2012)	2012	Formerly known as Gray Hawk.	Gray-lined Hawk	299	Accipitridae	Buse cendrée	Buteo	Accipitriformes	species	NA	Buteo nitidus	NA	NA	NA	NA	NA	NA	NA
4d7e2277-7ec2-400e-a17f-0260400a8c12	Loxia megaplaga	Loxia megaplaga	Loxia megaplaga	262f28bf-c603-496e-8929-48f0ec50dc6c	Loxia leucoptera -> Loxia leucoptera + Loxia megaplaga [split, aou_7_44 (2003)]	Loxia leucoptera -> Loxia leucoptera + Loxia megaplaga [split, aou_7_44 (2003)]	no	aou_7_44 (2003)	2003	NA	NA	NA	NA	NA	NA	NA	NA	NA	NA	NA	NA	NA	NA	NA	NA	NA
d660e0ee-9a4e-464f-8450-9c80d43d6393	Loxia megaplaga	Loxia megaplaga	Loxia megaplaga	262f28bf-c603-496e-8929-48f0ec50dc6c	Loxia leucoptera -> Loxia leucoptera + Loxia megaplaga [split, aou_7_44 (2003)]		no	aou_7_44 (2003)	2003	Monotypic.	Hispaniolan Crossbill	1855	Fringillidae	Bec-croisé d'Hispaniola	Loxia	Passeriformes	species	NA	Loxia megaplaga	NA	NA	NA	NA	NA	NA	Carduelinae
9760d535-cb3a-4126-a93d-7d86778601e2	Synthliboramphus craveri	Synthliboramphus craveri	Brachyramphus craverii; Brachyramphus craveri; Endomychura craverii; Synthliboramphus craveri; Endomychura craveri	ac207847-9e50-4d71-93fe-412384c8ce14	added Brachyramphus craveri		no	aou_1.csv (1886)	1886	Monotypic.	Craveri's Murrelet	26; 524	Alcidae	Guillemot de Craveri	Synthliboramphus	Charadriiformes	species	Brachyramphus craveri; Synthliboramphus craveri	Synthliboramphus craveri	NA	NA	NA	NA	NA	NA	NA
eae60f8b-edf7-4428-90c2-0a1eb9ed7e5e	Cypseloides niger	Cypseloides niger	Nephoecetes niger; Cypseloides niger	5fbeded2-10d3-42f9-9473-11e47fc0f18c	added Cypseloides niger		no	aou_1.csv (1886)	1886	NA	Black Swift	422; 734	Apodidae	Martinet sombre	Cypseloides	Apodiformes	species	Cypseloides niger	Cypseloides niger	NA	NA	NA	NA	NA	NA	Cypseloidinae
69649829-8f9d-4d04-a979-c139e13bb47e	Scolopax rusticola	Scolopax rusticola	Scolopax rusticola	5c10fea4-a76e-4c13-b43b-718a2dbfcfde	added Scolopax rusticola		no	aou_1.csv (1886)	1886	Monotypic.	Eurasian Woodcock	455; [227]	Scolopacidae	Bécasse des bois	Scolopax	Charadriiformes	species	Scolopax rusticola	Scolopax rusticola	A	NA	NA	NA	NA	NA	Scolopacinae
3c8256aa-8e54-489d-8302-98df14c81336	Phalaropus tricolor	Phalaropus tricolor	Steganopus tricolor; Phalaropus tricolor	321dd179-6549-412a-9356-4a14dcaf8bda	added Phalaropus tricolor		no	aou_1.csv (1886)	1886	Monotypic.	Wilson's Phalarope	224; 457	Scolopacidae	Phalarope de Wilson	Phalaropus	Charadriiformes	species	Phalaropus tricolor	Phalaropus tricolor	NA	NA	NA	NA	NA	NA	Tringinae
a2c800cc-69ce-4da8-b6a4-54983c38526b	Tympanuchus pallidicinctus	Tympanuchus pallidicinctus	Tympanuchus pallidicinctus	dac119db-9ecd-45d5-8545-3c00c83e72f4	added Tympanuchus pallidicinctus		no	aou_1.csv (1886)	1886	Monotypic.	Lesser Prairie-Chicken	307; 109	Phasianidae	Tétras pâle	Tympanuchus	Galliformes	species	Tympanuchus pallidicinctus	Tympanuchus pallidicinctus	NA	NA	NA	NA	NA	NA	Tetraoninae
b6f3336d-b35b-4039-a0ac-5842998fe7bc	Apus apus	Apus apus	Apus apus	38f87ac0-7ff7-4eba-8669-4c46470ecf36	added Apus apus		no	aou_4_31 (1956)	1956	NA	Common Swift	752	Apodidae	Martinet noir	Apus	Apodiformes	species	Apus apus	Apus apus	A	NA	NA	NA	NA	NA	Apodinae
f3017838-e650-4619-bd6a-209e4679d369	Spinus pinus	Spinus pinus	Spinus pinus; Carduelis pinus	c22db99d-8b42-4837-aa00-5482f4c3f262	added Spinus pinus		no	aou_1.csv (1886)	1886	NA	Pine Siskin	533; 1860	Fringillidae	Tarin des pins	Spinus	Passeriformes	species	Spinus pinus; Carduelis pinus	Spinus pinus	NA	NA	NA	NA	NA	NA	Carduelinae
9161c94e-28e5-4ece-ab52-ee98d63caed4	Megascops asio	Megascops asio	Megascops asio maxwelliae; Megascops asio floridanus; Megascops asio mccallii; Otus asio; Megascops asio trichopsis; Megascops asio bendirei; Megascops asio kennicottii; Megascops asio	c99e1dcc-30a6-4105-8ca3-598967898eb6	added Megascops asio trichopsis; added Megascops asio mccallii; added Megascops asio bendirei; added Megascops asio kennicottii; added Megascops asio maxwelliae; added Megascops asio; added Megascops asio floridanus		no	aou_1.csv (1886)	1886	NA	Eastern Screech-Owl	669; 373a; 373b; 373c; 373d; 373e; 373f; 373	Strigidae	Petit-duc maculé	Megascops	Strigiformes	species	Megascops asio maxwelliae; Megascops asio floridanus; Megascops asio mccallii; Otus asio; Megascops asio trichopsis; Megascops asio bendirei; Megascops asio kennicottii; Megascops asio	Megascops asio	NA	NA	NA	NA	NA	NA	NA
9ae034f1-309f-457f-8e58-26267731eec3	Vireo griseus	Vireo griseus	Vireo noveboracensis; Vireo griseus	de0c4584-0767-4dc0-8329-68df4d9eca88	added Vireo noveboracensis		no	aou_1.csv (1886)	1886	NA	White-eyed Vireo	631; 1233	Vireonidae	Viréo aux yeux blancs	Vireo	Passeriformes	species	Vireo noveboracensis; Vireo griseus	Vireo griseus	NA	NA	NA	NA	NA	NA	NA
e77b02b2-37b9-4ed9-bd3c-eab29430ea33	Nycticorax nycticorax	Nycticorax nycticorax	Nycticorax nycticorax; Nycticorax nycticorax naevius	8354c191-ad29-4fbc-a224-2d32c12ed6a7	added Nycticorax nycticorax naevius		no	aou_1.csv (1886)	1886	NA	Black-crowned Night-Heron	242; 202	Ardeidae	Bihoreau gris	Nycticorax	Pelecaniformes	species	Nycticorax nycticorax; Nycticorax nycticorax naevius	Nycticorax nycticorax	NA	NA	NA	NA	NA	NA	NA
66767ddc-d1ba-462d-9eb8-f9d8b45e1d27	Empidonax oberholseri	Empidonax oberholseri	Empidonax oberholseri	ddfb90d6-fb5e-487a-a305-00e49eea8c5b	Empidonax wrightii + Empidonax oberholseri -> Empidonax oberholseri [lump, aou_4_28 (1953)]	Empidonax wrightii + Empidonax oberholseri -> Empidonax oberholseri [lump, aou_4_28 (1953)]	no	aou_4_28 (1953)	1953	NA	NA	NA	NA	NA	NA	NA	NA	NA	NA	NA	NA	NA	NA	NA	NA	NA
3d0bba8c-857f-4d2e-9d56-b11b6aef4052	Empidonax oberholseri	Empidonax oberholseri	Empidonax oberholseri; Empidonax oberholserii	ddfb90d6-fb5e-487a-a305-00e49eea8c5b	Empidonax wrightii + Empidonax oberholseri -> Empidonax oberholseri [lump, aou_4_28 (1953)]	Empidonax oberholseri -> Empidonax wrightii + Empidonax oberholseri [split, aou_5_34 (January 1982)]	no	aou_4_28 (1953)	1953	NA	NA	NA	NA	NA	NA	NA	NA	NA	NA	NA	NA	NA	NA	NA	NA	NA
05613a1a-dd3e-4084-8de9-b40caabc5554	Empidonax oberholseri	Empidonax oberholseri	Empidonax oberholseri; Empidonax oberholserii	ddfb90d6-fb5e-487a-a305-00e49eea8c5b	Empidonax oberholseri -> Empidonax wrightii + Empidonax oberholseri [split, aou_5_34 (January 1982)]		no	aou_5_34 (January 1982)	1982	Monotypic.	Dusky Flycatcher	1146	Tyrannidae	Moucherolle sombre	Empidonax	Passeriformes	species	Empidonax oberholseri	Empidonax oberholseri	NA	NA	NA	NA	NA	NA	Fluvicolinae
2830e1f1-a780-4e1e-a469-1dda6dbe2a9e	Phalacrocorax auritus	Phalacrocorax auritus	Phalacrocorax dilophus floridanus; Phalacrocorax dilophus; Phalacrocorax dilophus albociliatus; Phalacrocorax auritus; Phalacrocorax dilophus cincinatus	808712fe-881a-4545-ac06-0eb0dd4bb5f1	added Phalacrocorax dilophus albociliatus; added Phalacrocorax dilophus; added Phalacrocorax dilophus cincinatus; added Phalacrocorax dilophus floridanus		no	aou_1.csv (1886)	1886	NA	Double-crested Cormorant	120c; 120b; 120a; 209; 120	Phalacrocoracidae	Cormoran à aigrettes	Phalacrocorax	Suliformes	species	Phalacrocorax dilophus floridanus; Phalacrocorax dilophus; Phalacrocorax dilophus albociliatus; Phalacrocorax auritus; Phalacrocorax dilophus cincinatus	Phalacrocorax auritus	NA	NA	NA	NA	NA	NA	NA
438d56be-57a5-4431-a649-908608a45699	Oceanodroma macrodactyla	Oceanodroma macrodactyla	Oceanodroma macrodactyla	018fd0b0-f69e-4ccb-a800-f3bc55bf1c1e	added Oceanodroma macrodactyla		no	aou_1_01 (1889)	1889	Monotypic.	Guadalupe Storm-Petrel	191	Hydrobatidae	Océanite de Guadalupe	Oceanodroma	Procellariiformes	species	Oceanodroma macrodactyla	Oceanodroma macrodactyla	NA	†	NA	NA	NA	NA	NA
b7b6be3a-4ac8-4932-9cda-d7584db6c616	Icterus spurius	Icterus spurius	Icterus spurius	ae9c303a-6ea9-4f91-bc20-b6d195f8acb5	added Icterus spurius		no	aou_1.csv (1886)	1886	NA	Orchard Oriole	506; 1804	Icteridae	Oriole des vergers	Icterus	Passeriformes	species	Icterus spurius	Icterus spurius	NA	NA	NA	NA	NA	NA	NA
969d598e-7f40-46ea-a4b7-eba936a236ec	Gelochelidon nilotica	Gelochelidon nilotica	Sterna nilotica; Gelochelidon nilotica	187d1b54-4b04-465e-9e76-c02633ecd179	added Gelochelidon nilotica		no	aou_1.csv (1886)	1886	NA	Gull-billed Tern	63; 494	Laridae	Sterne hansel	Gelochelidon	Charadriiformes	species	Sterna nilotica; Gelochelidon nilotica	Gelochelidon nilotica	NA	NA	NA	NA	NA	NA	Sterninae
cdbbc6c4-bca6-4b3c-86cf-2e2aa64946fd	Euphonia elegantissima	Euphonia elegantissima	Euphonia elegantissima	6946146d-2d5c-4668-b635-cb078a469ca1	added Euphonia elegantissima		no	aou_1.csv (1886)	1886	NA	Elegant Euphonia	606; 1836	Fringillidae	Organiste à capuchon	Euphonia	Passeriformes	species	Euphonia elegantissima	Euphonia elegantissima	NA	NA	NA	NA	NA	NA	Euphoniinae
e8f527ef-bf8f-474e-8333-431c441b8117	Euphagus cyanocephalus	Euphagus cyanocephalus	Scolecophagus cyanocephalus; Euphagus cyanocephalus	7346bd96-bfdf-4ae4-9110-19d2928d991b	added Scolecophagus cyanocephalus		no	aou_1.csv (1886)	1886	Monotypic.	Brewer's Blackbird	510; 1785	Icteridae	Quiscale de Brewer	Euphagus	Passeriformes	species	Scolecophagus cyanocephalus; Euphagus cyanocephalus	Euphagus cyanocephalus	NA	NA	NA	NA	NA	NA	NA
df63ec93-746e-4e89-b2bc-36745fe70df8	Setophaga flavescens	Setophaga flavescens	Setophaga flavescens	7863ed00-464b-439e-a687-0f0dac119ad9	Setophaga dominica -> Setophaga flavescens + Setophaga dominica [split, aou_7_52 (2011)]	Setophaga dominica -> Setophaga flavescens + Setophaga dominica [split, aou_7_52 (2011)]	no	aou_7_52 (2011)	2011	NA	NA	NA	NA	NA	NA	NA	NA	NA	NA	NA	NA	NA	NA	NA	NA	NA
f837e69e-0620-4159-808b-0d5c2c9b75bd	Setophaga flavescens	Setophaga flavescens	Setophaga flavescens	7863ed00-464b-439e-a687-0f0dac119ad9	Setophaga dominica -> Setophaga flavescens + Setophaga dominica [split, aou_7_52 (2011)]		no	aou_7_52 (2011)	2011	NA	Bahama Warbler	2076	Parulidae	Paruline de Todd	Setophaga	Passeriformes	species	NA	Setophaga flavescens	NA	NA	NA	NA	NA	NA	NA
0a754d8f-c166-44f2-bd9b-747e6e9ec307	Zonotrichia atricapilla	Zonotrichia atricapilla	Zonotrichia coronata; Zonotrichia atricapilla	60ad6cc1-ae03-4c43-95f1-aac104ae580a	added Zonotrichia coronata		no	aou_1.csv (1886)	1886	Monotypic.	Golden-crowned Sparrow	557; 1729	Emberizidae	Bruant à couronne dorée	Zonotrichia	Passeriformes	species	Zonotrichia coronata; Zonotrichia atricapilla	Zonotrichia atricapilla	NA	NA	NA	NA	NA	NA	NA
9ff01e79-382b-44b8-a788-1a7801dc9e2f	Setophaga virens	Setophaga virens	Dendroica virens; Setophaga virens	2e5f4d19-4c29-4dbb-918f-7b68b2f9e83f	added Dendroica virens		no	aou_1.csv (1886)	1886	Monotypic.	Black-throated Green Warbler	1553; 667	Parulidae	Paruline à gorge noire	Setophaga	Passeriformes	species	Dendroica virens	Setophaga virens	NA	NA	NA	NA	NA	NA	NA
9bcd07cd-fcca-4efd-9469-76162f40c194	Puffinus newelli	Puffinus newelli	Puffinus newelli	5bf1d3a3-619b-4c4b-a95f-0b9b7fbb4926	Puffinus auricularis -> Puffinus newelli + Puffinus auricularis + Puffinus myrtae [split, aou_7_56 (2015)]	Puffinus auricularis -> Puffinus newelli + Puffinus auricularis + Puffinus myrtae [split, aou_7_56 (2015)]	no	aou_7_56 (2015)	2015	NA	NA	NA	NA	NA	NA	NA	NA	NA	NA	NA	NA	NA	NA	NA	NA	NA
b275be43-7b02-4072-98fd-e8dfe8d8599e	Puffinus newelli	Puffinus newelli	Puffinus newelli	5bf1d3a3-619b-4c4b-a95f-0b9b7fbb4926	Puffinus auricularis -> Puffinus newelli + Puffinus auricularis + Puffinus myrtae [split, aou_7_56 (2015)]		no	aou_7_56 (2015)	2015	Formerly considered conspecific with Puffinus auricularis.	Newell's Shearwater	11501	Procellariidae	Puffin de Newell	Puffinus	Procellariiformes	species	NA	Puffinus newelli	NA	NA	NA	NA	NA	NA	NA
e9c15649-84c4-4137-948b-896bd912a377	Rhynchopsitta pachyrhyncha	Rhynchopsitta pachyrhyncha	Rhynchopsitta pachyrhyncha	7310ab65-ef5d-4915-9b68-0fd018592543	added Rhynchopsitta pachyrhyncha		no	aou_2_10 (1901)	1901	Monotypic.	Thick-billed Parrot	607	Psittacidae	Conure à gros bec	Rhynchopsitta	Psittaciformes	species	Rhynchopsitta pachyrhyncha	Rhynchopsitta pachyrhyncha	NA	NA	NA	NA	NA	NA	Arinae
3f5c1916-53e8-4948-923b-dc621dab935e	Larus glaucoides	Larus glaucoides	Larus leucopterus; Larus glaucoides	6a8c5926-621f-4e77-b8c4-e0b2e72adb14	added Larus leucopterus		no	aou_1.csv (1886)	1886	NA	Iceland Gull	470; 43	Laridae	Goéland arctique	Larus	Charadriiformes	species	Larus leucopterus; Larus glaucoides	Larus glaucoides	NA	NA	NA	NA	NA	NA	Larinae
373659f7-4dff-4d67-8f75-7e312c575eeb	Cynanthus latirostris	Cynanthus latirostris	Cynanthus latirostris; Iache latirostris; Cyananthus latirostris	c482b5a1-681d-4cc1-b04c-159ab5160d14	added Iache latirostris		no	aou_1.csv (1886)	1886	NA	Broad-billed Hummingbird	441; 803	Trochilidae	Colibri circé	Cynanthus	Apodiformes	species	Cynanthus latirostris; Iache latirostris	Cynanthus latirostris	NA	NA	NA	NA	NA	NA	Trochilinae
a37f5df7-1a91-4488-aa3d-18aedb50fad3	Onychoprion aleuticus	Onychoprion aleuticus	Sterna aleutica; Onychoprion aleuticus	45238148-8320-47b8-a975-076e03f92241	added Sterna aleutica		no	aou_1.csv (1886)	1886	Monotypic.	Aleutian Tern	489; 73	Laridae	Sterne des Aléoutiennes	Onychoprion	Charadriiformes	species	Sterna aleutica	Onychoprion aleuticus	NA	NA	NA	NA	NA	NA	Sterninae
3243a90c-f89a-49b7-a310-f13830eb988d	Aphelocoma woodhouseii	Aphelocoma woodhouseii	Aphelocoma woodhouseii; Aphelocoma woodhousei	4a0ef0c7-f146-42c6-8817-eebc12cec446	added Aphelocoma woodhousei	Aphelocoma woodhousei + Aphelocoma texana + Aphelocoma cyanotis + Aphelocoma californica -> Aphelocoma californica [lump, aou_4 (1931)]	no	aou_1.csv (1886)	1886	NA	NA	480	NA	NA	NA	NA	NA	Aphelocoma woodhousei	NA	NA	NA	NA	NA	NA	NA	NA
a5a02e6f-7d3d-42a2-bb17-a86bce24f0bf	Aphelocoma woodhouseii	Aphelocoma woodhouseii	Aphelocoma woodhouseii; Aphelocoma woodhousei	4a0ef0c7-f146-42c6-8817-eebc12cec446	Aphelocoma woodhousei + Aphelocoma texana + Aphelocoma cyanotis + Aphelocoma californica -> Aphelocoma californica [lump, aou_4 (1931)]	Aphelocoma californica -> Aphelocoma californica + Aphelocoma woodhouseii [split, aou_7_57 (2016)]	no	aou_4 (1931)	1931	NA	NA	NA	NA	NA	NA	NA	NA	NA	NA	NA	NA	NA	NA	NA	NA	NA
6a7a607c-5b76-44a1-889d-0817ee3dc5d7	Aphelocoma woodhouseii	Aphelocoma woodhouseii	Aphelocoma woodhouseii	4a0ef0c7-f146-42c6-8817-eebc12cec446	Aphelocoma californica -> Aphelocoma californica + Aphelocoma woodhouseii [split, aou_7_57 (2016)]		no	aou_7_57 (2016)	2016	Formerly considered conspecific with Aphelocoma californica.	Woodhouse's Scrub-Jay	12111	Corvidae	Geai de Woodhouse	Aphelocoma	Passeriformes	species	NA	Aphelocoma woodhouseii	NA	NA	NA	NA	NA	NA	NA
4a49fd99-03a1-4279-bf4b-a49800b49f42	Pica nuttalli	Pica nuttalli	Pica nuttalli	904d21e4-de82-40dd-90d8-00fb49deb3b8	added Pica nuttalli		no	aou_1.csv (1886)	1886	Monotypic.	Yellow-billed Magpie	476; 1294	Corvidae	Pie à bec jaune	Pica	Passeriformes	species	Pica nuttalli	Pica nuttalli	NA	NA	NA	NA	NA	NA	NA
6a0eb05c-ac90-4ef6-9aa9-c79950412c9f	Bubo virginianus	Bubo virginianus	Bubo virginianus; Bubo virginianus arcticus; Bubo virginianus subarcticus; Bubo virginianus saturatus	91cfdf83-9587-4fd0-bc3b-7cc54485139c	added Bubo virginianus; added Bubo virginianus saturatus; added Bubo virginianus subarcticus; added Bubo virginianus arcticus		no	aou_1.csv (1886)	1886	NA	Great Horned Owl	375; 375a; 375b; 375c; 681	Strigidae	Grand-duc d'Amérique	Bubo	Strigiformes	species	Bubo virginianus; Bubo virginianus arcticus; Bubo virginianus subarcticus; Bubo virginianus saturatus	Bubo virginianus	NA	NA	NA	NA	NA	NA	NA
55ab2e08-88b4-4c6f-9379-bda5e2853f53	Calidris ferruginea	Calidris ferruginea	Calidris ferruginea; Tringa ferruginea; Erolia ferruginea; Erolia testacea	00040ac9-d0c1-4ca5-81e5-f0f22c3fd486	added Tringa ferruginea		no	aou_1.csv (1886)	1886	Monotypic.	Curlew Sandpiper	244; 443	Scolopacidae	Bécasseau cocorli	Calidris	Charadriiformes	species	Calidris ferruginea; Tringa ferruginea	Calidris ferruginea	NA	NA	NA	NA	NA	NA	Arenariinae
083b970d-9365-4bb1-9964-4a270c6cc0cb	Limnodromus scolopaceus	Limnodromus scolopaceus	Limnodromus scolopaceus	1044e475-9c3c-4f31-9457-018230d8c2ee	Limnodromus griseus -> Limnodromus griseus + Limnodromus scolopaceus [split, aou_4_29 (1954)]	Limnodromus griseus -> Limnodromus griseus + Limnodromus scolopaceus [split, aou_4_29 (1954)]	no	aou_4_29 (1954)	1954	NA	NA	NA	NA	NA	NA	NA	NA	NA	NA	NA	NA	NA	NA	NA	NA	NA
27bca9c2-8d6d-45c3-94db-255cf01a275f	Limnodromus scolopaceus	Limnodromus scolopaceus	Limnodromus scolopaceus	1044e475-9c3c-4f31-9457-018230d8c2ee	Limnodromus griseus -> Limnodromus griseus + Limnodromus scolopaceus [split, aou_4_29 (1954)]		no	aou_4_29 (1954)	1954	Monotypic.	Long-billed Dowitcher	450	Scolopacidae	Bécassin à long bec	Limnodromus	Charadriiformes	species	Limnodromus scolopaceus	Limnodromus scolopaceus	NA	NA	NA	NA	NA	NA	Scolopacinae
5c6bc0fa-90b2-47da-9a14-3acda6a66894	Melanerpes uropygialis	Melanerpes uropygialis	Melanerpes uropygialis; Centurus uropygialis	72946de8-aae3-4f50-8d58-93ca522ff565	added Melanerpes uropygialis		no	aou_1.csv (1886)	1886	NA	Gila Woodpecker	411; 950	Picidae	Pic des saguaros	Melanerpes	Piciformes	species	Melanerpes uropygialis	Melanerpes uropygialis	NA	NA	NA	NA	NA	NA	Picinae
56426c49-1515-4fba-9290-3770982368ef	Anas eatoni	Anas eatoni	Anas eatoni	bb87c0c6-1a7e-4731-8ff4-67b64838b129	Anas acuta -> Anas eatoni + Anas acuta [split, aou_6_41 (1997)]		no	aou_6_41 (1997)	1997	NA	NA	NA	NA	NA	NA	NA	NA	NA	NA	NA	NA	NA	NA	NA	NA	NA
56426c49-1515-4fba-9290-3770982368ef	Anas eatoni	Anas eatoni	Anas eatoni	bb87c0c6-1a7e-4731-8ff4-67b64838b129	Anas acuta -> Anas eatoni + Anas acuta [split, aou_6_41 (1997)]		no	aou_6_41 (1997)	1997	NA	NA	NA	NA	NA	NA	NA	NA	NA	NA	NA	NA	NA	NA	NA	NA	NA
2757a529-8142-4230-ac58-36b53b0eebcd	Crex crex	Crex crex	Crex crex	744bc23b-a3f6-4fc1-88cc-e93d6db6eeac	added Crex crex		no	aou_1.csv (1886)	1886	Monotypic.	Corn Crake	[217]; 339	Rallidae	Râle des genêts	Crex	Gruiformes	species	Crex crex	Crex crex	A	NA	NA	NA	NA	NA	NA
03c54f18-6432-4f25-9327-12ca750352c5	Brachyramphus perdix	Brachyramphus perdix	Brachyramphus perdix	9fd46f56-66ff-4745-a9a5-8a8edbfac376	Brachyramphus marmoratus -> Brachyramphus perdix + Brachyramphus marmoratus [split, aou_6_41 (1997)]	Brachyramphus marmoratus -> Brachyramphus perdix + Brachyramphus marmoratus [split, aou_6_41 (1997)]	no	aou_6_41 (1997)	1997	NA	NA	NA	NA	NA	NA	NA	NA	NA	NA	NA	NA	NA	NA	NA	NA	NA
f2246cbf-73dd-4930-93bf-692f84799c1b	Brachyramphus perdix	Brachyramphus perdix	Brachyramphus perdix	9fd46f56-66ff-4745-a9a5-8a8edbfac376	Brachyramphus marmoratus -> Brachyramphus perdix + Brachyramphus marmoratus [split, aou_6_41 (1997)]		no	aou_6_41 (1997)	1997	Monotypic. Considered subspecies of <i>B. marmoratus</i> by Peters (1934).	Long-billed Murrelet	520	Alcidae	Guillemot à long bec	Brachyramphus	Charadriiformes	species	NA	Brachyramphus perdix	A	NA	NA	NA	NA	NA	NA
a364b274-1618-4232-af89-e2778d87cba4	Larus heermanni	Larus heermanni	Larus heermanni	a16e9ab0-0a85-4644-b285-c23f819cd9ff	added Larus heermanni		no	aou_1.csv (1886)	1886	Monotypic.	Heermann's Gull	462; 57	Laridae	Goéland de Heermann	Larus	Charadriiformes	species	Larus heermanni	Larus heermanni	NA	NA	NA	NA	NA	NA	Larinae
c7bf8dc8-0f31-49fd-8495-43b58f45fd71	Numenius tahitiensis	Numenius tahitiensis	Numenius tahitiensis; Phaeopus tahitiensis	2f4f858d-35d8-4beb-b893-64ab589ba882	added Numenius tahitiensis		no	aou_1.csv (1886)	1886	Monotypic.	Bristle-thighed Curlew	414; [268]	Scolopacidae	Courlis d'Alaska	Numenius	Charadriiformes	species	Numenius tahitiensis	Numenius tahitiensis	NA	NA	NA	NA	NA	NA	Numeniinae
9c251c99-2a1f-47d0-9757-c109c1611d70	Dendrocygna bicolor	Dendrocygna bicolor	Dendrocygna fulva; Dendrocygna bicolor	fb9d4697-0c56-40f4-8328-040d515d6fe2	added Dendrocygna fulva		no	aou_1.csv (1886)	1886	Monotypic.	Fulvous Whistling-Duck	178; 10	Anatidae	Dendrocygne fauve	Dendrocygna	Anseriformes	species	Dendrocygna fulva; Dendrocygna bicolor	Dendrocygna bicolor	NA	NA	NA	NA	NA	NA	Dendrocygninae
dc688ba4-7c73-4b5b-b885-ad38792e2e3f	Buteo regalis	Buteo regalis	Archibuteo ferrugineus; Buteo regalis	bd1d9906-36a6-4fd1-be34-c1768b7f71ea	added Archibuteo ferrugineus		no	aou_1.csv (1886)	1886	Monotypic.	Ferruginous Hawk	348; 306	Accipitridae	Buse rouilleuse	Buteo	Accipitriformes	species	Archibuteo ferrugineus; Buteo regalis	Buteo regalis	NA	NA	NA	NA	NA	NA	NA
29349f3b-32b0-46d0-aedb-9deb00851d72	Fulica americana	Fulica americana	Fulica americana	7720fa8a-510f-411c-a2fe-2bae5476f0b4	added Fulica americana	Fulica caribaea + Fulica americana -> Fulica americana [lump, aou_7_57 (2016)]	no	aou_1.csv (1886)	1886	NA	NA	221	NA	NA	NA	NA	NA	Fulica americana	NA	NA	NA	NA	NA	NA	NA	NA
ff594919-4e1a-4ab3-8d85-710f650a3ff3	Fulica americana	Fulica americana	Fulica americana	7720fa8a-510f-411c-a2fe-2bae5476f0b4	Fulica caribaea + Fulica americana -> Fulica americana [lump, aou_7_57 (2016)]		no	aou_7_57 (2016)	2016	NA	American Coot	360	Rallidae	Foulque d'Amérique	Fulica	Gruiformes	species	NA	Fulica americana	NA	NA	NA	NA	NA	NA	NA
4e30dcf5-5e27-46bf-87d9-f31fdb1f48ad	Nyctidromus albicollis	Nyctidromus albicollis	Nyctidromus albicollis	7c688085-6d0e-4ef5-833c-9f1fa831f5d7	added Nyctidromus albicollis		no	aou_1.csv (1886)	1886	NA	Common Pauraque	711; 419	Caprimulgidae	Engoulevent pauraqué	Nyctidromus	Caprimulgiformes	species	Nyctidromus albicollis	Nyctidromus albicollis	NA	NA	NA	NA	NA	NA	Caprimulginae
f601e61b-293a-49cb-9413-b60b26d09afe	Ardenna pacifica	Ardenna pacifica	Thyellodroma cuneata; Puffinus pacificus; Puffinus cuneatus; Ardenna pacifica	624587ef-f3ba-4be7-8812-7872cb3b49d7	added Puffinus cuneatus		no	aou_2_12 (1903)	1903	Monotypic.	Wedge-tailed Shearwater	172	Procellariidae	Puffin fouquet	Ardenna	Procellariiformes	species	Puffinus pacificus	Ardenna pacifica	NA	NA	NA	NA	NA	NA	NA
094d2f3a-ec11-46e0-bd01-eb80025fc3ce	Poecile carolinensis	Poecile carolinensis	Poecile carolinensis; Penthestes carolinensis; Parus carolinensis	b8eee1a0-1f8e-4b86-b05d-c40ab391d3ce	added Parus carolinensis		no	aou_1.csv (1886)	1886	NA	Carolina Chickadee	1333; 736	Paridae	Mésange de Caroline	Poecile	Passeriformes	species	Parus carolinensis	Poecile carolinensis	NA	NA	NA	NA	NA	NA	NA
59fe8ddc-7eef-45fa-81cb-acd3d46513ca	(not found in dataset)		Cassidix mexicanus	4b39b2a0-d52f-47af-9225-3937a841983e	Megaquiscalus major + Cassidix mexicanus -> Cassidix mexicanus [lump, aou_4 (1931)]	Megaquiscalus major + Cassidix mexicanus -> Cassidix mexicanus [lump, aou_4 (1931)]	no	aou_4 (1931)	1931	NA	NA	NA	NA	NA	NA	NA	NA	NA	NA	NA	NA	NA	NA	NA	NA	NA
c010c52b-c63a-4975-9f46-76424886bc6e	(not found in dataset)		Cassidix mexicanus	4b39b2a0-d52f-47af-9225-3937a841983e	Megaquiscalus major + Cassidix mexicanus -> Cassidix mexicanus [lump, aou_4 (1931)]	Cassidix mexicanus -> Cassidix major + Cassidix mexicanus [split, aou_5_32 (1973)]	no	aou_4 (1931)	1931	NA	NA	NA	NA	NA	NA	NA	NA	NA	NA	NA	NA	NA	NA	NA	NA	NA
cfe32a7a-ed6e-44eb-aad1-e835f3288d0b	Quiscalus mexicanus	Quiscalus mexicanus	Quiscalus mexicanus; Cassidix mexicanus	4b39b2a0-d52f-47af-9225-3937a841983e	Cassidix mexicanus -> Cassidix major + Cassidix mexicanus [split, aou_5_32 (1973)]		no	aou_5_32 (1973)	1973	NA	Great-tailed Grackle	1788	Icteridae	Quiscale à longue queue	Quiscalus	Passeriformes	species	Quiscalus mexicanus	Quiscalus mexicanus	NA	NA	NA	NA	NA	NA	NA
283267e7-21dc-4b58-836b-655f14d085ac	Sterna hirundo	Sterna hirundo	Sterna hirundo	7d21858c-586c-498e-bd3c-9da52bf44355	added Sterna hirundo		no	aou_1.csv (1886)	1886	NA	Common Tern	501; 70	Laridae	Sterne pierregarin	Sterna	Charadriiformes	species	Sterna hirundo	Sterna hirundo	NA	NA	NA	NA	NA	NA	Sterninae
a7c35cae-3348-4730-b8df-111895f583f2	Colaptes auratus	Colaptes auratus	Colaptes auratus	a3968393-7184-4259-a8b4-0f83856c7f90	added Colaptes auratus	Colaptes auratus + Colaptes chrysoides + Colaptes cafer -> Colaptes auratus [lump, aou_5_32 (1973)]	no	aou_1.csv (1886)	1886	NA	NA	412	NA	NA	NA	NA	NA	Colaptes auratus	NA	NA	NA	NA	NA	NA	NA	NA
81eedf20-a50b-4a50-88c0-71e8c2ea75ed	Colaptes auratus	Colaptes auratus	Colaptes auratus	a3968393-7184-4259-a8b4-0f83856c7f90	Colaptes auratus + Colaptes chrysoides + Colaptes cafer -> Colaptes auratus [lump, aou_5_32 (1973)]		no	aou_5_32 (1973)	1973	NA	Northern Flicker	979	Picidae	Pic flamboyant	Colaptes	Piciformes	species	Colaptes auratus	Colaptes auratus	NA	NA	NA	NA	NA	NA	Picinae
b5d5c7e3-6531-4ef6-a571-9c69dc00ed5f	Charadrius dubius	Charadrius dubius	Charadrius dubius; Aegialitis dubia	5627e51c-ea27-4add-a52f-d114a7577c55	added Aegialitis dubia		no	aou_1.csv (1886)	1886	NA	Little Ringed Plover	383; [276]	Charadriidae	Pluvier petit-gravelot	Charadrius	Charadriiformes	species	Charadrius dubius; Aegialitis dubia	Charadrius dubius	A	NA	NA	NA	NA	NA	Charadriinae
4ca8e11c-976a-4977-a6e0-409ae8882ab3	Egretta thula	Egretta thula	Leucophoyx thula; Egretta thula; Egretta candidissima; Ardea candidissima	7cdf8ab5-6b6e-4bca-9cb5-367aa0959f41	added Ardea candidissima		no	aou_1.csv (1886)	1886	NA	Snowy Egret	232; 197	Ardeidae	Aigrette neigeuse	Egretta	Pelecaniformes	species	Egretta thula; Ardea candidissima	Egretta thula	NA	NA	NA	NA	NA	NA	NA
a6be27fe-75c9-45fd-b5f5-6905828e283a	Regulus calendula	Regulus calendula	Corthylio calendula; Regulus calendula	1c4770f1-6b3c-4e2c-b266-6ad00fcba87d	added Regulus calendula		no	aou_1.csv (1886)	1886	NA	Ruby-crowned Kinglet	1403; 749	Regulidae	Roitelet à couronne rubis	Regulus	Passeriformes	species	Regulus calendula	Regulus calendula	NA	NA	NA	NA	NA	NA	NA
83876d80-4040-496e-a8b4-f24d22117abc	Tyrannus dominicensis	Tyrannus dominicensis	Tyrannus dominicensis	323e37c0-5632-4237-be10-4559ec3e6e4b	added Tyrannus dominicensis		no	aou_1.csv (1886)	1886	NA	Gray Kingbird	445; 1197	Tyrannidae	Tyran gris	Tyrannus	Passeriformes	species	Tyrannus dominicensis	Tyrannus dominicensis	NA	NA	NA	NA	NA	NA	Tyranninae
18426374-acbd-46b0-b593-ecb0055e8467	Myiozetetes similis	Myiozetetes similis	Myiozetetes similis	55c8c6fa-38d5-4559-9237-dc88635edbe5	Myiozetetes similis + Myiozetetes texensis -> Myiozetetes similis [lump, aou_2_11 (1902)]	Myiozetetes similis + Myiozetetes texensis -> Myiozetetes similis [lump, aou_2_11 (1902)]	no	aou_2_11 (1902)	1902	NA	NA	NA	NA	NA	NA	NA	NA	NA	NA	NA	NA	NA	NA	NA	NA	NA
f4e77752-f322-4efa-acfa-55adc91ea7da	Myiozetetes similis	Myiozetetes similis	Myiozetetes similis	55c8c6fa-38d5-4559-9237-dc88635edbe5	Myiozetetes similis + Myiozetetes texensis -> Myiozetetes similis [lump, aou_2_11 (1902)]		no	aou_2_11 (1902)	1902	NA	Social Flycatcher	1182	Tyrannidae	Tyran sociable	Myiozetetes	Passeriformes	species	NA	Myiozetetes similis	NA	NA	NA	NA	NA	NA	Tyranninae
6c4e7710-e7fa-4ab6-b13d-aa2f42f11135	Cathartes aura	Cathartes aura	Cathartes aura	a3c21d33-1d49-4bc1-bcdc-667758baebc1	added Cathartes aura		no	aou_1.csv (1886)	1886	NA	Turkey Vulture	256; 325	Cathartidae	Urubu à tête rouge	Cathartes	Cathartiformes	species	Cathartes aura	Cathartes aura	NA	NA	NA	NA	NA	NA	NA
9ad9af32-7464-4caf-89bb-8694fb5094a5	Ammodramus caudacutus	Ammodramus caudacutus	Ammodramus caudacutus; Ammodramus caudacutus nelsoni	0af1570d-5248-4751-97c8-39512a84ae56	added Ammodramus caudacutus nelsoni; added Ammodramus caudacutus	Ammodramus caudacutus -> Ammodramus caudacutus + Ammodramus nelsoni [split, aou_2_09 (1899)]	no	aou_1.csv (1886)	1886	NA	NA	549; 549a	NA	NA	NA	NA	NA	Ammodramus caudacutus; Ammodramus caudacutus nelsoni	NA	NA	NA	NA	NA	NA	NA	NA
1044ac68-fc12-4aa6-b72c-37788d6ad42d	Ammodramus caudacutus	Ammodramus caudacutus	Passerherbulus caudacuta; Ammodramus caudacutus; Passerherbulus caudacutus	0af1570d-5248-4751-97c8-39512a84ae56	Ammodramus caudacutus -> Ammodramus caudacutus + Ammodramus nelsoni [split, aou_2_09 (1899)]	Passerherbulus nelsoni + Passerherbulus caudacutus -> Passerherbulus caudacutus [lump, aou_4 (1931)]; Passerherbulus lecontei -> Passerherbulus lecontei + Passerherbulus caudacutus [split, aou_4 (1931)]	no	aou_2_09 (1899)	1899	NA	NA	NA	NA	NA	NA	NA	NA	NA	NA	NA	NA	NA	NA	NA	NA	NA
3af4f41f-034c-4a69-bcf8-b3160aef67f0	(not found in dataset)		Passerherbulus caudacuta; Passerherbulus caudacutus	0af1570d-5248-4751-97c8-39512a84ae56	Passerherbulus nelsoni + Passerherbulus caudacutus -> Passerherbulus caudacutus [lump, aou_4 (1931)]; Passerherbulus lecontei -> Passerherbulus lecontei + Passerherbulus caudacutus [split, aou_4 (1931)]	Ammospiza leconteii + Passerherbulus caudacutus -> Ammospiza leconteii [lump, aou_5_32 (1973)]	no	aou_4 (1931)	1931	NA	NA	NA	NA	NA	NA	NA	NA	NA	NA	NA	NA	NA	NA	NA	NA	NA
eed4aff0-6996-4c96-9780-d043ad10313f	Ammodramus caudacutus	Ammodramus caudacutus	Ammodramus caudacutus; Ammospiza caudacuta; Passerherbulus caudacutus	0af1570d-5248-4751-97c8-39512a84ae56	Ammospiza leconteii + Passerherbulus caudacutus -> Ammospiza leconteii [lump, aou_5_32 (1973)]	Ammodramus caudacutus -> Ammodramus caudacutus + Ammodramus nelsoni [split, aou_6_40 (1995)]	no	aou_5_32 (1973)	1973	NA	NA	NA	NA	NA	NA	NA	NA	Ammodramus caudacutus	NA	NA	NA	NA	NA	NA	NA	NA
91e76348-e76b-41d4-90a3-09716d5dd950	Ammodramus caudacutus	Ammodramus caudacutus	Ammodramus caudacutus	0af1570d-5248-4751-97c8-39512a84ae56	Ammodramus caudacutus -> Ammodramus caudacutus + Ammodramus nelsoni [split, aou_6_40 (1995)]		no	aou_6_40 (1995)	1995	NA	Saltmarsh Sparrow	1718	Emberizidae	Bruant à queue aiguë	Ammodramus	Passeriformes	species	NA	Ammodramus caudacutus	NA	NA	NA	NA	NA	NA	NA
45fe1e0c-f2c9-4729-86b2-cf42d67539d9	Toxostoma longirostre	Toxostoma longirostre	Toxostoma longirostre; Harporhynchus longirostris	58653c85-429d-4cf6-8c79-808ead0954fd	added Harporhynchus longirostris		no	aou_1.csv (1886)	1886	NA	Long-billed Thrasher	1493; 706	Mimidae	Moqueur à long bec	Toxostoma	Passeriformes	species	Toxostoma longirostre; Harporhynchus longirostris	Toxostoma longirostre	NA	NA	NA	NA	NA	NA	NA
6c256ae7-cdb4-4bde-85fe-cee0311c2009	Anas cyanoptera	Anas cyanoptera	Anas cyanoptera; Querquedula cyanoptera; Quequerdula cyanoptera	147ef64a-374e-4216-98ce-e12a8204e1ca	added Anas cyanoptera		no	aou_1.csv (1886)	1886	NA	Cinnamon Teal	141; 43	Anatidae	Sarcelle cannelle	Anas	Anseriformes	species	Anas cyanoptera	Anas cyanoptera	NA	NA	NA	NA	NA	NA	Anatinae
dfa904c4-6bf3-459a-afcb-48213d9054cb	Mergus serrator	Mergus serrator	Mergus serrator; Merganser serrator	6f004a70-9adf-42ea-837e-10364bcff424	added Merganser serrator		no	aou_1.csv (1886)	1886	Monotypic.	Red-breasted Merganser	73; 130	Anatidae	Harle huppé	Mergus	Anseriformes	species	Mergus serrator; Merganser serrator	Mergus serrator	NA	NA	NA	NA	NA	NA	Anatinae
b079e65d-b97d-4dd3-b988-4e42e6ab0b0c	Aythya fuligula	Aythya fuligula	Aythya fuligula; Nyroca fuligula	9c3518fd-f68d-41cf-885b-48b2ec8e7720	added Nyroca fuligula		no	aou_4 (1931)	1931	Monotypic.	Tufted Duck	54	Anatidae	Fuligule morillon	Aythya	Anseriformes	species	Aythya fuligula	Aythya fuligula	NA	NA	NA	NA	NA	NA	Anatinae
9f164231-2e66-4a83-9163-f7f4c7b44172	Buteo jamaicensis	Buteo jamaicensis	Buteo jamaicensis	ea748c74-e53b-463f-a9ee-a2154d09ab1e	Buteo borealis + Buteo jamaicensis -> Buteo jamaicensis [lump, aou_4_19 (1944)]	Buteo borealis + Buteo jamaicensis -> Buteo jamaicensis [lump, aou_4_19 (1944)]	no	aou_4_19 (1944)	1944	NA	NA	NA	NA	NA	NA	NA	NA	NA	NA	NA	NA	NA	NA	NA	NA	NA
b5753f4b-2e09-4c44-971d-039461989eda	Buteo jamaicensis	Buteo jamaicensis	Buteo jamaicensis	ea748c74-e53b-463f-a9ee-a2154d09ab1e	Buteo borealis + Buteo jamaicensis -> Buteo jamaicensis [lump, aou_4_19 (1944)]	Buteo harlani + Buteo jamaicensis -> Buteo jamaicensis [lump, aou_5_32 (1973)]	no	aou_4_19 (1944)	1944	NA	NA	NA	NA	NA	NA	NA	NA	NA	NA	NA	NA	NA	NA	NA	NA	NA
4e56f601-c659-4fe1-b4ec-22d31e68c3f7	Buteo jamaicensis	Buteo jamaicensis	Buteo jamaicensis	ea748c74-e53b-463f-a9ee-a2154d09ab1e	Buteo harlani + Buteo jamaicensis -> Buteo jamaicensis [lump, aou_5_32 (1973)]		no	aou_5_32 (1973)	1973	NA	Red-tailed Hawk	305	Accipitridae	Buse à queue rousse	Buteo	Accipitriformes	species	Buteo jamaicensis	Buteo jamaicensis	NA	NA	NA	NA	NA	NA	NA
8b41b261-2380-476d-9ebd-b148bbf48373	Limosa fedoa	Limosa fedoa	Limosa fedoa	c0806cdd-e071-4bc2-a0f6-f78ee65d1e1c	added Limosa fedoa		no	aou_1.csv (1886)	1886	NA	Marbled Godwit	422; 249	Scolopacidae	Barge marbrée	Limosa	Charadriiformes	species	Limosa fedoa	Limosa fedoa	NA	NA	NA	NA	NA	NA	Limosinae
91193070-dbbf-46d3-8dad-05189be77277	Prunella montanella	Prunella montanella	Prunella montanella	47a1e470-b8f4-4cc5-bde7-3df87c3b78bb	added Prunella montanella		no	aou_4 (1931)	1931	NA	Siberian Accentor	1512	Prunellidae	Accenteur montanelle	Prunella	Passeriformes	species	Prunella montanella	Prunella montanella	A	NA	NA	NA	NA	NA	NA
f003a83b-39a2-4512-b83c-02ba1bcf54f3	Setophaga cerulea	Setophaga cerulea	Dendroica rara; Setophaga cerulea; Dendroica caerulea; Dendroica cerulea	516c4c5c-7774-4282-b56e-29add6c0042d	added Dendroica caerulea		no	aou_1.csv (1886)	1886	Monotypic.	Cerulean Warbler	658; 1570	Parulidae	Paruline azurée	Setophaga	Passeriformes	species	Dendroica caerulea; Dendroica cerulea	Setophaga cerulea	NA	NA	NA	NA	NA	NA	NA
4ff95317-69de-4e5b-81f8-349cbc542862	Actitis macularius	Actitis macularius	Actitis macularius; Actitis macularia	c0c5998f-c126-4670-89db-d670d72552e8	added Actitis macularia		no	aou_1.csv (1886)	1886	Monotypic.	Spotted Sandpiper	397; 263	Scolopacidae	Chevalier grivelé	Actitis	Charadriiformes	species	Actitis macularia	Actitis macularius	NA	NA	NA	NA	NA	NA	Tringinae
8c352ca2-5cc8-4aed-9ce5-3dad97dccb1b	Melospiza melodia	Melospiza melodia	Melospiza fasciata; Melospiza fasciata fallax; Melospiza fasciata guttata; Melospiza melodia; Melospiza fasciata samuelis; Melospiza fasciata montana; Melospiza fasciata rufina; Melospiza fasciata heermanni	b42b1608-36e2-4e43-8a52-c14e167529f9	added Melospiza fasciata; added Melospiza fasciata montana; added Melospiza fasciata rufina; added Melospiza fasciata samuelis; added Melospiza fasciata guttata; added Melospiza fasciata fallax; added Melospiza fasciata heermanni	Melospiza cinerea + Melospiza melodia + Melospiza insignis -> Melospiza cinerea [lump, aou_2_12 (1903)]	no	aou_1.csv (1886)	1886	NA	NA	581f; 581a; 581b; 581c; 581; 581d; 581e	NA	NA	NA	NA	NA	Melospiza fasciata; Melospiza fasciata fallax; Melospiza fasciata guttata; Melospiza fasciata samuelis; Melospiza fasciata montana; Melospiza fasciata rufina; Melospiza fasciata heermanni	NA	NA	NA	NA	NA	NA	NA	NA
8a2f4236-ab49-4085-a993-9b161f494326	Melospiza melodia	Melospiza melodia	Melospiza melodia	b42b1608-36e2-4e43-8a52-c14e167529f9	Melospiza cinerea + Melospiza melodia + Melospiza insignis -> Melospiza cinerea [lump, aou_2_12 (1903)]		no	aou_2_12 (1903)	1903	NA	Song Sparrow	1722	Emberizidae	Bruant chanteur	Melospiza	Passeriformes	species	Melospiza melodia	Melospiza melodia	NA	NA	NA	NA	NA	NA	NA
e50d226b-5588-4f04-9240-37b84195930e	Luscinia calliope	Luscinia calliope	Calliope calliope; Luscinia calliope	58a5e0e6-bb3b-420b-8c25-1ed3c1a3ac93	added Calliope calliope		no	aou_3_16 (1912)	1912	Monotypic.	Siberian Rubythroat	1421	Muscicapidae	Rossignol calliope	Luscinia	Passeriformes	species	Luscinia calliope	Luscinia calliope	A	NA	NA	NA	NA	NA	NA
f2c045ce-c249-4b91-a867-052b047cb707	Thalassarche chlororhynchos	Thalassarche chlororhynchos	Thalassogeron chlororhynchos; Thalassarche chlororhynchus; Thalassogeron culminatus; Diomedea chlororhynchos; Thalassarche chlororhynchos	019bee5e-b58c-4c58-8e26-7abd9e575910	added Thalassogeron culminatus		no	aou_1.csv (1886)	1886	NA	Yellow-nosed Albatross	[83]; 142	Diomedeidae	Albatros à nez jaune	Thalassarche	Procellariiformes	species	Thalassogeron culminatus; Diomedea chlororhynchos	Thalassarche chlororhynchos	A	NA	NA	NA	NA	NA	NA
53062805-79d1-415f-870e-01edcfdab2d3	Basileuterus belli	Basileuterus belli	Basileuterus belli	44041cfb-ba98-4ea8-868d-e4e528b63d9f	added Basileuterus belli		no	aou_1.csv (1886)	1886	NA	Golden-browed Warbler	1612; [693]	Parulidae	Paruline à sourcils dorés	Basileuterus	Passeriformes	species	Basileuterus belli	Basileuterus belli	NA	NA	NA	NA	NA	NA	NA
bac0845c-0434-4c2c-8b58-91c29cdc8196	Toxostoma curvirostre	Toxostoma curvirostre	Harporhynchus curvirostris; Toxostoma curvirostre; Harporhynchus curvirostris palmeri	390862f7-c5a8-4a6c-93ce-60a09d90c4b1	added Harporhynchus curvirostris; added Harporhynchus curvirostris palmeri		no	aou_1.csv (1886)	1886	NA	Curve-billed Thrasher	1498; 707a; 707	Mimidae	Moqueur à bec courbe	Toxostoma	Passeriformes	species	Harporhynchus curvirostris; Toxostoma curvirostre; Harporhynchus curvirostris palmeri	Toxostoma curvirostre	NA	NA	NA	NA	NA	NA	NA
aab7d474-6392-4210-9e1b-a3192058f561	Piranga flava	Piranga flava	Piranga flava	88ca15d2-3727-4b70-8173-cdc5a16b9ac2	Piranga hepatica + Piranga flava -> Piranga flava [lump, aou_4 (1931)]	Piranga hepatica + Piranga flava -> Piranga flava [lump, aou_4 (1931)]	no	aou_4 (1931)	1931	NA	NA	NA	NA	NA	NA	NA	NA	NA	NA	NA	NA	NA	NA	NA	NA	NA
2e92e99c-f8b7-40d0-b89e-53e641fa05e3	Piranga flava	Piranga flava	Piranga flava	88ca15d2-3727-4b70-8173-cdc5a16b9ac2	Piranga hepatica + Piranga flava -> Piranga flava [lump, aou_4 (1931)]		no	aou_4 (1931)	1931	NA	Hepatic Tanager	1954	Cardinalidae	Piranga orangé	Piranga	Passeriformes	species	Piranga flava	Piranga flava	NA	NA	NA	NA	NA	NA	NA
e01b67ec-9b92-476f-9b8a-f8fdac68a9df	Arremonops rufivirgatus	Arremonops rufivirgatus	Arremonops rufivirgatus; Arremonops rufivirgata; Embernagra rufivirgata	47da1eaa-26b9-4b70-88c9-4c41c595a197	added Embernagra rufivirgata		no	aou_1.csv (1886)	1886	NA	Olive Sparrow	586; 1680	Emberizidae	Tohi olive	Arremonops	Passeriformes	species	Arremonops rufivirgatus; Embernagra rufivirgata	Arremonops rufivirgatus	NA	NA	NA	NA	NA	NA	NA
06efc779-41c9-430a-a905-0c3bb14becee	Pluvialis apricaria	Pluvialis apricaria	Pluvialis apricaria; Charadrius apricarius	d3301e21-0d50-44cb-b712-6082d4d41b46	added Charadrius apricarius		no	aou_1.csv (1886)	1886	NA	European Golden-Plover	[271]; 372	Charadriidae	Pluvier doré	Pluvialis	Charadriiformes	species	Pluvialis apricaria; Charadrius apricarius	Pluvialis apricaria	A	NA	NA	NA	NA	NA	Charadriinae
535041a4-bbfd-483d-8a4d-c9301dad5010	Molothrus ater	Molothrus ater	Molothrus ater; Molothrus ater obscurus	e773743e-63a0-4c2e-a4b7-98807c499e05	added Molothrus ater; added Molothrus ater obscurus		no	aou_1.csv (1886)	1886	NA	Brown-headed Cowbird	495; 1795; 495a	Icteridae	Vacher à tête brune	Molothrus	Passeriformes	species	Molothrus ater; Molothrus ater obscurus	Molothrus ater	NA	NA	NA	NA	NA	NA	NA
29b4f522-8ca9-4b2d-8b65-e71488bb6b1d	(not found in dataset)		Sterna albifrons	069b963a-bc4b-4029-b037-a715e93dc76e	Sterna albifrons + Sterna antillarum -> Sterna albifrons [lump, aou_4_19 (1944)]	Sterna albifrons + Sterna antillarum -> Sterna albifrons [lump, aou_4_19 (1944)]	no	aou_4_19 (1944)	1944	NA	NA	NA	NA	NA	NA	NA	NA	NA	NA	NA	NA	NA	NA	NA	NA	NA
4fc0011c-1fa2-4432-896d-8af4487b0942	(not found in dataset)		Sterna albifrons	069b963a-bc4b-4029-b037-a715e93dc76e	Sterna albifrons + Sterna antillarum -> Sterna albifrons [lump, aou_4_19 (1944)]	Sterna albifrons -> Sterna albifrons + Sterna antillarum [split, aou_5_34 (January 1982)]	no	aou_4_19 (1944)	1944	NA	NA	NA	NA	NA	NA	NA	NA	NA	NA	NA	NA	NA	NA	NA	NA	NA
6e2f59b1-529b-4148-aac4-adf857cddc81	Sternula albifrons	Sternula albifrons	Sternula albifrons; Sterna albifrons	069b963a-bc4b-4029-b037-a715e93dc76e	Sterna albifrons -> Sterna albifrons + Sterna antillarum [split, aou_5_34 (January 1982)]		no	aou_5_34 (January 1982)	1982	NA	Little Tern	490	Laridae	Sterne naine	Sternula	Charadriiformes	species	NA	Sternula albifrons	A	NA	H	NA	NA	NA	Sterninae
b225c397-a5a1-413b-b803-819a66ebff37	Baeolophus inornatus	Baeolophus inornatus	Parus inornatus cineraceus; Baeolophus inornatus; Parus inornatus griseus; Parus inornatus	738175ee-ff42-41e9-97bc-416d953015d7	added Parus inornatus griseus; added Parus inornatus cineraceus; added Parus inornatus	Baeolophus inornatus -> Baeolophus ridgwayi + Baeolophus inornatus [split, aou_6_41 (1997)]	no	aou_1.csv (1886)	1886	NA	NA	733b; 733a; 733	NA	NA	NA	NA	NA	Parus inornatus cineraceus; Parus inornatus griseus; Parus inornatus	NA	NA	NA	NA	NA	NA	NA	NA
33333962-d1af-4d17-8638-ed0f47dcda84	Baeolophus inornatus	Baeolophus inornatus	Baeolophus inornatus; Parus inornatus	738175ee-ff42-41e9-97bc-416d953015d7	Baeolophus inornatus -> Baeolophus ridgwayi + Baeolophus inornatus [split, aou_6_41 (1997)]		no	aou_6_41 (1997)	1997	NA	Oak Titmouse	1341	Paridae	Mésange unicolore	Baeolophus	Passeriformes	species	NA	Baeolophus inornatus	NA	NA	NA	NA	NA	NA	NA
9341d8b5-4118-4183-b93b-8295a8ff1701	Thalassarche cauta	Thalassarche cauta	Diomedea cauta; Thalassarche cauta	28817e1c-e5c5-4518-8b29-19da74396d05	added Diomedea cauta	Thalassarche cauta -> Thalassarche eremita + Thalassarche cauta + Thalassarche salvini [split, aou_7_55 (2014)]	no	aou_4_28 (1953)	1953	NA	NA	NA	NA	NA	NA	NA	NA	Diomedea cauta	NA	NA	NA	NA	NA	NA	NA	NA
6bc14d2c-4c45-4ecb-9364-7851ac6b74b6	Thalassarche cauta	Thalassarche cauta	Thalassarche cauta	28817e1c-e5c5-4518-8b29-19da74396d05	Thalassarche cauta -> Thalassarche eremita + Thalassarche cauta + Thalassarche salvini [split, aou_7_55 (2014)]		no	aou_7_55 (2014)	2014	NA	White-capped Albatross	143	Diomedeidae	Albatros à cape blanche	Thalassarche	Procellariiformes	species	NA	Thalassarche cauta	A	NA	NA	NA	NA	NA	NA
076d877b-6412-4816-b0dc-d98facf127b2	Larus crassirostris	Larus crassirostris	Larus crassirostris	6d77e89b-622e-4dfb-821e-d394f11e7e53	added Larus crassirostris		no	aou_4_31 (1956)	1956	Monotypic.	Black-tailed Gull	463	Laridae	Goéland à queue noire	Larus	Charadriiformes	species	NA	Larus crassirostris	A	NA	NA	NA	NA	NA	Larinae
856b6822-4d46-4793-9d00-382df3ccbda4	Plegadis falcinellus	Plegadis falcinellus	Plegadis falcinellus; Plegadis autumnalis	7440aa48-7d30-4e7e-8891-6e34ddcc5d6f	added Plegadis autumnalis		no	aou_1.csv (1886)	1886	Formerly three subspecies recognized (Peters 1931), but now recognized as monotypic.	Glossy Ibis	247; 186	Threskiornithidae	Ibis falcinelle	Plegadis	Pelecaniformes	species	Plegadis falcinellus; Plegadis autumnalis	Plegadis falcinellus	NA	NA	NA	NA	NA	NA	Threskiornithinae
d09aae58-881e-4a1a-aaad-8652fdb0ccc6	Alectoris chukar	Alectoris chukar	Alectoris chukar	10a6e188-b77a-42fd-9ace-ca647119ac06	Alectoris graeca -> Alectoris chukar + Alectoris graeca [split, aou_5_32 (1973)]	Alectoris graeca -> Alectoris chukar + Alectoris graeca [split, aou_5_32 (1973)]	no	aou_5_32 (1973)	1973	NA	NA	NA	NA	NA	NA	NA	NA	NA	NA	NA	NA	NA	NA	NA	NA	NA
5ec277cf-841b-46d7-ad69-89645f1edb8c	Alectoris chukar	Alectoris chukar	Alectoris chukar	10a6e188-b77a-42fd-9ace-ca647119ac06	Alectoris graeca -> Alectoris chukar + Alectoris graeca [split, aou_5_32 (1973)]		no	aou_5_32 (1973)	1973	NA	Chukar	87	Phasianidae	Perdrix choukar	Alectoris	Galliformes	species	Alectoris chukar	Alectoris chukar	NA	NA	NA	I	NA	NA	Phasianinae
903a2aa9-a6dd-41d4-b630-188c0867d6b6	Stercorarius antarcticus	Stercorarius antarcticus	Stercorarius antarcticus	d490bf12-dd5d-4551-94e3-f078515f54d8	Stercorarius skua -> Stercorarius skua + Stercorarius antarcticus [split, aou_7_56 (2015)]		no	aou_7_56 (2015)	2015	NA	NA	NA	NA	NA	NA	NA	NA	NA	NA	NA	NA	NA	NA	NA	NA	NA
903a2aa9-a6dd-41d4-b630-188c0867d6b6	Stercorarius antarcticus	Stercorarius antarcticus	Stercorarius antarcticus	d490bf12-dd5d-4551-94e3-f078515f54d8	Stercorarius skua -> Stercorarius skua + Stercorarius antarcticus [split, aou_7_56 (2015)]		no	aou_7_56 (2015)	2015	NA	NA	NA	NA	NA	NA	NA	NA	NA	NA	NA	NA	NA	NA	NA	NA	NA
bc25c899-ba19-4328-8979-e497a8db40eb	Sula sula	Sula sula	Sula sula	aa9e2c5c-11eb-40df-816c-8b8f77f0f101	added Sula sula	Sula sula -> Sula leucogastra + Sula sula [split, aou_2_14 (1908)]	no	aou_1.csv (1886)	1886	NA	NA	115	NA	NA	NA	NA	NA	Sula sula	NA	NA	NA	NA	NA	NA	NA	NA
406b951b-188b-4602-91d3-e8d5cff2be96	Sula sula	Sula sula	Sula sula	aa9e2c5c-11eb-40df-816c-8b8f77f0f101	Sula sula -> Sula leucogastra + Sula sula [split, aou_2_14 (1908)]	Sula piscator + Sula sula -> Sula sula [lump, aou_4_19 (1944)]	no	aou_2_14 (1908)	1908	NA	NA	NA	NA	NA	NA	NA	NA	NA	NA	NA	NA	NA	NA	NA	NA	NA
aa630e69-53e1-488a-8b19-3f17fac24d50	Sula sula	Sula sula	Sula sula	aa9e2c5c-11eb-40df-816c-8b8f77f0f101	Sula piscator + Sula sula -> Sula sula [lump, aou_4_19 (1944)]		no	aou_4_19 (1944)	1944	NA	Red-footed Booby	203	Sulidae	Fou à pieds rouges	Sula	Suliformes	species	Sula sula	Sula sula	NA	NA	NA	NA	NA	NA	NA
6746d0ec-f7f1-461e-b74e-a2eb79305340	Perdix perdix	Perdix perdix	Perdix perdix	b3d1d849-8409-4d8a-8b6c-48298857ede5	added Perdix perdix		no	aou_4 (1931)	1931	NA	Gray Partridge	92	Phasianidae	Perdrix grise	Perdix	Galliformes	species	Perdix perdix	Perdix perdix	NA	NA	NA	I	NA	NA	Phasianinae
9113fc84-cb0e-461c-b3d5-9b609d4b1046	Geothlypis philadelphia	Geothlypis philadelphia	Geothlypis philadelphia; Oporornis philadelphia	fd21f0ce-3c26-4405-a8b6-6d3fb90583d2	added Geothlypis philadelphia		no	aou_1.csv (1886)	1886	Monotypic.	Mourning Warbler	1585; 679	Parulidae	Paruline triste	Geothlypis	Passeriformes	species	Geothlypis philadelphia; Oporornis philadelphia	Geothlypis philadelphia	NA	NA	NA	NA	NA	NA	NA
64a69fd8-5bb1-48ee-99cb-4a05a19e3182	Fulmarus glacialis	Fulmarus glacialis	Fulmarus glacialis rodgersii; Fulmarus glacialis; Fulmarus glacialis glupischa; Fulmarus glacialis minor	85a89e3c-973a-4e35-bca8-0cc03a3e57ad	added Fulmarus glacialis; added Fulmarus glacialis glupischa; added Fulmarus glacialis rodgersii; added Fulmarus glacialis minor	Fulmarus glacialis -> Fulmarus glacialis + Fulmarus rodgersi [split, aou_2_10 (1901)]	no	aou_1.csv (1886)	1886	NA	NA	86a; 86b; 86c; 86	NA	NA	NA	NA	NA	Fulmarus glacialis rodgersii; Fulmarus glacialis; Fulmarus glacialis glupischa; Fulmarus glacialis minor	NA	NA	NA	NA	NA	NA	NA	NA
a8bb1abf-b837-4bc3-82c4-ee5f9ccee1d0	Fulmarus glacialis	Fulmarus glacialis	Fulmarus glacialis	85a89e3c-973a-4e35-bca8-0cc03a3e57ad	Fulmarus glacialis -> Fulmarus glacialis + Fulmarus rodgersi [split, aou_2_10 (1901)]	Fulmarus glacialis + Fulmarus rodgersi -> Fulmarus glacialis [lump, aou_4 (1931)]	no	aou_2_10 (1901)	1901	NA	NA	NA	NA	NA	NA	NA	NA	NA	NA	NA	NA	NA	NA	NA	NA	NA
46c7da18-4d74-4b43-9316-a21cb5e6055f	Fulmarus glacialis	Fulmarus glacialis	Fulmarus glacialis	85a89e3c-973a-4e35-bca8-0cc03a3e57ad	Fulmarus glacialis + Fulmarus rodgersi -> Fulmarus glacialis [lump, aou_4 (1931)]		no	aou_4 (1931)	1931	NA	Northern Fulmar	1983	Procellariidae	Fulmar boréal	Fulmarus	Procellariiformes	species	Fulmarus glacialis	Fulmarus glacialis	NA	NA	NA	NA	NA	NA	NA
0fa8fa2e-8fa8-43f0-b87c-00b07e1ffd8f	Chen canagica	Chen canagica	Philacte canagica; Chen canagica	fe8ccc99-4d8e-45df-b2d7-297c55d8f4b6	added Philacte canagica		no	aou_1.csv (1886)	1886	Monotypic.	Emperor Goose	176; 16	Anatidae	Oie empereur	Chen	Anseriformes	species	Philacte canagica; Chen canagica	Chen canagica	NA	NA	NA	NA	NA	NA	Anserinae
77b6e4d8-47d7-4db8-9d1e-a42cf4c88720	Thalassarche salvini	Thalassarche salvini	Thalassarche salvini	03a6d907-f09a-4804-89f6-15e6c266910f	Thalassarche cauta -> Thalassarche eremita + Thalassarche cauta + Thalassarche salvini [split, aou_7_55 (2014)]	Thalassarche cauta -> Thalassarche eremita + Thalassarche cauta + Thalassarche salvini [split, aou_7_55 (2014)]	no	aou_7_55 (2014)	2014	NA	NA	NA	NA	NA	NA	NA	NA	NA	NA	NA	NA	NA	NA	NA	NA	NA
ff4d8bf4-7264-4b79-be43-c95fd4f046e5	Thalassarche salvini	Thalassarche salvini	Thalassarche salvini	03a6d907-f09a-4804-89f6-15e6c266910f	Thalassarche cauta -> Thalassarche eremita + Thalassarche cauta + Thalassarche salvini [split, aou_7_55 (2014)]		no	aou_7_55 (2014)	2014	NA	Salvin's Albatross	10861	Diomedeidae	Albatros de Salvin	Thalassarche	Procellariiformes	species	NA	Thalassarche salvini	A	NA	NA	NA	NA	NA	NA
a4f3e921-dbec-4c16-a72b-88e65c45e1aa	Calidris fuscicollis	Calidris fuscicollis	Pisobia fuscicollis; Erolia fuscicollis; Tringa fuscicollis; Calidris fuscicollis; Actodromas fuscicollis	c29354cb-0616-4a0b-8739-91467fca7326	added Tringa fuscicollis		no	aou_1.csv (1886)	1886	Monotypic.	White-rumped Sandpiper	436; 240	Scolopacidae	Bécasseau à croupion blanc	Calidris	Charadriiformes	species	Tringa fuscicollis; Calidris fuscicollis	Calidris fuscicollis	NA	NA	NA	NA	NA	NA	Arenariinae
f5f4496e-1cdd-45bb-8466-83fda1fd8d9b	Aythya valisineria	Aythya valisineria	Aythya vallisneria; Aythya valisineria; Nyroca valisineria; Marila valisineria; Marila vallisneria	1ba4a708-fa79-42c3-84d8-bb1c28cfa392	added Aythya vallisneria		no	aou_1.csv (1886)	1886	Monotypic.	Canvasback	147; 50	Anatidae	Fuligule à dos blanc	Aythya	Anseriformes	species	Aythya vallisneria; Aythya valisineria	Aythya valisineria	NA	NA	NA	NA	NA	NA	Anatinae
323002c1-f0c6-4136-a590-c2369fef9fa2	Oreothlypis luciae	Oreothlypis luciae	Vermivora luciae; Helminthophila luciae; Oreothlypis luciae	66e53633-2bbe-45b4-b9fc-f8aaddfe6209	added Helminthophila luciae		no	aou_1.csv (1886)	1886	Monotypic.	Lucy's Warbler	643; 1540	Parulidae	Paruline de Lucy	Oreothlypis	Passeriformes	species	Vermivora luciae; Helminthophila luciae	Oreothlypis luciae	NA	NA	NA	NA	NA	NA	NA
b52042ec-cbc7-49ae-890d-e1ce21b498fe	Myiarchus cinerascens	Myiarchus cinerascens	Myiarchus cinerascens	a968f4cc-ad69-4a64-ac08-52fd0070a1d6	added Myiarchus cinerascens		no	aou_1.csv (1886)	1886	NA	Ash-throated Flycatcher	454; 1167	Tyrannidae	Tyran à gorge cendrée	Myiarchus	Passeriformes	species	Myiarchus cinerascens	Myiarchus cinerascens	NA	NA	NA	NA	NA	NA	Tyranninae
3dfa6a5e-3711-4a2d-b0e0-a3c7961d459d	(not found in dataset)		Pipilo crissalis	b49b8e1c-1bf2-43a5-9f2f-f821bc4157f8	Pipilo fuscus -> Pipilo crissalis + Pipilo fuscus [split, aou_2_14 (1908)]	Pipilo fuscus -> Pipilo crissalis + Pipilo fuscus [split, aou_2_14 (1908)]	no	aou_2_14 (1908)	1908	NA	NA	NA	NA	NA	NA	NA	NA	NA	NA	NA	NA	NA	NA	NA	NA	NA
8e1456fb-d190-4de3-a659-9b62ef9f1f20	(not found in dataset)		Pipilo crissalis	b49b8e1c-1bf2-43a5-9f2f-f821bc4157f8	Pipilo fuscus -> Pipilo crissalis + Pipilo fuscus [split, aou_2_14 (1908)]	Pipilo crissalis + Pipilo fuscus -> Pipilo fuscus [lump, aou_4 (1931)]	no	aou_2_14 (1908)	1908	NA	NA	NA	NA	NA	NA	NA	NA	NA	NA	NA	NA	NA	NA	NA	NA	NA
172741e5-dc20-4a42-a231-aee07d4ee5c0	(not found in dataset)		Pipilo crissalis	b49b8e1c-1bf2-43a5-9f2f-f821bc4157f8	Pipilo crissalis + Pipilo fuscus -> Pipilo fuscus [lump, aou_4 (1931)]	Pipilo fuscus -> Pipilo crissalis + Pipilo fuscus [split, aou_6_37 (1989)]	no	aou_4 (1931)	1931	NA	NA	NA	NA	NA	NA	NA	NA	NA	NA	NA	NA	NA	NA	NA	NA	NA
083be6e8-7a2f-49a4-b79e-d4d942d6e5af	Melozone crissalis	Melozone crissalis	Melozone crissalis; Pipilo crissalis	b49b8e1c-1bf2-43a5-9f2f-f821bc4157f8	Pipilo fuscus -> Pipilo crissalis + Pipilo fuscus [split, aou_6_37 (1989)]		no	aou_6_37 (1989)	1989	NA	California Towhee	1692	Emberizidae	Tohi de Californie	Melozone	Passeriformes	species	NA	Melozone crissalis	NA	NA	NA	NA	NA	NA	NA
e21b225d-e51f-4b35-8c4a-1039f8cc3ee8	Catharus ustulatus	Catharus ustulatus	Turdus ustulatus swainsonii; Hylocichla ustulata; Catharus ustulatus; Turdus ustulatus	ab88a04d-186e-41d4-944d-a8aabb42cd02	added Turdus ustulatus; added Turdus ustulatus swainsonii		no	aou_1.csv (1886)	1886	NA	Swainson's Thrush	1453; 758; 758a	Turdidae	Grive à dos olive	Catharus	Passeriformes	species	Turdus ustulatus swainsonii; Catharus ustulatus; Turdus ustulatus	Catharus ustulatus	NA	NA	NA	NA	NA	NA	NA
ad6c8492-c442-43fb-bf0c-4929edfe2320	Anas formosa	Anas formosa	Nettion formosum; Anas formosa	ef0d9e4e-456b-4f7a-896b-1ae224c0df08	added Nettion formosum		no	aou_4 (1931)	1931	Monotypic.	Baikal Teal	48	Anatidae	Sarcelle élégante	Anas	Anseriformes	species	Anas formosa	Anas formosa	A	NA	NA	NA	NA	NA	Anatinae
2aa4c6a8-823a-4353-a42d-12a3fff1d614	Larus glaucescens	Larus glaucescens	Larus glaucescens	e9aab263-f4f3-4d21-8381-67f4b617285d	added Larus glaucescens		no	aou_1.csv (1886)	1886	Monotypic.	Glaucous-winged Gull	44; 475	Laridae	Goéland à ailes grises	Larus	Charadriiformes	species	Larus glaucescens	Larus glaucescens	NA	NA	NA	NA	NA	NA	Larinae
a419ccff-26da-47e9-aafa-d25c40dd2f62	Anser fabalis	Anser fabalis	Anser fabalis	22ce2af5-3459-4fd2-aba4-80725fe4b7c4	added Anser fabalis	Anser brachyrhynchus + Anser fabalis -> Anser fabalis [lump, aou_4_27 (1952)]	no	aou_3 (1910)	1910	NA	NA	NA	NA	NA	NA	NA	NA	NA	NA	NA	NA	NA	NA	NA	NA	NA
fccfbe04-982c-4ad6-a9c4-b92152659676	Anser fabalis	Anser fabalis	Anser fabalis	22ce2af5-3459-4fd2-aba4-80725fe4b7c4	Anser brachyrhynchus + Anser fabalis -> Anser fabalis [lump, aou_4_27 (1952)]	Anser fabalis -> Anser fabalis + Anser serrirostris [split, aou_7_48 (2007)]	no	aou_4_27 (1952)	1952	NA	NA	NA	NA	NA	NA	NA	NA	Anser fabalis	NA	NA	NA	NA	NA	NA	NA	NA
39ba7979-2afe-48d1-bd0f-4823586261d9	Anser fabalis	Anser fabalis	Anser fabalis	22ce2af5-3459-4fd2-aba4-80725fe4b7c4	Anser fabalis -> Anser fabalis + Anser serrirostris [split, aou_7_48 (2007)]		no	aou_7_48 (2007)	2007	NA	Taiga Bean-Goose	11	Anatidae	Oie des moissons	Anser	Anseriformes	species	NA	Anser fabalis	A	NA	NA	NA	NA	NA	Anserinae
3f05880f-d761-4ef0-9cc0-9f1bc35c2d17	Oceanodroma microsoma	Oceanodroma microsoma	Oceanodroma microsoma; Halocyptena microsoma	38567e2a-e7de-466b-aa69-2d7a7b7ee0a8	added Halocyptena microsoma		no	aou_1.csv (1886)	1886	Monotypic.	Least Storm-Petrel	103; 194	Hydrobatidae	Océanite minute	Oceanodroma	Procellariiformes	species	Oceanodroma microsoma; Halocyptena microsoma	Oceanodroma microsoma	NA	NA	NA	NA	NA	NA	NA
462971d0-5185-4225-bfd8-9140d9d646bd	Asio otus	Asio otus	Asio otus	093616d9-cfc4-4ef3-9d3c-96d1f7c076d7	Asio otus + Asio wilsonianus -> Asio otus [lump, aou_4_19 (1944)]	Asio otus + Asio wilsonianus -> Asio otus [lump, aou_4_19 (1944)]	no	aou_4_19 (1944)	1944	NA	NA	NA	NA	NA	NA	NA	NA	NA	NA	NA	NA	NA	NA	NA	NA	NA
b73bf3a7-4ce6-4fb7-9f5e-ee29234a79b3	Asio otus	Asio otus	Asio otus	093616d9-cfc4-4ef3-9d3c-96d1f7c076d7	Asio otus + Asio wilsonianus -> Asio otus [lump, aou_4_19 (1944)]		no	aou_4_19 (1944)	1944	NA	Long-eared Owl	699	Strigidae	Hibou moyen-duc	Asio	Strigiformes	species	Asio otus	Asio otus	NA	NA	NA	NA	NA	NA	NA
52be1d47-0fda-4068-a9c9-3576d4d34e53	Tringa flavipes	Tringa flavipes	Totanus flavipes; Tringa flavipes	faef8d31-2878-4617-ac14-09d5ddb516f3	added Totanus flavipes		no	aou_1.csv (1886)	1886	Monotypic.	Lesser Yellowlegs	255; 406	Scolopacidae	Petit Chevalier	Tringa	Charadriiformes	species	Totanus flavipes; Tringa flavipes	Tringa flavipes	NA	NA	NA	NA	NA	NA	Tringinae
ae1bf0f9-d0d2-476f-9f15-737742e66481	Oreothlypis crissalis	Oreothlypis crissalis	Vermivora crissalis; Oreothlypis crissalis	ac783d1b-5265-4a13-b8df-9d3667b0fcf6	added Vermivora crissalis		no	aou_4 (1931)	1931	Monotypic.	Colima Warbler	1539	Parulidae	Paruline de Colima	Oreothlypis	Passeriformes	species	Vermivora crissalis	Oreothlypis crissalis	NA	NA	NA	NA	NA	NA	NA
720ee151-ccad-4c5e-a566-bce56347d22e	Sarcoramphus papa	Sarcoramphus papa	Sarcorhamphus papa; Sarcoramphus papa	858a5db2-3cd5-4912-b475-4ca52ab7af71	added Sarcoramphus papa		no	aou_2_14 (1908)	1908	Monotypic.	King Vulture	259	Cathartidae	Sarcoramphe roi	Sarcoramphus	Cathartiformes	species	NA	Sarcoramphus papa	NA	NA	NA	NA	NA	NA	NA
9b0fce6a-b37e-4ea8-b875-d4180c23a1d7	Sialia currucoides	Sialia currucoides	Sialia currucoides; Sialia arctica	e5eabc68-cda1-434a-8ee1-25a0e094559f	added Sialia arctica		no	aou_1.csv (1886)	1886	Monotypic.	Mountain Bluebird	1430; 768	Turdidae	Merlebleu azuré	Sialia	Passeriformes	species	Sialia currucoides; Sialia arctica	Sialia currucoides	NA	NA	NA	NA	NA	NA	NA
4eba69fa-8103-4563-97b8-c3f68ab395cc	Picoides albolarvatus	Picoides albolarvatus	Picoides albolarvatus; Xenopicus albolarvatus; Dryobates albolarvatus; Dendrocopos albolarvatus	45de337a-a994-4e62-968a-a7a26c778832	added Xenopicus albolarvatus		no	aou_1.csv (1886)	1886	NA	White-headed Woodpecker	399; 968	Picidae	Pic à tête blanche	Picoides	Piciformes	species	Picoides albolarvatus; Xenopicus albolarvatus	Picoides albolarvatus	NA	NA	NA	NA	NA	NA	Picinae
60ce995a-0151-4e48-8da9-01cdfd312fdd	Podiceps nigricollis	Podiceps nigricollis	Colymbus nigricollis californicus; Colymbus caspicus; Podiceps nigricollis; Colymbus nigricollis; Podiceps caspicus	b7a48e2b-2dfd-42cc-8da2-4c6e8cbd40f3	added Colymbus nigricollis californicus		no	aou_1.csv (1886)	1886	NA	Eared Grebe	1985; 4	Podicipedidae	Grèbe à cou noir	Podiceps	Podicipediformes	species	Colymbus nigricollis californicus; Podiceps nigricollis	Podiceps nigricollis	NA	NA	NA	NA	NA	NA	NA
3c867ca5-23ee-4e44-a18f-81d48df22c81	Empidonax difficilis	Empidonax difficilis	Empidonax difficilis	ff095b25-1411-46ba-acc3-1d66d6ae07c1	added Empidonax difficilis	Empidonax insulicola + Empidonax difficilis + Empidonax cineritius -> Empidonax difficilis [lump, aou_2_14 (1908)]	no	aou_1.csv (1886)	1886	NA	NA	464	NA	NA	NA	NA	NA	Empidonax difficilis	NA	NA	NA	NA	NA	NA	NA	NA
11fa61c3-722d-4f1f-a994-31fc619f640a	Empidonax difficilis	Empidonax difficilis	Empidonax difficilis	ff095b25-1411-46ba-acc3-1d66d6ae07c1	Empidonax insulicola + Empidonax difficilis + Empidonax cineritius -> Empidonax difficilis [lump, aou_2_14 (1908)]	Empidonax difficilis -> Empidonax difficilis + Empidonax occidentalis [split, aou_6_37 (1989)]	no	aou_2_14 (1908)	1908	NA	NA	NA	NA	NA	NA	NA	NA	Empidonax difficilis	NA	NA	NA	NA	NA	NA	NA	NA
2f9e3d5a-6872-4c34-97e7-6a0db01bde05	Empidonax difficilis	Empidonax difficilis	Empidonax difficilis	ff095b25-1411-46ba-acc3-1d66d6ae07c1	Empidonax difficilis -> Empidonax difficilis + Empidonax occidentalis [split, aou_6_37 (1989)]		no	aou_6_37 (1989)	1989	NA	Pacific-slope Flycatcher	1148	Tyrannidae	Moucherolle côtier	Empidonax	Passeriformes	species	NA	Empidonax difficilis	NA	NA	NA	NA	NA	NA	Fluvicolinae
acd2ec5e-4317-4a6d-b490-fabf59bbc467	Tyrannus tyrannus	Tyrannus tyrannus	Tyrannus tyrannus	e456bba1-4474-45a3-a3a2-1bd008fb19bb	added Tyrannus tyrannus		no	aou_1.csv (1886)	1886	Monotypic.	Eastern Kingbird	444; 1196	Tyrannidae	Tyran tritri	Tyrannus	Passeriformes	species	Tyrannus tyrannus	Tyrannus tyrannus	NA	NA	NA	NA	NA	NA	Tyranninae
a3a31b36-b2c4-427e-81bd-9901db697529	Setophaga caerulescens	Setophaga caerulescens	Dendroica caerulescens; Setophaga caerulescens	69eae382-672f-4366-8180-2a78e75816aa	added Dendroica caerulescens		no	aou_1.csv (1886)	1886	NA	Black-throated Blue Warbler	654; 1549	Parulidae	Paruline bleue	Setophaga	Passeriformes	species	Dendroica caerulescens	Setophaga caerulescens	NA	NA	NA	NA	NA	NA	NA
0e84bd6a-d55a-447f-9af9-572e4f25d581	Patagioenas flavirostris	Patagioenas flavirostris	Patagioenas flavirostris; Columba flavirostris	ce75638f-5386-43ec-ab17-f6285a899ec0	added Columba flavirostris		no	aou_1.csv (1886)	1886	NA	Red-billed Pigeon	541; 313	Columbidae	Pigeon à bec rouge	Patagioenas	Columbiformes	species	Columba flavirostris	Patagioenas flavirostris	NA	NA	NA	NA	NA	NA	NA
913faded-d4f1-4a74-b749-47c520fd57fb	Icterus cucullatus	Icterus cucullatus	Icterus cucullatus; Icterus cucullatus nelsoni	cc07c654-287b-4619-83d2-ae33bfaadbad	added Icterus cucullatus; added Icterus cucullatus nelsoni		no	aou_1.csv (1886)	1886	NA	Hooded Oriole	505; 1805; 505a	Icteridae	Oriole masqué	Icterus	Passeriformes	species	Icterus cucullatus; Icterus cucullatus nelsoni	Icterus cucullatus	NA	NA	NA	NA	NA	NA	NA
bba952f5-9c32-4bdb-a2c4-399cf02d9168	Cuculus lepidus	Cuculus lepidus	Cuculus lepidus	6d1d3dc8-11bd-4bda-8d85-dadeec847de0	Cuculus saturatus -> Cuculus optatus + Cuculus lepidus + Cuculus saturatus [split, aou_7_47 (2006)]		no	aou_7_47 (2006)	2006	NA	NA	NA	NA	NA	NA	NA	NA	NA	NA	NA	NA	NA	NA	NA	NA	NA
bba952f5-9c32-4bdb-a2c4-399cf02d9168	Cuculus lepidus	Cuculus lepidus	Cuculus lepidus	6d1d3dc8-11bd-4bda-8d85-dadeec847de0	Cuculus saturatus -> Cuculus optatus + Cuculus lepidus + Cuculus saturatus [split, aou_7_47 (2006)]		no	aou_7_47 (2006)	2006	NA	NA	NA	NA	NA	NA	NA	NA	NA	NA	NA	NA	NA	NA	NA	NA	NA
43f0610e-6b2c-4b21-8c2a-92de391f3930	Calamospiza melanocorys	Calamospiza melanocorys	Calamospiza melanocorys	d34d3b21-c6b3-4bc8-bf28-8f6d928abf9b	added Calamospiza melanocorys		no	aou_1.csv (1886)	1886	Monotypic.	Lark Bunting	605; 1714	Emberizidae	Bruant noir et blanc	Calamospiza	Passeriformes	species	Calamospiza melanocorys	Calamospiza melanocorys	NA	NA	NA	NA	NA	NA	NA
fa11cc32-8c9d-4f78-8a62-8e8b9ed9c9d4	Oceanodroma tethys	Oceanodroma tethys	Oceanodroma tethys	db6c3f5f-dc8a-4f68-b1e5-4de64d38323c	added Oceanodroma tethys		no	aou_4_28 (1953)	1953	NA	Wedge-rumped Storm-Petrel	189	Hydrobatidae	Océanite téthys	Oceanodroma	Procellariiformes	species	Oceanodroma tethys	Oceanodroma tethys	NA	NA	NA	NA	NA	N	NA
44c0315b-7870-424f-a087-c0354bb2c1e4	Nucifraga columbiana	Nucifraga columbiana	Nucifraga columbiana; Picicorvus columbianus	e21ccf1c-550a-4c66-a0d1-4a9ea08ed876	added Picicorvus columbianus		no	aou_1.csv (1886)	1886	Monotypic.	Clark's Nutcracker	491; 1292	Corvidae	Cassenoix d'Amérique	Nucifraga	Passeriformes	species	Nucifraga columbiana; Picicorvus columbianus	Nucifraga columbiana	NA	NA	NA	NA	NA	NA	NA
611b8bcf-4a1a-4821-937c-a7daff99e4c9	Synthliboramphus scrippsi	Synthliboramphus scrippsi	Synthliboramphus scrippsi	8a047b74-fddb-407f-b57f-fe0b0bd77fee	Synthliboramphus hypoleucus -> Synthliboramphus hypoleucus + Synthliboramphus scrippsi [split, aou_7_53 (2012)]	Synthliboramphus hypoleucus -> Synthliboramphus hypoleucus + Synthliboramphus scrippsi [split, aou_7_53 (2012)]	no	aou_7_53 (2012)	2012	NA	NA	NA	NA	NA	NA	NA	NA	NA	NA	NA	NA	NA	NA	NA	NA	NA
956b23c1-da99-491b-86a7-72f1bb203336	Synthliboramphus scrippsi	Synthliboramphus scrippsi	Synthliboramphus scrippsi	8a047b74-fddb-407f-b57f-fe0b0bd77fee	Synthliboramphus hypoleucus -> Synthliboramphus hypoleucus + Synthliboramphus scrippsi [split, aou_7_53 (2012)]		no	aou_7_53 (2012)	2012	Formerly treated as conspecific with Synthliboramphus hypoleucus, which together were known as Xantus's Murrelet.	Scripps's Murrelet	9891	Alcidae	Guillemot de Scripps	Synthliboramphus	Charadriiformes	species	NA	Synthliboramphus scrippsi	NA	NA	NA	NA	NA	NA	NA
d0aa123c-de02-4bae-a70a-52457df732a4	Coccothraustes vespertinus	Coccothraustes vespertinus	Coccothraustes vespertinus; Coccothraustes vespertina; Hesperiphona vespertina	b33dd4a4-ac81-4fdc-9b52-01d12fb1e798	added Coccothraustes vespertina		no	aou_1.csv (1886)	1886	NA	Evening Grosbeak	1875; 514	Fringillidae	Gros-bec errant	Coccothraustes	Passeriformes	species	Coccothraustes vespertinus; Coccothraustes vespertina	Coccothraustes vespertinus	NA	NA	NA	NA	NA	NA	Carduelinae
27141148-9bcd-4d68-9e91-808bf29ceafa	Anas clypeata	Anas clypeata	Spatula clypeata; Anas clypeata	f80019ec-8e7e-4d6d-b0de-7277104a4d9e	added Spatula clypeata		no	aou_1.csv (1886)	1886	Monotypic.	Northern Shoveler	44; 142	Anatidae	Canard souchet	Anas	Anseriformes	species	Spatula clypeata; Anas clypeata	Anas clypeata	NA	NA	NA	NA	NA	NA	Anatinae
a13df60c-3698-4624-a518-3bb2859a7863	Uria lomvia	Uria lomvia	Uria lomvia; Uria lomvia arra	64a4970a-88b7-4300-bb21-db85e04bb4d7	added Uria lomvia arra; added Uria lomvia		no	aou_1.csv (1886)	1886	NA	Thick-billed Murre	31a; 515; 31	Alcidae	Guillemot de Brünnich	Uria	Charadriiformes	species	Uria lomvia; Uria lomvia arra	Uria lomvia	NA	NA	NA	NA	NA	NA	NA
0af9c5dd-3f55-4faf-b795-d2bc1de56453	Myioborus pictus	Myioborus pictus	Myioborus pictus; Setophaga picta	64bcea3c-491d-4fb0-b67e-1ae23c7a46a0	added Setophaga picta		no	aou_1.csv (1886)	1886	NA	Painted Redstart	688; 1606	Parulidae	Paruline à ailes blanches	Myioborus	Passeriformes	species	Myioborus pictus; Setophaga picta	Myioborus pictus	NA	NA	NA	NA	NA	NA	NA
aafceba5-89b7-47e9-9182-82c6d8105a86	Egretta tricolor	Egretta tricolor	Ardea tricolor; Ardea tricolor ruficollis; Hydranassa tricolor; Egretta tricolor	ffc10513-594a-403e-b90a-90ba6d406853	added Ardea tricolor ruficollis		no	aou_1.csv (1886)	1886	NA	Tricolored Heron	199; 234	Ardeidae	Aigrette tricolore	Egretta	Pelecaniformes	species	Ardea tricolor ruficollis; Egretta tricolor	Egretta tricolor	NA	NA	NA	NA	NA	NA	NA
cb1be009-8111-4841-85a1-5abceefe87be	Pterodroma inexpectata	Pterodroma inexpectata	Pterodroma inexpectata	976eaa31-ab51-4755-b575-302ccf11a94e	Pterodroma scalaris + Pterodroma inexpectata + Pterodroma fisheri -> Pterodroma inexpectata [lump, aou_4 (1931)]	Pterodroma scalaris + Pterodroma inexpectata + Pterodroma fisheri -> Pterodroma inexpectata [lump, aou_4 (1931)]	no	aou_4 (1931)	1931	NA	NA	NA	NA	NA	NA	NA	NA	NA	NA	NA	NA	NA	NA	NA	NA	NA
431508ce-e9a7-466f-b42c-3294f442aede	Pterodroma inexpectata	Pterodroma inexpectata	Pterodroma inexpectata	976eaa31-ab51-4755-b575-302ccf11a94e	Pterodroma scalaris + Pterodroma inexpectata + Pterodroma fisheri -> Pterodroma inexpectata [lump, aou_4 (1931)]		no	aou_4 (1931)	1931	Monotypic.	Mottled Petrel	153	Procellariidae	Pétrel maculé	Pterodroma	Procellariiformes	species	Pterodroma inexpectata	Pterodroma inexpectata	NA	NA	NA	NA	NA	N	NA
10417e33-9100-4e4e-84fb-5d7118ef4548	Cygnus olor	Cygnus olor	Cygnus olor; Sthenelides olor	d9dc05b8-23a2-4817-83a2-8f0948e8d4e8	added Sthenelides olor		no	aou_4 (1931)	1931	Monotypic.	Mute Swan	24	Anatidae	Cygne tuberculé	Cygnus	Anseriformes	species	Cygnus olor	Cygnus olor	NA	NA	NA	I	NA	NA	Anserinae
a0310d62-8170-4317-9654-a8adc137dbf3	Tringa solitaria	Tringa solitaria	Tringa solitaria; Helodromas solitarius; Totanus solitarius	e6548c25-6770-4d45-b8a5-54c11655c8d1	added Totanus solitarius		no	aou_1.csv (1886)	1886	NA	Solitary Sandpiper	399; 256	Scolopacidae	Chevalier solitaire	Tringa	Charadriiformes	species	Tringa solitaria; Totanus solitarius	Tringa solitaria	NA	NA	NA	NA	NA	NA	Tringinae
1a1f6bca-bd35-4c73-a84c-d02f44cef4f6	Arenaria interpres	Arenaria interpres	Arenaria interpres	12dac82c-0f6e-45dc-aadd-438f02dcaa9a	added Arenaria interpres	Arenaria interpres + Arenaria morinella -> Arenaria interpres [lump, aou_2_14 (1908)]	no	aou_1.csv (1886)	1886	NA	NA	283	NA	NA	NA	NA	NA	Arenaria interpres	NA	NA	NA	NA	NA	NA	NA	NA
b4077769-3ce2-4c1f-b162-2086075417b5	Arenaria interpres	Arenaria interpres	Arenaria interpres	12dac82c-0f6e-45dc-aadd-438f02dcaa9a	Arenaria interpres + Arenaria morinella -> Arenaria interpres [lump, aou_2_14 (1908)]		no	aou_2_14 (1908)	1908	NA	Ruddy Turnstone	423	Scolopacidae	Tournepierre à collier	Arenaria	Charadriiformes	species	Arenaria interpres	Arenaria interpres	NA	NA	NA	NA	NA	NA	Arenariinae
43df7e37-9c49-456d-a2a1-ebcf428ff3bc	Mniotilta varia	Mniotilta varia	Mniotilta varia	afa944ce-48c9-4509-b862-a2d37be26730	added Mniotilta varia		no	aou_1.csv (1886)	1886	Monotypic.	Black-and-white Warbler	1575; 636	Parulidae	Paruline noir et blanc	Mniotilta	Passeriformes	species	Mniotilta varia	Mniotilta varia	NA	NA	NA	NA	NA	NA	NA
618a14ff-bdf7-45bf-a19c-053a7fc2084a	Oceanodroma socorroensis	Oceanodroma socorroensis	Oceanodroma socorroensis; Oceanodroma soccoroensis	bb9d63da-8b3b-4179-95f7-85f392a03194	added Oceanodroma socorroensis	Oceanodroma leucorhoa + Oceanodroma soccoroensis -> Oceanodroma leucorhoa [lump, aou_4_21 (1946)]	no	aou_2_08 (1897)	1897	NA	NA	NA	NA	NA	NA	NA	NA	NA	NA	NA	NA	NA	NA	NA	NA	NA
fcc64b6c-264a-4823-ab1a-d6c99dac4b9e	Oceanodroma socorroensis	Oceanodroma socorroensis	Oceanodroma socorroensis; Oceanodroma soccoroensis	bb9d63da-8b3b-4179-95f7-85f392a03194	Oceanodroma leucorhoa + Oceanodroma soccoroensis -> Oceanodroma leucorhoa [lump, aou_4_21 (1946)]	Oceanodroma leucorhoa -> Oceanodroma leucorhoa + Oceanodroma socorroensis + Oceanodroma cheimomnestes [split, aou_7_57 (2016)]	no	aou_4_21 (1946)	1946	NA	NA	NA	NA	NA	NA	NA	NA	NA	NA	NA	NA	NA	NA	NA	NA	NA
f4380e1e-4c86-4825-b266-996ed5a11873	Oceanodroma socorroensis	Oceanodroma socorroensis	Oceanodroma socorroensis	bb9d63da-8b3b-4179-95f7-85f392a03194	Oceanodroma leucorhoa -> Oceanodroma leucorhoa + Oceanodroma socorroensis + Oceanodroma cheimomnestes [split, aou_7_57 (2016)]		no	aou_7_57 (2016)	2016	Formerly considered conspecific with Oceanodroma leucorhoa and O. cheimomnestes.	Townsend's Storm-Petrel	12151	Hydrobatidae	Océanite de Townsend	Oceanodroma	Procellariiformes	species	NA	Oceanodroma socorroensis	NA	NA	NA	NA	NA	NA	NA
2dc857de-17a2-44e7-94c4-edd5429c0845	Larus schistisagus	Larus schistisagus	Larus schistisagus	a1608c18-de09-4355-94a8-d8f6388fb32c	added Larus schistisagus		no	aou_1.csv (1886)	1886	Monotypic.	Slaty-backed Gull	48; 472	Laridae	Goéland à manteau ardoisé	Larus	Charadriiformes	species	Larus schistisagus	Larus schistisagus	NA	NA	NA	NA	NA	NA	Larinae
2f623346-45ce-4ac6-b75e-a1d783a6fdb7	Crotophaga sulcirostris	Crotophaga sulcirostris	Crotophaga sulcirostris	63c103a9-7334-4d7a-86a0-e4fb7fa5bab1	added Crotophaga sulcirostris		no	aou_1.csv (1886)	1886	Monotypic.	Groove-billed Ani	663; 384	Cuculidae	Ani à bec cannelé	Crotophaga	Cuculiformes	species	Crotophaga sulcirostris	Crotophaga sulcirostris	NA	NA	NA	NA	NA	NA	Crotophaginae
7d65d761-b410-483b-bb31-6838b1123587	Puffinus auricularis	Puffinus auricularis	Puffinus auricularis	362f0f69-63c9-42de-80f2-abefa7f03dc1	added Puffinus auricularis	Puffinus auricularis -> Puffinus newelli + Puffinus auricularis + Puffinus myrtae [split, aou_7_56 (2015)]	no	aou_2_09 (1899)	1899	NA	NA	NA	NA	NA	NA	NA	NA	Puffinus auricularis	NA	NA	NA	NA	NA	NA	NA	NA
06142929-b806-4737-b6d2-9ef10358fa69	Puffinus auricularis	Puffinus auricularis	Puffinus auricularis	362f0f69-63c9-42de-80f2-abefa7f03dc1	Puffinus auricularis -> Puffinus newelli + Puffinus auricularis + Puffinus myrtae [split, aou_7_56 (2015)]		no	aou_7_56 (2015)	2015	NA	Townsend's Shearwater	178	Procellariidae	Puffin de Townsend	Puffinus	Procellariiformes	species	NA	Puffinus auricularis	NA	NA	NA	NA	NA	NA	NA
7a385399-963f-4748-a956-bc7f604b6a15	Pachyramphus aglaiae	Pachyramphus aglaiae	Platypsaris albiventris; Platypsaris aglaiae; Pachyramphus aglaiae	b90d0862-1d38-481f-bfed-f60ac81a521b	added Platypsaris albiventris		no	aou_1_02 (1890)	1890	NA	Rose-throated Becard	2029	Tityridae	Bécarde à gorge rose	Pachyramphus	Passeriformes	species	Pachyramphus aglaiae	Pachyramphus aglaiae	NA	NA	NA	NA	NA	NA	NA
dd2a93e4-dc40-4ec4-b035-bfe724c286b8	Zenaida asiatica	Zenaida asiatica	Melopelia leucoptera; Melopelia asiatica; Zenaida asiatica	ccefce16-ec72-46a8-8f45-e4a6d5f591e4	added Melopelia leucoptera		no	aou_1.csv (1886)	1886	NA	White-winged Dove	553; 319	Columbidae	Tourterelle à ailes blanches	Zenaida	Columbiformes	species	Melopelia leucoptera; Zenaida asiatica	Zenaida asiatica	NA	NA	NA	NA	NA	NA	NA
a926b584-6120-46d4-89a8-05bddf6d68fd	Calidris pygmea	Calidris pygmea	Calidris pygmea; Eurynorhynchus pygmeus; Eurynorhynchus pygmeum; Eurynorhynchus pygmaeus	6a164c78-92cf-4cb7-9301-06a1dbe6fe19	added Eurynorhynchus pygmaeus		no	aou_1.csv (1886)	1886	Formerly placed in the genus Eurynorhynchus. Monotypic.	Spoon-billed Sandpiper	10461; [245]	Scolopacidae	Bécasseau spatule	Calidris	Charadriiformes	species	Eurynorhynchus pygmeus; Eurynorhynchus pygmaeus	Calidris pygmea	A	NA	NA	NA	NA	NA	Arenariinae
0222383e-e1e8-4f67-a692-62b8675c075b	Mycteria americana	Mycteria americana	Tantalus loculator; Mycteria americana	31111def-3ab9-4f13-a748-9886b0e087a1	added Tantalus loculator; added Mycteria americana		no	aou_1.csv (1886)	1886	Monotypic.	Wood Stork	253; 188; [189]	Ciconiidae	Tantale d'Amérique	Mycteria	Ciconiiformes	species	Tantalus loculator; Mycteria americana	Mycteria americana	NA	NA	NA	NA	NA	NA	NA
645f6633-e7d0-4e25-996a-1471e069989b	Phoebastria immutabilis	Phoebastria immutabilis	Diomedea immutabilis; Phoebastria immutabilis	60a4b2ce-6dfc-47e5-a406-af766f46024e	added Diomedea immutabilis		no	aou_2_09 (1899)	1899	Monotypic.	Laysan Albatross	146	Diomedeidae	Albatros de Laysan	Phoebastria	Procellariiformes	species	Diomedea immutabilis	Phoebastria immutabilis	NA	NA	NA	NA	NA	NA	NA
8226fe37-7210-45a6-86cb-50d72856f472	Bonasa umbellus	Bonasa umbellus	Bonasa umbellus togata; Bonasa umbellus; Bonasa umbellus umbelloides; Bonasa umbellus sabini	dd55a122-ac41-4d4b-ba1f-7f106acd8ce0	added Bonasa umbellus togata; added Bonasa umbellus umbelloides; added Bonasa umbellus; added Bonasa umbellus sabini		no	aou_1.csv (1886)	1886	NA	Ruffed Grouse	300; 300c; 300b; 300a; 98	Phasianidae	Gélinotte huppée	Bonasa	Galliformes	species	Bonasa umbellus togata; Bonasa umbellus; Bonasa umbellus umbelloides; Bonasa umbellus sabini	Bonasa umbellus	NA	NA	NA	NA	NA	NA	Tetraoninae
a4228eea-77f9-4b58-9ffc-a77d60cf7f59	Icterus croconotus	Icterus croconotus	Icterus croconotus	539e0a0f-1d0f-4ae4-9c6b-f34597f350ca	Icterus icterus -> Icterus jamacaii + Icterus icterus + Icterus croconotus [split, aou_7_49 (2008)]		no	aou_7_49 (2008)	2008	NA	NA	NA	NA	NA	NA	NA	NA	NA	NA	NA	NA	NA	NA	NA	NA	NA
a4228eea-77f9-4b58-9ffc-a77d60cf7f59	Icterus croconotus	Icterus croconotus	Icterus croconotus	539e0a0f-1d0f-4ae4-9c6b-f34597f350ca	Icterus icterus -> Icterus jamacaii + Icterus icterus + Icterus croconotus [split, aou_7_49 (2008)]		no	aou_7_49 (2008)	2008	NA	NA	NA	NA	NA	NA	NA	NA	NA	NA	NA	NA	NA	NA	NA	NA	NA
36cc857f-1e81-4054-abf5-db71c01a5d01	Sterna dougallii	Sterna dougallii	Sterna dougallii; Sterna dougalli	dd1c758a-123a-4b6b-a498-e5ad1f05fd19	added Sterna dougalli		no	aou_1.csv (1886)	1886	NA	Roseate Tern	500; 72	Laridae	Sterne de Dougall	Sterna	Charadriiformes	species	Sterna dougallii; Sterna dougalli	Sterna dougallii	NA	NA	NA	NA	NA	NA	Sterninae
7bf0f2d6-87b2-46fd-9513-c97dbc86d048	Calypte anna	Calypte anna	Calypte anna; Trochilus anna	9e6385fc-7a68-4a7d-b9e5-0969ee8d4559	added Trochilus anna		no	aou_1.csv (1886)	1886	Monotypic.	Anna's Hummingbird	431; 868	Trochilidae	Colibri d'Anna	Calypte	Apodiformes	species	Calypte anna; Trochilus anna	Calypte anna	NA	NA	NA	NA	NA	NA	Trochilinae
dcc59f98-a17d-44f2-8143-31704d68dba2	Anas americana	Anas americana	Mareca americana; Anas americana	daed54cb-8197-4e39-aa02-d7d458f1a4a2	added Anas americana		no	aou_1.csv (1886)	1886	Monotypic.	American Wigeon	35; 137	Anatidae	Canard d'Amérique	Anas	Anseriformes	species	Anas americana	Anas americana	NA	NA	NA	NA	NA	NA	Anatinae
e903ccc7-0002-44de-a630-6c6850166931	Selasphorus platycercus	Selasphorus platycercus	Selasphorus platycercus; Trochilus platycercus	e2a8e68f-dd63-4e8b-b76a-543e79cfa384	added Trochilus platycercus		no	aou_1.csv (1886)	1886	Monotypic.	Broad-tailed Hummingbird	432; 873	Trochilidae	Colibri à queue large	Selasphorus	Apodiformes	species	Selasphorus platycercus; Trochilus platycercus	Selasphorus platycercus	NA	NA	NA	NA	NA	NA	Trochilinae
924b893e-7682-4036-b755-1f545446f554	Setophaga townsendi	Setophaga townsendi	Setophaga townsendi; Dendroica townsendi	8a7a09c3-da49-4eca-add6-87f24c36733f	added Dendroica townsendi		no	aou_1.csv (1886)	1886	Monotypic.	Townsend's Warbler	1554; 668	Parulidae	Paruline de Townsend	Setophaga	Passeriformes	species	Dendroica townsendi	Setophaga townsendi	NA	NA	NA	NA	NA	NA	NA
7c5d5e5b-4323-4ef5-812e-31483f6fdab6	Buteo albonotatus	Buteo albonotatus	Buteo albonotatus; Buteo abbreviatus	212b70b8-cf45-4d76-945e-798ce46ffb1a	added Buteo abbreviatus		no	aou_1.csv (1886)	1886	Monotypic.	Zone-tailed Hawk	303; 340	Accipitridae	Buse à queue barrée	Buteo	Accipitriformes	species	Buteo albonotatus; Buteo abbreviatus	Buteo albonotatus	NA	NA	NA	NA	NA	NA	NA
45474538-c309-48ab-93cc-4399c05c872a	Selasphorus rufus	Selasphorus rufus	Selasphorus rufus; Trochilus rufus	81311a65-2cbd-4be8-b67a-b5ce9b465791	added Trochilus rufus		no	aou_1.csv (1886)	1886	Monotypic.	Rufous Hummingbird	433; 874	Trochilidae	Colibri roux	Selasphorus	Apodiformes	species	Selasphorus rufus; Trochilus rufus	Selasphorus rufus	NA	NA	NA	NA	NA	NA	Trochilinae
9ce39d65-7f6c-4c50-8030-dfc0d9c53017	(not found in dataset)		Amphispiza belli nevadensis; Amphispiza belli	1e4d2fd0-1cca-4c7e-8328-7b754790cc77	added Amphispiza belli; added Amphispiza belli nevadensis	Amphispiza nevadensis + Amphispiza belli -> Amphispiza belli [lump, aou_4_19 (1944)]	no	aou_1.csv (1886)	1886	NA	NA	574; 574a	NA	NA	NA	NA	NA	Amphispiza belli nevadensis; Amphispiza belli	NA	NA	NA	NA	NA	NA	NA	NA
e708ec85-0885-44aa-b35b-14458711ed17	Artemisiospiza belli	Artemisiospiza belli	Amphispiza belli; Artemisiospiza belli	1e4d2fd0-1cca-4c7e-8328-7b754790cc77	Amphispiza nevadensis + Amphispiza belli -> Amphispiza belli [lump, aou_4_19 (1944)]	Artemisiospiza belli -> Artemisiospiza belli + Artemisiospiza nevadensis [split, aou_7_54 (2013)]	no	aou_4_19 (1944)	1944	NA	NA	NA	NA	NA	NA	NA	NA	Amphispiza belli	NA	NA	NA	NA	NA	NA	NA	NA
b53ce479-5c03-4343-92f3-a8eee4a64e09	Artemisiospiza belli	Artemisiospiza belli	Artemisiospiza belli	1e4d2fd0-1cca-4c7e-8328-7b754790cc77	Artemisiospiza belli -> Artemisiospiza belli + Artemisiospiza nevadensis [split, aou_7_54 (2013)]		no	aou_7_54 (2013)	2013	Formerly called Sage Sparrow.	Bell's Sparrow	10231	Emberizidae	Bruant de Bell	Artemisiospiza	Passeriformes	species	NA	Artemisiospiza belli	NA	NA	NA	NA	NA	NA	NA
47499abe-8f19-484a-8199-27b0887543a9	(not found in dataset)		Porzana jamaicensis; Porzana jamaicensis coturniculus	92183736-1500-456d-9a54-e5a73f9fc676	added Porzana jamaicensis coturniculus; added Porzana jamaicensis	Porzana jamaicensis -> Porzana jamaicensis + Porzana coturniculus [split, aou_1_05 (1893)]	no	aou_1.csv (1886)	1886	NA	NA	216; 216a	NA	NA	NA	NA	NA	Porzana jamaicensis; Porzana jamaicensis coturniculus	NA	NA	NA	NA	NA	NA	NA	NA
9770c597-ceb2-4acc-a2da-842afbe59cad	(not found in dataset)		Porzana jamaicensis; Creciscus jamaicensis; Crescicus jamaicensis	92183736-1500-456d-9a54-e5a73f9fc676	Porzana jamaicensis -> Porzana jamaicensis + Porzana coturniculus [split, aou_1_05 (1893)]	Creciscus coturniculus + Creciscus jamaicensis -> Creciscus jamaicensis [lump, aou_4 (1931)]	no	aou_1_05 (1893)	1893	NA	NA	NA	NA	NA	NA	NA	NA	NA	NA	NA	NA	NA	NA	NA	NA	NA
7faa3a8a-560f-4be4-88ca-7ed9a20acf39	Laterallus jamaicensis	Laterallus jamaicensis	Creciscus jamaicensis; Laterallus jamaicensis	92183736-1500-456d-9a54-e5a73f9fc676	Creciscus coturniculus + Creciscus jamaicensis -> Creciscus jamaicensis [lump, aou_4 (1931)]		no	aou_4 (1931)	1931	NA	Black Rail	338	Rallidae	Râle noir	Laterallus	Gruiformes	species	Laterallus jamaicensis	Laterallus jamaicensis	NA	NA	NA	NA	NA	NA	NA
5eb5d30f-9ca5-484e-a36f-f17500a9029a	Spizelloides arborea	Spizelloides arborea	Spizella monticola; Spizella monticola ochracea; Spizelloides arborea; Spizella arborea	c3135478-16e4-4340-9a3b-d2db879a4e40	added Spizella monticola; added Spizella monticola ochracea		no	aou_1.csv (1886)	1886	NA	American Tree Sparrow	559a; 559; 1704	Emberizidae	Bruant hudsonien	Spizelloides	Passeriformes	species	Spizella monticola; Spizella monticola ochracea; Spizella arborea	Spizelloides arborea	NA	NA	NA	NA	NA	NA	NA
4d9a4693-e99f-42b7-bad4-3b072c104213	Geothlypis trichas	Geothlypis trichas	Geothlypis trichas occidentalis; Geothlypis trichas	b82935ba-6b24-49ea-90e1-f85cb7d99bd3	added Geothlypis trichas; added Geothlypis trichas occidentalis		no	aou_1.csv (1886)	1886	NA	Common Yellowthroat	1587; 681a; 681	Parulidae	Paruline masquée	Geothlypis	Passeriformes	species	Geothlypis trichas occidentalis; Geothlypis trichas	Geothlypis trichas	NA	NA	NA	NA	NA	NA	NA
e046dbc5-317e-4a5b-a27b-8dd460e7ff7b	Apus pacificus	Apus pacificus	Apus pacificus; Micropus pacificus	3cee3f67-007b-4972-be86-e1373982d24c	added Micropus pacificus		no	aou_4 (1931)	1931	NA	Fork-tailed Swift	753	Apodidae	Martinet de Sibérie	Apus	Apodiformes	species	Apus pacificus	Apus pacificus	A	NA	NA	NA	NA	NA	Apodinae
6128c2c0-9456-4caa-b130-9ed5464190e1	Buteo lineatus	Buteo lineatus	Buteo lineatus alleni; Buteo lineatus; Buteo lineatus elegans	cb83ae88-1fae-43fc-93f4-011903d2531a	added Buteo lineatus alleni; added Buteo lineatus; added Buteo lineatus elegans		no	aou_1.csv (1886)	1886	NA	Red-shouldered Hawk	339; 339b; 296; 339a	Accipitridae	Buse à épaulettes	Buteo	Accipitriformes	species	Buteo lineatus alleni; Buteo lineatus; Buteo lineatus elegans	Buteo lineatus	NA	NA	NA	NA	NA	NA	NA
0346ae71-5a1f-410b-91ee-a0190535d121	Calcarius pictus	Calcarius pictus	Calcarius pictus	c418e924-5ad9-46d4-8033-0022e83bd9e8	added Calcarius pictus		no	aou_1.csv (1886)	1886	Monotypic.	Smith's Longspur	1734; 537	Calcariidae	Plectrophane de Smith	Calcarius	Passeriformes	species	Calcarius pictus	Calcarius pictus	NA	NA	NA	NA	NA	NA	NA
a2fd6649-5b4e-4844-83bb-65151ffbb7be	Rhynchophanes mccownii	Rhynchophanes mccownii	Calcarius mccownii; Rhynchophanes mccownii; Rhynchophanes mccowni	bfccb27a-5007-4f56-b5a2-60e2d66efe81	added Rhynchophanes mccownii		no	aou_1.csv (1886)	1886	Monotypic.	McCown's Longspur	1732; 539	Calcariidae	Plectrophane de McCown	Rhynchophanes	Passeriformes	species	Calcarius mccownii; Rhynchophanes mccownii	Rhynchophanes mccownii	NA	NA	NA	NA	NA	NA	NA
ffff5a4b-c9b0-40c8-993c-88cde9207696	Ardea cinerea	Ardea cinerea	Ardea cinerea	5053690c-b2a3-4d1c-8ce8-fbfc72b777f4	added Ardea cinerea		no	aou_1.csv (1886)	1886	NA	Gray Heron	[195]; 225	Ardeidae	Héron cendré	Ardea	Pelecaniformes	species	Ardea cinerea	Ardea cinerea	A	NA	NA	NA	NA	NA	NA
7834cdc8-c811-4c6d-a480-6cf41794cd1a	Tachycineta cyaneoviridis	Tachycineta cyaneoviridis	Tachycineta cyaneoviridis; Callichelidon cyaneoviridis	b135ebb0-4975-4044-a665-c1778fba49f7	added Callichelidon cyaneoviridis		no	aou_1_03 (1891)	1891	Monotypic.	Bahama Swallow	1322	Hirundinidae	Hirondelle des Bahamas	Tachycineta	Passeriformes	species	Tachycineta cyaneoviridis	Tachycineta cyaneoviridis	NA	NA	NA	NA	NA	NA	Hirundininae
a76a8038-9f4b-4ece-952f-2f6b4ab6b196	Zenaida macroura	Zenaida macroura	Zenaida macroura; Zenaidura macroura	e13fba94-218e-44b1-a52f-5a003fb74836	added Zenaidura macroura		no	aou_1.csv (1886)	1886	NA	Mourning Dove	556; 316	Columbidae	Tourterelle triste	Zenaida	Columbiformes	species	Zenaida macroura; Zenaidura macroura	Zenaida macroura	NA	NA	NA	NA	NA	NA	NA
3436740e-ef0b-4f23-9443-1730d37dcfde	Buteo swainsoni	Buteo swainsoni	Buteo swainsoni	d114ca7d-7820-4618-b987-6d51be3644d9	added Buteo swainsoni		no	aou_1.csv (1886)	1886	Monotypic.	Swainson's Hawk	342; 301	Accipitridae	Buse de Swainson	Buteo	Accipitriformes	species	Buteo swainsoni	Buteo swainsoni	NA	NA	NA	NA	NA	NA	NA
c69b4869-de17-41f7-ad92-7492c1f50d94	Tyrannus vociferans	Tyrannus vociferans	Tyrannus vociferans	16ad6932-aa6c-4467-9e21-0bece6ce7678	added Tyrannus vociferans		no	aou_1.csv (1886)	1886	NA	Cassin's Kingbird	448; 1193	Tyrannidae	Tyran de Cassin	Tyrannus	Passeriformes	species	Tyrannus vociferans	Tyrannus vociferans	NA	NA	NA	NA	NA	NA	Tyranninae
1880b31f-cd8f-4ef0-a5bc-0b00d6ea8913	Turdus migratorius	Turdus migratorius	Planesticus migratorius; Merula migratoria; Merula migratoria propinqua; Turdus migratorius	31b766b3-91e0-4ff3-84d2-dbb688ec5d13	added Merula migratoria; added Merula migratoria propinqua	Turdus migratorius + Turdus confinis -> Turdus migratorius [lump, aou_5_32 (1973)]	no	aou_1.csv (1886)	1886	NA	NA	761; 761a	NA	NA	NA	NA	NA	Merula migratoria; Merula migratoria propinqua	NA	NA	NA	NA	NA	NA	NA	NA
5e941307-ae3e-4de3-ad80-35f2729dfc75	Turdus migratorius	Turdus migratorius	Turdus migratorius	31b766b3-91e0-4ff3-84d2-dbb688ec5d13	Turdus migratorius + Turdus confinis -> Turdus migratorius [lump, aou_5_32 (1973)]		no	aou_5_32 (1973)	1973	NA	American Robin	1472	Turdidae	Merle d'Amérique	Turdus	Passeriformes	species	Turdus migratorius	Turdus migratorius	NA	NA	NA	NA	NA	NA	NA
b12bed5d-25bb-4f8c-a755-3df374e29dd8	Sphyrapicus nuchalis	Sphyrapicus nuchalis	Sphyrapicus nuchalis	d3a84871-c8be-45aa-ab1f-72727e5240c0	Sphyrapicus varius -> Sphyrapicus nuchalis + Sphyrapicus varius [split, aou_6_35 (1985)]	Sphyrapicus varius -> Sphyrapicus nuchalis + Sphyrapicus varius [split, aou_6_35 (1985)]	no	aou_6_35 (1985)	1985	NA	NA	NA	NA	NA	NA	NA	NA	NA	NA	NA	NA	NA	NA	NA	NA	NA
ebd6ecd8-6141-40c2-b29a-62be82ccfb7d	Sphyrapicus nuchalis	Sphyrapicus nuchalis	Sphyrapicus nuchalis	d3a84871-c8be-45aa-ab1f-72727e5240c0	Sphyrapicus varius -> Sphyrapicus nuchalis + Sphyrapicus varius [split, aou_6_35 (1985)]		no	aou_6_35 (1985)	1985	Monotypic.	Red-naped Sapsucker	957	Picidae	Pic à nuque rouge	Sphyrapicus	Piciformes	species	NA	Sphyrapicus nuchalis	NA	NA	NA	NA	NA	NA	Picinae
e1992853-6a12-4eeb-a86f-bbd3ac1bcc7d	Junco hyemalis	Junco hyemalis	Junco hyemalis; Junco hyemalis oregonus	f4dd8b06-6ffd-46db-b47b-a875b35198e6	added Junco hyemalis oregonus; added Junco hyemalis	Junco carolinensis + Junco hyemalis -> Junco hyemalis [lump, aou_1_04 (1892)]	no	aou_1.csv (1886)	1886	NA	NA	567a; 567	NA	NA	NA	NA	NA	Junco hyemalis; Junco hyemalis oregonus	NA	NA	NA	NA	NA	NA	NA	NA
984377db-90b4-45a2-8a4d-79aead93e441	Junco hyemalis	Junco hyemalis	Junco hyemalis	f4dd8b06-6ffd-46db-b47b-a875b35198e6	Junco carolinensis + Junco hyemalis -> Junco hyemalis [lump, aou_1_04 (1892)]	Junco annectens + Junco mearnsi + Junco hyemalis -> Junco hyemalis [lump, aou_2_14 (1908)]	no	aou_1_04 (1892)	1892	NA	NA	NA	NA	NA	NA	NA	NA	NA	NA	NA	NA	NA	NA	NA	NA	NA
8b6a67be-dd1d-4c36-8bb3-8d8fac8f5a04	Junco hyemalis	Junco hyemalis	Junco hyemalis	f4dd8b06-6ffd-46db-b47b-a875b35198e6	Junco annectens + Junco mearnsi + Junco hyemalis -> Junco hyemalis [lump, aou_2_14 (1908)]	Junco hyemalis -> Junco mearnsi + Junco hyemalis [split, aou_4 (1931)]	no	aou_2_14 (1908)	1908	NA	NA	NA	NA	NA	NA	NA	NA	NA	NA	NA	NA	NA	NA	NA	NA	NA
47b95924-d3ee-467a-9719-639402282fbf	Junco hyemalis	Junco hyemalis	Junco hyemalis	f4dd8b06-6ffd-46db-b47b-a875b35198e6	Junco hyemalis -> Junco mearnsi + Junco hyemalis [split, aou_4 (1931)]	Junco oreganus + Junco insularis + Junco hyemalis + Junco aikeni -> Junco hyemalis [lump, aou_5_32 (1973)]	no	aou_4 (1931)	1931	NA	NA	NA	NA	NA	NA	NA	NA	NA	NA	NA	NA	NA	NA	NA	NA	NA
20572e2b-a043-44fd-ad34-2c3871cc58a4	Junco hyemalis	Junco hyemalis	Junco hyemalis	f4dd8b06-6ffd-46db-b47b-a875b35198e6	Junco oreganus + Junco insularis + Junco hyemalis + Junco aikeni -> Junco hyemalis [lump, aou_5_32 (1973)]	Junco hyemalis -> Junco insularis + Junco hyemalis [split, aou_7_55 (2014)]	no	aou_5_32 (1973)	1973	NA	NA	NA	NA	NA	NA	NA	NA	Junco hyemalis	NA	NA	NA	NA	NA	NA	NA	NA
94ec39c0-118b-4779-b4a6-6b33769a54b4	Junco hyemalis	Junco hyemalis	Junco hyemalis	f4dd8b06-6ffd-46db-b47b-a875b35198e6	Junco hyemalis -> Junco insularis + Junco hyemalis [split, aou_7_55 (2014)]		no	aou_7_55 (2014)	2014	NA	Dark-eyed Junco	1730	Emberizidae	Junco ardoisé	Junco	Passeriformes	species	NA	Junco hyemalis	NA	NA	NA	NA	NA	NA	NA
456b7ca2-cad0-47f0-b9b9-03ef729684e9	Ammodramus nelsoni	Ammodramus nelsoni	Ammodramus nelsoni	06795bc2-eab5-45b0-8a1d-fabdf9fbfc81	Ammodramus caudacutus -> Ammodramus caudacutus + Ammodramus nelsoni [split, aou_2_09 (1899)]	Ammodramus caudacutus -> Ammodramus caudacutus + Ammodramus nelsoni [split, aou_2_09 (1899)]	no	aou_2_09 (1899)	1899	NA	NA	NA	NA	NA	NA	NA	NA	NA	NA	NA	NA	NA	NA	NA	NA	NA
e51ab676-e481-418f-92bd-26f21082fab9	Ammodramus nelsoni	Ammodramus nelsoni	Passerherbulus nelsoni; Ammodramus nelsoni	06795bc2-eab5-45b0-8a1d-fabdf9fbfc81	Ammodramus caudacutus -> Ammodramus caudacutus + Ammodramus nelsoni [split, aou_2_09 (1899)]	Passerherbulus nelsoni + Passerherbulus caudacutus -> Passerherbulus caudacutus [lump, aou_4 (1931)]	no	aou_2_09 (1899)	1899	NA	NA	NA	NA	NA	NA	NA	NA	NA	NA	NA	NA	NA	NA	NA	NA	NA
f908eb1b-bada-449f-b72b-a0929c99b9aa	Ammodramus nelsoni	Ammodramus nelsoni	Passerherbulus nelsoni; Ammodramus nelsoni	06795bc2-eab5-45b0-8a1d-fabdf9fbfc81	Passerherbulus nelsoni + Passerherbulus caudacutus -> Passerherbulus caudacutus [lump, aou_4 (1931)]	Ammodramus caudacutus -> Ammodramus caudacutus + Ammodramus nelsoni [split, aou_6_40 (1995)]	no	aou_4 (1931)	1931	NA	NA	NA	NA	NA	NA	NA	NA	NA	NA	NA	NA	NA	NA	NA	NA	NA
4f5072d3-2fb2-49ce-a6d6-fc5e0a8c7b7d	Ammodramus nelsoni	Ammodramus nelsoni	Ammodramus nelsoni	06795bc2-eab5-45b0-8a1d-fabdf9fbfc81	Ammodramus caudacutus -> Ammodramus caudacutus + Ammodramus nelsoni [split, aou_6_40 (1995)]		no	aou_6_40 (1995)	1995	Monotypic.	Nelson's Sparrow	2041	Emberizidae	Bruant de Nelson	Ammodramus	Passeriformes	species	NA	Ammodramus nelsoni	NA	NA	NA	NA	NA	NA	NA
84c3667b-1d5b-4eef-b26d-4a94d7f5cb4a	Phasianus colchicus	Phasianus colchicus	Phasianus colchicus	f6681fe3-47a6-474b-a966-d60ef30b4736	added Phasianus colchicus		no	aou_4 (1931)	1931	NA	Ring-necked Pheasant	96	Phasianidae	Faisan de Colchide	Phasianus	Galliformes	species	Phasianus colchicus	Phasianus colchicus	NA	NA	NA	I	NA	NA	Phasianinae
f7251572-d25f-418e-854f-ce86f1102b65	Anous stolidus	Anous stolidus	Anous stolidus	7224b979-1420-4fe7-822a-bba1145300c8	added Anous stolidus		no	aou_1.csv (1886)	1886	NA	Brown Noddy	79; 482	Laridae	Noddi brun	Anous	Charadriiformes	species	Anous stolidus	Anous stolidus	NA	NA	NA	NA	NA	NA	Sterninae
543566be-637c-468b-b9fd-93e1ab901eb8	Aethia psittacula	Aethia psittacula	Cyclorrhynchus psittacula; Phaleris psittacula; Cyclorrhynchus psittaculus; Aethia psittacula	c614da26-2119-4400-921f-a2d1bbfda02f	added Cyclorrhynchus psittaculus		no	aou_1.csv (1886)	1886	Monotypic.	Parakeet Auklet	17; 527	Alcidae	Starique perroquet	Aethia	Charadriiformes	species	Cyclorrhynchus psittacula; Cyclorrhynchus psittaculus	Aethia psittacula	NA	NA	NA	NA	NA	NA	NA
965cc933-1f2b-45f3-b401-d3c1d6360434	Rynchops niger	Rynchops niger	Rynchops niger; Rynchops nigra	8e5dc79f-e396-462e-aae1-c84f2601e1e0	added Rynchops nigra		no	aou_1.csv (1886)	1886	NA	Black Skimmer	80; 1937	Laridae	Bec-en-ciseaux noir	Rynchops	Charadriiformes	species	Rynchops niger; Rynchops nigra	Rynchops niger	NA	NA	NA	NA	NA	NA	Rynchopinae
249d539b-081b-4984-8697-9f923c42fa2e	Tringa totanus	Tringa totanus	Totanus totanus; Tringa totanus	afd0055d-8d48-48aa-b05e-41614b91836c	added Totanus totanus		no	aou_3_16 (1912)	1912	NA	Common Redshank	409	Scolopacidae	Chevalier gambette	Tringa	Charadriiformes	species	NA	Tringa totanus	A	NA	NA	NA	NA	NA	Tringinae
b578eee0-5142-4d5f-a3fc-34ca3e632e08	Anas crecca	Anas crecca	Nettion crecca; Anas crecca	e48a3d8f-602d-467b-a4bc-84815d7c404f	added Anas crecca	Anas crecca + Anas carolinensis -> Anas crecca [lump, aou_5_32 (1973)]	no	aou_1.csv (1886)	1886	NA	NA	[138]	NA	NA	NA	NA	NA	Anas crecca	NA	NA	NA	NA	NA	NA	NA	NA
01f746e9-cfdf-4ff0-89bc-4a68a9cff724	Anas crecca	Anas crecca	Anas crecca	e48a3d8f-602d-467b-a4bc-84815d7c404f	Anas crecca + Anas carolinensis -> Anas crecca [lump, aou_5_32 (1973)]		no	aou_5_32 (1973)	1973	NA	Green-winged Teal	49	Anatidae	Sarcelle d'hiver	Anas	Anseriformes	species	Anas crecca	Anas crecca	NA	NA	NA	NA	NA	NA	Anatinae
c1b874e6-87d1-4a8f-9a89-d0059ae81286	Cardellina pusilla	Cardellina pusilla	Sylvania pusilla pileolata; Wilsonia pusilla; Cardellina pusilla; Sylvania pusilla	75a2f91b-2657-4671-9dfb-fd910cc4afd8	added Sylvania pusilla; added Sylvania pusilla pileolata		no	aou_1.csv (1886)	1886	NA	Wilson's Warbler	1601; 685; 685a	Parulidae	Paruline à calotte noire	Cardellina	Passeriformes	species	Sylvania pusilla pileolata; Wilsonia pusilla; Sylvania pusilla	Cardellina pusilla	NA	NA	NA	NA	NA	NA	NA
56e6cd08-428e-470b-8165-cae6174a28fe	Scolopax minor	Scolopax minor	Scolopax minor; Rubicola minor; Philohela minor	89d26223-5e4e-4696-890a-c7f4c50f77eb	added Philohela minor		no	aou_1.csv (1886)	1886	Monotypic.	American Woodcock	456; 228	Scolopacidae	Bécasse d'Amérique	Scolopax	Charadriiformes	species	Scolopax minor; Philohela minor	Scolopax minor	NA	NA	NA	NA	NA	NA	Scolopacinae
14f51242-cb1e-4e97-b6ab-ffcc64bbe005	Grus americana	Grus americana	Grus americana	6e316cc5-e491-451b-8406-eced002234fc	added Grus americana		no	aou_1.csv (1886)	1886	Monotypic.	Whooping Crane	367; 204	Gruidae	Grue blanche	Grus	Gruiformes	species	Grus americana	Grus americana	NA	NA	NA	NA	NA	NA	Gruinae
20a80995-069e-4d3f-97bf-3c4b04c68823	Puffinus myrtae	Puffinus myrtae	Puffinus myrtae	f6762c70-c711-4d81-8ce9-91c2ab418d66	Puffinus auricularis -> Puffinus newelli + Puffinus auricularis + Puffinus myrtae [split, aou_7_56 (2015)]		no	aou_7_56 (2015)	2015	NA	NA	NA	NA	NA	NA	NA	NA	NA	NA	NA	NA	NA	NA	NA	NA	NA
20a80995-069e-4d3f-97bf-3c4b04c68823	Puffinus myrtae	Puffinus myrtae	Puffinus myrtae	f6762c70-c711-4d81-8ce9-91c2ab418d66	Puffinus auricularis -> Puffinus newelli + Puffinus auricularis + Puffinus myrtae [split, aou_7_56 (2015)]		no	aou_7_56 (2015)	2015	NA	NA	NA	NA	NA	NA	NA	NA	NA	NA	NA	NA	NA	NA	NA	NA	NA
3034aaf6-6ccb-4e4a-b238-f1f14603e17a	Trogon elegans	Trogon elegans	Trogon elegans	0eb297f4-2539-4d91-b995-c290482e49f2	Trogon elegans + Trogon ambiguus -> Trogon elegans [lump, aou_4_19 (1944)]	Trogon elegans + Trogon ambiguus -> Trogon elegans [lump, aou_4_19 (1944)]	no	aou_4_19 (1944)	1944	NA	NA	NA	NA	NA	NA	NA	NA	NA	NA	NA	NA	NA	NA	NA	NA	NA
e2541fbd-8273-4237-825d-d631fdb3a4c7	Trogon elegans	Trogon elegans	Trogon elegans	0eb297f4-2539-4d91-b995-c290482e49f2	Trogon elegans + Trogon ambiguus -> Trogon elegans [lump, aou_4_19 (1944)]	Trogon elegans + Trogon ambiguus -> Trogon elegans [lump, aou_4_22 (1947)]	no	aou_4_19 (1944)	1944	NA	NA	NA	NA	NA	NA	NA	NA	NA	NA	NA	NA	NA	NA	NA	NA	NA
5402ba1c-6441-498a-9311-7dc0614b3ffb	Trogon elegans	Trogon elegans	Trogon elegans	0eb297f4-2539-4d91-b995-c290482e49f2	Trogon elegans + Trogon ambiguus -> Trogon elegans [lump, aou_4_22 (1947)]		no	aou_4_22 (1947)	1947	NA	Elegant Trogon	887	Trogonidae	Trogon élégant	Trogon	Trogoniformes	species	Trogon elegans	Trogon elegans	NA	NA	NA	NA	NA	NA	Trogoninae
c032713e-75aa-4115-9875-cc3a4a760519	Empidonax traillii	Empidonax traillii	Empidonax pusillus; Empidonax pusillus traillii; Empidonax traillii; Empidonax trailli	c6135e3f-7894-4dd4-98e0-aa4d3bc484b9	added Empidonax pusillus; added Empidonax pusillus traillii	Empidonax traillii -> Empidonax alnorum + Empidonax traillii [split, aou_5_32 (1973)]	no	aou_1.csv (1886)	1886	NA	NA	466; 466a	NA	NA	NA	NA	NA	Empidonax pusillus; Empidonax pusillus traillii	NA	NA	NA	NA	NA	NA	NA	NA
ea013142-138d-40e7-bf4e-36a2cc55c377	Empidonax traillii	Empidonax traillii	Empidonax traillii	c6135e3f-7894-4dd4-98e0-aa4d3bc484b9	Empidonax traillii -> Empidonax alnorum + Empidonax traillii [split, aou_5_32 (1973)]		no	aou_5_32 (1973)	1973	NA	Willow Flycatcher	1141	Tyrannidae	Moucherolle des saules	Empidonax	Passeriformes	species	Empidonax traillii	Empidonax traillii	NA	NA	NA	NA	NA	NA	Fluvicolinae
26e7b2ee-002e-48fa-a260-ab094677d043	Falco columbarius	Falco columbarius	Falco columbarius suckleyi; Falco columbarius	f4c308ec-2361-4950-b897-a30adb6f4b71	added Falco columbarius; added Falco columbarius suckleyi	Falco columbarius + Falco richardsonii -> Falco columbarius [lump, aou_2_14 (1908)]	no	aou_1.csv (1886)	1886	NA	NA	357; 357a	NA	NA	NA	NA	NA	Falco columbarius suckleyi; Falco columbarius	NA	NA	NA	NA	NA	NA	NA	NA
9b06538f-4962-40e4-8570-55e5b6800a17	Falco columbarius	Falco columbarius	Falco columbarius	f4c308ec-2361-4950-b897-a30adb6f4b71	Falco columbarius + Falco richardsonii -> Falco columbarius [lump, aou_2_14 (1908)]	Falco aesalon + Falco columbarius -> Falco columbarius [lump, aou_4_21 (1946)]	no	aou_2_14 (1908)	1908	NA	NA	NA	NA	NA	NA	NA	NA	NA	NA	NA	NA	NA	NA	NA	NA	NA
6b1c7703-4704-4f05-b575-31ef79e1daec	Falco columbarius	Falco columbarius	Falco columbarius	f4c308ec-2361-4950-b897-a30adb6f4b71	Falco aesalon + Falco columbarius -> Falco columbarius [lump, aou_4_21 (1946)]		no	aou_4_21 (1946)	1946	NA	Merlin	325	Falconidae	Faucon émerillon	Falco	Falconiformes	species	Falco columbarius	Falco columbarius	NA	NA	NA	NA	NA	NA	Falconinae
8febc048-2867-4d25-afb6-1972f3251ad7	Protonotaria citrea	Protonotaria citrea	Protonotaria citrea	c2f0425a-5a79-4e51-bfa7-421f7511c42b	added Protonotaria citrea		no	aou_1.csv (1886)	1886	Monotypic.	Prothonotary Warbler	1577; 637	Parulidae	Paruline orangée	Protonotaria	Passeriformes	species	Protonotaria citrea	Protonotaria citrea	NA	NA	NA	NA	NA	NA	NA
d4e5601e-5836-4835-b08e-1db85403c621	Sturnella neglecta	Sturnella neglecta	Sturnella neglecta	e2be211a-1349-4cc1-8ebe-dde9bab2a4bc	Sturnella magna -> Sturnella magna + Sturnella neglecta [split, aou_2_14 (1908)]	Sturnella magna -> Sturnella magna + Sturnella neglecta [split, aou_2_14 (1908)]	no	aou_2_14 (1908)	1908	NA	NA	NA	NA	NA	NA	NA	NA	NA	NA	NA	NA	NA	NA	NA	NA	NA
3f692127-ce95-4bba-a66d-ee6f229efdd4	Sturnella neglecta	Sturnella neglecta	Sturnella neglecta	e2be211a-1349-4cc1-8ebe-dde9bab2a4bc	Sturnella magna -> Sturnella magna + Sturnella neglecta [split, aou_2_14 (1908)]		no	aou_2_14 (1908)	1908	NA	Western Meadowlark	1780	Icteridae	Sturnelle de l'Ouest	Sturnella	Passeriformes	species	Sturnella neglecta	Sturnella neglecta	NA	NA	NA	NA	NA	NA	NA
2c966567-d735-4b60-8024-49cd53be2470	Contopus sordidulus	Contopus sordidulus	Contopus richardsonii; Myiochanes richardsoni; Myiochanes richardsonii; Contopus sordidulus	56122a8a-054c-4672-881d-6f86ad17fc92	added Contopus richardsonii		no	aou_1.csv (1886)	1886	NA	Western Wood-Pewee	462; 1131	Tyrannidae	Pioui de l'Ouest	Contopus	Passeriformes	species	Contopus richardsonii; Contopus sordidulus	Contopus sordidulus	NA	NA	NA	NA	NA	NA	Fluvicolinae
f0bbe202-580a-4ecb-b300-e6db1b0d8b56	Puffinus baroli	Puffinus baroli	Puffinus baroli	98a78a13-9c44-49c3-8c21-0ad49bb339a4	Puffinus assimilis -> Puffinus assimilis + Puffinus baroli [split, aou_7_54 (2013)]	Puffinus assimilis -> Puffinus assimilis + Puffinus baroli [split, aou_7_54 (2013)]	no	aou_7_54 (2013)	2013	NA	NA	NA	NA	NA	NA	NA	NA	NA	NA	NA	NA	NA	NA	NA	NA	NA
0cd84e59-7344-4018-953c-55838c28db09	Puffinus baroli	Puffinus baroli	Puffinus baroli	98a78a13-9c44-49c3-8c21-0ad49bb339a4	Puffinus assimilis -> Puffinus assimilis + Puffinus baroli [split, aou_7_54 (2013)]		no	aou_7_54 (2013)	2013	Formerly considered conspecific with Puffinus assimilis. Monotypic.	Barolo Shearwater	10621	Procellariidae	Puffin de Macaronésie	Puffinus	Procellariiformes	species	NA	Puffinus baroli	A	NA	NA	NA	NA	NA	NA
f2d12466-b268-409d-8077-1296c74de04c	Haliaeetus pelagicus	Haliaeetus pelagicus	Thallasoaetus pelagicus; Haliaeetus pelagicus	b40a7827-2c29-4223-bea9-9605bff4a6cd	added Thallasoaetus pelagicus		no	aou_4 (1931)	1931	NA	Steller's Sea-Eagle	272	Accipitridae	Pygargue empereur	Haliaeetus	Accipitriformes	species	Haliaeetus pelagicus	Haliaeetus pelagicus	A	NA	NA	NA	NA	NA	NA
c214e6e6-cbe8-43c3-8353-6cf96d2574cc	Fringilla montifringilla	Fringilla montifringilla	Fringilla montifringilla	9044bfad-65ab-4b20-9874-759cfdf16075	added Fringilla montifringilla		no	aou_4 (1931)	1931	Monotypic.	Brambling	1829	Fringillidae	Pinson du Nord	Fringilla	Passeriformes	species	Fringilla montifringilla	Fringilla montifringilla	NA	NA	NA	NA	NA	NA	Fringillinae
2502131a-cdda-4ac5-9083-55e357cedff9	Corvus cryptoleucus	Corvus cryptoleucus	Corvus cryptoleucus	d3f17c38-cf4f-4548-b289-a1abcaf5cbd3	added Corvus cryptoleucus		no	aou_1.csv (1886)	1886	Monotypic.	Chihuahuan Raven	487; 1306	Corvidae	Corbeau à cou blanc	Corvus	Passeriformes	species	Corvus cryptoleucus	Corvus cryptoleucus	NA	NA	NA	NA	NA	NA	NA
723bf5d5-7806-43d7-a836-7ccc3564c44e	Dendragapus obscurus	Dendragapus obscurus	Dendragapus obscurus richardsonii; Dendragapus obscurus fuliginosus; Dendragapus obscurus	10a3f694-7c92-4f50-80a6-118a2bc0ed95	added Dendragapus obscurus richardsonii; added Dendragapus obscurus; added Dendragapus obscurus fuliginosus	Dendragapus obscurus -> Dendragapus fuliginosus + Dendragapus obscurus [split, aou_4 (1931)]	no	aou_1.csv (1886)	1886	NA	NA	297; 297b; 297a	NA	NA	NA	NA	NA	Dendragapus obscurus richardsonii; Dendragapus obscurus fuliginosus; Dendragapus obscurus	NA	NA	NA	NA	NA	NA	NA	NA
6e55d5f6-436e-4ca6-b08f-d228d72c069d	Dendragapus obscurus	Dendragapus obscurus	Dendragapus obscurus	10a3f694-7c92-4f50-80a6-118a2bc0ed95	Dendragapus obscurus -> Dendragapus fuliginosus + Dendragapus obscurus [split, aou_4 (1931)]	Dendragapus fuliginosus + Dendragapus obscurus -> Dendragapus obscurus [lump, aou_4_19 (1944)]	no	aou_4 (1931)	1931	NA	NA	NA	NA	NA	NA	NA	NA	NA	NA	NA	NA	NA	NA	NA	NA	NA
27c682b7-2492-4b3c-a16a-26f190cacc38	Dendragapus obscurus	Dendragapus obscurus	Dendragapus obscurus	10a3f694-7c92-4f50-80a6-118a2bc0ed95	Dendragapus fuliginosus + Dendragapus obscurus -> Dendragapus obscurus [lump, aou_4_19 (1944)]	Dendragapus obscurus -> Dendragapus fuliginosus + Dendragapus obscurus [split, aou_7_47 (2006)]	no	aou_4_19 (1944)	1944	NA	NA	NA	NA	NA	NA	NA	NA	Dendragapus obscurus	NA	NA	NA	NA	NA	NA	NA	NA
ba202c2a-8267-4db1-8cdd-696af785ca54	Dendragapus obscurus	Dendragapus obscurus	Dendragapus obscurus	10a3f694-7c92-4f50-80a6-118a2bc0ed95	Dendragapus obscurus -> Dendragapus fuliginosus + Dendragapus obscurus [split, aou_7_47 (2006)]		no	aou_7_47 (2006)	2006	NA	Dusky Grouse	105	Phasianidae	Tétras sombre	Dendragapus	Galliformes	species	NA	Dendragapus obscurus	NA	NA	NA	NA	NA	NA	Tetraoninae
056c2b6f-30c4-4a45-bab9-55a20b01b53f	Melanerpes formicivorus	Melanerpes formicivorus	Melanerpes formicivorus bairdi; Balanosphyra formicivora; Melanerpes formicivorus; Melanerpes formicivorus angustifrons	a5c67d99-f9ed-48e9-af58-15fd2ff6f6ff	added Melanerpes formicivorus angustifrons; added Melanerpes formicivorus bairdi		no	aou_1.csv (1886)	1886	NA	Acorn Woodpecker	941; 407; 407a	Picidae	Pic glandivore	Melanerpes	Piciformes	species	Melanerpes formicivorus bairdi; Melanerpes formicivorus; Melanerpes formicivorus angustifrons	Melanerpes formicivorus	NA	NA	NA	NA	NA	NA	Picinae
26363381-c872-443f-816e-1a256e5c13c3	Icterus gularis	Icterus gularis	Icterus gularis	4e268f6f-385f-4c0c-815f-6d8e9983fa51	added Icterus gularis		no	aou_4_20 (1945)	1945	NA	Altamira Oriole	1815	Icteridae	Oriole à gros bec	Icterus	Passeriformes	species	Icterus gularis	Icterus gularis	NA	NA	NA	NA	NA	NA	NA
89ca051c-0d45-4257-bfaf-569a82309838	Egretta garzetta	Egretta garzetta	Egretta garzetta	846af785-ba8c-4c2d-97f4-c5ec07f793c6	added Egretta garzetta		no	aou_4_31 (1956)	1956	NA	Little Egret	230	Ardeidae	Aigrette garzette	Egretta	Pelecaniformes	species	Egretta garzetta	Egretta garzetta	NA	NA	NA	NA	NA	NA	NA
6166a574-22a6-4ab7-94ec-dc7829fc25e8	Haematopus ostralegus	Haematopus ostralegus	Haematopus ostralegus	24616f2f-9537-4abc-b849-38d16ef5fb8f	added Haematopus ostralegus		no	aou_1.csv (1886)	1886	NA	Eurasian Oystercatcher	[285]; 387	Haematopodidae	Huîtrier pie	Haematopus	Charadriiformes	species	Haematopus ostralegus	Haematopus ostralegus	A	NA	NA	NA	NA	NA	NA
dbba7c95-4c7c-4857-8f4c-1737c960e1f2	Cistothorus palustris	Cistothorus palustris	Cistothorus palustris; Telmatodytes palustris	1e35861f-eae2-4d38-8947-88f942cc338f	added Cistothorus palustris		no	aou_1.csv (1886)	1886	NA	Marsh Wren	725; 1391	Troglodytidae	Troglodyte des marais	Cistothorus	Passeriformes	species	Cistothorus palustris	Cistothorus palustris	NA	NA	NA	NA	NA	NA	NA
7be6d002-7c6d-44f1-b741-b1ec7d9c5432	Conuropsis carolinensis	Conuropsis carolinensis	Conuropsis carolinensis; Conurus carolinensis	5759fdaa-4bbd-4d8e-ae9b-02e83bd61524	added Conurus carolinensis		no	aou_1.csv (1886)	1886	NA	Carolina Parakeet	590; 382	Psittacidae	Conure de Caroline	Conuropsis	Psittaciformes	species	Conuropsis carolinensis; Conurus carolinensis	Conuropsis carolinensis	NA	†	NA	NA	NA	NA	Arinae
f6c266d2-c83e-476e-9c30-259a904ce715	Thalassarche melanophris	Thalassarche melanophris	Diomedea melanophrys; Diomedea melanophris; Thalassarche melanophris	8a157cee-1bdb-48ed-96a3-6be06a468c5f	added Diomedea melanophrys		no	aou_4_22 (1947)	1947	NA	Black-browed Albatross	2004	Diomedeidae	Albatros à sourcils noirs	Thalassarche	Procellariiformes	species	NA	Thalassarche melanophris	A	NA	NA	NA	NA	NA	NA
b72a97ed-00ac-46b3-a32c-e7517b9c4370	Petrochelidon pyrrhonota	Petrochelidon pyrrhonota	Petrochelidon albifrons; Petrochelidon lunifrons; Petrochelidon pyrrhonota; Hirundo pyrrhonota	2b759fbb-1be4-43fd-b1dc-48cfecd51512	added Petrochelidon lunifrons		no	aou_1.csv (1886)	1886	NA	Cliff Swallow	612; 1329	Hirundinidae	Hirondelle à front blanc	Petrochelidon	Passeriformes	species	Petrochelidon lunifrons; Hirundo pyrrhonota	Petrochelidon pyrrhonota	NA	NA	NA	NA	NA	NA	Hirundininae
7532ad0b-aa26-441b-96e6-d3ee5e499557	Sporophila torqueola	Sporophila torqueola	Sporophila torqueola; Sporophila morelleti	e406592c-87a5-4545-86e4-99e8048fe0cb	added Sporophila morelleti		no	aou_1.csv (1886)	1886	NA	White-collared Seedeater	1660; 602	Thraupidae	Sporophile à col blanc	Sporophila	Passeriformes	species	Sporophila torqueola; Sporophila morelleti	Sporophila torqueola	NA	NA	NA	NA	*	NA	Sporophilinae
811cbd2c-ab79-4e12-abc2-44d886d60387	Bubulcus ibis	Bubulcus ibis	Bubulbus ibis; Bubulcus ibis	4cc721bc-e1af-450c-82d7-bd9c95bb5bf1	added Bubulbus ibis		no	aou_4_29 (1954)	1954	Not recognized by del Hoyo et al. (1992) or Clements (2000) or Howard and Moore (2003), but included in treatments Peters (1979).	Cattle Egret	236	Ardeidae	Héron garde-boeufs	Bubulcus	Pelecaniformes	species	Bubulcus ibis	Bubulcus ibis	NA	NA	NA	NA	NA	NA	NA
ceb9ba76-f538-4f56-819e-894992c2ac2c	Tiaris canorus	Tiaris canorus	Euetheia canora; Tiaris canorus; Tiaris canora	0c25b789-071a-491e-b3b8-b7876a9ab060	added Euetheia canora		no	aou_1_01 (1889)	1889	Monotypic.	Cuban Grassquit	1950	Thraupidae	Sporophile petit-chanteur	Tiaris	Passeriformes	species	NA	Tiaris canorus	NA	NA	NA	NA	*	NA	Coerebinae
4b5e7c97-2de9-455c-9906-242945973d04	Auriparus flaviceps	Auriparus flaviceps	Auriparus flaviceps	3c40adb1-8a92-46e9-bba7-abbfdbf8d77b	added Auriparus flaviceps		no	aou_1.csv (1886)	1886	NA	Verdin	1345; 746	Remizidae	Auripare verdin	Auriparus	Passeriformes	species	Auriparus flaviceps	Auriparus flaviceps	NA	NA	NA	NA	NA	NA	NA
4c810b49-64c5-4908-a171-c5b295c6249a	Jabiru mycteria	Jabiru mycteria	Jabiru mycteria	51922d7b-ef27-4aa7-a472-c87a1c37dd8b	added Jabiru mycteria		no	aou_2_14 (1908)	1908	Monotypic.	Jabiru	252	Ciconiidae	Jabiru d'Amérique	Jabiru	Ciconiiformes	species	Jabiru mycteria	Jabiru mycteria	NA	NA	NA	NA	NA	NA	NA
75c4cb45-9989-4f90-9ec1-e165595965a0	Selasphorus calliope	Selasphorus calliope	Selasphorus calliope; Stellula calliope; Trochilus calliope	e7c7b548-7750-420a-9cc9-d303f7556132	added Trochilus calliope		no	aou_1.csv (1886)	1886	Monotypic.	Calliope Hummingbird	870; 436	Trochilidae	Colibri calliope	Selasphorus	Apodiformes	species	Stellula calliope; Trochilus calliope	Selasphorus calliope	NA	NA	NA	NA	NA	NA	Trochilinae
2ab7eb9b-c25f-4987-a597-29fa25bb39ef	Mergellus albellus	Mergellus albellus	Mergus albellus; Mergellus albellus	a2e33829-c17f-4057-9c2f-70c17bf771fe	added Mergus albellus		no	aou_2_08 (1897)	1897	Monotypic.	Smew	70	Anatidae	Harle piette	Mergellus	Anseriformes	species	Mergellus albellus	Mergellus albellus	NA	NA	NA	NA	NA	N	Anatinae
278845a5-a35f-4d2a-9188-23495b8e6895	Alca torda	Alca torda	Alca torda	12d9caee-a93f-430b-af24-da4678e06262	added Alca torda		no	aou_1.csv (1886)	1886	NA	Razorbill	516; 32	Alcidae	Petit Pingouin	Alca	Charadriiformes	species	Alca torda	Alca torda	NA	NA	NA	NA	NA	NA	NA
3ae801dd-710d-49d0-8fe7-e3132c986575	Setophaga americana	Setophaga americana	Parula americana; Compsothlypis americana; Setophaga americana	c8e5a90b-0b9b-4126-b91a-a6ca7587175d	added Compsothlypis americana		no	aou_1.csv (1886)	1886	Monotypic.	Northern Parula	1543; 648	Parulidae	Paruline à collier	Setophaga	Passeriformes	species	Parula americana; Compsothlypis americana	Setophaga americana	NA	NA	NA	NA	NA	NA	NA
f386028c-3a86-4cab-af5f-efc7572cc992	Selasphorus sasin	Selasphorus sasin	Selasphorus alleni; Trochilus alleni; Selasphorus sasin	1f0cd3d9-393d-44cf-87df-c4fdc773fcc4	added Trochilus alleni		no	aou_1.csv (1886)	1886	NA	Allen's Hummingbird	434; 875	Trochilidae	Colibri d'Allen	Selasphorus	Apodiformes	species	Trochilus alleni; Selasphorus sasin	Selasphorus sasin	NA	NA	NA	NA	NA	NA	Trochilinae
c972a525-fff1-4af0-9733-1981a3afa395	Artemisiospiza nevadensis	Artemisiospiza nevadensis	Artemisiospiza nevadensis	2613d9e2-f909-476f-af0e-2366a99a41c2	Artemisiospiza belli -> Artemisiospiza belli + Artemisiospiza nevadensis [split, aou_7_54 (2013)]	Artemisiospiza belli -> Artemisiospiza belli + Artemisiospiza nevadensis [split, aou_7_54 (2013)]	no	aou_7_54 (2013)	2013	NA	NA	NA	NA	NA	NA	NA	NA	NA	NA	NA	NA	NA	NA	NA	NA	NA
c4667bd0-6451-49b4-bfb9-7128ac04480d	Artemisiospiza nevadensis	Artemisiospiza nevadensis	Artemisiospiza nevadensis	2613d9e2-f909-476f-af0e-2366a99a41c2	Artemisiospiza belli -> Artemisiospiza belli + Artemisiospiza nevadensis [split, aou_7_54 (2013)]		no	aou_7_54 (2013)	2013	NA	Sagebrush Sparrow	10501	Emberizidae	Bruant des armoises	Artemisiospiza	Passeriformes	species	NA	Artemisiospiza nevadensis	NA	NA	NA	NA	NA	NA	NA
f3f1e5da-2647-411e-8463-542a2b661f6d	Molothrus aeneus	Molothrus aeneus	Callothrus robustus; Tangavius aeneus; Molothrus aeneus	b7947560-6ac7-4440-b3fb-239e0ccc02de	added Molothrus aeneus		no	aou_1.csv (1886)	1886	NA	Bronzed Cowbird	496; 1794	Icteridae	Vacher bronzé	Molothrus	Passeriformes	species	Molothrus aeneus	Molothrus aeneus	NA	NA	NA	NA	NA	NA	NA
0131da60-8362-41fe-8b52-cb6d1577d8b6	(not found in dataset)		Arquatella ptilocnemis; Tringa ptilocnemis	568b88f6-fb83-4ea5-b5a2-b67b363b4c65	added Tringa ptilocnemis	Arquatella ptilocnemis + Arquatella maritima + Arquatella couesi -> Arquatella maritima [lump, aou_2_14 (1908)]	no	aou_1.csv (1886)	1886	NA	NA	237	NA	NA	NA	NA	NA	Tringa ptilocnemis	NA	NA	NA	NA	NA	NA	NA	NA
519efcbe-d095-4848-9467-53bb6440d2c1	(not found in dataset)		Arquatella ptilocnemis	568b88f6-fb83-4ea5-b5a2-b67b363b4c65	Arquatella ptilocnemis + Arquatella maritima + Arquatella couesi -> Arquatella maritima [lump, aou_2_14 (1908)]	Arquatella maritima -> Arquatella ptilocnemis + Arquatella maritima [split, aou_4 (1931)]	no	aou_2_14 (1908)	1908	NA	NA	NA	NA	NA	NA	NA	NA	NA	NA	NA	NA	NA	NA	NA	NA	NA
b5a7e16b-2735-431b-91a1-b848ceb11270	Calidris ptilocnemis	Calidris ptilocnemis	Arquatella ptilocnemis; Erolia ptilocnemis; Calidris ptilocnemis	568b88f6-fb83-4ea5-b5a2-b67b363b4c65	Arquatella maritima -> Arquatella ptilocnemis + Arquatella maritima [split, aou_4 (1931)]		no	aou_4 (1931)	1931	NA	Rock Sandpiper	441	Scolopacidae	Bécasseau des Aléoutiennes	Calidris	Charadriiformes	species	Calidris ptilocnemis	Calidris ptilocnemis	NA	NA	NA	NA	NA	NA	Arenariinae
438cc1e0-6d94-4f9b-9306-de32bacfe63b	Onychoprion anaethetus	Onychoprion anaethetus	Sterna anaethetus; Sterna anaetheta; Onychoprion anaethetus	6e5c180e-c71e-4574-847b-3544ee0eabdf	added Sterna anaethetus		no	aou_1.csv (1886)	1886	NA	Bridled Tern	488; [76]	Laridae	Sterne bridée	Onychoprion	Charadriiformes	species	Sterna anaethetus	Onychoprion anaethetus	NA	NA	NA	NA	NA	NA	Sterninae
4a6e13e7-4fe1-41fa-bc8d-0e51daf39118	Piranga olivacea	Piranga olivacea	Piranga erythromelas; Piranga olivacea	404e04ec-f053-4a64-9a20-f35c5478e942	added Piranga erythromelas		no	aou_1.csv (1886)	1886	Monotypic.	Scarlet Tanager	608; 1956	Cardinalidae	Piranga écarlate	Piranga	Passeriformes	species	Piranga erythromelas; Piranga olivacea	Piranga olivacea	NA	NA	NA	NA	NA	NA	NA
077fb6b3-6675-4063-82fa-1c4089a3a507	Empidonax flaviventris	Empidonax flaviventris	Empidonax flaviventris	b1f8d069-9353-4631-a057-a2dbd152df41	added Empidonax flaviventris		no	aou_1.csv (1886)	1886	Monotypic.	Yellow-bellied Flycatcher	463; 1138	Tyrannidae	Moucherolle à ventre jaune	Empidonax	Passeriformes	species	Empidonax flaviventris	Empidonax flaviventris	NA	NA	NA	NA	NA	NA	Fluvicolinae
cafb653c-7bdb-4233-8ba2-1cec24de336e	Pluvialis squatarola	Pluvialis squatarola	Charadrius squatarola; Pluvialis squatarola; Squatarola squatarola	67951751-0ee6-41e4-9b25-da5f2d040a2b	added Charadrius squatarola		no	aou_1.csv (1886)	1886	Monotypic.	Black-bellied Plover	270; 371	Charadriidae	Pluvier argenté	Pluvialis	Charadriiformes	species	Charadrius squatarola; Pluvialis squatarola	Pluvialis squatarola	NA	NA	NA	NA	NA	NA	Charadriinae
6c7e3d99-d0c4-4f88-9f51-63d64f5a98f3	Branta leucopsis	Branta leucopsis	Branta leucopsis	43a531df-f31b-4099-b593-f286751f670a	added Branta leucopsis		no	aou_1.csv (1886)	1886	Monotypic.	Barnacle Goose	[175]; 20	Anatidae	Bernache nonnette	Branta	Anseriformes	species	Branta leucopsis	Branta leucopsis	NA	NA	NA	NA	NA	NA	Anserinae
f54dea2c-5000-489a-bf2e-937a77faa9e9	Starnoenas cyanocephala	Starnoenas cyanocephala	Starnoenas cyanocephala	04f94863-a478-441d-a834-4e42adc40bfc	added Starnoenas cyanocephala		no	aou_1.csv (1886)	1886	Monotypic.	Blue-headed Quail-Dove	584; [323]	Columbidae	Colombe à tête bleue	Starnoenas	Columbiformes	species	Starnoenas cyanocephala	Starnoenas cyanocephala	NA	NA	NA	NA	NA	NA	NA
d520c49c-fe5b-4b37-8543-116f81ceee24	Tachycineta thalassina	Tachycineta thalassina	Tachycineta thalassina	fe2b4fe1-4c80-44da-8eb1-334ddd808d7c	added Tachycineta thalassina		no	aou_1.csv (1886)	1886	NA	Violet-green Swallow	1321; 615	Hirundinidae	Hirondelle à face blanche	Tachycineta	Passeriformes	species	Tachycineta thalassina	Tachycineta thalassina	NA	NA	NA	NA	NA	NA	Hirundininae
7c696b0e-08a0-44b6-a245-3618809b1820	Buteogallus anthracinus	Buteogallus anthracinus	Buteogallus anthracinus; Urubitinga anthracina	cc8d28a6-395c-431f-9f5c-fb264e9d57fd	added Urubitinga anthracina	Buteogallus anthracinus + Buteogallus subtilis -> Buteogallus anthracinus [lump, aou_7_49 (2008)]	no	aou_1.csv (1886)	1886	NA	NA	345	NA	NA	NA	NA	NA	Buteogallus anthracinus; Urubitinga anthracina	NA	NA	NA	NA	NA	NA	NA	NA
764706f2-b82e-4bdd-adfd-dfe5c96fc9f2	Buteogallus anthracinus	Buteogallus anthracinus	Buteogallus anthracinus	cc8d28a6-395c-431f-9f5c-fb264e9d57fd	Buteogallus anthracinus + Buteogallus subtilis -> Buteogallus anthracinus [lump, aou_7_49 (2008)]		no	aou_7_49 (2008)	2008	NA	Common Black Hawk	288	Accipitridae	Buse noire	Buteogallus	Accipitriformes	species	NA	Buteogallus anthracinus	NA	NA	NA	NA	NA	NA	NA
1bf69d64-91a6-4e6d-9d51-8c91c8db8c3f	Aechmophorus occidentalis	Aechmophorus occidentalis	Aechmophorus occidentalis	14d23d34-8e22-4cbd-92e4-3b3c98af7c28	added Aechmophorus occidentalis	Aechmophorus occidentalis -> Aechmophorus occidentalis + Aechmophorus clarkii [split, aou_6_35 (1985)]	no	aou_1.csv (1886)	1886	NA	NA	1	NA	NA	NA	NA	NA	Aechmophorus occidentalis	NA	NA	NA	NA	NA	NA	NA	NA
69b856a9-f37e-489a-9aa9-e4e9d4840d6b	Aechmophorus occidentalis	Aechmophorus occidentalis	Aechmophorus occidentalis	14d23d34-8e22-4cbd-92e4-3b3c98af7c28	Aechmophorus occidentalis -> Aechmophorus occidentalis + Aechmophorus clarkii [split, aou_6_35 (1985)]		no	aou_6_35 (1985)	1985	NA	Western Grebe	140	Podicipedidae	Grèbe élégant	Aechmophorus	Podicipediformes	species	NA	Aechmophorus occidentalis	NA	NA	NA	NA	NA	NA	NA
c8c3adbb-6cd0-4d0d-8814-df3c86de3d94	Sitta canadensis	Sitta canadensis	Sitta canadensis	03969f0d-3ef6-4b55-a1cb-c302da37f8b7	added Sitta canadensis		no	aou_1.csv (1886)	1886	Monotypic.	Red-breasted Nuthatch	1347; 728	Sittidae	Sittelle à poitrine rousse	Sitta	Passeriformes	species	Sitta canadensis	Sitta canadensis	NA	NA	NA	NA	NA	NA	Sittinae
bd4fd190-8616-4326-8b91-bf5692b2b5d6	Vireo solitarius	Vireo solitarius	Vireo solitarius plumbeus; Vireo solitarius; Lanivireo solitarius; Vireo solitarius cassinii	bf143fb4-6222-4557-9a62-bc4231f5458f	added Vireo solitarius cassinii; added Vireo solitarius plumbeus; added Vireo solitarius	Vireo solitarius -> Vireo cassinii + Vireo solitarius + Vireo plumbeus [split, aou_6_41 (1997)]	no	aou_1.csv (1886)	1886	NA	NA	629b; 629; 629a	NA	NA	NA	NA	NA	Vireo solitarius plumbeus; Vireo solitarius; Vireo solitarius cassinii	NA	NA	NA	NA	NA	NA	NA	NA
39d242bd-b4bc-49d6-81a2-f34b756f8e1a	Vireo solitarius	Vireo solitarius	Vireo solitarius	bf143fb4-6222-4557-9a62-bc4231f5458f	Vireo solitarius -> Vireo cassinii + Vireo solitarius + Vireo plumbeus [split, aou_6_41 (1997)]		no	aou_6_41 (1997)	1997	NA	Blue-headed Vireo	1250	Vireonidae	Viréo à tête bleue	Vireo	Passeriformes	species	NA	Vireo solitarius	NA	NA	NA	NA	NA	NA	NA
abcb7303-51aa-40bf-a2d2-d2dba01f13cc	Coccyzus erythropthalmus	Coccyzus erythropthalmus	Coccyzus erythropthalmus; Coccyzus erythrophthalmus; Coccyzus erythrophthalamus	45f3236f-a9cf-457e-81e3-227186b22625	added Coccyzus erythrophthalmus		no	aou_1.csv (1886)	1886	Monotypic.	Black-billed Cuckoo	388; 648	Cuculidae	Coulicou à bec noir	Coccyzus	Cuculiformes	species	Coccyzus erythropthalmus; Coccyzus erythrophthalmus	Coccyzus erythropthalmus	NA	NA	NA	NA	NA	NA	Cuculinae
5508e32f-d0d3-48e0-a5ea-a8593138d77b	Lagopus leucura	Lagopus leucura	Lagopus leucura; Lagopus leucurus	cbb0b36e-b0dd-4246-83b1-44f1e8ab50b5	added Lagopus leucurus		no	aou_1.csv (1886)	1886	NA	White-tailed Ptarmigan	104; 304	Phasianidae	Lagopède à queue blanche	Lagopus	Galliformes	species	Lagopus leucurus	Lagopus leucura	NA	NA	NA	NA	NA	NA	Tetraoninae
e0dedd48-5bdc-49ee-bc88-27f27b832f31	Passerina ciris	Passerina ciris	Cyanospiza ciris; Passerina ciris	8a0adea0-f67b-4d2b-9e0d-a6ffbb2575e5	added Passerina ciris		no	aou_1.csv (1886)	1886	NA	Painted Bunting	601; 1769	Cardinalidae	Passerin nonpareil	Passerina	Passeriformes	species	Passerina ciris	Passerina ciris	NA	NA	NA	NA	NA	NA	NA
699365a6-0d7e-4fe2-9c5e-93373921d538	Myadestes townsendi	Myadestes townsendi	Myadestes townsendii; Myadestes townsendi	3ce041ea-5d68-49b6-8cc3-bc8733865287	added Myadestes townsendii		no	aou_1.csv (1886)	1886	NA	Townsend's Solitaire	1431; 754	Turdidae	Solitaire de Townsend	Myadestes	Passeriformes	species	Myadestes townsendii; Myadestes townsendi	Myadestes townsendi	NA	NA	NA	NA	NA	NA	NA
e95df97f-3686-4d6e-b922-8112c064b5cd	Gavia immer	Gavia immer	Urinator imber; Gavia immer; Gavia imber	b59e18c8-a6ae-4029-935c-8bafb218b369	added Urinator imber		no	aou_1.csv (1886)	1886	Monotypic.	Common Loon	136; 7	Gaviidae	Plongeon huard	Gavia	Gaviiformes	species	Urinator imber; Gavia immer	Gavia immer	NA	NA	NA	NA	NA	NA	NA
febb0233-4029-4313-a0e3-a62297ce2bdb	Strix varia	Strix varia	Syrnium varium; Syrnium nebulosum alleni; Strix varia; Syrnium nebulosum	ea4d5cb5-3749-42dc-a537-f31b4d1853fc	added Syrnium nebulosum; added Syrnium nebulosum alleni		no	aou_1.csv (1886)	1886	NA	Barred Owl	696; 368a; 368	Strigidae	Chouette rayée	Strix	Strigiformes	species	Syrnium nebulosum alleni; Strix varia; Syrnium nebulosum	Strix varia	NA	NA	NA	NA	NA	NA	NA
0a8853df-e10b-4d2e-b0d3-09370574d170	Haematopus bachmani	Haematopus bachmani	Haematopus bachmani	62fb984c-49e8-4fd5-bbab-8a54fa88d855	added Haematopus bachmani		no	aou_1.csv (1886)	1886	Monotypic.	Black Oystercatcher	287; 389	Haematopodidae	Huîtrier de Bachman	Haematopus	Charadriiformes	species	Haematopus bachmani	Haematopus bachmani	NA	NA	NA	NA	NA	NA	NA
9aed3067-8a37-4826-b9b9-18ce967f8a5b	Gallinula galeata	Gallinula galeata	Gallinula galeata	77c27d31-3cf1-4ae5-99be-b647a57e1b0d	added Gallinula galeata	Gallinula chloropus + Gallinula galeata -> Gallinula chloropus [lump, aou_3_18 (1923)]	no	aou_1.csv (1886)	1886	NA	NA	219	NA	NA	NA	NA	NA	Gallinula galeata	NA	NA	NA	NA	NA	NA	NA	NA
7a370f32-601b-4e1f-9a2b-62836685d324	Gallinula galeata	Gallinula galeata	Gallinula galeata	77c27d31-3cf1-4ae5-99be-b647a57e1b0d	Gallinula chloropus + Gallinula galeata -> Gallinula chloropus [lump, aou_3_18 (1923)]	Gallinula chloropus -> Gallinula chloropus + Gallinula galeata [split, aou_7_52 (2011)]	no	aou_3_18 (1923)	1923	NA	NA	NA	NA	NA	NA	NA	NA	NA	NA	NA	NA	NA	NA	NA	NA	NA
bce895ac-26ba-47ab-a850-0302d32b61d9	Gallinula galeata	Gallinula galeata	Gallinula galeata	77c27d31-3cf1-4ae5-99be-b647a57e1b0d	Gallinula chloropus -> Gallinula chloropus + Gallinula galeata [split, aou_7_52 (2011)]		no	aou_7_52 (2011)	2011	NA	Common Gallinule	357	Rallidae	Gallinule d'Amérique	Gallinula	Gruiformes	species	NA	Gallinula galeata	NA	NA	NA	NA	NA	NA	NA
9b9682fe-569f-4e6c-b927-7be19477cffa	Pterodroma hasitata	Pterodroma hasitata	Aestrelata hasitata; Pterodroma hasitata	8329490c-093e-42ae-adae-7494d405c4f7	added Aestrelata hasitata		no	aou_1.csv (1886)	1886	NA	Black-capped Petrel	1981; [98]	Procellariidae	Pétrel diablotin	Pterodroma	Procellariiformes	species	Aestrelata hasitata; Pterodroma hasitata	Pterodroma hasitata	NA	NA	NA	NA	NA	NA	NA
efa56661-09f7-4ba4-acc3-5c021a5b91b1	Histrionicus histrionicus	Histrionicus histrionicus	Histrionicus histrionicus	5e097772-592e-4223-bed4-5fc1cbccd84f	added Histrionicus histrionicus		no	aou_1.csv (1886)	1886	Monotypic. Howard and Moore (2003) list subspecies <i>H. h. histionicus</i> and <i>H. h. pacificus</i> but validity doubtful.	Harlequin Duck	155; 61	Anatidae	Arlequin plongeur	Histrionicus	Anseriformes	species	Histrionicus histrionicus	Histrionicus histrionicus	NA	NA	NA	NA	NA	NA	Anatinae
cd5712e9-a1a7-439f-9464-e6f384ae1f37	Zonotrichia albicollis	Zonotrichia albicollis	Zonotrichia albicollis	843aa62b-b5d8-4081-91df-974713d19df2	added Zonotrichia albicollis		no	aou_1.csv (1886)	1886	Monotypic.	White-throated Sparrow	558; 1726	Emberizidae	Bruant à gorge blanche	Zonotrichia	Passeriformes	species	Zonotrichia albicollis	Zonotrichia albicollis	NA	NA	NA	NA	NA	NA	NA
0dc5979a-c0fb-497b-84ae-67ef90663b5b	Coereba flaveola	Coereba flaveola	Coereba flaveola	4dd38466-3225-4245-89b6-aecf89c85a8c	Coereba bahamensis + Coereba flaveola -> Coereba flaveola [lump, aou_5_32 (1973)]	Coereba bahamensis + Coereba flaveola -> Coereba flaveola [lump, aou_5_32 (1973)]	no	aou_5_32 (1973)	1973	NA	NA	NA	NA	NA	NA	NA	NA	NA	NA	NA	NA	NA	NA	NA	NA	NA
0c70f759-e388-4b29-a5bd-7628e6bffbf9	Coereba flaveola	Coereba flaveola	Coereba flaveola	4dd38466-3225-4245-89b6-aecf89c85a8c	Coereba bahamensis + Coereba flaveola -> Coereba flaveola [lump, aou_5_32 (1973)]		no	aou_5_32 (1973)	1973	NA	Bananaquit	1999	Thraupidae	Sucrier à ventre jaune	Coereba	Passeriformes	species	Coereba flaveola	Coereba flaveola	NA	NA	NA	NA	*	NA	Coerebinae
cee97d90-2518-4835-9dba-060b375d0f97	Calcarius ornatus	Calcarius ornatus	Calcarius ornatus	7a6e68c0-9393-4da1-9876-bc2b080cf3f9	added Calcarius ornatus		no	aou_1.csv (1886)	1886	Monotypic.	Chestnut-collared Longspur	538; 1735	Calcariidae	Plectrophane à ventre noir	Calcarius	Passeriformes	species	Calcarius ornatus	Calcarius ornatus	NA	NA	NA	NA	NA	NA	NA
3061c7ad-30fa-4531-bb3e-c3a8f05b115e	Anas strepera	Anas strepera	Chaulelasmus streperus; Anas strepera	002e316c-2878-47bd-af1e-c01b831c91e3	added Anas strepera		no	aou_1.csv (1886)	1886	No extant subspecies. Peters (1979), Clements (2000), and Howard and Moore (2003) recognize <i>Anas strepera couesi</i>, now extinct.	Gadwall	135; 32	Anatidae	Canard chipeau	Anas	Anseriformes	species	Anas strepera	Anas strepera	NA	NA	NA	NA	NA	NA	Anatinae
fda9792d-30f0-4232-b8b2-d9e97e96182f	Numenius arquata	Numenius arquata	Numenius arquatus; Numenius arquata	882adc36-7b6e-4488-9c09-1a847fd625b9	added Numenius arquatus		no	aou_4 (1931)	1931	NA	Eurasian Curlew	417	Scolopacidae	Courlis cendré	Numenius	Charadriiformes	species	Numenius arquata	Numenius arquata	A	NA	NA	NA	NA	NA	Numeniinae
68087976-1619-4e07-89f4-5ef012603621	Xanthocephalus xanthocephalus	Xanthocephalus xanthocephalus	Xanthocephalus xanthocephalus	92b743d0-b79c-45a6-88ca-bde242eae743	added Xanthocephalus xanthocephalus		no	aou_1.csv (1886)	1886	Monotypic.	Yellow-headed Blackbird	497; 1781	Icteridae	Carouge à tête jaune	Xanthocephalus	Passeriformes	species	Xanthocephalus xanthocephalus	Xanthocephalus xanthocephalus	NA	NA	NA	NA	NA	NA	NA
56cff74a-dc4a-4273-8b31-0080d4d7ffa1	Phoenicopterus ruber	Phoenicopterus ruber	Phoenicopterus ruber	d3adf2c5-5fae-4c6e-8e38-6c4e51e9f987	added Phoenicopterus ruber	Phoenicopterus ruber -> Phoenicopterus ruber + Phoenicopterus roseus [split, aou_7_49 (2008)]	no	aou_1.csv (1886)	1886	NA	NA	182	NA	NA	NA	NA	NA	Phoenicopterus ruber	NA	NA	NA	NA	NA	NA	NA	NA
053d4837-fe8f-4089-9f90-c6bd53fc8488	Phoenicopterus ruber	Phoenicopterus ruber	Phoenicopterus ruber	d3adf2c5-5fae-4c6e-8e38-6c4e51e9f987	Phoenicopterus ruber -> Phoenicopterus ruber + Phoenicopterus roseus [split, aou_7_49 (2008)]		no	aou_7_49 (2008)	2008	NA	American Flamingo	254	Phoenicopteridae	Flamant des Caraïbes	Phoenicopterus	Phoenicopteriformes	species	NA	Phoenicopterus ruber	NA	NA	NA	NA	NA	NA	NA
99398500-889d-4d2e-acb0-40a23ed9f3db	Platalea leucorodia	Platalea leucorodia	Platalea leucorodia	ef5d3d5c-61bf-451d-a106-4fa2475e5d6d	added Platalea leucorodia		no	aou_4_22 (1947)	1947	Monotypic.	Eurasian Spoonbill	2059	Threskiornithidae	Spatule blanche	Platalea	Pelecaniformes	species	NA	Platalea leucorodia	A	NA	NA	NA	NA	NA	Plataleinae
e246eef7-0469-4928-9917-a6b2a3a7829e	Polioptila plumbea	Polioptila plumbea	Polioptila plumbea	a55dfbd4-0827-452c-8af9-ea2fa16b4fea	added Polioptila plumbea		no	aou_1.csv (1886)	1886	NA	Tropical Gnatcatcher	752; 2012	Polioptilidae	Gobemoucheron tropical	Polioptila	Passeriformes	species	Polioptila plumbea	Polioptila plumbea	NA	NA	NA	NA	NA	NA	NA
0af86f56-0b92-4924-841a-b6fe3c8d21fc	(not found in dataset)		Dendragapus canadensis; Canachites canadensis	12487951-f7d7-4a23-8722-21c39307c21a	added Dendragapus canadensis	Canachites franklinii + Canachites canadensis -> Canachites canadensis [lump, aou_4_30 (1955)]	no	aou_1.csv (1886)	1886	NA	NA	298	NA	NA	NA	NA	NA	Dendragapus canadensis	NA	NA	NA	NA	NA	NA	NA	NA
00c5e19c-d914-45e7-8033-ee21b5ed5860	Falcipennis canadensis	Falcipennis canadensis	Dendragapus canadensis; Canachites canadensis; Falcipennis canadensis	12487951-f7d7-4a23-8722-21c39307c21a	Canachites franklinii + Canachites canadensis -> Canachites canadensis [lump, aou_4_30 (1955)]		no	aou_4_30 (1955)	1955	NA	Spruce Grouse	101	Phasianidae	Tétras du Canada	Falcipennis	Galliformes	species	Dendragapus canadensis	Falcipennis canadensis	NA	NA	NA	NA	NA	NA	Tetraoninae
ae616008-5dc6-435f-ad63-43e3dbcd363e	Cygnus buccinator	Cygnus buccinator	Cygnus buccinator; Olor buccinator	7df9c9ad-05ed-44d9-9f80-cf91e1107d71	added Olor buccinator		no	aou_1.csv (1886)	1886	Monotypic.	Trumpeter Swan	25; 181	Anatidae	Cygne trompette	Cygnus	Anseriformes	species	Cygnus buccinator; Olor buccinator	Cygnus buccinator	NA	NA	NA	NA	NA	NA	Anserinae
4a745614-3a38-4aef-a1f2-a1b26b77dd01	Tyto alba	Tyto alba	Tyto alba	6deaf03e-d329-4aa0-92ec-1e53d0658a8f	Tyto alba + Tyto pratincola -> Tyto alba [lump, aou_3_18 (1923)]	Tyto alba + Tyto pratincola -> Tyto alba [lump, aou_3_18 (1923)]	no	aou_3_18 (1923)	1923	NA	NA	NA	NA	NA	NA	NA	NA	NA	NA	NA	NA	NA	NA	NA	NA	NA
a7346ea8-c2b0-48ea-adec-870419651090	Tyto alba	Tyto alba	Tyto alba	6deaf03e-d329-4aa0-92ec-1e53d0658a8f	Tyto alba + Tyto pratincola -> Tyto alba [lump, aou_3_18 (1923)]		no	aou_3_18 (1923)	1923	NA	Barn Owl	664	Tytonidae	Effraie des clochers	Tyto	Strigiformes	species	Tyto alba	Tyto alba	NA	NA	NA	NA	NA	NA	NA
b2095769-6e56-4a56-83eb-61bee75a6d78	Callipepla squamata	Callipepla squamata	Callipepla squamata; Callipepla squamata castanogastris	275bc096-2e59-46e4-ad21-c4153942c056	added Callipepla squamata castanogastris; added Callipepla squamata		no	aou_1.csv (1886)	1886	NA	Scaled Quail	293a; 117; 293	Odontophoridae	Colin écaillé	Callipepla	Galliformes	species	Callipepla squamata; Callipepla squamata castanogastris	Callipepla squamata	NA	NA	NA	NA	NA	NA	NA
6c83e7f9-4f4c-489c-9e54-a648131e48f0	Mergus merganser	Mergus merganser	Mergus merganser	bc52a979-8fed-4bb3-9779-d917484de965	Mergus merganser + Mergus americanus -> Mergus merganser [lump, aou_4 (1931)]	Mergus merganser + Mergus americanus -> Mergus merganser [lump, aou_4 (1931)]	no	aou_4 (1931)	1931	NA	NA	NA	NA	NA	NA	NA	NA	NA	NA	NA	NA	NA	NA	NA	NA	NA
352bacba-3be5-4c16-9336-b892b281c2fd	Mergus merganser	Mergus merganser	Mergus merganser	bc52a979-8fed-4bb3-9779-d917484de965	Mergus merganser + Mergus americanus -> Mergus merganser [lump, aou_4 (1931)]		no	aou_4 (1931)	1931	NA	Common Merganser	72	Anatidae	Grand Harle	Mergus	Anseriformes	species	Mergus merganser	Mergus merganser	NA	NA	NA	NA	NA	NA	Anatinae
b6fa7a2b-7eac-4c46-b194-81a715c06949	Troglodytes hiemalis	Troglodytes hiemalis	Troglodytes hiemalis pacificus; Anorthura hiemalis; Olbiorchilus hiemalis; Nannus hiemalis; Troglodytes hiemalis	f8809e52-6f79-4209-a778-3b863f7e3db1	added Troglodytes hiemalis pacificus; added Troglodytes hiemalis	Nannus meliger + Nannus hiemalis -> Nannus hiemalis [lump, aou_4 (1931)]	no	aou_1.csv (1886)	1886	NA	NA	722a; 722	NA	NA	NA	NA	NA	Troglodytes hiemalis pacificus; Troglodytes hiemalis	NA	NA	NA	NA	NA	NA	NA	NA
67f522ae-daee-4d60-93e4-d2e95fef6577	(not found in dataset)		Nannus hiemalis	f8809e52-6f79-4209-a778-3b863f7e3db1	Nannus meliger + Nannus hiemalis -> Nannus hiemalis [lump, aou_4 (1931)]	Troglodytes troglodytes + Nannus hiemalis -> Troglodytes troglodytes [lump, aou_4_19 (1944)]	no	aou_4 (1931)	1931	NA	NA	NA	NA	NA	NA	NA	NA	NA	NA	NA	NA	NA	NA	NA	NA	NA
e2f677e3-f664-4d18-8d99-6a1a574b8ae5	Troglodytes hiemalis	Troglodytes hiemalis	Nannus hiemalis; Troglodytes hiemalis	f8809e52-6f79-4209-a778-3b863f7e3db1	Troglodytes troglodytes + Nannus hiemalis -> Troglodytes troglodytes [lump, aou_4_19 (1944)]	Troglodytes troglodytes -> Troglodytes hiemalis + Troglodytes troglodytes + Troglodytes pacificus [split, aou_7_51 (2010)]	no	aou_4_19 (1944)	1944	NA	NA	NA	NA	NA	NA	NA	NA	NA	NA	NA	NA	NA	NA	NA	NA	NA
bcd28081-bbb1-4d52-87c9-cf285ce6a6fa	Troglodytes hiemalis	Troglodytes hiemalis	Troglodytes hiemalis	f8809e52-6f79-4209-a778-3b863f7e3db1	Troglodytes troglodytes -> Troglodytes hiemalis + Troglodytes troglodytes + Troglodytes pacificus [split, aou_7_51 (2010)]		no	aou_7_51 (2010)	2010	NA	Winter Wren	2066	Troglodytidae	Troglodyte des forêts	Troglodytes	Passeriformes	species	NA	Troglodytes hiemalis	NA	NA	NA	NA	NA	NA	NA
6849864e-ae59-48c7-9c7e-beb07554fb4d	Streptopelia chinensis	Streptopelia chinensis	Spilopelia chinensis; Streptopelia chinensis	805a0ba7-617f-46a0-a9d3-24f4de8728a6	added Spilopelia chinensis		no	aou_4 (1931)	1931	NA	Spotted Dove	551	Columbidae	Tourterelle tigrine	Streptopelia	Columbiformes	species	Streptopelia chinensis	Streptopelia chinensis	NA	NA	NA	I	NA	NA	NA
d17ca7de-0273-4624-9f7c-d39c4748b3de	Tympanuchus cupido	Tympanuchus cupido	Tympanuchus cupido	6fe507ff-6496-4735-aff2-4bd399dd1c86	added Tympanuchus cupido	Tympanuchus americanus + Tympanuchus cupido -> Tympanuchus cupido [lump, aou_4 (1931)]	no	aou_1.csv (1886)	1886	NA	NA	306	NA	NA	NA	NA	NA	Tympanuchus cupido	NA	NA	NA	NA	NA	NA	NA	NA
0f04d618-9298-45f1-8dcb-f8e9d45ed2f7	Tympanuchus cupido	Tympanuchus cupido	Tympanuchus cupido	6fe507ff-6496-4735-aff2-4bd399dd1c86	Tympanuchus americanus + Tympanuchus cupido -> Tympanuchus cupido [lump, aou_4 (1931)]		no	aou_4 (1931)	1931	NA	Greater Prairie-Chicken	108	Phasianidae	Tétras des prairies	Tympanuchus	Galliformes	species	Tympanuchus cupido	Tympanuchus cupido	NA	NA	NA	NA	NA	NA	Tetraoninae
a2eb606f-92ab-47c4-b922-45e4544e7c4f	Oxyura ferruginea	Oxyura ferruginea	Oxyura ferruginea	39286818-faf5-459f-81da-a16fe911bb4f	Oxyura jamaicensis -> Oxyura jamaicensis + Oxyura ferruginea [split, aou_6_41 (1997)]		no	aou_6_41 (1997)	1997	NA	NA	NA	NA	NA	NA	NA	NA	NA	NA	NA	NA	NA	NA	NA	NA	NA
a2eb606f-92ab-47c4-b922-45e4544e7c4f	Oxyura ferruginea	Oxyura ferruginea	Oxyura ferruginea	39286818-faf5-459f-81da-a16fe911bb4f	Oxyura jamaicensis -> Oxyura jamaicensis + Oxyura ferruginea [split, aou_6_41 (1997)]		no	aou_6_41 (1997)	1997	NA	NA	NA	NA	NA	NA	NA	NA	NA	NA	NA	NA	NA	NA	NA	NA	NA
9688c5ca-742f-4c7b-9bc3-3b935db0c2bb	Leucosticte tephrocotis	Leucosticte tephrocotis	Leucosticte tephrocotis littoralis; Leucosticte tephrocotis	e9e3feaa-5e57-47f2-a755-bbdc751297b8	added Leucosticte tephrocotis; added Leucosticte tephrocotis littoralis	Leucosticte atrata + Leucosticte australis + Leucosticte arctoa + Leucosticte tephrocotis -> Leucosticte arctoa [lump, aou_5_34 (January 1982)]	no	aou_1.csv (1886)	1886	NA	NA	524a; 524	NA	NA	NA	NA	NA	Leucosticte tephrocotis littoralis; Leucosticte tephrocotis	NA	NA	NA	NA	NA	NA	NA	NA
6a898bb1-4de8-4723-a649-8d68e150a0cf	Leucosticte tephrocotis	Leucosticte tephrocotis	Leucosticte tephrocotis	e9e3feaa-5e57-47f2-a755-bbdc751297b8	Leucosticte atrata + Leucosticte australis + Leucosticte arctoa + Leucosticte tephrocotis -> Leucosticte arctoa [lump, aou_5_34 (January 1982)]	Leucosticte arctoa -> Leucosticte atrata + Leucosticte australis + Leucosticte arctoa + Leucosticte tephrocotis [split, aou_6_39 (1993)]	no	aou_5_34 (January 1982)	1982	NA	NA	NA	NA	NA	NA	NA	NA	NA	NA	NA	NA	NA	NA	NA	NA	NA
0d32f7fc-cf0f-4863-97c1-ac43b454a25c	Leucosticte tephrocotis	Leucosticte tephrocotis	Leucosticte tephrocotis	e9e3feaa-5e57-47f2-a755-bbdc751297b8	Leucosticte arctoa -> Leucosticte atrata + Leucosticte australis + Leucosticte arctoa + Leucosticte tephrocotis [split, aou_6_39 (1993)]		no	aou_6_39 (1993)	1993	NA	Gray-crowned Rosy-Finch	1846	Fringillidae	Roselin à tête grise	Leucosticte	Passeriformes	species	NA	Leucosticte tephrocotis	NA	NA	NA	NA	NA	NA	Carduelinae
1d1feb23-7fd8-4ee9-8d23-690986e28c69	Numenius phaeopus	Numenius phaeopus	Phaeopus phaeopus; Numenius phaeopus	0b297bf6-8e63-4824-ba98-9a6b1d63fd55	added Numenius phaeopus	Phaeopus hudsonicus + Numenius phaeopus -> Numenius phaeopus [lump, aou_4_19 (1944)]	no	aou_1.csv (1886)	1886	NA	NA	[267]	NA	NA	NA	NA	NA	Numenius phaeopus	NA	NA	NA	NA	NA	NA	NA	NA
803d94a1-9053-4458-b1cc-08f0f23d452a	Numenius phaeopus	Numenius phaeopus	Phaeopus phaeopus; Numenius phaeopus	0b297bf6-8e63-4824-ba98-9a6b1d63fd55	Phaeopus hudsonicus + Numenius phaeopus -> Numenius phaeopus [lump, aou_4_19 (1944)]		no	aou_4_19 (1944)	1944	NA	Whimbrel	413	Scolopacidae	Courlis corlieu	Numenius	Charadriiformes	species	Numenius phaeopus	Numenius phaeopus	NA	NA	NA	NA	NA	NA	Numeniinae
cd17877a-3677-4edd-90ed-bc0b2db14e19	Polioptila melanura	Polioptila melanura	Polioptila melanura	9019b1cd-296c-4ad9-8a44-75b3ea4bcec0	Polioptila californica + Polioptila melanura -> Polioptila melanura [lump, aou_4 (1931)]	Polioptila californica + Polioptila melanura -> Polioptila melanura [lump, aou_4 (1931)]	no	aou_4 (1931)	1931	NA	NA	NA	NA	NA	NA	NA	NA	NA	NA	NA	NA	NA	NA	NA	NA	NA
addea7d8-17df-46b9-ac36-8240c0ed08b4	Polioptila melanura	Polioptila melanura	Polioptila melanura	9019b1cd-296c-4ad9-8a44-75b3ea4bcec0	Polioptila californica + Polioptila melanura -> Polioptila melanura [lump, aou_4 (1931)]	Polioptila melanura -> Polioptila californica + Polioptila melanura [split, aou_6_37 (1989)]	no	aou_4 (1931)	1931	NA	NA	NA	NA	NA	NA	NA	NA	Polioptila melanura	NA	NA	NA	NA	NA	NA	NA	NA
392ee34f-c3ff-49b1-9d89-338b40b88ecd	Polioptila melanura	Polioptila melanura	Polioptila melanura	9019b1cd-296c-4ad9-8a44-75b3ea4bcec0	Polioptila melanura -> Polioptila californica + Polioptila melanura [split, aou_6_37 (1989)]		no	aou_6_37 (1989)	1989	NA	Black-tailed Gnatcatcher	2014	Polioptilidae	Gobemoucheron à queue noire	Polioptila	Passeriformes	species	NA	Polioptila melanura	NA	NA	NA	NA	NA	NA	NA
24d646dc-1789-425e-b749-9cff2136d86c	Baeolophus bicolor	Baeolophus bicolor	Baeolophus bicolor; Parus bicolor	ff202f82-8e7a-4cb4-a320-809abd525d9f	added Parus bicolor	Parus atricristatus + Parus bicolor -> Parus bicolor [lump, aou_5_33 (1976)]	no	aou_1.csv (1886)	1886	NA	NA	731	NA	NA	NA	NA	NA	Parus bicolor	NA	NA	NA	NA	NA	NA	NA	NA
315f9b6a-a527-4c30-8c62-937efc363887	Baeolophus bicolor	Baeolophus bicolor	Baeolophus bicolor; Parus bicolor	ff202f82-8e7a-4cb4-a320-809abd525d9f	Parus atricristatus + Parus bicolor -> Parus bicolor [lump, aou_5_33 (1976)]	Baeolophus bicolor -> Baeolophus bicolor + Baeolophus atricristatus [split, aou_7_43 (2002)]	no	aou_5_33 (1976)	1976	NA	NA	NA	NA	NA	NA	NA	NA	Parus bicolor	NA	NA	NA	NA	NA	NA	NA	NA
1da48bbe-71f7-4fa3-b343-38f20a854b9c	Baeolophus bicolor	Baeolophus bicolor	Baeolophus bicolor	ff202f82-8e7a-4cb4-a320-809abd525d9f	Baeolophus bicolor -> Baeolophus bicolor + Baeolophus atricristatus [split, aou_7_43 (2002)]		no	aou_7_43 (2002)	2002	NA	Tufted Titmouse	1343	Paridae	Mésange bicolore	Baeolophus	Passeriformes	species	NA	Baeolophus bicolor	NA	NA	NA	NA	NA	NA	NA
583e2924-3dfd-41cf-ba6f-04861bfb4231	Archilochus colubris	Archilochus colubris	Trochilus colubris; Archilochus colubris	f4b240eb-b4c4-447b-bc50-b7ef95990acf	added Trochilus colubris		no	aou_1.csv (1886)	1886	Monotypic.	Ruby-throated Hummingbird	864; 428	Trochilidae	Colibri à gorge rubis	Archilochus	Apodiformes	species	Trochilus colubris; Archilochus colubris	Archilochus colubris	NA	NA	NA	NA	NA	NA	Trochilinae
1469c115-a2ac-4a02-b491-70ac819fd6a2	Setophaga palmarum	Setophaga palmarum	Setophaga palmarum; Dendroica palmarum hypochrysea; Dendroica palmarum	9d0e5847-ead6-4291-9653-467cec3d119a	added Dendroica palmarum hypochrysea; added Dendroica palmarum		no	aou_1.csv (1886)	1886	NA	Palm Warbler	672; 1567; 672a	Parulidae	Paruline à couronne rousse	Setophaga	Passeriformes	species	Dendroica palmarum hypochrysea; Dendroica palmarum	Setophaga palmarum	NA	NA	NA	NA	NA	NA	NA
5d455a15-44d8-43e5-af97-2da88b74dc20	Icterus parisorum	Icterus parisorum	Icterus parisorum	6dabacf0-4323-419f-ad5b-1de2813e5fa8	added Icterus parisorum		no	aou_1.csv (1886)	1886	Monotypic.	Scott's Oriole	1819; 504	Icteridae	Oriole jaune-verdâtre	Icterus	Passeriformes	species	Icterus parisorum	Icterus parisorum	NA	NA	NA	NA	NA	NA	NA
cee6775c-2429-4809-8d4b-27d98756fb55	Onychoprion fuscatus	Onychoprion fuscatus	Sterna fuliginosa; Sterna fuscata; Onychoprion fuscatus	5af4b30b-1528-4f47-81bb-e090657d54d2	added Sterna fuliginosa		no	aou_1.csv (1886)	1886	NA	Sooty Tern	486; 75	Laridae	Sterne fuligineuse	Onychoprion	Charadriiformes	species	Sterna fuliginosa; Sterna fuscata	Onychoprion fuscatus	NA	NA	NA	NA	NA	NA	Sterninae
7f2118f6-501b-4bf3-b620-630d5ddf5cd4	Dryocopus pileatus	Dryocopus pileatus	Phloeotomus pileatus; Hylatomus pileatus; Dryocopus pileatus; Ceophloeus pileatus	084ce6bf-b154-45ce-84fb-e5a05b71c121	added Ceophloeus pileatus		no	aou_1.csv (1886)	1886	NA	Pileated Woodpecker	985; 405	Picidae	Grand Pic	Dryocopus	Piciformes	species	Dryocopus pileatus; Ceophloeus pileatus	Dryocopus pileatus	NA	NA	NA	NA	NA	NA	Picinae
1536e92e-3cf6-4cea-98bb-c97ba33d2854	Sterna forsteri	Sterna forsteri	Sterna forsteri	49536502-e617-4420-9134-80ff0997be97	added Sterna forsteri		no	aou_1.csv (1886)	1886	Monotypic.	Forster's Tern	69; 503	Laridae	Sterne de Forster	Sterna	Charadriiformes	species	Sterna forsteri	Sterna forsteri	NA	NA	NA	NA	NA	NA	Sterninae
5439480d-7b33-4bce-aaad-e8c8de8efbeb	Passerina amoena	Passerina amoena	Passerina amoena; Cyanospiza amoena	fbcad789-966b-4508-86be-1ceb83ec83ff	added Passerina amoena		no	aou_1.csv (1886)	1886	Monotypic.	Lazuli Bunting	1764; 599	Cardinalidae	Passerin azuré	Passerina	Passeriformes	species	Passerina amoena	Passerina amoena	NA	NA	NA	NA	NA	NA	NA
a4c3b7c6-202c-4738-85cb-b8270331968e	Calidris alba	Calidris alba	Calidris arenaria; Calidris leucophaea; Calidris alba; Crocethia alba	d793f137-9c96-4bae-94d8-253650a19569	added Calidris arenaria		no	aou_1.csv (1886)	1886	Recognized as monotypic by del Hoyo et al. (1992) and Clements (2000) and BNA. Howard and Moore recognized 2 subspecies: <i></> C.a. alba and C.a. rubida.</>	Sanderling	248; 428	Scolopacidae	Bécasseau sanderling	Calidris	Charadriiformes	species	Calidris arenaria; Calidris alba	Calidris alba	NA	NA	NA	NA	NA	NA	Arenariinae
bb0caa4b-87d9-4ae1-baba-d9191e37b5b1	(not found in dataset)		Lagopus mutus	52db1a64-e5ab-441f-b47f-9469580ac26a	Lagopus mutus + Lagopus rupestris -> Lagopus mutus [lump, aou_4_19 (1944)]	Lagopus mutus + Lagopus rupestris -> Lagopus mutus [lump, aou_4_19 (1944)]	no	aou_4_19 (1944)	1944	NA	NA	NA	NA	NA	NA	NA	NA	NA	NA	NA	NA	NA	NA	NA	NA	NA
b6fc2269-ada6-4cea-92b9-746afdcfddbe	Lagopus muta	Lagopus muta	Lagopus mutus; Lagopus muta	52db1a64-e5ab-441f-b47f-9469580ac26a	Lagopus mutus + Lagopus rupestris -> Lagopus mutus [lump, aou_4_19 (1944)]		no	aou_4_19 (1944)	1944	NA	Rock Ptarmigan	103	Phasianidae	Lagopède alpin	Lagopus	Galliformes	species	Lagopus mutus	Lagopus muta	NA	NA	NA	NA	NA	NA	Tetraoninae
e87007a1-60ab-449f-ab62-0214cff6805a	Aythya affinis	Aythya affinis	Nyroca affinis; Marila affinis; Aythya affinis	a6d923fe-d2f0-43e2-ac60-a97617e7f8cc	added Aythya affinis		no	aou_1.csv (1886)	1886	Monotypic.	Lesser Scaup	56; 149	Anatidae	Petit Fuligule	Aythya	Anseriformes	species	Aythya affinis	Aythya affinis	NA	NA	NA	NA	NA	NA	Anatinae
77408188-a29c-4273-abaf-2d59d7656a8c	Patagioenas squamosa	Patagioenas squamosa	Patagioenas squamosa; Columba squamosa	135fb2c1-6c68-4242-8a6b-57e702ce692c	added Columba squamosa		no	aou_2_10 (1901)	1901	Monotypic.	Scaly-naped Pigeon	539	Columbidae	Pigeon à cou rouge	Patagioenas	Columbiformes	species	Columba squamosa	Patagioenas squamosa	NA	NA	NA	NA	NA	NA	NA
7a299110-a551-48b7-965b-7b358cf6e20c	Glaucidium brasilianum	Glaucidium brasilianum	Glaucidium brasilianum	4d650e5a-83f8-4220-8b47-6245916864f8	Glaucidium brasilianum + Glaucidium phaloenoides -> Glaucidium brasilianum [lump, aou_4 (1931)]	Glaucidium brasilianum + Glaucidium phaloenoides -> Glaucidium brasilianum [lump, aou_4 (1931)]	no	aou_4 (1931)	1931	NA	NA	NA	NA	NA	NA	NA	NA	NA	NA	NA	NA	NA	NA	NA	NA	NA
cf4d8067-c4c4-4c02-b015-fddd755bb635	Glaucidium brasilianum	Glaucidium brasilianum	Glaucidium brasilianum	4d650e5a-83f8-4220-8b47-6245916864f8	Glaucidium brasilianum + Glaucidium phaloenoides -> Glaucidium brasilianum [lump, aou_4 (1931)]		no	aou_4 (1931)	1931	NA	Ferruginous Pygmy-Owl	689	Strigidae	Chevêchette brune	Glaucidium	Strigiformes	species	Glaucidium brasilianum	Glaucidium brasilianum	NA	NA	NA	NA	NA	NA	NA
c961f7a8-efee-4471-91c5-6bdf02c1aec1	Aphelocoma insularis	Aphelocoma insularis	Aphelocoma insularis	af74d2f3-3df2-40ea-86f1-a049c3a00c63	added Aphelocoma insularis	Aphelocoma insularis + Aphelocoma coerulescens -> Aphelocoma coerulescens [lump, aou_4_19 (1944)]	no	aou_1_01 (1889)	1889	NA	NA	NA	NA	NA	NA	NA	NA	NA	NA	NA	NA	NA	NA	NA	NA	NA
2631d66c-384d-40ce-a684-e5be3ad6f154	Aphelocoma insularis	Aphelocoma insularis	Aphelocoma insularis	af74d2f3-3df2-40ea-86f1-a049c3a00c63	Aphelocoma insularis + Aphelocoma coerulescens -> Aphelocoma coerulescens [lump, aou_4_19 (1944)]	Aphelocoma coerulescens -> Aphelocoma californica + Aphelocoma insularis + Aphelocoma coerulescens [split, aou_6_40 (1995)]	no	aou_4_19 (1944)	1944	NA	NA	NA	NA	NA	NA	NA	NA	NA	NA	NA	NA	NA	NA	NA	NA	NA
ad36d651-b90b-497d-b06f-2489a968916f	Aphelocoma insularis	Aphelocoma insularis	Aphelocoma insularis	af74d2f3-3df2-40ea-86f1-a049c3a00c63	Aphelocoma coerulescens -> Aphelocoma californica + Aphelocoma insularis + Aphelocoma coerulescens [split, aou_6_40 (1995)]		no	aou_6_40 (1995)	1995	Monotypic.	Island Scrub-Jay	1287	Corvidae	Geai de Santa Cruz	Aphelocoma	Passeriformes	species	NA	Aphelocoma insularis	NA	NA	NA	NA	NA	NA	NA
920a4421-5f6d-4a4f-bed5-95ed031962b1	Vireo plumbeus	Vireo plumbeus	Vireo plumbeus	efc52d84-7f98-4141-b570-fd67e6a0e116	Vireo solitarius -> Vireo cassinii + Vireo solitarius + Vireo plumbeus [split, aou_6_41 (1997)]	Vireo solitarius -> Vireo cassinii + Vireo solitarius + Vireo plumbeus [split, aou_6_41 (1997)]	no	aou_6_41 (1997)	1997	NA	NA	NA	NA	NA	NA	NA	NA	NA	NA	NA	NA	NA	NA	NA	NA	NA
050ebca5-fdac-4989-a963-4b0b6c346cc0	Vireo plumbeus	Vireo plumbeus	Vireo plumbeus	efc52d84-7f98-4141-b570-fd67e6a0e116	Vireo solitarius -> Vireo cassinii + Vireo solitarius + Vireo plumbeus [split, aou_6_41 (1997)]		no	aou_6_41 (1997)	1997	NA	Plumbeous Vireo	1248	Vireonidae	Viréo plombé	Vireo	Passeriformes	species	NA	Vireo plumbeus	NA	NA	NA	NA	NA	NA	NA
a325bb36-2d30-455f-8bb9-fd640a4dedbd	Poecile atricapillus	Poecile atricapillus	Parus atricapillus; Poecile atricapillus; Parus atricapillus occidentalis; Poecile atricapilla; Parus atricapillus septentrionalis; Penthestes atricapillus	b6ff7590-dd9b-4810-a9f4-cc4977f8bf6b	added Parus atricapillus; added Parus atricapillus septentrionalis; added Parus atricapillus occidentalis		no	aou_1.csv (1886)	1886	NA	Black-capped Chickadee	735b; 735a; 1334; 735	Paridae	Mésange à tête noire	Poecile	Passeriformes	species	Parus atricapillus; Parus atricapillus occidentalis; Parus atricapillus septentrionalis	Poecile atricapillus	NA	NA	NA	NA	NA	NA	NA
534eabb5-9678-4112-8544-c978b09ba84d	Anas falcata	Anas falcata	Anas falcata; Eunetta falcata	c27670ba-6b95-4c65-aae0-b83f524a427e	added Eunetta falcata		no	aou_4 (1931)	1931	Monotypic.	Falcated Duck	33	Anatidae	Canard à faucilles	Anas	Anseriformes	species	Anas falcata	Anas falcata	A	NA	NA	NA	NA	NA	Anatinae
cd35335c-3b58-4026-9426-06ffcab8033c	Antrostomus carolinensis	Antrostomus carolinensis	Antrostomus carolinensis; Caprimulgus carolinensis	ce3b4217-ae11-4fb7-9628-307463e36a75	added Antrostomus carolinensis		no	aou_1.csv (1886)	1886	Monotypic.	Chuck-will's-widow	416; 718	Caprimulgidae	Engoulevent de Caroline	Antrostomus	Caprimulgiformes	species	Antrostomus carolinensis; Caprimulgus carolinensis	Antrostomus carolinensis	NA	NA	NA	NA	NA	NA	Caprimulginae
f3d34310-1ddb-4457-aa44-66916beb63ff	Toxostoma rufum	Toxostoma rufum	Harporhynchus rufus; Toxostoma rufum	cc74f088-8ee0-423c-a3ec-eb07a6a302e2	added Harporhynchus rufus		no	aou_1.csv (1886)	1886	NA	Brown Thrasher	1492; 705	Mimidae	Moqueur roux	Toxostoma	Passeriformes	species	Harporhynchus rufus; Toxostoma rufum	Toxostoma rufum	NA	NA	NA	NA	NA	NA	NA
8c2e81f0-07b1-418d-9ae3-e08e2d4263a1	Turdus merula	Turdus merula	Turdus merula	60ae9a8a-2e8f-445d-a670-15a9dcb54803	added Turdus merula		no	aou_4 (1931)	1931	NA	Eurasian Blackbird	1456	Turdidae	Merle noir	Turdus	Passeriformes	species	Turdus merula	Turdus merula	A	NA	NA	NA	NA	NA	NA
cbdc5c22-3db6-49f9-9ab8-6436b82fb1ba	Pitangus sulphuratus	Pitangus sulphuratus	Pitangus sulphuratus	85bc7692-7007-4f7f-8648-1759052e8f17	Pitangus derbianus + Pitangus sulphuratus -> Pitangus sulphuratus [lump, aou_2_14 (1908)]	Pitangus derbianus + Pitangus sulphuratus -> Pitangus sulphuratus [lump, aou_2_14 (1908)]	no	aou_2_14 (1908)	1908	NA	NA	NA	NA	NA	NA	NA	NA	NA	NA	NA	NA	NA	NA	NA	NA	NA
66985f89-5307-4832-ac6d-124bdff7b450	Pitangus sulphuratus	Pitangus sulphuratus	Pitangus sulphuratus	85bc7692-7007-4f7f-8648-1759052e8f17	Pitangus derbianus + Pitangus sulphuratus -> Pitangus sulphuratus [lump, aou_2_14 (1908)]		no	aou_2_14 (1908)	1908	NA	Great Kiskadee	1179	Tyrannidae	Tyran quiquivi	Pitangus	Passeriformes	species	Pitangus sulphuratus	Pitangus sulphuratus	NA	NA	NA	NA	NA	NA	Tyranninae
3c36479d-c1f7-4a80-823d-9bb6ac1aed40	Buteo lagopus	Buteo lagopus	Archibuteo lagopus; Buteo lagopus; Archibuteo lagopus sancti-johannis	e17bef4e-6bbe-4ca1-9772-2677291a4b64	added Archibuteo lagopus; added Archibuteo lagopus sancti-johannis		no	aou_1.csv (1886)	1886	NA	Rough-legged Hawk	[347]; 307; 347a	Accipitridae	Buse pattue	Buteo	Accipitriformes	species	Archibuteo lagopus; Buteo lagopus; Archibuteo lagopus sancti-johannis	Buteo lagopus	NA	NA	NA	NA	NA	NA	NA
beed16e7-5a8f-48da-b3cc-b91f8edad427	Oceanodroma castro	Oceanodroma castro	Oceanodroma castro; Oceanodroma cryptoleucura	1cc46c60-04e4-47db-9074-91630ea11331	added Oceanodroma cryptoleucura		no	aou_2_09 (1899)	1899	Monotypic.	Band-rumped Storm-Petrel	188	Hydrobatidae	Océanite de Castro	Oceanodroma	Procellariiformes	species	Oceanodroma castro	Oceanodroma castro	NA	NA	NA	NA	NA	N	NA
c532caed-f52d-47aa-86fd-cc0f3c14cea7	(not found in dataset)		Leptotila fulviventris	2cbcdf71-8906-41cb-816f-e56a96121085	Engyptila albifrons + Leptotila fulviventris -> Leptotila fulviventris [lump, aou_1_07 (1895)]	Engyptila albifrons + Leptotila fulviventris -> Leptotila fulviventris [lump, aou_1_07 (1895)]	no	aou_1_07 (1895)	1895	NA	NA	NA	NA	NA	NA	NA	NA	NA	NA	NA	NA	NA	NA	NA	NA	NA
82ec3886-0117-49e3-a6e1-7063702bc58f	Leptotila verreauxi	Leptotila verreauxi	Leptotila verreauxi; Leptotila fulviventris	2cbcdf71-8906-41cb-816f-e56a96121085	Engyptila albifrons + Leptotila fulviventris -> Leptotila fulviventris [lump, aou_1_07 (1895)]		no	aou_1_07 (1895)	1895	NA	White-tipped Dove	565	Columbidae	Colombe de Verreaux	Leptotila	Columbiformes	species	Leptotila verreauxi	Leptotila verreauxi	NA	NA	NA	NA	NA	NA	NA
8959de6b-a54d-4718-823b-2170f17ae829	Aix sponsa	Aix sponsa	Aix sponsa	3ba12c24-7a0e-4477-a166-7daf5c3684e7	added Aix sponsa		no	aou_1.csv (1886)	1886	Monotypic.	Wood Duck	144; 31	Anatidae	Canard branchu	Aix	Anseriformes	species	Aix sponsa	Aix sponsa	NA	NA	NA	NA	NA	NA	Anatinae
c46a3ec3-9e68-4542-9e99-3eda6a479d3e	Charadrius montanus	Charadrius montanus	Podasocys montanus; Aegialitis montana; Charadrius montanus; Podasocys montana; Eupoda montana	ee28f847-8fad-4778-b48f-6f27ff67f4ce	added Aegialitis montana		no	aou_1.csv (1886)	1886	Monotypic.	Mountain Plover	385; 281	Charadriidae	Pluvier montagnard	Charadrius	Charadriiformes	species	Aegialitis montana; Charadrius montanus	Charadrius montanus	NA	NA	NA	NA	NA	NA	Charadriinae
8ba57722-9740-41c6-a719-1d9459f6c310	Spizella wortheni	Spizella wortheni	Spizella wortheni	e526911e-f131-4475-9fd7-c719230b8d8f	added Spizella wortheni		no	aou_1.csv (1886)	1886	NA	Worthen's Sparrow	564; 1708	Emberizidae	Bruant de Worthen	Spizella	Passeriformes	species	Spizella wortheni	Spizella wortheni	NA	NA	NA	NA	NA	NA	NA
b5defd4e-e4d9-461d-89cc-d8049cf3aa14	Ammodramus henslowii	Ammodramus henslowii	Ammodramus henslowii; Passerherbulus henslowi; Passerherbulus henslowii	9dae1955-d092-4c0c-8e36-8410f5e2193c	added Ammodramus henslowii		no	aou_1.csv (1886)	1886	NA	Henslow's Sparrow	547; 1717	Emberizidae	Bruant de Henslow	Ammodramus	Passeriformes	species	Ammodramus henslowii	Ammodramus henslowii	NA	NA	NA	NA	NA	NA	NA
69e55187-a750-41fc-8e41-f2e86fe68027	Chamaea fasciata	Chamaea fasciata	Chamaea fasciata; Chamaea fasciata henshawi	2b3d1958-16d9-43d4-8198-3e5c4dafc44b	added Chamaea fasciata; added Chamaea fasciata henshawi		no	aou_1.csv (1886)	1886	NA	Wrentit	742a; 742; 1483	Sylviidae	Cama brune	Chamaea	Passeriformes	species	Chamaea fasciata; Chamaea fasciata henshawi	Chamaea fasciata	NA	NA	NA	NA	NA	NA	NA
7aa172da-9faf-4384-9011-bfaecced5c98	Empidonax occidentalis	Empidonax occidentalis	Empidonax occidentalis	b4ba1129-8b37-4c77-847b-e39f071d0cf5	Empidonax difficilis -> Empidonax difficilis + Empidonax occidentalis [split, aou_6_37 (1989)]	Empidonax difficilis -> Empidonax difficilis + Empidonax occidentalis [split, aou_6_37 (1989)]	no	aou_6_37 (1989)	1989	NA	NA	NA	NA	NA	NA	NA	NA	NA	NA	NA	NA	NA	NA	NA	NA	NA
c8ea9836-8d37-43f4-a767-a615bbfbf850	Empidonax occidentalis	Empidonax occidentalis	Empidonax occidentalis	b4ba1129-8b37-4c77-847b-e39f071d0cf5	Empidonax difficilis -> Empidonax difficilis + Empidonax occidentalis [split, aou_6_37 (1989)]		no	aou_6_37 (1989)	1989	NA	Cordilleran Flycatcher	1149	Tyrannidae	Moucherolle des ravins	Empidonax	Passeriformes	species	NA	Empidonax occidentalis	NA	NA	NA	NA	NA	NA	Fluvicolinae
46aecfed-8a52-4ab6-8b5a-2a507d287aab	Passerculus sandwichensis	Passerculus sandwichensis	Passerculus sandwichensis; Ammodramus sandwichensis savanna; Ammodramus sandwichensis; Ammodramus sandwichensis alaudinus; Ammodramus sandwichensis bryanti	3dffdb48-bdb2-4993-a037-fb5a88f89869	added Ammodramus sandwichensis; added Ammodramus sandwichensis savanna; added Ammodramus sandwichensis bryanti; added Ammodramus sandwichensis alaudinus	Passerculus beldingi + Passerculus rostratus + Passerculus sandwichensis -> Passerculus sandwichensis [lump, aou_4_19 (1944)]	no	aou_1.csv (1886)	1886	NA	NA	542; 542a; 542b; 542c	NA	NA	NA	NA	NA	Ammodramus sandwichensis savanna; Ammodramus sandwichensis; Ammodramus sandwichensis alaudinus; Ammodramus sandwichensis bryanti	NA	NA	NA	NA	NA	NA	NA	NA
e019dffe-79ed-42e1-b775-82758f37d2f3	Passerculus sandwichensis	Passerculus sandwichensis	Passerculus sandwichensis	3dffdb48-bdb2-4993-a037-fb5a88f89869	Passerculus beldingi + Passerculus rostratus + Passerculus sandwichensis -> Passerculus sandwichensis [lump, aou_4_19 (1944)]		no	aou_4_19 (1944)	1944	NA	Savannah Sparrow	1715	Emberizidae	Bruant des prés	Passerculus	Passeriformes	species	Passerculus sandwichensis	Passerculus sandwichensis	NA	NA	NA	NA	NA	NA	NA
10a0d243-26b5-438a-b504-a17e814eb85e	Accipiter gentilis	Accipiter gentilis	Accipiter gentilis	248e414f-ee45-4d92-b40a-769b5dc0e769	Astur atricapillus + Accipiter gentilis -> Accipiter gentilis [lump, aou_4_19 (1944)]	Astur atricapillus + Accipiter gentilis -> Accipiter gentilis [lump, aou_4_19 (1944)]	no	aou_4_19 (1944)	1944	NA	NA	NA	NA	NA	NA	NA	NA	NA	NA	NA	NA	NA	NA	NA	NA	NA
72d40a6a-750c-4dbf-a11d-006c7b9eb666	Accipiter gentilis	Accipiter gentilis	Accipiter gentilis	248e414f-ee45-4d92-b40a-769b5dc0e769	Astur atricapillus + Accipiter gentilis -> Accipiter gentilis [lump, aou_4_19 (1944)]		no	aou_4_19 (1944)	1944	NA	Northern Goshawk	282	Accipitridae	Autour des palombes	Accipiter	Accipitriformes	species	Accipiter gentilis	Accipiter gentilis	NA	NA	NA	NA	NA	NA	NA
5735686d-7fa9-48e2-92d7-11153d12406a	(not found in dataset)		Dendroica coronata	91c50501-454b-43de-899a-d9636a2e4b73	added Dendroica coronata	Dendroica auduboni + Dendroica coronata -> Dendroica coronata [lump, aou_5_32 (1973)]	no	aou_1.csv (1886)	1886	NA	NA	655	NA	NA	NA	NA	NA	Dendroica coronata	NA	NA	NA	NA	NA	NA	NA	NA
fab83313-8f4f-4410-9eb6-3d0c88abc16b	Setophaga coronata	Setophaga coronata	Setophaga coronata; Dendroica coronata	91c50501-454b-43de-899a-d9636a2e4b73	Dendroica auduboni + Dendroica coronata -> Dendroica coronata [lump, aou_5_32 (1973)]		no	aou_5_32 (1973)	1973	NA	Yellow-rumped Warbler	1550	Parulidae	Paruline à croupion jaune	Setophaga	Passeriformes	species	Dendroica coronata	Setophaga coronata	NA	NA	NA	NA	NA	NA	NA
8970378c-9d68-4fee-b39e-02ad248a2e97	Spizella pallida	Spizella pallida	Spizella pallida	c1c8aedc-777c-4c74-88fd-f954851bda92	added Spizella pallida		no	aou_1.csv (1886)	1886	Monotypic.	Clay-colored Sparrow	561; 2048	Emberizidae	Bruant des plaines	Spizella	Passeriformes	species	Spizella pallida	Spizella pallida	NA	NA	NA	NA	NA	NA	NA
a278e414-20d5-41ad-886e-b78b9002bb42	Chroicocephalus ridibundus	Chroicocephalus ridibundus	Chroicocephalus ridibundus; Larus ridibundus	0228f9b7-ee68-409e-afb9-7971216b3497	added Larus ridibundus		no	aou_4 (1931)	1931	Monotypic.	Black-headed Gull	1994	Laridae	Mouette rieuse	Chroicocephalus	Charadriiformes	species	Larus ridibundus	Chroicocephalus ridibundus	NA	NA	NA	NA	NA	NA	Larinae
803c0dcd-87fa-47f2-87c0-bc7a680e02ef	Cyanocitta stelleri	Cyanocitta stelleri	Cyanocitta stelleri frontalis; Cyanocitta stelleri macrolopha; Cyanocitta stelleri	f509fe69-b0e9-407e-b484-9811bfdc25e9	added Cyanocitta stelleri macrolopha; added Cyanocitta stelleri; added Cyanocitta stelleri frontalis		no	aou_1.csv (1886)	1886	NA	Steller's Jay	1269; 478a; 478; 478b	Corvidae	Geai de Steller	Cyanocitta	Passeriformes	species	Cyanocitta stelleri frontalis; Cyanocitta stelleri macrolopha; Cyanocitta stelleri	Cyanocitta stelleri	NA	NA	NA	NA	NA	NA	NA
7f94fbeb-cf07-4bbd-a2a7-64910179bd2c	Calidris tenuirostris	Calidris tenuirostris	Calidris tenuirostris	99d16ddf-d4bc-468f-8e55-68d19e9e0cb1	added Calidris tenuirostris		no	aou_4 (1931)	1931	Monotypic.	Great Knot	426	Scolopacidae	Bécasseau de l'Anadyr	Calidris	Charadriiformes	species	Calidris tenuirostris	Calidris tenuirostris	A	NA	NA	NA	NA	NA	Arenariinae
dfead8dc-6097-4496-af89-f7f1667dc6d1	Megascops trichopsis	Megascops trichopsis	Otus trichopsis; Megascops trichopsis	d9633f71-6146-47dc-afa4-1d251bbd8690	added Otus trichopsis		no	aou_2_09 (1899)	1899	NA	Whiskered Screech-Owl	672	Strigidae	Petit-duc à moustaches	Megascops	Strigiformes	species	Otus trichopsis	Megascops trichopsis	NA	NA	NA	NA	NA	NA	NA
cd629b3a-72f9-42bd-adf0-f2b9a61a19cf	Phoebastria albatrus	Phoebastria albatrus	Diomedea albatrus; Phoebastria albatrus	15cd1e21-312c-4fe8-825e-0702e0532f4f	added Diomedea albatrus		no	aou_1.csv (1886)	1886	Monotypic.	Short-tailed Albatross	148; 82	Diomedeidae	Albatros à queue courte	Phoebastria	Procellariiformes	species	Diomedea albatrus	Phoebastria albatrus	NA	NA	NA	NA	NA	N	NA
cf6a79e0-bdc9-4c40-9695-056c5849a6aa	Jacana spinosa	Jacana spinosa	Jacana gymnostoma; Jacana spinosa	ca3e390d-f6a9-4bf5-a993-5af524f79290	added Jacana gymnostoma		no	aou_1.csv (1886)	1886	NA	Northern Jacana	393; [288]	Jacanidae	Jacana du Mexique	Jacana	Charadriiformes	species	Jacana gymnostoma; Jacana spinosa	Jacana spinosa	NA	NA	NA	NA	NA	NA	NA
256840fa-8c69-424c-9934-9c327661e4b4	Petrochelidon fulva	Petrochelidon fulva	Petrochelidon fulva; Hirundo fulva	8460fbf9-a937-4acb-a8b5-0004409b68da	added Petrochelidon fulva	Petrochelidon fulva -> Petrochelidon rufocollaris + Petrochelidon fulva [split, aou_6_41 (1997)]	no	aou_1_03 (1891)	1891	NA	NA	NA	NA	NA	NA	NA	NA	Hirundo fulva	NA	NA	NA	NA	NA	NA	NA	NA
2275ee14-7db2-457e-bdf3-18c3fe5c8154	Petrochelidon fulva	Petrochelidon fulva	Petrochelidon fulva; Hirundo fulva	8460fbf9-a937-4acb-a8b5-0004409b68da	Petrochelidon fulva -> Petrochelidon rufocollaris + Petrochelidon fulva [split, aou_6_41 (1997)]		no	aou_6_41 (1997)	1997	NA	Cave Swallow	1330	Hirundinidae	Hirondelle à front brun	Petrochelidon	Passeriformes	species	NA	Petrochelidon fulva	NA	NA	NA	NA	NA	NA	Hirundininae
47328a82-d868-4f8f-9819-979cb457e0a4	Oceanodroma melania	Oceanodroma melania	Loomelania melania; Oceanodroma melania	d49b1fa2-2dd1-49fe-b513-59229ea649b1	added Oceanodroma melania		no	aou_1.csv (1886)	1886	Monotypic.	Black Storm-Petrel	107; 190	Hydrobatidae	Océanite noir	Oceanodroma	Procellariiformes	species	Oceanodroma melania	Oceanodroma melania	NA	NA	NA	NA	NA	NA	NA
d924287b-c204-43fb-a387-b0a01d785596	Lophodytes cucullatus	Lophodytes cucullatus	Lophodytes cucullatus	318b66af-8235-4c74-a662-c3b84a92c2ee	added Lophodytes cucullatus		no	aou_1.csv (1886)	1886	Monotypic.	Hooded Merganser	71; 131	Anatidae	Harle couronné	Lophodytes	Anseriformes	species	Lophodytes cucullatus	Lophodytes cucullatus	NA	NA	NA	NA	NA	NA	Anatinae
c9346f3e-a13b-4696-bdc8-4c6717d8cbaf	Phylloscopus xanthodryas	Phylloscopus xanthodryas	Phylloscopus xanthodryas	0f5bba8b-d305-47e3-bb0a-68c755801828	Phylloscopus borealis -> Phylloscopus borealis + Phylloscopus xanthodryas + Phylloscopus examinandus [split, aou_7_55 (2014)]		no	aou_7_55 (2014)	2014	NA	NA	NA	NA	NA	NA	NA	NA	NA	NA	NA	NA	NA	NA	NA	NA	NA
c9346f3e-a13b-4696-bdc8-4c6717d8cbaf	Phylloscopus xanthodryas	Phylloscopus xanthodryas	Phylloscopus xanthodryas	0f5bba8b-d305-47e3-bb0a-68c755801828	Phylloscopus borealis -> Phylloscopus borealis + Phylloscopus xanthodryas + Phylloscopus examinandus [split, aou_7_55 (2014)]		no	aou_7_55 (2014)	2014	NA	NA	NA	NA	NA	NA	NA	NA	NA	NA	NA	NA	NA	NA	NA	NA	NA
00686811-b97d-4f0d-985b-f8e8fdf58d08	Aythya ferina	Aythya ferina	Aythya ferina; Nyroca ferina	0de09811-2d81-4792-a9be-7614dbf1a1a8	added Nyroca ferina		no	aou_4 (1931)	1931	Monotypic.	Common Pochard	52	Anatidae	Fuligule milouin	Aythya	Anseriformes	species	Aythya ferina	Aythya ferina	A	NA	NA	NA	NA	NA	Anatinae
c9e657d1-a615-4089-b475-a8021763124f	Melanerpes aurifrons	Melanerpes aurifrons	Centurus aurifrons; Melanerpes aurifrons	c32d146e-bc07-4b9a-9ef2-198c55b0047f	added Melanerpes aurifrons		no	aou_1.csv (1886)	1886	NA	Golden-fronted Woodpecker	410; 952	Picidae	Pic à front doré	Melanerpes	Piciformes	species	Melanerpes aurifrons	Melanerpes aurifrons	NA	NA	NA	NA	NA	NA	Picinae
b9e96d29-f413-4e75-915f-0ec85e1b8041	Brachyramphus marmoratus	Brachyramphus marmoratus	Brachyramphus marmoratus; Brachyramphus marmoratum	f93781dd-a0ca-424e-a14c-a23a4b78e0d9	added Brachyramphus marmoratus	Brachyramphus marmoratus -> Brachyramphus perdix + Brachyramphus marmoratus [split, aou_6_41 (1997)]	no	aou_1.csv (1886)	1886	NA	NA	23	NA	NA	NA	NA	NA	Brachyramphus marmoratus	NA	NA	NA	NA	NA	NA	NA	NA
76b108bf-aaa5-462e-b773-8c729b138bd0	Brachyramphus marmoratus	Brachyramphus marmoratus	Brachyramphus marmoratus	f93781dd-a0ca-424e-a14c-a23a4b78e0d9	Brachyramphus marmoratus -> Brachyramphus perdix + Brachyramphus marmoratus [split, aou_6_41 (1997)]		no	aou_6_41 (1997)	1997	NA	Marbled Murrelet	521	Alcidae	Guillemot marbré	Brachyramphus	Charadriiformes	species	NA	Brachyramphus marmoratus	NA	NA	NA	NA	NA	NA	NA
3f455dc8-10b2-492c-a267-ea7f887ee489	Chaetura pelagica	Chaetura pelagica	Chaetura pelagica	214c1874-0a96-45a2-af24-5be8d02a57b2	added Chaetura pelagica		no	aou_1.csv (1886)	1886	Monotypic.	Chimney Swift	741; 423	Apodidae	Martinet ramoneur	Chaetura	Apodiformes	species	Chaetura pelagica	Chaetura pelagica	NA	NA	NA	NA	NA	NA	Chaeturinae
96f5e960-883f-471c-bec6-0f30c8db61b5	Rallus obsoletus	Rallus obsoletus	Rallus obsoletus	fe84e5c7-3cd2-4f6f-85a0-84a03a5ef54a	added Rallus obsoletus	Rallus obsoletus + Rallus beldingi + Rallus levipes -> Rallus obsoletus [lump, aou_4 (1931)]	no	aou_1.csv (1886)	1886	NA	NA	210	NA	NA	NA	NA	NA	Rallus obsoletus	NA	NA	NA	NA	NA	NA	NA	NA
d94c9a15-6c8b-4a8c-b13d-03be58c5bf41	Rallus obsoletus	Rallus obsoletus	Rallus obsoletus	fe84e5c7-3cd2-4f6f-85a0-84a03a5ef54a	Rallus obsoletus + Rallus beldingi + Rallus levipes -> Rallus obsoletus [lump, aou_4 (1931)]	Rallus obsoletus + Rallus longirostris -> Rallus longirostris [lump, aou_4_19 (1944)]	no	aou_4 (1931)	1931	NA	NA	NA	NA	NA	NA	NA	NA	NA	NA	NA	NA	NA	NA	NA	NA	NA
3107d90a-3549-4705-8c4b-f36b0e5b02d5	Rallus obsoletus	Rallus obsoletus	Rallus obsoletus	fe84e5c7-3cd2-4f6f-85a0-84a03a5ef54a	Rallus obsoletus + Rallus longirostris -> Rallus longirostris [lump, aou_4_19 (1944)]	Rallus longirostris -> Rallus obsoletus + Rallus longirostris + Rallus crepitans [split, aou_7_55 (2014)]	no	aou_4_19 (1944)	1944	NA	NA	NA	NA	NA	NA	NA	NA	NA	NA	NA	NA	NA	NA	NA	NA	NA
d6ba91e6-fae4-4a09-81c5-a15a475c73cc	Rallus obsoletus	Rallus obsoletus	Rallus obsoletus	fe84e5c7-3cd2-4f6f-85a0-84a03a5ef54a	Rallus longirostris -> Rallus obsoletus + Rallus longirostris + Rallus crepitans [split, aou_7_55 (2014)]		no	aou_7_55 (2014)	2014	Formerly considered conspecific with Rallus longirostris.	Ridgway's Rail	11191	Rallidae	Râle de Californie	Rallus	Gruiformes	species	NA	Rallus obsoletus	NA	NA	NA	NA	NA	NA	NA
15952e48-60eb-45c5-9f08-8a5a97aaf015	Falco femoralis	Falco femoralis	Falco femoralis; Falco fusco-coerulescens; Falco fusco-caerulescens	51510482-01b4-4fe7-a0b6-ac25364f97ea	added Falco fusco-coerulescens		no	aou_1.csv (1886)	1886	NA	Aplomado Falcon	359; 327	Falconidae	Faucon aplomado	Falco	Falconiformes	species	Falco femoralis; Falco fusco-coerulescens	Falco femoralis	NA	NA	NA	NA	NA	NA	Falconinae
dc1b2b62-5922-4aea-b2e5-c4df1f4e1d9b	Melozone aberti	Melozone aberti	Pipilo aberti; Melozone aberti	84c8e587-49bf-4cb0-b666-215d80c71d4b	added Pipilo aberti		no	aou_1.csv (1886)	1886	NA	Abert's Towhee	1693; 592	Emberizidae	Tohi d'Abert	Melozone	Passeriformes	species	Pipilo aberti	Melozone aberti	NA	NA	NA	NA	NA	NA	NA
d76eea95-e55e-4cff-b8ae-deb7aed80686	Spizella atrogularis	Spizella atrogularis	Spizella atrigularis; Spizella atrogularis	b2c3a5a8-7118-49f3-b863-48e87ad630e0	added Spizella atrigularis		no	aou_1.csv (1886)	1886	NA	Black-chinned Sparrow	565; 1709	Emberizidae	Bruant à menton noir	Spizella	Passeriformes	species	Spizella atrigularis; Spizella atrogularis	Spizella atrogularis	NA	NA	NA	NA	NA	NA	NA
4be94b9a-8dec-4709-877d-85626f17115c	Poecile gambeli	Poecile gambeli	Parus gambeli; Penthestes gambeli; Poecile gambeli	540f369f-de06-4459-bcd7-8810b8d0467f	added Parus gambeli		no	aou_1.csv (1886)	1886	NA	Mountain Chickadee	1335; 738	Paridae	Mésange de Gambel	Poecile	Passeriformes	species	Parus gambeli	Poecile gambeli	NA	NA	NA	NA	NA	NA	NA
7627227b-21fa-49e4-b9a2-f9d90ceeb9c2	Bucephala albeola	Bucephala albeola	Charitonetta albeola; Glaucionetta albeola; Bucephala albeola	f6f25dc9-b392-4e6c-b647-580b84d59a1b	added Charitonetta albeola		no	aou_1.csv (1886)	1886	Monotypic.	Bufflehead	67; 153	Anatidae	Petit Garrot	Bucephala	Anseriformes	species	Charitonetta albeola; Bucephala albeola	Bucephala albeola	NA	NA	NA	NA	NA	NA	Anatinae
3fcdff37-45ed-4518-92e6-3d5e6ffc88bb	Larus fuscus	Larus fuscus	Larus fuscus	e4c31952-5480-4a64-a13b-8e055e2cd5f4	added Larus fuscus		no	aou_4_24 (1949)	1949	NA	Lesser Black-backed Gull	471	Laridae	Goéland brun	Larus	Charadriiformes	species	Larus fuscus	Larus fuscus	NA	NA	NA	NA	NA	NA	Larinae
287a1297-0c49-4444-94cd-4b9bacd25e10	Peucedramus taeniatus	Peucedramus taeniatus	Dendroica olivacea; Peucedramus taeniatus; Peucedramus olivaceus	3983325f-5111-45b1-bf8b-259d63b6b916	added Dendroica olivacea		no	aou_1.csv (1886)	1886	NA	Olive Warbler	651; 1531	Peucedramidae	Fauvine des pins	Peucedramus	Passeriformes	species	Dendroica olivacea; Peucedramus taeniatus	Peucedramus taeniatus	NA	NA	NA	NA	NA	NA	NA
684befb8-b3fe-4dc4-8cad-4c32588611d0	Geothlypis tolmiei	Geothlypis tolmiei	Geothlypis tolmiei; Oporornis tolmiei; Geothlypis macgillivrayi	4e464698-22b6-49c6-b015-ccb2928e168b	added Geothlypis macgillivrayi		no	aou_1.csv (1886)	1886	NA	MacGillivray's Warbler	1586; 680	Parulidae	Paruline des buissons	Geothlypis	Passeriformes	species	Oporornis tolmiei; Geothlypis macgillivrayi	Geothlypis tolmiei	NA	NA	NA	NA	NA	NA	NA
84a7682c-cde2-488d-ab02-8970ec249b7a	Baeolophus atricristatus	Baeolophus atricristatus	Parus atricristatus; Baeolophus atricristatus	9fa7ced0-5f12-4e94-912a-18c0d9796f3a	added Parus atricristatus	Parus atricristatus + Parus bicolor -> Parus bicolor [lump, aou_5_33 (1976)]	no	aou_1.csv (1886)	1886	NA	NA	732	NA	NA	NA	NA	NA	Parus atricristatus	NA	NA	NA	NA	NA	NA	NA	NA
9c4b8cc2-ad15-492e-b3a6-819ef87ebaf1	Baeolophus atricristatus	Baeolophus atricristatus	Parus atricristatus; Baeolophus atricristatus	9fa7ced0-5f12-4e94-912a-18c0d9796f3a	Parus atricristatus + Parus bicolor -> Parus bicolor [lump, aou_5_33 (1976)]	Baeolophus bicolor -> Baeolophus bicolor + Baeolophus atricristatus [split, aou_7_43 (2002)]	no	aou_5_33 (1976)	1976	NA	NA	NA	NA	NA	NA	NA	NA	NA	NA	NA	NA	NA	NA	NA	NA	NA
9160bbe8-56e3-4939-bf1e-69610b002b88	Baeolophus atricristatus	Baeolophus atricristatus	Baeolophus atricristatus	9fa7ced0-5f12-4e94-912a-18c0d9796f3a	Baeolophus bicolor -> Baeolophus bicolor + Baeolophus atricristatus [split, aou_7_43 (2002)]		no	aou_7_43 (2002)	2002	NA	Black-crested Titmouse	1344	Paridae	Mésange à plumet noir	Baeolophus	Passeriformes	species	NA	Baeolophus atricristatus	NA	NA	NA	NA	NA	NA	NA
5e600e7d-4170-4d9a-9b5a-990ce36fd5cb	Aegolius funereus	Aegolius funereus	Nyctala tengmalmi; Aegolius funerea; Nyctala tengmalmi richardsoni; Cryptoglaux tengmalmi; Glaux funerea; Cryptoglaux funerea; Aegolius funereus	1cb09b61-f289-4ef9-a0e0-4838a1d8185e	added Nyctala tengmalmi richardsoni		no	aou_1.csv (1886)	1886	NA	Boreal Owl	704; 371	Strigidae	Nyctale de Tengmalm	Aegolius	Strigiformes	species	Nyctala tengmalmi richardsoni; Aegolius funereus	Aegolius funereus	NA	NA	NA	NA	NA	NA	NA
cdc6afc1-e6a4-4df7-a3b7-90daf46f8ff5	Hirundo rustica	Hirundo rustica	Hirundo rustica	7f132ca1-9351-4892-879a-d66626e84843	added Hirundo rustica	Hirundo rustica + Hirundo erythrogaster -> Hirundo rustica [lump, aou_4_19 (1944)]	no	aou_2_14 (1908)	1908	NA	NA	NA	NA	NA	NA	NA	NA	NA	NA	NA	NA	NA	NA	NA	NA	NA
e4f8b7c1-2b8f-4c21-bf33-7279e406d9d9	Hirundo rustica	Hirundo rustica	Hirundo rustica	7f132ca1-9351-4892-879a-d66626e84843	Hirundo rustica + Hirundo erythrogaster -> Hirundo rustica [lump, aou_4_19 (1944)]		no	aou_4_19 (1944)	1944	NA	Barn Swallow	1331	Hirundinidae	Hirondelle rustique	Hirundo	Passeriformes	species	Hirundo rustica	Hirundo rustica	NA	NA	NA	NA	NA	NA	Hirundininae
9b2f28db-10db-4945-98ed-11599695aa75	Ortalis leucogastra	Ortalis leucogastra	Ortalis leucogastra	32f1334a-8ba7-47a6-840e-fd3f7dfb5486	Ortalis vetula -> Ortalis vetula + Ortalis leucogastra [split, aou_6_35 (1985)]	Ortalis vetula -> Ortalis vetula + Ortalis leucogastra [split, aou_6_35 (1985)]	no	aou_6_35 (1985)	1985	NA	NA	NA	NA	NA	NA	NA	NA	NA	NA	NA	NA	NA	NA	NA	NA	NA
3ce0b05d-be12-469c-814e-9ef381c759a3	Ortalis leucogastra	Ortalis leucogastra	Ortalis leucogastra	32f1334a-8ba7-47a6-840e-fd3f7dfb5486	Ortalis vetula -> Ortalis vetula + Ortalis leucogastra [split, aou_6_35 (1985)]		no	aou_6_35 (1985)	1985	Monotypic.	White-bellied Chachalaca	81	Cracidae	Ortalide à ventre blanc	Ortalis	Galliformes	species	NA	Ortalis leucogastra	NA	NA	NA	NA	NA	NA	NA
a9b93713-bece-4694-87b2-560a83fb2b38	Rallus limicola	Rallus limicola	Rallus virginianus; Rallus limicola	4b5cb956-9aef-4194-bda6-ff18d5c216f0	added Rallus virginianus		no	aou_1.csv (1886)	1886	NA	Virginia Rail	342; 212	Rallidae	Râle de Virginie	Rallus	Gruiformes	species	Rallus virginianus; Rallus limicola	Rallus limicola	NA	NA	NA	NA	NA	NA	NA
1ccd79c4-6d8d-4015-9f38-99a57d91b879	Fregata magnificens	Fregata magnificens	Fregata magnificens	6a58fd50-cbc7-43f0-bf9d-e87662e5be64	Fregata aquila -> Fregata aquila + Fregata magnificens [split, aou_4 (1931)]	Fregata aquila -> Fregata aquila + Fregata magnificens [split, aou_4 (1931)]	no	aou_4 (1931)	1931	NA	NA	NA	NA	NA	NA	NA	NA	NA	NA	NA	NA	NA	NA	NA	NA	NA
479de05e-6fb3-4cd4-9df6-11af740b100d	Fregata magnificens	Fregata magnificens	Fregata magnificens	6a58fd50-cbc7-43f0-bf9d-e87662e5be64	Fregata aquila -> Fregata aquila + Fregata magnificens [split, aou_4 (1931)]		no	aou_4 (1931)	1931	Monotypic.	Magnificent Frigatebird	214	Fregatidae	Frégate superbe	Fregata	Suliformes	species	Fregata magnificens	Fregata magnificens	NA	NA	NA	NA	NA	NA	NA
13f9b9a9-c652-435b-ac09-483431dc92de	Calonectris edwardsii	Calonectris edwardsii	Calonectris edwardsii	105f13d2-2e5d-411c-a2a7-b998a14f2027	Calonectris diomedea -> Calonectris edwardsii + Calonectris diomedea [split, aou_7_47 (2006)]	Calonectris diomedea -> Calonectris edwardsii + Calonectris diomedea [split, aou_7_47 (2006)]	no	aou_7_47 (2006)	2006	NA	NA	NA	NA	NA	NA	NA	NA	NA	NA	NA	NA	NA	NA	NA	NA	NA
147d0fb5-9de9-40a3-bf54-a7cf02b44639	Calonectris edwardsii	Calonectris edwardsii	Calonectris edwardsii	105f13d2-2e5d-411c-a2a7-b998a14f2027	Calonectris diomedea -> Calonectris edwardsii + Calonectris diomedea [split, aou_7_47 (2006)]		no	aou_7_47 (2006)	2006	Monotypic.	Cape Verde Shearwater	168	Procellariidae	Puffin du Cap-Vert	Calonectris	Procellariiformes	species	NA	Calonectris edwardsii	A	NA	NA	NA	NA	NA	NA
26730ab3-eece-4e4e-bd03-bdc503a49a19	Calidris subminuta	Calidris subminuta	Pisobia subminuta; Pisobia damacensis; Tringa damacensis; Erolia subminuta; Actodromas damacensis; Calidris subminuta	fd2ded9e-bbba-4f39-85f4-59e0bbce5c62	added Tringa damacensis		no	aou_1_01 (1889)	1889	Monotypic.	Long-toed Stint	434	Scolopacidae	Bécasseau à longs doigts	Calidris	Charadriiformes	species	Calidris subminuta	Calidris subminuta	NA	NA	NA	NA	NA	N	Arenariinae
835b150f-bcd5-4254-ab2a-964111d0ed6d	Rallus elegans	Rallus elegans	Rallus elegans	c07f0b19-689c-4760-8784-ed522bd2c38a	added Rallus elegans	Rallus elegans -> Rallus elegans + Rallus tenuirostris [split, aou_7_55 (2014)]	no	aou_1.csv (1886)	1886	NA	NA	208	NA	NA	NA	NA	NA	Rallus elegans	NA	NA	NA	NA	NA	NA	NA	NA
09af5389-4da6-4e33-9307-101a998a2865	Rallus elegans	Rallus elegans	Rallus elegans	c07f0b19-689c-4760-8784-ed522bd2c38a	Rallus elegans -> Rallus elegans + Rallus tenuirostris [split, aou_7_55 (2014)]		no	aou_7_55 (2014)	2014	NA	King Rail	341	Rallidae	Râle élégant	Rallus	Gruiformes	species	NA	Rallus elegans	NA	NA	NA	NA	NA	NA	NA
df953ae9-e809-4520-98c3-bf36ce946e66	Stercorarius longicaudus	Stercorarius longicaudus	Stercorarius longicaudus	1665383e-c5ea-4195-ae8a-e70587b61dc5	added Stercorarius longicaudus		no	aou_1.csv (1886)	1886	NA	Long-tailed Jaeger	38; 512	Stercorariidae	Labbe à longue queue	Stercorarius	Charadriiformes	species	Stercorarius longicaudus	Stercorarius longicaudus	NA	NA	NA	NA	NA	NA	NA
75dc2984-24d3-4790-94a3-613a6a1836d7	Sula nebouxii	Sula nebouxii	Sula nebouxi; Sula gossii; Sula nebouxii	a4ebe26c-a3ee-4afb-bb59-c2128c5f3a8b	added Sula gossii		no	aou_1_01 (1889)	1889	NA	Blue-footed Booby	200	Sulidae	Fou à pieds bleus	Sula	Suliformes	species	Sula nebouxii	Sula nebouxii	NA	NA	NA	NA	NA	NA	NA
97708d9e-3aae-4c5a-9363-16108befdf96	Vireo atricapilla	Vireo atricapilla	Vireo atricapilla; Vireo atricapillus	97ddb02f-15a8-4806-a47e-b3456bc314b4	added Vireo atricapillus		no	aou_1.csv (1886)	1886	Monotypic.	Black-capped Vireo	630; 1243	Vireonidae	Viréo à tête noire	Vireo	Passeriformes	species	Vireo atricapillus	Vireo atricapilla	NA	NA	NA	NA	NA	NA	NA
b27c788f-1add-4241-b9f5-e6c436a89e1c	Calidris mauri	Calidris mauri	Ereunetes mauri; Calidris mauri; Ereunetes occidentalis; Ereunetes maurii	95175527-e041-42f7-9aa4-3030c9f17bc8	added Ereunetes occidentalis		no	aou_1.csv (1886)	1886	Monotypic.	Western Sandpiper	430; 247	Scolopacidae	Bécasseau d'Alaska	Calidris	Charadriiformes	species	Calidris mauri; Ereunetes occidentalis	Calidris mauri	NA	NA	NA	NA	NA	NA	Arenariinae
fa02067b-45c9-436f-801e-281b34b31c2e	Larus hyperboreus	Larus hyperboreus	Larus hyperboreus; Larus glaucus	a2a0c212-b301-46d0-a725-ef1f7bedc6de	added Larus glaucus		no	aou_1.csv (1886)	1886	NA	Glaucous Gull	476; 42	Laridae	Goéland bourgmestre	Larus	Charadriiformes	species	Larus hyperboreus; Larus glaucus	Larus hyperboreus	NA	NA	NA	NA	NA	NA	Larinae
94738de8-b9bc-4b24-8cde-e7f8adfa864e	Dendrocygna autumnalis	Dendrocygna autumnalis	Dendrocygna autumnalis	75984f15-f0f3-4298-881e-8a49019c417d	added Dendrocygna autumnalis		no	aou_1.csv (1886)	1886	NA	Black-bellied Whistling-Duck	177; 8	Anatidae	Dendrocygne à ventre noir	Dendrocygna	Anseriformes	species	Dendrocygna autumnalis	Dendrocygna autumnalis	NA	NA	NA	NA	NA	NA	Dendrocygninae
54360d9e-4ae2-4b2b-a749-526dddc08551	Elanus caeruleus	Elanus caeruleus	Elanus caeruleus	bb3f80bc-9566-4ab8-9c44-08abfb5cec10	Elanus leucurus + Elanus caeruleus -> Elanus caeruleus [lump, aou_5_34 (January 1982)]	Elanus leucurus + Elanus caeruleus -> Elanus caeruleus [lump, aou_5_34 (January 1982)]	no	aou_5_34 (January 1982)	1982	NA	NA	NA	NA	NA	NA	NA	NA	NA	NA	NA	NA	NA	NA	NA	NA	NA
4292f245-75d7-458d-8f0e-24ad94261292	Elanus caeruleus	Elanus caeruleus	Elanus caeruleus	bb3f80bc-9566-4ab8-9c44-08abfb5cec10	Elanus leucurus + Elanus caeruleus -> Elanus caeruleus [lump, aou_5_34 (January 1982)]	Elanus caeruleus -> Elanus leucurus + Elanus caeruleus [split, aou_6_39 (1993)]	no	aou_5_34 (January 1982)	1982	NA	NA	NA	NA	NA	NA	NA	NA	Elanus caeruleus	NA	NA	NA	NA	NA	NA	NA	NA
145d6da1-2079-439c-95d9-0ad7d3ae96f7	Elanus caeruleus	Elanus caeruleus	Elanus caeruleus	bb3f80bc-9566-4ab8-9c44-08abfb5cec10	Elanus caeruleus -> Elanus leucurus + Elanus caeruleus [split, aou_6_39 (1993)]		no	aou_6_39 (1993)	1993	NA	NA	NA	NA	NA	NA	NA	NA	NA	NA	NA	NA	NA	NA	NA	NA	NA
46ebf045-7cc7-4095-9401-94c7d7ab37ea	Ixoreus naevius	Ixoreus naevius	Hesperocichla naevia; Ixoreus naevius	59340010-fbf3-487b-887c-4923f07acf2f	added Hesperocichla naevia		no	aou_1.csv (1886)	1886	NA	Varied Thrush	1478; 763	Turdidae	Grive à collier	Ixoreus	Passeriformes	species	Hesperocichla naevia; Ixoreus naevius	Ixoreus naevius	NA	NA	NA	NA	NA	NA	NA
b78fd4cf-e7a7-4795-8c3c-f883d6bbb7fe	Ammodramus leconteii	Ammodramus leconteii	Ammodramus leconteii; Passerherbulus lecontei	7b51c2ee-3911-41b3-8ac1-b7d6e01a1a64	added Ammodramus leconteii	Passerherbulus lecontei -> Passerherbulus lecontei + Passerherbulus caudacutus [split, aou_4 (1931)]	no	aou_1.csv (1886)	1886	NA	NA	548	NA	NA	NA	NA	NA	Ammodramus leconteii	NA	NA	NA	NA	NA	NA	NA	NA
73ef7585-6af3-45c5-9e5b-b153bc2c93b4	(not found in dataset)		Passerherbulus lecontei; Ammospiza leconteii	7b51c2ee-3911-41b3-8ac1-b7d6e01a1a64	Passerherbulus lecontei -> Passerherbulus lecontei + Passerherbulus caudacutus [split, aou_4 (1931)]	Ammospiza leconteii + Passerherbulus caudacutus -> Ammospiza leconteii [lump, aou_5_32 (1973)]	no	aou_4 (1931)	1931	NA	NA	NA	NA	NA	NA	NA	NA	NA	NA	NA	NA	NA	NA	NA	NA	NA
715555ad-dd17-41b5-881a-64365a7c616d	Ammodramus leconteii	Ammodramus leconteii	Ammodramus leconteii; Ammospiza leconteii	7b51c2ee-3911-41b3-8ac1-b7d6e01a1a64	Ammospiza leconteii + Passerherbulus caudacutus -> Ammospiza leconteii [lump, aou_5_32 (1973)]		no	aou_5_32 (1973)	1973	Monotypic.	Le Conte's Sparrow	2040	Emberizidae	Bruant de Le Conte	Ammodramus	Passeriformes	species	Ammodramus leconteii	Ammodramus leconteii	NA	NA	NA	NA	NA	NA	NA
be91ae9d-1f26-4b1b-8d5a-22e2011e1b43	Podiceps auritus	Podiceps auritus	Podiceps auritus; Colymbus auritus	e4b8c99c-30f1-4e01-bbf8-bdac1fcb7de2	added Colymbus auritus		no	aou_1.csv (1886)	1886	NA	Horned Grebe	1986; 3	Podicipedidae	Grèbe esclavon	Podiceps	Podicipediformes	species	Podiceps auritus; Colymbus auritus	Podiceps auritus	NA	NA	NA	NA	NA	NA	NA
d30e8e38-4f9a-43e6-b42b-946720b5b91c	Haliaeetus leucocephalus	Haliaeetus leucocephalus	Haliaeetus leucocephalus	f82b976e-ad11-4e41-883b-165cd9eb59d8	added Haliaeetus leucocephalus		no	aou_1.csv (1886)	1886	NA	Bald Eagle	352; 270	Accipitridae	Pygargue à tête blanche	Haliaeetus	Accipitriformes	species	Haliaeetus leucocephalus	Haliaeetus leucocephalus	NA	NA	NA	NA	NA	NA	NA
1309c6e8-5f47-4b3d-9452-2dc8988e8274	Plectrophenax nivalis	Plectrophenax nivalis	Plectrophenax nivalis; Passerina nivalis	31b8c362-32d8-4cf7-914d-3728c9012f76	added Plectrophenax nivalis		no	aou_1.csv (1886)	1886	NA	Snow Bunting	1744; 534	Calcariidae	Plectrophane des neiges	Plectrophenax	Passeriformes	species	Plectrophenax nivalis	Plectrophenax nivalis	NA	NA	NA	NA	NA	NA	NA
7d31ffe9-a977-4b71-b7f9-3f5e07befb9b	Passerella iliaca	Passerella iliaca	Passerella iliaca megarhyncha; Passerella iliaca unalaschcensis; Passerella iliaca schistacea; Passerella iliaca	77b31c86-6a99-465a-acea-70f0e32b4bde	added Passerella iliaca unalaschcensis; added Passerella iliaca schistacea; added Passerella iliaca megarhyncha; added Passerella iliaca		no	aou_1.csv (1886)	1886	NA	Fox Sparrow	585; 1721; 585a; 585b; 585c	Emberizidae	Bruant fauve	Passerella	Passeriformes	species	Passerella iliaca megarhyncha; Passerella iliaca unalaschcensis; Passerella iliaca schistacea; Passerella iliaca	Passerella iliaca	NA	NA	NA	NA	NA	NA	NA
b2563962-629d-44df-be14-87842f04c529	Charadrius melodus	Charadrius melodus	Charadrius melodus; Aegialitis meloda circumcincta; Aegialitis meloda	141f5dfa-785c-4ca7-a7ae-5524ca200d32	added Aegialitis meloda circumcincta; added Aegialitis meloda		no	aou_1.csv (1886)	1886	Monotypic.	Piping Plover	277; 277a; 382	Charadriidae	Pluvier siffleur	Charadrius	Charadriiformes	species	Charadrius melodus; Aegialitis meloda circumcincta; Aegialitis meloda	Charadrius melodus	NA	NA	NA	NA	NA	NA	Charadriinae
67aba76c-2d28-483c-b156-652bcd975334	Caprimulgus arizonae	Caprimulgus arizonae	Caprimulgus arizonae	8599189b-9554-4bbd-9611-3030f51bbdcc	Caprimulgus vociferus -> Caprimulgus vociferus + Caprimulgus arizonae [split, aou_7_51 (2010)]	Caprimulgus vociferus -> Caprimulgus vociferus + Caprimulgus arizonae [split, aou_7_51 (2010)]	no	aou_7_51 (2010)	2010	NA	NA	NA	NA	NA	NA	NA	NA	NA	NA	NA	NA	NA	NA	NA	NA	NA
96ea64ed-7300-4f6b-966f-ab6654f860d9	Caprimulgus arizonae	Caprimulgus arizonae	Caprimulgus arizonae	8599189b-9554-4bbd-9611-3030f51bbdcc	Caprimulgus vociferus -> Caprimulgus vociferus + Caprimulgus arizonae [split, aou_7_51 (2010)]		no	aou_7_51 (2010)	2010	NA	NA	NA	NA	NA	NA	NA	NA	NA	NA	NA	NA	NA	NA	NA	NA	NA
61acc63d-7bed-4674-ac78-96fdd061bec3	Circus cyaneus	Circus cyaneus	Circus cyaneus	2e572250-c894-4112-b779-8b3dbc072c04	Circus cyaneus + Circus hudsonius -> Circus cyaneus [lump, aou_4_19 (1944)]	Circus cyaneus + Circus hudsonius -> Circus cyaneus [lump, aou_4_19 (1944)]	no	aou_4_19 (1944)	1944	NA	NA	NA	NA	NA	NA	NA	NA	NA	NA	NA	NA	NA	NA	NA	NA	NA
0f5332ce-867f-43c3-9d12-7691b2cc65dd	Circus cyaneus	Circus cyaneus	Circus cyaneus	2e572250-c894-4112-b779-8b3dbc072c04	Circus cyaneus + Circus hudsonius -> Circus cyaneus [lump, aou_4_19 (1944)]		no	aou_4_19 (1944)	1944	NA	Northern Harrier	274	Accipitridae	Busard Saint-Martin	Circus	Accipitriformes	species	Circus cyaneus	Circus cyaneus	NA	NA	NA	NA	NA	NA	NA
1aae7ae9-83f1-4e46-8cf2-e188b66974dc	Cyrtonyx montezumae	Cyrtonyx montezumae	Cyrtonyx montezumae	6ef8cc4d-67ed-42ca-ac25-a1c884458691	added Cyrtonyx montezumae		no	aou_1.csv (1886)	1886	NA	Montezuma Quail	296; 131	Odontophoridae	Colin arlequin	Cyrtonyx	Galliformes	species	Cyrtonyx montezumae	Cyrtonyx montezumae	NA	NA	NA	NA	NA	NA	NA
c73ff0db-61cb-49d2-88d3-eb6064d3771b	Atthis heloisa	Atthis heloisa	Atthis heloisa	3cdc7651-70b2-4f40-ae57-70f4d8947313	Atthis heloisa + Atthis morcomi -> Atthis heloisa [lump, aou_3_18 (1923)]	Atthis heloisa + Atthis morcomi -> Atthis heloisa [lump, aou_3_18 (1923)]	no	aou_3_18 (1923)	1923	NA	NA	NA	NA	NA	NA	NA	NA	NA	NA	NA	NA	NA	NA	NA	NA	NA
64daae33-bf80-44a3-9c42-2b3972ea9bab	Atthis heloisa	Atthis heloisa	Atthis heloisa	3cdc7651-70b2-4f40-ae57-70f4d8947313	Atthis heloisa + Atthis morcomi -> Atthis heloisa [lump, aou_3_18 (1923)]		no	aou_3_18 (1923)	1923	NA	Bumblebee Hummingbird	871	Trochilidae	Colibri héloïse	Atthis	Apodiformes	species	Atthis heloisa	Atthis heloisa	NA	NA	NA	NA	NA	NA	Trochilinae
7ec4bef2-0821-4230-ad4d-15beec522339	Thryothorus ludovicianus	Thryothorus ludovicianus	Throthorus ludovicianus; Thryothorus ludovicianus; Thryothorus ludovicianus miamensis	1056e5a7-341f-49b1-a32f-2fa6ffeb3f4b	added Thryothorus ludovicianus miamensis; added Throthorus ludovicianus		no	aou_1.csv (1886)	1886	NA	Carolina Wren	1378; 718a; 718	Troglodytidae	Troglodyte de Caroline	Thryothorus	Passeriformes	species	Throthorus ludovicianus; Thryothorus ludovicianus; Thryothorus ludovicianus miamensis	Thryothorus ludovicianus	NA	NA	NA	NA	NA	NA	NA
c8c6ce08-40eb-468a-8cd4-7b75d75ff6c7	Rallus crepitans	Rallus crepitans	Rallus crepitans	75f8feb2-977b-4357-9d79-946b89028c25	Rallus longirostris -> Rallus longirostris + Rallus scottii + Rallus crepitans [split, aou_1_02 (1890)]	Rallus longirostris -> Rallus longirostris + Rallus scottii + Rallus crepitans [split, aou_1_02 (1890)]	no	aou_1_02 (1890)	1890	NA	NA	NA	NA	NA	NA	NA	NA	NA	NA	NA	NA	NA	NA	NA	NA	NA
3e1278ad-0246-40ee-bae0-732eac6e2342	Rallus crepitans	Rallus crepitans	Rallus crepitans	75f8feb2-977b-4357-9d79-946b89028c25	Rallus longirostris -> Rallus longirostris + Rallus scottii + Rallus crepitans [split, aou_1_02 (1890)]	Rallus scottii + Rallus crepitans -> Rallus crepitans [lump, aou_2_11 (1902)]	no	aou_1_02 (1890)	1890	NA	NA	NA	NA	NA	NA	NA	NA	NA	NA	NA	NA	NA	NA	NA	NA	NA
12e16315-ddf6-4a9b-8108-532bd0225716	Rallus crepitans	Rallus crepitans	Rallus crepitans	75f8feb2-977b-4357-9d79-946b89028c25	Rallus scottii + Rallus crepitans -> Rallus crepitans [lump, aou_2_11 (1902)]	Rallus longirostris + Rallus crepitans -> Rallus longirostris [lump, aou_4 (1931)]	no	aou_2_11 (1902)	1902	NA	NA	NA	NA	NA	NA	NA	NA	NA	NA	NA	NA	NA	NA	NA	NA	NA
5d624e72-c26f-45a4-8316-231f65e59f12	Rallus crepitans	Rallus crepitans	Rallus crepitans	75f8feb2-977b-4357-9d79-946b89028c25	Rallus longirostris + Rallus crepitans -> Rallus longirostris [lump, aou_4 (1931)]	Rallus longirostris -> Rallus obsoletus + Rallus longirostris + Rallus crepitans [split, aou_7_55 (2014)]	no	aou_4 (1931)	1931	NA	NA	NA	NA	NA	NA	NA	NA	NA	NA	NA	NA	NA	NA	NA	NA	NA
ccca0444-e4a0-442e-afdf-f40eb71b4eb0	Rallus crepitans	Rallus crepitans	Rallus crepitans	75f8feb2-977b-4357-9d79-946b89028c25	Rallus longirostris -> Rallus obsoletus + Rallus longirostris + Rallus crepitans [split, aou_7_55 (2014)]		no	aou_7_55 (2014)	2014	Formerly considered conspecific with Rallus longirostris.	Clapper Rail	11211	Rallidae	Râle tapageur	Rallus	Gruiformes	species	NA	Rallus crepitans	NA	NA	NA	NA	NA	NA	NA
0729f228-f3a1-4942-a70f-39c93cc67af2	Cardellina rubra	Cardellina rubra	Cardellina rubra; Ergaticus ruber	8334ce83-aa2d-4721-af49-bf9b90b1c7d4	added Ergaticus ruber		no	aou_1.csv (1886)	1886	NA	Red Warbler	[691]; 1604	Parulidae	Paruline rouge	Cardellina	Passeriformes	species	Ergaticus ruber	Cardellina rubra	NA	NA	NA	NA	NA	NA	NA
4239541b-5e3d-4266-b0c0-0e41ba431cdd	Coragyps atratus	Coragyps atratus	Catharista urubu; Coragyps atratus; Catharista atrata; Coragyps urubu	90a410a2-a697-4ce6-b50b-cd2e73aef170	added Catharista atrata		no	aou_1.csv (1886)	1886	NA	Black Vulture	255; 326	Cathartidae	Urubu noir	Coragyps	Cathartiformes	species	Coragyps atratus; Catharista atrata	Coragyps atratus	NA	NA	NA	NA	NA	NA	NA
0e4c9fc7-cd01-4081-b097-eac0b496bb49	Uria aalge	Uria aalge	Uria troile californica; Uria troile; Uria aalge; Uria troille	e0404134-5095-4ff9-862f-d82d8355b3b9	added Uria troile; added Uria troile californica		no	aou_1.csv (1886)	1886	NA	Common Murre	30a; 514; 30	Alcidae	Guillemot marmette	Uria	Charadriiformes	species	Uria troile californica; Uria troile; Uria aalge	Uria aalge	NA	NA	NA	NA	NA	NA	NA
c2c77991-7484-4765-bbd7-81b4f01e8850	Stelgidopteryx serripennis	Stelgidopteryx serripennis	Stelgidopteryx serripennis	2d137205-0d0c-4418-89b6-a3f0d75bc2ad	added Stelgidopteryx serripennis	Stelgidopteryx serripennis + Stelgidopteryx ruficollis -> Stelgidopteryx ruficollis [lump, aou_4 (1931)]	no	aou_1.csv (1886)	1886	NA	NA	617	NA	NA	NA	NA	NA	Stelgidopteryx serripennis	NA	NA	NA	NA	NA	NA	NA	NA
cccea0d0-d3bd-48e6-85a2-f20a590aa8ac	Stelgidopteryx serripennis	Stelgidopteryx serripennis	Stelgidopteryx serripennis	2d137205-0d0c-4418-89b6-a3f0d75bc2ad	Stelgidopteryx serripennis + Stelgidopteryx ruficollis -> Stelgidopteryx ruficollis [lump, aou_4 (1931)]		no	aou_4 (1931)	1931	NA	Northern Rough-winged Swallow	1326	Hirundinidae	Hirondelle à ailes hérissées	Stelgidopteryx	Passeriformes	species	Stelgidopteryx serripennis	Stelgidopteryx serripennis	NA	NA	NA	NA	NA	NA	Hirundininae
8b0c993f-f9b1-4734-ab6e-b82a2bd828d8	Elanus leucurus	Elanus leucurus	Elanus leucurus	0f29a3bd-122d-4006-9359-4e5647ce3bc8	added Elanus leucurus	Elanus leucurus + Elanus caeruleus -> Elanus caeruleus [lump, aou_5_34 (January 1982)]	no	aou_1.csv (1886)	1886	NA	NA	328	NA	NA	NA	NA	NA	Elanus leucurus	NA	NA	NA	NA	NA	NA	NA	NA
ac588d0d-b4ac-47b5-aae7-92910b3a02d1	Elanus leucurus	Elanus leucurus	Elanus leucurus	0f29a3bd-122d-4006-9359-4e5647ce3bc8	Elanus leucurus + Elanus caeruleus -> Elanus caeruleus [lump, aou_5_34 (January 1982)]	Elanus caeruleus -> Elanus leucurus + Elanus caeruleus [split, aou_6_39 (1993)]	no	aou_5_34 (January 1982)	1982	NA	NA	NA	NA	NA	NA	NA	NA	NA	NA	NA	NA	NA	NA	NA	NA	NA
50baf4b2-2d34-47b6-84d7-e14569b67b5b	Elanus leucurus	Elanus leucurus	Elanus leucurus	0f29a3bd-122d-4006-9359-4e5647ce3bc8	Elanus caeruleus -> Elanus leucurus + Elanus caeruleus [split, aou_6_39 (1993)]		no	aou_6_39 (1993)	1993	NA	White-tailed Kite	264	Accipitridae	Élanion à queue blanche	Elanus	Accipitriformes	species	NA	Elanus leucurus	NA	NA	NA	NA	NA	NA	NA
2d2a64bd-06c6-4fe0-bd9b-e9d87c0ac95e	Aythya collaris	Aythya collaris	Aythya collaris; Nyroca collaris; Marila collaris	24487703-8834-4930-907f-e7be1336b786	added Aythya collaris		no	aou_1.csv (1886)	1886	Monotypic.	Ring-necked Duck	150; 53	Anatidae	Fuligule à collier	Aythya	Anseriformes	species	Aythya collaris	Aythya collaris	NA	NA	NA	NA	NA	NA	Anatinae
83609711-954a-496d-91b6-d95161869cca	Phainopepla nitens	Phainopepla nitens	Phainopepla nitens	1879bca4-c061-4b04-a268-ae49718670c5	added Phainopepla nitens		no	aou_1.csv (1886)	1886	NA	Phainopepla	620; 1529	Ptiliogonatidae	Phénopèple luisant	Phainopepla	Passeriformes	species	Phainopepla nitens	Phainopepla nitens	NA	NA	NA	NA	NA	NA	NA
3680c801-9357-40e4-aa48-243a625ad16a	Pipilo maculatus	Pipilo maculatus	Pipilo maculatus; Pipilo maculatus megalonyx; Pipilo maculatus arcticus; Pipilo maculatus oregonus	ec0af418-9486-4f50-bc13-df1e725e8552	added Pipilo maculatus arcticus; added Pipilo maculatus oregonus; added Pipilo maculatus megalonyx	Pipilo erythrophthalmus + Pipilo maculatus -> Pipilo erythrophthalmus [lump, aou_4_29 (1954)]	no	aou_1.csv (1886)	1886	NA	NA	588a; 588b; 588	NA	NA	NA	NA	NA	Pipilo maculatus megalonyx; Pipilo maculatus arcticus; Pipilo maculatus oregonus	NA	NA	NA	NA	NA	NA	NA	NA
e3965ebd-e721-47b3-ab42-f710d9591838	Pipilo maculatus	Pipilo maculatus	Pipilo maculatus	ec0af418-9486-4f50-bc13-df1e725e8552	Pipilo erythrophthalmus + Pipilo maculatus -> Pipilo erythrophthalmus [lump, aou_4_29 (1954)]	Pipilo erythrophthalmus -> Pipilo erythrophthalmus + Pipilo maculatus [split, aou_6_40 (1995)]	no	aou_4_29 (1954)	1954	NA	NA	NA	NA	NA	NA	NA	NA	NA	NA	NA	NA	NA	NA	NA	NA	NA
d202e21b-5e62-4aa9-85f5-67e3e2955216	Pipilo maculatus	Pipilo maculatus	Pipilo maculatus	ec0af418-9486-4f50-bc13-df1e725e8552	Pipilo erythrophthalmus -> Pipilo erythrophthalmus + Pipilo maculatus [split, aou_6_40 (1995)]		no	aou_6_40 (1995)	1995	NA	Spotted Towhee	1688	Emberizidae	Tohi tacheté	Pipilo	Passeriformes	species	NA	Pipilo maculatus	NA	NA	NA	NA	NA	NA	NA
af27d3c2-eca4-4fed-ada3-f58676374aed	Ardenna bulleri	Ardenna bulleri	Puffinus bulleri; Thyellodroma bulleri; Ardenna bulleri	78e3e028-13aa-409e-9b08-0535b5c5feff	added Puffinus bulleri		no	aou_2_12 (1903)	1903	Monotypic.	Buller's Shearwater	173	Procellariidae	Puffin de Buller	Ardenna	Procellariiformes	species	Puffinus bulleri	Ardenna bulleri	NA	NA	NA	NA	NA	N	NA
e6407368-caac-46a3-a719-7b38b23ad443	Catharus bicknelli	Catharus bicknelli	Catharus bicknelli	86bb5848-0fab-478c-9c2e-aefe228c427c	Catharus minimus -> Catharus bicknelli + Catharus minimus [split, aou_6_40 (1995)]	Catharus minimus -> Catharus bicknelli + Catharus minimus [split, aou_6_40 (1995)]	no	aou_6_40 (1995)	1995	NA	NA	NA	NA	NA	NA	NA	NA	NA	NA	NA	NA	NA	NA	NA	NA	NA
2d8e58b1-c50a-440b-b671-46650005271b	Catharus bicknelli	Catharus bicknelli	Catharus bicknelli	86bb5848-0fab-478c-9c2e-aefe228c427c	Catharus minimus -> Catharus bicknelli + Catharus minimus [split, aou_6_40 (1995)]		no	aou_6_40 (1995)	1995	Monotypic.	Bicknell's Thrush	1452	Turdidae	Grive de Bicknell	Catharus	Passeriformes	species	NA	Catharus bicknelli	NA	NA	NA	NA	NA	NA	NA
0a463a8d-34ad-4d0d-b51e-6f3c18936efa	Melospiza lincolnii	Melospiza lincolnii	Melospiza lincolnii; Melospiza lincolni	69343c94-5ee2-4b73-967c-84a5e8bb97b3	added Melospiza lincolni		no	aou_1.csv (1886)	1886	NA	Lincoln's Sparrow	1723; 583	Emberizidae	Bruant de Lincoln	Melospiza	Passeriformes	species	Melospiza lincolnii; Melospiza lincolni	Melospiza lincolnii	NA	NA	NA	NA	NA	NA	NA
111f2732-b9c3-41a1-9fa5-b007a61666a2	Setophaga tigrina	Setophaga tigrina	Dendroica tigrina; Setophaga tigrina	d3c67ec1-6507-4d97-9adb-ff0f34e44cc3	added Dendroica tigrina		no	aou_1.csv (1886)	1886	Monotypic.	Cape May Warbler	650; 1548	Parulidae	Paruline tigrée	Setophaga	Passeriformes	species	Dendroica tigrina	Setophaga tigrina	NA	NA	NA	NA	NA	NA	NA
86dac4c4-87df-4800-9ae6-28d1690da69f	Gymnorhinus cyanocephalus	Gymnorhinus cyanocephalus	Cyanocephalus cyanocephalus; Gymnorhinus cyanocephala; Gymnorhinus cyanocephalus	4ba9ef4e-aba9-4ac6-aef9-be9be8472730	added Cyanocephalus cyanocephalus		no	aou_1.csv (1886)	1886	Monotypic.	Pinyon Jay	492; 1291	Corvidae	Geai des pinèdes	Gymnorhinus	Passeriformes	species	Cyanocephalus cyanocephalus; Gymnorhinus cyanocephalus	Gymnorhinus cyanocephalus	NA	NA	NA	NA	NA	NA	NA
f8f70238-0645-4b8a-9ba6-3284fe3b6b2f	Geococcyx californianus	Geococcyx californianus	Geococcyx californianus	f9c4f877-38e9-4ddd-86ec-35b53b541802	added Geococcyx californianus		no	aou_1.csv (1886)	1886	Monotypic.	Greater Roadrunner	385; 659	Cuculidae	Grand Géocoucou	Geococcyx	Cuculiformes	species	Geococcyx californianus	Geococcyx californianus	NA	NA	NA	NA	NA	NA	Neomorphinae
90a5e3be-53c5-4959-a633-320d5ade605f	Porzana carolina	Porzana carolina	Porzana carolina	dec13ab2-d32f-4dd1-8a0f-dba013324cfd	added Porzana carolina		no	aou_1.csv (1886)	1886	Monotypic.	Sora	214; 348	Rallidae	Marouette de Caroline	Porzana	Gruiformes	species	Porzana carolina	Porzana carolina	NA	NA	NA	NA	NA	NA	NA
ffa74758-b455-4a5b-b101-97b7f2f7266a	Myiarchus nuttingi	Myiarchus nuttingi	Myiarchus nuttingi	1576d370-acd3-4453-8c65-b0d8ba45be4c	added Myiarchus nuttingi		no	aou_4_20 (1945)	1945	NA	Nutting's Flycatcher	1168	Tyrannidae	Tyran de Nutting	Myiarchus	Passeriformes	species	Myiarchus nuttingi	Myiarchus nuttingi	NA	NA	NA	NA	NA	NA	Tyranninae
7d3eb690-1511-4e5d-817b-298ea9f7c197	Sitta pusilla	Sitta pusilla	Sitta pusilla	fc23f167-7986-4dd3-b983-b7ea849c7340	added Sitta pusilla		no	aou_1.csv (1886)	1886	NA	Brown-headed Nuthatch	1350; 729	Sittidae	Sittelle à tête brune	Sitta	Passeriformes	species	Sitta pusilla	Sitta pusilla	NA	NA	NA	NA	NA	NA	Sittinae
4915fe2f-89b4-4acf-bbbf-780b93974321	Oceanodroma cheimomnestes	Oceanodroma cheimomnestes	Oceanodroma cheimomnestes	bbe8e095-12e5-45b0-8a21-1149df79a809	Oceanodroma leucorhoa -> Oceanodroma leucorhoa + Oceanodroma socorroensis + Oceanodroma cheimomnestes [split, aou_7_57 (2016)]	Oceanodroma leucorhoa -> Oceanodroma leucorhoa + Oceanodroma socorroensis + Oceanodroma cheimomnestes [split, aou_7_57 (2016)]	no	aou_7_57 (2016)	2016	NA	NA	NA	NA	NA	NA	NA	NA	NA	NA	NA	NA	NA	NA	NA	NA	NA
90c0f0be-ef7a-4705-8461-390114582368	Oceanodroma cheimomnestes	Oceanodroma cheimomnestes	Oceanodroma cheimomnestes	bbe8e095-12e5-45b0-8a21-1149df79a809	Oceanodroma leucorhoa -> Oceanodroma leucorhoa + Oceanodroma socorroensis + Oceanodroma cheimomnestes [split, aou_7_57 (2016)]		no	aou_7_57 (2016)	2016	Formerly considered conspecific with Oceanodroma leucorhoa and O. socorroensis.	Ainley's Storm-Petrel	12161	Hydrobatidae	Océanite d’Ainley	Oceanodroma	Procellariiformes	species	NA	Oceanodroma cheimomnestes	NA	NA	NA	NA	NA	NA	NA
63a04a8e-0fa0-454d-87e5-b8215ae4039e	Rissa brevirostris	Rissa brevirostris	Rissa brevirostris	1c55fe3f-85be-404a-b5c5-4973f4e2f451	added Rissa brevirostris		no	aou_1.csv (1886)	1886	Monotypic.	Red-legged Kittiwake	1982; 41	Laridae	Mouette des brumes	Rissa	Charadriiformes	species	Rissa brevirostris	Rissa brevirostris	NA	NA	NA	NA	NA	NA	Larinae
5473819f-4c6e-468e-9bee-1c2b7d6a80da	Parkesia noveboracensis	Parkesia noveboracensis	Seiurus noveboracensis; Parkesia noveboracensis; Seiurus noveboracensis notabilis	86ed4a1e-9430-4181-93f2-2147cb261240	added Seiurus noveboracensis; added Seiurus noveboracensis notabilis		no	aou_1.csv (1886)	1886	Monotypic.	Northern Waterthrush	675; 675a; 1581	Parulidae	Paruline des ruisseaux	Parkesia	Passeriformes	species	Seiurus noveboracensis; Seiurus noveboracensis notabilis	Parkesia noveboracensis	NA	NA	NA	NA	NA	NA	NA
25197b08-8c85-48fc-8485-e6423d7582e3	Hydrobates pelagicus	Hydrobates pelagicus	Hydrobates pelagicus; Hydrobates pelagica; Procellaria pelagica; Thalassidroma pelagica	3403f7f1-23f6-4f16-847a-4559165eb44d	added Procellaria pelagica		no	aou_1.csv (1886)	1886	Monotypic.	European Storm-Petrel	104; 182	Hydrobatidae	Océanite tempête	Hydrobates	Procellariiformes	species	Hydrobates pelagicus; Procellaria pelagica	Hydrobates pelagicus	A	NA	NA	NA	NA	NA	NA
6b825bcb-c4dd-4a95-a6f6-66224e48b83d	Myiodynastes luteiventris	Myiodynastes luteiventris	Myiodynastes luteiventris	b0641172-d704-44ca-8f7a-ae58c6cd83e8	added Myiodynastes luteiventris		no	aou_1.csv (1886)	1886	Monotypic.	Sulphur-bellied Flycatcher	451; 1188	Tyrannidae	Tyran tigré	Myiodynastes	Passeriformes	species	Myiodynastes luteiventris	Myiodynastes luteiventris	NA	NA	NA	NA	NA	NA	Tyranninae
f50facc7-e16e-4846-93d4-9ac6414101bc	Pterodroma cookii	Pterodroma cookii	Pterodroma cookii	ece834d4-0824-4082-af5a-eaae1135c503	added Pterodroma cookii		no	aou_4_20 (1945)	1945	Monotypic.	Cook's Petrel	161	Procellariidae	Pétrel de Cook	Pterodroma	Procellariiformes	species	Pterodroma cookii	Pterodroma cookii	NA	NA	NA	NA	NA	N	NA
4e9e5df1-5059-4c0d-9816-9840a24bcd17	Thalasseus maximus	Thalasseus maximus	Sterna maxima; Thalasseus maximus	7860b205-da9b-4d75-9499-43fa6eec1050	added Sterna maxima		no	aou_1.csv (1886)	1886	NA	Royal Tern	504; 65	Laridae	Sterne royale	Thalasseus	Charadriiformes	species	Sterna maxima	Thalasseus maximus	NA	NA	NA	NA	NA	NA	Sterninae
da2a5ca1-5cc1-4372-ad28-032de2148254	Corvus caurinus	Corvus caurinus	Corvus caurinus	4c8339d7-40d7-44a3-8232-becb65ec334b	added Corvus caurinus	Corvus brachyrhynchos + Corvus caurinus -> Corvus brachyrhynchos [lump, aou_3_18 (1923)]	no	aou_1.csv (1886)	1886	NA	NA	489	NA	NA	NA	NA	NA	Corvus caurinus	NA	NA	NA	NA	NA	NA	NA	NA
456ae36f-db3a-41f1-9173-24b2d65be20d	Corvus caurinus	Corvus caurinus	Corvus caurinus	4c8339d7-40d7-44a3-8232-becb65ec334b	Corvus brachyrhynchos + Corvus caurinus -> Corvus brachyrhynchos [lump, aou_3_18 (1923)]	Corvus brachyrhynchos -> Corvus brachyrhynchos + Corvus caurinus [split, aou_4_20 (1945)]	no	aou_3_18 (1923)	1923	NA	NA	NA	NA	NA	NA	NA	NA	NA	NA	NA	NA	NA	NA	NA	NA	NA
fef01362-a347-45d3-82b4-efcd548bf6cf	Corvus caurinus	Corvus caurinus	Corvus caurinus	4c8339d7-40d7-44a3-8232-becb65ec334b	Corvus brachyrhynchos -> Corvus brachyrhynchos + Corvus caurinus [split, aou_4_20 (1945)]		no	aou_4_20 (1945)	1945	Monotypic.	Northwestern Crow	1297	Corvidae	Corneille d'Alaska	Corvus	Passeriformes	species	Corvus caurinus	Corvus caurinus	NA	NA	NA	NA	NA	NA	NA
d094471a-2cd3-430f-a756-3b2a7aca9bdc	Columba livia	Columba livia	Columba livia	58f62565-3596-4fb1-b142-070ea8d3f562	added Columba livia		no	aou_4 (1931)	1931	NA	Rock Pigeon	536	Columbidae	Pigeon biset	Columba	Columbiformes	species	Columba livia	Columba livia	NA	NA	NA	I	NA	NA	NA
b4b75cc7-c15a-48cc-980b-44b0f2f5ecb9	Myiarchus tuberculifer	Myiarchus tuberculifer	Myiarchus tuberculifer	23e7da1c-c1c3-467d-b9bc-3904d067fe79	Myiarchus lawrencei + Myiarchus tuberculifer -> Myiarchus tuberculifer [lump, aou_4 (1931)]	Myiarchus lawrencei + Myiarchus tuberculifer -> Myiarchus tuberculifer [lump, aou_4 (1931)]	no	aou_4 (1931)	1931	NA	NA	NA	NA	NA	NA	NA	NA	NA	NA	NA	NA	NA	NA	NA	NA	NA
a2f30d84-76f4-46dd-95e4-61e07160241b	Myiarchus tuberculifer	Myiarchus tuberculifer	Myiarchus tuberculifer	23e7da1c-c1c3-467d-b9bc-3904d067fe79	Myiarchus lawrencei + Myiarchus tuberculifer -> Myiarchus tuberculifer [lump, aou_4 (1931)]		no	aou_4 (1931)	1931	NA	Dusky-capped Flycatcher	1165	Tyrannidae	Tyran olivâtre	Myiarchus	Passeriformes	species	Myiarchus tuberculifer	Myiarchus tuberculifer	NA	NA	NA	NA	NA	NA	Tyranninae
8d3a2110-ba01-410f-8f80-76e3440d7900	Agelaius phoeniceus	Agelaius phoeniceus	Agelaius phoeniceus	8daaec90-fceb-4bb7-8a93-5a9339052ad4	added Agelaius phoeniceus	Agelaius gubernator + Agelaius phoeniceus -> Agelaius phoeniceus [lump, aou_4 (1931)]	no	aou_1.csv (1886)	1886	NA	NA	498	NA	NA	NA	NA	NA	Agelaius phoeniceus	NA	NA	NA	NA	NA	NA	NA	NA
f5858f9a-27f4-42f1-b6f4-dc81ffe7183e	Agelaius phoeniceus	Agelaius phoeniceus	Agelaius phoeniceus	8daaec90-fceb-4bb7-8a93-5a9339052ad4	Agelaius gubernator + Agelaius phoeniceus -> Agelaius phoeniceus [lump, aou_4 (1931)]	Agelaius phoeniceus -> Agelaius phoeniceus + Agelaius assimilis [split, aou_6_41 (1997)]	no	aou_4 (1931)	1931	NA	NA	NA	NA	NA	NA	NA	NA	Agelaius phoeniceus	NA	NA	NA	NA	NA	NA	NA	NA
54c8fdf1-6fb6-4026-853a-0288f7e6c197	Agelaius phoeniceus	Agelaius phoeniceus	Agelaius phoeniceus	8daaec90-fceb-4bb7-8a93-5a9339052ad4	Agelaius phoeniceus -> Agelaius phoeniceus + Agelaius assimilis [split, aou_6_41 (1997)]		no	aou_6_41 (1997)	1997	NA	Red-winged Blackbird	1772	Icteridae	Carouge à épaulettes	Agelaius	Passeriformes	species	NA	Agelaius phoeniceus	NA	NA	NA	NA	NA	NA	NA
17dafdb8-8e1e-47d2-9fa8-df3cf6f707b8	Synthliboramphus hypoleucus	Synthliboramphus hypoleucus	Endomychura hypoleucus; Endomychura hypoleuca; Synthliboramphus hypoleucus; Brachyramphus hypoleucus	f0654196-b611-4398-bba4-daa0ed64f98b	added Brachyramphus hypoleucus	Synthliboramphus hypoleucus -> Synthliboramphus hypoleucus + Synthliboramphus scrippsi [split, aou_7_53 (2012)]	no	aou_1.csv (1886)	1886	NA	NA	25	NA	NA	NA	NA	NA	Synthliboramphus hypoleucus; Brachyramphus hypoleucus	NA	NA	NA	NA	NA	NA	NA	NA
1b384ef5-03f9-43e0-bda8-a4a8805b3e89	Synthliboramphus hypoleucus	Synthliboramphus hypoleucus	Synthliboramphus hypoleucus	f0654196-b611-4398-bba4-daa0ed64f98b	Synthliboramphus hypoleucus -> Synthliboramphus hypoleucus + Synthliboramphus scrippsi [split, aou_7_53 (2012)]		no	aou_7_53 (2012)	2012	Monotypic. Formerly considered conspecific with Synthliboramphus scrippsi, which together were known as Xantus's Murrelet.	Guadalupe Murrelet	523	Alcidae	Guillemot de Xantus	Synthliboramphus	Charadriiformes	species	NA	Synthliboramphus hypoleucus	NA	NA	NA	NA	NA	NA	NA
6b8ff965-0abe-4381-ac9b-2dc3aa7b43d7	Aquila chrysaetos	Aquila chrysaetos	Aquila chrysaetos	479b2486-b5ae-4e2a-bad7-5e814ae629c2	added Aquila chrysaetos		no	aou_1.csv (1886)	1886	NA	Golden Eagle	310; 349	Accipitridae	Aigle royal	Aquila	Accipitriformes	species	Aquila chrysaetos	Aquila chrysaetos	NA	NA	NA	NA	NA	NA	NA
2a6f569a-ffd3-4553-a1bf-a35175e959f6	Junco phaeonotus	Junco phaeonotus	Junco cinereus dorsalis; Junco cinereus palliatus; Junco phaeonotus; Junco cinereus	87556a25-4f63-4880-bd13-f4591ddccc91	added Junco cinereus dorsalis; added Junco cinereus palliatus	Junco bairdi + Junco phaeonotus -> Junco phaeonotus [lump, aou_5_32 (1973)]	no	aou_1.csv (1886)	1886	NA	NA	570a; 570	NA	NA	NA	NA	NA	Junco cinereus dorsalis; Junco cinereus palliatus	NA	NA	NA	NA	NA	NA	NA	NA
cca96ef7-356f-4107-941c-4257810c6af8	Junco phaeonotus	Junco phaeonotus	Junco phaeonotus	87556a25-4f63-4880-bd13-f4591ddccc91	Junco bairdi + Junco phaeonotus -> Junco phaeonotus [lump, aou_5_32 (1973)]		no	aou_5_32 (1973)	1973	NA	Yellow-eyed Junco	1731	Emberizidae	Junco aux yeux jaunes	Junco	Passeriformes	species	Junco phaeonotus	Junco phaeonotus	NA	NA	NA	NA	NA	NA	NA
c3da92d3-4187-4de3-b4d6-72704686d354	Cinclus mexicanus	Cinclus mexicanus	Cinclus mexicanus	245bfdbe-9894-4a58-88e8-590fad8378b7	added Cinclus mexicanus		no	aou_1.csv (1886)	1886	NA	American Dipper	1399; 701	Cinclidae	Cincle d'Amérique	Cinclus	Passeriformes	species	Cinclus mexicanus	Cinclus mexicanus	NA	NA	NA	NA	NA	NA	NA
9b1dd2e2-c834-4ec4-81e3-973743552558	Cardinalis sinuatus	Cardinalis sinuatus	Pyrrhuloxia sinuata; Cardinalis sinuatus	72b10d4e-7f4f-4d95-a573-3b8649985a0c	added Pyrrhuloxia sinuata		no	aou_1.csv (1886)	1886	NA	Pyrrhuloxia	594; 1756	Cardinalidae	Cardinal pyrrhuloxia	Cardinalis	Passeriformes	species	Pyrrhuloxia sinuata; Cardinalis sinuatus	Cardinalis sinuatus	NA	NA	NA	NA	NA	NA	NA
3a9026e7-6f5a-4fb3-aa2e-0b5b9bc2664e	Troglodytes aedon	Troglodytes aedon	Troglodytes aedon; Troglodytes aedon parkmanii	6761f76e-a44f-4f13-8775-5708c6267912	added Troglodytes aedon parkmanii; added Troglodytes aedon	Troglodytes aedon -> Troglodytes cobbi + Troglodytes aedon [split, aou_7_54 (2013)]	no	aou_1.csv (1886)	1886	NA	NA	721a; 721	NA	NA	NA	NA	NA	Troglodytes aedon; Troglodytes aedon parkmanii	NA	NA	NA	NA	NA	NA	NA	NA
7a4d3801-e6de-4cad-af1b-0830c8d6e9a5	Troglodytes aedon	Troglodytes aedon	Troglodytes aedon	6761f76e-a44f-4f13-8775-5708c6267912	Troglodytes aedon -> Troglodytes cobbi + Troglodytes aedon [split, aou_7_54 (2013)]		no	aou_7_54 (2013)	2013	NA	House Wren	1384	Troglodytidae	Troglodyte familier	Troglodytes	Passeriformes	species	NA	Troglodytes aedon	NA	NA	NA	NA	NA	NA	NA
46448153-fe6b-4b50-a693-e41a3cd0c3ee	Tyrannus forficatus	Tyrannus forficatus	Tyrannus forficatus; Milvulus forficatus; Muscivora forficatus; Muscivora forficata	842f50e7-4e29-4306-9ecb-2999840ba400	added Milvulus forficatus		no	aou_1.csv (1886)	1886	Monotypic.	Scissor-tailed Flycatcher	443; 1200	Tyrannidae	Tyran à longue queue	Tyrannus	Passeriformes	species	Tyrannus forficatus; Milvulus forficatus	Tyrannus forficatus	NA	NA	NA	NA	NA	NA	Tyranninae
8c2c6074-711c-47ae-8a61-2c9ca7ea5811	Picoides scalaris	Picoides scalaris	Picoides scalaris; Dryobates scalaris; Dendrocopos scalaris; Dryobates scalaris lucasanus	c6546fa7-29cd-42f5-bd1e-2e1682013c62	added Dryobates scalaris lucasanus; added Dryobates scalaris		no	aou_1.csv (1886)	1886	NA	Ladder-backed Woodpecker	396; 961; 396a	Picidae	Pic arlequin	Picoides	Piciformes	species	Picoides scalaris; Dryobates scalaris; Dryobates scalaris lucasanus	Picoides scalaris	NA	NA	NA	NA	NA	NA	Picinae
f8134e06-b380-4a1a-8602-a1bd5722bd87	Colinus virginianus	Colinus virginianus	Colinus virginianus floridanus; Colinus virginianus; Colinus virginianus texanus	5f4cb95d-e2a5-465e-88ba-ae71df97fc8b	added Colinus virginianus texanus; added Colinus virginianus; added Colinus virginianus floridanus	Colinus ridgwayi + Colinus virginianus -> Colinus virginianus [lump, aou_4_19 (1944)]	no	aou_1.csv (1886)	1886	NA	NA	289; 289b; 289a	NA	NA	NA	NA	NA	Colinus virginianus floridanus; Colinus virginianus; Colinus virginianus texanus	NA	NA	NA	NA	NA	NA	NA	NA
b3651f4a-c792-47ec-8d62-7f296d34b53b	Colinus virginianus	Colinus virginianus	Colinus virginianus	5f4cb95d-e2a5-465e-88ba-ae71df97fc8b	Colinus ridgwayi + Colinus virginianus -> Colinus virginianus [lump, aou_4_19 (1944)]		no	aou_4_19 (1944)	1944	NA	Northern Bobwhite	122	Odontophoridae	Colin de Virginie	Colinus	Galliformes	species	Colinus virginianus	Colinus virginianus	NA	NA	NA	NA	NA	NA	NA
8d8d08af-ba63-4eb6-8904-b2ed2b91a707	Corvus brachyrhynchos	Corvus brachyrhynchos	Corvus brachyrhynchos; Corvus americanus floridanus; Corvus americanus	bb9e673d-4c3a-498f-ac0e-2cdde8897530	added Corvus americanus; added Corvus americanus floridanus	Corvus brachyrhynchos + Corvus caurinus -> Corvus brachyrhynchos [lump, aou_3_18 (1923)]	no	aou_1.csv (1886)	1886	NA	NA	488; 488a	NA	NA	NA	NA	NA	Corvus americanus floridanus; Corvus americanus	NA	NA	NA	NA	NA	NA	NA	NA
cecbb524-f5da-4b6e-8089-3711d6bb87bb	Corvus brachyrhynchos	Corvus brachyrhynchos	Corvus brachyrhynchos	bb9e673d-4c3a-498f-ac0e-2cdde8897530	Corvus brachyrhynchos + Corvus caurinus -> Corvus brachyrhynchos [lump, aou_3_18 (1923)]	Corvus brachyrhynchos -> Corvus brachyrhynchos + Corvus caurinus [split, aou_4_20 (1945)]	no	aou_3_18 (1923)	1923	NA	NA	NA	NA	NA	NA	NA	NA	NA	NA	NA	NA	NA	NA	NA	NA	NA
36f3dd75-8169-459d-abb3-2791f85f986b	Corvus brachyrhynchos	Corvus brachyrhynchos	Corvus brachyrhynchos	bb9e673d-4c3a-498f-ac0e-2cdde8897530	Corvus brachyrhynchos -> Corvus brachyrhynchos + Corvus caurinus [split, aou_4_20 (1945)]		no	aou_4_20 (1945)	1945	NA	American Crow	1296	Corvidae	Corneille d'Amérique	Corvus	Passeriformes	species	Corvus brachyrhynchos	Corvus brachyrhynchos	NA	NA	NA	NA	NA	NA	NA
48e8f894-9903-4eb0-96f3-8524ad4fdb32	Lagopus lagopus	Lagopus lagopus	Lagopus lagopus; Lagopus lagopus alleni	b74a1994-987c-4a72-92a0-f2a4cd3149f6	added Lagopus lagopus; added Lagopus lagopus alleni		no	aou_1.csv (1886)	1886	NA	Willow Ptarmigan	102; 301; 301a	Phasianidae	Lagopède des saules	Lagopus	Galliformes	species	Lagopus lagopus; Lagopus lagopus alleni	Lagopus lagopus	NA	NA	NA	NA	NA	NA	Tetraoninae
6b8aded6-b8e8-4b19-803b-d146c7d33e06	Anas bahamensis	Anas bahamensis	Dafila bahamensis; Anas bahamensis	a258f7a4-84c0-497b-b5d4-ebe13ab0094e	added Dafila bahamensis		no	aou_4 (1931)	1931	NA	White-cheeked Pintail	45	Anatidae	Canard des Bahamas	Anas	Anseriformes	species	Anas bahamensis	Anas bahamensis	NA	NA	NA	NA	NA	NA	Anatinae
204d9f2d-491d-4a52-9fda-8e1d6b63685d	Setophaga pensylvanica	Setophaga pensylvanica	Setophaga pensylvanica; Dendroica pensylvanica	8139a301-eb61-411b-9b42-79a49a25932b	added Dendroica pensylvanica		no	aou_1.csv (1886)	1886	Monotypic.	Chestnut-sided Warbler	1546; 659	Parulidae	Paruline à flancs marron	Setophaga	Passeriformes	species	Dendroica pensylvanica	Setophaga pensylvanica	NA	NA	NA	NA	NA	NA	NA
1413935c-3f37-47a2-abbc-585365cbb3fe	Larus occidentalis	Larus occidentalis	Larus occidentalis	0dc0ebe0-fe6a-463d-99b8-27f43fef3afa	added Larus occidentalis		no	aou_1.csv (1886)	1886	Monotypic.	Western Gull	49; 1992	Laridae	Goéland d'Audubon	Larus	Charadriiformes	species	Larus occidentalis	Larus occidentalis	NA	NA	NA	NA	NA	NA	Larinae
190040e8-cf96-4c08-bb2a-fa57c9c5f5e1	Tringa semipalmata	Tringa semipalmata	Tringa semipalmata; Symphemia semipalmata; Catoptrophorus semipalmatus	7fca571d-41a4-426a-9f2f-7c15d3b145bb	added Symphemia semipalmata		no	aou_1.csv (1886)	1886	NA	Willet	258; 405	Scolopacidae	Chevalier semipalmé	Tringa	Charadriiformes	species	Symphemia semipalmata; Catoptrophorus semipalmatus	Tringa semipalmata	NA	NA	NA	NA	NA	NA	Tringinae
1d4500ea-d336-4654-91cc-7876d852e6c7	Arenaria melanocephala	Arenaria melanocephala	Arenaria melanocephala	9bb88381-031f-4e6a-9670-6125c883b500	added Arenaria melanocephala		no	aou_1.csv (1886)	1886	Monotypic.	Black Turnstone	424; 284	Scolopacidae	Tournepierre noir	Arenaria	Charadriiformes	species	Arenaria melanocephala	Arenaria melanocephala	NA	NA	NA	NA	NA	NA	Arenariinae
79492b3b-2102-4e97-a9df-6fa8da6cf54f	Nomonyx dominicus	Nomonyx dominicus	Oxyura dominica; Nomonyx dominicus; Erismatura dominica	5313f6d3-1cce-4440-8c82-0cdfc7a650e6	added Nomonyx dominicus		no	aou_1.csv (1886)	1886	Monotypic.	Masked Duck	[168]; 74	Anatidae	Érismature routoutou	Nomonyx	Anseriformes	species	Oxyura dominica; Nomonyx dominicus	Nomonyx dominicus	NA	NA	NA	NA	NA	NA	Anatinae
513f2588-cec2-41ce-ac63-1866193351ac	Peucaea botterii	Peucaea botterii	Peucaea botterii	b873074f-e5c8-4af9-8132-9df18452062e	Peucaea mexicana + Peucaea arizonae + Peucaea botterii -> Peucaea botterii [lump, aou_2_11 (1902)]	Peucaea mexicana + Peucaea arizonae + Peucaea botterii -> Peucaea botterii [lump, aou_2_11 (1902)]	no	aou_2_11 (1902)	1902	NA	NA	NA	NA	NA	NA	NA	NA	NA	NA	NA	NA	NA	NA	NA	NA	NA
45ab03ac-8c8a-4a8b-8d37-2fcead5a706f	Peucaea botterii	Peucaea botterii	Aimophila botterii; Peucaea botterii	b873074f-e5c8-4af9-8132-9df18452062e	Peucaea mexicana + Peucaea arizonae + Peucaea botterii -> Peucaea botterii [lump, aou_2_11 (1902)]		no	aou_2_11 (1902)	1902	NA	Botteri's Sparrow	1698	Emberizidae	Bruant de Botteri	Peucaea	Passeriformes	species	Aimophila botterii	Peucaea botterii	NA	NA	NA	NA	NA	NA	NA
42210962-4950-470e-9877-0f220c897489	Gallinago gallinago	Gallinago gallinago	Capella gallinago; Gallinago gallinago	8e781679-9ef1-49ec-b2d0-4dc273a29a32	added Gallinago gallinago	Capella gallinago + Capella delicata -> Capella gallinago [lump, aou_4_20 (1945)]	no	aou_1.csv (1886)	1886	NA	NA	[229]	NA	NA	NA	NA	NA	Gallinago gallinago	NA	NA	NA	NA	NA	NA	NA	NA
0c40d611-8e5a-4c15-a4a6-e3fd1dbb0e74	Gallinago gallinago	Gallinago gallinago	Capella gallinago; Gallinago gallinago	8e781679-9ef1-49ec-b2d0-4dc273a29a32	Capella gallinago + Capella delicata -> Capella gallinago [lump, aou_4_20 (1945)]	Gallinago gallinago -> Gallinago gallinago + Gallinago delicata [split, aou_7_43 (2002)]	no	aou_4_20 (1945)	1945	NA	NA	NA	NA	NA	NA	NA	NA	Gallinago gallinago	NA	NA	NA	NA	NA	NA	NA	NA
6c86ef76-0e7d-42df-8b16-34bdf47510a1	Gallinago gallinago	Gallinago gallinago	Gallinago gallinago	8e781679-9ef1-49ec-b2d0-4dc273a29a32	Gallinago gallinago -> Gallinago gallinago + Gallinago delicata [split, aou_7_43 (2002)]		no	aou_7_43 (2002)	2002	NA	Common Snipe	453	Scolopacidae	Bécassine des marais	Gallinago	Charadriiformes	species	NA	Gallinago gallinago	NA	NA	NA	NA	NA	NA	Scolopacinae
be609ff0-f120-4af5-acef-5b8390951182	Vireo bellii	Vireo bellii	Vireo bellii pusillus; Vireo bellii	1bdca2ea-8004-4d26-9db3-a81175ea0c29	added Vireo bellii pusillus; added Vireo bellii	Vireo bellii -> Vireo bellii + Vireo pusillus [split, aou_2_11 (1902)]	no	aou_1.csv (1886)	1886	NA	NA	633a; 633	NA	NA	NA	NA	NA	Vireo bellii pusillus; Vireo bellii	NA	NA	NA	NA	NA	NA	NA	NA
3f0f80dd-bbfc-4c1a-baa9-362925b30ff8	Vireo bellii	Vireo bellii	Vireo belli; Vireo bellii	1bdca2ea-8004-4d26-9db3-a81175ea0c29	Vireo bellii -> Vireo bellii + Vireo pusillus [split, aou_2_11 (1902)]		no	aou_2_11 (1902)	1902	NA	Bell's Vireo	1242	Vireonidae	Viréo de Bell	Vireo	Passeriformes	species	Vireo bellii	Vireo bellii	NA	NA	NA	NA	NA	NA	NA
adc753ea-5354-4331-b08e-636ea142cb9c	Petrochelidon rufocollaris	Petrochelidon rufocollaris	Petrochelidon rufocollaris	3328ef4e-e652-4969-920d-5507d043939a	Petrochelidon fulva -> Petrochelidon rufocollaris + Petrochelidon fulva [split, aou_6_41 (1997)]		no	aou_6_41 (1997)	1997	NA	NA	NA	NA	NA	NA	NA	NA	NA	NA	NA	NA	NA	NA	NA	NA	NA
adc753ea-5354-4331-b08e-636ea142cb9c	Petrochelidon rufocollaris	Petrochelidon rufocollaris	Petrochelidon rufocollaris	3328ef4e-e652-4969-920d-5507d043939a	Petrochelidon fulva -> Petrochelidon rufocollaris + Petrochelidon fulva [split, aou_6_41 (1997)]		no	aou_6_41 (1997)	1997	NA	NA	NA	NA	NA	NA	NA	NA	NA	NA	NA	NA	NA	NA	NA	NA	NA
8b6cedd1-b70d-41f9-89f5-c4592023fb4d	Toxostoma crissale	Toxostoma crissale	Toxostoma crissale; Toxostoma crissalis; Harporhynchus crissalis; Toxostoma dorsale	6d84f172-cf82-4a82-87cb-8738b7de7509	added Harporhynchus crissalis		no	aou_1.csv (1886)	1886	NA	Crissal Thrasher	1500; 712	Mimidae	Moqueur cul-roux	Toxostoma	Passeriformes	species	Harporhynchus crissalis; Toxostoma dorsale	Toxostoma crissale	NA	NA	NA	NA	NA	NA	NA
476abb32-344c-4bb9-b102-dd0c392e8822	Porzana porzana	Porzana porzana	Porzana porzana	60ec50fa-2568-4be8-97f1-117aa3583a5f	added Porzana porzana		no	aou_1.csv (1886)	1886	Monotypic.	Spotted Crake	347; [213]	Rallidae	Marouette ponctuée	Porzana	Gruiformes	species	Porzana porzana	Porzana porzana	A	NA	NA	NA	NA	NA	NA
c72d2667-f229-4dcb-b8ba-5a65a39bab3b	Calidris alpina	Calidris alpina	Calidris alpina; Erolia alpina; Tringa alpina pacifica; Tringa alpina; Pelidna alpina	86519287-61ff-40e4-8452-154e1fe31299	added Tringa alpina pacifica; added Tringa alpina		no	aou_1.csv (1886)	1886	NA	Dunlin	442; 243a; [243]	Scolopacidae	Bécasseau variable	Calidris	Charadriiformes	species	Calidris alpina; Tringa alpina pacifica; Tringa alpina	Calidris alpina	NA	NA	NA	NA	NA	NA	Arenariinae
e3d9c96a-d425-444b-89e0-e129f712abdb	Falco rusticolus	Falco rusticolus	Falco rusticolus candicans; Falco rusticolus gyrfalco; Falco rusticolus; Falco rusticolus obsoletus	9779f645-5c31-4f62-bb1c-cc8eab2eb8c6	added Falco rusticolus; added Falco rusticolus obsoletus; added Falco rusticolus gyrfalco		no	aou_1.csv (1886)	1886	Monotypic.	Gyrfalcon	330; 354; 354b; 354a	Falconidae	Faucon gerfaut	Falco	Falconiformes	species	Falco rusticolus gyrfalco; Falco rusticolus; Falco rusticolus obsoletus	Falco rusticolus	NA	NA	NA	NA	NA	NA	Falconinae
1f28cd2c-1072-495e-8d95-2d17ef8304b0	Hylocharis leucotis	Hylocharis leucotis	Hylocharis leucotis; Basilinna leucotis	c8a98ed7-2718-4b71-9988-4907fd880df1	added Basilinna leucotis		no	aou_1_07 (1895)	1895	NA	White-eared Hummingbird	813	Trochilidae	Saphir à oreilles blanches	Hylocharis	Apodiformes	species	Hylocharis leucotis	Hylocharis leucotis	NA	NA	NA	NA	NA	NA	Trochilinae
9c2350c6-f39c-4980-a719-87b03763c53e	Zonotrichia querula	Zonotrichia querula	Zonotrichia querula	f652dd55-df3c-4e4e-b1b3-e35d8bb52230	added Zonotrichia querula		no	aou_1.csv (1886)	1886	Monotypic.	Harris's Sparrow	553; 1727	Emberizidae	Bruant à face noire	Zonotrichia	Passeriformes	species	Zonotrichia querula	Zonotrichia querula	NA	NA	NA	NA	NA	NA	NA
732c3220-2f28-4ea5-8d90-da0e9657a41e	Cardellina canadensis	Cardellina canadensis	Cardellina canadensis; Sylvania canadensis; Wilsonia canadensis	9ccd7102-a552-4161-b22c-649af8022f18	added Sylvania canadensis		no	aou_1.csv (1886)	1886	Monotypic.	Canada Warbler	1602; 686	Parulidae	Paruline du Canada	Cardellina	Passeriformes	species	Sylvania canadensis; Wilsonia canadensis	Cardellina canadensis	NA	NA	NA	NA	NA	NA	NA
fd927791-fd1b-4501-8c8a-846459da327e	Recurvirostra americana	Recurvirostra americana	Recurvirostra americana	6e748e3c-279b-4ca7-b794-4498ae498cba	added Recurvirostra americana		no	aou_1.csv (1886)	1886	Monotypic.	American Avocet	225; 392	Recurvirostridae	Avocette d'Amérique	Recurvirostra	Charadriiformes	species	Recurvirostra americana	Recurvirostra americana	NA	NA	NA	NA	NA	NA	NA
cdf70b5d-49bd-416b-9957-bac750770d4c	Oreothlypis celata	Oreothlypis celata	Helminthophila celata; Oreothlypis celata; Helminthophila celata lutescens; Vermivora celata	9fc8d51e-9648-4d6f-b2f8-504958ef5fd4	added Helminthophila celata; added Helminthophila celata lutescens		no	aou_1.csv (1886)	1886	NA	Orange-crowned Warbler	646a; 1536; 646	Parulidae	Paruline verdâtre	Oreothlypis	Passeriformes	species	Helminthophila celata; Helminthophila celata lutescens; Vermivora celata	Oreothlypis celata	NA	NA	NA	NA	NA	NA	NA
b5d967c2-b48c-466b-88ff-fb685e41f01a	Megaceryle torquata	Megaceryle torquata	Ceryle torquata; Megaceryle torquata; Ceryle torquatus	88635864-b947-4de7-a4fa-b87509698d3a	added Ceryle torquata		no	aou_1_07 (1895)	1895	NA	Ringed Kingfisher	911	Alcedinidae	Martin-pêcheur à ventre roux	Megaceryle	Coraciiformes	species	Ceryle torquata	Megaceryle torquata	NA	NA	NA	NA	NA	NA	Cerylinae
a4abf9a6-082e-4fbb-b2a7-84e10b0ba0fd	Pelagodroma marina	Pelagodroma marina	Pelagodroma marina	2f33d886-6957-4b80-b28c-2c44613a4cb3	added Pelagodroma marina		no	aou_1.csv (1886)	1886	NA	White-faced Storm-Petrel	1995; [111]	Hydrobatidae	Océanite frégate	Pelagodroma	Procellariiformes	species	Pelagodroma marina	Pelagodroma marina	NA	NA	NA	NA	NA	NA	NA
87d1ac61-2d7a-4393-8f69-e6c979119b59	Limosa haemastica	Limosa haemastica	Limosa haemastica	5ae6198d-0a51-45f0-ae34-1a089df1535c	added Limosa haemastica		no	aou_1.csv (1886)	1886	Monotypic.	Hudsonian Godwit	420; 251	Scolopacidae	Barge hudsonienne	Limosa	Charadriiformes	species	Limosa haemastica	Limosa haemastica	NA	NA	NA	NA	NA	NA	Limosinae
70721bfa-f13e-4b79-94b9-b513a68843cf	Tringa melanoleuca	Tringa melanoleuca	Tringa melanoleuca; Totanus melanoleucus	b0fa3f6a-ed31-4da7-ae33-5a31b4ec2dd5	added Totanus melanoleucus		no	aou_1.csv (1886)	1886	Monotypic.	Greater Yellowlegs	254; 403	Scolopacidae	Grand Chevalier	Tringa	Charadriiformes	species	Tringa melanoleuca; Totanus melanoleucus	Tringa melanoleuca	NA	NA	NA	NA	NA	NA	Tringinae
80181b04-d9ce-483e-a1dd-6d0eb847f8b2	Numenius americanus	Numenius americanus	Numenius longirostris; Numenius americanus	63a2dff3-5c52-43cf-bc78-fb75ae2d0b5b	added Numenius longirostris		no	aou_1.csv (1886)	1886	NA	Long-billed Curlew	264; 418	Scolopacidae	Courlis à long bec	Numenius	Charadriiformes	species	Numenius longirostris; Numenius americanus	Numenius americanus	NA	NA	NA	NA	NA	NA	Numeniinae
2c18925d-e9db-47d3-8be1-3faebaf7c392	Setophaga castanea	Setophaga castanea	Setophaga castanea; Dendroica castanea	aa1adc71-99e0-4831-9da3-3e61920615bc	added Dendroica castanea		no	aou_1.csv (1886)	1886	Monotypic.	Bay-breasted Warbler	660; 1568	Parulidae	Paruline à poitrine baie	Setophaga	Passeriformes	species	Dendroica castanea	Setophaga castanea	NA	NA	NA	NA	NA	NA	NA
61464bda-27bc-4797-a3ad-1b403cc178de	Ectopistes migratorius	Ectopistes migratorius	Ectopistes migratorius	8c0b1940-4fc6-4d0d-a3db-94c188204aee	added Ectopistes migratorius		no	aou_1.csv (1886)	1886	Monotypic.	Passenger Pigeon	315; 558	Columbidae	Tourte voyageuse	Ectopistes	Columbiformes	species	Ectopistes migratorius	Ectopistes migratorius	NA	†	NA	NA	NA	NA	NA
afb158b9-f3ad-4c4d-90c4-04cbdb8f2a36	(not found in dataset)		Pipilo fuscus; Pipilo fuscus albigula; Pipilo fuscus mesoleucus; Pipilo fuscus crissalis	5b5587f6-19f4-4f76-b80f-21a687dd738f	added Pipilo fuscus crissalis; added Pipilo fuscus albigula; added Pipilo fuscus mesoleucus	Pipilo fuscus -> Pipilo crissalis + Pipilo fuscus [split, aou_2_14 (1908)]	no	aou_1.csv (1886)	1886	NA	NA	591a; 591b; 591	NA	NA	NA	NA	NA	Pipilo fuscus albigula; Pipilo fuscus mesoleucus; Pipilo fuscus crissalis	NA	NA	NA	NA	NA	NA	NA	NA
7e665161-7afe-42a4-89ae-ba2bbabd01a6	(not found in dataset)		Pipilo fuscus	5b5587f6-19f4-4f76-b80f-21a687dd738f	Pipilo fuscus -> Pipilo crissalis + Pipilo fuscus [split, aou_2_14 (1908)]	Pipilo crissalis + Pipilo fuscus -> Pipilo fuscus [lump, aou_4 (1931)]	no	aou_2_14 (1908)	1908	NA	NA	NA	NA	NA	NA	NA	NA	NA	NA	NA	NA	NA	NA	NA	NA	NA
f15e37a7-cf44-4a26-ba87-6703c83f5d8a	(not found in dataset)		Pipilo fuscus	5b5587f6-19f4-4f76-b80f-21a687dd738f	Pipilo crissalis + Pipilo fuscus -> Pipilo fuscus [lump, aou_4 (1931)]	Pipilo fuscus -> Pipilo crissalis + Pipilo fuscus [split, aou_6_37 (1989)]	no	aou_4 (1931)	1931	NA	NA	NA	NA	NA	NA	NA	NA	Pipilo fuscus	NA	NA	NA	NA	NA	NA	NA	NA
4cc87771-a2fb-4b69-8088-9d6f7aac85c3	Melozone fusca	Melozone fusca	Pipilo fuscus; Melozone fusca	5b5587f6-19f4-4f76-b80f-21a687dd738f	Pipilo fuscus -> Pipilo crissalis + Pipilo fuscus [split, aou_6_37 (1989)]		no	aou_6_37 (1989)	1989	NA	Canyon Towhee	1691	Emberizidae	Tohi des canyons	Melozone	Passeriformes	species	NA	Melozone fusca	NA	NA	NA	NA	NA	NA	NA
451326ee-317f-4f9a-b698-6859b427d10d	Calidris melanotos	Calidris melanotos	Erolia melanotos; Tringa maculata; Calidris melanotos; Pisobia maculata; Actodromas maculata; Pisobia melanotos	645a23d2-a691-4df6-b8dd-fdd91d06e70d	added Tringa maculata		no	aou_1.csv (1886)	1886	Monotypic.	Pectoral Sandpiper	239; 438	Scolopacidae	Bécasseau à poitrine cendrée	Calidris	Charadriiformes	species	Tringa maculata; Calidris melanotos	Calidris melanotos	NA	NA	NA	NA	NA	NA	Arenariinae
d413bf72-ec2e-4fb3-8db3-d01d8dc2edff	Larus marinus	Larus marinus	Larus marinus	27de7c75-4802-4867-acb2-b39eacf9c4b4	added Larus marinus		no	aou_1.csv (1886)	1886	Monotypic.	Great Black-backed Gull	47; 477	Laridae	Goéland marin	Larus	Charadriiformes	species	Larus marinus	Larus marinus	NA	NA	NA	NA	NA	NA	Larinae
820d9d4c-c618-402b-a923-e703dd228418	Setophaga fusca	Setophaga fusca	Setophaga fusca; Dendroica blackburniae; Dendroica fusca	6b5e6303-3a65-4648-a396-600d515a31b7	added Dendroica blackburniae		no	aou_1.csv (1886)	1886	Monotypic.	Blackburnian Warbler	662; 1556	Parulidae	Paruline à gorge orangée	Setophaga	Passeriformes	species	Dendroica blackburniae; Dendroica fusca	Setophaga fusca	NA	NA	NA	NA	NA	NA	NA
76a3250d-ec3e-4a3f-8e7d-2d79d66563f1	Chloroceryle americana	Chloroceryle americana	Chloroceryle americana; Ceryle cabanisi; Ceryle americana	6db67044-fb65-479f-b2c4-f8e42621c34e	added Ceryle cabanisi		no	aou_1.csv (1886)	1886	NA	Green Kingfisher	391; 914	Alcedinidae	Martin-pêcheur vert	Chloroceryle	Coraciiformes	species	Chloroceryle americana; Ceryle cabanisi	Chloroceryle americana	NA	NA	NA	NA	NA	NA	Cerylinae
ebfba9a6-d7c3-4fb4-8b5b-942e91f07128	Haematopus palliatus	Haematopus palliatus	Haematopus palliatus	11ab9e46-f0a9-461e-aba3-99b0ef48d574	added Haematopus palliatus	Haematopus palliatus + Haematopus frazari -> Haematopus palliatus [lump, aou_4 (1931)]	no	aou_1.csv (1886)	1886	NA	NA	286	NA	NA	NA	NA	NA	Haematopus palliatus	NA	NA	NA	NA	NA	NA	NA	NA
3317afa7-0f40-424d-a7bf-d608dfe23290	Haematopus palliatus	Haematopus palliatus	Haematopus palliatus	11ab9e46-f0a9-461e-aba3-99b0ef48d574	Haematopus palliatus + Haematopus frazari -> Haematopus palliatus [lump, aou_4 (1931)]		no	aou_4 (1931)	1931	NA	American Oystercatcher	388	Haematopodidae	Huîtrier d'Amérique	Haematopus	Charadriiformes	species	Haematopus palliatus	Haematopus palliatus	NA	NA	NA	NA	NA	NA	NA
d2a68373-460e-48a2-9c9a-fae326781655	Empidonax virescens	Empidonax virescens	Empidonax acadicus; Empidonax virescens	27e29ea0-d958-4b19-9859-f16563df41d4	added Empidonax acadicus		no	aou_1.csv (1886)	1886	Monotypic.	Acadian Flycatcher	1139; 465	Tyrannidae	Moucherolle vert	Empidonax	Passeriformes	species	Empidonax acadicus; Empidonax virescens	Empidonax virescens	NA	NA	NA	NA	NA	NA	Fluvicolinae
6d62f9a6-b4d8-4f52-8db2-0e4ed6253010	Pinicola enucleator	Pinicola enucleator	Pinicola enucleator	e072dd36-5578-494f-88d3-9880187df361	added Pinicola enucleator		no	aou_1.csv (1886)	1886	NA	Pine Grosbeak	515; 1849	Fringillidae	Durbec des sapins	Pinicola	Passeriformes	species	Pinicola enucleator	Pinicola enucleator	NA	NA	NA	NA	NA	NA	Carduelinae
117cd3d1-5290-45ee-9a22-32c07dd863cf	Toxostoma redivivum	Toxostoma redivivum	Harporhynchus redivivus; Toxostoma redivivum	1b8a5080-57d0-4621-8201-849c52f88ce4	added Harporhynchus redivivus		no	aou_1.csv (1886)	1886	NA	California Thrasher	1499; 710	Mimidae	Moqueur de Californie	Toxostoma	Passeriformes	species	Harporhynchus redivivus; Toxostoma redivivum	Toxostoma redivivum	NA	NA	NA	NA	NA	NA	NA
5066566d-cebd-42ec-9267-39b861ef2540	Contopus cooperi	Contopus cooperi	Contopus borealis; Contopus cooperi; Nuttallornis mesoleucus; Nuttallornis borealis	a035bf20-57bb-4816-bfa2-31343d7740b9	added Contopus borealis		no	aou_1.csv (1886)	1886	Monotypic	Olive-sided Flycatcher	1127; 459	Tyrannidae	Moucherolle à côtés olive	Contopus	Passeriformes	species	Contopus borealis	Contopus cooperi	NA	NA	NA	NA	NA	NA	Fluvicolinae
92e7fa85-bf2d-440f-a24a-b7dd7dab1afd	Anthus gustavi	Anthus gustavi	Anthus gustavi	225b1cb0-f67b-4fbe-8481-4ef84f31fd32	added Anthus gustavi		no	aou_4_20 (1945)	1945	NA	Pechora Pipit	1519	Motacillidae	Pipit de la Petchora	Anthus	Passeriformes	species	Anthus gustavi	Anthus gustavi	A	NA	NA	NA	NA	NA	NA
748aaaaa-ef1b-49d5-8c23-b9ec219ec4c7	Chlidonias niger	Chlidonias niger	Chlidonias nigra; Chlidonias niger; Hydrochelidon nigra; Hydrochelidon nigra surinamensis	c05260e5-93f3-441f-ab21-e016a1012b28	added Hydrochelidon nigra surinamensis		no	aou_1.csv (1886)	1886	NA	Black Tern	77; 497	Laridae	Guifette noire	Chlidonias	Charadriiformes	species	Chlidonias niger; Hydrochelidon nigra surinamensis	Chlidonias niger	NA	NA	NA	NA	NA	NA	Sterninae
6a990ac2-22cc-4ce3-a338-96c28ac56b85	Tyrannus verticalis	Tyrannus verticalis	Tyrannus verticalis	8749929c-7950-439e-a7f4-4cac8ef26491	added Tyrannus verticalis		no	aou_1.csv (1886)	1886	Monotypic.	Western Kingbird	447; 1195	Tyrannidae	Tyran de l'Ouest	Tyrannus	Passeriformes	species	Tyrannus verticalis	Tyrannus verticalis	NA	NA	NA	NA	NA	NA	Tyranninae
a2a34528-8e13-475a-92b8-a16aa71ba30c	Calidris pusilla	Calidris pusilla	Ereunetes pusillus; Calidris pusillus; Calidris pusilla	83587411-97c8-4802-83cd-13274b6a7fd2	added Ereunetes pusillus		no	aou_1.csv (1886)	1886	Monotypic.	Semipalmated Sandpiper	246; 429	Scolopacidae	Bécasseau semipalmé	Calidris	Charadriiformes	species	Ereunetes pusillus; Calidris pusilla	Calidris pusilla	NA	NA	NA	NA	NA	NA	Arenariinae
9a924375-2662-4b59-bf87-7d8cdd9700be	Spinus lawrencei	Spinus lawrencei	Carduelis lawrencei; Spinus lawrencei; Astragalinus lawrencei	df84181a-1919-4473-91bb-0c80c73b4d2e	added Spinus lawrencei		no	aou_1.csv (1886)	1886	Monotypic.	Lawrence's Goldfinch	531; 1867	Fringillidae	Chardonneret gris	Spinus	Passeriformes	species	Carduelis lawrencei; Spinus lawrencei	Spinus lawrencei	NA	NA	NA	NA	NA	NA	Carduelinae
fa456f7c-8302-45ec-85d8-175e8ddec8e9	Poecile rufescens	Poecile rufescens	Poecile rufescens; Parus rufescens neglectus; Penthestes rufescens; Parus rufescens	62c0715c-d3b1-42ed-b269-c75a2b955979	added Parus rufescens neglectus; added Parus rufescens		no	aou_1.csv (1886)	1886	NA	Chestnut-backed Chickadee	1337; 741; 741a	Paridae	Mésange à dos marron	Poecile	Passeriformes	species	Parus rufescens neglectus; Parus rufescens	Poecile rufescens	NA	NA	NA	NA	NA	NA	NA
b8cb3102-ccc4-45fd-88d3-f9f5ae225c66	Passer montanus	Passer montanus	Passer montanus	f5c8e60f-9973-4d2d-bf2a-936300dffa74	added Passer montanus		no	aou_4 (1931)	1931	NA	Eurasian Tree Sparrow	1908	Passeridae	Moineau friquet	Passer	Passeriformes	species	Passer montanus	Passer montanus	NA	NA	NA	I	NA	NA	NA
4ea29b7a-1cc8-4544-9b37-f49bc8cbe485	Cepphus grylle	Cepphus grylle	Cepphus grylle	57d0f939-d785-4bd1-9235-2fddc2b0c3fb	added Cepphus grylle	Cepphus mandtii + Cepphus grylle -> Cepphus grylle [lump, aou_4 (1931)]	no	aou_1.csv (1886)	1886	NA	NA	27	NA	NA	NA	NA	NA	Cepphus grylle	NA	NA	NA	NA	NA	NA	NA	NA
8afc858a-0543-4339-8d95-d5b612eb39db	Cepphus grylle	Cepphus grylle	Cepphus grylle	57d0f939-d785-4bd1-9235-2fddc2b0c3fb	Cepphus mandtii + Cepphus grylle -> Cepphus grylle [lump, aou_4 (1931)]		no	aou_4 (1931)	1931	NA	Black Guillemot	518	Alcidae	Guillemot à miroir	Cepphus	Charadriiformes	species	Cepphus grylle	Cepphus grylle	NA	NA	NA	NA	NA	NA	NA
7b47b315-7a98-4981-92a4-a2f8b5278b78	Melanitta americana	Melanitta americana	Melanitta americana	b3dbae78-4976-4636-ba9d-bfc6fe181f2f	Melanitta nigra -> Melanitta americana + Melanitta nigra [split, aou_7_51 (2010)]	Melanitta nigra -> Melanitta americana + Melanitta nigra [split, aou_7_51 (2010)]	no	aou_7_51 (2010)	2010	NA	NA	NA	NA	NA	NA	NA	NA	NA	NA	NA	NA	NA	NA	NA	NA	NA
1265e589-f703-4fb0-bea1-383dab1d2ab5	Melanitta americana	Melanitta americana	Melanitta americana	b3dbae78-4976-4636-ba9d-bfc6fe181f2f	Melanitta nigra -> Melanitta americana + Melanitta nigra [split, aou_7_51 (2010)]		no	aou_7_51 (2010)	2010	NA	Black Scoter	65	Anatidae	Macreuse à bec jaune	Melanitta	Anseriformes	species	NA	Melanitta americana	NA	NA	NA	NA	NA	NA	Anatinae
1fb466a0-6510-4618-95b1-b18a83448ca0	Vireo olivaceus	Vireo olivaceus	Vireosylva olivacea; Vireo olivaceus	5f7e9480-ed2b-4584-8e73-7a7450b96897	added Vireo olivaceus	Vireo olivaceus -> Vireo flavoviridis + Vireo olivaceus [split, aou_6_36 (1987)]	no	aou_1.csv (1886)	1886	NA	NA	624	NA	NA	NA	NA	NA	Vireo olivaceus	NA	NA	NA	NA	NA	NA	NA	NA
0a8e0b55-85a2-46d8-87de-65517a6bfe84	Vireo olivaceus	Vireo olivaceus	Vireo olivaceus	5f7e9480-ed2b-4584-8e73-7a7450b96897	Vireo olivaceus -> Vireo flavoviridis + Vireo olivaceus [split, aou_6_36 (1987)]		no	aou_6_36 (1987)	1987	NA	Red-eyed Vireo	1257	Vireonidae	Viréo aux yeux rouges	Vireo	Passeriformes	species	NA	Vireo olivaceus	NA	NA	NA	NA	NA	NA	NA
68bfa13a-f09c-4dda-ad8a-c9621e68089e	Dendrocygna arborea	Dendrocygna arborea	Dendrocygna arborea	43549d0f-460b-46b2-861d-b010abb3f8c2	added Dendrocygna arborea		no	aou_5 (1957)	1957	Monotypic.	West Indian Whistling-Duck	9	Anatidae	Dendrocygne des Antilles	Dendrocygna	Anseriformes	species	NA	Dendrocygna arborea	NA	NA	NA	NA	NA	NA	Dendrocygninae
16f4ad2d-85cd-43f6-bb71-a9ad97fcec09	Buteo platypterus	Buteo platypterus	Buteo latissimus; Buteo platypterus	5f495596-6672-4b76-bb04-e1090bbc7ae9	added Buteo latissimus		no	aou_1.csv (1886)	1886	NA	Broad-winged Hawk	298; 343	Accipitridae	Petite Buse	Buteo	Accipitriformes	species	Buteo latissimus; Buteo platypterus	Buteo platypterus	NA	NA	NA	NA	NA	NA	NA
70b2a5d2-9643-4b52-9d8f-9c496981f35e	Cepphus columba	Cepphus columba	Cepphus columba	eed49464-bb6e-4efe-a11c-6846632d22bf	added Cepphus columba		no	aou_1.csv (1886)	1886	NA	Pigeon Guillemot	29; 519	Alcidae	Guillemot colombin	Cepphus	Charadriiformes	species	Cepphus columba	Cepphus columba	NA	NA	NA	NA	NA	NA	NA
1b547f06-617d-42dd-bf0a-2e049edd3e18	Aphelocoma wollweberi	Aphelocoma wollweberi	Aphelocoma wollweberi	310def80-a4c6-41a7-91df-5ddae7addb83	Aphelocoma ultramarina -> Aphelocoma wollweberi + Aphelocoma ultramarina [split, aou_7_52 (2011)]	Aphelocoma ultramarina -> Aphelocoma wollweberi + Aphelocoma ultramarina [split, aou_7_52 (2011)]	no	aou_7_52 (2011)	2011	NA	NA	NA	NA	NA	NA	NA	NA	NA	NA	NA	NA	NA	NA	NA	NA	NA
f0d62a3b-7554-4f34-bca3-b0b78ad4bb40	Aphelocoma wollweberi	Aphelocoma wollweberi	Aphelocoma wollweberi	310def80-a4c6-41a7-91df-5ddae7addb83	Aphelocoma ultramarina -> Aphelocoma wollweberi + Aphelocoma ultramarina [split, aou_7_52 (2011)]		no	aou_7_52 (2011)	2011	NA	Mexican Jay	2078	Corvidae	Geai du Mexique	Aphelocoma	Passeriformes	species	NA	Aphelocoma wollweberi	NA	NA	NA	NA	NA	NA	NA
1c3fc498-d8e7-4f89-bc01-f7fb2f312d3f	Peucaea carpalis	Peucaea carpalis	Aimophila carpalis; Peucaea carpalis	39cfaabe-b00d-45de-8dde-45ce0d9da64d	added Peucaea carpalis		no	aou_1.csv (1886)	1886	NA	Rufous-winged Sparrow	1696; 579	Emberizidae	Bruant à épaulettes	Peucaea	Passeriformes	species	Aimophila carpalis; Peucaea carpalis	Peucaea carpalis	NA	NA	NA	NA	NA	NA	NA
30e63677-1164-48ea-87fb-ef02e2f68750	Pipilo erythrophthalmus	Pipilo erythrophthalmus	Pipilo erythrophthalmus; Pipilo erythrophthalmus alleni	a43e7435-e093-48dc-9241-0b6af8d3d157	added Pipilo erythrophthalmus; added Pipilo erythrophthalmus alleni	Pipilo erythrophthalmus + Pipilo maculatus -> Pipilo erythrophthalmus [lump, aou_4_29 (1954)]	no	aou_1.csv (1886)	1886	NA	NA	587; 587a	NA	NA	NA	NA	NA	Pipilo erythrophthalmus; Pipilo erythrophthalmus alleni	NA	NA	NA	NA	NA	NA	NA	NA
871937ed-eb3f-4aef-b043-3b6be603c775	Pipilo erythrophthalmus	Pipilo erythrophthalmus	Pipilo erythrophthalmus	a43e7435-e093-48dc-9241-0b6af8d3d157	Pipilo erythrophthalmus + Pipilo maculatus -> Pipilo erythrophthalmus [lump, aou_4_29 (1954)]	Pipilo erythrophthalmus -> Pipilo erythrophthalmus + Pipilo maculatus [split, aou_6_40 (1995)]	no	aou_4_29 (1954)	1954	NA	NA	NA	NA	NA	NA	NA	NA	Pipilo erythrophthalmus	NA	NA	NA	NA	NA	NA	NA	NA
114e580b-0625-43bd-892d-2b93d1aae2be	Pipilo erythrophthalmus	Pipilo erythrophthalmus	Pipilo erythrophthalmus	a43e7435-e093-48dc-9241-0b6af8d3d157	Pipilo erythrophthalmus -> Pipilo erythrophthalmus + Pipilo maculatus [split, aou_6_40 (1995)]		no	aou_6_40 (1995)	1995	NA	Eastern Towhee	1689	Emberizidae	Tohi à flancs roux	Pipilo	Passeriformes	species	NA	Pipilo erythrophthalmus	NA	NA	NA	NA	NA	NA	NA
4449995b-2171-424c-b0b8-a6616c79e0fc	Calidris pugnax	Calidris pugnax	Machetes pugnax; Calidris pugnax; Philomachus pugnax; Pavoncella pugnax	b69d16c2-299f-449d-a15f-a86e0884d4a8	added Pavoncella pugnax		no	aou_1.csv (1886)	1886	Formerly placed in the genus Philomachus. Monotypic.	Ruff	[260]; 10421	Scolopacidae	Combattant varié	Calidris	Charadriiformes	species	Philomachus pugnax; Pavoncella pugnax	Calidris pugnax	NA	NA	NA	NA	NA	NA	Arenariinae
7265a8dc-e1af-4b05-93b1-b713c1b0cf67	Pluvialis dominica	Pluvialis dominica	Pluvialis dominica; Charadrius dominicus fulvus; Charadrius dominicus	507ab8a3-baf4-496b-8083-d56b6c54eace	added Charadrius dominicus fulvus; added Charadrius dominicus	Pluvialis dominica -> Pluvialis dominica + Pluvialis fulva [split, aou_6_39 (1993)]	no	aou_1.csv (1886)	1886	NA	NA	272a; 272	NA	NA	NA	NA	NA	Pluvialis dominica; Charadrius dominicus fulvus; Charadrius dominicus	NA	NA	NA	NA	NA	NA	NA	NA
f3b56d8f-21ad-4b4f-82b0-399d45950622	Pluvialis dominica	Pluvialis dominica	Pluvialis dominica; Pluvialis dominicus	507ab8a3-baf4-496b-8083-d56b6c54eace	Pluvialis dominica -> Pluvialis dominica + Pluvialis fulva [split, aou_6_39 (1993)]		no	aou_6_39 (1993)	1993	Monotypic.	American Golden-Plover	373	Charadriidae	Pluvier bronzé	Pluvialis	Charadriiformes	species	NA	Pluvialis dominica	NA	NA	NA	NA	NA	NA	Charadriinae
da0880c6-6ac9-496e-9215-52a40791328d	Cuculus canorus	Cuculus canorus	Cuculus canorus	b5e80c88-32c6-450e-b27c-a9048e08daed	added Cuculus canorus		no	aou_1_07 (1895)	1895	NA	Common Cuckoo	639	Cuculidae	Coucou gris	Cuculus	Cuculiformes	species	Cuculus canorus	Cuculus canorus	A	NA	NA	NA	NA	NA	Cuculinae
d7255382-893d-407e-9ee7-d7d96c3c8e41	Empidonax fulvifrons	Empidonax fulvifrons	Empidonax fulvifrons pygmaeus; Empidonax fulvifrons	0276b986-8323-404a-b609-0b5918556570	added Empidonax fulvifrons; added Empidonax fulvifrons pygmaeus		no	aou_1.csv (1886)	1886	NA	Buff-breasted Flycatcher	[470]; 1151; 470a	Tyrannidae	Moucherolle beige	Empidonax	Passeriformes	species	Empidonax fulvifrons pygmaeus; Empidonax fulvifrons	Empidonax fulvifrons	NA	NA	NA	NA	NA	NA	Fluvicolinae
885c1229-51cc-4d6c-a094-7d50d34e22c6	Melanerpes lewis	Melanerpes lewis	Melanerpes lewis; Asyndesmus lewisi; Asyndesmus lewis; Melanerpes torquatus; Asyndesmus torquatus	d358e161-74ca-464e-8342-e6261794927b	added Melanerpes torquatus		no	aou_1.csv (1886)	1886	Monotypic.	Lewis's Woodpecker	408; 937	Picidae	Pic de Lewis	Melanerpes	Piciformes	species	Melanerpes lewis; Melanerpes torquatus	Melanerpes lewis	NA	NA	NA	NA	NA	NA	Picinae
8df86fde-a5bd-4076-891e-bb1c11f49c70	Catharus guttatus	Catharus guttatus	Turdus aonalaschkae pallasii; Catharus guttatus; Hylocichla guttata; Turdus aonalaschkae auduboni; Hylocichla aonalaschkae; Turdus aonalaschkae	1afbd938-5fb6-410b-9b14-814a5e407604	added Turdus aonalaschkae pallasii; added Turdus aonalaschkae auduboni; added Turdus aonalaschkae		no	aou_1.csv (1886)	1886	NA	Hermit Thrush	1454; 759; 759b; 759a	Turdidae	Grive solitaire	Catharus	Passeriformes	species	Turdus aonalaschkae pallasii; Catharus guttatus; Turdus aonalaschkae auduboni; Turdus aonalaschkae	Catharus guttatus	NA	NA	NA	NA	NA	NA	NA
ac47a834-90b9-43a6-99ae-2427879ab054	(not found in dataset)		Compsothlypis pitiayumi	bcbc898c-2827-42ff-bc74-2e58b99b9903	Compsothlypis nigrilora + Compsothlypis pitiayumi -> Compsothlypis pitiayumi [lump, aou_2_13 (1904)]	Compsothlypis nigrilora + Compsothlypis pitiayumi -> Compsothlypis pitiayumi [lump, aou_2_13 (1904)]	no	aou_2_13 (1904)	1904	NA	NA	NA	NA	NA	NA	NA	NA	NA	NA	NA	NA	NA	NA	NA	NA	NA
4dd0c761-63cc-451e-91c1-9d5fa046a483	(not found in dataset)		Parula pitiayumi; Compsothlypis pitiayumi	bcbc898c-2827-42ff-bc74-2e58b99b9903	Compsothlypis nigrilora + Compsothlypis pitiayumi -> Compsothlypis pitiayumi [lump, aou_2_13 (1904)]	Parula graysoni + Parula pitiayumi -> Parula pitiayumi [lump, aou_5_32 (1973)]	no	aou_2_13 (1904)	1904	NA	NA	NA	NA	NA	NA	NA	NA	NA	NA	NA	NA	NA	NA	NA	NA	NA
d9774ee7-41df-4612-bbb8-daf0a93a7391	Setophaga pitiayumi	Setophaga pitiayumi	Parula pitiayumi; Setophaga pitiayumi	bcbc898c-2827-42ff-bc74-2e58b99b9903	Parula graysoni + Parula pitiayumi -> Parula pitiayumi [lump, aou_5_32 (1973)]		no	aou_5_32 (1973)	1973	NA	Tropical Parula	1544	Parulidae	Paruline à joues noires	Setophaga	Passeriformes	species	Parula pitiayumi	Setophaga pitiayumi	NA	NA	NA	NA	NA	NA	NA
0b2b42c1-4aef-416c-813f-79ee32699ae6	Ortalis vetula	Ortalis vetula	Ortalis vetula; Ortalis vetula maccalli	bec6bc1e-6361-4722-890d-5b001f4d1941	added Ortalis vetula maccalli	Ortalis vetula -> Ortalis vetula + Ortalis leucogastra [split, aou_6_35 (1985)]	no	aou_1.csv (1886)	1886	NA	NA	311	NA	NA	NA	NA	NA	Ortalis vetula; Ortalis vetula maccalli	NA	NA	NA	NA	NA	NA	NA	NA
5d4abcaf-a8d5-457b-b81b-6236a2bdff8a	Ortalis vetula	Ortalis vetula	Ortalis vetula	bec6bc1e-6361-4722-890d-5b001f4d1941	Ortalis vetula -> Ortalis vetula + Ortalis leucogastra [split, aou_6_35 (1985)]		no	aou_6_35 (1985)	1985	NA	Plain Chachalaca	76	Cracidae	Ortalide chacamel	Ortalis	Galliformes	species	NA	Ortalis vetula	NA	NA	NA	NA	NA	NA	NA
e1ec9e37-5af8-4630-afa3-0459ff29853d	Branta hutchinsii	Branta hutchinsii	Branta hutchinsii	ef81861f-41e5-4af4-a74e-8cc40bae43fe	Branta canadensis -> Branta canadensis + Branta hutchinsii [split, aou_7_45 (2004)]	Branta canadensis -> Branta canadensis + Branta hutchinsii [split, aou_7_45 (2004)]	no	aou_7_45 (2004)	2004	NA	NA	NA	NA	NA	NA	NA	NA	NA	NA	NA	NA	NA	NA	NA	NA	NA
8a75f15c-f1e1-4f55-bdcb-568eef99ef2d	Branta hutchinsii	Branta hutchinsii	Branta hutchinsii	ef81861f-41e5-4af4-a74e-8cc40bae43fe	Branta canadensis -> Branta canadensis + Branta hutchinsii [split, aou_7_45 (2004)]		no	aou_7_45 (2004)	2004	NA	Cackling Goose	21	Anatidae	Bernache de Hutchins	Branta	Anseriformes	species	NA	Branta hutchinsii	NA	NA	NA	NA	NA	NA	Anserinae
baf7a40d-6424-41a0-b3a0-85239f90280b	Ardenna gravis	Ardenna gravis	Puffinus gravis; Ardenna gravis; Puffinus major	c64bd8e5-a655-401b-9a36-8fa791826d9e	added Puffinus major		no	aou_1.csv (1886)	1886	Monotypic.	Great Shearwater	89; 171	Procellariidae	Puffin majeur	Ardenna	Procellariiformes	species	Puffinus gravis; Puffinus major	Ardenna gravis	NA	NA	NA	NA	NA	N	NA
139dd4e5-75b9-47d4-9708-f5be754863db	Tympanuchus phasianellus	Tympanuchus phasianellus	Pediocaetes phasianellus campestris; Pediocaetes phasianellus columbianus; Tympanuchus phasianellus; Pediocaetes phasianellus; Pedioecetes phasianellus	0ca62743-4cf7-4d51-b4de-70d8432087ed	added Pediocaetes phasianellus campestris; added Pediocaetes phasianellus columbianus; added Pediocaetes phasianellus		no	aou_1.csv (1886)	1886	NA	Sharp-tailed Grouse	308b; 308a; 107; 308	Phasianidae	Tétras à queue fine	Tympanuchus	Galliformes	species	Pediocaetes phasianellus campestris; Pediocaetes phasianellus columbianus; Tympanuchus phasianellus; Pediocaetes phasianellus	Tympanuchus phasianellus	NA	NA	NA	NA	NA	NA	Tetraoninae
a8dd7361-1da6-462d-a5eb-80dfaf0525f2	Phaethon lepturus	Phaethon lepturus	Phaethon lepturus	05620bdb-026e-4979-bf84-3f4119cce568	Phaethon lepturus + Phaethon americanus -> Phaethon lepturus [lump, aou_4 (1931)]	Phaethon lepturus + Phaethon americanus -> Phaethon lepturus [lump, aou_4 (1931)]	no	aou_4 (1931)	1931	NA	NA	NA	NA	NA	NA	NA	NA	NA	NA	NA	NA	NA	NA	NA	NA	NA
f25ec9cb-3799-4c47-86dd-94763cd91917	Phaethon lepturus	Phaethon lepturus	Phaethon lepturus	05620bdb-026e-4979-bf84-3f4119cce568	Phaethon lepturus + Phaethon americanus -> Phaethon lepturus [lump, aou_4 (1931)]		no	aou_4 (1931)	1931	NA	White-tailed Tropicbird	195	Phaethontidae	Phaéton à bec jaune	Phaethon	Phaethontiformes	species	Phaethon lepturus	Phaethon lepturus	NA	NA	NA	NA	NA	NA	NA
2840f64c-3cc7-4e7e-a93e-745644cb1908	Anas penelope	Anas penelope	Mareca penelope; Anas penelope	37d6e296-5543-4bc6-b3f7-e79ea150631b	added Anas penelope		no	aou_1.csv (1886)	1886	Monotypic.	Eurasian Wigeon	34; 136	Anatidae	Canard siffleur	Anas	Anseriformes	species	Anas penelope	Anas penelope	NA	NA	NA	NA	NA	N	Anatinae
[truncated: 180 more rows]
