# Supplementary material for: The tempo and mode of the taxonomic correction process: How taxonomists have corrected and recorrected North American bird species over the last 127 years
Source: PLoS One. 2018 Apr 19;13(4):e0195736. doi: 10.1371/journal.pone.0195736 (PMC5909608; doi:10.1371/journal.pone.0195736)
Supplement: S1 Code — This code is also available online at http://github.com/gaurav/aou_checklists and has been archived in Zenodo under DOI http://doi.org/10.5281/zenodo.1214826. (ZIP) [file pone.0195736.s007.zip › gaurav-aou_checklists-5955902/Individual checklists/aou_1.csv]

id	scientificName
1	Aechmophorus occidentalis
2	Colymbus holboellii
3	Colymbus auritus
4	Colymbus nigricollis californicus
5	Colymbus dominicus
6	Podilymbus podiceps
7	Urinator imber
8	Urinator adamsii
9	Urinator arcticus
10	Urinator pacificus
11	Urinator lumme
12	Lunda cirrhata
13	Fratercula arctica
13a	Fratercula arctica glacialis
14	Fratercula corniculata
15	Cerorhinca monocerata
16	Ptychoramphus aleuticus
17	Cyclorrhynchus psittaculus
18	Simorhynchus cristatellus
19	Simorhynchus pygmaeus
20	Simorhynchus pusillus
21	Synthliboramphus antiquus
22	Synthliboramphus wumizusume
23	Brachyramphus marmoratus
24	Brachyramphus kittlitzii
25	Brachyramphus hypoleucus
26	Brachyramphus craveri
27	Cepphus grylle
28	Cepphus mandtii
29	Cepphus columba
30	Uria troile
30a	Uria troile californica
31	Uria lomvia
31a	Uria lomvia arra
32	Alca torda
33	Plautus impennis
34	Alle alle
35	Megalestris skua
36	Stercorarius pomarinus
37	Stercorarius parasiticus
38	Stercorarius longicaudus
39	Gavia alba
40	Rissa tridactyla
40a	Rissa tridactyla pollicaris
41	Rissa brevirostris
42	Larus glaucus
43	Larus leucopterus
44	Larus glaucescens
45	Larus kumlieni
46	Larus nelsoni
47	Larus marinus
48	Larus schistisagus
49	Larus occidentalis
[50]	Larus affinis
51	Larus argentatus
51a	Larus argentatus smithsonianus
52	Larus cachinnans
53	Larus californicus
54	Larus delawarensis
55	Larus brachyrhynchus
[56]	Larus canus
57	Larus heermanni
58	Larus atricilla
59	Larus franklinii
60	Larus philadelphia
61	Rhodostethia rosea
62	Xema sabinii
63	Gelochelidon nilotica
64	Sterna tschegrava
65	Sterna maxima
66	Sterna elegans
67	Sterna sandvicensis acuflavida
[68]	Sterna trudeaui
69	Sterna forsteri
70	Sterna hirundo
71	Sterna paradisaea
72	Sterna dougalli
73	Sterna aleutica
74	Sterna antillarum
75	Sterna fuliginosa
[76]	Sterna anaethetus
77	Hydrochelidon nigra surinamensis
[78]	Hydrochelidon leucoptera
79	Anous stolidus
80	Rynchops nigra
81	Diomedea nigripes
82	Diomedea albatrus
[83]	Thalassogeron culminatus
84	Phoebetria fuliginosa
[85]	Ossifraga gigantea
86	Fulmarus glacialis
86a	Fulmarus glacialis minor
86b	Fulmarus glacialis glupischa
86c	Fulmarus glacialis rodgersii
87	Fulmarus glacialoides
88	Puffinus borealis
89	Puffinus major
[90]	Puffinus puffinus
91	Puffinus creatopus
92	Puffinus auduboni
93	Puffinus gavia
94	Puffinus stricklandi
95	Puffinus griseus
96	Puffinus tenuirostris
[97]	Puffinus cinereus
[98]	Aestrelata hasitata
[99]	Aesterlata gularis
100	Aestrelata fisheri
[101]	Bulweria bulweri
[102]	Daption capensis
103	Halocyptena microsoma
104	Procellaria pelagica
105	Oceanodroma furcata
106	Oceanodroma leucorhoa
107	Oceanodroma melania
108	Oceanodroma homochroa
109	Oceanites oceanicus
[110]	Cymodroma grallaria
[111]	Pelagodroma marina
112	Phaethon flavirostris
113	Phaethon aethereus
[114]	Sula cyanops
115	Sula sula
[116]	Sula piscator
117	Sula bassana
118	Anhinga anhinga
119	Phalacrocorax carbo
120	Phalacrocorax dilophus
120a	Phalacrocorax dilophus floridanus
120b	Phalacrocorax dilophus cincinatus
120c	Phalacrocorax dilophus albociliatus
121	Phalacrocorax mexicanus
122	Phalacrocorax penicillatus
123	Phalacrocorax pelagicus
123a	Phalacrocorax pelagicus robustus
123b	Phalacrocorax pelagicus resplendens
124	Phalacrocorax urile
125	Pelecanus erythrorhynchos
126	Pelecanus fuscus
127	Pelecanus californicus
128	Fregata aquila
129	Merganser americanus
130	Merganser serrator
131	Lophodytes cucullatus
132	Anas boschas
133	Anas obscura
134	Anas fulvigula
135	Anas strepera
136	Anas penelope
137	Anas americana
[138]	Anas crecca
139	Anas carolinensis
140	Anas discors
141	Anas cyanoptera
142	Spatula clypeata
143	Dafila acuta
144	Aix sponsa
[145]	Netta rufina
146	Aythya americana
147	Aythya vallisneria
148	Aythya marila nearctica
149	Aythya affinis
150	Aythya collaris
151	Glaucionetta clangula americana
152	Glaucionetta islandica
153	Charitonetta albeola
154	Clangula hymealis
155	Histrionicus histrionicus
156	Camptolaimus labradorius
157	Eniconetta stelleri
158	Arctonetta fischeri
159	Somateria mollissima
160	Somateria dresseri
161	Somateria v-nigra
162	Somateria spectabilis
163	Oidemia americana
[164]	Oidemia fusca
165	Oidemia deglandi
166	Oidemia perspicillata
167	Erismatura rubida
[168]	Nomonyx dominicus
169	Chen hyperborea
169a	Chen hyperborea nivalis
170	Chen rossii
[171]	Anser albifrons
171a	Anser albifrons gambeli
172	Branta canadensis
172a	Branta canadensis hutchinsii
172b	Branta canadensis occidentalis
172c	Branta canadensis minima
173	Branta bernicla
174	Branta nigricans
[175]	Branta leucopsis
176	Philacte canagica
177	Dendrocygna autumnalis
178	Dendrocygna fulva
[179]	Olor cygnus
180	Olor columbianus
181	Olor buccinator
182	Phoenicopterus ruber
183	Ajaja ajaja
184	Guara alba
[185]	Guara rubra
186	Plegadis autumnalis
187	Plegadis guarauna
188	Tantalus loculator
[189]	Mycteria americana
190	Botaurus lentiginosus
191	Botaurus exilis
192	Ardea occidentalis
193	Ardea wardi
194	Ardea herodias
[195]	Ardea cinerea
196	Ardea egretta
197	Ardea candidissima
198	Ardea rufa
199	Ardea tricolor ruficollis
200	Ardea coerulea
201	Ardea virescens
202	Nycticorax nycticorax naevius
203	Nycticorax violaceus
204	Grus americana
205	Grus canadensis
206	Grus mexicana
207	Aramus gigateus
208	Rallus elegans
209	Rallus beldingi
210	Rallus obsoletus
211	Rallus longirostris crepitans
211a	Rallus longirostris saturatus
212	Rallus virginianus
[213]	Porzana porzana
214	Porzana carolina
215	Porzana noveboracensis
216	Porzana jamaicensis
216a	Porzana jamaicensis coturniculus
[217]	Crex crex
218	Ionornis martinica
219	Gallinula galeata
[220]	Fulica atra
221	Fulica americana
222	Crymophilus fulicarius
223	Phalaropus lobatus
224	Phalaropus tricolor
225	Recurvirostra americana
226	Himantopus mexicanus
[227]	Scolopax rusticola
228	Philohela minor
[229]	Gallinago gallinago
230	Gallinago delicata
231	Macrorhamphus griseus
232	Macrorhamphus scolopaceus
233	Micropalama himantopus
234	Tringa canutus
235	Tringa maritima
236	Tringa couesi
237	Tringa ptilocnemis
238	Tringa acuminata
239	Tringa maculata
240	Tringa fuscicollis
241	Tringa bairdii
242	Tringa minutilla
[243]	Tringa alpina
243a	Tringa alpina pacifica
244	Tringa ferruginea
[245]	Eurynorhynchus pygmaeus
246	Ereunetes pusillus
247	Ereunetes occidentalis
248	Calidris arenaria
249	Limosa fedoa
250	Limosa lapponica baueri
251	Limosa haemastica
[252]	Limosa limosa
[253]	Totanus nebularius
254	Totanus melanoleucus
255	Totanus flavipes
256	Totanus solitarius
[257]	Totanus ochropus
258	Symphemia semipalmata
259	Heteractitis incanus
[260]	Pavoncella pugnax
261	Bartramia longicauda
262	Tryngites subruficollis
263	Actitis macularia
264	Numenius longirostris
265	Numenius hudsonicus
266	Numenius borealis
[267]	Numenius phaeopus
[268]	Numenius tahitiensis
[269]	Vanellus vanellus
270	Charadrius squatarola
[271]	Charadrius apricarius
272	Charadrius dominicus
272a	Charadrius dominicus fulvus
273	Aegialitis vocifera
274	Aegialitis semipalmata
275	Aegialitis hiaticula
[276]	Aegialitis dubia
277	Aegialitis meloda
277a	Aegialitis meloda circumcincta
278	Aegialitis nivosa
[279]	Aegialitis mongola
280	Aegialitis wilsonia
281	Aegialitis montana
282	Aphriza virgata
283	Arenaria interpres
284	Arenaria melanocephala
[285]	Haematopus ostralegus
286	Haematopus palliatus
287	Haematopus bachmani
[288]	Jacana gymnostoma
289	Colinus virginianus
289a	Colinus virginianus floridanus
289b	Colinus virginianus texanus
290	Colinus graysoni
291	Colinus ridgwayi
292	Oreortyx pictus
292a	Oreortyx pictus plumiferus
293	Callipepla squamata
293a	Callipepla squamata castanogastris
294	Callipepla californica
294a	Callipepla californica vallicola
295	Callipepla gambeli
296	Cyrtonyx montezumae
297	Dendragapus obscurus
297a	Dendragapus obscurus fuliginosus
297b	Dendragapus obscurus richardsonii
298	Dendragapus canadensis
299	Dendragapus franklinii
300	Bonasa umbellus
300a	Bonasa umbellus togata
300b	Bonasa umbellus umbelloides
300c	Bonasa umbellus sabini
301	Lagopus lagopus
301a	Lagopus lagopus alleni
302	Lagopus rupestris
302a	Lagopus rupestris reinhardti
302b	Lagopus rupestris nelsoni
302c	Lagopus rupestris atkhensis
303	Lagopus welchi
304	Lagopus leucurus
305	Tympanuchus americanus
306	Tympanuchus cupido
307	Tympanuchus pallidicinctus
308	Pediocaetes phasianellus
308a	Pediocaetes phasianellus columbianus
308b	Pediocaetes phasianellus campestris
309	Centrocercus urophasianus
310	Meleagris gallopavo
310a	Meleagris gallopavo mexicana
311	Ortalis vetula maccalli
312	Columba fasciata
313	Columba flavirostris
314	Columba leucocephala
315	Ectopistes migratorius
316	Zenaidura macroura
317	Zenaida zenaida
318	Engyptila albifrons
319	Melopelia leucoptera
320	Columbigallina passerina
321	Scardafella inca
[322]	Geotrygon martinica
[323]	Starnoenas cyanocephala
324	Pseudogryphus californianus
325	Cathartes aura
326	Catharista atrata
327	Elanoides forficatus
328	Elanus leucurus
329	Ictinia mississippiensis
330	Rostrhamus sociabilis
331	Circus hudsonius
332	Accipiter velox
333	Accipiter cooperi
334	Accipiter atricapillus
334a	Accipiter atricapillus striatulus
335	Parabuteo unicinctus harrisi
[336]	Buteo buteo
337	Buteo borealis
337a	Buteo borealis kriderii
337b	Buteo borealis calurus
337c	Buteo borealis lucasanus
338	Buteo harlani
339	Buteo lineatus
339a	Buteo lineatus alleni
339b	Buteo lineatus elegans
340	Buteo abbreviatus
341	Buteo albicaudatus
342	Buteo swainsoni
343	Buteo latissimus
[344]	Buteo brachyurus
345	Urubitinga anthracina
346	Asturina plagiata
[347]	Archibuteo lagopus
347a	Archibuteo lagopus sancti-johannis
348	Archibuteo ferrugineus
349	Aquila chrysaetos
[350]	Thrasaetus harpyia
[351]	Haliaeetus albicilla
352	Haliaeetus leucocephalus
353	Falco islandus
354	Falco rusticolus
354a	Falco rusticolus gyrfalco
354b	Falco rusticolus obsoletus
355	Falco mexicanus
356	Falco peregrinus anatum
356a	Falco peregrinus pealei
357	Falco columbarius
357a	Falco columbarius suckleyi
358	Falco richardsonii
359	Falco fusco-coerulescens
360	Falco sparverius
[361]	Falco sparverioides
362	Polyborus cheriway
363	Polyborus lutosus
364	Pandion haliaetus carolinensis
365	Strix pratincola
366	Asio wilsonianus
367	Asio accipitrinus
368	Syrnium nebulosum
368a	Syrnium nebulosum alleni
369	Syrnium occidentale
370	Ulula cinerea
[370a]	Ulula cinerea lapponica
371	Nyctala tengmalmi richardsoni
372	Nyctala acadica
373	Megascops asio
373a	Megascops asio floridanus
373b	Megascops asio mccallii
373c	Megascops asio bendirei
373d	Megascops asio kennicottii
373e	Megascops asio maxwelliae
373f	Megascops asio trichopsis
374	Megascops flammeolus
375	Bubo virginianus
375a	Bubo virginianus subarcticus
375b	Bubo virginianus arcticus
375c	Bubo virginianus saturatus
376	Nyctea nyctea
[377]	Surnia ulula
377a	Surnia ulula caparoch
378	Speotyto cunicularia hypogaea
378a	Speotyto cunicularia floridana
379	Glaucidium gnoma
380	Glaucidium phalaenoides
381	Micrathene whitneyi
382	Conurus carolinensis
[383]	Crotophaga ani
384	Crotophaga sulcirostris
385	Geococcyx californianus
386	Coccyzus minor
387	Coccyzus americanus
388	Coccyzus erythrophthalamus
[389]	Trogon ambiguus
390	Ceryle alcyon
391	Ceryle cabanisi
392	Campephilus principalis
393	Dryobates villosus
393a	Dryobates villosus leucomelas
393b	Dryobates villosus audubonii
393c	Dryobates villosus harrisii
394	Dryobates pubescens
394a	Dryobates pubescens gairdnerii
395	Dryobates borealis
396	Dryobates scalaris
396a	Dryobates scalaris lucasanus
397	Dryobates nuttallii
398	Dryobates stricklandi
399	Xenopicus albolarvatus
400	Picoides arcticus
401	Picoides americanus
401a	Picoides americanus alascensis
401b	Picoides americanus dorsalis
402	Sphyrapicus varius
402a	Sphyrapicus varius nuchalis
403	Sphyrapicus ruber
404	Sphyrapicus thyroideus
405	Ceophloeus pileatus
406	Melanerpes erythrocephalus
407	Melanerpes formicivorus bairdi
407a	Melanerpes formicivorus angustifrons
408	Melanerpes torquatus
409	Melanerpes carolinus
410	Melanerpes aurifrons
411	Melanerpes uropygialis
412	Colaptes auratus
413	Colaptes cafer
413a	Colaptes cafer saturatior
414	Colaptes chrysoides
415	Colaptes rufipileus
416	Antrostomus carolinensis
417	Antrostomus vociferus
417a	Antrostomus vociferus arizonae
418	Phalaenoptilus nuttalli
419	Nyctidromus albicollis
420	Chordeiles virginianus
420a	Chordeiles virginianus henryi
[420b]	Chordeiles virginianus minor
421	Chordeiles texensis
422	Cypseloides niger
423	Chaetura pelagica
424	Chaetura vauxii
425	Micropus melanoleucus
426	Eugenes fulgens
427	Coeligena clemenciae
428	Trochilus colubris
429	Trochilus alexandri
430	Trochilus costae
431	Trochilus anna
432	Trochilus platycercus
433	Trochilus rufus
434	Trochilus alleni
435	Trochilus heloisa
436	Trochilus calliope
437	Trochilus lucifer
438	Amazilia fuscicaudata
439	Amazilia cerviniventris
440	Basilinna xantusi
441	Iache latirostris
[442]	Milvulus tyrannus
443	Milvulus forficatus
444	Tyrannus tyrannus
445	Tyrannus dominicensis
446	Tyrannus melancholicus couchii
447	Tyrannus verticalis
448	Tyrannus vociferans
449	Pitangus derbianus
[450]	Myiozetetes texensis
451	Myiodynastes luteiventris
452	Myiarchus crinitus
453	Myiarchus mexicanus
453a	Myiarchus mexicanus magister
454	Myiarchus cinerascens
[455]	Myiarchus lawrenceii
455a	Myiarchus lawrencei olivascens
456	Sayornis phoebe
457	Sayornis saya
458	Sayornis nigricans
459	Contopus borealis
460	Contopus pertinax
461	Contopus virens
462	Contopus richardsonii
463	Empidonax flaviventris
464	Empidonax difficilis
465	Empidonax acadicus
466	Empidonax pusillus
466a	Empidonax pusillus traillii
467	Empidonax minimus
468	Empidonax hammondi
469	Empidonax obscurus
[470]	Empidonax fulvifrons
470a	Empidonax fulvifrons pygmaeus
471	Pyrocephalus rubineus mexicanus
472	Ornithion imberbe
472a	Ornithion imberbe ridgwayi
[473]	Alauda arvensis
474	Otocoris alpestris
474a	Otocoris alpestris leucolaema
474b	Otocoris alpestris praticola
474c	Otocoris alpestris arenicola
474d	Otocoris alpestris giraudi
474e	Otocoris alpestris chrysolaema
474f	Otocoris alpestris rubea
474g	Otocoris alpestris strigata
475	Pica pica hudsonica
476	Pica nuttalli
477	Cyanocitta cristata
477a	Cyanocitta cristata florincola
478	Cyanocitta stelleri
478a	Cyanocitta stelleri frontalis
478b	Cyanocitta stelleri macrolopha
479	Aphelocoma floridana
480	Aphelocoma woodhousei
481	Aphelocoma californica
482	Aphelocoma sieberii arizonae
483	Xanthoura luxuosa
484	Perisoreus canadensis
484a	Perisoreus canadensis capitalis
484b	Perisoreus canadensis fumifrons
484c	Perisoreus canadensis nigricapillus
485	Perisoreus obscurus
486	Corvus corax sinuatus
487	Corvus cryptoleucus
488	Corvus americanus
488a	Corvus americanus floridanus
489	Corvus caurinus
490	Corvus ossifragus
491	Picicorvus columbianus
492	Cyanocephalus cyanocephalus
[493]	Sturnus vulgaris
494	Dolichonyx oryzivorus
494a	Dolichonyx oryzivorus albinucha
495	Molothrus ater
495a	Molothrus ater obscurus
496	Molothrus aeneus
497	Xanthocephalus xanthocephalus
498	Agelaius phoeniceus
499	Agelaius gubernator
500	Agelaius tricolor
501	Sturnella magna
501a	Sturnella magna mexicana
501b	Sturnella magna neglecta
[502]	Icterus icterus
503	Icterus audubonii
504	Icterus parisorum
505	Icterus cucullatus
505a	Icterus cucullatus nelsoni
506	Icterus spurius
507	Icterus galbula
508	Icterus bullocki
509	Scolecophagus carolinus
510	Scolecophagus cyanocephalus
511	Quiscalus quiscula
511a	Quiscalus quiscula aglaeus
511b	Quiscalus quiscula aeneus
512	Quiscalus macrourus
513	Quiscalus major
514	Coccothraustes vespertina
515	Pinicola enucleator
[516]	Pyrrhula cassini
517	Carpodacus purpureus
517a	Carpodacus purpureus californicus
518	Carpodacus cassini
519	Carpodacus frontalis
519a	Carpodacus frontalis rhodocolpus
520	Carpodacus amplus
521	Loxia curvirostra minor
521a	Loxia curvirostra stricklandi
522	Loxia leucoptera
523	Leucosticte griseonucha
524	Leucosticte tephrocotis
524a	Leucosticte tephrocotis littoralis
525	Leucosticte atrata
526	Leucosticte australis
527	Acanthis hornemannii
527a	Acanthis hornemannii exilipes
528	Acanthis linaria
528a	Acanthis linaria holboellii
528b	Acanthis linaria rostrata
529	Spinus tristis
530	Spinus psaltria
530a	Spinus psaltria arizonae
530b	Spinus psaltria mexicanus
531	Spinus lawrencei
[532]	Spinus notatus
533	Spinus pinus
534	Plectrophenax nivalis
535	Plectrophenax hyperboreus
536	Calcarius lapponicus
537	Calcarius pictus
538	Calcarius ornatus
539	Rhynchophanes mccownii
540	Poocaetes gramineus
540a	Poocaetes gramineus confinis
541	Ammodramus princeps
542	Ammodramus sandwichensis
542a	Ammodramus sandwichensis savanna
542b	Ammodramus sandwichensis alaudinus
542c	Ammodramus sandwichensis bryanti
543	Ammodramus beldingi
544	Ammodramus rostratus
544a	Ammodramus rostratus guttatus
545	Ammodramus bairdii
546	Ammodramus savannarum passerinus
546a	Ammodramus savannarum perpallidus
547	Ammodramus henslowii
548	Ammodramus leconteii
549	Ammodramus caudacutus
549a	Ammodramus caudacutus nelsoni
550	Ammodramus maritimus
551	Ammodramus nigrescens
552	Chondestes grammacus
552a	Chondestes grammacus strigatus
553	Zonotrichia querula
554	Zonotrichia leucophrys
555	Zonotrichia intermedia
556	Zonotrichia gambeli
557	Zonotrichia coronata
558	Zonotrichia albicollis
559	Spizella monticola
559a	Spizella monticola ochracea
560	Spizella socialis
560a	Spizella socialis arizonae
561	Spizella pallida
562	Spizella breweri
563	Spizella pusilla
564	Spizella wortheni
565	Spizella atrigularis
566	Junco aikeni
567	Junco hyemalis
567a	Junco hyemalis oregonus
568	Junco annectens
569	Junco caniceps
570	Junco cinereus palliatus
570a	Junco cinereus dorsalis
571	Junco bairdi
572	Junco insularis
573	Amphispiza bilineata
574	Amphispiza belli
574a	Amphispiza belli nevadensis
575	Peucaea aestivalis
575a	Peucaea aestivalis bachmanii
576	Peucaea arizonae
577	Peucaea mexicana
578	Peucaea cassini
579	Peucaea carpalis
580	Peucaea ruficeps
580a	Peucaea ruficeps boucardi
580b	Peucaea ruficeps eremoeca
581	Melospiza fasciata
581a	Melospiza fasciata fallax
581b	Melospiza fasciata montana
581c	Melospiza fasciata heermanni
581d	Melospiza fasciata samuelis
581e	Melospiza fasciata guttata
581f	Melospiza fasciata rufina
582	Melospiza cinerea
583	Melospiza lincolni
584	Melospiza georgiana
585	Passerella iliaca
585a	Passerella iliaca unalaschcensis
585b	Passerella iliaca megarhyncha
585c	Passerella iliaca schistacea
586	Embernagra rufivirgata
587	Pipilo erythrophthalmus
587a	Pipilo erythrophthalmus alleni
588	Pipilo maculatus arcticus
588a	Pipilo maculatus megalonyx
588b	Pipilo maculatus oregonus
589	Pipilo consobrinus
590	Pipilo chlorurus
591	Pipilo fuscus mesoleucus
591a	Pipilo fuscus albigula
591b	Pipilo fuscus crissalis
592	Pipilo aberti
593	Cardinalis cardinalis
593a	Cardinalis cardinalis superbus
593b	Cardinalis cardinalis igneus
594	Pyrrhuloxia sinuata
595	Habia ludoviciana
596	Habia melanocephala
597	Guiraca caerulea
598	Passerina cyanea
599	Passerina amoena
600	Passerina versicolor
601	Passerina ciris
602	Sporophila morelleti
603	Euetheia bicolor
604	Spiza americana
605	Calamospiza melanocorys
606	Euphonia elegantissima
607	Piranga ludoviciana
608	Piranga erythromelas
609	Piranga hepatica
610	Piranga rubra
610a	Piranga rubra cooperi
611	Progne subis
612	Petrochelidon lunifrons
613	Chelidon erythrogaster
614	Tachycineta bicolor
615	Tachycineta thalassina
616	Clivicola riparia
617	Stelgidopteryx serripennis
618	Ampelis garrulus
619	Ampelis cedrorum
620	Phainopepla nitens
621	Lanius borealis
622	Lanius ludovicianus
622a	Lanius ludovicianus excubitorides
[623]	Vireo altiloquus barbatulus
624	Vireo olivaceus
625	Vireo flavoviridis
626	Vireo philadelphicus
627	Vireo gilvus
628	Vireo flavifrons
629	Vireo solitarius
629a	Vireo solitarius cassinii
629b	Vireo solitarius plumbeus
630	Vireo atricapillus
631	Vireo noveboracensis
632	Vireo huttoni
632a	Vireo huttoni stephensi
633	Vireo bellii
633a	Vireo bellii pusillus
634	Vireo vicinior
635	Certhiola bahamensis
636	Mniotilta varia
637	Protonotaria citrea
638	Helinaia swainsonii
639	Helmitherus vermivorus
640	Helminthophila bachmani
641	Helminthophila pinus
642	Helminthophila chrysoptera
643	Helminthophila luciae
644	Helminthophila virginiae
645	Helminthophila ruficapilla
645a	Helminthophila ruficapilla gutturalis
646	Helminthophila celata
646a	Helminthophila celata lutescens
647	Helminthophila peregrina
648	Compsothlypis americana
649	Compsothlypis nigrilora
650	Dendroica tigrina
651	Dendroica olivacea
652	Dendroica aestiva
653	Dendroica bryanti castaneiceps
654	Dendroica caerulescens
655	Dendroica coronata
656	Dendroica auduboni
657	Dendroica maculosa
658	Dendroica caerulea
659	Dendroica pensylvanica
660	Dendroica castanea
661	Dendroica striata
662	Dendroica blackburniae
663	Dendroica dominica
663a	Dendroica dominica albilora
664	Dendroica graciae
665	Dendroica nigrescens
666	Dendroica chrysoparia
667	Dendroica virens
668	Dendroica townsendi
669	Dendroica occidentalis
670	Dendroica kirtlandi
671	Dendroica vigorsii
672	Dendroica palmarum
672a	Dendroica palmarum hypochrysea
673	Dendroica discolor
674	Seiurus aurocapillus
675	Seiurus noveboracensis
675a	Seiurus noveboracensis notabilis
676	Seiurus motacilla
677	Geothlypis formosa
678	Geothlypis agilis
679	Geothlypis philadelphia
680	Geothlypis macgillivrayi
681	Geothlypis trichas
681a	Geothlypis trichas occidentalis
682	Geothlypis beldingi
683	Icteria virens
683a	Icteria virens longicauda
684	Sylvania mitrata
685	Sylvania pusilla
685a	Sylvania pusilla pileolata
686	Sylvania canadensis
687	Setophaga ruticilla
688	Setophaga picta
[689]	Setophaga miniata
690	Cardellina rubrifrons
[691]	Ergaticus ruber
[692]	Basileuterus culicivorus
[693]	Basileuterus belli
[694]	Motacilla alba
[695]	Motacilla ocularis
696	Budytes flavus leucostriatus
697	Anthus pensilvanicus
[698]	Anthus pratensis
[699]	Anthus cervinus
700	Anthus spragueii
701	Cinclus mexicanus
702	Oroscoptes montanus
703	Mimus polyglottos
704	Galeoscoptes carolinensis
705	Harporhynchus rufus
706	Harporhynchus longirostris
707	Harporhynchus curvirostris
707a	Harporhynchus curvirostris palmeri
708	Harporhynchus bendirei
709	Harporhynchus cinereus
710	Harporhynchus redivivus
711	Harporhynchus lecontei
712	Harporhynchus crissalis
713	Campylorhynchus brunneicapillus
714	Campylorhynchus affinis
715	Salpinctes obsoletus
716	Salpinctes guadeloupensis
[717]	Catherpes mexicanus
717a	Cartherpes mexicanus conspersus
718	Throthorus ludovicianus
718a	Thryothorus ludovicianus miamensis
719	Thryothorus bewickii
719a	Thryothorus bewickii spilurus
719b	Thryothorus bewickii bairdi
720	Thryothorus brevicaudus
721	Troglodytes aedon
721a	Troglodytes aedon parkmanii
722	Troglodytes hiemalis
722a	Troglodytes hiemalis pacificus
723	Troglodytes alascensis
724	Cistothorus stellaris
725	Cistothorus palustris
726	Certhia familiaris americana
726a	Certhia familiaris mexicana
727	Sitta carolinensis
727a	Sitta carolinensis aculeata
728	Sitta canadensis
729	Sitta pusilla
730	Sitta pygmaea
731	Parus bicolor
732	Parus atricristatus
733	Parus inornatus
733a	Parus inornatus griseus
733b	Parus inornatus cineraceus
734	Parus wollweberi
735	Parus atricapillus
735a	Parus atricapillus septentrionalis
735b	Parus atricapillus occidentalis
736	Parus carolinensis
[737]	Parus meridionalis
738	Parus gambeli
739	Parus cinctus obtectus
740	Parus hudsonicus
741	Parus rufescens
741a	Parus rufescens neglectus
742	Chamaea fasciata
742a	Chamaea fasciata henshawi
743	Psaltriparus minimus
743a	Psaltriparus minimus californicus
743b	Psaltriparus minimus grindae
744	Psaltriparus plumbeus
[745]	Psaltriparus melanotis
746	Auriparus flaviceps
747	Phyllopseustes borealis
748	Regulus satrapa
748a	Regulus satrapa olivaceus
749	Regulus calendula
750	Regulus obscurus
751	Polioptila caerulea
752	Polioptila plumbea
753	Polioptila californica
754	Myadestes townsendii
755	Turdus mustelinus
756	Turdus fuscescens
756a	Turdus fuscescens salicicolus
757	Turdus aliciae
757a	Turdus aliciae bicknelli
758	Turdus ustulatus
758a	Turdus ustulatus swainsonii
759	Turdus aonalaschkae
759a	Turdus aonalaschkae auduboni
759b	Turdus aonalaschkae pallasii
[760]	Turdus iliacus
761	Merula migratoria
761a	Merula migratoria propinqua
762	Merula confinis
763	Hesperocichla naevia
[764]	Cyanecula suecica
765	Saxicola oenanthe
766	Sialia sialis
766a	Sialia sialis azurea
767	Sialia mexicana
768	Sialia arctica
