# Supplementary material for: The tempo and mode of the taxonomic correction process: How taxonomists have corrected and recorrected North American bird species over the last 127 years
Source: PLoS One. 2018 Apr 19;13(4):e0195736. doi: 10.1371/journal.pone.0195736 (PMC5909608; doi:10.1371/journal.pone.0195736)
Supplement: S1 Code — This code is also available online at http://github.com/gaurav/aou_checklists and has been archived in Zenodo under DOI http://doi.org/10.5281/zenodo.1214826. (ZIP) [file pone.0195736.s007.zip › gaurav-aou_checklists-5955902/Individual checklists/aou_5_34-after-fixing-some-errors-940sp.txt]

scientificName
Nycticorax violaceus
Calidris pusilla
Cuculus saturatus
Charadrius alexandrinus
Puffinus assimilis
Rhodostethia rosea
Pelecanus erythrorhynchos
Pelecanus occidentalis
Tachybaptus dominicus
Podilymbus podiceps
Podiceps grisegena
Podiceps auritus
Podiceps nigricollis
Aechmophorus occidentalis
Gavia stellata
Gavia arctica
Gavia immer
Gavia adamsii
Diomedea exulans 
Diomedea albatrus
Diomedea nigripes
Diomedea immutabilis
Diomedea cauta
Diomedea chlororhynchos
Fulmarus glacialis
Daption capense
Pterodroma inexpectata
Pterodroma cookii
Pterodroma arminjoniana
Pterodroma hasitata
Pterodroma phaeopygia
Pterodroma externa
Pterodroma ultima
Pterodroma neglecta
Pterodroma hypoleuca
Pterodroma nigripennis
Bulwaria bulwerii
Bulweria fallax
Calonectris leucomelas
Calonectris diomedea
Puffinus pacificus
Puffinus bulleri
Puffinus carneipes
Puffinus creatopus
Puffinus gravis
Puffinus griseus
Puffinus tenuirostris
Puffinus nativitatis
Puffinus puffinus
Puffinus opisthomelas
Puffinus auricularis
Puffinus lherminieri
Puffinus assimilis
Oceanites oceanicus
Pelagodroma marina
Hydrobates pelagicus
Oceanodroma tethys
Oceanodroma castro
Oceanodroma leucorhoa
Oceanodroma macrodactyla
Oceanodroma melania
Oceanodroma homochroa
Oceanodroma furcata
Oceanodroma tristrami
Oceanodroma microsoma
Phaethon aethereus
Phaethon rubricauda
Phaethon lepturus
Sula nebouxii
Sula dactylatra
Sula sula
Sula bassanus
Sula leucogaster
Phalacrocorax penicillatus
Phalacrocorax olivaceus
Phalacrocorax auritus
Phalacrocorax carbo
Phalacrocorax urile
Phalacrocorax pelagicus
Anhinga anhinga
Fregata magnificens
Fregata minor
Fregata ariel
Botaurus lentiginosus
Ixobrychus exilis
Ardea herodias
Casmerodius albus
Egretta eulophotes
Egretta garzetta
Egretta thula
Egretta caerulea
Egretta tricolor
Egretta rufescens
Bubulcus ibis
Butorides striatus
Nyctanassa violacea
Nycticorax nycticorax
Eudocimus albus
Eudocimus ruber
Plegadis falcinellus
Plegadis chihi
Ajaia ajaja
Jabiru mycteria
Mycteria americana
Phoenicopterus ruber
Dendrocygna bicolor
Dendrocygna autumnalis
Cygnus columbianus
Cygnus cygnus
Cygnus buccinator
Cygnus olor
Anser fabalis
Anser brachyrhynchus
Anser erythropus
Anser albifrons
Chen caerulescens
Chen rossii
Chen canagica
Branta canadensis
Branta leucopsis
Branta bernicla
Nesochen sandvicensis
Aix sponsa
Anas penelope
Anas americana
Anas falcata
Anas strepera
Anas formosa
Anas crecca
Anas platyrhynchos
Anas fulvigula
Anas rubripes
Anas acuta
Anas bahamensis
Anas discors
Anas cyanoptera
Anas clypeata
Anas wyvilliana
Anas laysanensis
Anas poecilorhyncha
Anas querquedula
Aythya ferina
Aythya valisineria
Aythya americana
Aythya collaris
Aythya fuligula
Aythya marila
Aythya affinis
Somateria mollissima
Somateria spectabilis
Somateria fischeri
Polysticta stelleri
Camptorhynchus labradorius
Histrionicus histrionicus
Clangula hyemalis
Melanitta nigra
Melanitta perspicillata
Melanitta fusca
Bucephala clangula
Bucephala islandica
Bucephala albeola
Mergellus albellus
Lophodytes cucullatus
Mergus serrator
Mergus merganser
Oxyura jamaicensis
Oxyura dominica
Coragyps atratus
Cathartes aura
Gymnogyps californianus
Pandion haliaetus
Chondrohierax uncinatus
Elanoides forficatus
Elanus caeruleus
Rostrhamus sociabilis
Ictinia mississippiensis
Haliaeetus albicilla
Haliaeetus leucocephalus
Haliaeetus pelagicus
Circus cyaneus
Accipiter striatus
Accipiter cooperii
Accipiter gentilis
Buteogallus anthracinus
Parabuteo unicinctus
Buteo nitidus
Buteo lineatus
Buteo platypterus
Buteo brachyurus
Buteo swainsoni
Buteo albicaudatus
Buteo albonotatus
Buteo solitarius
Buteo jamaicensis
Buteo regalis
Buteo lagopus
Aquila chrysaetos
Polyborus plancus
Falco tinnunculus
Falco sparverius
Falco femoralis
Falco columbarius
Falco rusticolus
Falco mexicanus
Falco peregrinus
Ortalis vetula
Perdix perdix
Francolinus francolinus
Francolinus erckelii
Francolinus pondicerianus
Alectoris chukar
Coturnix japonica
Lophura leucomelana
Gallus gallus
Phasianus colchicus
Pavo cristatus
Dendragapus canadensis
Dendragapus obscurus
Lagopus lagopus
Lagopus mutus
Lagopus leucurus
Bonasa umbellus
Centrocercus urophasianus
Tympanuchus cupido
Tympanuchus pallidicinctus
Tympanuchus phasianellus
Meleagris gallopavo
Cyrtonyx montezumae
Colinus virginianus
Callipepla squamata
Callipepla douglasii
Callipepla gambelii
Callipepla californica
Oreortyx pictus
Numida meleagris
Coturnicops noveboracensis
Laterallus jamaicensis
Crex crex
Rallus longirostris
Rallus elegans
Rallus limicola
Porzana carolina
Porzana sandwichensis
Porzana palmeri
Neocrex erythrops
Pardirallus maculatus
Porphyrula martinica
Gallinula chloropus
Fulica atra
Fulica americana
Fulica caribaea
Aramus guarauna
Grus canadensis
Grus grus
Grus americana
Burhinus bistriatus
Vanellus vanellus
Pluvialis squatarola
Pluvialis apricaria
Pluvialis dominica
Charadrius hiaticula
Charadrius semipalmatus
Charadrius wilsonia
Charadrius dubius
Charadrius vociferus
Charadrius melodus
Charadrius alexandrinus
Charadrius mongolus
Charadrius montanus
Charadrius morinellus
Haematopus palliatus
Haematopus bachmani
Himantopus mexicanus
Recurvirostra americana
Jacana spinosa
Tringa nebularia
Tringa stagnatilis
Tringa erythropus
Tringa glareola
Tringa melanoleuca
Tringa flavipes
Tringa solitaria
Catoptrophorus semipalmatus
Heteroscelus brevipes
Heteroscelus incanus
Actitis hypoleucos
Actitis macularia
Xenus cinereus
Bartramia longicauda
Numenius borealis
Numenius phaeopus
Numenius tahitiensis
Numenius tenuirostris
Numenius madagascariensis
Numenius arquata
Numenius americanus
Limosa limosa
Limosa haemastica
Limosa lapponica
Limosa fedoa
Arenaria interpres
Arenaria melanocephala
Aphriza virgata
Calidris tenuirostris
Calidris canutus
Calidris alba
Calidris mauri
Calidris ruficollis
Calidris minuta
Calidris temminckii
Calidris subminuta
Calidris minutilla
Calidris fuscicollis
Calidris bairdii
Calidris melanotos
Calidris acuminata
Calidris maritima
Calidris ptilocnemis
Calidris alpina
Calidris ferruginea
Calidris himantopus
Eurynorhynchus pygmeus
Limicola falcinellus
Tryngites subruficollis
Philomachus pugnax
Limnodromus griseus
Limnodromus scolopaceus
Lymnocryptes minimus
Gallinago gallinago
Gallinago stenura
Scolopax rusticola
Scolopax minor
Phalaropus tricolor
Phalaropus lobatus
Phalaropus fulicaria
Stercorarius pomarinus
Stercorarius parasiticus
Stercorarius longicaudus
Catharacta skua
Catharacta maccormicki
Larus heermanni
Larus belcheri
Larus canus
Larus delawarensis
Larus californicus
Larus glaucoides
Larus thayeri
Larus argentatus
Larus schistisagus
Larus fuscus
Larus ridibundus
Larus philadelphia
Larus atricilla
Larus pipixcan
Larus minutus
Larus livens
Larus occidentalis
Larus glaucescens
Larus hyperboreus
Larus marinus
Rissa tridactyla
Rissa brevirostris
Xema sabini
Pagophila eburnea
Sterna nilotica
Sterna caspia
Sterna maxima
Sterna elegans
Sterna sandvicensis
Sterna dougallii
Sterna hirundo
Sterna paradisaea
Sterna forsteri
Sterna aleutica
Sterna anaethetus
Sterna antillarum
Sterna lunata
Sterna fuscata
Chlidonias leucopterus
Chlidonias niger
Anous stolidus
Anous minutus
Procelsterna cerulea
Gygis alba
Rynchops niger
Alle alle
Uria aalge
Uria lomvia
Alca torda
Pinguinus impennis
Cepphus grylle
Cepphus columba
Brachyramphus marmoratus
Brachyramphus brevirostris
Synthliboramphus hypoleucus
Synthliboramphus craveri
Synthliboramphus antiquus
Ptychoramphus aleuticus
Cyclorrhynchus psittacula
Aethia pusilla
Aethia pygmaea
Aethia cristatella
Cerorhinca monocerata
Fratercula cirrhata
Fratercula arctica
Fratercula corniculata
Pterocles exustus
Columba livia
Columba leucocephala
Columba squamosa
Columba fasciata
Columba flavirostris
Streptopelia risoria
Streptopelia chinensis
Geopelia striata
Zenaida asiatica
Zenaida aurita
Zenaida macroura
Ectopistes migratorius
Columbina inca
Columbina passerina
Columbina talpacoti
Leptotila verreauxi
Geotrygon chrysia
Geotrygon montana
Melopsittacus undulatus 
Psittacula krameri
Myiopsitta monachus
Conuropsis carolinensis
Rhynchopsitta pachyrhyncha
Brotogeris versicolurus
Amazona viridigenalis
Cuculus canorus
Cuculus saturatus
Coccyzus erythropthalmus
Coccyzus americanus
Coccyzus minor
Geococcyx californianus
Crotophaga ani
Crotophaga sulcirostris
Tyto alba
Otus sunia
Otus flammeolus
Otus asio
Otus kennicottii
Otus trichopsis
Bubo virginianus
Nyctea scandiaca
Surnia ulula
Glaucidium gnoma
Glaucidium brasilianum
Micrathene whitneyi
Athene cunicularia
Strix occidentalis
Strix varia
Strix nebulosa
Asio otus
Asio flammeus
Aegolius funereus
Aegolius acadicus
Chordeiles acutipennis
Chordeiles minor
Chordeiles gundlachii
Nyctidromus albicollis
Phalaenoptilus nuttallii
Caprimulgus carolinensis
Caprimulgus ridgwayi
Caprimulgus vociferus
Caprimulgus indicus
Cypseloides niger
Streptoprocne zonaris
Chaetura pelagica
Chaetura vauxi
Hirundapus caudacutus
Apus apus
Apus pacificus
Aeronautes saxatalis
Tachornis phoenicobia
Colibri thalassinus
Cynanthus latirostris
Hylocharis leucotis
Amazilia beryllina
Amazilia tzacatl
Amazilia yucatanensis
Amazilia violiceps
Lampornis clemenciae
Eugenes fulgens
Heliomaster constantii
Calliphlox evelynae
Calothorax lucifer
Archilochus colubris
Archilochus alexandri
Calypte anna
Calypte costae
Stellula calliope
Atthis heloisa
Selasphorus platycercus
Selasphorus rufus
Selasphorus sasin
Trogon elegans
Euptilotus neoxenus
Upapa epops
Ceryle torquata
Ceryle alcyon
Chloroceryle americana
Jynx torquilla
Melanerpes lewis
Melanerpes erythrocephalus
Melanerpes formicivorus
Melanerpes uropygialis
Melanerpes aurifrons
Melanerpes carolinus
Sphyrapicus varius
Sphyrapicus ruber
Sphyrapicus thyroideus
Picoides scalaris
Picoides nuttallii
Picoides pubescens
Picoides villosus
Picoides stricklandi
Picoides borealis
Picoides albolarvatus
Picoides tridactylus
Picoides arcticus
Colaptes auratus
Dryocopus pileatus
Campephilus principalis
Camptostoma imberbe
Contopus borealis
Contopus pertinax
Contopus sordidulus
Contopus virens
Empidonax flaviventris
Empidonax virescens
Empidonax alnorum
Empidonax traillii
Empidonax minimus
Empidonax hammondii
Empidonax wrightii
Empidonax oberholseri
Empidonax difficilis
Empidonax fulvifrons
Sayornis phoebe
Sayornis saya
Sayornis nigricans
Pyrocephalus rubinus
Myiarchus tuberculifer
Myiarchus cinerascens
Myiarchus nuttingi
Myiarchus crinitus
Myiarchus tyrannulus
Myiarchus sagrae
Pitangus sulphuratus
Myiodynastes luteiventris
Empidonomus varius
Tyrannus melancholicus
Tyrannus couchii
Tyrannus vociferans
Tyrannus crassirostris
Tyrannus verticalis
Tyrannus tyrannus
Tyrannus dominicensis
Tyrannus caudifasciatus
Tyrannus forficatus
Tyrannus savana
Pachyramphus aglaiae
Alauda arvensis
Eremophila alpestris
Progne subis
Progne cryptoleuca
Progne chalybea
Progne elegans
Tachycineta bicolor
Tachycineta thalassina
Tachycineta cyaneoviridis
Stelgidopteryx serripennis
Riparia riparia
Hirundo pyrrhonota
Hirundo fulva
Hirundo rustica
Delichon urbica
Perisoreus canadensis
Cyanocitta stelleri
Cyanocitta cristata
Calocitta colliei
Cyanocorax yncas
Cyanocorax morio
Aphelocoma coerulescens
Aphelocoma ultramarina
Gymnorhinus cyanocephalus
Nucifraga columbiana
Pica pica
Pica nuttalli
Corvus brachyrhynchos
Corvus caurinus
Corvus imparatus
Corvus ossifragus
Corvus tropicus
Corvus cryptoleucus
Corvus corax
Parus carolinensis
Parus atricapillus
Parus gambeli
Parus sclateri
Parus cinctus
Parus hudsonicus
Parus rufescens
Parus wollweberi
Parus varius
Parus inornatus
Parus bicolor
Auriparus flaviceps
Psaltriparus minimus
Sitta pygmaea
Sitta pusilla
Sitta canadensis
Sitta carolinensis
Certhia americana
Pycnonotus cafer
Pycnonotus jocosus
Campylorhynchus brunneicapillus
Salpinctes obsoletus
Catherpes mexicanus
Thryothorus ludovicianus
Thryomanes bewickii
Troglodytes aedon
Troglodytes troglodytes
Cistothorus platensis
Cistothorus palustris
Cinclus mexicanus
Cettia diphone
Locustella ochotensis
Acrocephalus familiaris
Phylloscopus sibilatrix
Phylloscopus fuscatus
Phylloscopus borealis
Regulus satrapa
Regulus calendula
Polioptila caerulea
Polioptila melanura
Polioptila nigriceps
Ficedula parva
Muscicapa sibirica
Muscicapa griseisticta
Chasiempis sandwichensis
Luscinia calliope
Luscinia svecica
Copsychus malabaricus
Oenanthe oenanthe
Sialia sialis
Sialia mexicana
Sialia currucoides
Myadestes townsendi
Phaeornis obscurus
Phaeornis palmeri
Catharus fuscescens
Catharus minimus
Catharus ustulatus
Catharus guttatus
Hylocichla mustelina
Turdus merula
Turdus obscurus
Turdus naumanni
Turdus pilaris
Turdus iliacus
Turdus grayi
Turdus rufopalliatus
Turdus migratorius
Ixoreus naevius
Ridgwayia pinicola
Garrulax pectoralis
Garrulax canorus
Leiothrix lutea
Chamaea fasciata
Dumetella carolinensis
Mimus polyglottos
Mimus gundlachii
Oreoscoptes montanus
Toxostoma rufum
Toxostoma longirostre
Toxostoma bendirei
Toxostoma curvirostre
Toxostoma lecontei
Toxostoma redivivum
Toxostoma dorsale
Prunella montanella
Motacilla flava
Motacilla cinerea
Motacilla alba
Motacilla lugens
Anthus trivialis
Anthus hodgsoni
Anthus gustavi
Anthus cervinus
Anthus spinoletta
Anthus spragueii
Bombycilla garrulus
Bombycilla cedrorum
Phainopepla nitens
Lanius cristatus
Lanius excubitor
Lanius ludovicianus
Sturnus vulgaris
Acridotheres tristis
Acridotheres cristatellus
Moho braccatus
Moho apicalis
Moho bishopi
Moho nobilis
Chaetoptila angustipluma
Zosterops japonicus
Vireo griseus
Vireo bellii
Vireo atricapillus
Vireo vicinior
Vireo solitarius
Vireo flavifrons
Vireo huttoni
Vireo gilvus
Vireo philadelphicus
Vireo olivaceus
Vireo altiloquus
Vermivora bachmanii
Vermivora pinus
Vermivora chrysoptera
Vermivora peregrina
Vermivora celata
Vermivora ruficapilla
Vermivora virginiae
Vermivora crissalis
Vermivora luciae
Parula americana
Parula pitiayumi
Dendroica petechia
Dendroica pensylvanica
Dendroica magnolia
Dendroica tigrina
Dendroica caerulescens
Dendroica coronata
Dendroica nigrescens
Dendroica townsendi
Dendroica occidentalis
Dendroica virens
Dendroica chrysoparia
Dendroica fusca
Dendroica dominica
Dendroica graciae
Dendroica pinus
Dendroica kirtlandii
Dendroica discolor
Dendroica palmarum
Dendroica castanea
Dendroica striata
Dendroica cerulea
Mniotilta varia
Setophaga ruticilla
Protonotaria citrea
Helmitheros vermivorus
Limnothlypis swainsonii
Seiurus aurocapillus
Seiurus noveboracensis
Seiurus motacilla
Oporornis formosus
Oporornis agilis
Oporornis philadelphia
Oporornis tolmiei
Geothlypis trichas
Geothlypis poliocephala
Wilsonia citrina
Wilsonia pusilla
Wilsonia canadensis
Cardellina rubrifrons
Myioborus pictus
Myioborus miniatus
Euthlypis lachrymosa
Basileuterus culicivorus
Basileuterus rufifrons
Icteria virens
Peucedramus taeniatus
Coereba flaveola
Spindalis zena
Piranga flava
Piranga rubra
Piranga olivacea
Piranga ludoviciana
Rhodothraupis celaeno
Cardinalis cardinalis
Cardinalis sinuatus
Pheucticus chrysopeplus
Pheucticus ludovicianus
Pheucticus melanocephalus
Cyanocompsa parellina
Guiraca caerulea
Passerina amoena
Passerina cyanea
Passerina versicolor
Passerina ciris
Spiza americana
Paroaria coronata
Paroaria capitata
Arremonops rufivirgatus
Pipilo chlorurus
Pipilo erythrophthalmus
Pipilo fuscus
Pipilo aberti
Sporophila torqueola
Tiaris olivacea
Tiaris bicolor
Sicalis flaveola
Aimophila aestivalis
Aimophila botterii
Aimophila cassinii
Aimophila carpalis
Aimophila ruficeps
Spizella arborea
Spizella passerina
Spizella pallida
Spizella breweri
Spizella pusilla
Spizella wortheni
Spizella atrogularis
Pooecetes gramineus
Chondestes grammacus
Amphispiza bilineata
Amphispiza belli
Amphispiza quinquestriata
Calamospiza melanocorys
Passerculus sandwichensis
Ammodramus bairdii
Ammodramus savannarum
Ammodramus henslowii
Ammodramus leconteii
Ammodramus caudacutus
Ammodramus maritimus
Passerella iliaca
Melospiza melodia
Melospiza lincolnii
Melospiza georgiana
Zonotrichia albicollis
Zonotrichia atricapilla
Zonotrichia leucophrys
Zonotrichia querula
Junco hyemalis
Junco phaeonotus
Calcarius mccownii
Calcarius lapponicus
Calcarius pictus
Calcarius ornatus
Emberiza pusilla
Emberiza rustica
Emberiza variabilis
Emberiza pallasi
Emberiza schoeniclus
Plectrophenax nivalis
Plectrophenax hyperboreus
Dolichonyx oryzivorus
Agelaius phoeniceus
Agelaius tricolor
Agelaius humeralis
Sturnella magna
Sturnella neglecta
Xanthocephalus xanthocephalus
Euphagus carolinus
Euphagus cyanocephalus
Quiscalus mexicanus
Quiscalus major
Quiscalus quiscula
Molothrus aeneus
Molothrus ater
Icterus wagleri
Icterus spurius
Icterus cucullatus
Icterus pustulatus
Icterus pectoralis
Icterus gularis
Icterus graduacauda
Icterus galbula
Icterus parisorum
Fringilla coelebs
Fringilla montifringilla
Leucosticte atrata
Pinicola enucleator
Carpodacus erythrinus
Carpodacus purpureus
Carpodacus cassinii
Carpodacus mexicanus
Loxia curvirostra
Loxia leucoptera
Carduelis flammea
Carduelis hornemanni
Carduelis pinus
Carduelis psaltria
Carduelis lawrencei
Carduelis tristis
Carduelis carduelis
Carduelis sinica
Serinus mozambicus
Serinus canaria
Pyrrhula pyrrhula
Coccothraustes vespertinus
Coccothraustes coccothraustes
Telespyza cantans
Telespyza ultima
Psittirostra psittacea
Loxioides bailleui
Rhodacanthis flaviceps
Rhodacanthis palmeri
Chloridops kona
Pseudonestor xanthophrys
Hemignathus virens
Hemignathus parvus
Hemignathus sagittirostris
Hemignathus obscurus
Hemignathus procerus
Hemignathus lucidus
Hemignathus munroi
Oreomystis bairdi
Oreomystis mana
Paroreomyza montana
Paroreomyza flammea
Paroreomyza maculata
Loxops coccineus
Ciridops anna
Vestiaria coccinea
Drepanis pacifica
Drepanis funerea
Palmeria dolei
Himatione sanguinea
Melamprosops phaeosoma
Passer domesticus
Passer montanus
Uraeginthus bengalus
Estrilda caerulescens
Estrilda melpoda
Estrilda troglodytes
Amandava amandava
Lonchura malabarica
Lonchura punctulata
Lonchura malacca
Padda oryzivora
