# Supplementary material for: The tempo and mode of the taxonomic correction process: How taxonomists have corrected and recorrected North American bird species over the last 127 years
Source: PLoS One. 2018 Apr 19;13(4):e0195736. doi: 10.1371/journal.pone.0195736 (PMC5909608; doi:10.1371/journal.pone.0195736)
Supplement: S1 Code — This code is also available online at http://github.com/gaurav/aou_checklists and has been archived in Zenodo under DOI http://doi.org/10.5281/zenodo.1214826. (ZIP) [file pone.0195736.s007.zip › gaurav-aou_checklists-5955902/Information on individual checklists/Checklists without either lumps or splits under the pre-1983 criteria.txt]

Checklists without either lumps or splits under the pre-1983 criteria

 - 1886 
	- first checklist, nothing to lump or split!
 - 1894 
	- additions and deletions, but no evidence of lumps and splits.
 - 1899 
	- additions and deletions, but no evidence of lumps and splits.
 - 1909 
	- lots of higher taxonomic changes, but no evidence of lumps and splits.
 - 1912 
	- some additions and deletions, no evidence of lumps and splits.
 - 1920 
	- lots of genus and species renames, but no evidence of lumps and splits.
 - 1953 
	- not many changes, mostly involving subspecies.
	- one set of changes may be a lump, but it's not clear, so I'm going with Avibase that treats it as a rename.
 - 1957 
	- major release, so we're relying on AOU information here.
 - 1982 
	- aou_5_34 -- list of recognised species, so no information on changes
 - 1983 
	- there are lumps and splits here, so probably caused by the pre-1982 filtering
 - 1991 
	- there are lumps and splits here, so probably caused by the pre-1982 filtering
 - 1998 
	- there are lumps and splits here, so probably caused by the pre-1982 filtering	
 - 2009
	- there are lumps and splits here, so probably caused by the pre-1982 filtering
