# Supplementary material for: The tempo and mode of the taxonomic correction process: How taxonomists have corrected and recorrected North American bird species over the last 127 years
Source: PLoS One. 2018 Apr 19;13(4):e0195736. doi: 10.1371/journal.pone.0195736 (PMC5909608; doi:10.1371/journal.pone.0195736)
Supplement: S1 Code — This code is also available online at http://github.com/gaurav/aou_checklists and has been archived in Zenodo under DOI http://doi.org/10.5281/zenodo.1214826. (ZIP) [file pone.0195736.s007.zip › gaurav-aou_checklists-5955902/Information on individual checklists/stderr.txt]

keys on reference is experimental at synonyms.pm line 39.
Truncating 'somateria mollissima borealis' to 'somateria mollissima' in species count. at generate_supplement_counts.pl line 43, <> line 137.
Truncating 'phalaenoptilus nuttalli nitidus' to 'phalaenoptilus nuttalli' in species count. at generate_supplement_counts.pl line 43, <> line 159.
Truncating 'phalaenoptilus nuttalli californicus' to 'phalaenoptilus nuttalli' in species count. at generate_supplement_counts.pl line 43, <> line 159.
Truncating 'dryobates scalaris bairdi' to 'dryobates scalaris' in species count. at generate_supplement_counts.pl line 43, <> line 168.
Truncating 'dryobates scalaris lucasanus' to 'dryobates scalaris' in species count. at generate_supplement_counts.pl line 43, <> line 168.
Ignoring action  ->  because type is 'ignore'.
Ignoring action  ->  because type is 'ignore'.
Truncating 'harporhynchus longirostris sennetti' to 'harporhynchus longirostris' in species count. at generate_supplement_counts.pl line 43, <> line 186.
Truncating 'sporophila morelleti sharpie' to 'sporophila morelleti' in species count. at generate_supplement_counts.pl line 43, <> line 204.
Ignoring action  ->  because type is 'ignore'.
Ignoring action Myiarchus lawrenceii -> Myiarchus lawrenceii because type is 'ignore'.
Ignoring action Myiarchus lawrenceii -> Myiarchus lawrenceii because type is 'ignore'.
Ignoring action Carpodacus mexicanus -> Carpodacus mexicanus because type is 'ignore'.
Ignoring action Carpodacus mexicanus -> Carpodacus mexicanus because type is 'ignore'.
Ignoring action Myiarchus lawrenceii -> Myiarchus lawrenceii because type is 'ignore'.
Ignoring action Myiarchus lawrenceii -> Myiarchus lawrenceii because type is 'ignore'.
Ignoring action Carpodacus mexicanus -> Carpodacus mexicanus because type is 'ignore'.
Ignoring action Carpodacus mexicanus -> Carpodacus mexicanus because type is 'ignore'.
Ignoring action Myiarchus lawrenceii -> Myiarchus lawrenceii because type is 'ignore'.
Ignoring action Myiarchus lawrenceii -> Myiarchus lawrenceii because type is 'ignore'.
Ignoring action Carpodacus mexicanus -> Carpodacus mexicanus because type is 'ignore'.
Ignoring action Carpodacus mexicanus -> Carpodacus mexicanus because type is 'ignore'.
Ignoring action Myiarchus lawrenceii -> Myiarchus lawrenceii because type is 'ignore'.
Ignoring action Myiarchus lawrenceii -> Myiarchus lawrenceii because type is 'ignore'.
Ignoring action Carpodacus mexicanus -> Carpodacus mexicanus because type is 'ignore'.
Ignoring action Carpodacus mexicanus -> Carpodacus mexicanus because type is 'ignore'.
Ignoring action Buteo albicaudatus -> Buteo albicaudatus because type is 'ignore'.
Ignoring action  ->  because type is 'ignore'.
Ignoring action  ->  because type is 'ignore'.
Ignoring action Myiarchus lawrenceii -> Myiarchus lawrenceii because type is 'ignore'.
Ignoring action Myiarchus lawrenceii -> Myiarchus lawrenceii because type is 'ignore'.
Ignoring action Carpodacus mexicanus -> Carpodacus mexicanus because type is 'ignore'.
Ignoring action Carpodacus mexicanus -> Carpodacus mexicanus because type is 'ignore'.
Ignoring action  ->  because type is 'ignore'.
Ignoring action  ->  because type is 'ignore'.
Ignoring action Myiarchus lawrenceii -> Myiarchus lawrenceii because type is 'ignore'.
Ignoring action Myiarchus lawrenceii -> Myiarchus lawrenceii because type is 'ignore'.
Ignoring action Carpodacus mexicanus -> Carpodacus mexicanus because type is 'ignore'.
Ignoring action Carpodacus mexicanus -> Carpodacus mexicanus because type is 'ignore'.
Ignoring action  ->  because type is 'ignore'.
Ignoring action  ->  because type is 'ignore'.
Ignoring action Oceanodroma macrodactyla -> Oceanodroma macrodactyla because type is 'ignore'.
Ignoring action Branta bernicla -> Branta bernicla because type is 'ignore'.
Ignoring action Somateria mollissima -> Somateria mollissima because type is 'ignore'.
Ignoring action Jacana spinosa -> Jacana spinosa because type is 'ignore'.
Ignoring action Tringa ptilocnemis -> Tringa ptilocnemis because type is 'ignore'.
Ignoring action  ->  because type is 'ignore'.
Ignoring action Glaucidium hoskinsii -> Glaucidium hoskinsii because type is 'ignore'.
Ignoring action  ->  because type is 'ignore'.
Ignoring action Nyctidromus albicollis -> Nyctidromus albicollis because type is 'ignore'.
Ignoring action Amazilia fuscicaudata -> Amazilia fuscicaudata because type is 'ignore'.
Ignoring action Ceryle americana -> Ceryle americana because type is 'ignore'.
Ignoring action Dryobates scalaris -> Dryobates scalaris because type is 'ignore'.
Ignoring action Myiarchus lawrenceii -> Myiarchus lawrenceii because type is 'ignore'.
Ignoring action Aphelocoma insularis -> Aphelocoma insularis because type is 'ignore'.
Ignoring action Harporhynchus longirostris -> Harporhynchus longirostris because type is 'ignore'.
Ignoring action Carpodacus mexicanus -> Carpodacus mexicanus because type is 'ignore'.
Ignoring action Geothlypis poliocephala -> Geothlypis poliocephala because type is 'ignore'.
Ignoring action Pyrrhuloxia sinuata -> Pyrrhuloxia sinuata because type is 'ignore'.
Ignoring action Callothrus robustus -> Callothrus robustus because type is 'ignore'.
Ignoring action  ->  because type is 'ignore'.
Ignoring action  ->  because type is 'ignore'.
Ignoring action  ->  because type is 'ignore'.
Ignoring action Melanerpes formicivorus -> Melanerpes formicivorus because type is 'ignore'.
Ignoring action  ->  because type is 'ignore'.
Ignoring action  ->  because type is 'ignore'.
Ignoring action Myiarchus lawrenceii -> Myiarchus lawrenceii because type is 'ignore'.
Ignoring action Junco mearnsi -> Junco mearnsi because type is 'ignore'.
Ignoring action Ammodramus leconteii -> Ammodramus leconteii because type is 'ignore'.
Ignoring action  ->  because type is 'ignore'.
Ignoring action Canachites canadensis -> Canachites canadensis because type is 'ignore'.
Ignoring action  ->  because type is 'ignore'.
Ignoring action Cyrtonyx montezumae -> Cyrtonyx montezumae because type is 'ignore'.
Ignoring action  ->  because type is 'ignore'.
Ignoring action  ->  because type is 'ignore'.
Ignoring action Myiarchus lawrenceii -> Myiarchus lawrenceii because type is 'ignore'.
Ignoring action  ->  because type is 'ignore'.
Ignoring action  ->  because type is 'ignore'.
Ignoring action  ->  because type is 'ignore'.
Ignoring action Sporophila morelleti -> Sporophila morelleti because type is 'ignore'.
Ignoring action  ->  because type is 'ignore'.
Ignoring action  ->  because type is 'ignore'.
Ignoring action Melospiza cinerea -> Melospiza cinerea because type is 'ignore'.
Ignoring action Melospiza cinerea -> Melospiza cinerea because type is 'ignore'.
Ignoring action Melospiza cinerea -> Melospiza cinerea because type is 'ignore'.
Ignoring action Melospiza cinerea -> Melospiza cinerea because type is 'ignore'.
Ignoring action Melospiza cinerea -> Melospiza cinerea because type is 'ignore'.
Ignoring action Melospiza cinerea -> Melospiza cinerea because type is 'ignore'.
Ignoring action  ->  because type is 'ignore'.
Ignoring action  ->  because type is 'ignore'.
Ignoring action Colymbus dominicus -> Colymbus dominicus because type is 'ignore'.
Ignoring action Podilymbus podiceps -> Podilymbus podiceps because type is 'ignore'.
Ignoring action Colymbus holboellii -> Colymbus holboellii because type is 'ignore'.
Ignoring action Colymbus auritus -> Colymbus auritus because type is 'ignore'.
Ignoring action Colymbus nigricollis -> Colymbus nigricollis because type is 'ignore'.
Ignoring action Aechmophorus occidentalis -> Aechmophorus occidentalis because type is 'ignore'.
Ignoring action  ->  because type is 'ignore'.
Ignoring action  ->  because type is 'ignore'.
Ignoring action Otus trichopsis -> Otus trichopsis because type is 'ignore'.
Ignoring action Bubo virginianus -> Bubo virginianus because type is 'ignore'.
Ignoring action Nyctea nyctea -> Nyctea nyctea because type is 'ignore'.
Ignoring action Scotiaptex nebulosa -> Scotiaptex nebulosa because type is 'ignore'.
Ignoring action Surnia ulula -> Surnia ulula because type is 'ignore'.
Ignoring action Glaucidium gnoma -> Glaucidium gnoma because type is 'ignore'.
Ignoring action Glaucidium hoskinsii -> Glaucidium hoskinsii because type is 'ignore'.
Ignoring action Glaucidium phalaenoides -> Glaucidium phalaenoides because type is 'ignore'.
Ignoring action Micropallas whitneyi -> Micropallas whitneyi because type is 'ignore'.
Ignoring action Speotyto cunicularia -> Speotyto cunicularia because type is 'ignore'.
Ignoring action Asio wilsonianus -> Asio wilsonianus because type is 'ignore'.
Ignoring action Myiarchus lawrenceii -> Myiarchus lawrenceii because type is 'ignore'.
Ignoring action Phainopepla nitens -> Phainopepla nitens because type is 'ignore'.
Ignoring action Carpodacus mcgregori -> Carpodacus mcgregori because type is 'ignore'.
Ignoring action  ->  because type is 'ignore'.
Ignoring action  ->  because type is 'ignore'.
Ignoring action  ->  because type is 'ignore'.
Ignoring action  ->  because type is 'ignore'.
Ignoring action  ->  because type is 'ignore'.
Ignoring action  ->  because type is 'ignore'.
Ignoring action  ->  because type is 'ignore'.
Ignoring action  ->  because type is 'ignore'.
Ignoring action  ->  because type is 'ignore'.
Ignoring action Piranga hepatica -> Piranga hepatica because type is 'ignore'.
Ignoring action Piranga rubra -> Piranga rubra because type is 'ignore'.
Ignoring action Piranga erythromelas -> Piranga erythromelas because type is 'ignore'.
Ignoring action Piranga ludoviciana -> Piranga ludoviciana because type is 'ignore'.
Ignoring action Colymbus dominicus -> Colymbus dominicus because type is 'ignore'.
Ignoring action Puffinus griseus -> Puffinus griseus because type is 'ignore'.
Ignoring action Thalassidroma pelagica -> Thalassidroma pelagica because type is 'ignore'.
Ignoring action Fregata aquila -> Fregata aquila because type is 'ignore'.
Ignoring action Phaethon aethereus -> Phaethon aethereus because type is 'ignore'.
Ignoring action Phaethon americanus -> Phaethon americanus because type is 'ignore'.
Ignoring action Anhinga anhinga -> Anhinga anhinga because type is 'ignore'.
Ignoring action Egretta candidissima -> Egretta candidissima because type is 'ignore'.
Ignoring action Ardea cinerea -> Ardea cinerea because type is 'ignore'.
Ignoring action Olor cygnus -> Olor cygnus because type is 'ignore'.
Ignoring action Chen hyperborea -> Chen hyperborea because type is 'ignore'.
Ignoring action Chen rossii -> Chen rossii because type is 'ignore'.
Ignoring action Branta bernicla -> Branta bernicla because type is 'ignore'.
Ignoring action Mareca penelope -> Mareca penelope because type is 'ignore'.
Ignoring action Polysticta stelleri -> Polysticta stelleri because type is 'ignore'.
Ignoring action Pandion haliaetus -> Pandion haliaetus because type is 'ignore'.
Ignoring action Elanoides forficatus -> Elanoides forficatus because type is 'ignore'.
Ignoring action Elanus leucurus -> Elanus leucurus because type is 'ignore'.
Ignoring action Rostrhamus sociabilis -> Rostrhamus sociabilis because type is 'ignore'.
Ignoring action Ictinia mississippiensis -> Ictinia mississippiensis because type is 'ignore'.
Ignoring action Haliaeetus albicilla -> Haliaeetus albicilla because type is 'ignore'.
Ignoring action Haliaeetus leucocephalus -> Haliaeetus leucocephalus because type is 'ignore'.
Ignoring action Circus hudsonius -> Circus hudsonius because type is 'ignore'.
Ignoring action Accipiter velox -> Accipiter velox because type is 'ignore'.
Ignoring action Accipiter cooperii -> Accipiter cooperii because type is 'ignore'.
Ignoring action Astur atricapillus -> Astur atricapillus because type is 'ignore'.
Ignoring action Urubitinga anthracina -> Urubitinga anthracina because type is 'ignore'.
Ignoring action Parabuteo unicinctus -> Parabuteo unicinctus because type is 'ignore'.
Ignoring action Asturina plagiata -> Asturina plagiata because type is 'ignore'.
Ignoring action Buteo lineatus -> Buteo lineatus because type is 'ignore'.
Ignoring action Buteo platypterus -> Buteo platypterus because type is 'ignore'.
Ignoring action Buteo brachyurus -> Buteo brachyurus because type is 'ignore'.
Ignoring action Buteo swainsoni -> Buteo swainsoni because type is 'ignore'.
Ignoring action Buteo albicaudatus -> Buteo albicaudatus because type is 'ignore'.
Ignoring action Buteo abbreviatus -> Buteo abbreviatus because type is 'ignore'.
Ignoring action Buteo borealis -> Buteo borealis because type is 'ignore'.
Ignoring action Archibuteo ferrugineus -> Archibuteo ferrugineus because type is 'ignore'.
Ignoring action Archibuteo lagopus -> Archibuteo lagopus because type is 'ignore'.
Ignoring action Thrasaetos harpyia -> Thrasaetos harpyia because type is 'ignore'.
Ignoring action Aquila chrysaetos -> Aquila chrysaetos because type is 'ignore'.
Ignoring action Oreortyx pictus -> Oreortyx pictus because type is 'ignore'.
Ignoring action Callipepla squamata -> Callipepla squamata because type is 'ignore'.
Ignoring action Lophortyx californicus -> Lophortyx californicus because type is 'ignore'.
Ignoring action Lophortyx gambelii -> Lophortyx gambelii because type is 'ignore'.
Ignoring action Colinus virginianus -> Colinus virginianus because type is 'ignore'.
Ignoring action Colinus ridgwayi -> Colinus ridgwayi because type is 'ignore'.
Ignoring action Cyrtonyx montezumae -> Cyrtonyx montezumae because type is 'ignore'.
Ignoring action Meleagris gallopavo -> Meleagris gallopavo because type is 'ignore'.
Ignoring action Canachites canadensis -> Canachites canadensis because type is 'ignore'.
Ignoring action Centrocercus urophasianus -> Centrocercus urophasianus because type is 'ignore'.
Ignoring action Tympanuchus americanus -> Tympanuchus americanus because type is 'ignore'.
Ignoring action  ->  because type is 'ignore'.
Ignoring action  ->  because type is 'ignore'.
Ignoring action Gallinago media -> Gallinago media because type is 'ignore'.
Ignoring action Bartramia longicauda -> Bartramia longicauda because type is 'ignore'.
Ignoring action Aphriza virgata -> Aphriza virgata because type is 'ignore'.
Ignoring action Aegialitis hiaticula -> Aegialitis hiaticula because type is 'ignore'.
Ignoring action Aegialitis dubia -> Aegialitis dubia because type is 'ignore'.
Ignoring action Empidonax virescens -> Empidonax virescens because type is 'ignore'.
Ignoring action Corvus corax -> Corvus corax because type is 'ignore'.
Ignoring action Hylocichla fuscescens -> Hylocichla fuscescens because type is 'ignore'.
Ignoring action Leucosticte tephrocotis -> Leucosticte tephrocotis because type is 'ignore'.
Ignoring action Leucosticte griseonucha -> Leucosticte griseonucha because type is 'ignore'.
Ignoring action Leucosticte atrata -> Leucosticte atrata because type is 'ignore'.
Ignoring action Leucosticte australis -> Leucosticte australis because type is 'ignore'.
Ignoring action Carpodacus mexicanus -> Carpodacus mexicanus because type is 'ignore'.
Ignoring action Plectrophenax nivalis -> Plectrophenax nivalis because type is 'ignore'.
Ignoring action Plectrophenax hyperboreus -> Plectrophenax hyperboreus because type is 'ignore'.
Ignoring action Passerculus sandwichensis -> Passerculus sandwichensis because type is 'ignore'.
Ignoring action Passerculus beldingi -> Passerculus beldingi because type is 'ignore'.
Ignoring action Piranga ludoviciana -> Piranga ludoviciana because type is 'ignore'.
Ignoring action Agelaius gubernator -> Agelaius gubernator because type is 'ignore'.
Ignoring action Agelaius tricolor -> Agelaius tricolor because type is 'ignore'.
Eliminating non-binomial name 'thrasaãâ«tos harpyia'. at generate_supplement_counts.pl line 58, <> line 2420.
Ignoring action  ->  because type is 'ignore'.
Ignoring action  ->  because type is 'ignore'.
Ignoring action  ->  because type is 'ignore'.
Ignoring action  ->  because type is 'ignore'.
Ignoring action  ->  because type is 'ignore'.
Ignoring action  ->  because type is 'ignore'.
Ignoring action  ->  because type is 'ignore'.
Ignoring action  ->  because type is 'ignore'.
Ignoring action  ->  because type is 'ignore'.
Ignoring action  ->  because type is 'ignore'.
Ignoring action Colymbus nigricollis -> Colymbus nigricollis because type is 'ignore'.
Ignoring action Thalassidroma pelagica -> Thalassidroma pelagica because type is 'ignore'.
Ignoring action Pelecanus erythrorhynchos -> Pelecanus erythrorhynchos because type is 'ignore'.
Ignoring action Herodias egretta -> Herodias egretta because type is 'ignore'.
Ignoring action Botaurus lentiginosus -> Botaurus lentiginosus because type is 'ignore'.
Ignoring action Olor cygnus -> Olor cygnus because type is 'ignore'.
Ignoring action Anser albifrons -> Anser albifrons because type is 'ignore'.
Ignoring action Marila marila -> Marila marila because type is 'ignore'.
Ignoring action Somateria dresseri -> Somateria dresseri because type is 'ignore'.
Ignoring action Oidemia americana -> Oidemia americana because type is 'ignore'.
Ignoring action Clangula clangula -> Clangula clangula because type is 'ignore'.
Ignoring action Mergus americanus -> Mergus americanus because type is 'ignore'.
Ignoring action Pandion haliaetus -> Pandion haliaetus because type is 'ignore'.
Ignoring action Astur atricapillus -> Astur atricapillus because type is 'ignore'.
Ignoring action Falco sparverius -> Falco sparverius because type is 'ignore'.
Ignoring action Falco peregrinus -> Falco peregrinus because type is 'ignore'.
Ignoring action Cyrtonyx montezumae -> Cyrtonyx montezumae because type is 'ignore'.
Ignoring action Meleagris gallopavo -> Meleagris gallopavo because type is 'ignore'.
Ignoring action Canachites canadensis -> Canachites canadensis because type is 'ignore'.
Ignoring action Tympanuchus pallidicinctus -> Tympanuchus pallidicinctus because type is 'ignore'.
Ignoring action  ->  because type is 'ignore'.
Ignoring action Fulica americana -> Fulica americana because type is 'ignore'.
Ignoring action Philohela minor -> Philohela minor because type is 'ignore'.
Ignoring action Heteractitis incanus -> Heteractitis incanus because type is 'ignore'.
Ignoring action Charadrius apricarius -> Charadrius apricarius because type is 'ignore'.
Ignoring action Charadrius dominicus -> Charadrius dominicus because type is 'ignore'.
Ignoring action Haematopus ostralegus -> Haematopus ostralegus because type is 'ignore'.
Ignoring action Haematopus palliatus -> Haematopus palliatus because type is 'ignore'.
Ignoring action Recurvirostra americana -> Recurvirostra americana because type is 'ignore'.
Ignoring action Aluco pratincola -> Aluco pratincola because type is 'ignore'.
Ignoring action Otus xantusi -> Otus xantusi because type is 'ignore'.
Ignoring action Surnia ulula -> Surnia ulula because type is 'ignore'.
Ignoring action Asio wilsonianus -> Asio wilsonianus because type is 'ignore'.
Ignoring action Chordeiles acutipennis -> Chordeiles acutipennis because type is 'ignore'.
Ignoring action Eugenes fulgens -> Eugenes fulgens because type is 'ignore'.
Ignoring action Dryobates pubescens -> Dryobates pubescens because type is 'ignore'.
Ignoring action Picoides americanus -> Picoides americanus because type is 'ignore'.
Ignoring action Empidonax fulvifrons -> Empidonax fulvifrons because type is 'ignore'.
Ignoring action Aphelocoma texana -> Aphelocoma texana because type is 'ignore'.
Ignoring action Pica pica -> Pica pica because type is 'ignore'.
Ignoring action Corvus caurinus -> Corvus caurinus because type is 'ignore'.
Ignoring action Corvus brachyrhynchos -> Corvus brachyrhynchos because type is 'ignore'.
Ignoring action Corvus corax -> Corvus corax because type is 'ignore'.
Ignoring action Phainopepla nitens -> Phainopepla nitens because type is 'ignore'.
Ignoring action Cinclus mexicanus -> Cinclus mexicanus because type is 'ignore'.
Ignoring action Hylocichla guttata -> Hylocichla guttata because type is 'ignore'.
Ignoring action Planesticus migratorius -> Planesticus migratorius because type is 'ignore'.
Ignoring action Dumetella carolinensis -> Dumetella carolinensis because type is 'ignore'.
Ignoring action Mimus polyglottos -> Mimus polyglottos because type is 'ignore'.
Ignoring action Toxostoma rufum -> Toxostoma rufum because type is 'ignore'.
Ignoring action Toxostoma longirostre -> Toxostoma longirostre because type is 'ignore'.
Ignoring action Toxostoma bendirei -> Toxostoma bendirei because type is 'ignore'.
Ignoring action Toxostoma cinereum -> Toxostoma cinereum because type is 'ignore'.
Ignoring action Toxostoma curvirostre -> Toxostoma curvirostre because type is 'ignore'.
Ignoring action Toxostoma lecontei -> Toxostoma lecontei because type is 'ignore'.
Ignoring action Toxostoma redivivum -> Toxostoma redivivum because type is 'ignore'.
Ignoring action Sitta pygmaea -> Sitta pygmaea because type is 'ignore'.
Ignoring action Sitta pusilla -> Sitta pusilla because type is 'ignore'.
Ignoring action Sitta canadensis -> Sitta canadensis because type is 'ignore'.
Ignoring action Sitta carolinensis -> Sitta carolinensis because type is 'ignore'.
Ignoring action Nannus alascensis -> Nannus alascensis because type is 'ignore'.
Ignoring action Penthestes cinctus -> Penthestes cinctus because type is 'ignore'.
Ignoring action Tachycineta thalassina -> Tachycineta thalassina because type is 'ignore'.
Ignoring action Callichelidon cyaneoviridis -> Callichelidon cyaneoviridis because type is 'ignore'.
Ignoring action Chamaea fasciata -> Chamaea fasciata because type is 'ignore'.
Ignoring action Budytes flavus -> Budytes flavus because type is 'ignore'.
Ignoring action Astragalinus tristis -> Astragalinus tristis because type is 'ignore'.
Ignoring action Carpodacus mexicanus -> Carpodacus mexicanus because type is 'ignore'.
Ignoring action Carpodacus mcgregori -> Carpodacus mcgregori because type is 'ignore'.
Ignoring action Loxia curvirostra -> Loxia curvirostra because type is 'ignore'.
Ignoring action Passerculus sandwichensis -> Passerculus sandwichensis because type is 'ignore'.
Ignoring action Passerherbulus nelsoni -> Passerherbulus nelsoni because type is 'ignore'.
Ignoring action Passerherbulus lecontei -> Passerherbulus lecontei because type is 'ignore'.
Ignoring action Pipilo crissalis -> Pipilo crissalis because type is 'ignore'.
Ignoring action Setophaga ruticilla -> Setophaga ruticilla because type is 'ignore'.
Ignoring action Wilsonia canadensis -> Wilsonia canadensis because type is 'ignore'.
Ignoring action Sporophila morelleti -> Sporophila morelleti because type is 'ignore'.
Ignoring action Pyrrhuloxia sinuata -> Pyrrhuloxia sinuata because type is 'ignore'.
Ignoring action Icterus cucullatus -> Icterus cucullatus because type is 'ignore'.
Ignoring action  ->  because type is 'ignore'.
Ignoring action Thalassidroma pelagica -> Thalassidroma pelagica because type is 'ignore'.
Ignoring action Passerculus sandwichensis -> Passerculus sandwichensis because type is 'ignore'.
Ignoring action Passerherbulus nelsoni -> Passerherbulus nelsoni because type is 'ignore'.
Ignoring action Passerherbulus nelsoni -> Passerherbulus nelsoni because type is 'ignore'.
Ignoring action Guara alba -> Guara alba because type is 'ignore'.
Ignoring action Guara rubra -> Guara rubra because type is 'ignore'.
Ignoring action Plegadis autumnalis -> Plegadis autumnalis because type is 'ignore'.
Ignoring action Plegadis guarauna -> Plegadis guarauna because type is 'ignore'.
Ignoring action Peucedramus olivaceus -> Peucedramus olivaceus because type is 'ignore'.
Ignoring action Passerherbulus nelsoni -> Passerherbulus nelsoni because type is 'ignore'.
Ignoring action Passerherbulus nelsoni -> Passerherbulus nelsoni because type is 'ignore'.
Ignoring action Vermivora bachmani -> Vermivora bachmani because type is 'ignore'.
Ignoring action Vermivora pinus -> Vermivora pinus because type is 'ignore'.
Ignoring action Vermivora chrysoptera -> Vermivora chrysoptera because type is 'ignore'.
Ignoring action Vermivora peregrina -> Vermivora peregrina because type is 'ignore'.
Ignoring action Vermivora celata -> Vermivora celata because type is 'ignore'.
Ignoring action Vermivora virginiae -> Vermivora virginiae because type is 'ignore'.
Ignoring action Vermivora luciae -> Vermivora luciae because type is 'ignore'.
Ignoring action Compsothlypis americana -> Compsothlypis americana because type is 'ignore'.
Ignoring action Compsothlypis pitiayumi -> Compsothlypis pitiayumi because type is 'ignore'.
Ignoring action Dendroica aestiva -> Dendroica aestiva because type is 'ignore'.
Ignoring action Dendroica bryanti -> Dendroica bryanti because type is 'ignore'.
Ignoring action Dendroica pensylvanica -> Dendroica pensylvanica because type is 'ignore'.
Ignoring action Dendroica magnolia -> Dendroica magnolia because type is 'ignore'.
Ignoring action Dendroica tigrina -> Dendroica tigrina because type is 'ignore'.
Ignoring action Dendroica caerulescens -> Dendroica caerulescens because type is 'ignore'.
Ignoring action Dendroica coronata -> Dendroica coronata because type is 'ignore'.
Ignoring action Dendroica auduboni -> Dendroica auduboni because type is 'ignore'.
Ignoring action Dendroica nigrescens -> Dendroica nigrescens because type is 'ignore'.
Ignoring action Dendroica townsendi -> Dendroica townsendi because type is 'ignore'.
Ignoring action Dendroica occidentalis -> Dendroica occidentalis because type is 'ignore'.
Ignoring action Dendroica virens -> Dendroica virens because type is 'ignore'.
Ignoring action Dendroica chrysoparia -> Dendroica chrysoparia because type is 'ignore'.
Ignoring action Dendroica fusca -> Dendroica fusca because type is 'ignore'.
Ignoring action Dendroica dominica -> Dendroica dominica because type is 'ignore'.
Ignoring action Dendroica graciae -> Dendroica graciae because type is 'ignore'.
Ignoring action Dendroica vigorsi -> Dendroica vigorsi because type is 'ignore'.
Ignoring action Dendroica kirtlandi -> Dendroica kirtlandi because type is 'ignore'.
Ignoring action Dendroica discolor -> Dendroica discolor because type is 'ignore'.
Ignoring action Dendroica palmarum -> Dendroica palmarum because type is 'ignore'.
Ignoring action Dendroica castanea -> Dendroica castanea because type is 'ignore'.
Ignoring action Dendroica striata -> Dendroica striata because type is 'ignore'.
Ignoring action Dendroica cerulea -> Dendroica cerulea because type is 'ignore'.
Ignoring action Mniotilta varia -> Mniotilta varia because type is 'ignore'.
Ignoring action Setophaga ruticilla -> Setophaga ruticilla because type is 'ignore'.
Ignoring action Protonotaria citrea -> Protonotaria citrea because type is 'ignore'.
Ignoring action Helmitheros vermivorus -> Helmitheros vermivorus because type is 'ignore'.
Ignoring action Seiurus aurocapillus -> Seiurus aurocapillus because type is 'ignore'.
Ignoring action Seiurus noveboracensis -> Seiurus noveboracensis because type is 'ignore'.
Ignoring action Seiurus motacilla -> Seiurus motacilla because type is 'ignore'.
Ignoring action Oporornis formosus -> Oporornis formosus because type is 'ignore'.
Ignoring action Oporornis agilis -> Oporornis agilis because type is 'ignore'.
Ignoring action Oporornis philadelphia -> Oporornis philadelphia because type is 'ignore'.
Ignoring action Oporornis tolmiei -> Oporornis tolmiei because type is 'ignore'.
Ignoring action Geothlypis trichas -> Geothlypis trichas because type is 'ignore'.
Ignoring action Geothlypis beldingi -> Geothlypis beldingi because type is 'ignore'.
Ignoring action Chamaethlypis poliocephala -> Chamaethlypis poliocephala because type is 'ignore'.
Ignoring action Wilsonia citrina -> Wilsonia citrina because type is 'ignore'.
Ignoring action Wilsonia pusilla -> Wilsonia pusilla because type is 'ignore'.
Ignoring action Wilsonia canadensis -> Wilsonia canadensis because type is 'ignore'.
Ignoring action Cardellina rubrifrons -> Cardellina rubrifrons because type is 'ignore'.
Ignoring action Setophaga picta -> Setophaga picta because type is 'ignore'.
Ignoring action Icteria virens -> Icteria virens because type is 'ignore'.
Ignoring action Macronectes giganteus -> Macronectes giganteus because type is 'ignore'.
Ignoring action Fulmarus glacialis -> Fulmarus glacialis because type is 'ignore'.
Ignoring action Fulmarus rodgersi -> Fulmarus rodgersi because type is 'ignore'.
Ignoring action Pterodroma scalaris -> Pterodroma scalaris because type is 'ignore'.
Ignoring action Pterodroma fisheri -> Pterodroma fisheri because type is 'ignore'.
Ignoring action Pterodroma hasitata -> Pterodroma hasitata because type is 'ignore'.
Ignoring action Bulweria bulweri -> Bulweria bulweri because type is 'ignore'.
Ignoring action Priofinus cinereus -> Priofinus cinereus because type is 'ignore'.
Ignoring action Puffinus borealis -> Puffinus borealis because type is 'ignore'.
Ignoring action Puffinus cuneatus -> Puffinus cuneatus because type is 'ignore'.
Ignoring action Puffinus bulleri -> Puffinus bulleri because type is 'ignore'.
Ignoring action Puffinus carneipes -> Puffinus carneipes because type is 'ignore'.
Ignoring action Puffinus creatopus -> Puffinus creatopus because type is 'ignore'.
Ignoring action Puffinus gravis -> Puffinus gravis because type is 'ignore'.
Ignoring action Puffinus griseus -> Puffinus griseus because type is 'ignore'.
Ignoring action Puffinus tenuirostris -> Puffinus tenuirostris because type is 'ignore'.
Ignoring action Puffinus puffinus -> Puffinus puffinus because type is 'ignore'.
Ignoring action Puffinus auricularis -> Puffinus auricularis because type is 'ignore'.
Ignoring action Puffinus opisthomelas -> Puffinus opisthomelas because type is 'ignore'.
Ignoring action Puffinus lherminieri -> Puffinus lherminieri because type is 'ignore'.
Ignoring action Puffinus assimilis -> Puffinus assimilis because type is 'ignore'.
Ignoring action Oceanites oceanicus -> Oceanites oceanicus because type is 'ignore'.
Ignoring action Pelagodroma marina -> Pelagodroma marina because type is 'ignore'.
Ignoring action Fregetta grallaria -> Fregetta grallaria because type is 'ignore'.
Ignoring action Hydrobates pelagica -> Hydrobates pelagica because type is 'ignore'.
Ignoring action Halocyptena microsoma -> Halocyptena microsoma because type is 'ignore'.
Ignoring action Oceanodroma castro -> Oceanodroma castro because type is 'ignore'.
Ignoring action Oceanodroma leucorhoa -> Oceanodroma leucorhoa because type is 'ignore'.
Ignoring action Oceanodroma socorroensis -> Oceanodroma socorroensis because type is 'ignore'.
Ignoring action Oceanodroma macrodactyla -> Oceanodroma macrodactyla because type is 'ignore'.
Ignoring action Oceanodroma melania -> Oceanodroma melania because type is 'ignore'.
Ignoring action Oceanodroma homochroa -> Oceanodroma homochroa because type is 'ignore'.
Ignoring action Oceanodroma furcata -> Oceanodroma furcata because type is 'ignore'.
Ignoring action Elanoides forficatus -> Elanoides forficatus because type is 'ignore'.
Ignoring action Elanus leucurus -> Elanus leucurus because type is 'ignore'.
Ignoring action Rostrhamus sociabilis -> Rostrhamus sociabilis because type is 'ignore'.
Ignoring action Ictinia mississippiensis -> Ictinia mississippiensis because type is 'ignore'.
Ignoring action Haliaeetus albicilla -> Haliaeetus albicilla because type is 'ignore'.
Ignoring action Haliaeetus leucocephalus -> Haliaeetus leucocephalus because type is 'ignore'.
Ignoring action Circus hudsonius -> Circus hudsonius because type is 'ignore'.
Ignoring action Accipiter velox -> Accipiter velox because type is 'ignore'.
Ignoring action Accipiter cooperi -> Accipiter cooperi because type is 'ignore'.
Ignoring action Astur atricapillus -> Astur atricapillus because type is 'ignore'.
Ignoring action Urubitinga anthracina -> Urubitinga anthracina because type is 'ignore'.
Ignoring action Parabuteo unicinctus -> Parabuteo unicinctus because type is 'ignore'.
Ignoring action Asturina plagiata -> Asturina plagiata because type is 'ignore'.
Ignoring action Buteo lineatus -> Buteo lineatus because type is 'ignore'.
Ignoring action Buteo platypterus -> Buteo platypterus because type is 'ignore'.
Ignoring action Buteo brachyurus -> Buteo brachyurus because type is 'ignore'.
Ignoring action Buteo swainsoni -> Buteo swainsoni because type is 'ignore'.
Ignoring action Buteo albicaudatus -> Buteo albicaudatus because type is 'ignore'.
Ignoring action Buteo abbreviatus -> Buteo abbreviatus because type is 'ignore'.
Ignoring action Buteo borealis -> Buteo borealis because type is 'ignore'.
Ignoring action Buteo buteo -> Buteo buteo because type is 'ignore'.
Ignoring action Archibuteo ferrugineus -> Archibuteo ferrugineus because type is 'ignore'.
Ignoring action Archibuteo lagopus -> Archibuteo lagopus because type is 'ignore'.
Ignoring action Aquila chrysaetos -> Aquila chrysaetos because type is 'ignore'.
Ignoring action Passerherbulus nelsoni -> Passerherbulus nelsoni because type is 'ignore'.
Ignoring action Passerherbulus nelsoni -> Passerherbulus nelsoni because type is 'ignore'.
Ignoring action  ->  because type is 'ignore'.
Ignoring action  ->  because type is 'ignore'.
Ignoring action  ->  because type is 'ignore'.
Truncating 'falco sparveria paulus' to 'falco sparveria' in species count. at generate_supplement_counts.pl line 43, <> line 3885.
Truncating 'grus canadensis tabida' to 'grus canadensis' in species count. at generate_supplement_counts.pl line 43, <> line 3908.
Truncating 'grus canadensis tabida' to 'grus canadensis' in species count. at generate_supplement_counts.pl line 43, <> line 3908.
Ignoring action Gavia immer -> Gavia immer because type is 'ignore'.
Ignoring action Pterodroma cahow -> Pterodroma cahow because type is 'ignore'.
Ignoring action Pterodroma hasitata -> Pterodroma hasitata because type is 'ignore'.
Ignoring action Bulweria bulweri -> Bulweria bulweri because type is 'ignore'.
Ignoring action Puffinus carneipes -> Puffinus carneipes because type is 'ignore'.
Ignoring action Puffinus gravis -> Puffinus gravis because type is 'ignore'.
Ignoring action Puffinus griseus -> Puffinus griseus because type is 'ignore'.
Ignoring action Puffinus tenuirostris -> Puffinus tenuirostris because type is 'ignore'.
Ignoring action Puffinus puffinus -> Puffinus puffinus because type is 'ignore'.
Ignoring action Puffinus auricularis -> Puffinus auricularis because type is 'ignore'.
Ignoring action Puffinus opisthomelas -> Puffinus opisthomelas because type is 'ignore'.
Ignoring action Puffinus lherminieri -> Puffinus lherminieri because type is 'ignore'.
Ignoring action Puffinus assimilis -> Puffinus assimilis because type is 'ignore'.
Ignoring action Oceanodroma castro -> Oceanodroma castro because type is 'ignore'.
Ignoring action Phaethon aethereus -> Phaethon aethereus because type is 'ignore'.
Ignoring action Phaethon rubricaudus -> Phaethon rubricaudus because type is 'ignore'.
Ignoring action Phalacrocorax carbo -> Phalacrocorax carbo because type is 'ignore'.
Ignoring action Botaurus lentiginosus -> Botaurus lentiginosus because type is 'ignore'.
Ignoring action Plegadis falcinellus -> Plegadis falcinellus because type is 'ignore'.
Ignoring action Ajaia ajaja -> Ajaia ajaja because type is 'ignore'.
Ignoring action Gymnogyps californianus -> Gymnogyps californianus because type is 'ignore'.
Ignoring action Phoenicopterus ruber -> Phoenicopterus ruber because type is 'ignore'.
Ignoring action Cygnus cygnus -> Cygnus cygnus because type is 'ignore'.
Ignoring action Anser albifrons -> Anser albifrons because type is 'ignore'.
Ignoring action Branta bernicla -> Branta bernicla because type is 'ignore'.
Ignoring action Dafila acuta -> Dafila acuta because type is 'ignore'.
Ignoring action Somateria mollissima -> Somateria mollissima because type is 'ignore'.
Ignoring action Oidemia americana -> Oidemia americana because type is 'ignore'.
Ignoring action Glaucionetta clangula -> Glaucionetta clangula because type is 'ignore'.
Ignoring action Pandion haliaetus -> Pandion haliaetus because type is 'ignore'.
Ignoring action Astur atricapillus -> Astur atricapillus because type is 'ignore'.
Ignoring action Buteo albicaudatus -> Buteo albicaudatus because type is 'ignore'.
Ignoring action Aquila chrysaetos -> Aquila chrysaetos because type is 'ignore'.
Ignoring action Falco rusticolus -> Falco rusticolus because type is 'ignore'.
Ignoring action Oreortyx picta -> Oreortyx picta because type is 'ignore'.
Ignoring action Callipepla squamata -> Callipepla squamata because type is 'ignore'.
Ignoring action Lophortyx californica -> Lophortyx californica because type is 'ignore'.
Ignoring action Lophortyx gambeli -> Lophortyx gambeli because type is 'ignore'.
Ignoring action Colinus virginianus -> Colinus virginianus because type is 'ignore'.
Ignoring action Colinus ridgwayi -> Colinus ridgwayi because type is 'ignore'.
Ignoring action Cyrtonyx montezumae -> Cyrtonyx montezumae because type is 'ignore'.
Ignoring action Meleagris gallopavo -> Meleagris gallopavo because type is 'ignore'.
Ignoring action Canachites canadensis -> Canachites canadensis because type is 'ignore'.
Ignoring action Tympanuchus cupido -> Tympanuchus cupido because type is 'ignore'.
Ignoring action Fulica americana -> Fulica americana because type is 'ignore'.
Ignoring action Grus canadensis -> Grus canadensis because type is 'ignore'.
Ignoring action Limosa lapponica -> Limosa lapponica because type is 'ignore'.
Ignoring action Totanus totanus -> Totanus totanus because type is 'ignore'.
Ignoring action Totanus flavipes -> Totanus flavipes because type is 'ignore'.
Ignoring action Arenaria interpres -> Arenaria interpres because type is 'ignore'.
Ignoring action Arenaria melanocephala -> Arenaria melanocephala because type is 'ignore'.
Ignoring action Aphriza virgata -> Aphriza virgata because type is 'ignore'.
Ignoring action Calidris canutus -> Calidris canutus because type is 'ignore'.
Ignoring action Steganopus tricolor -> Steganopus tricolor because type is 'ignore'.
Ignoring action Lobipes lobatus -> Lobipes lobatus because type is 'ignore'.
Ignoring action Phalaropus fulicarius -> Phalaropus fulicarius because type is 'ignore'.
Ignoring action Pluvialis dominica -> Pluvialis dominica because type is 'ignore'.
Ignoring action Haematopus palliatus -> Haematopus palliatus because type is 'ignore'.
Ignoring action Chlidonias leucoptera -> Chlidonias leucoptera because type is 'ignore'.
Ignoring action Anous stolidus -> Anous stolidus because type is 'ignore'.
Ignoring action Rynchops nigra -> Rynchops nigra because type is 'ignore'.
Ignoring action Uria lomvia -> Uria lomvia because type is 'ignore'.
Ignoring action Fratercula arctica -> Fratercula arctica because type is 'ignore'.
Ignoring action Cuculus canorus -> Cuculus canorus because type is 'ignore'.
Ignoring action Coccyzus minor -> Coccyzus minor because type is 'ignore'.
Ignoring action Crotophaga ani -> Crotophaga ani because type is 'ignore'.
Ignoring action Tyto alba -> Tyto alba because type is 'ignore'.
Ignoring action Otus trichopsis -> Otus trichopsis because type is 'ignore'.
Ignoring action Surnia ulula -> Surnia ulula because type is 'ignore'.
Ignoring action Nyctidromus albicollis -> Nyctidromus albicollis because type is 'ignore'.
Ignoring action Antrostomus carolinensis -> Antrostomus carolinensis because type is 'ignore'.
Ignoring action Atthis heloisa -> Atthis heloisa because type is 'ignore'.
Ignoring action Dryobates pubescens -> Dryobates pubescens because type is 'ignore'.
Ignoring action Colaptes chrysoides -> Colaptes chrysoides because type is 'ignore'.
Ignoring action Myiochanes virens -> Myiochanes virens because type is 'ignore'.
Ignoring action Empidonax trailli -> Empidonax trailli because type is 'ignore'.
Ignoring action Sayornis phoebe -> Sayornis phoebe because type is 'ignore'.
Ignoring action Tyrannus tyrannus -> Tyrannus tyrannus because type is 'ignore'.
Ignoring action Pica pica -> Pica pica because type is 'ignore'.
Ignoring action Nucifraga columbiana -> Nucifraga columbiana because type is 'ignore'.
Ignoring action Calliope calliope -> Calliope calliope because type is 'ignore'.
Ignoring action Cyanosylvia suecica -> Cyanosylvia suecica because type is 'ignore'.
Ignoring action Troglodytes aedon -> Troglodytes aedon because type is 'ignore'.
Ignoring action Penthestes atricapillus -> Penthestes atricapillus because type is 'ignore'.
Ignoring action Tachycineta thalassina -> Tachycineta thalassina because type is 'ignore'.
Ignoring action Acanthis hornemanni -> Acanthis hornemanni because type is 'ignore'.
Ignoring action Loxia curvirostra -> Loxia curvirostra because type is 'ignore'.
Ignoring action Setophaga ruticilla -> Setophaga ruticilla because type is 'ignore'.
Ignoring action Seiurus noveboracensis -> Seiurus noveboracensis because type is 'ignore'.
Ignoring action Piranga rubra -> Piranga rubra because type is 'ignore'.
Ignoring action Piranga erythromelas -> Piranga erythromelas because type is 'ignore'.
Ignoring action Piranga ludoviciana -> Piranga ludoviciana because type is 'ignore'.
Ignoring action Tiaris canora -> Tiaris canora because type is 'ignore'.
Ignoring action Tiaris bicolor -> Tiaris bicolor because type is 'ignore'.
Ignoring action Icterus cucullatus -> Icterus cucullatus because type is 'ignore'.
Ignoring action Sturnella magna -> Sturnella magna because type is 'ignore'.
Ignoring action  ->  because type is 'ignore'.
Ignoring action  ->  because type is 'ignore'.
Ignoring action Pandion haliaetus -> Pandion haliaetus because type is 'ignore'.
Ignoring action Oreortyx picta -> Oreortyx picta because type is 'ignore'.
Ignoring action Callipepla squamata -> Callipepla squamata because type is 'ignore'.
Ignoring action Lophortyx californica -> Lophortyx californica because type is 'ignore'.
Ignoring action Colinus virginianus -> Colinus virginianus because type is 'ignore'.
Ignoring action Cyrtonyx montezumae -> Cyrtonyx montezumae because type is 'ignore'.
Ignoring action Perdix perdix -> Perdix perdix because type is 'ignore'.
Ignoring action Hirundo rustica -> Hirundo rustica because type is 'ignore'.
Ignoring action Fregetta tropica -> Fregetta tropica because type is 'ignore'.
Ignoring action  ->  because type is 'ignore'.
Ignoring action  ->  because type is 'ignore'.
Ignoring action  ->  because type is 'ignore'.
Ignoring action Anas acuta -> Anas acuta because type is 'ignore'.
Ignoring action Charadrius hiaticula -> Charadrius hiaticula because type is 'ignore'.
Ignoring action  ->  because type is 'ignore'.
Ignoring action  ->  because type is 'ignore'.
Ignoring action  ->  because type is 'ignore'.
Ignoring action  ->  because type is 'ignore'.
Ignoring action  ->  because type is 'ignore'.
Ignoring action  ->  because type is 'ignore'.
Ignoring action  ->  because type is 'ignore'.
Ignoring action  ->  because type is 'ignore'.
Ignoring action  ->  because type is 'ignore'.
Ignoring action  ->  because type is 'ignore'.
Ignoring action  ->  because type is 'ignore'.
Ignoring action Podilymbus podiceps -> Podilymbus podiceps because type is 'ignore'.
Ignoring action Aechmophorus occidentalis -> Aechmophorus occidentalis because type is 'ignore'.
Ignoring action Daption capensis -> Daption capensis because type is 'ignore'.
Ignoring action Puffinus assimilis -> Puffinus assimilis because type is 'ignore'.
Ignoring action Oceanodroma tethys -> Oceanodroma tethys because type is 'ignore'.
Ignoring action Oceanodroma castro -> Oceanodroma castro because type is 'ignore'.
Ignoring action Fregata magnificens -> Fregata magnificens because type is 'ignore'.
Ignoring action Phaethon aethereus -> Phaethon aethereus because type is 'ignore'.
Ignoring action Phaethon rubricauda -> Phaethon rubricauda because type is 'ignore'.
Ignoring action Phaethon lepturus -> Phaethon lepturus because type is 'ignore'.
Ignoring action Sula leucogaster -> Sula leucogaster because type is 'ignore'.
Ignoring action Phalacrocorax carbo -> Phalacrocorax carbo because type is 'ignore'.
Ignoring action Anhinga anhinga -> Anhinga anhinga because type is 'ignore'.
Ignoring action Ardea cinerea -> Ardea cinerea because type is 'ignore'.
Ignoring action Casmerodius albus -> Casmerodius albus because type is 'ignore'.
Ignoring action Plegadis falcinellus -> Plegadis falcinellus because type is 'ignore'.
Ignoring action Plegadis chihi -> Plegadis chihi because type is 'ignore'.
Ignoring action Phoenicopterus ruber -> Phoenicopterus ruber because type is 'ignore'.
Ignoring action Dendrocygna bicolor -> Dendrocygna bicolor because type is 'ignore'.
Ignoring action Dendrocygna autumnalis -> Dendrocygna autumnalis because type is 'ignore'.
Ignoring action Chen rossii -> Chen rossii because type is 'ignore'.
Ignoring action Branta bernicla -> Branta bernicla because type is 'ignore'.
Ignoring action Casarca ferruginea -> Casarca ferruginea because type is 'ignore'.
Ignoring action Mareca americana -> Mareca americana because type is 'ignore'.
Ignoring action Anas crecca -> Anas crecca because type is 'ignore'.
Ignoring action Anas diazi -> Anas diazi because type is 'ignore'.
Ignoring action Anas fulvigula -> Anas fulvigula because type is 'ignore'.
Ignoring action Anas bahamensis -> Anas bahamensis because type is 'ignore'.
Ignoring action Spatula clypeata -> Spatula clypeata because type is 'ignore'.
Ignoring action Aythya ferina -> Aythya ferina because type is 'ignore'.
Ignoring action Aythya valisineria -> Aythya valisineria because type is 'ignore'.
Ignoring action Aythya marila -> Aythya marila because type is 'ignore'.
Ignoring action Aythya affinis -> Aythya affinis because type is 'ignore'.
Ignoring action Somateria mollissima -> Somateria mollissima because type is 'ignore'.
Ignoring action Clangula hyemalis -> Clangula hyemalis because type is 'ignore'.
Ignoring action Oidemia nigra -> Oidemia nigra because type is 'ignore'.
Ignoring action Melanitta deglandi -> Melanitta deglandi because type is 'ignore'.
Ignoring action Bucephala clangula -> Bucephala clangula because type is 'ignore'.
Ignoring action Bucephala islandica -> Bucephala islandica because type is 'ignore'.
Ignoring action Bucephala albeola -> Bucephala albeola because type is 'ignore'.
Ignoring action Mergus merganser -> Mergus merganser because type is 'ignore'.
Ignoring action Accipiter gentilis -> Accipiter gentilis because type is 'ignore'.
Ignoring action Buteogallus anthracinus -> Buteogallus anthracinus because type is 'ignore'.
Ignoring action Parabuteo unicinctus -> Parabuteo unicinctus because type is 'ignore'.
Ignoring action Buteo nitidus -> Buteo nitidus because type is 'ignore'.
Ignoring action Buteo albicaudatus -> Buteo albicaudatus because type is 'ignore'.
Ignoring action Buteo regalis -> Buteo regalis because type is 'ignore'.
Ignoring action Buteo lagopus -> Buteo lagopus because type is 'ignore'.
Ignoring action Caracara cheriway -> Caracara cheriway because type is 'ignore'.
Ignoring action Colinus virginianus -> Colinus virginianus because type is 'ignore'.
Ignoring action Cyrtonyx montezumae -> Cyrtonyx montezumae because type is 'ignore'.
Ignoring action Dendragapus obscurus -> Dendragapus obscurus because type is 'ignore'.
Ignoring action Centrocercus urophasianus -> Centrocercus urophasianus because type is 'ignore'.
Ignoring action Alectoris graeca -> Alectoris graeca because type is 'ignore'.
Ignoring action Perdix perdix -> Perdix perdix because type is 'ignore'.
Ignoring action Gallinula chloropus -> Gallinula chloropus because type is 'ignore'.
Ignoring action Jacana spinosa -> Jacana spinosa because type is 'ignore'.
Ignoring action Capella gallinago -> Capella gallinago because type is 'ignore'.
Ignoring action Lymnocryptes minimus -> Lymnocryptes minimus because type is 'ignore'.
Ignoring action Numenius arquata -> Numenius arquata because type is 'ignore'.
Ignoring action Totanus totanus -> Totanus totanus because type is 'ignore'.
Ignoring action Totanus melanoleucus -> Totanus melanoleucus because type is 'ignore'.
Ignoring action Totanus flavipes -> Totanus flavipes because type is 'ignore'.
Ignoring action Limnodromus griseus -> Limnodromus griseus because type is 'ignore'.
Ignoring action Aphriza virgata -> Aphriza virgata because type is 'ignore'.
Ignoring action Calidris tenuirostris -> Calidris tenuirostris because type is 'ignore'.
Ignoring action Calidris canutus -> Calidris canutus because type is 'ignore'.
Ignoring action Pluvialis apricaria -> Pluvialis apricaria because type is 'ignore'.
Ignoring action Haematopus ostralegus -> Haematopus ostralegus because type is 'ignore'.
Ignoring action Haematopus bachmani -> Haematopus bachmani because type is 'ignore'.
Ignoring action Haematopus palliatus -> Haematopus palliatus because type is 'ignore'.
Ignoring action Recurvirostra americana -> Recurvirostra americana because type is 'ignore'.
Ignoring action Larus canus -> Larus canus because type is 'ignore'.
Ignoring action Rhodostethia rosea -> Rhodostethia rosea because type is 'ignore'.
Ignoring action Rissa tridactyla -> Rissa tridactyla because type is 'ignore'.
Ignoring action Thalasseus sandvicensis -> Thalasseus sandvicensis because type is 'ignore'.
Ignoring action Chlidonias leucopterus -> Chlidonias leucopterus because type is 'ignore'.
Ignoring action Uria aalge -> Uria aalge because type is 'ignore'.
Ignoring action Uria lomvia -> Uria lomvia because type is 'ignore'.
Ignoring action Alca torda -> Alca torda because type is 'ignore'.
Ignoring action Cyclorrhynchus psittacula -> Cyclorrhynchus psittacula because type is 'ignore'.
Ignoring action Columba squamosa -> Columba squamosa because type is 'ignore'.
Ignoring action Streptopelia chinensis -> Streptopelia chinensis because type is 'ignore'.
Ignoring action Conuropsis carolinensis -> Conuropsis carolinensis because type is 'ignore'.
Ignoring action Cuculus saturatus -> Cuculus saturatus because type is 'ignore'.
Ignoring action Coccyzus minor -> Coccyzus minor because type is 'ignore'.
Ignoring action Geococcyx californianus -> Geococcyx californianus because type is 'ignore'.
Ignoring action Otus flammeolus -> Otus flammeolus because type is 'ignore'.
Ignoring action Otus trichopsis -> Otus trichopsis because type is 'ignore'.
Ignoring action Surnia ulula -> Surnia ulula because type is 'ignore'.
Ignoring action Glaucidium brasilianum -> Glaucidium brasilianum because type is 'ignore'.
Ignoring action Chordeiles acutipennis -> Chordeiles acutipennis because type is 'ignore'.
Ignoring action Chordeiles minor -> Chordeiles minor because type is 'ignore'.
Ignoring action Nyctidromus albicollis -> Nyctidromus albicollis because type is 'ignore'.
Ignoring action Caprimulgus carolinensis -> Caprimulgus carolinensis because type is 'ignore'.
Ignoring action Cypseloides niger -> Cypseloides niger because type is 'ignore'.
Ignoring action Chaetura pelagica -> Chaetura pelagica because type is 'ignore'.
Ignoring action Chaetura vauxi -> Chaetura vauxi because type is 'ignore'.
Ignoring action Aeronautes saxatalis -> Aeronautes saxatalis because type is 'ignore'.
Ignoring action Apus pacificus -> Apus pacificus because type is 'ignore'.
Ignoring action Hylocharis xantusii -> Hylocharis xantusii because type is 'ignore'.
Ignoring action Amazilia verticalis -> Amazilia verticalis because type is 'ignore'.
Ignoring action Chloroceryle americana -> Chloroceryle americana because type is 'ignore'.
Ignoring action Jynx torquilla -> Jynx torquilla because type is 'ignore'.
Ignoring action Asyndesmus lewis -> Asyndesmus lewis because type is 'ignore'.
Ignoring action Melanerpes formicivorus -> Melanerpes formicivorus because type is 'ignore'.
Ignoring action Dendrocopos scalaris -> Dendrocopos scalaris because type is 'ignore'.
Ignoring action Picoides arcticus -> Picoides arcticus because type is 'ignore'.
Ignoring action Colaptes auratus -> Colaptes auratus because type is 'ignore'.
Ignoring action Colaptes chrysoides -> Colaptes chrysoides because type is 'ignore'.
Ignoring action Contopus pertinax -> Contopus pertinax because type is 'ignore'.
Ignoring action Empidonax traillii -> Empidonax traillii because type is 'ignore'.
Ignoring action  ->  because type is 'ignore'.
Ignoring action Myiarchus nuttingi -> Myiarchus nuttingi because type is 'ignore'.
Ignoring action Myiarchus crinitus -> Myiarchus crinitus because type is 'ignore'.
Ignoring action Myiarchus tyrannulus -> Myiarchus tyrannulus because type is 'ignore'.
Ignoring action Tyrannus melancholicus -> Tyrannus melancholicus because type is 'ignore'.
Ignoring action Tyrannus verticalis -> Tyrannus verticalis because type is 'ignore'.
Ignoring action Pitangus sulphuratus -> Pitangus sulphuratus because type is 'ignore'.
Ignoring action Platypsaris aglaiae -> Platypsaris aglaiae because type is 'ignore'.
Ignoring action Vireo solitarius -> Vireo solitarius because type is 'ignore'.
Ignoring action Aphelocoma ultramarina -> Aphelocoma ultramarina because type is 'ignore'.
Ignoring action Perisoreus canadensis -> Perisoreus canadensis because type is 'ignore'.
Ignoring action Pica pica -> Pica pica because type is 'ignore'.
Ignoring action Corvus caurinus -> Corvus caurinus because type is 'ignore'.
Ignoring action Corvus brachyrhynchos -> Corvus brachyrhynchos because type is 'ignore'.
Ignoring action Corvus corax -> Corvus corax because type is 'ignore'.
Ignoring action Sialia sialis -> Sialia sialis because type is 'ignore'.
Ignoring action Hylocichla ustulata -> Hylocichla ustulata because type is 'ignore'.
Ignoring action Hylocichla guttata -> Hylocichla guttata because type is 'ignore'.
Ignoring action Turdus merula -> Turdus merula because type is 'ignore'.
Ignoring action Turdus musicus -> Turdus musicus because type is 'ignore'.
Ignoring action Luscinia calliope -> Luscinia calliope because type is 'ignore'.
Ignoring action Luscinia svecica -> Luscinia svecica because type is 'ignore'.
Ignoring action Acridotheres cristatellus -> Acridotheres cristatellus because type is 'ignore'.
Ignoring action Toxostoma longirostre -> Toxostoma longirostre because type is 'ignore'.
Ignoring action Toxostoma cinereum -> Toxostoma cinereum because type is 'ignore'.
Ignoring action Toxostoma lecontei -> Toxostoma lecontei because type is 'ignore'.
Ignoring action Sitta pygmaea -> Sitta pygmaea because type is 'ignore'.
Ignoring action Catherpes mexicanus -> Catherpes mexicanus because type is 'ignore'.
Ignoring action Parus cinctus -> Parus cinctus because type is 'ignore'.
Ignoring action Parus hudsonicus -> Parus hudsonicus because type is 'ignore'.
Ignoring action Psaltriparus minimus -> Psaltriparus minimus because type is 'ignore'.
Ignoring action Psaltriparus melanotis -> Psaltriparus melanotis because type is 'ignore'.
Ignoring action Progne cryptoleuca -> Progne cryptoleuca because type is 'ignore'.
Ignoring action Petrochelidon fulva -> Petrochelidon fulva because type is 'ignore'.
Ignoring action Delichon urbica -> Delichon urbica because type is 'ignore'.
Ignoring action Locustella ochotensis -> Locustella ochotensis because type is 'ignore'.
Ignoring action Phylloscopus borealis -> Phylloscopus borealis because type is 'ignore'.
Ignoring action Chamaea fasciata -> Chamaea fasciata because type is 'ignore'.
Ignoring action Passer domesticus -> Passer domesticus because type is 'ignore'.
Ignoring action Anthus gustavi -> Anthus gustavi because type is 'ignore'.
Ignoring action Anthus spinoletta -> Anthus spinoletta because type is 'ignore'.
Ignoring action Peucedramus taeniatus -> Peucedramus taeniatus because type is 'ignore'.
Ignoring action Spinus tristis -> Spinus tristis because type is 'ignore'.
Ignoring action Spinus psaltria -> Spinus psaltria because type is 'ignore'.
Ignoring action Carduelis carduelis -> Carduelis carduelis because type is 'ignore'.
Ignoring action Acanthis flammea -> Acanthis flammea because type is 'ignore'.
Ignoring action Carpodacus cassinii -> Carpodacus cassinii because type is 'ignore'.
Ignoring action Pyrrhula pyrrhula -> Pyrrhula pyrrhula because type is 'ignore'.
Ignoring action Coccothraustes coccothraustes -> Coccothraustes coccothraustes because type is 'ignore'.
Ignoring action Plectrophenax hyperboreus -> Plectrophenax hyperboreus because type is 'ignore'.
Ignoring action Zonotrichia querula -> Zonotrichia querula because type is 'ignore'.
Ignoring action Junco phaeonotus -> Junco phaeonotus because type is 'ignore'.
Ignoring action Ammospiza mirabilis -> Ammospiza mirabilis because type is 'ignore'.
Ignoring action Passerherbulus caudacutus -> Passerherbulus caudacutus because type is 'ignore'.
Ignoring action Amphispiza belli -> Amphispiza belli because type is 'ignore'.
Ignoring action Aimophila aestivalis -> Aimophila aestivalis because type is 'ignore'.
Ignoring action Pipilo erythrophthalmus -> Pipilo erythrophthalmus because type is 'ignore'.
Ignoring action Pipilo fuscus -> Pipilo fuscus because type is 'ignore'.
Ignoring action Vermivora bachmanii -> Vermivora bachmanii because type is 'ignore'.
Ignoring action Vermivora pinus -> Vermivora pinus because type is 'ignore'.
Ignoring action Vermivora chrysoptera -> Vermivora chrysoptera because type is 'ignore'.
Ignoring action Vermivora peregrina -> Vermivora peregrina because type is 'ignore'.
Ignoring action Vermivora celata -> Vermivora celata because type is 'ignore'.
Ignoring action Vermivora ruficapilla -> Vermivora ruficapilla because type is 'ignore'.
Ignoring action Vermivora virginiae -> Vermivora virginiae because type is 'ignore'.
Ignoring action Vermivora crissalis -> Vermivora crissalis because type is 'ignore'.
Ignoring action Vermivora luciae -> Vermivora luciae because type is 'ignore'.
Ignoring action Parula americana -> Parula americana because type is 'ignore'.
Ignoring action Parula pitiayumi -> Parula pitiayumi because type is 'ignore'.
Ignoring action Parula graysoni -> Parula graysoni because type is 'ignore'.
Ignoring action Dendroica pensylvanica -> Dendroica pensylvanica because type is 'ignore'.
Ignoring action Dendroica magnolia -> Dendroica magnolia because type is 'ignore'.
Ignoring action Dendroica tigrina -> Dendroica tigrina because type is 'ignore'.
Ignoring action Dendroica caerulescens -> Dendroica caerulescens because type is 'ignore'.
Ignoring action Dendroica coronata -> Dendroica coronata because type is 'ignore'.
Ignoring action Dendroica auduboni -> Dendroica auduboni because type is 'ignore'.
Ignoring action Dendroica nigrescens -> Dendroica nigrescens because type is 'ignore'.
Ignoring action Dendroica townsendi -> Dendroica townsendi because type is 'ignore'.
Ignoring action Dendroica occidentalis -> Dendroica occidentalis because type is 'ignore'.
Ignoring action Dendroica virens -> Dendroica virens because type is 'ignore'.
Ignoring action Dendroica chrysoparia -> Dendroica chrysoparia because type is 'ignore'.
Ignoring action Dendroica fusca -> Dendroica fusca because type is 'ignore'.
Ignoring action Dendroica dominica -> Dendroica dominica because type is 'ignore'.
Ignoring action Dendroica graciae -> Dendroica graciae because type is 'ignore'.
Ignoring action Dendroica pinus -> Dendroica pinus because type is 'ignore'.
Ignoring action Dendroica kirtlandii -> Dendroica kirtlandii because type is 'ignore'.
Ignoring action Dendroica discolor -> Dendroica discolor because type is 'ignore'.
Ignoring action Dendroica palmarum -> Dendroica palmarum because type is 'ignore'.
Ignoring action Dendroica castanea -> Dendroica castanea because type is 'ignore'.
Ignoring action Dendroica striata -> Dendroica striata because type is 'ignore'.
Ignoring action Dendroica cerulea -> Dendroica cerulea because type is 'ignore'.
Ignoring action Mniotilta varia -> Mniotilta varia because type is 'ignore'.
Ignoring action Setophaga ruticilla -> Setophaga ruticilla because type is 'ignore'.
Ignoring action Protonotaria citrea -> Protonotaria citrea because type is 'ignore'.
Ignoring action Helmitheros vermivorus -> Helmitheros vermivorus because type is 'ignore'.
Ignoring action Limnothlypis swainsonii -> Limnothlypis swainsonii because type is 'ignore'.
Ignoring action Seiurus aurocapillus -> Seiurus aurocapillus because type is 'ignore'.
Ignoring action Seiurus noveboracensis -> Seiurus noveboracensis because type is 'ignore'.
Ignoring action Seiurus motacilla -> Seiurus motacilla because type is 'ignore'.
Ignoring action Oporornis formosus -> Oporornis formosus because type is 'ignore'.
Ignoring action Oporornis agilis -> Oporornis agilis because type is 'ignore'.
Ignoring action Oporornis philadelphia -> Oporornis philadelphia because type is 'ignore'.
Ignoring action Oporornis tolmiei -> Oporornis tolmiei because type is 'ignore'.
Ignoring action Geothlypis trichas -> Geothlypis trichas because type is 'ignore'.
Ignoring action Geothlypis beldingi -> Geothlypis beldingi because type is 'ignore'.
Ignoring action Chamaethlypis poliocephala -> Chamaethlypis poliocephala because type is 'ignore'.
Ignoring action Wilsonia citrina -> Wilsonia citrina because type is 'ignore'.
Ignoring action Wilsonia pusilla -> Wilsonia pusilla because type is 'ignore'.
Ignoring action Wilsonia canadensis -> Wilsonia canadensis because type is 'ignore'.
Ignoring action Cardellina rubrifrons -> Cardellina rubrifrons because type is 'ignore'.
Ignoring action Setophaga picta -> Setophaga picta because type is 'ignore'.
Ignoring action Euthlypis lachrymosa -> Euthlypis lachrymosa because type is 'ignore'.
Ignoring action Icteria virens -> Icteria virens because type is 'ignore'.
Ignoring action Sporophila torqueola -> Sporophila torqueola because type is 'ignore'.
Ignoring action Tiaris canora -> Tiaris canora because type is 'ignore'.
Ignoring action Tiaris bicolor -> Tiaris bicolor because type is 'ignore'.
Ignoring action Pyrrhuloxia sinuata -> Pyrrhuloxia sinuata because type is 'ignore'.
Ignoring action Icterus pectoralis -> Icterus pectoralis because type is 'ignore'.
Ignoring action Icterus gularis -> Icterus gularis because type is 'ignore'.
Ignoring action Icterus graduacauda -> Icterus graduacauda because type is 'ignore'.
Ignoring action Agelaius phoeniceus -> Agelaius phoeniceus because type is 'ignore'.
Ignoring action Agelaius tricolor -> Agelaius tricolor because type is 'ignore'.
Ignoring action Quiscalus quiscula -> Quiscalus quiscula because type is 'ignore'.
Ignoring action Tangavius aeneus -> Tangavius aeneus because type is 'ignore'.
Ignoring action Molothrus ater -> Molothrus ater because type is 'ignore'.
Ignoring action Parula americana -> Parula americana because type is 'ignore'.
Ignoring action  ->  because type is 'ignore'.
Ignoring action  ->  because type is 'ignore'.
Ignoring action Dendrocygna bicolor -> Dendrocygna bicolor because type is 'ignore'.
Ignoring action Dendrocygna viduata -> Dendrocygna viduata because type is 'ignore'.
Ignoring action Dendrocygna arborea -> Dendrocygna arborea because type is 'ignore'.
Ignoring action Dendrocygna autumnalis -> Dendrocygna autumnalis because type is 'ignore'.
Ignoring action  ->  because type is 'ignore'.
Ignoring action  ->  because type is 'ignore'.
Ignoring action  ->  because type is 'ignore'.
Ignoring action  ->  because type is 'ignore'.
Ignoring action Diomedea cauta -> Diomedea cauta because type is 'ignore'.
Ignoring action Fulmarus glacialis -> Fulmarus glacialis because type is 'ignore'.
Ignoring action Pterodroma inexpectata -> Pterodroma inexpectata because type is 'ignore'.
Ignoring action Pterodroma arminjoniana -> Pterodroma arminjoniana because type is 'ignore'.
Ignoring action Puffinus bulleri -> Puffinus bulleri because type is 'ignore'.
Ignoring action Puffinus carneipes -> Puffinus carneipes because type is 'ignore'.
Ignoring action Puffinus tenuirostris -> Puffinus tenuirostris because type is 'ignore'.
Ignoring action Oceanites oceanicus -> Oceanites oceanicus because type is 'ignore'.
Ignoring action Pelagodroma marina -> Pelagodroma marina because type is 'ignore'.
Ignoring action Oceanodroma tethys -> Oceanodroma tethys because type is 'ignore'.
Ignoring action Oceanodroma castro -> Oceanodroma castro because type is 'ignore'.
Ignoring action Oceanodroma leucorhoa -> Oceanodroma leucorhoa because type is 'ignore'.
Ignoring action Oceanodroma macrodactyla -> Oceanodroma macrodactyla because type is 'ignore'.
Ignoring action Oceanodroma melania -> Oceanodroma melania because type is 'ignore'.
Ignoring action Oceanodroma homochroa -> Oceanodroma homochroa because type is 'ignore'.
Ignoring action Oceanodroma furcata -> Oceanodroma furcata because type is 'ignore'.
Ignoring action Fregata magnificens -> Fregata magnificens because type is 'ignore'.
Ignoring action Phaethon aethereus -> Phaethon aethereus because type is 'ignore'.
Ignoring action Phaethon rubricauda -> Phaethon rubricauda because type is 'ignore'.
Ignoring action Phaethon lepturus -> Phaethon lepturus because type is 'ignore'.
Ignoring action Sula dactylatra -> Sula dactylatra because type is 'ignore'.
Ignoring action Pelecanus erythrorhynchos -> Pelecanus erythrorhynchos because type is 'ignore'.
Ignoring action Casmerodius albus -> Casmerodius albus because type is 'ignore'.
Ignoring action Butorides striatus -> Butorides striatus because type is 'ignore'.
Ignoring action Nycticorax nycticorax -> Nycticorax nycticorax because type is 'ignore'.
Ignoring action Mycteria americana -> Mycteria americana because type is 'ignore'.
Ignoring action Anser albifrons -> Anser albifrons because type is 'ignore'.
Ignoring action Anas penelope -> Anas penelope because type is 'ignore'.
Ignoring action Anas rubripes -> Anas rubripes because type is 'ignore'.
Ignoring action Anas acuta -> Anas acuta because type is 'ignore'.
Ignoring action Anas bahamensis -> Anas bahamensis because type is 'ignore'.
Ignoring action Anas clypeata -> Anas clypeata because type is 'ignore'.
Ignoring action Elanoides forficatus -> Elanoides forficatus because type is 'ignore'.
Ignoring action Rostrhamus sociabilis -> Rostrhamus sociabilis because type is 'ignore'.
Ignoring action Haliaeetus albicilla -> Haliaeetus albicilla because type is 'ignore'.
Ignoring action Haliaeetus pelagicus -> Haliaeetus pelagicus because type is 'ignore'.
Ignoring action Circus cyaneus -> Circus cyaneus because type is 'ignore'.
Ignoring action Accipiter gentilis -> Accipiter gentilis because type is 'ignore'.
Ignoring action Buteogallus anthracinus -> Buteogallus anthracinus because type is 'ignore'.
Ignoring action Falco tinnunculus -> Falco tinnunculus because type is 'ignore'.
Ignoring action Falco sparverius -> Falco sparverius because type is 'ignore'.
Ignoring action Falco columbarius -> Falco columbarius because type is 'ignore'.
Ignoring action Ortalis vetula -> Ortalis vetula because type is 'ignore'.
Ignoring action Colinus virginianus -> Colinus virginianus because type is 'ignore'.
Ignoring action Cyrtonyx montezumae -> Cyrtonyx montezumae because type is 'ignore'.
Ignoring action Meleagris gallopavo -> Meleagris gallopavo because type is 'ignore'.
Ignoring action Dendragapus obscurus -> Dendragapus obscurus because type is 'ignore'.
Ignoring action Lagopus lagopus -> Lagopus lagopus because type is 'ignore'.
Ignoring action Lagopus mutus -> Lagopus mutus because type is 'ignore'.
Ignoring action Lagopus leucurus -> Lagopus leucurus because type is 'ignore'.
Ignoring action Bonasa umbellus -> Bonasa umbellus because type is 'ignore'.
Ignoring action Centrocercus urophasianus -> Centrocercus urophasianus because type is 'ignore'.
Ignoring action Tympanuchus cupido -> Tympanuchus cupido because type is 'ignore'.
Ignoring action Tympanuchus pallidicinctus -> Tympanuchus pallidicinctus because type is 'ignore'.
Ignoring action Gallinula chloropus -> Gallinula chloropus because type is 'ignore'.
Ignoring action Fulica atra -> Fulica atra because type is 'ignore'.
Ignoring action Jacana spinosa -> Jacana spinosa because type is 'ignore'.
Ignoring action Scolopax rusticola -> Scolopax rusticola because type is 'ignore'.
Ignoring action Lymnocryptes minimus -> Lymnocryptes minimus because type is 'ignore'.
Ignoring action Bartramia longicauda -> Bartramia longicauda because type is 'ignore'.
Ignoring action Heteroscelus brevipes -> Heteroscelus brevipes because type is 'ignore'.
Ignoring action Calidris canutus -> Calidris canutus because type is 'ignore'.
Ignoring action Calidris ruficollis -> Calidris ruficollis because type is 'ignore'.
Ignoring action Eurynorhynchus pygmeus -> Eurynorhynchus pygmeus because type is 'ignore'.
Ignoring action Pluvialis apricaria -> Pluvialis apricaria because type is 'ignore'.
Ignoring action Pluvialis dominica -> Pluvialis dominica because type is 'ignore'.
Ignoring action Charadrius hiaticula -> Charadrius hiaticula because type is 'ignore'.
Ignoring action Vanellus vanellus -> Vanellus vanellus because type is 'ignore'.
Ignoring action Haematopus bachmani -> Haematopus bachmani because type is 'ignore'.
Ignoring action Catharacta skua -> Catharacta skua because type is 'ignore'.
Ignoring action Stercorarius pomarinus -> Stercorarius pomarinus because type is 'ignore'.
Ignoring action Stercorarius parasiticus -> Stercorarius parasiticus because type is 'ignore'.
Ignoring action Stercorarius longicaudus -> Stercorarius longicaudus because type is 'ignore'.
Ignoring action Larus ridibundus -> Larus ridibundus because type is 'ignore'.
Ignoring action Chlidonias leucopterus -> Chlidonias leucopterus because type is 'ignore'.
Ignoring action Anous stolidus -> Anous stolidus because type is 'ignore'.
Ignoring action Rynchops niger -> Rynchops niger because type is 'ignore'.
Ignoring action Fratercula arctica -> Fratercula arctica because type is 'ignore'.
Ignoring action Streptopelia risoria -> Streptopelia risoria because type is 'ignore'.
Ignoring action Columbina passerina -> Columbina passerina because type is 'ignore'.
Ignoring action Leptotila verreauxi -> Leptotila verreauxi because type is 'ignore'.
Ignoring action Geococcyx californianus -> Geococcyx californianus because type is 'ignore'.
Ignoring action Tyto alba -> Tyto alba because type is 'ignore'.
Ignoring action Otus trichopsis -> Otus trichopsis because type is 'ignore'.
Ignoring action Surnia ulula -> Surnia ulula because type is 'ignore'.
Ignoring action Glaucidium gnoma -> Glaucidium gnoma because type is 'ignore'.
Ignoring action Glaucidium brasilianum -> Glaucidium brasilianum because type is 'ignore'.
Ignoring action Nyctidromus albicollis -> Nyctidromus albicollis because type is 'ignore'.
Ignoring action Phalaenoptilus nuttallii -> Phalaenoptilus nuttallii because type is 'ignore'.
Ignoring action Apus pacificus -> Apus pacificus because type is 'ignore'.
Ignoring action Amazilia tzacatl -> Amazilia tzacatl because type is 'ignore'.
Ignoring action Eugenes fulgens -> Eugenes fulgens because type is 'ignore'.
Ignoring action Atthis heloisa -> Atthis heloisa because type is 'ignore'.
Ignoring action Trogon elegans -> Trogon elegans because type is 'ignore'.
Ignoring action Jynx torquilla -> Jynx torquilla because type is 'ignore'.
Ignoring action Picoides tridactylus -> Picoides tridactylus because type is 'ignore'.
Ignoring action Picoides arcticus -> Picoides arcticus because type is 'ignore'.
Ignoring action Colaptes auratus -> Colaptes auratus because type is 'ignore'.
Ignoring action Camptostoma imberbe -> Camptostoma imberbe because type is 'ignore'.
Ignoring action Contopus pertinax -> Contopus pertinax because type is 'ignore'.
Ignoring action Contopus sordidulus -> Contopus sordidulus because type is 'ignore'.
Ignoring action Contopus virens -> Contopus virens because type is 'ignore'.
Ignoring action Myiarchus tuberculifer -> Myiarchus tuberculifer because type is 'ignore'.
Ignoring action Myiarchus tyrannulus -> Myiarchus tyrannulus because type is 'ignore'.
Ignoring action Pitangus sulphuratus -> Pitangus sulphuratus because type is 'ignore'.
Ignoring action Aphelocoma ultramarina -> Aphelocoma ultramarina because type is 'ignore'.
Ignoring action Corvus brachyrhynchos -> Corvus brachyrhynchos because type is 'ignore'.
Ignoring action Corvus cryptoleucus -> Corvus cryptoleucus because type is 'ignore'.
Ignoring action Cinclus mexicanus -> Cinclus mexicanus because type is 'ignore'.
Ignoring action Ixoreus naevius -> Ixoreus naevius because type is 'ignore'.
Ignoring action Sialia sialis -> Sialia sialis because type is 'ignore'.
Ignoring action Sialia mexicana -> Sialia mexicana because type is 'ignore'.
Ignoring action Sialia currucoides -> Sialia currucoides because type is 'ignore'.
Ignoring action Myadestes townsendi -> Myadestes townsendi because type is 'ignore'.
Ignoring action Catharus fuscescens -> Catharus fuscescens because type is 'ignore'.
Ignoring action Catharus minimus -> Catharus minimus because type is 'ignore'.
Ignoring action Catharus ustulatus -> Catharus ustulatus because type is 'ignore'.
Ignoring action Catharus guttatus -> Catharus guttatus because type is 'ignore'.
Ignoring action Hylocichla mustelina -> Hylocichla mustelina because type is 'ignore'.
Ignoring action Turdus merula -> Turdus merula because type is 'ignore'.
Ignoring action Turdus pilaris -> Turdus pilaris because type is 'ignore'.
Ignoring action Turdus iliacus -> Turdus iliacus because type is 'ignore'.
Ignoring action Turdus migratorius -> Turdus migratorius because type is 'ignore'.
Ignoring action Luscinia calliope -> Luscinia calliope because type is 'ignore'.
Ignoring action Luscinia svecica -> Luscinia svecica because type is 'ignore'.
Ignoring action Oenanthe oenanthe -> Oenanthe oenanthe because type is 'ignore'.
Ignoring action Sturnus vulgaris -> Sturnus vulgaris because type is 'ignore'.
Ignoring action Dumetella carolinensis -> Dumetella carolinensis because type is 'ignore'.
Ignoring action Cistothorus platensis -> Cistothorus platensis because type is 'ignore'.
Ignoring action Cistothorus palustris -> Cistothorus palustris because type is 'ignore'.
Ignoring action Auriparus flaviceps -> Auriparus flaviceps because type is 'ignore'.
Ignoring action Polioptila caerulea -> Polioptila caerulea because type is 'ignore'.
Ignoring action Polioptila melanura -> Polioptila melanura because type is 'ignore'.
Ignoring action Parus cinctus -> Parus cinctus because type is 'ignore'.
Ignoring action Psaltriparus minimus -> Psaltriparus minimus because type is 'ignore'.
Ignoring action Delichon urbica -> Delichon urbica because type is 'ignore'.
Ignoring action Regulus calendula -> Regulus calendula because type is 'ignore'.
Ignoring action Regulus satrapa -> Regulus satrapa because type is 'ignore'.
Ignoring action Locustella ochotensis -> Locustella ochotensis because type is 'ignore'.
Ignoring action Phylloscopus borealis -> Phylloscopus borealis because type is 'ignore'.
Ignoring action Chamaea fasciata -> Chamaea fasciata because type is 'ignore'.
Ignoring action Alauda arvensis -> Alauda arvensis because type is 'ignore'.
Ignoring action Passer domesticus -> Passer domesticus because type is 'ignore'.
Ignoring action Passer montanus -> Passer montanus because type is 'ignore'.
Ignoring action Prunella montanella -> Prunella montanella because type is 'ignore'.
Ignoring action Peucedramus taeniatus -> Peucedramus taeniatus because type is 'ignore'.
Ignoring action Pyrrhula pyrrhula -> Pyrrhula pyrrhula because type is 'ignore'.
Ignoring action Emberiza rustica -> Emberiza rustica because type is 'ignore'.
Ignoring action Calcarius mccownii -> Calcarius mccownii because type is 'ignore'.
Ignoring action Calcarius lapponicus -> Calcarius lapponicus because type is 'ignore'.
Ignoring action Calcarius pictus -> Calcarius pictus because type is 'ignore'.
Ignoring action Calcarius ornatus -> Calcarius ornatus because type is 'ignore'.
Ignoring action Plectrophenax nivalis -> Plectrophenax nivalis because type is 'ignore'.
Ignoring action Plectrophenax hyperboreus -> Plectrophenax hyperboreus because type is 'ignore'.
Ignoring action Calamospiza melanocorys -> Calamospiza melanocorys because type is 'ignore'.
Ignoring action Passerella iliaca -> Passerella iliaca because type is 'ignore'.
Ignoring action Melospiza melodia -> Melospiza melodia because type is 'ignore'.
Ignoring action Melospiza lincolnii -> Melospiza lincolnii because type is 'ignore'.
Ignoring action Melospiza georgiana -> Melospiza georgiana because type is 'ignore'.
Ignoring action Zonotrichia querula -> Zonotrichia querula because type is 'ignore'.
Ignoring action Zonotrichia leucophrys -> Zonotrichia leucophrys because type is 'ignore'.
Ignoring action Zonotrichia albicollis -> Zonotrichia albicollis because type is 'ignore'.
Ignoring action Zonotrichia atricapilla -> Zonotrichia atricapilla because type is 'ignore'.
Ignoring action Junco hyemalis -> Junco hyemalis because type is 'ignore'.
Ignoring action Junco phaeonotus -> Junco phaeonotus because type is 'ignore'.
Ignoring action Passerculus sandwichensis -> Passerculus sandwichensis because type is 'ignore'.
Ignoring action Ammospiza leconteii -> Ammospiza leconteii because type is 'ignore'.
Ignoring action Ammodramus henslowii -> Ammodramus henslowii because type is 'ignore'.
Ignoring action Ammodramus bairdii -> Ammodramus bairdii because type is 'ignore'.
Ignoring action Ammodramus savannarum -> Ammodramus savannarum because type is 'ignore'.
Ignoring action Spizella arborea -> Spizella arborea because type is 'ignore'.
Ignoring action Spizella passerina -> Spizella passerina because type is 'ignore'.
Ignoring action Spizella pallida -> Spizella pallida because type is 'ignore'.
Ignoring action Spizella breweri -> Spizella breweri because type is 'ignore'.
Ignoring action Spizella pusilla -> Spizella pusilla because type is 'ignore'.
Ignoring action Spizella wortheni -> Spizella wortheni because type is 'ignore'.
Ignoring action Spizella atrogularis -> Spizella atrogularis because type is 'ignore'.
Ignoring action Pooecetes gramineus -> Pooecetes gramineus because type is 'ignore'.
Ignoring action Chondestes grammacus -> Chondestes grammacus because type is 'ignore'.
Ignoring action Amphispiza bilineata -> Amphispiza bilineata because type is 'ignore'.
Ignoring action Amphispiza belli -> Amphispiza belli because type is 'ignore'.
Ignoring action Aimophila aestivalis -> Aimophila aestivalis because type is 'ignore'.
Ignoring action Aimophila botterii -> Aimophila botterii because type is 'ignore'.
Ignoring action Aimophila cassinii -> Aimophila cassinii because type is 'ignore'.
Ignoring action Aimophila carpalis -> Aimophila carpalis because type is 'ignore'.
Ignoring action Aimophila ruficeps -> Aimophila ruficeps because type is 'ignore'.
Ignoring action Pipilo chlorurus -> Pipilo chlorurus because type is 'ignore'.
Ignoring action Pipilo erythrophthalmus -> Pipilo erythrophthalmus because type is 'ignore'.
Ignoring action Pipilo fuscus -> Pipilo fuscus because type is 'ignore'.
Ignoring action Pipilo aberti -> Pipilo aberti because type is 'ignore'.
Ignoring action Arremonops rufivirgatus -> Arremonops rufivirgatus because type is 'ignore'.
Ignoring action Vermivora bachmanii -> Vermivora bachmanii because type is 'ignore'.
Ignoring action Vermivora pinus -> Vermivora pinus because type is 'ignore'.
Ignoring action Vermivora chrysoptera -> Vermivora chrysoptera because type is 'ignore'.
Ignoring action Vermivora peregrina -> Vermivora peregrina because type is 'ignore'.
Ignoring action Vermivora celata -> Vermivora celata because type is 'ignore'.
Ignoring action Vermivora ruficapilla -> Vermivora ruficapilla because type is 'ignore'.
Ignoring action Vermivora virginiae -> Vermivora virginiae because type is 'ignore'.
Ignoring action Vermivora crissalis -> Vermivora crissalis because type is 'ignore'.
Ignoring action Vermivora luciae -> Vermivora luciae because type is 'ignore'.
Ignoring action Parula americana -> Parula americana because type is 'ignore'.
Ignoring action Parula pitiayumi -> Parula pitiayumi because type is 'ignore'.
Ignoring action Dendroica petechia -> Dendroica petechia because type is 'ignore'.
Ignoring action Dendroica pensylvanica -> Dendroica pensylvanica because type is 'ignore'.
Ignoring action Dendroica magnolia -> Dendroica magnolia because type is 'ignore'.
Ignoring action Dendroica tigrina -> Dendroica tigrina because type is 'ignore'.
Ignoring action Dendroica caerulescens -> Dendroica caerulescens because type is 'ignore'.
Ignoring action Dendroica coronata -> Dendroica coronata because type is 'ignore'.
Ignoring action Dendroica nigrescens -> Dendroica nigrescens because type is 'ignore'.
Ignoring action Dendroica townsendi -> Dendroica townsendi because type is 'ignore'.
Ignoring action Dendroica occidentalis -> Dendroica occidentalis because type is 'ignore'.
Ignoring action Dendroica virens -> Dendroica virens because type is 'ignore'.
Ignoring action Dendroica chrysoparia -> Dendroica chrysoparia because type is 'ignore'.
Ignoring action Dendroica fusca -> Dendroica fusca because type is 'ignore'.
Ignoring action Dendroica dominica -> Dendroica dominica because type is 'ignore'.
Ignoring action Dendroica graciae -> Dendroica graciae because type is 'ignore'.
Ignoring action Dendroica pinus -> Dendroica pinus because type is 'ignore'.
Ignoring action Dendroica kirtlandii -> Dendroica kirtlandii because type is 'ignore'.
Ignoring action Dendroica discolor -> Dendroica discolor because type is 'ignore'.
Ignoring action Dendroica palmarum -> Dendroica palmarum because type is 'ignore'.
Ignoring action Dendroica castanea -> Dendroica castanea because type is 'ignore'.
Ignoring action Dendroica striata -> Dendroica striata because type is 'ignore'.
Ignoring action Dendroica cerulea -> Dendroica cerulea because type is 'ignore'.
Ignoring action Mniotilta varia -> Mniotilta varia because type is 'ignore'.
Ignoring action Setophaga ruticilla -> Setophaga ruticilla because type is 'ignore'.
Ignoring action Protonotaria citrea -> Protonotaria citrea because type is 'ignore'.
Ignoring action Helmitheros vermivorus -> Helmitheros vermivorus because type is 'ignore'.
Ignoring action Limnothlypis swainsonii -> Limnothlypis swainsonii because type is 'ignore'.
Ignoring action Seiurus aurocapillus -> Seiurus aurocapillus because type is 'ignore'.
Ignoring action Seiurus noveboracensis -> Seiurus noveboracensis because type is 'ignore'.
Ignoring action Seiurus motacilla -> Seiurus motacilla because type is 'ignore'.
Ignoring action Oporornis formosus -> Oporornis formosus because type is 'ignore'.
Ignoring action Oporornis agilis -> Oporornis agilis because type is 'ignore'.
Ignoring action Oporornis philadelphia -> Oporornis philadelphia because type is 'ignore'.
Ignoring action Oporornis tolmiei -> Oporornis tolmiei because type is 'ignore'.
Ignoring action Geothlypis trichas -> Geothlypis trichas because type is 'ignore'.
Ignoring action Geothlypis poliocephala -> Geothlypis poliocephala because type is 'ignore'.
Ignoring action Wilsonia citrina -> Wilsonia citrina because type is 'ignore'.
Ignoring action Wilsonia pusilla -> Wilsonia pusilla because type is 'ignore'.
Ignoring action Wilsonia canadensis -> Wilsonia canadensis because type is 'ignore'.
Ignoring action Cardellina rubrifrons -> Cardellina rubrifrons because type is 'ignore'.
Ignoring action Myioborus pictus -> Myioborus pictus because type is 'ignore'.
Ignoring action Euthlypis lachrymosa -> Euthlypis lachrymosa because type is 'ignore'.
Ignoring action Icteria virens -> Icteria virens because type is 'ignore'.
Ignoring action Coereba flaveola -> Coereba flaveola because type is 'ignore'.
Ignoring action Piranga flava -> Piranga flava because type is 'ignore'.
Ignoring action Piranga rubra -> Piranga rubra because type is 'ignore'.
Ignoring action Piranga olivacea -> Piranga olivacea because type is 'ignore'.
Ignoring action Piranga ludoviciana -> Piranga ludoviciana because type is 'ignore'.
Ignoring action Sporophila torqueola -> Sporophila torqueola because type is 'ignore'.
Ignoring action Tiaris bicolor -> Tiaris bicolor because type is 'ignore'.
Ignoring action Spiza americana -> Spiza americana because type is 'ignore'.
Ignoring action Pheucticus ludovicianus -> Pheucticus ludovicianus because type is 'ignore'.
Ignoring action Pheucticus melanocephalus -> Pheucticus melanocephalus because type is 'ignore'.
Ignoring action Cardinalis cardinalis -> Cardinalis cardinalis because type is 'ignore'.
Ignoring action Cardinalis sinuatus -> Cardinalis sinuatus because type is 'ignore'.
Ignoring action Guiraca caerulea -> Guiraca caerulea because type is 'ignore'.
Ignoring action Passerina amoena -> Passerina amoena because type is 'ignore'.
Ignoring action Passerina cyanea -> Passerina cyanea because type is 'ignore'.
Ignoring action Passerina versicolor -> Passerina versicolor because type is 'ignore'.
Ignoring action Passerina ciris -> Passerina ciris because type is 'ignore'.
Ignoring action Icterus pectoralis -> Icterus pectoralis because type is 'ignore'.
Ignoring action Icterus gularis -> Icterus gularis because type is 'ignore'.
Ignoring action Icterus pustulatus -> Icterus pustulatus because type is 'ignore'.
Ignoring action Icterus cucullatus -> Icterus cucullatus because type is 'ignore'.
Ignoring action Icterus galbula -> Icterus galbula because type is 'ignore'.
Ignoring action Icterus spurius -> Icterus spurius because type is 'ignore'.
Ignoring action Icterus graduacauda -> Icterus graduacauda because type is 'ignore'.
Ignoring action Icterus parisorum -> Icterus parisorum because type is 'ignore'.
Ignoring action Xanthocephalus xanthocephalus -> Xanthocephalus xanthocephalus because type is 'ignore'.
Ignoring action Agelaius phoeniceus -> Agelaius phoeniceus because type is 'ignore'.
Ignoring action Agelaius tricolor -> Agelaius tricolor because type is 'ignore'.
Ignoring action Agelaius humeralis -> Agelaius humeralis because type is 'ignore'.
Ignoring action Sturnella magna -> Sturnella magna because type is 'ignore'.
Ignoring action Sturnella neglecta -> Sturnella neglecta because type is 'ignore'.
Ignoring action Quiscalus mexicanus -> Quiscalus mexicanus because type is 'ignore'.
Ignoring action Quiscalus major -> Quiscalus major because type is 'ignore'.
Ignoring action Quiscalus quiscula -> Quiscalus quiscula because type is 'ignore'.
Ignoring action Euphagus carolinus -> Euphagus carolinus because type is 'ignore'.
Ignoring action Euphagus cyanocephalus -> Euphagus cyanocephalus because type is 'ignore'.
Ignoring action Molothrus aeneus -> Molothrus aeneus because type is 'ignore'.
Ignoring action Molothrus ater -> Molothrus ater because type is 'ignore'.
Ignoring action Dolichonyx oryzivorus -> Dolichonyx oryzivorus because type is 'ignore'.
Ignoring action  ->  because type is 'ignore'.
Ignoring action  ->  because type is 'ignore'.
Ignoring action Hydrobates pelagicus -> Hydrobates pelagicus because type is 'ignore'.
Ignoring action Pandion haliaetus -> Pandion haliaetus because type is 'ignore'.
Ignoring action Camptostoma imberbe -> Camptostoma imberbe because type is 'ignore'.
Ignoring action Pachyramphus aglaiae -> Pachyramphus aglaiae because type is 'ignore'.
Ignoring action Gymnorhinus cyanocephalus -> Gymnorhinus cyanocephalus because type is 'ignore'.
Ignoring action Chasiempis sandwichensis -> Chasiempis sandwichensis because type is 'ignore'.
Ignoring action Ixoreus naevius -> Ixoreus naevius because type is 'ignore'.
Ignoring action Ridgwayia pinicola -> Ridgwayia pinicola because type is 'ignore'.
Ignoring action Sialia sialis -> Sialia sialis because type is 'ignore'.
Ignoring action Sialia mexicana -> Sialia mexicana because type is 'ignore'.
Ignoring action Sialia currucoides -> Sialia currucoides because type is 'ignore'.
Ignoring action Phaeornis obscurus -> Phaeornis obscurus because type is 'ignore'.
Ignoring action Phaeornis palmeri -> Phaeornis palmeri because type is 'ignore'.
Ignoring action Myadestes townsendi -> Myadestes townsendi because type is 'ignore'.
Ignoring action Catharus fuscescens -> Catharus fuscescens because type is 'ignore'.
Ignoring action Catharus minimus -> Catharus minimus because type is 'ignore'.
Ignoring action Catharus ustulatus -> Catharus ustulatus because type is 'ignore'.
Ignoring action Catharus guttatus -> Catharus guttatus because type is 'ignore'.
Ignoring action Hylocichla mustelina -> Hylocichla mustelina because type is 'ignore'.
Ignoring action Turdus merula -> Turdus merula because type is 'ignore'.
Ignoring action Turdus obscurus -> Turdus obscurus because type is 'ignore'.
Ignoring action Turdus naumanni -> Turdus naumanni because type is 'ignore'.
Ignoring action Turdus pilaris -> Turdus pilaris because type is 'ignore'.
Ignoring action Turdus iliacus -> Turdus iliacus because type is 'ignore'.
Ignoring action Turdus grayi -> Turdus grayi because type is 'ignore'.
Ignoring action Turdus rufopalliatus -> Turdus rufopalliatus because type is 'ignore'.
Ignoring action Turdus migratorius -> Turdus migratorius because type is 'ignore'.
Ignoring action Luscinia calliope -> Luscinia calliope because type is 'ignore'.
Ignoring action Luscinia svecica -> Luscinia svecica because type is 'ignore'.
Ignoring action Copsychus malabaricus -> Copsychus malabaricus because type is 'ignore'.
Ignoring action Oenanthe oenanthe -> Oenanthe oenanthe because type is 'ignore'.
Ignoring action Sitta pygmaea -> Sitta pygmaea because type is 'ignore'.
Ignoring action Catherpes mexicanus -> Catherpes mexicanus because type is 'ignore'.
Ignoring action Polioptila caerulea -> Polioptila caerulea because type is 'ignore'.
Ignoring action Polioptila melanura -> Polioptila melanura because type is 'ignore'.
Ignoring action Polioptila nigriceps -> Polioptila nigriceps because type is 'ignore'.
Ignoring action Regulus calendula -> Regulus calendula because type is 'ignore'.
Ignoring action Regulus satrapa -> Regulus satrapa because type is 'ignore'.
Ignoring action Cettia diphone -> Cettia diphone because type is 'ignore'.
Ignoring action Locustella ochotensis -> Locustella ochotensis because type is 'ignore'.
Ignoring action Acrocephalus familiaris -> Acrocephalus familiaris because type is 'ignore'.
Ignoring action Phylloscopus sibilatrix -> Phylloscopus sibilatrix because type is 'ignore'.
Ignoring action Phylloscopus fuscatus -> Phylloscopus fuscatus because type is 'ignore'.
Ignoring action Phylloscopus borealis -> Phylloscopus borealis because type is 'ignore'.
Ignoring action Garrulax pectoralis -> Garrulax pectoralis because type is 'ignore'.
Ignoring action Garrulax canorus -> Garrulax canorus because type is 'ignore'.
Ignoring action Leiothrix lutea -> Leiothrix lutea because type is 'ignore'.
Ignoring action Chamaea fasciata -> Chamaea fasciata because type is 'ignore'.
Ignoring action Estrilda caerulescens -> Estrilda caerulescens because type is 'ignore'.
Ignoring action Peucedramus taeniatus -> Peucedramus taeniatus because type is 'ignore'.
Ignoring action Chloridops kona -> Chloridops kona because type is 'ignore'.
Ignoring action Oreomystis bairdi -> Oreomystis bairdi because type is 'ignore'.
Ignoring action Vermivora bachmanii -> Vermivora bachmanii because type is 'ignore'.
Ignoring action Vermivora pinus -> Vermivora pinus because type is 'ignore'.
Ignoring action Vermivora chrysoptera -> Vermivora chrysoptera because type is 'ignore'.
Ignoring action Vermivora peregrina -> Vermivora peregrina because type is 'ignore'.
Ignoring action Vermivora celata -> Vermivora celata because type is 'ignore'.
Ignoring action Vermivora ruficapilla -> Vermivora ruficapilla because type is 'ignore'.
Ignoring action Vermivora virginiae -> Vermivora virginiae because type is 'ignore'.
Ignoring action Vermivora crissalis -> Vermivora crissalis because type is 'ignore'.
Ignoring action Vermivora luciae -> Vermivora luciae because type is 'ignore'.
Ignoring action Parula americana -> Parula americana because type is 'ignore'.
Ignoring action Parula pitiayumi -> Parula pitiayumi because type is 'ignore'.
Ignoring action Dendroica petechia -> Dendroica petechia because type is 'ignore'.
Ignoring action Dendroica pensylvanica -> Dendroica pensylvanica because type is 'ignore'.
Ignoring action Dendroica magnolia -> Dendroica magnolia because type is 'ignore'.
Ignoring action Dendroica tigrina -> Dendroica tigrina because type is 'ignore'.
Ignoring action Dendroica caerulescens -> Dendroica caerulescens because type is 'ignore'.
Ignoring action Dendroica coronata -> Dendroica coronata because type is 'ignore'.
Ignoring action Dendroica nigrescens -> Dendroica nigrescens because type is 'ignore'.
Ignoring action Dendroica townsendi -> Dendroica townsendi because type is 'ignore'.
Ignoring action Dendroica occidentalis -> Dendroica occidentalis because type is 'ignore'.
Ignoring action Dendroica virens -> Dendroica virens because type is 'ignore'.
Ignoring action Dendroica chrysoparia -> Dendroica chrysoparia because type is 'ignore'.
Ignoring action Dendroica fusca -> Dendroica fusca because type is 'ignore'.
Ignoring action Dendroica dominica -> Dendroica dominica because type is 'ignore'.
Ignoring action Dendroica graciae -> Dendroica graciae because type is 'ignore'.
Ignoring action Dendroica pinus -> Dendroica pinus because type is 'ignore'.
Ignoring action Dendroica kirtlandii -> Dendroica kirtlandii because type is 'ignore'.
Ignoring action Dendroica discolor -> Dendroica discolor because type is 'ignore'.
Ignoring action Dendroica palmarum -> Dendroica palmarum because type is 'ignore'.
Ignoring action Dendroica castanea -> Dendroica castanea because type is 'ignore'.
Ignoring action Dendroica striata -> Dendroica striata because type is 'ignore'.
Ignoring action Dendroica cerulea -> Dendroica cerulea because type is 'ignore'.
Ignoring action Mniotilta varia -> Mniotilta varia because type is 'ignore'.
Ignoring action Setophaga ruticilla -> Setophaga ruticilla because type is 'ignore'.
Ignoring action Protonotaria citrea -> Protonotaria citrea because type is 'ignore'.
Ignoring action Helmitheros vermivorus -> Helmitheros vermivorus because type is 'ignore'.
Ignoring action Limnothlypis swainsonii -> Limnothlypis swainsonii because type is 'ignore'.
Ignoring action Seiurus aurocapillus -> Seiurus aurocapillus because type is 'ignore'.
Ignoring action Seiurus noveboracensis -> Seiurus noveboracensis because type is 'ignore'.
Ignoring action Seiurus motacilla -> Seiurus motacilla because type is 'ignore'.
Ignoring action Oporornis formosus -> Oporornis formosus because type is 'ignore'.
Ignoring action Oporornis agilis -> Oporornis agilis because type is 'ignore'.
Ignoring action Oporornis philadelphia -> Oporornis philadelphia because type is 'ignore'.
Ignoring action Oporornis tolmiei -> Oporornis tolmiei because type is 'ignore'.
Ignoring action Geothlypis trichas -> Geothlypis trichas because type is 'ignore'.
Ignoring action Geothlypis poliocephala -> Geothlypis poliocephala because type is 'ignore'.
Ignoring action Wilsonia citrina -> Wilsonia citrina because type is 'ignore'.
Ignoring action Wilsonia pusilla -> Wilsonia pusilla because type is 'ignore'.
Ignoring action Wilsonia canadensis -> Wilsonia canadensis because type is 'ignore'.
Ignoring action Cardellina rubrifrons -> Cardellina rubrifrons because type is 'ignore'.
Ignoring action Myioborus pictus -> Myioborus pictus because type is 'ignore'.
Ignoring action Myioborus miniatus -> Myioborus miniatus because type is 'ignore'.
Ignoring action Euthlypis lachrymosa -> Euthlypis lachrymosa because type is 'ignore'.
Ignoring action Basileuterus culicivorus -> Basileuterus culicivorus because type is 'ignore'.
Ignoring action Basileuterus rufifrons -> Basileuterus rufifrons because type is 'ignore'.
Ignoring action Icteria virens -> Icteria virens because type is 'ignore'.
Ignoring action Coereba flaveola -> Coereba flaveola because type is 'ignore'.
Ignoring action Piranga flava -> Piranga flava because type is 'ignore'.
Ignoring action Piranga rubra -> Piranga rubra because type is 'ignore'.
Ignoring action Piranga olivacea -> Piranga olivacea because type is 'ignore'.
Ignoring action Piranga ludoviciana -> Piranga ludoviciana because type is 'ignore'.
Ignoring action Spindalis zena -> Spindalis zena because type is 'ignore'.
Ignoring action Spiza americana -> Spiza americana because type is 'ignore'.
Ignoring action Pheucticus chrysopeplus -> Pheucticus chrysopeplus because type is 'ignore'.
Ignoring action Pheucticus ludovicianus -> Pheucticus ludovicianus because type is 'ignore'.
Ignoring action Pheucticus melanocephalus -> Pheucticus melanocephalus because type is 'ignore'.
Ignoring action Cardinalis cardinalis -> Cardinalis cardinalis because type is 'ignore'.
Ignoring action Cardinalis sinuatus -> Cardinalis sinuatus because type is 'ignore'.
Ignoring action Rhodothraupis celaeno -> Rhodothraupis celaeno because type is 'ignore'.
Ignoring action Cyanocompsa parellina -> Cyanocompsa parellina because type is 'ignore'.
Ignoring action Guiraca caerulea -> Guiraca caerulea because type is 'ignore'.
Ignoring action Passerina amoena -> Passerina amoena because type is 'ignore'.
Ignoring action Passerina cyanea -> Passerina cyanea because type is 'ignore'.
Ignoring action Passerina versicolor -> Passerina versicolor because type is 'ignore'.
Ignoring action Passerina ciris -> Passerina ciris because type is 'ignore'.
Ignoring action Icterus pectoralis -> Icterus pectoralis because type is 'ignore'.
Ignoring action Icterus gularis -> Icterus gularis because type is 'ignore'.
Ignoring action Icterus pustulatus -> Icterus pustulatus because type is 'ignore'.
Ignoring action Icterus cucullatus -> Icterus cucullatus because type is 'ignore'.
Ignoring action Icterus galbula -> Icterus galbula because type is 'ignore'.
Ignoring action Icterus spurius -> Icterus spurius because type is 'ignore'.
Ignoring action Icterus wagleri -> Icterus wagleri because type is 'ignore'.
Ignoring action Icterus graduacauda -> Icterus graduacauda because type is 'ignore'.
Ignoring action Icterus parisorum -> Icterus parisorum because type is 'ignore'.
Ignoring action Xanthocephalus xanthocephalus -> Xanthocephalus xanthocephalus because type is 'ignore'.
Ignoring action Agelaius phoeniceus -> Agelaius phoeniceus because type is 'ignore'.
Ignoring action Agelaius tricolor -> Agelaius tricolor because type is 'ignore'.
Ignoring action Agelaius humeralis -> Agelaius humeralis because type is 'ignore'.
Ignoring action Sturnella magna -> Sturnella magna because type is 'ignore'.
Ignoring action Sturnella neglecta -> Sturnella neglecta because type is 'ignore'.
Ignoring action Quiscalus mexicanus -> Quiscalus mexicanus because type is 'ignore'.
Ignoring action Quiscalus major -> Quiscalus major because type is 'ignore'.
Ignoring action Quiscalus quiscula -> Quiscalus quiscula because type is 'ignore'.
Ignoring action Euphagus carolinus -> Euphagus carolinus because type is 'ignore'.
Ignoring action Euphagus cyanocephalus -> Euphagus cyanocephalus because type is 'ignore'.
Ignoring action Molothrus aeneus -> Molothrus aeneus because type is 'ignore'.
Ignoring action Molothrus ater -> Molothrus ater because type is 'ignore'.
Ignoring action Dolichonyx oryzivorus -> Dolichonyx oryzivorus because type is 'ignore'.
Ignoring action Haematopus bachmani -> Haematopus bachmani because type is 'ignore'.
Ignoring action Colaptes fernandinae -> Colaptes fernandinae because type is 'ignore'.
Ignoring action Pachyramphus versicolor -> Pachyramphus versicolor because type is 'ignore'.
Ignoring action Pachyramphus cinnamomeus -> Pachyramphus cinnamomeus because type is 'ignore'.
Ignoring action Pachyramphus polychopterus -> Pachyramphus polychopterus because type is 'ignore'.
Ignoring action Pachyramphus major -> Pachyramphus major because type is 'ignore'.
Ignoring action Pachyramphus albogriseus -> Pachyramphus albogriseus because type is 'ignore'.
Ignoring action Pachyramphus rufus -> Pachyramphus rufus because type is 'ignore'.
Ignoring action Pachyramphus aglaiae -> Pachyramphus aglaiae because type is 'ignore'.
Ignoring action Pachyramphus homochrous -> Pachyramphus homochrous because type is 'ignore'.
Ignoring action Pachyramphus niger -> Pachyramphus niger because type is 'ignore'.
Ignoring action Tityra semifasciata -> Tityra semifasciata because type is 'ignore'.
Ignoring action Tityra inquisitor -> Tityra inquisitor because type is 'ignore'.
Ignoring action Lipaugus unirufus -> Lipaugus unirufus because type is 'ignore'.
Ignoring action Schiffornis turdinus -> Schiffornis turdinus because type is 'ignore'.
Ignoring action Sapayoa aenigma -> Sapayoa aenigma because type is 'ignore'.
Ignoring action Piprites griseiceps -> Piprites griseiceps because type is 'ignore'.
Ignoring action Turdus nudigenis -> Turdus nudigenis because type is 'ignore'.
Ignoring action Microcerculus marginatus -> Microcerculus marginatus because type is 'ignore'.
Ignoring action Regulus calendula -> Regulus calendula because type is 'ignore'.
Ignoring action Regulus satrapa -> Regulus satrapa because type is 'ignore'.
Ignoring action Peucedramus taeniatus -> Peucedramus taeniatus because type is 'ignore'.
Ignoring action  ->  because type is 'ignore'.
Ignoring action Oceanodroma tristrami -> Oceanodroma tristrami because type is 'ignore'.
Ignoring action Tyto alba -> Tyto alba because type is 'ignore'.
Ignoring action Tyto glaucops -> Tyto glaucops because type is 'ignore'.
Ignoring action Surnia ulula -> Surnia ulula because type is 'ignore'.
Ignoring action Nyctidromus albicollis -> Nyctidromus albicollis because type is 'ignore'.
Ignoring action Siphonorhis americanus -> Siphonorhis americanus because type is 'ignore'.
Ignoring action Siphonorhis brewsteri -> Siphonorhis brewsteri because type is 'ignore'.
Ignoring action Lochmias nematura -> Lochmias nematura because type is 'ignore'.
Ignoring action Turdus obscurus -> Turdus obscurus because type is 'ignore'.
Ignoring action Muscicapa dauurica -> Muscicapa dauurica because type is 'ignore'.
Ignoring action Caryothraustes canadensis -> Caryothraustes canadensis because type is 'ignore'.
Ignoring action Procellaria parkinsoni -> Procellaria parkinsoni because type is 'ignore'.
Ignoring action Ardea cocoi -> Ardea cocoi because type is 'ignore'.
Ignoring action Agamia agami -> Agamia agami because type is 'ignore'.
Ignoring action Forpus cyanopygius -> Forpus cyanopygius because type is 'ignore'.
Ignoring action Paroreomyza montana -> Paroreomyza montana because type is 'ignore'.
Ignoring action Paroreomyza flammea -> Paroreomyza flammea because type is 'ignore'.
Ignoring action Paroreomyza maculata -> Paroreomyza maculata because type is 'ignore'.
Ignoring action Elanoides forficatus -> Elanoides forficatus because type is 'ignore'.
Ignoring action Falco subbuteo -> Falco subbuteo because type is 'ignore'.
Ignoring action Calidris ruficollis -> Calidris ruficollis because type is 'ignore'.
Ignoring action Pluvialis apricaria -> Pluvialis apricaria because type is 'ignore'.
Ignoring action Larus ridibundus -> Larus ridibundus because type is 'ignore'.
Ignoring action Corapipo leucorrhoa -> Corapipo leucorrhoa because type is 'ignore'.
Ignoring action Aphelocoma ultramarina -> Aphelocoma ultramarina because type is 'ignore'.
Ignoring action Alauda arvensis -> Alauda arvensis because type is 'ignore'.
Ignoring action Anthus trivialis -> Anthus trivialis because type is 'ignore'.
Ignoring action Anthus hodgsoni -> Anthus hodgsoni because type is 'ignore'.
Ignoring action Emberiza pallasi -> Emberiza pallasi because type is 'ignore'.
Ignoring action Emberiza schoeniclus -> Emberiza schoeniclus because type is 'ignore'.
Ignoring action  ->  because type is 'ignore'.
Ignoring action Anas falcata -> Anas falcata because type is 'ignore'.
Ignoring action Dendrortyx barbatus -> Dendrortyx barbatus because type is 'ignore'.
Ignoring action Dendrortyx macroura -> Dendrortyx macroura because type is 'ignore'.
Ignoring action Dendrortyx leucophrys -> Dendrortyx leucophrys because type is 'ignore'.
Ignoring action Oreortyx pictus -> Oreortyx pictus because type is 'ignore'.
Ignoring action Callipepla squamata -> Callipepla squamata because type is 'ignore'.
Ignoring action Callipepla douglasii -> Callipepla douglasii because type is 'ignore'.
Ignoring action Callipepla californica -> Callipepla californica because type is 'ignore'.
Ignoring action Callipepla gambelii -> Callipepla gambelii because type is 'ignore'.
Ignoring action Philortyx fasciatus -> Philortyx fasciatus because type is 'ignore'.
Ignoring action Colinus virginianus -> Colinus virginianus because type is 'ignore'.
Ignoring action Colinus nigrogularis -> Colinus nigrogularis because type is 'ignore'.
Ignoring action Colinus cristatus -> Colinus cristatus because type is 'ignore'.
Ignoring action Odontophorus gujanensis -> Odontophorus gujanensis because type is 'ignore'.
Ignoring action Odontophorus melanotis -> Odontophorus melanotis because type is 'ignore'.
Ignoring action Odontophorus dialeucos -> Odontophorus dialeucos because type is 'ignore'.
Ignoring action Odontophorus leucolaemus -> Odontophorus leucolaemus because type is 'ignore'.
Ignoring action Odontophorus guttatus -> Odontophorus guttatus because type is 'ignore'.
Ignoring action Dactylortyx thoracicus -> Dactylortyx thoracicus because type is 'ignore'.
Ignoring action Cyrtonyx montezumae -> Cyrtonyx montezumae because type is 'ignore'.
Ignoring action Cyrtonyx ocellatus -> Cyrtonyx ocellatus because type is 'ignore'.
Ignoring action Rhynchortyx cinctus -> Rhynchortyx cinctus because type is 'ignore'.
Ignoring action Laniocera rufescens -> Laniocera rufescens because type is 'ignore'.
Ignoring action Pachyramphus versicolor -> Pachyramphus versicolor because type is 'ignore'.
Ignoring action Pachyramphus cinnamomeus -> Pachyramphus cinnamomeus because type is 'ignore'.
Ignoring action Pachyramphus polychopterus -> Pachyramphus polychopterus because type is 'ignore'.
Ignoring action Pachyramphus major -> Pachyramphus major because type is 'ignore'.
Ignoring action Pachyramphus albogriseus -> Pachyramphus albogriseus because type is 'ignore'.
Ignoring action Pachyramphus rufus -> Pachyramphus rufus because type is 'ignore'.
Ignoring action Pachyramphus aglaiae -> Pachyramphus aglaiae because type is 'ignore'.
Ignoring action Pachyramphus homochrous -> Pachyramphus homochrous because type is 'ignore'.
Ignoring action Pachyramphus niger -> Pachyramphus niger because type is 'ignore'.
Ignoring action Tityra semifasciata -> Tityra semifasciata because type is 'ignore'.
Ignoring action Tityra inquisitor -> Tityra inquisitor because type is 'ignore'.
Ignoring action Lipaugus unirufus -> Lipaugus unirufus because type is 'ignore'.
Ignoring action Schiffornis turdinus -> Schiffornis turdinus because type is 'ignore'.
Ignoring action Sapayoa aenigma -> Sapayoa aenigma because type is 'ignore'.
Ignoring action Piprites griseiceps -> Piprites griseiceps because type is 'ignore'.
Ignoring action Cymbilaimus lineatus -> Cymbilaimus lineatus because type is 'ignore'.
Ignoring action Taraba major -> Taraba major because type is 'ignore'.
Ignoring action Thamnophilus doliatus -> Thamnophilus doliatus because type is 'ignore'.
Ignoring action Thamnophilus bridgesi -> Thamnophilus bridgesi because type is 'ignore'.
Ignoring action Thamnophilus nigriceps -> Thamnophilus nigriceps because type is 'ignore'.
Ignoring action Xenornis setifrons -> Xenornis setifrons because type is 'ignore'.
Ignoring action Thamnistes anabatinus -> Thamnistes anabatinus because type is 'ignore'.
Ignoring action Dysithamnus mentalis -> Dysithamnus mentalis because type is 'ignore'.
Ignoring action Dysithamnus striaticeps -> Dysithamnus striaticeps because type is 'ignore'.
Ignoring action Dysithamnus puncticeps -> Dysithamnus puncticeps because type is 'ignore'.
Ignoring action Myrmotherula brachyura -> Myrmotherula brachyura because type is 'ignore'.
Ignoring action Myrmotherula surinamensis -> Myrmotherula surinamensis because type is 'ignore'.
Ignoring action Myrmotherula fulviventris -> Myrmotherula fulviventris because type is 'ignore'.
Ignoring action Myrmotherula axillaris -> Myrmotherula axillaris because type is 'ignore'.
Ignoring action Myrmotherula schisticolor -> Myrmotherula schisticolor because type is 'ignore'.
Ignoring action Herpsilochmus rufimarginatus -> Herpsilochmus rufimarginatus because type is 'ignore'.
Ignoring action Microrhopias quixensis -> Microrhopias quixensis because type is 'ignore'.
Ignoring action Formicivora grisea -> Formicivora grisea because type is 'ignore'.
Ignoring action Terenura callinota -> Terenura callinota because type is 'ignore'.
Ignoring action Cercomacra tyrannina -> Cercomacra tyrannina because type is 'ignore'.
Ignoring action Cercomacra nigricans -> Cercomacra nigricans because type is 'ignore'.
Ignoring action Gymnocichla nudiceps -> Gymnocichla nudiceps because type is 'ignore'.
Ignoring action Myrmeciza longipes -> Myrmeciza longipes because type is 'ignore'.
Ignoring action Myrmeciza exsul -> Myrmeciza exsul because type is 'ignore'.
Ignoring action Myrmeciza immaculata -> Myrmeciza immaculata because type is 'ignore'.
Ignoring action Gymnopithys leucaspis -> Gymnopithys leucaspis because type is 'ignore'.
Ignoring action Myrmornis torquata -> Myrmornis torquata because type is 'ignore'.
Ignoring action Hylophylax naevioides -> Hylophylax naevioides because type is 'ignore'.
Ignoring action Phaenostictus mcleannani -> Phaenostictus mcleannani because type is 'ignore'.
Ignoring action Anabacerthia variegaticeps -> Anabacerthia variegaticeps because type is 'ignore'.
Ignoring action Hylopezus perspicillatus -> Hylopezus perspicillatus because type is 'ignore'.
Ignoring action Corvus imparatus -> Corvus imparatus because type is 'ignore'.
Ignoring action Regulus calendula -> Regulus calendula because type is 'ignore'.
Ignoring action Regulus satrapa -> Regulus satrapa because type is 'ignore'.
Ignoring action Peucedramus taeniatus -> Peucedramus taeniatus because type is 'ignore'.
Ignoring action Euphonia elegantissima -> Euphonia elegantissima because type is 'ignore'.
Ignoring action Tangara larvata -> Tangara larvata because type is 'ignore'.
Ignoring action  ->  because type is 'ignore'.
Ignoring action  ->  because type is 'ignore'.
Ignoring action  ->  because type is 'ignore'.
Ignoring action  ->  because type is 'ignore'.
Ignoring action  ->  because type is 'ignore'.
Ignoring action  ->  because type is 'ignore'.
Ignoring action  ->  because type is 'ignore'.
Ignoring action  ->  because type is 'ignore'.
Ignoring action  ->  because type is 'ignore'.
Ignoring action  ->  because type is 'ignore'.
Ignoring action  ->  because type is 'ignore'.
Ignoring action  ->  because type is 'ignore'.
Ignoring action  ->  because type is 'ignore'.
Ignoring action  ->  because type is 'ignore'.
Ignoring action  ->  because type is 'ignore'.
Ignoring action  ->  because type is 'ignore'.
Ignoring action Chen rossii -> Chen rossii because type is 'ignore'.
Ignoring action Accipiter bicolor -> Accipiter bicolor because type is 'ignore'.
Ignoring action Parabuteo unicinctus -> Parabuteo unicinctus because type is 'ignore'.
Ignoring action Centrocercus urophasianus -> Centrocercus urophasianus because type is 'ignore'.
Ignoring action Rhodostethia rosea -> Rhodostethia rosea because type is 'ignore'.
Ignoring action Sterna bergii -> Sterna bergii because type is 'ignore'.
Ignoring action Gygis alba -> Gygis alba because type is 'ignore'.
Ignoring action Synthliboramphus hypoleucus -> Synthliboramphus hypoleucus because type is 'ignore'.
Ignoring action Brotogeris versicolurus -> Brotogeris versicolurus because type is 'ignore'.
Ignoring action Tyto alba -> Tyto alba because type is 'ignore'.
Ignoring action Nyctidromus albicollis -> Nyctidromus albicollis because type is 'ignore'.
Ignoring action Siphonorhis americanus -> Siphonorhis americanus because type is 'ignore'.
Ignoring action Siphonorhis brewsteri -> Siphonorhis brewsteri because type is 'ignore'.
Ignoring action Tachornis phoenicobia -> Tachornis phoenicobia because type is 'ignore'.
Ignoring action Hylocharis xantusii -> Hylocharis xantusii because type is 'ignore'.
Ignoring action Upupa epops -> Upupa epops because type is 'ignore'.
Ignoring action Melanerpes lewis -> Melanerpes lewis because type is 'ignore'.
Ignoring action Laniocera rufescens -> Laniocera rufescens because type is 'ignore'.
Ignoring action Pachyramphus versicolor -> Pachyramphus versicolor because type is 'ignore'.
Ignoring action Pachyramphus cinnamomeus -> Pachyramphus cinnamomeus because type is 'ignore'.
Ignoring action Pachyramphus polychopterus -> Pachyramphus polychopterus because type is 'ignore'.
Ignoring action Pachyramphus major -> Pachyramphus major because type is 'ignore'.
Ignoring action Pachyramphus albogriseus -> Pachyramphus albogriseus because type is 'ignore'.
Ignoring action Pachyramphus rufus -> Pachyramphus rufus because type is 'ignore'.
Ignoring action Pachyramphus aglaiae -> Pachyramphus aglaiae because type is 'ignore'.
Ignoring action Pachyramphus homochrous -> Pachyramphus homochrous because type is 'ignore'.
Ignoring action Pachyramphus niger -> Pachyramphus niger because type is 'ignore'.
Ignoring action Tityra semifasciata -> Tityra semifasciata because type is 'ignore'.
Ignoring action Tityra inquisitor -> Tityra inquisitor because type is 'ignore'.
Ignoring action Lipaugus unirufus -> Lipaugus unirufus because type is 'ignore'.
Ignoring action Schiffornis turdinus -> Schiffornis turdinus because type is 'ignore'.
Ignoring action Sapayoa aenigma -> Sapayoa aenigma because type is 'ignore'.
Ignoring action Piprites griseiceps -> Piprites griseiceps because type is 'ignore'.
Ignoring action Thamnophilus atrinucha -> Thamnophilus atrinucha because type is 'ignore'.
Ignoring action Dendrocolaptes sanctithomae -> Dendrocolaptes sanctithomae because type is 'ignore'.
Ignoring action Pica pica -> Pica pica because type is 'ignore'.
Ignoring action Poecile cinctus -> Poecile cinctus because type is 'ignore'.
Ignoring action Locustella lanceolata -> Locustella lanceolata because type is 'ignore'.
Ignoring action Garrulax pectoralis -> Garrulax pectoralis because type is 'ignore'.
Ignoring action Garrulax canorus -> Garrulax canorus because type is 'ignore'.
Ignoring action Palmeria dolei -> Palmeria dolei because type is 'ignore'.
Ignoring action Emberiza pallasi -> Emberiza pallasi because type is 'ignore'.
Ignoring action Zonotrichia querula -> Zonotrichia querula because type is 'ignore'.
Ignoring action Dendroica pharetra -> Dendroica pharetra because type is 'ignore'.
Ignoring action Dendroica angelae -> Dendroica angelae because type is 'ignore'.
Ignoring action Microligea palustris -> Microligea palustris because type is 'ignore'.
Ignoring action Chlorothraupis olivacea -> Chlorothraupis olivacea because type is 'ignore'.
Ignoring action Saltator albicollis -> Saltator albicollis because type is 'ignore'.
Ignoring action Clangula hyemalis -> Clangula hyemalis because type is 'ignore'.
Ignoring action Gygis alba -> Gygis alba because type is 'ignore'.
Ignoring action Aerodramus bartschi -> Aerodramus bartschi because type is 'ignore'.
Ignoring action Campylopterus curvipennis -> Campylopterus curvipennis because type is 'ignore'.
Ignoring action Euptilotis neoxenus -> Euptilotis neoxenus because type is 'ignore'.
Ignoring action Larus belcheri -> Larus belcheri because type is 'ignore'.
Ignoring action Columba livia -> Columba livia because type is 'ignore'.
Ignoring action Rhytipterna holerythra -> Rhytipterna holerythra because type is 'ignore'.
Ignoring action Laniocera rufescens -> Laniocera rufescens because type is 'ignore'.
Ignoring action Pachyramphus versicolor -> Pachyramphus versicolor because type is 'ignore'.
Ignoring action Pachyramphus cinnamomeus -> Pachyramphus cinnamomeus because type is 'ignore'.
Ignoring action Pachyramphus polychopterus -> Pachyramphus polychopterus because type is 'ignore'.
Ignoring action Pachyramphus major -> Pachyramphus major because type is 'ignore'.
Ignoring action Pachyramphus albogriseus -> Pachyramphus albogriseus because type is 'ignore'.
Ignoring action Pachyramphus rufus -> Pachyramphus rufus because type is 'ignore'.
Ignoring action Pachyramphus aglaiae -> Pachyramphus aglaiae because type is 'ignore'.
Ignoring action Pachyramphus homochrous -> Pachyramphus homochrous because type is 'ignore'.
Ignoring action Pachyramphus niger -> Pachyramphus niger because type is 'ignore'.
Ignoring action Tityra semifasciata -> Tityra semifasciata because type is 'ignore'.
Ignoring action Tityra inquisitor -> Tityra inquisitor because type is 'ignore'.
Ignoring action Lipaugus unirufus -> Lipaugus unirufus because type is 'ignore'.
Ignoring action Schiffornis turdinus -> Schiffornis turdinus because type is 'ignore'.
Ignoring action Sapayoa aenigma -> Sapayoa aenigma because type is 'ignore'.
Ignoring action Piprites griseiceps -> Piprites griseiceps because type is 'ignore'.
Ignoring action Euphonia jamaica -> Euphonia jamaica because type is 'ignore'.
Ignoring action Euphonia affinis -> Euphonia affinis because type is 'ignore'.
Ignoring action Euphonia luteicapilla -> Euphonia luteicapilla because type is 'ignore'.
Ignoring action Euphonia laniirostris -> Euphonia laniirostris because type is 'ignore'.
Ignoring action Euphonia hirundinacea -> Euphonia hirundinacea because type is 'ignore'.
Ignoring action Euphonia elegantissima -> Euphonia elegantissima because type is 'ignore'.
Ignoring action Euphonia musica -> Euphonia musica because type is 'ignore'.
Ignoring action Euphonia imitans -> Euphonia imitans because type is 'ignore'.
Ignoring action Euphonia fulvicrissa -> Euphonia fulvicrissa because type is 'ignore'.
Ignoring action Euphonia gouldi -> Euphonia gouldi because type is 'ignore'.
Ignoring action Euphonia minuta -> Euphonia minuta because type is 'ignore'.
Ignoring action Euphonia anneae -> Euphonia anneae because type is 'ignore'.
Ignoring action Euphonia xanthogaster -> Euphonia xanthogaster because type is 'ignore'.
Ignoring action Chlorophonia flavirostris -> Chlorophonia flavirostris because type is 'ignore'.
Ignoring action Chlorophonia occipitalis -> Chlorophonia occipitalis because type is 'ignore'.
Ignoring action Chlorophonia callophrys -> Chlorophonia callophrys because type is 'ignore'.
Ignoring action Eurynorhynchus pygmeus -> Eurynorhynchus pygmeus because type is 'ignore'.
Ignoring action Charadrius mongolus -> Charadrius mongolus because type is 'ignore'.
Ignoring action Caprimulgus indicus -> Caprimulgus indicus because type is 'ignore'.
Ignoring action Melanerpes pygmaeus -> Melanerpes pygmaeus because type is 'ignore'.
Ignoring action Laniocera rufescens -> Laniocera rufescens because type is 'ignore'.
Ignoring action Pachyramphus versicolor -> Pachyramphus versicolor because type is 'ignore'.
Ignoring action Pachyramphus cinnamomeus -> Pachyramphus cinnamomeus because type is 'ignore'.
Ignoring action Pachyramphus polychopterus -> Pachyramphus polychopterus because type is 'ignore'.
Ignoring action Pachyramphus major -> Pachyramphus major because type is 'ignore'.
Ignoring action Pachyramphus albogriseus -> Pachyramphus albogriseus because type is 'ignore'.
Ignoring action Pachyramphus rufus -> Pachyramphus rufus because type is 'ignore'.
Ignoring action Pachyramphus aglaiae -> Pachyramphus aglaiae because type is 'ignore'.
Ignoring action Pachyramphus homochrous -> Pachyramphus homochrous because type is 'ignore'.
Ignoring action Pachyramphus niger -> Pachyramphus niger because type is 'ignore'.
Ignoring action Tityra semifasciata -> Tityra semifasciata because type is 'ignore'.
Ignoring action Tityra inquisitor -> Tityra inquisitor because type is 'ignore'.
Ignoring action Lipaugus unirufus -> Lipaugus unirufus because type is 'ignore'.
Ignoring action Sapayoa aenigma -> Sapayoa aenigma because type is 'ignore'.
Ignoring action Piprites griseiceps -> Piprites griseiceps because type is 'ignore'.
Ignoring action Muscicapa griseisticta -> Muscicapa griseisticta because type is 'ignore'.
Ignoring action Muscicapa sibirica -> Muscicapa sibirica because type is 'ignore'.
Ignoring action Pterodroma neglecta -> Pterodroma neglecta because type is 'ignore'.
Ignoring action Busarellus nigricollis -> Busarellus nigricollis because type is 'ignore'.
Ignoring action Charadrius alexandrinus -> Charadrius alexandrinus because type is 'ignore'.
Ignoring action Ara chloropterus -> Ara chloropterus because type is 'ignore'.
Ignoring action Ara tricolor -> Ara tricolor because type is 'ignore'.
Ignoring action Megascops guatemalae -> Megascops guatemalae because type is 'ignore'.
Ignoring action Glaucidium gnoma -> Glaucidium gnoma because type is 'ignore'.
Ignoring action Glaucidium palmarum -> Glaucidium palmarum because type is 'ignore'.
Ignoring action Momotus momota -> Momotus momota because type is 'ignore'.
Ignoring action Hylopezus dives -> Hylopezus dives because type is 'ignore'.
Ignoring action Vireo caribaeus -> Vireo caribaeus because type is 'ignore'.
Ignoring action Cyanocorax yncas -> Cyanocorax yncas because type is 'ignore'.
Ignoring action Turdus naumanni -> Turdus naumanni because type is 'ignore'.
Ignoring action Donacobius atricapilla -> Donacobius atricapilla because type is 'ignore'.
Ignoring action Ramphocaenus melanurus -> Ramphocaenus melanurus because type is 'ignore'.
Ignoring action Hemignathus flavus -> Hemignathus flavus because type is 'ignore'.
Ignoring action Coereba flaveola -> Coereba flaveola because type is 'ignore'.
Ignoring action Ramphocelus costaricensis -> Ramphocelus costaricensis because type is 'ignore'.
Ignoring action Spindalis nigricephala -> Spindalis nigricephala because type is 'ignore'.
Ignoring action Spindalis portoricensis -> Spindalis portoricensis because type is 'ignore'.
Ignoring action Sporophila americana -> Sporophila americana because type is 'ignore'.
Ignoring action Stercorarius skua -> Stercorarius skua because type is 'ignore'.
Ignoring action Stercorarius maccormicki -> Stercorarius maccormicki because type is 'ignore'.
Ignoring action Stercorarius pomarinus -> Stercorarius pomarinus because type is 'ignore'.
Ignoring action Stercorarius parasiticus -> Stercorarius parasiticus because type is 'ignore'.
Ignoring action Stercorarius longicaudus -> Stercorarius longicaudus because type is 'ignore'.
Ignoring action Dendrocincla fuliginosa -> Dendrocincla fuliginosa because type is 'ignore'.
Ignoring action Dendrocincla anabatina -> Dendrocincla anabatina because type is 'ignore'.
Ignoring action Dendrocincla homochroa -> Dendrocincla homochroa because type is 'ignore'.
Ignoring action Deconychura longicauda -> Deconychura longicauda because type is 'ignore'.
Ignoring action Sittasomus griseicapillus -> Sittasomus griseicapillus because type is 'ignore'.
Ignoring action Glyphorynchus spirurus -> Glyphorynchus spirurus because type is 'ignore'.
Ignoring action Xiphocolaptes promeropirhynchus -> Xiphocolaptes promeropirhynchus because type is 'ignore'.
Ignoring action Dendrocolaptes sanctithomae -> Dendrocolaptes sanctithomae because type is 'ignore'.
Ignoring action Dendrocolaptes picumnus -> Dendrocolaptes picumnus because type is 'ignore'.
Ignoring action Xiphorhynchus picus -> Xiphorhynchus picus because type is 'ignore'.
Ignoring action Xiphorhynchus susurrans -> Xiphorhynchus susurrans because type is 'ignore'.
Ignoring action Xiphorhynchus flavigaster -> Xiphorhynchus flavigaster because type is 'ignore'.
Ignoring action Xiphorhynchus lachrymosus -> Xiphorhynchus lachrymosus because type is 'ignore'.
Ignoring action Xiphorhynchus erythropygius -> Xiphorhynchus erythropygius because type is 'ignore'.
Ignoring action Lepidocolaptes leucogaster -> Lepidocolaptes leucogaster because type is 'ignore'.
Ignoring action Lepidocolaptes souleyetii -> Lepidocolaptes souleyetii because type is 'ignore'.
Ignoring action Lepidocolaptes affinis -> Lepidocolaptes affinis because type is 'ignore'.
Ignoring action Campylorhamphus trochilirostris -> Campylorhamphus trochilirostris because type is 'ignore'.
Ignoring action Campylorhamphus pusillus -> Campylorhamphus pusillus because type is 'ignore'.
Ignoring action Spindalis zena -> Spindalis zena because type is 'ignore'.
Ignoring action Geotrygon veraguensis -> Geotrygon veraguensis because type is 'ignore'.
Ignoring action Aratinga nana -> Aratinga nana because type is 'ignore'.
Ignoring action Coccyzus rufigularis -> Coccyzus rufigularis because type is 'ignore'.
Ignoring action Coccyzus pluvialis -> Coccyzus pluvialis because type is 'ignore'.
Ignoring action Threnetes ruckeri -> Threnetes ruckeri because type is 'ignore'.
Ignoring action Colibri delphinae -> Colibri delphinae because type is 'ignore'.
Ignoring action Colibri thalassinus -> Colibri thalassinus because type is 'ignore'.
Ignoring action Anthracothorax veraguensis -> Anthracothorax veraguensis because type is 'ignore'.
Ignoring action Goethalsia bella -> Goethalsia bella because type is 'ignore'.
Ignoring action Cnipodectes subbrunneus -> Cnipodectes subbrunneus because type is 'ignore'.
Ignoring action Sapayoa aenigma -> Sapayoa aenigma because type is 'ignore'.
Ignoring action Pittasoma michleri -> Pittasoma michleri because type is 'ignore'.
Ignoring action Grallaria guatimalensis -> Grallaria guatimalensis because type is 'ignore'.
Ignoring action Hylopezus perspicillatus -> Hylopezus perspicillatus because type is 'ignore'.
Ignoring action Hylopezus dives -> Hylopezus dives because type is 'ignore'.
Ignoring action Grallaricula flavirostris -> Grallaricula flavirostris because type is 'ignore'.
Ignoring action Turdus nigrescens -> Turdus nigrescens because type is 'ignore'.
Ignoring action Turdus infuscatus -> Turdus infuscatus because type is 'ignore'.
Ignoring action Turdus plebejus -> Turdus plebejus because type is 'ignore'.
Ignoring action Turdus grayi -> Turdus grayi because type is 'ignore'.
Ignoring action Turdus nudigenis -> Turdus nudigenis because type is 'ignore'.
Ignoring action Turdus assimilis -> Turdus assimilis because type is 'ignore'.
Ignoring action Baeolophus ridgwayi -> Baeolophus ridgwayi because type is 'ignore'.
Ignoring action Chlorothraupis carmioli -> Chlorothraupis carmioli because type is 'ignore'.
Ignoring action Numida meleagris -> Numida meleagris because type is 'ignore'.
Ignoring action Moho braccatus -> Moho braccatus because type is 'ignore'.
Ignoring action Moho apicalis -> Moho apicalis because type is 'ignore'.
Ignoring action Moho bishopi -> Moho bishopi because type is 'ignore'.
Ignoring action Moho nobilis -> Moho nobilis because type is 'ignore'.
Ignoring action Chaetoptila angustipluma -> Chaetoptila angustipluma because type is 'ignore'.
Ignoring action Vireo caribaeus -> Vireo caribaeus because type is 'ignore'.
Ignoring action Ammodramus caudacutus -> Ammodramus caudacutus because type is 'ignore'.
Ignoring action Ammodramus nelsoni -> Ammodramus nelsoni because type is 'ignore'.
Ignoring action Granatellus venustus -> Granatellus venustus because type is 'ignore'.
Ignoring action Granatellus sallaei -> Granatellus sallaei because type is 'ignore'.
Ignoring action Chlorothraupis carmioli -> Chlorothraupis carmioli because type is 'ignore'.
Ignoring action Chlorothraupis olivacea -> Chlorothraupis olivacea because type is 'ignore'.
Ignoring action Habia rubica -> Habia rubica because type is 'ignore'.
Ignoring action Habia fuscicauda -> Habia fuscicauda because type is 'ignore'.
Ignoring action Habia atrimaxillaris -> Habia atrimaxillaris because type is 'ignore'.
Ignoring action Piranga bidentata -> Piranga bidentata because type is 'ignore'.
Ignoring action Piranga flava -> Piranga flava because type is 'ignore'.
Ignoring action Piranga rubra -> Piranga rubra because type is 'ignore'.
Ignoring action Piranga roseogularis -> Piranga roseogularis because type is 'ignore'.
Ignoring action Piranga olivacea -> Piranga olivacea because type is 'ignore'.
Ignoring action Piranga ludoviciana -> Piranga ludoviciana because type is 'ignore'.
Ignoring action Piranga leucoptera -> Piranga leucoptera because type is 'ignore'.
Ignoring action Piranga erythrocephala -> Piranga erythrocephala because type is 'ignore'.
Ignoring action Amaurospiza concolor -> Amaurospiza concolor because type is 'ignore'.
Ignoring action Saltator grossus -> Saltator grossus because type is 'ignore'.
Ignoring action Saltator atriceps -> Saltator atriceps because type is 'ignore'.
Ignoring action Saltator maximus -> Saltator maximus because type is 'ignore'.
Ignoring action Saltator coerulescens -> Saltator coerulescens because type is 'ignore'.
Ignoring action Saltator albicollis -> Saltator albicollis because type is 'ignore'.
Ignoring action Saltator striatipectus -> Saltator striatipectus because type is 'ignore'.
Ignoring action Puffinus gravis -> Puffinus gravis because type is 'ignore'.
Ignoring action Pandion haliaetus -> Pandion haliaetus because type is 'ignore'.
Ignoring action Capito maculicoronatus -> Capito maculicoronatus because type is 'ignore'.
Ignoring action Eubucco bourcierii -> Eubucco bourcierii because type is 'ignore'.
Ignoring action Semnornis frantzii -> Semnornis frantzii because type is 'ignore'.
Ignoring action Empidonomus aurantioatrocristatus -> Empidonomus aurantioatrocristatus because type is 'ignore'.
Ignoring action Lipaugus unirufus -> Lipaugus unirufus because type is 'ignore'.
Ignoring action Donacobius atricapilla -> Donacobius atricapilla because type is 'ignore'.
Ignoring action Microbates cinereiventris -> Microbates cinereiventris because type is 'ignore'.
Ignoring action Ramphocaenus melanurus -> Ramphocaenus melanurus because type is 'ignore'.
Ignoring action Polioptila caerulea -> Polioptila caerulea because type is 'ignore'.
Ignoring action Polioptila californica -> Polioptila californica because type is 'ignore'.
Ignoring action Polioptila melanura -> Polioptila melanura because type is 'ignore'.
Ignoring action Polioptila lembeyei -> Polioptila lembeyei because type is 'ignore'.
Ignoring action Polioptila nigriceps -> Polioptila nigriceps because type is 'ignore'.
Ignoring action Polioptila albiloris -> Polioptila albiloris because type is 'ignore'.
Ignoring action Polioptila plumbea -> Polioptila plumbea because type is 'ignore'.
Ignoring action Polioptila schistaceigula -> Polioptila schistaceigula because type is 'ignore'.
Ignoring action Cettia diphone -> Cettia diphone because type is 'ignore'.
Ignoring action Locustella lanceolata -> Locustella lanceolata because type is 'ignore'.
Ignoring action Locustella ochotensis -> Locustella ochotensis because type is 'ignore'.
Ignoring action Acrocephalus schoenobaenus -> Acrocephalus schoenobaenus because type is 'ignore'.
Ignoring action Acrocephalus familiaris -> Acrocephalus familiaris because type is 'ignore'.
Ignoring action Chamaea fasciata -> Chamaea fasciata because type is 'ignore'.
Ignoring action Vidua macroura -> Vidua macroura because type is 'ignore'.
Ignoring action Calcarius lapponicus -> Calcarius lapponicus because type is 'ignore'.
Ignoring action Calcarius pictus -> Calcarius pictus because type is 'ignore'.
Ignoring action Calcarius ornatus -> Calcarius ornatus because type is 'ignore'.
Ignoring action Plectrophenax nivalis -> Plectrophenax nivalis because type is 'ignore'.
Ignoring action Plectrophenax hyperboreus -> Plectrophenax hyperboreus because type is 'ignore'.
Ignoring action Aimophila ruficeps -> Aimophila ruficeps because type is 'ignore'.
Ignoring action Aimophila notosticta -> Aimophila notosticta because type is 'ignore'.
Ignoring action Aimophila rufescens -> Aimophila rufescens because type is 'ignore'.
Ignoring action  ->  because type is 'ignore'.
Ignoring action Laniocera rufescens -> Laniocera rufescens because type is 'ignore'.
Ignoring action Pachyramphus versicolor -> Pachyramphus versicolor because type is 'ignore'.
Ignoring action Pachyramphus cinnamomeus -> Pachyramphus cinnamomeus because type is 'ignore'.
Ignoring action Pachyramphus polychopterus -> Pachyramphus polychopterus because type is 'ignore'.
Ignoring action Pachyramphus major -> Pachyramphus major because type is 'ignore'.
Ignoring action Pachyramphus albogriseus -> Pachyramphus albogriseus because type is 'ignore'.
Ignoring action Pachyramphus rufus -> Pachyramphus rufus because type is 'ignore'.
Ignoring action Pachyramphus aglaiae -> Pachyramphus aglaiae because type is 'ignore'.
Ignoring action Pachyramphus homochrous -> Pachyramphus homochrous because type is 'ignore'.
Ignoring action Pachyramphus niger -> Pachyramphus niger because type is 'ignore'.
Ignoring action Tityra semifasciata -> Tityra semifasciata because type is 'ignore'.
Ignoring action Tityra inquisitor -> Tityra inquisitor because type is 'ignore'.
Ignoring action Schiffornis turdina -> Schiffornis turdina because type is 'ignore'.
Ignoring action Sapayoa aenigma -> Sapayoa aenigma because type is 'ignore'.
Ignoring action Turdus nudigenis -> Turdus nudigenis because type is 'ignore'.
Ignoring action Luscinia sibilans -> Luscinia sibilans because type is 'ignore'.
Ignoring action Luscinia calliope -> Luscinia calliope because type is 'ignore'.
Ignoring action Luscinia svecica -> Luscinia svecica because type is 'ignore'.
Ignoring action Luscinia cyane -> Luscinia cyane because type is 'ignore'.
Ignoring action Tarsiger cyanurus -> Tarsiger cyanurus because type is 'ignore'.
Ignoring action Copsychus malabaricus -> Copsychus malabaricus because type is 'ignore'.
Ignoring action Saxicola torquatus -> Saxicola torquatus because type is 'ignore'.
Ignoring action Oenanthe oenanthe -> Oenanthe oenanthe because type is 'ignore'.
Ignoring action Chlorospingus ophthalmicus -> Chlorospingus ophthalmicus because type is 'ignore'.
Ignoring action Chlorospingus tacarcunae -> Chlorospingus tacarcunae because type is 'ignore'.
Ignoring action Chlorospingus inornatus -> Chlorospingus inornatus because type is 'ignore'.
Ignoring action Chlorospingus pileatus -> Chlorospingus pileatus because type is 'ignore'.
Ignoring action Chlorospingus flavigularis -> Chlorospingus flavigularis because type is 'ignore'.
Ignoring action Chlorospingus canigularis -> Chlorospingus canigularis because type is 'ignore'.
Ignoring action Accipiter soloensis -> Accipiter soloensis because type is 'ignore'.
Ignoring action Pavo cristatus -> Pavo cristatus because type is 'ignore'.
Ignoring action Pterocles exustus -> Pterocles exustus because type is 'ignore'.
Ignoring action Serinus canaria -> Serinus canaria because type is 'ignore'.
Ignoring action Paroaria coronata -> Paroaria coronata because type is 'ignore'.
Ignoring action Paroaria capitata -> Paroaria capitata because type is 'ignore'.
Eliminating non-binomial name 'chloropipo'. at generate_supplement_counts.pl line 58, <> line 16422.
Eliminating non-binomial name 'xenopipo'. at generate_supplement_counts.pl line 58, <> line 16422.
Ignoring action Ceratopipra erythrocephala -> Ceratopipra erythrocephala because type is 'ignore'.
Eliminating non-binomial name 'ptilogonys'. at generate_supplement_counts.pl line 58, <> line 16441.
Eliminating non-binomial name 'ptiliogonys'. at generate_supplement_counts.pl line 58, <> line 16441.
Ignoring action  ->  because type is 'ignore'.
Ignoring action  ->  because type is 'ignore'.
Ignoring action  ->  because type is 'ignore'.
Ignoring action  ->  because type is 'ignore'.
Ignoring action  ->  because type is 'ignore'.
Ignoring action  ->  because type is 'ignore'.
Ignoring action  ->  because type is 'ignore'.
Ignoring action  ->  because type is 'ignore'.
Eliminating non-binomial name 'vestiaria'. at generate_supplement_counts.pl line 58, <> line 16711.
Eliminating non-binomial name 'drepanis'. at generate_supplement_counts.pl line 58, <> line 16711.
Eliminating non-binomial name 'puffinus'. at generate_supplement_counts.pl line 58, <> line 16789.
Eliminating non-binomial name 'puffinus'. at generate_supplement_counts.pl line 58, <> line 16789.
Eliminating non-binomial name 'ardenna'. at generate_supplement_counts.pl line 58, <> line 16789.
Parsing complete, 3252 actions saved.

Action counts: $VAR1 = {
          'rename' => 2839,
          'genus_lump' => 1,
          'unclear' => 3,
          'split' => 186,
          'error' => 10,
          'deleted' => 175,
          'subspecies_split' => 5,
          'added' => 1445,
          'lump' => 119,
          'added_or_deleted' => 6,
          'ignore' => 107,
          'genus_split' => 1
        };

Checklist aou_1_01:
	Additions: aphelocoma insularis, botaurus neoxenus, chen caerulescens, cistothorus marianae, empidonax cineritius, euetheia canora, falco regulus, falco tinnunculus, glaucidium hoskinsii, haematopus frazari, junco carolinensis, larus barrovianus, larus minutus, oceanodroma macrodactyla, phalaenoptilus nuttalli, piranga rubriceps, progne cryptoleuca, psaltriparus santaritae, sula brewsteri, sula gossii, tringa damacensis, trochilus floresii, trochilus violajugulum
	Deletions: carpodacus frontalis, colinus graysoni, phalaenoptilus nuttallii, synthliboramphus wumizusume


Checklist aou_1_02:
	Additions: empidonax griseus, geotrygon montana, junco townsendi, platypsaris albiventris, rallus crepitans, rallus scottii
	Deletions: zonotrichia gambeli, zonotrichia intermedia


Checklist aou_1_03:
	Additions: callichelidon cyaneoviridis, junco ridgwayi, petrochelidon fulva
	Deletions: buteo harlani, trochilus heloisa


Checklist aou_1_04:
	Additions: geothlypis poliocephala
	Deletions: junco carolinensis


Checklist aou_1_05:
	Additions: porzana coturniculus
	Deletions: 


Checklist aou_1_06:
	Additions: 
	Deletions: 


Checklist aou_1_07:
	Additions: aphelocoma cyanotis, basilinna leucotis, ceryle torquata, cuculus canorus, thryothorus leucophrys
	Deletions: chordeiles texensis, engyptila albifrons, sialia mexicana


Checklist aou_2:
	Additions: chelidon erythrogastra, melospiza insignis
	Deletions: chelidon erythrogaster, heleodytes affinis


Checklist aou_2_08:
	Additions: ammodramus sanctorum, casarca casarca, lagopus evermanni, mergus albellus, oceanodroma socorroensis
	Deletions: heleodytes affinis, junco danbyi


Checklist aou_2_09:
	Additions: carpodacus mcgregori, diomedea immutabilis, gallinago major, junco montanus, oceanodroma cryptoleucura, oceanodroma kaedingi, otus trichopsis, phaethon rubricaudus, puffinus assimilis, puffinus auricularis
	Deletions: ceryle alcyon, oceanodroma socorroensis


Checklist aou_2_10:
	Additions: anorthura meligera, arenaria morinella, columba squamosa, dendroica nigrifrons, empidonax insulicola, eudromias morinellus, fulmarus rodgersi, oceanodroma socorroensis, rhynchopsitta pachyrhyncha
	Deletions: trochilus violajugulum


Checklist aou_2_11:
	Additions: aphelocoma texana, petrochelidon melanogastra, vireo pusillus
	Deletions: ammodramus sanctorum, myiozetetes texensis, peucaea arizonae, peucaea mexicana, quiscalus macrourus, rallus longirostris, rallus scottii


Checklist aou_2_12:
	Additions: megascops xantusi, puffinus bulleri, puffinus cuneatus
	Deletions: ardea wardi, dendroica nigrifrons, melospiza insignis, melospiza melodia, piranga rubriceps


Checklist aou_2_13:
	Additions: 
	Deletions: compsothlypis nigrilora, petrochelidon melanogastra, psaltriparus santaritae, regulus obscurus, telmatodytes marianae


Checklist aou_2_14:
	Additions: amphispiza nevadensis, anser brachyrhynchus, chelidonaria urbica, corvus cornix, corvus frugilegus, hirundo rustica, jabiru mycteria, pipilo crissalis, progne chalybea, rallus levipes, rhyacophilus glareola, sarcoramphus papa, sturnella neglecta, sula leucogastra, uranomitra salvini
	Deletions: arenaria morinella, arquatella couesi, arquatella ptilocnemis, basileuterus belli, buteo buteo, empidonax cineritius, empidonax insulicola, ergaticus ruber, euphonia elegantissima, falco richardsonii, icterus icterus, junco annectens, junco caniceps, junco mearnsi, junco montanus, junco townsendi, larus canus, myiarchus mexicanus, phalacrocorax mexicanus, pitangus derbianus, puffinus fuliginosus, selasphorus floresii, setophaga miniata, vireo pusillus


Checklist aou_2_15:
	Additions: 
	Deletions: falco tinnunculus


Checklist aou_3:
	Additions: anser fabalis, atthis morcomi, buteo buteo, ceryle alcyon, falco tinnunculus, larus canus, rallus longirostris
	Deletions: basileuterus culicivorus, daption capensis, macrorhamphus scolopaceus, myiozetetes similis, sarcoramphus papa


Checklist aou_3_16:
	Additions: calliope calliope, emberiza rustica, puffinus carneipes, totanus totanus
	Deletions: 


Checklist aou_3_17:
	Additions: 
	Deletions: 


Checklist aou_3_18:
	Additions: larus thayeri, pterodroma cahow
	Deletions: atthis morcomi, corvus caurinus, gallinula galeata, ixobrychus neoxenus, oceanodroma kaedingi, otus xantusi, somateria dresseri, tyto pratincola


Checklist aou_4:
	Additions: aethiopsar cristatellus, ammospiza mirabilis, anas diazi, arquatella ptilocnemis, calidris tenuirostris, carduelis carduelis, catharacta skua, coccothraustes coccothraustes, columba livia, compsothlypis graysoni, cuculus optatus, dafila bahamensis, daption capense, dendragapus fuliginosus, dendrocygna viduata, eunetta falcata, euthlypis lachrymosa, falco sparveria, fringilla montifringilla, grus canadensis, heteractitis brevipes, junco mearnsi, larus ridibundus, locustella ochotensis, lymnocryptes minimus, micropus pacificus, nettion formosum, numenius arquatus, nyroca ferina, nyroca fuligula, passer domesticus, passer montanus, perdix perdix, phasianus colchicus, pisobia ruficollis, prunella montanella, psaltriparus minimus, rallus aquaticus, spilopelia chinensis, sthenelides olor, streptopelia risoria, tadorna tadorna, thallasoaetus pelagicus, turdus merula, vermivora crissalis
	Deletions: agelaius gubernator, anthus rubescens, aphelocoma cyanotis, aphelocoma texana, aphelocoma woodhousei, buteo buteo, cepphus mandtii, colaptes rufipileus, creciscus coturniculus, falco islandus, falco sparveroides, fulmarus rodgersi, gavia pacifica, glaucidium hoskinsi, glottis nebularia, grus mexicana, haematopus frazari, jabiru mycteria, lagopus evermanni, lagopus welchi, larus brachyrhynchus, larus kumlieni, larus nelsoni, larus thayeri, larus vegae, macronectes giganteus, megaquiscalus major, mergellus albellus, motacilla ocularis, nannus alascensis, nannus meliger, passerherbulus nelsoni, pelecanus californicus, phalacrocorax vigua, phoebetria palpebrata, pipilo crissalis, polioptila californica, polioptila plumbea, priocella antarctica, psaltriparus melanotis, psaltriparus plumbeus, pterodroma fisheri, rallus beldingi, rallus crepitans, rallus levipes, salpinctes guadeloupensis, sphyrapicus ruber, spinus notatus, starnoenas cyanocephala, stelgidopteryx serripennis, thryomanes leucophrys, tympanuchus americanus


Checklist aou_4_19:
	Additions: buteo harlani, dendroica petechia, quiscalus versicolor
	Deletions: amphispiza nevadensis, aphelocoma californica, aphelocoma insularis, asio wilsonianus, astur atricapillus, branta nigricans, buteo borealis, catharacta chilensis, charadrius nivosus, charadrius semipalmatus, circus hudsonius, colinus ridgwayi, cuculus optatus, dendragapus fuliginosus, dendroica erithachorides, hirundo erythrogaster, junco mearnsi, lagopus rupestris, lanius borealis, larus fuscus, leucosticte griseonucha, melanitta deglandi, nannus hiemalis, oidemia americana, passerculus beldingi, passerculus rostratus, perisoreus obscurus, phaeopus hudsonicus, pipilo consobrinus, progne cryptoleuca, rallus obsoletus, somateria v-nigra, sterna antillarum, sula brewsteri, sula piscator, trogon ambiguus


Checklist aou_4_20:
	Additions: agelaius humeralis, amazilia salvini, anthus gustavi, corvus caurinus, icterus gularis, icterus pustulatus, myiarchus nuttingi, pterodroma arminjoniana, pterodroma cookii, sarcorhamphus papa, thryomanes bewickii, turdus pilaris
	Deletions: amazilia salvini, anser fabalis, capella delicata, dendroica aestiva, thryomanes bewickii, thryomanes brevicauda


Checklist aou_4_21:
	Additions: 
	Deletions: amazilia salvini, falco aesalon, oceanodroma soccoroensis


Checklist aou_4_22:
	Additions: diomedea melanophrys, platalea leucorodia
	Deletions: aphelocoma sordida, bulweria bulweri, trogon ambiguus


Checklist aou_4_23:
	Additions: amazilia violiceps, anser fabalis, phylloscopus trochilus
	Deletions: quiscalus versicolor


Checklist aou_4_24:
	Additions: jynx torquilla, larus fuscus, melanitta deglandi
	Deletions: 


Checklist aou_4_25:
	Additions: aythya baeri, troglodytes brunneicollis
	Deletions: puffinus opisthomelas


Checklist aou_4_26:
	Additions: branta nigricans, cissilopha san-blasiana
	Deletions: 


Checklist aou_4_27:
	Additions: 
	Deletions: anser brachyrhynchus, cuculus canorus


Checklist aou_4_28:
	Additions: alectoris graeca, diomedea cauta, oceanodroma tethys
	Deletions: 


Checklist aou_4_29:
	Additions: bubulbus ibis, charadrius hiaticula, limnodromus scolopaceus
	Deletions: pipilo maculatus


Checklist aou_4_30:
	Additions: 
	Deletions: canachites franklinii, charadrius dubius, hydrobates pelagicus, netta rufina


Checklist aou_4_31:
	Additions: apus apus, charadrius semipalmatus, egretta garzetta, icterus pectoralis, larus crassirostris, progne cryptoleuca
	Deletions: dendrocygna viduata


Checklist aou_5:
	Additions: dendrocygna arborea, dendrocygna viduata, phalacrocorax olivaceus
	Deletions: aphelocoma coerulescens, capella media, totanus ocropus


Checklist aou_5_32:
	Additions: alectoris chukar, cassidix major, empidonax alnorum, larus thayeri
	Deletions: ammospiza mirabilis, ammospiza nigrescens, anas carolinensis, ardea occidentalis, buteo harlani, carpodacus amplus, carpodacus mcgregori, chen hyperborea, coereba bahamensis, colaptes cafer, colaptes chrysoides, dendroica auduboni, icterus bullockii, junco aikeni, junco bairdi, junco insularis, junco oreganus, parula graysoni, passerculus princeps, psaltriparus melanotis, turdus confinis


Checklist aou_5_33:
	Additions: 
	Deletions: branta nigricans, butorides virescens, corvus cornix, parus atricristatus


Checklist aou_5_34:
	Additions: acridotheres tristis, acrocephalus familiaris, actitis hypoleucos, amandava amandava, amazilia beryllina, amazona viridigenalis, amphispiza quinquestriata, anas laysanensis, anas poecilorhyncha, anas querquedula, anas wyvilliana, anous minutus, anser brachyrhynchus, anser erythropus, anthus hodgsoni, anthus trivialis, basileuterus culicivorus, basileuterus rufifrons, brotogeris versicolurus, bulweria bulwerii, bulweria fallax, burhinus bistriatus, buteo magnirostris, buteo solitarius, calidris minuta, calidris temminckii, callipepla douglasii, calliphlox evelynae, calocitta colliei, calonectris leucomelas, caprimulgus indicus, caprimulgus ridgwayi, carduelis sinica, carpodacus erythrinus, catharacta maccormicki, cettia diphone, chaetoptila angustipluma, charadrius dubius, chasiempis sandwichensis, chloridops kona, chondrohierax uncinatus, chordeiles gundlachii, ciridops anna, colibri thalassinus, columbina talpacoti, copsychus malabaricus, corvus imparatus, corvus tropicus, coturnix japonica, cuculus canorus, cyanocompsa parellina, cyanocorax morio, diomedea exulans, drepanis funerea, drepanis pacifica, egretta eulophotes, elanus caeruleus, emberiza pallasi, emberiza pusilla, emberiza schoeniclus, emberiza variabilis, empidonomus varius, estrilda caerulescens, estrilda melpoda, estrilda troglodytes, euptilotus neoxenus, ficedula parva, francolinus erckelii, francolinus francolinus, francolinus pondicerianus, fregata ariel, fregata minor, fringilla coelebs, fulica caribaea, gallinago stenura, gallus gallus, garrulax canorus, garrulax pectoralis, geopelia striata, grus grus, gygis alba, heliomaster constantii, hemignathus lucidus, hemignathus munroi, hemignathus parvus, hemignathus sagittirostris, hemignathus virens, himatione sanguinea, hirundapus caudacutus, hydrobates pelagicus, icterus wagleri, jabiru mycteria, lanius cristatus, larus belcheri, larus livens, leiothrix lutea, leucosticte arctoa, limicola falcinellus, lonchura malabarica, lonchura malacca, lonchura punctulata, lophura leucomelana, loxioides bailleui, loxops coccineus, melamprosops phaeosoma, melopsittacus undulatus, mergellus albellus, mimus gundlachii, moho apicalis, moho bishopi, moho braccatus, moho nobilis, motacilla cinerea, motacilla lugens, muscicapa griseisticta, muscicapa sibirica, myiarchus sagrae, myioborus miniatus, myiopsitta monachus, neocrex erythrops, nesochen sandvicensis, numenius madagascariensis, numenius tenuirostris, numida meleagris, oceanodroma tristrami, oreomystis bairdi, oreomystis mana, otus kennicottii, otus sunia, padda oryzivora, palmeria dolei, pardirallus maculatus, paroaria capitata, paroaria coronata, paroreomyza flammea, paroreomyza maculata, paroreomyza montana, parus varius, pavo cristatus, phaeornis obscurus, phaeornis palmeri, pheucticus chrysopeplus, phylloscopus fuscatus, phylloscopus sibilatrix, picoides stricklandi, polioptila nigriceps, polyborus plancus, porzana palmeri, porzana sandwichensis, procelsterna cerulea, progne elegans, pseudonestor xanthophrys, psittacula krameri, psittirostra psittacea, pterocles exustus, pterodroma externa, pterodroma hypoleuca, pterodroma neglecta, pterodroma nigripennis, pterodroma phaeopygia, pterodroma ultima, puffinus nativitatis, puffinus opisthomelas, pycnonotus cafer, pycnonotus jocosus, rhodacanthis flaviceps, rhodacanthis palmeri, rhodothraupis celaeno, ridgwayia pinicola, serinus canaria, serinus mozambicus, sicalis flaveola, sphyrapicus ruber, spindalis zena, stelgidopteryx serripennis, sterna antillarum, sterna lunata, streptoprocne zonaris, tachornis phoenicobia, telespiza cantans, telespiza ultima, tiaris olivacea, tringa erythropus, tringa nebularia, tringa stagnatilis, turdus grayi, turdus naumanni, turdus obscurus, turdus rufopalliatus, tyrannus caudifasciatus, tyrannus couchii, tyrannus crassirostris, upupa epops, uraeginthus bengalus, vestiaria coccinea, xenus cinereus, zosterops japonicus
	Deletions: adamastor cinereus, anas diazi, anthus pratensis, ardea cinerea, aythya baeri, caracara cheriway, caracara lutosa, certhia familiaris, cissilopha sanblasiana, corvus corone, corvus frugilegus, dendrocygna arborea, dendrocygna viduata, diomedea melanophris, elanus leucurus, fregetta tropica, geothlypis beldingi, haematopus ostralegus, hylocharis xantusii, junco caniceps, larus crassirostris, leucosticte atrata, leucosticte australis, leucosticte tephrocotis, melanitta deglandi, phylloscopus trochilus, picoides arizonae, platalea leucorodia, porzana porzana, pterodroma cahow, rallus aquaticus, sarcoramphus papa, stelgidopteryx ruficollis, sterna albifrons, sterna trudeaui, tadorna ferruginea, tadorna tadorna, tiaris canora, toxostoma cinereum, tringa totanus, troglodytes brunneicollis, vireo flavoviridis


Checklist aou_6:
	Additions: abeillia abeillei, acanthidops bairdii, accipiter bicolor, accipiter gundlachi, accipiter superciliosus, acestrura heliodor, aegolius ridgwayi, agamia agami, agelaius xanthomus, agriocharis ocellata, aimophila humeralis, aimophila mystacalis, aimophila notosticta, aimophila rufescens, aimophila ruficauda, aimophila sumichrasti, amaurolimnas concolor, amaurospiza concolor, amazilia amabilis, amazilia boucardi, amazilia candida, amazilia cyanifrons, amazilia cyanocephala, amazilia cyanura, amazilia decora, amazilia edward, amazilia luciae, amazilia rutila, amazilia saucerrottei, amazilia viridifrons, amazona agilis, amazona albifrons, amazona arausiaca, amazona auropalliata, amazona autumnalis, amazona collaria, amazona farinosa, amazona finschi, amazona guildingii, amazona imperialis, amazona leucocephala, amazona ochrocephala, amazona oratrix, amazona ventralis, amazona versicolor, amazona vittata, amazona xantholora, amblycercus holosericeus, anabacerthia variegaticeps, androdon aequatorialis, anthracothorax dominicus, anthracothorax mango, anthracothorax nigricollis, anthracothorax prevostii, anthracothorax viridis, anthus lutescens, aphanotriccus audax, aphanotriccus capitalis, aphelocoma unicolor, apus melba, ara ambigua, ara ararauna, ara chloroptera, ara macao, ara militaris, ara severa, ara tricolor, aramides axillaris, aramides cajanea, aratinga canicularis, aratinga chloroptera, aratinga euops, aratinga finschi, aratinga holochlora, aratinga nana, aratinga pertinax, aratinga strenua, ardea cinerea, ardea cocoi, arremon aurantiirostris, arremonops chloronotus, arremonops conirostris, asio clamator, asio stygius, aspatha gularis, atalotriccus pilaris, atlapetes albinucha, atlapetes atricapillus, atlapetes brunneinucha, atlapetes gutturalis, atlapetes pileatus, atlapetes virenticeps, atthis ellioti, attila spadiceus, aulacorhynchus prasinus, automolus ochrolaemus, automolus rubiginosus, baryphthengus ruficapillus, basileuterus belli, basileuterus ignotus, basileuterus melanogenys, basileuterus tristriatus, bolborhynchus lineola, botaurus pinnatus, brachygalba salmoni, brotogeris jugularis, bucco macrorhynchos, bucco pectoralis, bucco radiatus, bucco tectus, busarellus nigricollis, buteo ridgwayi, buteogallus meridionalis, buteogallus subtilis, buteogallus urubitinga, buthraupis arcaei, cacicus cela, cacicus melanicterus, cacicus uropygialis, cairina moschata, calliphlox bryantae, calocitta formosa, calothorax pulcher, calyptophilus frugivorus, campephilus guatemalensis, campephilus haematogaster, campephilus imperialis, campephilus melanoleucos, camptostoma obsoletum, campylopterus curvipennis, campylopterus excellens, campylopterus hemileucurus, campylopterus rufus, campylorhamphus pusillus, campylorhamphus trochilirostris, campylorhynchus albobrunneus, campylorhynchus chiapensis, campylorhynchus gularis, campylorhynchus jocosus, campylorhynchus megalopterus, campylorhynchus rufinucha, campylorhynchus yucatanicus, campylorhynchus zonatus, capito maculicoronatus, caprimulgus cayennensis, caprimulgus cubanensis, caprimulgus maculicaudus, caprimulgus noctitherus, caprimulgus otiosus, caprimulgus rufus, caprimulgus salvini, caprimulgus saturatus, capsiempis flaveola, carduelis atriceps, carduelis cucullata, carduelis dominicensis, carduelis notata, carduelis xanthogastra, carpodectes antoniae, carpodectes hopkei, carpodectes nitidus, caryothraustes canadensis, caryothraustes poliogaster, catharopeza bishopi, cathartes burrovianus, catharus aurantiirostris, catharus dryas, catharus frantzii, catharus fuscater, catharus gracilirostris, catharus mexicanus, catharus occidentalis, celeus castaneus, celeus loricatus, cephalopterus glabricollis, cercomacra nigricans, cercomacra tyrannina, chaetura andrei, chaetura brachyura, chaetura chapmani, chaetura cinereiventris, chaetura martinica, chaetura spinicauda, chalybura buffonii, chalybura urochrysia, chamaepetes unicolor, charadrius collaris, chiroxiphia lanceolata, chiroxiphia linearis, chloroceryle aenea, chloroceryle amazona, chloroceryle inda, chlorophanes spiza, chlorophonia callophrys, chlorophonia occipitalis, chloropipo holochlora, chlorospingus canigularis, chlorospingus flavigularis, chlorospingus inornatus, chlorospingus ophthalmicus, chlorospingus pileatus, chlorospingus tacarcunae, chlorostilbon assimilis, chlorostilbon canivetii, chlorostilbon maugaeus, chlorostilbon ricordii, chlorostilbon swainsonii, chlorothraupis carmioli, chlorothraupis olivacea, chrysothlypis chrysomelaena, ciccaba nigrolineata, ciccaba virgata, cichlherminia lherminieri, cinclocerthia ruficauda, claravis mondetoura, claravis pretiosa, cnipodectes subbrunneus, coccothraustes abeillei, coccyzus ferrugineus, cochlearius cochlearius, colaptes fernandinae, colaptes punctigula, colibri delphinae, colinus cristatus, colinus nigrogularis, colonia colonus, columba caribaea, columba cayennensis, columba inornata, columba nigrirostris, columba speciosa, columba subvinacea, columbina minuta, conirostrum leucogenys, contopus caribaeus, contopus cinereus, contopus latirostris, contopus lugubris, contopus ochraceus, corapipo leucorrhoa, corvus jamaicensis, corvus leucognaphalus, corvus nasicus, corvus palmarum, coryphotriccus albovittatus, cotinga amabilis, cotinga nattererii, cotinga ridgwayi, cranioleuca erythrops, cranioleuca vulpina, crax rubra, crotophaga major, crypturellus boucardi, crypturellus cinnamomeus, crypturellus kerriae, crypturellus soui, cyanerpes caeruleus, cyanerpes cyaneus, cyanerpes lucidus, cyanocompsa cyanoides, cyanocorax affinis, cyanocorax beecheii, cyanocorax dickeyi, cyanocorax melanocyaneus, cyanocorax sanblasianus, cyanocorax yucatanicus, cyanolimnas cerverai, cyanolyca argentigula, cyanolyca cucullata, cyanolyca mirabilis, cyanolyca nana, cyanolyca pumilo, cyanophaia bicolor, cyclarhis gujanensis, cymbilaimus lineatus, cynanthus sordidus, cyphorhinus phaeocephalus, cypseloides cherriei, cypseloides cryptus, cypseloides rutilus, cyrtonyx ocellatus, dacnis cayana, dacnis venusta, dacnis viguieri, dactylortyx thoracicus, damophila julie, daptrius americanus, deconychura longicauda, deltarhynchus flammulatus, dendrocincla anabatina, dendrocincla fuliginosa, dendrocincla homochroa, dendrocolaptes certhia, dendrocolaptes picumnus, dendrocygna arborea, dendrocygna viduata, dendroica adelaidae, dendroica angelae, dendroica pharetra, dendroica pityophila, dendroica plumbea, dendroica vitellina, dendrortyx barbatus, dendrortyx leucophrys, dendrortyx macroura, diglossa baritula, diglossa plumbea, diomedea melanophris, discosura conversii, dives atroviolacea, dives dives, donacobius atricapillus, doricha eliza, doricha enicura, doryfera ludovicae, dromococcyx phasianellus, dryocopus lineatus, dulus dominicus, dysithamnus mentalis, dysithamnus puncticeps, dysithamnus striaticeps, elaenia chiriquensis, elaenia fallax, elaenia flavogaster, elaenia frantzii, elaenia martinica, electron carinatum, electron platyrhynchum, elvira chionura, elvira cupreiceps, emberizoides herbicola, empidonax affinis, empidonax albigularis, empidonax atriceps, empidonax euleri, empidonax flavescens, ergaticus ruber, ergaticus versicolor, estrilda astrild, eubucco bourcierii, eucometis penicillata, eulampis holosericeus, eulampis jugularis, eumomota superciliosa, euneornis campestris, eupherusa cyanophrys, eupherusa eximia, eupherusa nigriventris, eupherusa poliocerca, euphonia affinis, euphonia anneae, euphonia elegantissima, euphonia fulvicrissa, euphonia gouldi, euphonia hirundinacea, euphonia imitans, euphonia jamaica, euphonia luteicapilla, euphonia minuta, euphonia musica, euphonia xanthogaster, euplectes afer, euplectes orix, eurypyga helias, eutoxeres aquila, falco deiroleucus, falco rufigularis, ferminia cerverai, florisuga mellivora, fluvicola pica, formicarius analis, formicarius nigricapillus, formicarius rufipectus, formicivora grisea, forpus conspicillatus, forpus cyanopygius, forpus passerinus, fulmarus glacialoides, galbula ruficauda, gampsonyx swainsonii, geococcyx velox, geothlypis aequinoctialis, geothlypis beldingi, geothlypis flavovelata, geothlypis nelsoni, geothlypis rostrata, geothlypis semiflava, geothlypis speciosa, geotrygon albifacies, geotrygon caniceps, geotrygon chiriquensis, geotrygon costaricensis, geotrygon goldmani, geotrygon lawrencii, geotrygon mystacea, geotrygon veraguensis, geotrygon versicolor, geotrygon violacea, geranospiza caerulescens, glaucidium jardinii, glaucidium minutissimum, glaucidium siju, glaucis aenea, glaucis hirsuta, glyphorynchus spirurus, goethalsia bella, goldmania violiceps, gracula religiosa, grallaria guatimalensis, grallaricula flavirostris, granatellus sallaei, granatellus venustus, gymnocichla nudiceps, gymnoglaux lawrencii, gymnopithys leucaspis, habia atrimaxillaris, habia fuscicauda, habia rubica, haplophaedia aureliae, haplospiza rustica, harpagus bidentatus, harpia harpyja, harpyhaliaetus solitarius, heliodoxa jacula, heliomaster longirostris, heliornis fulica, heliothryx barroti, hemithraupis flavicollis, henicorhina leucophrys, henicorhina leucosticta, herpetotheres cachinnans, herpsilochmus rufimarginatus, heterospingus rubrifrons, heterospingus xanthopygius, hyetornis pluvialis, hyetornis rufigularis, hylocharis eliciae, hylocharis grayi, hylocharis xantusii, hyloctistes subulatus, hylomanes momotula, hylopezus fulviventris, hylopezus perspicillatus, hylophilus aurantiifrons, hylophilus decurtatus, hylophilus flavipes, hylophilus ochraceiceps, hylophylax naevioides, hylorchilus sumichrasti, icterus auratus, icterus auricapillus, icterus bonana, icterus chrysater, icterus dominicensis, icterus icterus, icterus laudabilis, icterus leucopteryx, icterus maculialatus, icterus mesomelas, icterus oberi, ictinia plumbea, jacamerops aurea, jacana jacana, junco vulcani, klais guimeti, lampornis amethystinus, lampornis calolaema, lampornis castaneoventris, lampornis hemileucus, lampornis sybillae, lampornis viridipallens, lamprolaima rhami, lanio aurantius, lanio leucothorax, laniocera rufescens, larus modestus, laterallus albigularis, laterallus exilis, laterallus ruber, legatus leucophaius, lepidocolaptes affinis, lepidocolaptes leucogaster, lepidocolaptes souleyetii, lepidopyga coeruleogularis, leptodon cayanensis, leptopogon amaurocephalus, leptopogon superciliaris, leptotila cassinii, leptotila jamaicensis, leptotila rufaxilla, leucopeza semperi, leucopternis albicollis, leucopternis plumbea, leucopternis princeps, leucopternis semiplumbea, lipaugus unirufus, lochmias nematura, lonchura cucullata, lophornis adorabilis, lophornis delattrei, lophornis helenae, lophostrix cristata, lophotriccus pileatus, loxigilla noctis, loxigilla portoricensis, loxigilla violacea, loxipasser anoxanthus, lurocalis semitorquatus, lysurus crassirostris, malacoptila panamensis, manacus candei, manacus vitellinus, margarops fuscatus, margarops fuscus, margarornis bellulus, margarornis rubiginosus, megarynchus pitangua, melanerpes chrysauchen, melanerpes chrysogenys, melanerpes herminieri, melanerpes hoffmannii, melanerpes hypopolius, melanerpes portoricensis, melanerpes pucherani, melanerpes pygmaeus, melanerpes radiolatus, melanerpes rubricapillus, melanerpes striatus, melanerpes superciliaris, melanoptila glabrirostris, melanospiza richardsoni, melanotis caerulescens, melanotis hypoleucus, mellisuga helenae, mellisuga minima, melopyrrha nigra, melozone biarcuatum, melozone kieneri, melozone leucotis, mesembrinibis cayennensis, micrastur mirandollei, micrastur ruficollis, micrastur semitorquatus, microbates cinereiventris, microcerculus marginatus, microchera albocoronata, microligea palustris, micromonacha lanceolata, micropygia schomburgkii, microrhopias quixensis, milvago chimachima, mimodes graysoni, mimus gilvus, mionectes oleagineus, mionectes olivaceus, mitrephanes phaeocercus, mitrospingus cassinii, molothrus bonariensis, momotus mexicanus, momotus momota, monasa morphoeus, morococcyx erythropygus, morphnus guianensis, myadestes coloratus, myadestes elisabeth, myadestes genibarbis, myadestes melanops, myadestes occidentalis, myadestes unicolor, myiarchus antillarum, myiarchus barbirostris, myiarchus nugator, myiarchus oberi, myiarchus panamensis, myiarchus stolidus, myiarchus validus, myiarchus yucatanensis, myiobius atricaudus, myiobius sulphureipygius, myiobius villosus, myioborus torquatus, myiodynastes chrysocephalus, myiodynastes hemichrysus, myiodynastes maculatus, myiopagis caniceps, myiopagis cotta, myiopagis gaimardii, myiopagis viridicata, myiophobus fasciatus, myiornis atricapillus, myiozetetes cayanensis, myiozetetes granadensis, myiozetetes similis, myrmeciza exsul, myrmeciza immaculata, myrmeciza laemosticta, myrmeciza longipes, myrmornis torquata, myrmotherula axillaris, myrmotherula brachyura, myrmotherula fulviventris, myrmotherula schisticolor, myrmotherula surinamensis, neochelidon tibialis, neocrex columbianus, neomorphus geoffroyi, nesoctites micromegas, nesopsar nigerrimus, nesospingus speculiferus, nesotriccus ridgwayi, nonnula ruficapilla, nothocercus bonapartei, notiochelidon pileata, nyctibius grandis, nyctibius griseus, nyctiphrynus mcleodii, nyctiphrynus ocellatus, nyctiphrynus yucatanicus, oceanodroma markhami, odontophorus dialeucos, odontophorus erythrops, odontophorus gujanensis, odontophorus guttatus, odontophorus leucolaemus, oncostoma cinereigulare, oncostoma olivaceum, onychorhynchus coronatus, oreophasis derbianus, oriturus superciliosus, ornithion brunneicapillum, ornithion semiflavum, ortalis cinereiceps, ortalis poliocephala, ortalis ruficauda, orthorhynchus cristatus, oryzoborus funereus, oryzoborus maximiliani, otus barbarus, otus choliba, otus clarkii, otus cooperi, otus guatemalae, otus nudipes, otus seductus, oxyruncus cristatus, pachyramphus albogriseus, pachyramphus cinnamomeus, pachyramphus homochrous, pachyramphus major, pachyramphus niger, pachyramphus polychopterus, pachyramphus rufus, pachyramphus versicolor, panterpe insignis, panyptila cayennensis, panyptila sanctihieronymi, parula gutturalis, parula superciliosa, passerina leclancherii, passerina rositae, penelope purpurascens, penelopina nigra, pezopetes capitalis, phaenicophilus palmarum, phaenicophilus poliocephalus, phaenostictus mcleannani, phaeochroa cuvieri, phaeomyias murina, phaeoprogne tapera, phaeothlypis fulvicauda, phaethornis anthophilus, phaethornis guy, phaethornis longuemareus, phaethornis superciliosus, phaetusa simplex, phainoptila melanoxantha, pharomachrus auriceps, pharomachrus mocinno, pheucticus tibialis, philortyx fasciatus, philydor erythrocercus, philydor rufus, phyllomyias burmeisteri, phyllomyias griseiceps, phylloscartes flavovirens, phylloscartes superciliaris, piaya cayana, piaya minuta, piculus auricularis, piculus chrysochloros, piculus leucolaemus, piculus rubiginosus, picumnus olivaceus, pilherodius pileatus, pinaroloxias inornata, pionopsitta haematotis, pionopsitta pyrilia, pionus menstruus, pionus senilis, pipilo albicollis, pipilo ocai, pipra coronata, pipra erythrocephala, pipra mentalis, pipra pipra, piprites griseiceps, piranga bidentata, piranga erythrocephala, piranga leucoptera, piranga roseogularis, pitangus lictor, pittasoma michleri, pitylus grossus, platyrinchus cancrominus, platyrinchus coronatus, platyrinchus mystaceus, ploceus cucullatus, podilymbus gigas, polioptila albiloris, polioptila lembeyei, polioptila plumbea, polioptila schistaceigula, porzana flaviventer, porzana porzana, premnoplex brunnescens, priotelus roseigaster, priotelus temnurus, procellaria parkinsoni, procnias tricarunculata, progne dominicensis, progne sinaloae, psarocolius decumanus, psarocolius guatimozinus, psarocolius montezuma, psarocolius wagleri, pselliophorus luteoviridis, pselliophorus tibialis, pseudocolaptes lawrencii, pseudoscops grammicus, pseudotriccus pelzelni, pterodroma cahow, pteroglossus frantzii, pteroglossus torquatus, ptilogonys caudatus, ptilogonys cinereus, pulsatrix perspicillata, pygochelidon cyanoleuca, pyrrhura hoffmanni, pyrrhura picta, querula purpurata, quiscalus lugubris, quiscalus nicaraguensis, quiscalus niger, quiscalus palustris, ramphastos sulfuratus, ramphastos swainsonii, ramphocaenus melanurus, ramphocelus dimidiatus, ramphocelus flammigerus, ramphocelus passerinii, ramphocelus sanguinolentus, ramphocinclus brachyurus, rhodinocichla rosea, rhynchocyclus brevirostris, rhynchocyclus olivaceus, rhynchopsitta terrisi, rhynchortyx cinctus, rhytipterna holerythra, rostrhamus hamatus, saltator albicollis, saltator atriceps, saltator coerulescens, saltator maximus, sapayoa aenigma, sarcoramphus papa, sarkidiornis melanotos, saurothera longirostris, saurothera merlini, saurothera vetula, saurothera vieilloti, scaphidura oryzivora, schiffornis turdinus, sclerurus albigularis, sclerurus guatemalensis, sclerurus mexicanus, scytalopus argentifrons, scytalopus panamensis, scytalopus vicinior, selasphorus ardens, selasphorus flammula, selasphorus scintilla, selenidera spectabilis, semnornis frantzii, serpophaga cinerea, sicalis luteola, siphonorhis americanus, siphonorhis brewsteri, sirystes sibilator, sittasomus griseicapillus, spizaetus ornatus, spizaetus tyrannus, spizastur melanoleucus, sporophila aurita, sporophila minuta, sporophila nigricollis, sporophila schistacea, starnoenas cyanocephala, steatornis caripensis, stelgidopteryx ruficollis, sterna superciliaris, streptoprocne semicollaris, strix fulvescens, sturnella militaris, sublegatus modestus, synallaxis albescens, synallaxis brachyura, synallaxis erythrothorax, syndactyla subalaris, tachycineta albilinea, tachycineta euchrysea, tachyphonus delatrii, tachyphonus luctuosus, tachyphonus rufus, tangara cabanisi, tangara cucullata, tangara dowii, tangara florida, tangara fucosa, tangara guttata, tangara gyrola, tangara icterocephala, tangara inornata, tangara larvata, tangara lavinia, tangara palmeri, tapera naevia, taraba major, terenotriccus erythrurus, terenura callinota, teretistris fernandinae, teretistris fornsi, tersina viridis, thalurania colombica, thamnistes anabatinus, thamnophilus bridgesi, thamnophilus doliatus, thamnophilus nigriceps, thamnophilus punctatus, theristicus caudatus, thraupis abbas, thraupis episcopus, thraupis palmarum, threnetes ruckeri, thripadectes rufobrunneus, thryomanes bewickii, thryomanes sissonii, thryorchilus browni, thryothorus atrogularis, thryothorus fasciatoventris, thryothorus felix, thryothorus leucopogon, thryothorus leucotis, thryothorus maculipectus, thryothorus modestus, thryothorus nigricapillus, thryothorus pleurostictus, thryothorus rufalbus, thryothorus rutilus, thryothorus semibadius, thryothorus sinaloa, thryothorus spadix, thryothorus thoracicus, tiaris canora, tigrisoma fasciatum, tigrisoma lineatum, tigrisoma mexicanum, tilmatura dupontii, tinamus major, tityra inquisitor, tityra semifasciata, todirostrum cinereum, todirostrum nigriceps, todirostrum sylvia, todus angustirostris, todus mexicanus, todus multicolor, todus subulatus, todus todus, tolmomyias assimilis, tolmomyias sulphurescens, torreornis inexpectata, touit costaricensis, touit dilectissima, toxostoma cinereum, toxostoma guttatum, toxostoma ocellatum, trochilus polytmus, troglodytes ochraceus, troglodytes rufociliatus, troglodytes tanneri, trogon aurantiiventris, trogon bairdii, trogon citreolus, trogon clathratus, trogon collaris, trogon massena, trogon melanocephalus, trogon melanurus, trogon mexicanus, trogon rufus, trogon violaceus, trogon viridis, turdus assimilis, turdus aurantius, turdus fumigatus, turdus infuscatus, turdus jamaicensis, turdus nigrescens, turdus nudigenis, turdus obsoletus, turdus plebejus, turdus plumbeus, turdus ravidus, turdus rufitorques, turdus swalesi, tyrannulus elatus, tyrannus cubensis, tyto glaucops, uropsila leucogastra, vanellus chilensis, veniliornis fumigatus, veniliornis kirkii, vidua macroura, vireo bairdi, vireo brevipennis, vireo caribaeus, vireo carmioli, vireo crassirostris, vireo gundlachii, vireo hypochryseus, vireo latimeri, vireo leucophrys, vireo magister, vireo modestus, vireo nanus, vireo nelsoni, vireo osburni, vireo pallens, vireolanius eximius, vireolanius melitophrys, vireolanius pulchellus, volatinia jacarina, xenerpestes minlosi, xenoligea montana, xenops minutus, xenops rutilans, xenornis setifrons, xenospiza baileyi, xenotriccus callizonus, xenotriccus mexicanus, xiphidiopicus percussus, xiphocolaptes promeropirhynchus, xiphorhynchus erythropygius, xiphorhynchus flavigaster, xiphorhynchus guttatus, xiphorhynchus lachrymosus, xiphorhynchus picus, zeledonia coronata, zenaida auriculata, zenaida graysoni, zimmerius vilissimus, zonotrichia capensis
	Deletions: 


Checklist aou_6_35:
	Additions: aechmophorus clarkii, coccyzus melacoryphus, corvus monedula, egretta gularis, falco subbuteo, gavia pacifica, himantopus himantopus, locustella lanceolata, microcerculus philomela, myadestes lanaiensis, myadestes myadestinus, myadestes oahensis, ortalis leucogastra, sphyrapicus nuchalis, tarsiger cyanurus, tringa ocrophus
	Deletions: 


Checklist aou_6_36:
	Additions: calliphlox mitchellii, chlorophonia flavirostris, dendrocopos major, glareola maldivarum, larosterna inca, luscinia cyane, muscicapa dauurica, numenius minutus, oryzoborus nuttingi, saxicola torquata, sterna albifrons, sula variegata, vireo flavoviridis
	Deletions: acestrura heliodor, daption capense


Checklist aou_6_37:
	Additions: anthus rubescens, ara cubensis, chlorostilbon bracei, chrysolampis mosquitus, coccyzus julieni, emberiza aureola, empidonax occidentalis, larus crassirostris, pipilo crissalis, polioptila californica, pterodroma longirostris, streptopelia decaocto
	Deletions: fulmarus glacialoides, saxicola torquata


Checklist aou_6_38:
	Additions: cinclocerthia gutturalis, corvus sinaloae, dysmorodrepanis munroi, ficedula narcissina, ixobrychus sinensis, lophornis brachylopha, loxops caeruleirostris, ortalis wagleri, porphyrula flavirostris, pterodroma cervicalis, sterna bergii, streptopelia orientalis
	Deletions: 


Checklist aou_6_39:
	Additions: butorides virescens, cypseloides storeri, elanus leucurus, fulica alai, larus cachinnans, leucosticte atrata, leucosticte australis, leucosticte tephrocotis, odontophorus melanotis, piculus simplex, pluvialis fulva, streptopelia turtur, tetraogallus himalayensis, thalurania fannyi, thalurania ridgwayi
	Deletions: anser erythropus, leucosticte arctoa


Checklist aou_6_40:
	Additions: ammodramus nelsoni, anser erythropus, anthracothorax veraguensis, aphelocoma californica, aphelocoma insularis, caprimulgus badius, carduelis spinus, catharus bicknelli, chlorostilbon auriceps, chlorostilbon forficatus, colaptes chrysoides, collocalia bartschi, contopus hispaniolensis, contopus pallidus, emberiza leucocephalos, hemignathus chloris, hemignathus kauaiensis, icterus abeillei, icterus bullockii, leptotila wellsi, machetornis rixosus, motacilla citreola, nyctibius jamaicensis, piculus callopterus, pipilo maculatus, saltator striatipectus
	Deletions: 


Checklist aou_6_41:
	Additions: accipiter soloensis, agelaius assimilis, anas eatoni, baeolophus ridgwayi, baryphthengus martii, brachyramphus perdix, calyptophilus tertius, chlidonias hybridus, corapipo altera, dendrocolaptes sanctithomae, euplectes franciscanus, ficedula mugimaki, geotrygon carrikeri, glaucidium griseiceps, glaucidium palmarum, glaucidium sanchezi, haematopus ostralegus, hemignathus ellisianus, hylopezus dives, hylorchilus navai, larus atlanticus, lurocalis rufiventris, manacus aurantiacus, myrmeciza nigricauda, neochen jubata, oxyura ferruginea, petrochelidon rufocollaris, philydor fuscipennis, phoebetria palpebrata, ramphocelus costaricensis, rhynchocyclus pacificus, sicalis luteiventris, sporophila hypoxantha, sturnella superciliaris, tachycineta stolzmanni, thamnophilus atrinucha, tringa totanus, vireo cassinii, vireo plumbeus, xiphorhynchus susurrans
	Deletions: ara cubensis, atlapetes atricapillus, atlapetes gutturalis, caprimulgus otiosus, parus varius, rhynchocyclus brevirostris, sporophila aurita


Checklist aou_7:
	Additions: euphonia laniirostris, saxicola torquata, scytalopus chocoensis, sublegatus arenarum
	Deletions: myrmeciza nigricauda, scytalopus vicinior, sublegatus modestus


Checklist aou_7_42:
	Additions: ardeola bacchus, caracara cheriway, caracara lutosa, centrocercus minimus, dendroica delicata, dendroica subita, emberiza elegans, glaucidium costaricanum, icterus prosthemelas, lonchura atricapilla, lonchura cantans, milvus migrans, myrmotherula pacifica, pica hudsonia, picoides arizonae, spindalis dominicensis, spindalis nigricephala, spindalis portoricensis, sula granti
	Deletions: 


Checklist aou_7_43:
	Additions: aratinga mitrata, baeolophus atricristatus, chaetura fumosa, gallinago delicata, larus cirrocephalus, larus dominicanus, phaethornis longirostris, phaethornis striigularis, phylloscopus inornatus, pterodroma sandwichensis
	Deletions: amazilia cyanifrons


Checklist aou_7_44:
	Additions: loxia megaplaga, picoides dorsalis
	Deletions: butorides sundevalli, picoides tridatylus


Checklist aou_7_45:
	Additions: branta hutchinsii, charadrius leschenaultii, geotrygon leucometopia, motacilla tschutschensis, muscicapa striata, myrmotherula ignota, phylloscopus trochilus, pterodroma macroptera, sylvia curruca
	Deletions: myrmotherula brachyura, myrmotherula flava


Checklist aou_7_46:
	Additions: circus aeruginosus, hylocharis humboldtii, leptotila plumbeiceps, melanerpes pulcher
	Deletions: acridotheres cristatellus, hylocharis grayi, leptotila rufaxilla, melanerpes chrysauchen, motacilla lugens


Checklist aou_7_47:
	Additions: calonectris edwardsii, cuculus lepidus, cuculus optatus, dendragapus fuliginosus, ficedula albicilla, fregetta tropica, loxigilla barbadensis
	Deletions: cuculus saturatus, ficedula parva


Checklist aou_7_48:
	Additions: anser serrirostris, buteogallus anthracinus, buteogallus gundlachii, falco vespertinus, larus michahellis, mesophoyx intermedia, oceanodroma hornbyi
	Deletions: buteogallus anthracinus


Checklist aou_7_49:
	Additions: anas zonorhyncha, conopias parvus, creagrus furcatus, icterus croconotus, icterus jamacaii, nonnula frontalis, pelecanus thagus, phoenicopterus roseus, phylloscopus proregulus, turdus philomelos
	Deletions: anas poecilorhyncha, buteogallus subtilis, conopias parvus, icterus croconotus, icterus jamacaii, nonnula ruficapilla, pelecanus thagus, phoenicopterus roseus


Checklist aou_7_50:
	Additions: acrocephalus schoenobaenus, anser anser, emberiza chrysophrys, empidonomus aurantioatrocristatus, lepidocolaptes lacrymiger, ninox scutulata, notharchus hyperrhynchus, patagioenas plumbea, tolmomyias flaviventris
	Deletions: 


Checklist aou_7_51:
	Additions: ardea purpurea, caprimulgus arizonae, chasiempis ibidis, chasiempis sclateri, chrysomus icterocephalus, elaenia albiceps, glareola pratincola, icterus melanopsis, icterus northropi, icterus portoricensis, ixobrychus minutus, luscinia sibilans, melanitta americana, oceanodroma monorhis, platalea leucorodia, troglodytes hiemalis, troglodytes pacificus, trogon caligatus, trogon chionurus, trogon mesurus
	Deletions: melanitta nigra, troglodytes troglodytes, trogon mesurus, trogon violaceus, trogon viridis


Checklist aou_7_52:
	Additions: accipiter poliogaster, aphelocoma wollweberi, chaetura meridionalis, charadrius nivosus, circus buffoni, gallinago solitaria, gallinula galeata, oryzoborus crassirostris, procellaria aequinoctialis, pterodroma rostrata, setophaga flavescens
	Deletions: ramphastos swainsonii


Checklist aou_7_53:
	Additions: arremon atricapillus, arremon costaricensis, buteo plagiatus, puffinus bryani, puffinus subalaris, synthliboramphus scrippsi
	Deletions: arremon torquatus, basileuterus hypoleucus


Checklist aou_7_54:
	Additions: agapornis roseicollis, artemisiospiza nevadensis, automolus rufipectus, dendrocincla turdina, gallinula chloropus, harpagus bidentatus, leucosticte arctoa, myrmeciza zeledoni, nandayus nenday, pterodroma feae, pterodroma solandri, puffinus baroli, schiffornis stenorhyncha, schiffornis veraepacis, troglodytes cobbi
	Deletions: automolus rufipectus, dendrocincla turdina, myrmeciza immaculata, puffinus assimilis, schiffornis turdina, thalurania fannyi, troglodytes cobbi


Checklist aou_7_55:
	Additions: ciconia maguari, gymnopithys bicolor, junco insularis, ninox japonica, phylloscopus collybita, phylloscopus examinandus, phylloscopus xanthodryas, pyrrhura amazonum, pyrrhura lucianii, pyrrhura roseifrons, rallus crepitans, rallus obsoletus, rallus tenuirostris, sporophila corvina, sporophila lineola, thalassarche eremita, thalassarche salvini
	Deletions: gymnopithys leucaspis, ninox scutulata, phylloscopus xanthodryas, pyrrhura amazonum, pyrrhura lucianii, pyrrhura roseifrons, rallus longirostris, sporophila americana, thalassarche eremite


Checklist aou_7_56:
	Additions: akialoa lanaiensis, akialoa stejnegeri, alopochen aegyptiaca, calliphlox lyrura, campylorhynchus griseus, cranioleuca dissita, hemignathus affinis, hemignathus hanapepe, himatione fraithii, loxops ochraceus, loxops wolstenholmei, patagioenas goodsoni, phaethornis mexicanus, phoebastria irrorata, phoenicurus phoenicurus, pterodroma heraldica, pterodroma madeira, puffinus myrtae, puffinus newelli, stercorarius antarcticus, syrigma sibilatrix
	Deletions: cranioleuca vulpina, puffinus myrtae, stercorarius antarcticus


Checklist aou_7_57:
	Additions: aphelocoma woodhouseii, aramides albiventris, basileuterus melanotis, basileuterus tacarcunae, cantorchilus elutus, cantorchilus zeledoni, colibri cyanotus, momotus coeruliceps, momotus lessonii, momotus subrufescens, oceanodroma cheimomnestes, oceanodroma socorroensis, porphyrio porphyrio, psittacara maugei, sirystes albogriseus
	Deletions: basileuterus tristriatus, fulica caribaea, momotus momota
