# Supplementary material for: The tempo and mode of the taxonomic correction process: How taxonomists have corrected and recorrected North American bird species over the last 127 years
Source: PLoS One. 2018 Apr 19;13(4):e0195736. doi: 10.1371/journal.pone.0195736 (PMC5909608; doi:10.1371/journal.pone.0195736)
Supplement: S1 Code — This code is also available online at http://github.com/gaurav/aou_checklists and has been archived in Zenodo under DOI http://doi.org/10.5281/zenodo.1214826. (ZIP) [file pone.0195736.s007.zip › gaurav-aou_checklists-5955902/Information on individual checklists/supplements_manual.csv]

name	code	url	year	type	type2	author_set	author1	author2	author3	author4	author5	author6	author7	author8	author9	author10	author11	author12	author13	added	deleted	species_count_according_to_supplement	species_and_subspecies_according_to_supplement	count_according_to_Avibase	approximate_species_count
1st Edition	AOU_1	http://dx.doi.org/10.5962/bhl.title.1538	1886	list with synonyms and habitat		1	Elliott Coues	J. A. Allen	Robert Ridgway	William Brewster	H. W. Henshaw									NA	NA	772			772
Supplement 1	AOU_1_01	http://dx.doi.org/10.5962/bhl.title.57136	1889	list with common names		1.1	J. A. Allen	William Brewster	Elliott Coues	C. Hart Merriam	Robert Ridgway									21	3				790
Supplement 2	AOU_1_02	http://sora.unm.edu/node/5185	1890	changes		1.2	J. A. Allen	William Brewster	Elliott Coues	Robert Ridgway	John H. Sage									4	2				792
Supplement 3	AOU_1_03	http://sora.unm.edu/node/5379	1891	changes		2	D. G. Elliot	John H. Sage	J. A. Allen	William Brewster	Elliott Coues	H. W. Henshaw	Robert Ridgway							3	1				794
Supplement 4	AOU_1_04	http://sora.unm.edu/node/5563	1892	changes		3	D. G. Elliot	J. A. Allen	William Brewster	Frank M. Chapman	Charles B. Cory	Elliott Coues	H. W. Henshaw	C. Hart Merriam	Robert Ridgway					1	1				794
Supplement 5	AOU_1_05	http://sora.unm.edu/node/5701	1893	changes		3	Elliott Coues	J. A. Allen	William Brewster	Frank M. Chapman	Charles B. Cory	D. G. Elliot	H. W. Henshaw	C. Hart Merriam	Robert Ridgway					0	0				794
Supplement 6	AOU_1_06	http://sora.unm.edu/node/5854	1894	changes		1.1	Elliott Coues	J. A. Allen	William Brewster	C. Hart Merriam	Robert Ridgway									0	0				794
Supplement 7	AOU_1_07	http://sora.unm.edu/node/6076	1895	changes		1.1	Elliott Coues	J. A. Allen	William Brewster	C. Hart Merriam	Robert Ridgway									5	0				799
2nd Edition	AOU_2	http://dx.doi.org/10.5962/bhl.title.13283	1895	list with synonyms and geographical distribution		1	Elliott Coues	J. A. Allen	Robert Ridgway	William Brewster	H. W. Henshaw									1	1				799
Supplement 8	AOU_2_08	http://sora.unm.edu/node/6486	1897	changes		1.1	William Brewster	J. A. Allen	Elliott Coues	C. Hart Merriam	Robert Ridgway									3	0				802
Supplement 9	AOU_2_09	http://sora.unm.edu/node/6913	1899	changes		1.1	Robert Ridgway	J. A. Allen	William Brewster	Elliott Coues	C. Hart Merriam									9	1				810
Supplement 10	AOU_2_10	http://sora.unm.edu/node/7386	1901	changes		4	C. Hart Merriam	J. A. Allen	Charles F. Batchelder	William Brewster	Charles B. Cory	Walter Faxon	Robert Ridgway							7	1				816
Supplement 11	AOU_2_11	http://sora.unm.edu/node/7608	1902	changes	slightly better organised	5	C. Hart Merriam	J. A. Allen	William Brewster	Jonathan Dwight, Jr	Charles W. Richmond	Robert Ridgway	Witmer Stone							2	0				818
Supplement 12	AOU_2_12	http://sora.unm.edu/node/7786	1903	changes		5	C. Hart Merriam	J. A. Allen	William Brewster	Jonathan Dwight, Jr	Charles W. Richmond	Robert Ridgway	Witmer Stone							3	2				819
Supplement 13	AOU_2_13	http://sora.unm.edu/node/7970	1904	changes		5	J. A. Allen	Charles W. Richmond	William Brewster	Jonathan Dwight, Jr	C. Hart Merriam	Robert Ridgway	Witmer Stone							0	4				815
Supplement 14	AOU_2_14	http://sora.unm.edu/node/8760	1908	changes		5	J. A. Allen	Charles W. Richmond	William Brewster	Jonathan Dwight, Jr	C. Hart Merriam	Robert Ridgway	Witmer Stone							11	13				813
Supplement 15	AOU_2_15	http://sora.unm.edu/node/8932	1909	changes		5	J. A. Allen	Charles W. Richmond	William Brewster	Jonathan Dwight, Jr	C. Hart Merriam	Robert Ridgway	Witmer Stone							0	1				812
3rd Edition	AOU_3	http://dx.doi.org/10.5962/bhl.title.13786	1910	list with synonyms and geographical distribution		5	J. A. Allen	Chas. W. Richmond	William Brewster	Jonathan Dwight, Jr	C. Hart Merriam	Robert Ridgway	Witmer Stone							6	5				813
Supplement 16	AOU_3_16	http://sora.unm.edu/node/9627	1912	changes	new format	5	J. A. Allen	Charles W. Richmond	William Brewster	Jonathan Dwight, Jr	C. Hart Merriam	Robert Ridgway	Witmer Stone							4	0				817
Supplement 17	AOU_3_17	http://sora.unm.edu/node/11567	1920	changes	detailed explanations	6	Witmer Stone	Harry C. Oberholser	Jonathan Dwight	T. S. Palmer	Charles W. Richmond									0	0				817
Supplement 18	AOU_3_18	http://sora.unm.edu/node/12912	1923	changes		6	Witmer Stone	Harry C. Oberholser	Jonathan Dwight	T. S. Palmer	Charles W. Richmond									2	2				817
4th Edition	AOU_4	http://dx.doi.org/10.5962/bhl.title.6394	1931	list with synonyms and geographical distribution		7	Witmer Stone	Jonathan Dwight	Joseph Grinnell	Waldron DeWitt Miller	Harry C. Oberholser	T. S. Palmer	James Lee Peters	Charles W. Richmond	Alexander Wetmore	John T. Zimmer				36	26		1420		827
Supplement 19	AOU_4_19	http://sora.unm.edu/node/18734	1944	changes		8	Alexander Wetmore	Herbert Friedmann	Frederick C. Lincoln	Alden H. Miller	James L. Peters	Adriaan J. van Rossum	Josselyn van Tyne	John T. Zimmer						1	5				823
Supplement 20	AOU_4_20	http://sora.unm.edu/node/18922	1945	changes		8	Alexander Wetmore	Herbert Friedmann	Frederick C. Lincoln	Alden H. Miller	James L. Peters	Adriaan J. van Rossum	Josselyn van Tyne	John T. Zimmer						11	5				828
Supplement 21	AOU_4_21	http://sora.unm.edu/node/19117	1946	changes		8	Alexander Wetmore	Herbert Friedmann	Frederick C. Lincoln	Alden H. Miller	James L. Peters	Adriaan J. van Rossum	Josselyn van Tyne	John T. Zimmer						0	1				825
Supplement 22	AOU_4_22	http://sora.unm.edu/node/19328	1947	changes		8	Alexander Wetmore	Herbert Friedmann	Frederick C. Lincoln	Alden H. Miller	James L. Peters	Adriaan J. van Rossum	Josselyn van Tyne	John T. Zimmer						2	1				826
Supplement 23	AOU_4_23	http://sora.unm.edu/node/19530	1948	changes		8	Alexander Wetmore	Herbert Friedmann	Frederick C. Lincoln	Alden H. Miller	James L. Peters	Adriaan J. van Rossum	Josselyn van Tyne	John T. Zimmer						3	0				828
Supplement 24	AOU_4_24	http://sora.unm.edu/node/19725	1949	changes		8	Alexander Wetmore	Herbert Friedmann	Frederick C. Lincoln	Alden H. Miller	James L. Peters	Adriaan J. van Rossum	Josselyn van Tyne	John T. Zimmer						2	0				831
Supplement 25	AOU_4_25	http://sora.unm.edu/node/19831	1950	changes		8.1	Alexander Wetmore	Herbert Friedmann	Frederick C. Lincoln	Alden H. Miller	James L. Peters	Josselyn van Tyne	John T. Zimmer							1	0				834
Supplement 26	AOU_4_26	http://sora.unm.edu/node/19971	1951	changes		8.1	Alexander Wetmore	Herbert Friedmann	Frederick C. Lincoln	Alden H. Miller	James L. Peters	Josselyn van Tyne	John T. Zimmer							1	0				836
Supplement 27	AOU_4_27	http://sora.unm.edu/node/20082	1952	changes		8.1	Alexander Wetmore	Herbert Friedmann	Frederick C. Lincoln	Alden H. Miller	James L. Peters	Josselyn van Tyne	John T. Zimmer							0	1				834
Supplement 28	AOU_4_28	http://sora.unm.edu/node/20170	1953	changes		8.2	Alexander Wetmore	Herbert Friedmann	Frederick C. Lincoln	Alden H. Miller	Josselyn van Tyne	John T. Zimmer								3	0				837
Supplement 29	AOU_4_29	http://sora.unm.edu/node/20254	1954	changes		9	Alexander Wetmore	Herbert Friedmann	Dean Amadon	Frederick C. Lincoln	George H. Lowery, Jr	Alden H. Miller	Frank A. Pitelka	Josselyn van Tyne	John T. Zimmer					1	0				838
Supplement 30	AOU_4_30	http://sora.unm.edu/node/20358	1955	changes		9	Alexander Wetmore	Herbert Friedmann	Dean Amadon	Frederick C. Lincoln	George H. Lowery, Jr	Alden H. Miller	Frank A. Pitelka	Josselyn van Tyne	John T. Zimmer					0	3				834
Supplement 31	AOU_4_31	http://sora.unm.edu/node/20462	1956	changes		9	Alexander Wetmore	Herbert Friedmann	Dean Amadon	Frederick C. Lincoln	George H. Lowery, Jr	Alden H. Miller	Frank A. Pitelka	Josselyn van Tyne	John T. Zimmer					4	1				839
5th Edition	AOU_5	http://www.biodiversitylibrary.org/bibliography/50891	1957	list with synonyms and geographical distribution		10	Alexander Wetmore	Herbert Friedmann	Dean Amadon	Frederick C. Lincoln	George H. Lowery, Jr	Alden H. Miller	James L. Peters	Frank A. Pitelka	Adriaan J. van Rossem	Josselyn van Tyne	John T. Zimmer			3	3		1686		839
Supplement 32	AOU_5_32	http://sora.unm.edu/node/22371	1973	changes		11	Eugene Eisenmann	Dean Amadon	Richard C. Banks	Emmet R. Blake	Thomas R. Howell	Ned K. Johnson	George H. Lowery, Jr	Kenneth C. Parkes	Robert W. Storer					1	2				838
Supplement 33	AOU_5_33	http://sora.unm.edu/node/22909	1976	changes		12	Eugene Eisenmann	Kenneth C. Parkes	Richard C. Banks	Thomas R. Howell	Ned K. Johnson	George H. Lowery, Jr	Burt L. Monroe, Jr	Robert W. Storer	Lester L. Short					0	0			779	838
Supplement 34	AOU_5_34	http://dx.doi.org/10.2307/4085886	1982	list with common names		12.1	Eugene Eisenmann	Burt L. Monroe, Jr	Kenneth C. Parkes	Lester L. Short	Richard C. Banks	Thomas R. Howell	Ned K. Johnson	Robert W. Storer						187	29				996
6th Edition	AOU_6	http://dx.doi.org/10.5962/bhl.title.50892	1983	list with synonyms, habitat and distribution		12.1	Eugene Eisenmann	Burt L. Monroe, Jr	Kenneth C. Parkes	Lester L. Short	Richard C. Banks	Thomas R. Howell	Ned K. Johnson	Robert W. Storer						969	0				1965
Supplement 35	AOU_6_35	http://sora.unm.edu/node/24156	1985	changes	now with specific corrections	13	Burt L. Monroe, Jr	Richard C. Banks	John W. Fitzpatrick	Thomas R. Howell	Ned K. Johnson	Henri Ouellet	James V. Remsen	Robert W. Storer						8	0				1973
Supplement 36	AOU_6_36	http://sora.unm.edu/node/24469	1987	changes		13	Burt L. Monroe, Jr	Richard C. Banks	John W. Fitzpatrick	Thomas R. Howell	Ned K. Johnson	Henri Ouellet	James V. Remsen	Robert W. Storer						11	2				1982
Supplement 37	AOU_6_37	http://sora.unm.edu/node/24749	1989	changes		13	Burt L. Monroe, Jr	Richard C. Banks	John W. Fitzpatrick	Thomas R. Howell	Ned K. Johnson	Henri Ouellet	J. V. Remsen	Robert W. Storer						8	2				1988
Supplement 38	AOU_6_38	http://sora.unm.edu/node/25030	1991	changes		13	Burt L. Monroe, Jr	Richard C. Banks	John W. Fitzpatrick	Thomas R. Howell	Ned K. Johnson	Henri Ouellet	J. V. Remsen	Robert W. Storer						7	0				1995
Supplement 39	AOU_6_39	http://sora.unm.edu/node/25299	1993	changes		13	Burt L. Monroe, Jr	Richard C. Banks	John W. Fitzpatrick	Thomas R. Howell	Ned K. Johnson	Henri Ouellet	J. V. Remsen	Robert W. Storer						2	1				1996
Supplement 40	AOU_6_40	http://sora.unm.edu/node/25582	1995	changes		13	Burt L. Monroe, Jr	Richard C. Banks	John W. Fitzpatrick	Thomas R. Howell	Ned K. Johnson	Henri Ouellet	J. V. Remsen	Robert W. Storer						8	0				2004
Supplement 41	AOU_6_41	http://sora.unm.edu/node/25836	1997	changes		13	Richard C. Banks	John W. Fitzpatrick	Thomas R. Howell	Ned K. Johnson	Burt L. Monroe, Jr	Henri Ouellet	J. V. Remsen, Jr	Robert W. Storer						8	2				2010
7th Edition	AOU_7	http://www.aou.org/checklist/north/print.php	1998	list with synonyms, habitat and distribution		13	Richard C. Banks	John W. Fitzpatrick	Thomas R. Howell	Ned K. Johnson	Burt L. Monroe, Jr	Henri Ouellet	J. V. Remsen, Jr	Robert W. Storer						2	0	2008			2012
Supplement 42	AOU_7_42	http://sora.unm.edu/node/26283	2000	changes		14	Richard C. Banks	Carla Cicero	Jon L. Dunn	Andrew W. Kratter	Henri Ouellet	Pamela C. Rasmussen	J. V. Remsen, Jr	James A. Rising	Douglas F. Stotz					4	0	2023			2027
Supplement 43	AOU_7_43	http://www.bioone.org/doi/abs/10.1642/0004-8038(2002)119%5B0897:FTSTTA%5D2.0.CO%3B2	2002	changes		14.1	Richard C. Banks	Carla Cicero	Jon L. Dunn	Andrew W. Kratter	Pamela C. Rasmussen	J. V. Remsen, Jr	James D. Rising	Douglas F. Stotz						4	1	2030			2034
Supplement 44	AOU_7_44	http://www.bioone.org/doi/abs/10.1642/0004-8038(2003)120%5B0923%3AFSTTAO%5D2.0.CO%3B2	2003	changes		14.1	Richard C. Banks	Carla Cicero	Jon L. Dunn	Andrew W. Kratter	Pamela C. Rasmussen	J. V. Remsen, Jr	James D. Rising	Douglas F. Stotz						0	0	2031			2035
Supplement 45	AOU_7_45	http://www.bioone.org/doi/abs/10.1642/0004-8038(2004)121%5B0985:FSTTAO%5D2.0.CO%3B2	2004	changes		14.1	Richard C. Banks	Carla Cicero	Jon L. Dunn	Andrew W. Kratter	Pamela C. Rasmussen	J. V. Remsen, Jr	James D. Rising	Douglas F. Stotz						5	0	2038			2042
Supplement 46	AOU_7_46	http://www.bioone.org/doi/abs/10.1642/0004-8038(2005)122%5B1026:FSTTAO%5D2.0.CO%3B2	2005	changes		14.1	Richard C. Banks	Carla Cicero	Jon L. Dunn	Andrew W. Kratter	Pamela C. Rasmussen	J. V. Remsen, Jr	James D. Rising	Douglas F. Stotz						2	2	2037			2041
Supplement 47	AOU_7_47	http://www.bioone.org/doi/abs/10.1642/0004-8038(2006)123%5B926:FSTTAO%5D2.0.CO%3B2	2006	changes		14.1	Richard C. Banks	Carla Cicero	Jon L. Dunn	Andrew W. Kratter	Pamela C. Rasmussen	J. V. Remsen, Jr	James D. Rising	Douglas F. Stotz						1	0	2041			2045
Supplement 48	AOU_7_48	http://dx.doi.org/10.1642/0004-8038(2007)124%5B1109:FSTTAO%5D2.0.CO;2	2007	changes		14.2	Richard C. Banks	R. Terry Chesser	Carla Cicero	Jon L. Dunn	Andrew W. Kratter	Irby J. Lovette	Pamela C. Rasmussen	J. V. Remsen, Jr	James D. Rising	Douglas F. Stotz				5	1	2046			2050
Supplement 49	AOU_7_49	http://www.bioone.org/doi/abs/10.1525/auk.2008.9708	2008	changes		14.3	Richard C. Banks	R. Terry Chesser	Carla Cicero	Jon L. Dunn	Andrew W. Kratter	Irby J. Lovette	Pamela C. Rasmussen	J. V. Remsen, Jr	James D. Rising	Douglas F. Stotz	Kevin Winker			3	0	2048			2052
Supplement 50	AOU_7_50	http://www.bioone.org/doi/abs/10.1525/auk.2009.8709	2009	changes		14.4	R. Terry Chesser	Richard C. Banks	F. Keith Barker	Carla Cicero	Jon L. Dunn	Andrew W. Kratter	Irby J. Lovette	Pamela C. Rasmussen	J. V. Remsen, Jr	James D. Rising	Douglas F. Stotz	Kevin Winker		7	0	2055			2059
Supplement 51	AOU_7_51	http://www.bioone.org/doi/abs/10.1525/auk.2010.127.3.726	2010	changes		14.4	R. Terry Chesser	Richard C. Banks	F. Keith Barker	Carla Cicero	Jon L. Dunn	Andrew W. Kratter	Irby J. Lovette	Pamela C. Rasmussen	J. V. Remsen, Jr	James D. Rising	Douglas F. Stotz	Kevin Winker		8	0	2070			2074
Supplement 52	AOU_7_52	http://www.bioone.org/doi/abs/10.1525/auk.2011.128.3.600	2011	changes		14.4	R. Terry Chesser	Richard C. Banks	F. Keith Barker	Carla Cicero	Jon L. Dunn	Andrew W. Kratter	Irby J. Lovette	Pamela C. Rasmussen	J. V. Remsen, Jr	James D. Rising	Douglas F. Stotz	Kevin Winker		6	0	2078			2082
Supplement 53	AOU_7_53	http://www.bioone.org/doi/abs/10.1525/auk.2012.129.3.573?journalCode=tauk	2012	changes		14.4	R. Terry Chesser	Richard C. Banks	F. Keith Barker	Carla Cicero	Jon L. Dunn	Andrew W. Kratter	Irby J. Lovette	Pamela C. Rasmussen	J. V. Remsen, Jr	James D. Rising	Douglas F. Stotz	Kevin Winker		2	0	2083			2087
Supplement 54	AOU_7_54	http://www.bioone.org/doi/abs/10.1525/auk.2013.130.3.1	2013	changes		14.4	R. Terry Chesser	Richard C. Banks	F. Keith Barker	Carla Cicero	Jon L. Dunn	Andrew W. Kratter	Irby J. Lovette	Pamela C. Rasmussen	J. V. Remsen, Jr	James D. Rising	Douglas F. Stotz	Kevin Winker		NA	NA	2090			2094
Supplement 55	AOU_7_55	http://www.bioone.org/doi/abs/10.1642/AUK-14-124.1	2014	changes		14.5	R. Terry Chesser	Richard C. Banks	Carla Cicero	Jon L. Dunn	Andrew W. Kratter	Irby J. Lovette	Adolfo G. Navarro-Sigüenza	Pamela C. Rasmussen	J. V. Remsen, Jr	James D. Rising	Douglas F. Stotz	Kevin Winker		NA	NA	2098			2102
Supplement 56	AOU_7_56	http://www.bioone.org/doi/abs/10.1642/AUK-15-73.1	2015	changes		14.6	R. Terry Chesser	Richard C. Banks	Kevin J. Burns	Carla Cicero	Jon L. Dunn	Andrew W. Kratter	Irby J. Lovette	Adolfo G. Navarro-Sigüenza	Pamela C. Rasmussen	J. V. Remsen, Jr	James D. Rising	Douglas F. Stotz	Kevin Winker	NA	NA	2116			2120
Supplement 57	AOU_7_57	http://www.bioone.org/doi/10.1642/AUK-16-77.1	2016	changes		14.7	R. Terry Chesser	Kevin J. Burns	Carla Cicero	Jon L. Dunn	Andrew W. Kratter	Irby J. Lovette	Pamela C. Rasmussen	J. V. Remsen, Jr	James D. Rising	Douglas F. Stotz	Kevin Winker			NA	NA	2127			2131
