# Supplementary material for: The tempo and mode of the taxonomic correction process: How taxonomists have corrected and recorrected North American bird species over the last 127 years
Source: PLoS One. 2018 Apr 19;13(4):e0195736. doi: 10.1371/journal.pone.0195736 (PMC5909608; doi:10.1371/journal.pone.0195736)
Supplement: S1 Code — This code is also available online at http://github.com/gaurav/aou_checklists and has been archived in Zenodo under DOI http://doi.org/10.5281/zenodo.1214826. (ZIP) [file pone.0195736.s007.zip › gaurav-aou_checklists-5955902/latest_aou_checklist/NACC_list_species_2016Jul20.csv]

id	rank	common_name	french_name	order	family	subfamily	genus	species	annotation	status_accidental	status_hawaiian	status_introduced	status_nonbreeding	status_extinct	status_misplaced
2	species	Highland Tinamou	Tinamou de Bonaparte	Tinamiformes	Tinamidae		Nothocercus	Nothocercus bonapartei
1	species	Great Tinamou	Grand Tinamou	Tinamiformes	Tinamidae		Tinamus	Tinamus major
3	species	Little Tinamou	Tinamou soui	Tinamiformes	Tinamidae		Crypturellus	Crypturellus soui
4	species	Thicket Tinamou	Tinamou cannelle	Tinamiformes	Tinamidae		Crypturellus	Crypturellus cinnamomeus
5	species	Slaty-breasted Tinamou	Tinamou de Boucard	Tinamiformes	Tinamidae		Crypturellus	Crypturellus boucardi
6	species	Choco Tinamou	Tinamou de Kerr	Tinamiformes	Tinamidae		Crypturellus	Crypturellus kerriae	Monotypic.
7	species	White-faced Whistling-Duck	Dendrocygne veuf	Anseriformes	Anatidae	Dendrocygninae	Dendrocygna	Dendrocygna viduata	Monotypic.
8	species	Black-bellied Whistling-Duck	Dendrocygne à ventre noir	Anseriformes	Anatidae	Dendrocygninae	Dendrocygna	Dendrocygna autumnalis
9	species	West Indian Whistling-Duck	Dendrocygne des Antilles	Anseriformes	Anatidae	Dendrocygninae	Dendrocygna	Dendrocygna arborea	Monotypic.
10	species	Fulvous Whistling-Duck	Dendrocygne fauve	Anseriformes	Anatidae	Dendrocygninae	Dendrocygna	Dendrocygna bicolor	Monotypic.
11	species	Taiga Bean-Goose	Oie des moissons	Anseriformes	Anatidae	Anserinae	Anser	Anser fabalis		A
12	species	Tundra Bean-Goose	Oie de la toundra	Anseriformes	Anatidae	Anserinae	Anser	Anser serrirostris		A
13	species	Pink-footed Goose	Oie à bec court	Anseriformes	Anatidae	Anserinae	Anser	Anser brachyrhynchus	Monotypic. Considered subspecies of <i>A. fabalis</i> by Peters (1979).	A
14	species	Greater White-fronted Goose	Oie rieuse	Anseriformes	Anatidae	Anserinae	Anser	Anser albifrons
15	species	Lesser White-fronted Goose	Oie naine	Anseriformes	Anatidae	Anserinae	Anser	Anser erythropus	Monotypic.	A
2049	species	Graylag Goose	Oie cendrée	Anseriformes	Anatidae	Anserinae	Anser	Anser anser		A
16	species	Emperor Goose	Oie empereur	Anseriformes	Anatidae	Anserinae	Chen	Chen canagica	Monotypic.
17	species	Snow Goose	Oie des neiges	Anseriformes	Anatidae	Anserinae	Chen	Chen caerulescens
18	species	Ross's Goose	Oie de Ross	Anseriformes	Anatidae	Anserinae	Chen	Chen rossii	Monotypic.
19	species	Brant	Bernache cravant	Anseriformes	Anatidae	Anserinae	Branta	Branta bernicla
20	species	Barnacle Goose	Bernache nonnette	Anseriformes	Anatidae	Anserinae	Branta	Branta leucopsis	Monotypic.
21	species	Cackling Goose	Bernache de Hutchins	Anseriformes	Anatidae	Anserinae	Branta	Branta hutchinsii
22	species	Canada Goose	Bernache du Canada	Anseriformes	Anatidae	Anserinae	Branta	Branta canadensis
23	species	Hawaiian Goose	Bernache néné	Anseriformes	Anatidae	Anserinae	Branta	Branta sandvicensis	Monotypic.		H
24	species	Mute Swan	Cygne tuberculé	Anseriformes	Anatidae	Anserinae	Cygnus	Cygnus olor	Monotypic.			I
25	species	Trumpeter Swan	Cygne trompette	Anseriformes	Anatidae	Anserinae	Cygnus	Cygnus buccinator	Monotypic.
26	species	Tundra Swan	Cygne siffleur	Anseriformes	Anatidae	Anserinae	Cygnus	Cygnus columbianus
27	species	Whooper Swan	Cygne chanteur	Anseriformes	Anatidae	Anserinae	Cygnus	Cygnus cygnus	Monotypic.
28	species	Comb Duck	Canard à bosse	Anseriformes	Anatidae	Tadorninae	Sarkidiornis	Sarkidiornis melanotos
29	species	Orinoco Goose	Ouette de l'Orénoque	Anseriformes	Anatidae	Tadorninae	Neochen	Neochen jubata	Monotypic.	A
11241	species	Egyptian Goose	Ouette d'Égypte	Anseriformes	Anatidae	Tadorninae	Alopochen	Alopochen aegyptiaca				I
30	species	Muscovy Duck	Canard musqué	Anseriformes	Anatidae	Anatinae	Cairina	Cairina moschata	Monotypic.
31	species	Wood Duck	Canard branchu	Anseriformes	Anatidae	Anatinae	Aix	Aix sponsa	Monotypic.
32	species	Gadwall	Canard chipeau	Anseriformes	Anatidae	Anatinae	Anas	Anas strepera	No extant subspecies. Peters (1979), Clements (2000), and Howard and Moore (2003) recognize <i>Anas strepera couesi</i>, now extinct.
33	species	Falcated Duck	Canard à faucilles	Anseriformes	Anatidae	Anatinae	Anas	Anas falcata	Monotypic.	A
34	species	Eurasian Wigeon	Canard siffleur	Anseriformes	Anatidae	Anatinae	Anas	Anas penelope	Monotypic.				N
35	species	American Wigeon	Canard d'Amérique	Anseriformes	Anatidae	Anatinae	Anas	Anas americana	Monotypic.
36	species	American Black Duck	Canard noir	Anseriformes	Anatidae	Anatinae	Anas	Anas rubripes	Monotypic.
37	species	Mallard	Canard colvert	Anseriformes	Anatidae	Anatinae	Anas	Anas platyrhynchos	Monotypic.
38	species	Mottled Duck	Canard brun	Anseriformes	Anatidae	Anatinae	Anas	Anas fulvigula
39	species	Hawaiian Duck	Canard des Hawaï	Anseriformes	Anatidae	Anatinae	Anas	Anas wyvilliana	Monotypic. Listed as a subspecies of <i>Anas platyrhynchos</i> by Peters (1979) and del Hoyo et al. (1992).		H
40	species	Laysan Duck	Canard de Laysan	Anseriformes	Anatidae	Anatinae	Anas	Anas laysanensis	Monotypic. Listed as a subspecies of <i>Anas platyrhynchos</i> by Peters (1979) and del Hoyo et al. (1992).		H
41	species	Eastern Spot-billed Duck	Canard de Chine	Anseriformes	Anatidae	Anatinae	Anas	Anas zonorhyncha	Recognized as a subspecies of <i>Anas poecilorhynchas</i> by Peters (1979), del Hoyo et al. (1992), Clements (2000), and Howard and Moore (2003).	A
42	species	Blue-winged Teal	Sarcelle à ailes bleues	Anseriformes	Anatidae	Anatinae	Anas	Anas discors	Monotypic. <i>Anas discors orphna</i> recognized by AOU 1957, but validity doubtful.
43	species	Cinnamon Teal	Sarcelle cannelle	Anseriformes	Anatidae	Anatinae	Anas	Anas cyanoptera
44	species	Northern Shoveler	Canard souchet	Anseriformes	Anatidae	Anatinae	Anas	Anas clypeata	Monotypic.
45	species	White-cheeked Pintail	Canard des Bahamas	Anseriformes	Anatidae	Anatinae	Anas	Anas bahamensis
46	species	Northern Pintail	Canard pilet	Anseriformes	Anatidae	Anatinae	Anas	Anas acuta	Recognized as a monotypic by AOU (1957), Clements (2000), and Howard and Moore (2003). Subspecies <i>Anas acuta acuta, A. a. eatoni</i>, and <i>A. a. ...
47	species	Garganey	Sarcelle d'été	Anseriformes	Anatidae	Anatinae	Anas	Anas querquedula	Monotypic.				N
48	species	Baikal Teal	Sarcelle élégante	Anseriformes	Anatidae	Anatinae	Anas	Anas formosa	Monotypic.	A
49	species	Green-winged Teal	Sarcelle d'hiver	Anseriformes	Anatidae	Anatinae	Anas	Anas crecca
50	species	Canvasback	Fuligule à dos blanc	Anseriformes	Anatidae	Anatinae	Aythya	Aythya valisineria	Monotypic.
51	species	Redhead	Fuligule à tête rouge	Anseriformes	Anatidae	Anatinae	Aythya	Aythya americana	Monotypic.
52	species	Common Pochard	Fuligule milouin	Anseriformes	Anatidae	Anatinae	Aythya	Aythya ferina	Monotypic.	A
53	species	Ring-necked Duck	Fuligule à collier	Anseriformes	Anatidae	Anatinae	Aythya	Aythya collaris	Monotypic.
54	species	Tufted Duck	Fuligule morillon	Anseriformes	Anatidae	Anatinae	Aythya	Aythya fuligula	Monotypic.
55	species	Greater Scaup	Fuligule milouinan	Anseriformes	Anatidae	Anatinae	Aythya	Aythya marila
56	species	Lesser Scaup	Petit Fuligule	Anseriformes	Anatidae	Anatinae	Aythya	Aythya affinis	Monotypic.
57	species	Steller's Eider	Eider de Steller	Anseriformes	Anatidae	Anatinae	Polysticta	Polysticta stelleri	Monotypic.
58	species	Spectacled Eider	Eider à lunettes	Anseriformes	Anatidae	Anatinae	Somateria	Somateria fischeri	Monotypic.
59	species	King Eider	Eider à tête grise	Anseriformes	Anatidae	Anatinae	Somateria	Somateria spectabilis	Monotypic.
60	species	Common Eider	Eider à duvet	Anseriformes	Anatidae	Anatinae	Somateria	Somateria mollissima
61	species	Harlequin Duck	Arlequin plongeur	Anseriformes	Anatidae	Anatinae	Histrionicus	Histrionicus histrionicus	Monotypic. Howard and Moore (2003) list subspecies <i>H. h. histionicus</i> and <i>H. h. pacificus</i> but validity doubtful.
62	species	Labrador Duck	Eider du Labrador	Anseriformes	Anatidae	Anatinae	Camptorhynchus	Camptorhynchus labradorius	Monotypic.					†
63	species	Surf Scoter	Macreuse à front blanc	Anseriformes	Anatidae	Anatinae	Melanitta	Melanitta perspicillata	Monotypic.
64	species	White-winged Scoter	Macreuse brune	Anseriformes	Anatidae	Anatinae	Melanitta	Melanitta fusca
65	species	Black Scoter	Macreuse à bec jaune	Anseriformes	Anatidae	Anatinae	Melanitta	Melanitta americana
66	species	Long-tailed Duck	Harelde kakawi	Anseriformes	Anatidae	Anatinae	Clangula	Clangula hyemalis	Monotypic.
67	species	Bufflehead	Petit Garrot	Anseriformes	Anatidae	Anatinae	Bucephala	Bucephala albeola	Monotypic.
68	species	Common Goldeneye	Garrot à oeil d'or	Anseriformes	Anatidae	Anatinae	Bucephala	Bucephala clangula
69	species	Barrow's Goldeneye	Garrot d'Islande	Anseriformes	Anatidae	Anatinae	Bucephala	Bucephala islandica	Monotypic.
70	species	Smew	Harle piette	Anseriformes	Anatidae	Anatinae	Mergellus	Mergellus albellus	Monotypic.				N
71	species	Hooded Merganser	Harle couronné	Anseriformes	Anatidae	Anatinae	Lophodytes	Lophodytes cucullatus	Monotypic.
72	species	Common Merganser	Grand Harle	Anseriformes	Anatidae	Anatinae	Mergus	Mergus merganser
73	species	Red-breasted Merganser	Harle huppé	Anseriformes	Anatidae	Anatinae	Mergus	Mergus serrator	Monotypic.
74	species	Masked Duck	Érismature routoutou	Anseriformes	Anatidae	Anatinae	Nomonyx	Nomonyx dominicus	Monotypic.
75	species	Ruddy Duck	Érismature rousse	Anseriformes	Anatidae	Anatinae	Oxyura	Oxyura jamaicensis
76	species	Plain Chachalaca	Ortalide chacamel	Galliformes	Cracidae		Ortalis	Ortalis vetula
77	species	Gray-headed Chachalaca	Ortalide à tête grise	Galliformes	Cracidae		Ortalis	Ortalis cinereiceps	Monotypic.
78	species	Rufous-vented Chachalaca	Ortalide à ventre roux	Galliformes	Cracidae		Ortalis	Ortalis ruficauda
79	species	Rufous-bellied Chachalaca	Ortalide à ventre marron	Galliformes	Cracidae		Ortalis	Ortalis wagleri	Monotypic.
80	species	West Mexican Chachalaca	Ortalide de Wagler	Galliformes	Cracidae		Ortalis	Ortalis poliocephala	Monotypic.
81	species	White-bellied Chachalaca	Ortalide à ventre blanc	Galliformes	Cracidae		Ortalis	Ortalis leucogastra	Monotypic.
82	species	Crested Guan	Pénélope panachée	Galliformes	Cracidae		Penelope	Penelope purpurascens
83	species	Black Guan	Pénélope unicolore	Galliformes	Cracidae		Chamaepetes	Chamaepetes unicolor	Monotypic.
84	species	Highland Guan	Pénélope pajuil	Galliformes	Cracidae		Penelopina	Penelopina nigra	Monotypic.
85	species	Horned Guan	Oréophase cornu	Galliformes	Cracidae		Oreophasis	Oreophasis derbianus	Monotypic.
86	species	Great Curassow	Grand Hocco	Galliformes	Cracidae		Crax	Crax rubra
112	species	Helmeted Guineafowl	Pintade de Numidie	Galliformes	Numididae		Numida	Numida meleagris				I
133	species	Tawny-faced Quail	Colin ceinturé	Galliformes	Odontophoridae		Rhynchortyx	Rhynchortyx cinctus
116	species	Mountain Quail	Colin des montagnes	Galliformes	Odontophoridae		Oreortyx	Oreortyx pictus
113	species	Bearded Wood-Partridge	Colin barbu	Galliformes	Odontophoridae		Dendrortyx	Dendrortyx barbatus	Monotypic.
114	species	Long-tailed Wood-Partridge	Colin à longue queue	Galliformes	Odontophoridae		Dendrortyx	Dendrortyx macroura
115	species	Buffy-crowned Wood-Partridge	Colin à sourcils blancs	Galliformes	Odontophoridae		Dendrortyx	Dendrortyx leucophrys
121	species	Banded Quail	Colin barré	Galliformes	Odontophoridae		Philortyx	Philortyx fasciatus	Monotypic.
122	species	Northern Bobwhite	Colin de Virginie	Galliformes	Odontophoridae		Colinus	Colinus virginianus
123	species	Black-throated Bobwhite	Colin à gorge noire	Galliformes	Odontophoridae		Colinus	Colinus nigrogularis
124	species	Crested Bobwhite	Colin huppé	Galliformes	Odontophoridae		Colinus	Colinus cristatus
117	species	Scaled Quail	Colin écaillé	Galliformes	Odontophoridae		Callipepla	Callipepla squamata
118	species	Elegant Quail	Colin élégant	Galliformes	Odontophoridae		Callipepla	Callipepla douglasii
119	species	California Quail	Colin de Californie	Galliformes	Odontophoridae		Callipepla	Callipepla californica
120	species	Gambel's Quail	Colin de Gambel	Galliformes	Odontophoridae		Callipepla	Callipepla gambelii
131	species	Montezuma Quail	Colin arlequin	Galliformes	Odontophoridae		Cyrtonyx	Cyrtonyx montezumae
132	species	Ocellated Quail	Colin ocellé	Galliformes	Odontophoridae		Cyrtonyx	Cyrtonyx ocellatus	Monotypic.
130	species	Singing Quail	Colin chanteur	Galliformes	Odontophoridae		Dactylortyx	Dactylortyx thoracicus
125	species	Marbled Wood-Quail	Tocro de Guyane	Galliformes	Odontophoridae		Odontophorus	Odontophorus gujanensis
126	species	Black-eared Wood-Quail	Tocro à face noire	Galliformes	Odontophoridae		Odontophorus	Odontophorus melanotis
127	species	Tacarcuna Wood-Quail	Tocro du Panama	Galliformes	Odontophoridae		Odontophorus	Odontophorus dialeucos	Monotypic.
128	species	Black-breasted Wood-Quail	Tocro à poitrine noire	Galliformes	Odontophoridae		Odontophorus	Odontophorus leucolaemus	Monotypic.
129	species	Spotted Wood-Quail	Tocro tacheté	Galliformes	Odontophoridae		Odontophorus	Odontophorus guttatus	Monotypic.
87	species	Chukar	Perdrix choukar	Galliformes	Phasianidae	Phasianinae	Alectoris	Alectoris chukar				I
88	species	Gray Francolin	Francolin gris	Galliformes	Phasianidae	Phasianinae	Francolinus	Francolinus pondicerianus			H	I
89	species	Black Francolin	Francolin noir	Galliformes	Phasianidae	Phasianinae	Francolinus	Francolinus francolinus			H	I
90	species	Erckel's Francolin	Francolin d'Erckel	Galliformes	Phasianidae	Phasianinae	Francolinus	Francolinus erckelii	Monotypic.		H	I
91	species	Himalayan Snowcock	Tétraogalle de l'Himalaya	Galliformes	Phasianidae	Phasianinae	Tetraogallus	Tetraogallus himalayensis				I
92	species	Gray Partridge	Perdrix grise	Galliformes	Phasianidae	Phasianinae	Perdix	Perdix perdix				I
93	species	Japanese Quail	Caille du Japon	Galliformes	Phasianidae	Phasianinae	Coturnix	Coturnix japonica	Monotypic.		H	I
94	species	Red Junglefowl	Coq bankiva	Galliformes	Phasianidae	Phasianinae	Gallus	Gallus gallus			H	I
95	species	Kalij Pheasant	Faisan leucomèle	Galliformes	Phasianidae	Phasianinae	Lophura	Lophura leucomelanos			H	I
96	species	Ring-necked Pheasant	Faisan de Colchide	Galliformes	Phasianidae	Phasianinae	Phasianus	Phasianus colchicus				I
97	species	Indian Peafowl	Paon bleu	Galliformes	Phasianidae	Phasianinae	Pavo	Pavo cristatus	Monotypic. Formerly known as Common Peafowl.			I
98	species	Ruffed Grouse	Gélinotte huppée	Galliformes	Phasianidae	Tetraoninae	Bonasa	Bonasa umbellus
99	species	Greater Sage-Grouse	Tétras des armoises	Galliformes	Phasianidae	Tetraoninae	Centrocercus	Centrocercus urophasianus
100	species	Gunnison Sage-Grouse	Tétras du Gunnison	Galliformes	Phasianidae	Tetraoninae	Centrocercus	Centrocercus minimus	Monotypic.
101	species	Spruce Grouse	Tétras du Canada	Galliformes	Phasianidae	Tetraoninae	Falcipennis	Falcipennis canadensis
102	species	Willow Ptarmigan	Lagopède des saules	Galliformes	Phasianidae	Tetraoninae	Lagopus	Lagopus lagopus
103	species	Rock Ptarmigan	Lagopède alpin	Galliformes	Phasianidae	Tetraoninae	Lagopus	Lagopus muta
104	species	White-tailed Ptarmigan	Lagopède à queue blanche	Galliformes	Phasianidae	Tetraoninae	Lagopus	Lagopus leucura
105	species	Dusky Grouse	Tétras sombre	Galliformes	Phasianidae	Tetraoninae	Dendragapus	Dendragapus obscurus
106	species	Sooty Grouse	Tétras fuligineux	Galliformes	Phasianidae	Tetraoninae	Dendragapus	Dendragapus fuliginosus	Monotypic.
107	species	Sharp-tailed Grouse	Tétras à queue fine	Galliformes	Phasianidae	Tetraoninae	Tympanuchus	Tympanuchus phasianellus
108	species	Greater Prairie-Chicken	Tétras des prairies	Galliformes	Phasianidae	Tetraoninae	Tympanuchus	Tympanuchus cupido
109	species	Lesser Prairie-Chicken	Tétras pâle	Galliformes	Phasianidae	Tetraoninae	Tympanuchus	Tympanuchus pallidicinctus	Monotypic.
110	species	Wild Turkey	Dindon sauvage	Galliformes	Phasianidae	Meleagridinae	Meleagris	Meleagris gallopavo
111	species	Ocellated Turkey	Dindon ocellé	Galliformes	Phasianidae	Meleagridinae	Meleagris	Meleagris ocellata	Monotypic.
254	species	American Flamingo	Flamant des Caraïbes	Phoenicopteriformes	Phoenicopteridae		Phoenicopterus	Phoenicopterus ruber
1984	species	Least Grebe	Grèbe minime	Podicipediformes	Podicipedidae		Tachybaptus	Tachybaptus dominicus
138	species	Pied-billed Grebe	Grèbe à bec bigarré	Podicipediformes	Podicipedidae		Podilymbus	Podilymbus podiceps
139	species	Atitlan Grebe	Grèbe de l'Atitlan	Podicipediformes	Podicipedidae		Podilymbus	Podilymbus gigas	Monotypic.					†
1986	species	Horned Grebe	Grèbe esclavon	Podicipediformes	Podicipedidae		Podiceps	Podiceps auritus
1987	species	Red-necked Grebe	Grèbe jougris	Podicipediformes	Podicipedidae		Podiceps	Podiceps grisegena
1985	species	Eared Grebe	Grèbe à cou noir	Podicipediformes	Podicipedidae		Podiceps	Podiceps nigricollis
140	species	Western Grebe	Grèbe élégant	Podicipediformes	Podicipedidae		Aechmophorus	Aechmophorus occidentalis
141	species	Clark's Grebe	Grèbe à face blanche	Podicipediformes	Podicipedidae		Aechmophorus	Aechmophorus clarkii
535	species	Chestnut-bellied Sandgrouse	Ganga à ventre brun	Pterocliformes	Pteroclidae		Pterocles	Pterocles exustus			H	I
536	species	Rock Pigeon	Pigeon biset	Columbiformes	Columbidae		Columba	Columba livia				I
537	species	Pale-vented Pigeon	Pigeon rousset	Columbiformes	Columbidae		Patagioenas	Patagioenas cayennensis
538	species	Scaled Pigeon	Pigeon ramiret	Columbiformes	Columbidae		Patagioenas	Patagioenas speciosa	Monotypic.
539	species	Scaly-naped Pigeon	Pigeon à cou rouge	Columbiformes	Columbidae		Patagioenas	Patagioenas squamosa	Monotypic.
540	species	White-crowned Pigeon	Pigeon à couronne blanche	Columbiformes	Columbidae		Patagioenas	Patagioenas leucocephala	Monotypic.
541	species	Red-billed Pigeon	Pigeon à bec rouge	Columbiformes	Columbidae		Patagioenas	Patagioenas flavirostris
542	species	Plain Pigeon	Pigeon simple	Columbiformes	Columbidae		Patagioenas	Patagioenas inornata
543	species	Band-tailed Pigeon	Pigeon à queue barrée	Columbiformes	Columbidae		Patagioenas	Patagioenas fasciata
544	species	Ring-tailed Pigeon	Pigeon de la Jamaïque	Columbiformes	Columbidae		Patagioenas	Patagioenas caribaea	Monotypic.
2050	species	Plumbeous Pigeon	Pigeon plombé	Columbiformes	Columbidae		Patagioenas	Patagioenas plumbea
545	species	Ruddy Pigeon	Pigeon vineux	Columbiformes	Columbidae		Patagioenas	Patagioenas subvinacea
546	species	Short-billed Pigeon	Pigeon à bec noir	Columbiformes	Columbidae		Patagioenas	Patagioenas nigrirostris	Monotypic.
11471	species	Dusky Pigeon	Pigeon de Goodson	Columbiformes	Columbidae		Patagioenas	Patagioenas goodsoni		A
547	species	Oriental Turtle-Dove	Tourterelle orientale	Columbiformes	Columbidae		Streptopelia	Streptopelia orientalis		A
548	species	African Collared-Dove	Tourterelle rieuse	Columbiformes	Columbidae		Streptopelia	Streptopelia roseogrisea				I
549	species	European Turtle-Dove	Tourterelle des bois	Columbiformes	Columbidae		Streptopelia	Streptopelia turtur		A
550	species	Eurasian Collared-Dove	Tourterelle turque	Columbiformes	Columbidae		Streptopelia	Streptopelia decaocto				I
551	species	Spotted Dove	Tourterelle tigrine	Columbiformes	Columbidae		Streptopelia	Streptopelia chinensis				I
552	species	Zebra Dove	Géopélie zébrée	Columbiformes	Columbidae		Geopelia	Geopelia striata	Monotypic.		H	I
558	species	Passenger Pigeon	Tourte voyageuse	Columbiformes	Columbidae		Ectopistes	Ectopistes migratorius	Monotypic.					†
559	species	Inca Dove	Colombe inca	Columbiformes	Columbidae		Columbina	Columbina inca	Monotypic.
560	species	Common Ground-Dove	Colombe à queue noire	Columbiformes	Columbidae		Columbina	Columbina passerina
561	species	Plain-breasted Ground-Dove	Colombe pygmée	Columbiformes	Columbidae		Columbina	Columbina minuta
562	species	Ruddy Ground-Dove	Colombe rousse	Columbiformes	Columbidae		Columbina	Columbina talpacoti
563	species	Blue Ground-Dove	Colombe bleutée	Columbiformes	Columbidae		Claravis	Claravis pretiosa	Monotypic.
564	species	Maroon-chested Ground-Dove	Colombe mondétour	Columbiformes	Columbidae		Claravis	Claravis mondetoura
584	species	Blue-headed Quail-Dove	Colombe à tête bleue	Columbiformes	Columbidae		Starnoenas	Starnoenas cyanocephala	Monotypic.
581	species	Crested Quail-Dove	Colombe versicolore	Columbiformes	Columbidae		Geotrygon	Geotrygon versicolor	Monotypic.
583	species	Ruddy Quail-Dove	Colombe rouviolette	Columbiformes	Columbidae		Geotrygon	Geotrygon montana
582	species	Violaceous Quail-Dove	Colombe à nuque violette	Columbiformes	Columbidae		Geotrygon	Geotrygon violacea
579	species	Gray-fronted Quail-Dove	Colombe de Gundlach	Columbiformes	Columbidae		Geotrygon	Geotrygon caniceps
580	species	White-fronted Quail-Dove	Colombe d'Hispaniola	Columbiformes	Columbidae		Geotrygon	Geotrygon leucometopia	Monotypic.
571	species	Key West Quail-Dove	Colombe à joues blanches	Columbiformes	Columbidae		Geotrygon	Geotrygon chrysia	Monotypic.
572	species	Bridled Quail-Dove	Colombe à croissants	Columbiformes	Columbidae		Geotrygon	Geotrygon mystacea	Monotypic.
10771	species	Olive-backed Quail-Dove	Colombe de Veraguas	Columbiformes	Columbidae		Leptotrygon	Leptotrygon veraguensis
565	species	White-tipped Dove	Colombe de Verreaux	Columbiformes	Columbidae		Leptotila	Leptotila verreauxi
568	species	Caribbean Dove	Colombe de la Jamaïque	Columbiformes	Columbidae		Leptotila	Leptotila jamaicensis
569	species	Gray-chested Dove	Colombe de Cassin	Columbiformes	Columbidae		Leptotila	Leptotila cassinii
566	species	Gray-headed Dove	Colombe à calotte grise	Columbiformes	Columbidae		Leptotila	Leptotila plumbeiceps
567	species	Grenada Dove	Colombe de Grenade	Columbiformes	Columbidae		Leptotila	Leptotila wellsi	Monotypic.
10791	species	Tuxtla Quail-Dove	Colombe de Tuxtla	Columbiformes	Columbidae		Zentrygon	Zentrygon carrikeri	Monotypic.
10801	species	Buff-fronted Quail-Dove	Colombe du Costa Rica	Columbiformes	Columbidae		Zentrygon	Zentrygon costaricensis
10811	species	Purplish-backed Quail-Dove	Colombe de Lawrence	Columbiformes	Columbidae		Zentrygon	Zentrygon lawrencii	Monotypic.
10821	species	White-faced Quail-Dove	Colombe des nuages	Columbiformes	Columbidae		Zentrygon	Zentrygon albifacies	Monotypic.
10831	species	Chiriqui Quail-Dove	Colombe du Chiriqui	Columbiformes	Columbidae		Zentrygon	Zentrygon chiriquensis	Monotypic.
10841	species	Russet-crowned Quail-Dove	Colombe de Goldman	Columbiformes	Columbidae		Zentrygon	Zentrygon goldmani
553	species	White-winged Dove	Tourterelle à ailes blanches	Columbiformes	Columbidae		Zenaida	Zenaida asiatica
554	species	Zenaida Dove	Tourterelle à queue carrée	Columbiformes	Columbidae		Zenaida	Zenaida aurita
555	species	Eared Dove	Tourterelle oreillarde	Columbiformes	Columbidae		Zenaida	Zenaida auriculata
556	species	Mourning Dove	Tourterelle triste	Columbiformes	Columbidae		Zenaida	Zenaida macroura
557	species	Socorro Dove	Tourterelle de Socorro	Columbiformes	Columbidae		Zenaida	Zenaida graysoni	Monotypic.
639	species	Common Cuckoo	Coucou gris	Cuculiformes	Cuculidae	Cuculinae	Cuculus	Cuculus canorus		A
640	species	Oriental Cuckoo	Coucou oriental	Cuculiformes	Cuculidae	Cuculinae	Cuculus	Cuculus optatus		A
641	species	Little Cuckoo	Petit Piaye	Cuculiformes	Cuculidae	Cuculinae	Coccycua	Coccycua minuta
642	species	Squirrel Cuckoo	Piaye écureuil	Cuculiformes	Cuculidae	Cuculinae	Piaya	Piaya cayana
643	species	Dark-billed Cuckoo	Coulicou de Vieillot	Cuculiformes	Cuculidae	Cuculinae	Coccyzus	Coccyzus melacoryphus	Monotypic.	A
644	species	Yellow-billed Cuckoo	Coulicou à bec jaune	Cuculiformes	Cuculidae	Cuculinae	Coccyzus	Coccyzus americanus	Monotypic.
645	species	Pearly-breasted Cuckoo	Coulicou d'Euler	Cuculiformes	Cuculidae	Cuculinae	Coccyzus	Coccyzus euleri	Monotypic.	A
646	species	Mangrove Cuckoo	Coulicou manioc	Cuculiformes	Cuculidae	Cuculinae	Coccyzus	Coccyzus minor	Monotypic.
647	species	Cocos Cuckoo	Coulicou de Cocos	Cuculiformes	Cuculidae	Cuculinae	Coccyzus	Coccyzus ferrugineus	Monotypic.
648	species	Black-billed Cuckoo	Coulicou à bec noir	Cuculiformes	Cuculidae	Cuculinae	Coccyzus	Coccyzus erythropthalmus	Monotypic.
649	species	Chestnut-bellied Cuckoo	Tacco de pluie	Cuculiformes	Cuculidae	Cuculinae	Coccyzus	Coccyzus pluvialis	Monotypic.
650	species	Bay-breasted Cuckoo	Tacco cabrite	Cuculiformes	Cuculidae	Cuculinae	Coccyzus	Coccyzus rufigularis	Monotypic.
651	species	Jamaican Lizard-Cuckoo	Tacco de la Jamaïque	Cuculiformes	Cuculidae	Cuculinae	Coccyzus	Coccyzus vetula	Monotypic.
652	species	Puerto Rican Lizard-Cuckoo	Tacco de Porto Rico	Cuculiformes	Cuculidae	Cuculinae	Coccyzus	Coccyzus vieilloti	Monotypic.
653	species	Great Lizard-Cuckoo	Tacco de Cuba	Cuculiformes	Cuculidae	Cuculinae	Coccyzus	Coccyzus merlini
654	species	Hispaniolan Lizard-Cuckoo	Tacco d'Hispaniola	Cuculiformes	Cuculidae	Cuculinae	Coccyzus	Coccyzus longirostris
655	species	Striped Cuckoo	Géocoucou tacheté	Cuculiformes	Cuculidae	Neomorphinae	Tapera	Tapera naevia
656	species	Pheasant Cuckoo	Géocoucou faisan	Cuculiformes	Cuculidae	Neomorphinae	Dromococcyx	Dromococcyx phasianellus	Monotypic.
657	species	Lesser Ground-Cuckoo	Géocoucou de Lesson	Cuculiformes	Cuculidae	Neomorphinae	Morococcyx	Morococcyx erythropygus
658	species	Lesser Roadrunner	Géocoucou véloce	Cuculiformes	Cuculidae	Neomorphinae	Geococcyx	Geococcyx velox	Monotypic.
659	species	Greater Roadrunner	Grand Géocoucou	Cuculiformes	Cuculidae	Neomorphinae	Geococcyx	Geococcyx californianus	Monotypic.
660	species	Rufous-vented Ground-Cuckoo	Géocoucou de Geoffroy	Cuculiformes	Cuculidae	Neomorphinae	Neomorphus	Neomorphus geoffroyi
661	species	Greater Ani	Ani des palétuviers	Cuculiformes	Cuculidae	Crotophaginae	Crotophaga	Crotophaga major	Monotypic.
662	species	Smooth-billed Ani	Ani à bec lisse	Cuculiformes	Cuculidae	Crotophaginae	Crotophaga	Crotophaga ani	Monotypic.
663	species	Groove-billed Ani	Ani à bec cannelé	Cuculiformes	Cuculidae	Crotophaginae	Crotophaga	Crotophaga sulcirostris	Monotypic.
707	species	Short-tailed Nighthawk	Engoulevent à queue courte	Caprimulgiformes	Caprimulgidae	Chordeilinae	Lurocalis	Lurocalis semitorquatus
708	species	Lesser Nighthawk	Engoulevent minime	Caprimulgiformes	Caprimulgidae	Chordeilinae	Chordeiles	Chordeiles acutipennis
709	species	Common Nighthawk	Engoulevent d'Amérique	Caprimulgiformes	Caprimulgidae	Chordeilinae	Chordeiles	Chordeiles minor
710	species	Antillean Nighthawk	Engoulevent piramidig	Caprimulgiformes	Caprimulgidae	Chordeilinae	Chordeiles	Chordeiles gundlachii
711	species	Common Pauraque	Engoulevent pauraqué	Caprimulgiformes	Caprimulgidae	Caprimulginae	Nyctidromus	Nyctidromus albicollis
712	species	Common Poorwill	Engoulevent de Nuttall	Caprimulgiformes	Caprimulgidae	Caprimulginae	Phalaenoptilus	Phalaenoptilus nuttallii
713	species	Jamaican Pauraque	Engoulevent de la Jamaïque	Caprimulgiformes	Caprimulgidae	Caprimulginae	Siphonorhis	Siphonorhis americana	Monotypic.					†
714	species	Least Pauraque	Engoulevent grouillécor	Caprimulgiformes	Caprimulgidae	Caprimulginae	Siphonorhis	Siphonorhis brewsteri	Monotypic.
715	species	Eared Poorwill	Engoulevent aztèque	Caprimulgiformes	Caprimulgidae	Caprimulginae	Nyctiphrynus	Nyctiphrynus mcleodii
716	species	Yucatan Poorwill	Engoulevent du Yucatan	Caprimulgiformes	Caprimulgidae	Caprimulginae	Nyctiphrynus	Nyctiphrynus yucatanicus	Monotypic.
717	species	Ocellated Poorwill	Engoulevent ocellé	Caprimulgiformes	Caprimulgidae	Caprimulginae	Nyctiphrynus	Nyctiphrynus ocellatus
718	species	Chuck-will's-widow	Engoulevent de Caroline	Caprimulgiformes	Caprimulgidae	Caprimulginae	Antrostomus	Antrostomus carolinensis	Monotypic.
719	species	Rufous Nightjar	Engoulevent roux	Caprimulgiformes	Caprimulgidae	Caprimulginae	Antrostomus	Antrostomus rufus
720	species	Greater Antillean Nightjar	Engoulevent peut-on-voir	Caprimulgiformes	Caprimulgidae	Caprimulginae	Antrostomus	Antrostomus cubanensis
721	species	Tawny-collared Nightjar	Engoulevent de Salvin	Caprimulgiformes	Caprimulgidae	Caprimulginae	Antrostomus	Antrostomus salvini	Monotypic.
722	species	Yucatan Nightjar	Engoulevent maya	Caprimulgiformes	Caprimulgidae	Caprimulginae	Antrostomus	Antrostomus badius	Monotypic.
723	species	Buff-collared Nightjar	Engoulevent de Ridgway	Caprimulgiformes	Caprimulgidae	Caprimulginae	Antrostomus	Antrostomus ridgwayi
724	species	Eastern Whip-poor-will	Engoulevent bois-pourri	Caprimulgiformes	Caprimulgidae	Caprimulginae	Antrostomus	Antrostomus vociferus	Monotypic.
726	species	Dusky Nightjar	Engoulevent montagnard	Caprimulgiformes	Caprimulgidae	Caprimulginae	Antrostomus	Antrostomus saturatus	Monotypic.
2061	species	Mexican Whip-poor-will	Engoulevent d'Arizona	Caprimulgiformes	Caprimulgidae	Caprimulginae	Antrostomus	Antrostomus arizonae
725	species	Puerto Rican Nightjar	Engoulevent de Porto Rico	Caprimulgiformes	Caprimulgidae	Caprimulginae	Antrostomus	Antrostomus noctitherus	Monotypic.
727	species	White-tailed Nightjar	Engoulevent coré	Caprimulgiformes	Caprimulgidae	Caprimulginae	Hydropsalis	Hydropsalis cayennensis
728	species	Spot-tailed Nightjar	Engoulevent à queue étoilée	Caprimulgiformes	Caprimulgidae	Caprimulginae	Hydropsalis	Hydropsalis maculicaudus	Monotypic.
729	species	Gray Nightjar	Engoulevent jotaka	Caprimulgiformes	Caprimulgidae	Caprimulginae	Caprimulgus	Caprimulgus indicus		A
733	species	Oilbird	Guacharo des cavernes	Steatornithiformes	Steatornithidae		Steatornis	Steatornis caripensis	Monotypic.	A
730	species	Great Potoo	Grand Ibijau	Nyctibiiformes	Nyctibiidae		Nyctibius	Nyctibius grandis
731	species	Common Potoo	Ibijau gris	Nyctibiiformes	Nyctibiidae		Nyctibius	Nyctibius griseus
732	species	Northern Potoo	Ibijau jamaïcain	Nyctibiiformes	Nyctibiidae		Nyctibius	Nyctibius jamaicensis
734	species	Black Swift	Martinet sombre	Apodiformes	Apodidae	Cypseloidinae	Cypseloides	Cypseloides niger
735	species	White-fronted Swift	Martinet de Storer	Apodiformes	Apodidae	Cypseloidinae	Cypseloides	Cypseloides storeri	Monotypic.
736	species	White-chinned Swift	Martinet à menton blanc	Apodiformes	Apodidae	Cypseloidinae	Cypseloides	Cypseloides cryptus	Monotypic.
737	species	Spot-fronted Swift	Martinet à points blancs	Apodiformes	Apodidae	Cypseloidinae	Cypseloides	Cypseloides cherriei	Monotypic.
738	species	Chestnut-collared Swift	Martinet à collier roux	Apodiformes	Apodidae	Cypseloidinae	Streptoprocne	Streptoprocne rutila
739	species	White-collared Swift	Martinet à collier blanc	Apodiformes	Apodidae	Cypseloidinae	Streptoprocne	Streptoprocne zonaris
740	species	White-naped Swift	Martinet à nuque blanche	Apodiformes	Apodidae	Cypseloidinae	Streptoprocne	Streptoprocne semicollaris	Monotypic.
741	species	Chimney Swift	Martinet ramoneur	Apodiformes	Apodidae	Chaeturinae	Chaetura	Chaetura pelagica	Monotypic.
742	species	Vaux's Swift	Martinet de Vaux	Apodiformes	Apodidae	Chaeturinae	Chaetura	Chaetura vauxi
743	species	Chapman's Swift	Martinet de Chapman	Apodiformes	Apodidae	Chaeturinae	Chaetura	Chaetura chapmani		A
744	species	Short-tailed Swift	Martinet polioure	Apodiformes	Apodidae	Chaeturinae	Chaetura	Chaetura brachyura
745	species	Sick's Swift	Martinet de Sick	Apodiformes	Apodidae	Chaeturinae	Chaetura	Chaetura meridionalis	Monotypic.	A
746	species	Band-rumped Swift	Martinet spinicaude	Apodiformes	Apodidae	Chaeturinae	Chaetura	Chaetura spinicaudus
747	species	Costa Rican Swift	Martinet du Costa Rica	Apodiformes	Apodidae	Chaeturinae	Chaetura	Chaetura fumosa	Monotypic.
748	species	Gray-rumped Swift	Martinet à croupion gris	Apodiformes	Apodidae	Chaeturinae	Chaetura	Chaetura cinereiventris
749	species	Lesser Antillean Swift	Martinet chiquesol	Apodiformes	Apodidae	Chaeturinae	Chaetura	Chaetura martinica	Monotypic.
750	species	White-throated Needletail	Martinet épineux	Apodiformes	Apodidae	Chaeturinae	Hirundapus	Hirundapus caudacutus		A
751	species	Mariana Swiftlet	Salangane de Guam	Apodiformes	Apodidae	Chaeturinae	Aerodramus	Aerodramus bartschi			H	I
752	species	Common Swift	Martinet noir	Apodiformes	Apodidae	Apodinae	Apus	Apus apus		A
753	species	Fork-tailed Swift	Martinet de Sibérie	Apodiformes	Apodidae	Apodinae	Apus	Apus pacificus		A
754	species	Alpine Swift	Martinet à ventre blanc	Apodiformes	Apodidae	Apodinae	Apus	Apus melba		A
755	species	White-throated Swift	Martinet à gorge blanche	Apodiformes	Apodidae	Apodinae	Aeronautes	Aeronautes saxatalis
756	species	Lesser Swallow-tailed Swift	Martinet de Cayenne	Apodiformes	Apodidae	Apodinae	Panyptila	Panyptila cayennensis
757	species	Great Swallow-tailed Swift	Martinet de San Geronimo	Apodiformes	Apodidae	Apodinae	Panyptila	Panyptila sanctihieronymi	Monotypic.
758	species	Antillean Palm-Swift	Martinet petit-rollé	Apodiformes	Apodidae	Apodinae	Tachornis	Tachornis phoenicobia
774	species	White-necked Jacobin	Colibri jacobin	Apodiformes	Trochilidae	Topazinae	Florisuga	Florisuga mellivora
766	species	White-tipped Sicklebill	Bec-en-faucille aigle	Apodiformes	Trochilidae	Phaethornithinae	Eutoxeres	Eutoxeres aquila
759	species	Bronzy Hermit	Ermite bronzé	Apodiformes	Trochilidae	Phaethornithinae	Glaucis	Glaucis aeneus	Monotypic.
760	species	Rufous-breasted Hermit	Ermite hirsute	Apodiformes	Trochilidae	Phaethornithinae	Glaucis	Glaucis hirsutus
761	species	Band-tailed Barbthroat	Ermite de Rücker	Apodiformes	Trochilidae	Phaethornithinae	Threnetes	Threnetes ruckeri
762	species	Green Hermit	Ermite vert	Apodiformes	Trochilidae	Phaethornithinae	Phaethornis	Phaethornis guy
11511	species	Mexican Hermit	Ermite de Hartert	Apodiformes	Trochilidae	Phaethornithinae	Phaethornis	Phaethornis mexicanus	Formerly considered conspecific with Phaethornis longirostris.
763	species	Long-billed Hermit	Ermite à longue queue	Apodiformes	Trochilidae	Phaethornithinae	Phaethornis	Phaethornis longirostris
764	species	Pale-bellied Hermit	Ermite anthophile	Apodiformes	Trochilidae	Phaethornithinae	Phaethornis	Phaethornis anthophilus
765	species	Stripe-throated Hermit	Ermite à gorge rayée	Apodiformes	Trochilidae	Phaethornithinae	Phaethornis	Phaethornis striigularis
768	species	Green-fronted Lancebill	Porte-lance de Louise	Apodiformes	Trochilidae	Trochilinae	Doryfera	Doryfera ludovicae
775	species	Brown Violetear	Colibri de Delphine	Apodiformes	Trochilidae	Trochilinae	Colibri	Colibri delphinae	Monotypic.
776	species	Mexican Violetear	Colibri thalassin	Apodiformes	Trochilidae	Trochilinae	Colibri	Colibri thalassinus
11951	species	Lesser Violetear	Colibri cyanote	Apodiformes	Trochilidae	Trochilinae	Colibri	Colibri cyanotus
767	species	Tooth-billed Hummingbird	Colibri d'Équateur	Apodiformes	Trochilidae	Trochilinae	Androdon	Androdon aequatorialis	Monotypic.
853	species	Purple-crowned Fairy	Colibri féérique	Apodiformes	Trochilidae	Trochilinae	Heliothryx	Heliothryx barroti	Monotypic.
785	species	Ruby-topaz Hummingbird	Colibri rubis-topaze	Apodiformes	Trochilidae	Trochilinae	Chrysolampis	Chrysolampis mosquitus	Monotypic.	A
777	species	Green-breasted Mango	Mango de Prévost	Apodiformes	Trochilidae	Trochilinae	Anthracothorax	Anthracothorax prevostii
778	species	Black-throated Mango	Mango à cravate noire	Apodiformes	Trochilidae	Trochilinae	Anthracothorax	Anthracothorax nigricollis	Monotypic.
779	species	Veraguan Mango	Mango de Veraguas	Apodiformes	Trochilidae	Trochilinae	Anthracothorax	Anthracothorax veraguensis	Monotypic.
780	species	Antillean Mango	Mango doré	Apodiformes	Trochilidae	Trochilinae	Anthracothorax	Anthracothorax dominicus
781	species	Green Mango	Mango vert	Apodiformes	Trochilidae	Trochilinae	Anthracothorax	Anthracothorax viridis	Monotypic.
782	species	Jamaican Mango	Mango de la Jamaïque	Apodiformes	Trochilidae	Trochilinae	Anthracothorax	Anthracothorax mango	Monotypic.
783	species	Purple-throated Carib	Colibri madère	Apodiformes	Trochilidae	Trochilinae	Eulampis	Eulampis jugularis	Monotypic.
784	species	Green-throated Carib	Colibri falle-vert	Apodiformes	Trochilidae	Trochilinae	Eulampis	Eulampis holosericeus
793	species	Green Thorntail	Coquette à queue fine	Apodiformes	Trochilidae	Trochilinae	Discosura	Discosura conversii	Monotypic.
789	species	Short-crested Coquette	Coquette du Guerrero	Apodiformes	Trochilidae	Trochilinae	Lophornis	Lophornis brachylophus	Monotypic.
790	species	Rufous-crested Coquette	Coquette de Delattre	Apodiformes	Trochilidae	Trochilinae	Lophornis	Lophornis delattrei
791	species	Black-crested Coquette	Coquette d'Hélène	Apodiformes	Trochilidae	Trochilinae	Lophornis	Lophornis helenae	Monotypic.
792	species	White-crested Coquette	Coquette adorable	Apodiformes	Trochilidae	Trochilinae	Lophornis	Lophornis adorabilis	Monotypic.
852	species	Greenish Puffleg	Érione d'Aurélie	Apodiformes	Trochilidae	Trochilinae	Haplophaedia	Haplophaedia aureliae
850	species	Green-crowned Brilliant	Brillant fer-de-lance	Apodiformes	Trochilidae	Trochilinae	Heliodoxa	Heliodoxa jacula
851	species	Magnificent Hummingbird	Colibri de Rivoli	Apodiformes	Trochilidae	Trochilinae	Eugenes	Eugenes fulgens
808	species	Fiery-throated Hummingbird	Colibri insigne	Apodiformes	Trochilidae	Trochilinae	Panterpe	Panterpe insignis
854	species	Long-billed Starthroat	Colibri corinne	Apodiformes	Trochilidae	Trochilinae	Heliomaster	Heliomaster longirostris
855	species	Plain-capped Starthroat	Colibri de Constant	Apodiformes	Trochilidae	Trochilinae	Heliomaster	Heliomaster constantii
842	species	Green-throated Mountain-gem	Colibri vert-d'eau	Apodiformes	Trochilidae	Trochilinae	Lampornis	Lampornis viridipallens
843	species	Green-breasted Mountain-gem	Colibri de Sybil	Apodiformes	Trochilidae	Trochilinae	Lampornis	Lampornis sybillae	Monotypic.
844	species	Amethyst-throated Hummingbird	Colibri à gorge améthyste	Apodiformes	Trochilidae	Trochilinae	Lampornis	Lampornis amethystinus
845	species	Blue-throated Hummingbird	Colibri à gorge bleue	Apodiformes	Trochilidae	Trochilinae	Lampornis	Lampornis clemenciae
846	species	White-bellied Mountain-gem	Colibri à gorge lilas	Apodiformes	Trochilidae	Trochilinae	Lampornis	Lampornis hemileucus	Monotypic.
847	species	Purple-throated Mountain-gem	Colibri à gorge pourprée	Apodiformes	Trochilidae	Trochilinae	Lampornis	Lampornis calolaemus
848	species	White-throated Mountain-gem	Colibri à ventre châtain	Apodiformes	Trochilidae	Trochilinae	Lampornis	Lampornis castaneoventris
849	species	Garnet-throated Hummingbird	Colibri à gorge grenat	Apodiformes	Trochilidae	Trochilinae	Lamprolaima	Lamprolaima rhami	Monotypic.
856	species	Bahama Woodstar	Colibri des Bahamas	Apodiformes	Trochilidae	Trochilinae	Calliphlox	Calliphlox evelynae
11521	species	Inagua Woodstar	Colibri d'Inagua	Apodiformes	Trochilidae	Trochilinae	Calliphlox	Calliphlox lyrura
857	species	Magenta-throated Woodstar	Colibri magenta	Apodiformes	Trochilidae	Trochilinae	Calliphlox	Calliphlox bryantae	Monotypic.
858	species	Purple-throated Woodstar	Colibri de Mitchell	Apodiformes	Trochilidae	Trochilinae	Calliphlox	Calliphlox mitchellii	Monotypic.
859	species	Slender Sheartail	Colibri à queue singulière	Apodiformes	Trochilidae	Trochilinae	Doricha	Doricha enicura	Monotypic.
860	species	Mexican Sheartail	Colibri d’Eliza	Apodiformes	Trochilidae	Trochilinae	Doricha	Doricha eliza	Monotypic.
861	species	Sparkling-tailed Hummingbird	Colibri zémès	Apodiformes	Trochilidae	Trochilinae	Tilmatura	Tilmatura dupontii	Monotypic.
862	species	Lucifer Hummingbird	Colibri lucifer	Apodiformes	Trochilidae	Trochilinae	Calothorax	Calothorax lucifer	Monotypic.
863	species	Beautiful Hummingbird	Colibri charmant	Apodiformes	Trochilidae	Trochilinae	Calothorax	Calothorax pulcher	Monotypic.
864	species	Ruby-throated Hummingbird	Colibri à gorge rubis	Apodiformes	Trochilidae	Trochilinae	Archilochus	Archilochus colubris	Monotypic.
865	species	Black-chinned Hummingbird	Colibri à gorge noire	Apodiformes	Trochilidae	Trochilinae	Archilochus	Archilochus alexandri	Monotypic.
866	species	Vervain Hummingbird	Colibri nain	Apodiformes	Trochilidae	Trochilinae	Mellisuga	Mellisuga minima
867	species	Bee Hummingbird	Colibri d’Elena	Apodiformes	Trochilidae	Trochilinae	Mellisuga	Mellisuga helenae	Monotypic.
868	species	Anna's Hummingbird	Colibri d'Anna	Apodiformes	Trochilidae	Trochilinae	Calypte	Calypte anna	Monotypic.
869	species	Costa's Hummingbird	Colibri de Costa	Apodiformes	Trochilidae	Trochilinae	Calypte	Calypte costae	Monotypic.
871	species	Bumblebee Hummingbird	Colibri héloïse	Apodiformes	Trochilidae	Trochilinae	Atthis	Atthis heloisa
872	species	Wine-throated Hummingbird	Colibri d'Elliot	Apodiformes	Trochilidae	Trochilinae	Atthis	Atthis ellioti
873	species	Broad-tailed Hummingbird	Colibri à queue large	Apodiformes	Trochilidae	Trochilinae	Selasphorus	Selasphorus platycercus	Monotypic.
874	species	Rufous Hummingbird	Colibri roux	Apodiformes	Trochilidae	Trochilinae	Selasphorus	Selasphorus rufus	Monotypic.
875	species	Allen's Hummingbird	Colibri d'Allen	Apodiformes	Trochilidae	Trochilinae	Selasphorus	Selasphorus sasin
876	species	Volcano Hummingbird	Colibri flammule	Apodiformes	Trochilidae	Trochilinae	Selasphorus	Selasphorus flammula
877	species	Glow-throated Hummingbird	Colibri ardent	Apodiformes	Trochilidae	Trochilinae	Selasphorus	Selasphorus ardens	Monotypic.
878	species	Scintillant Hummingbird	Colibri scintillant	Apodiformes	Trochilidae	Trochilinae	Selasphorus	Selasphorus scintilla	Monotypic.
870	species	Calliope Hummingbird	Colibri calliope	Apodiformes	Trochilidae	Trochilinae	Selasphorus	Selasphorus calliope	Monotypic.
794	species	Golden-crowned Emerald	Émeraude couronnée	Apodiformes	Trochilidae	Trochilinae	Chlorostilbon	Chlorostilbon auriceps	Monotypic.
795	species	Cozumel Emerald	Émeraude de Cozumel	Apodiformes	Trochilidae	Trochilinae	Chlorostilbon	Chlorostilbon forficatus	Monotypic.
796	species	Canivet's Emerald	Émeraude de Canivet	Apodiformes	Trochilidae	Trochilinae	Chlorostilbon	Chlorostilbon canivetii
797	species	Garden Emerald	Émeraude du Panama	Apodiformes	Trochilidae	Trochilinae	Chlorostilbon	Chlorostilbon assimilis	Monotypic.
798	species	Cuban Emerald	Émeraude de Ricord	Apodiformes	Trochilidae	Trochilinae	Chlorostilbon	Chlorostilbon ricordii	Monotypic.
799	species	Brace's Emerald	Émeraude de New Providence	Apodiformes	Trochilidae	Trochilinae	Chlorostilbon	Chlorostilbon bracei	Monotypic.					†
800	species	Hispaniolan Emerald	Émeraude d'Hispaniola	Apodiformes	Trochilidae	Trochilinae	Chlorostilbon	Chlorostilbon swainsonii	Monotypic.
801	species	Puerto Rican Emerald	Émeraude de Porto Rico	Apodiformes	Trochilidae	Trochilinae	Chlorostilbon	Chlorostilbon maugaeus	Monotypic.
802	species	Dusky Hummingbird	Colibri sombre	Apodiformes	Trochilidae	Trochilinae	Cynanthus	Cynanthus sordidus	Monotypic.
803	species	Broad-billed Hummingbird	Colibri circé	Apodiformes	Trochilidae	Trochilinae	Cynanthus	Cynanthus latirostris
804	species	Blue-headed Hummingbird	Colibri à tête bleue	Apodiformes	Trochilidae	Trochilinae	Cyanophaia	Cyanophaia bicolor	Monotypic.
787	species	Violet-headed Hummingbird	Colibri à tête violette	Apodiformes	Trochilidae	Trochilinae	Klais	Klais guimeti
788	species	Emerald-chinned Hummingbird	Colibri d'Abeillé	Apodiformes	Trochilidae	Trochilinae	Abeillia	Abeillia abeillei
786	species	Antillean Crested Hummingbird	Colibri huppé	Apodiformes	Trochilidae	Trochilinae	Orthorhyncus	Orthorhyncus cristatus
769	species	Scaly-breasted Hummingbird	Colibri de Cuvier	Apodiformes	Trochilidae	Trochilinae	Phaeochroa	Phaeochroa cuvierii
770	species	Wedge-tailed Sabrewing	Campyloptère pampa	Apodiformes	Trochilidae	Trochilinae	Campylopterus	Campylopterus curvipennis
771	species	Long-tailed Sabrewing	Campyloptère de Wetmore	Apodiformes	Trochilidae	Trochilinae	Campylopterus	Campylopterus excellens	Monotypic.
772	species	Rufous Sabrewing	Campyloptère roux	Apodiformes	Trochilidae	Trochilinae	Campylopterus	Campylopterus rufus	Monotypic.
773	species	Violet Sabrewing	Campyloptère violet	Apodiformes	Trochilidae	Trochilinae	Campylopterus	Campylopterus hemileucurus
833	species	Stripe-tailed Hummingbird	Colibri à épaulettes	Apodiformes	Trochilidae	Trochilinae	Eupherusa	Eupherusa eximia
834	species	Blue-capped Hummingbird	Colibri d'Oaxaca	Apodiformes	Trochilidae	Trochilinae	Eupherusa	Eupherusa cyanophrys	Monotypic.
835	species	White-tailed Hummingbird	Colibri du Guerrero	Apodiformes	Trochilidae	Trochilinae	Eupherusa	Eupherusa poliocerca	Monotypic.
836	species	Black-bellied Hummingbird	Colibri à ventre noir	Apodiformes	Trochilidae	Trochilinae	Eupherusa	Eupherusa nigriventris	Monotypic.
837	species	White-tailed Emerald	Colibri elvire	Apodiformes	Trochilidae	Trochilinae	Elvira	Elvira chionura	Monotypic.
838	species	Coppery-headed Emerald	Colibri à tête cuivrée	Apodiformes	Trochilidae	Trochilinae	Elvira	Elvira cupreiceps	Monotypic.
839	species	Snowcap	Colibri à coiffe blanche	Apodiformes	Trochilidae	Trochilinae	Microchera	Microchera albocoronata
840	species	White-vented Plumeleteer	Colibri de Buffon	Apodiformes	Trochilidae	Trochilinae	Chalybura	Chalybura buffonii
841	species	Bronze-tailed Plumeleteer	Colibri à queue bronzée	Apodiformes	Trochilidae	Trochilinae	Chalybura	Chalybura urochrysia
805	species	Mexican Woodnymph	Dryade du Mexique	Apodiformes	Trochilidae	Trochilinae	Thalurania	Thalurania ridgwayi	Monotypic.
806	species	Crowned Woodnymph	Dryade couronnée	Apodiformes	Trochilidae	Trochilinae	Thalurania	Thalurania colombica
818	species	White-bellied Emerald	Ariane candide	Apodiformes	Trochilidae	Trochilinae	Amazilia	Amazilia candida
819	species	Honduran Emerald	Ariane de Lucy	Apodiformes	Trochilidae	Trochilinae	Amazilia	Amazilia luciae	Monotypic.
820	species	Blue-chested Hummingbird	Ariane aimable	Apodiformes	Trochilidae	Trochilinae	Amazilia	Amazilia amabilis	Monotypic.
821	species	Charming Hummingbird	Ariane charmante	Apodiformes	Trochilidae	Trochilinae	Amazilia	Amazilia decora	Monotypic.
822	species	Mangrove Hummingbird	Ariane de Boucard	Apodiformes	Trochilidae	Trochilinae	Amazilia	Amazilia boucardi	Monotypic.
823	species	Azure-crowned Hummingbird	Ariane à couronne azur	Apodiformes	Trochilidae	Trochilinae	Amazilia	Amazilia cyanocephala
824	species	Berylline Hummingbird	Ariane béryl	Apodiformes	Trochilidae	Trochilinae	Amazilia	Amazilia beryllina
825	species	Blue-tailed Hummingbird	Ariane à queue bleue	Apodiformes	Trochilidae	Trochilinae	Amazilia	Amazilia cyanura
826	species	Steely-vented Hummingbird	Ariane de Sophie	Apodiformes	Trochilidae	Trochilinae	Amazilia	Amazilia saucerottei
827	species	Snowy-bellied Hummingbird	Ariane d'Edward	Apodiformes	Trochilidae	Trochilinae	Amazilia	Amazilia edward
828	species	Rufous-tailed Hummingbird	Ariane à ventre gris	Apodiformes	Trochilidae	Trochilinae	Amazilia	Amazilia tzacatl
829	species	Buff-bellied Hummingbird	Ariane du Yucatan	Apodiformes	Trochilidae	Trochilinae	Amazilia	Amazilia yucatanensis
830	species	Cinnamon Hummingbird	Ariane cannelle	Apodiformes	Trochilidae	Trochilinae	Amazilia	Amazilia rutila
831	species	Violet-crowned Hummingbird	Ariane à couronne violette	Apodiformes	Trochilidae	Trochilinae	Amazilia	Amazilia violiceps
832	species	Green-fronted Hummingbird	Ariane à front vert	Apodiformes	Trochilidae	Trochilinae	Amazilia	Amazilia viridifrons
817	species	Streamertail	Colibri à tête noire	Apodiformes	Trochilidae	Trochilinae	Trochilus	Trochilus polytmus	Monotypic.
816	species	Pirre Hummingbird	Colibri du Pirré	Apodiformes	Trochilidae	Trochilinae	Goethalsia	Goethalsia bella	Monotypic.
815	species	Violet-capped Hummingbird	Colibri à calotte violette	Apodiformes	Trochilidae	Trochilinae	Goldmania	Goldmania violiceps
810	species	Sapphire-throated Hummingbird	Colibri faux-saphir	Apodiformes	Trochilidae	Trochilinae	Lepidopyga	Lepidopyga coeruleogularis
809	species	Violet-bellied Hummingbird	Colibri julie	Apodiformes	Trochilidae	Trochilinae	Damophila	Damophila julie
811	species	Humboldt's Sapphire	Saphir de Humboldt	Apodiformes	Trochilidae	Trochilinae	Hylocharis	Hylocharis humboldtii	Monotypic.
812	species	Blue-throated Goldentail	Saphir d'Elicia	Apodiformes	Trochilidae	Trochilinae	Hylocharis	Hylocharis eliciae
813	species	White-eared Hummingbird	Saphir à oreilles blanches	Apodiformes	Trochilidae	Trochilinae	Hylocharis	Hylocharis leucotis
814	species	Xantus's Hummingbird	Saphir de Xantus	Apodiformes	Trochilidae	Trochilinae	Hylocharis	Hylocharis xantusii	Monotypic.
333	species	Yellow Rail	Râle jaune	Gruiformes	Rallidae		Coturnicops	Coturnicops noveboracensis
334	species	Ocellated Crake	Râle ocellé	Gruiformes	Rallidae		Micropygia	Micropygia schomburgkii		A
335	species	Ruddy Crake	Râle roux	Gruiformes	Rallidae		Laterallus	Laterallus ruber	Monotypic.
336	species	White-throated Crake	Râle à menton blanc	Gruiformes	Rallidae		Laterallus	Laterallus albigularis
337	species	Gray-breasted Crake	Râle grêle	Gruiformes	Rallidae		Laterallus	Laterallus exilis	Monotypic.
338	species	Black Rail	Râle noir	Gruiformes	Rallidae		Laterallus	Laterallus jamaicensis
339	species	Corn Crake	Râle des genêts	Gruiformes	Rallidae		Crex	Crex crex	Monotypic.	A
11191	species	Ridgway's Rail	Râle de Californie	Gruiformes	Rallidae		Rallus	Rallus obsoletus	Formerly considered conspecific with Rallus longirostris.
11211	species	Clapper Rail	Râle tapageur	Gruiformes	Rallidae		Rallus	Rallus crepitans	Formerly considered conspecific with Rallus longirostris.
11201	species	Aztec Rail	Râle du Mexique	Gruiformes	Rallidae		Rallus	Rallus tenuirostris	Formerly considered conspecific with Rallus elegans.
341	species	King Rail	Râle élégant	Gruiformes	Rallidae		Rallus	Rallus elegans
342	species	Virginia Rail	Râle de Virginie	Gruiformes	Rallidae		Rallus	Rallus limicola
343	species	Rufous-necked Wood-Rail	Râle à cou roux	Gruiformes	Rallidae		Aramides	Aramides axillaris	Monotypic.
11991	species	Russet-naped Wood-Rail	Râle à ventre blanc	Gruiformes	Rallidae		Aramides	Aramides albiventris	Formerly included in Aramides cajaneus.
9851	species	Gray-cowled Wood-Rail	Râle de Cayenne	Gruiformes	Rallidae		Aramides	Aramides cajaneus	Formerly Aramides cajanea.
345	species	Uniform Crake	Râle concolore	Gruiformes	Rallidae		Amaurolimnas	Amaurolimnas concolor
348	species	Sora	Marouette de Caroline	Gruiformes	Rallidae		Porzana	Porzana carolina	Monotypic.
347	species	Spotted Crake	Marouette ponctuée	Gruiformes	Rallidae		Porzana	Porzana porzana	Monotypic.	A
346	species	Laysan Rail	Marouette de Laysan	Gruiformes	Rallidae		Zapornia	Zapornia palmeri	Monotypic.		H			†
349	species	Hawaiian Rail	Marouette des Hawaï	Gruiformes	Rallidae		Zapornia	Zapornia sandwichensis	Monotypic.		H			†
350	species	Yellow-breasted Crake	Marouette à sourcils blancs	Gruiformes	Rallidae		Hapalocrex	Hapalocrex flaviventer
351	species	Colombian Crake	Râle de Colombie	Gruiformes	Rallidae		Neocrex	Neocrex colombiana
352	species	Paint-billed Crake	Râle à bec peint	Gruiformes	Rallidae		Neocrex	Neocrex erythrops
353	species	Zapata Rail	Râle de Zapata	Gruiformes	Rallidae		Cyanolimnas	Cyanolimnas cerverai	Monotypic.
354	species	Spotted Rail	Râle tacheté	Gruiformes	Rallidae		Pardirallus	Pardirallus maculatus
9871	species	Purple Gallinule	Talève violacée	Gruiformes	Rallidae		Porphyrio	Porphyrio martinicus	Monotypic.
356	species	Azure Gallinule	Talève favorite	Gruiformes	Rallidae		Porphyrio	Porphyrio flavirostris	Monotypic.	A
12021	species	Purple Swamphen	Talève sultane	Gruiformes	Rallidae		Porphyrio	Porphyrio porphyrio		A		I
357	species	Common Gallinule	Gallinule d'Amérique	Gruiformes	Rallidae		Gallinula	Gallinula galeata
10631	species	Common Moorhen	Gallinule poule-d’eau	Gruiformes	Rallidae		Gallinula	Gallinula chloropus		A
358	species	Eurasian Coot	Foulque macroule	Gruiformes	Rallidae		Fulica	Fulica atra		A
359	species	Hawaiian Coot	Foulque des Hawaï	Gruiformes	Rallidae		Fulica	Fulica alai	Monotypic.		H
360	species	American Coot	Foulque d'Amérique	Gruiformes	Rallidae		Fulica	Fulica americana
362	species	Sungrebe	Grébifoulque d'Amérique	Gruiformes	Heliornithidae		Heliornis	Heliornis fulica	Monotypic.
364	species	Limpkin	Courlan brun	Gruiformes	Aramidae		Aramus	Aramus guarauna
365	species	Sandhill Crane	Grue du Canada	Gruiformes	Gruidae	Gruinae	Antigone	Antigone canadensis
366	species	Common Crane	Grue cendrée	Gruiformes	Gruidae	Gruinae	Grus	Grus grus		A
367	species	Whooping Crane	Grue blanche	Gruiformes	Gruidae	Gruinae	Grus	Grus americana	Monotypic.
368	species	Double-striped Thick-knee	Oedicnème bistrié	Charadriiformes	Burhinidae		Burhinus	Burhinus bistriatus
390	species	Black-winged Stilt	Échasse blanche	Charadriiformes	Recurvirostridae		Himantopus	Himantopus himantopus		A
391	species	Black-necked Stilt	Échasse d'Amérique	Charadriiformes	Recurvirostridae		Himantopus	Himantopus mexicanus
392	species	American Avocet	Avocette d'Amérique	Charadriiformes	Recurvirostridae		Recurvirostra	Recurvirostra americana	Monotypic.
387	species	Eurasian Oystercatcher	Huîtrier pie	Charadriiformes	Haematopodidae		Haematopus	Haematopus ostralegus		A
388	species	American Oystercatcher	Huîtrier d'Amérique	Charadriiformes	Haematopodidae		Haematopus	Haematopus palliatus
389	species	Black Oystercatcher	Huîtrier de Bachman	Charadriiformes	Haematopodidae		Haematopus	Haematopus bachmani	Monotypic.
369	species	Northern Lapwing	Vanneau huppé	Charadriiformes	Charadriidae	Vanellinae	Vanellus	Vanellus vanellus	Monotypic.	A
370	species	Southern Lapwing	Vanneau téro	Charadriiformes	Charadriidae	Vanellinae	Vanellus	Vanellus chilensis					N
371	species	Black-bellied Plover	Pluvier argenté	Charadriiformes	Charadriidae	Charadriinae	Pluvialis	Pluvialis squatarola	Monotypic.
372	species	European Golden-Plover	Pluvier doré	Charadriiformes	Charadriidae	Charadriinae	Pluvialis	Pluvialis apricaria		A
373	species	American Golden-Plover	Pluvier bronzé	Charadriiformes	Charadriidae	Charadriinae	Pluvialis	Pluvialis dominica	Monotypic.
374	species	Pacific Golden-Plover	Pluvier fauve	Charadriiformes	Charadriidae	Charadriinae	Pluvialis	Pluvialis fulva	Monotypic.
375	species	Lesser Sand-Plover	Pluvier de Mongolie	Charadriiformes	Charadriidae	Charadriinae	Charadrius	Charadrius mongolus					N
376	species	Greater Sand-Plover	Pluvier de Leschenault	Charadriiformes	Charadriidae	Charadriinae	Charadrius	Charadrius leschenaultii		A
377	species	Collared Plover	Pluvier de d'Azara	Charadriiformes	Charadriidae	Charadriinae	Charadrius	Charadrius collaris	Monotypic.
378	species	Snowy Plover	Pluvier neigeux	Charadriiformes	Charadriidae	Charadriinae	Charadrius	Charadrius nivosus
379	species	Wilson's Plover	Pluvier de Wilson	Charadriiformes	Charadriidae	Charadriinae	Charadrius	Charadrius wilsonia
380	species	Common Ringed Plover	Pluvier grand-gravelot	Charadriiformes	Charadriidae	Charadriinae	Charadrius	Charadrius hiaticula
381	species	Semipalmated Plover	Pluvier semipalmé	Charadriiformes	Charadriidae	Charadriinae	Charadrius	Charadrius semipalmatus	Monotypic.
382	species	Piping Plover	Pluvier siffleur	Charadriiformes	Charadriidae	Charadriinae	Charadrius	Charadrius melodus	Monotypic.
383	species	Little Ringed Plover	Pluvier petit-gravelot	Charadriiformes	Charadriidae	Charadriinae	Charadrius	Charadrius dubius		A
384	species	Killdeer	Pluvier kildir	Charadriiformes	Charadriidae	Charadriinae	Charadrius	Charadrius vociferus
385	species	Mountain Plover	Pluvier montagnard	Charadriiformes	Charadriidae	Charadriinae	Charadrius	Charadrius montanus	Monotypic.
386	species	Eurasian Dotterel	Pluvier guignard	Charadriiformes	Charadriidae	Charadriinae	Charadrius	Charadrius morinellus	Monotypic.
393	species	Northern Jacana	Jacana du Mexique	Charadriiformes	Jacanidae		Jacana	Jacana spinosa
394	species	Wattled Jacana	Jacana noir	Charadriiformes	Jacanidae		Jacana	Jacana jacana
410	species	Upland Sandpiper	Maubèche des champs	Charadriiformes	Scolopacidae	Numeniinae	Bartramia	Bartramia longicauda	Monotypic.
411	species	Little Curlew	Courlis nain	Charadriiformes	Scolopacidae	Numeniinae	Numenius	Numenius minutus	Monotypic.	A
412	species	Eskimo Curlew	Courlis esquimau	Charadriiformes	Scolopacidae	Numeniinae	Numenius	Numenius borealis	Monotypic.
413	species	Whimbrel	Courlis corlieu	Charadriiformes	Scolopacidae	Numeniinae	Numenius	Numenius phaeopus
414	species	Bristle-thighed Curlew	Courlis d'Alaska	Charadriiformes	Scolopacidae	Numeniinae	Numenius	Numenius tahitiensis	Monotypic.
415	species	Far Eastern Curlew	Courlis de Sibérie	Charadriiformes	Scolopacidae	Numeniinae	Numenius	Numenius madagascariensis	Monotypic.				N
416	species	Slender-billed Curlew	Courlis à bec grêle	Charadriiformes	Scolopacidae	Numeniinae	Numenius	Numenius tenuirostris	Monotypic.	A
417	species	Eurasian Curlew	Courlis cendré	Charadriiformes	Scolopacidae	Numeniinae	Numenius	Numenius arquata		A
418	species	Long-billed Curlew	Courlis à long bec	Charadriiformes	Scolopacidae	Numeniinae	Numenius	Numenius americanus
419	species	Black-tailed Godwit	Barge à queue noire	Charadriiformes	Scolopacidae	Limosinae	Limosa	Limosa limosa					N
420	species	Hudsonian Godwit	Barge hudsonienne	Charadriiformes	Scolopacidae	Limosinae	Limosa	Limosa haemastica	Monotypic.
421	species	Bar-tailed Godwit	Barge rousse	Charadriiformes	Scolopacidae	Limosinae	Limosa	Limosa lapponica
422	species	Marbled Godwit	Barge marbrée	Charadriiformes	Scolopacidae	Limosinae	Limosa	Limosa fedoa
423	species	Ruddy Turnstone	Tournepierre à collier	Charadriiformes	Scolopacidae	Arenariinae	Arenaria	Arenaria interpres
424	species	Black Turnstone	Tournepierre noir	Charadriiformes	Scolopacidae	Arenariinae	Arenaria	Arenaria melanocephala	Monotypic.
426	species	Great Knot	Bécasseau de l'Anadyr	Charadriiformes	Scolopacidae	Arenariinae	Calidris	Calidris tenuirostris	Monotypic.	A
427	species	Red Knot	Bécasseau maubèche	Charadriiformes	Scolopacidae	Arenariinae	Calidris	Calidris canutus
10411	species	Surfbird	Bécasseau du ressac	Charadriiformes	Scolopacidae	Arenariinae	Calidris	Calidris virgata	Formerly placed in the genus Aphriza. Monotypic.
10421	species	Ruff	Combattant varié	Charadriiformes	Scolopacidae	Arenariinae	Calidris	Calidris pugnax	Formerly placed in the genus Philomachus. Monotypic.
10431	species	Broad-billed Sandpiper	Bécasseau falcinelle	Charadriiformes	Scolopacidae	Arenariinae	Calidris	Calidris falcinellus	Formerly placed in the genus Limicola.	A
439	species	Sharp-tailed Sandpiper	Bécasseau à queue pointue	Charadriiformes	Scolopacidae	Arenariinae	Calidris	Calidris acuminata	Monotypic.				N
444	species	Stilt Sandpiper	Bécasseau à échasses	Charadriiformes	Scolopacidae	Arenariinae	Calidris	Calidris himantopus	Monotypic.
443	species	Curlew Sandpiper	Bécasseau cocorli	Charadriiformes	Scolopacidae	Arenariinae	Calidris	Calidris ferruginea	Monotypic.
433	species	Temminck's Stint	Bécasseau de Temminck	Charadriiformes	Scolopacidae	Arenariinae	Calidris	Calidris temminckii	Monotypic.	A
434	species	Long-toed Stint	Bécasseau à longs doigts	Charadriiformes	Scolopacidae	Arenariinae	Calidris	Calidris subminuta	Monotypic.				N
10461	species	Spoon-billed Sandpiper	Bécasseau spatule	Charadriiformes	Scolopacidae	Arenariinae	Calidris	Calidris pygmea	Formerly placed in the genus Eurynorhynchus. Monotypic.	A
431	species	Red-necked Stint	Bécasseau à col roux	Charadriiformes	Scolopacidae	Arenariinae	Calidris	Calidris ruficollis	Monotypic.
428	species	Sanderling	Bécasseau sanderling	Charadriiformes	Scolopacidae	Arenariinae	Calidris	Calidris alba	Recognized as monotypic by del Hoyo et al. (1992) and Clements (2000) and BNA. Howard and Moore recognized 2 subspecies: <i></> C.a. alba and C.a. rubida.</>
442	species	Dunlin	Bécasseau variable	Charadriiformes	Scolopacidae	Arenariinae	Calidris	Calidris alpina
441	species	Rock Sandpiper	Bécasseau des Aléoutiennes	Charadriiformes	Scolopacidae	Arenariinae	Calidris	Calidris ptilocnemis
440	species	Purple Sandpiper	Bécasseau violet	Charadriiformes	Scolopacidae	Arenariinae	Calidris	Calidris maritima	Recognized as monotypic by del Hoyo et al. (1992), Clements (2000) and BNA. Howard and Moore (2003) recognizes 3 subspecies: <i></>C.m. belcheri, C.m....
437	species	Baird's Sandpiper	Bécasseau de Baird	Charadriiformes	Scolopacidae	Arenariinae	Calidris	Calidris bairdii	Monotypic.
432	species	Little Stint	Bécasseau minute	Charadriiformes	Scolopacidae	Arenariinae	Calidris	Calidris minuta	Monotypic.				N
435	species	Least Sandpiper	Bécasseau minuscule	Charadriiformes	Scolopacidae	Arenariinae	Calidris	Calidris minutilla	Monotypic.
436	species	White-rumped Sandpiper	Bécasseau à croupion blanc	Charadriiformes	Scolopacidae	Arenariinae	Calidris	Calidris fuscicollis	Monotypic.
10471	species	Buff-breasted Sandpiper	Bécasseau roussâtre	Charadriiformes	Scolopacidae	Arenariinae	Calidris	Calidris subruficollis	Formerly placed in the genus Tryngites. Monotypic.
438	species	Pectoral Sandpiper	Bécasseau à poitrine cendrée	Charadriiformes	Scolopacidae	Arenariinae	Calidris	Calidris melanotos	Monotypic.
429	species	Semipalmated Sandpiper	Bécasseau semipalmé	Charadriiformes	Scolopacidae	Arenariinae	Calidris	Calidris pusilla	Monotypic.
430	species	Western Sandpiper	Bécasseau d'Alaska	Charadriiformes	Scolopacidae	Arenariinae	Calidris	Calidris mauri	Monotypic.
449	species	Short-billed Dowitcher	Bécassin roux	Charadriiformes	Scolopacidae	Scolopacinae	Limnodromus	Limnodromus griseus
450	species	Long-billed Dowitcher	Bécassin à long bec	Charadriiformes	Scolopacidae	Scolopacinae	Limnodromus	Limnodromus scolopaceus	Monotypic.
451	species	Jack Snipe	Bécassine sourde	Charadriiformes	Scolopacidae	Scolopacinae	Lymnocryptes	Lymnocryptes minimus	Monotypic.	A
452	species	Wilson's Snipe	Bécassine de Wilson	Charadriiformes	Scolopacidae	Scolopacinae	Gallinago	Gallinago delicata	Monotypic.
453	species	Common Snipe	Bécassine des marais	Charadriiformes	Scolopacidae	Scolopacinae	Gallinago	Gallinago gallinago
454	species	Pin-tailed Snipe	Bécassine à queue pointue	Charadriiformes	Scolopacidae	Scolopacinae	Gallinago	Gallinago stenura	Monotypic.	A
2075	species	Solitary Snipe	Bécassine solitaire	Charadriiformes	Scolopacidae	Scolopacinae	Gallinago	Gallinago solitaria		A
455	species	Eurasian Woodcock	Bécasse des bois	Charadriiformes	Scolopacidae	Scolopacinae	Scolopax	Scolopax rusticola	Monotypic.	A
456	species	American Woodcock	Bécasse d'Amérique	Charadriiformes	Scolopacidae	Scolopacinae	Scolopax	Scolopax minor	Monotypic.
395	species	Terek Sandpiper	Chevalier bargette	Charadriiformes	Scolopacidae	Tringinae	Xenus	Xenus cinereus	Monotypic.				N
396	species	Common Sandpiper	Chevalier guignette	Charadriiformes	Scolopacidae	Tringinae	Actitis	Actitis hypoleucos	Monotypic.				N
397	species	Spotted Sandpiper	Chevalier grivelé	Charadriiformes	Scolopacidae	Tringinae	Actitis	Actitis macularius	Monotypic.
398	species	Green Sandpiper	Chevalier cul-blanc	Charadriiformes	Scolopacidae	Tringinae	Tringa	Tringa ochropus	Monotypic	A
399	species	Solitary Sandpiper	Chevalier solitaire	Charadriiformes	Scolopacidae	Tringinae	Tringa	Tringa solitaria
400	species	Gray-tailed Tattler	Chevalier de Sibérie	Charadriiformes	Scolopacidae	Tringinae	Tringa	Tringa brevipes	Monotypic. Referred to as <i>Heterscelus brevipes</i> by Clements (2000) and Howard and Moore (2003).				N
401	species	Wandering Tattler	Chevalier errant	Charadriiformes	Scolopacidae	Tringinae	Tringa	Tringa incana	Monotypic. Referred to as <i> Heterosceles incanus</i> by Clements (2000) and Howard and Moore (2003).
402	species	Spotted Redshank	Chevalier arlequin	Charadriiformes	Scolopacidae	Tringinae	Tringa	Tringa erythropus	Monotypic.				N
403	species	Greater Yellowlegs	Grand Chevalier	Charadriiformes	Scolopacidae	Tringinae	Tringa	Tringa melanoleuca	Monotypic.
404	species	Common Greenshank	Chevalier aboyeur	Charadriiformes	Scolopacidae	Tringinae	Tringa	Tringa nebularia	Monotypic.				N
405	species	Willet	Chevalier semipalmé	Charadriiformes	Scolopacidae	Tringinae	Tringa	Tringa semipalmata
406	species	Lesser Yellowlegs	Petit Chevalier	Charadriiformes	Scolopacidae	Tringinae	Tringa	Tringa flavipes	Monotypic.
407	species	Marsh Sandpiper	Chevalier stagnatile	Charadriiformes	Scolopacidae	Tringinae	Tringa	Tringa stagnatilis	Monotypic.	A
408	species	Wood Sandpiper	Chevalier sylvain	Charadriiformes	Scolopacidae	Tringinae	Tringa	Tringa glareola	Monotypic.
409	species	Common Redshank	Chevalier gambette	Charadriiformes	Scolopacidae	Tringinae	Tringa	Tringa totanus		A
457	species	Wilson's Phalarope	Phalarope de Wilson	Charadriiformes	Scolopacidae	Tringinae	Phalaropus	Phalaropus tricolor	Monotypic.
458	species	Red-necked Phalarope	Phalarope à bec étroit	Charadriiformes	Scolopacidae	Tringinae	Phalaropus	Phalaropus lobatus	Monotypic.
459	species	Red Phalarope	Phalarope à bec large	Charadriiformes	Scolopacidae	Tringinae	Phalaropus	Phalaropus fulicarius	Monotypic.
2060	species	Collared Pratincole	Glaréole à collier	Charadriiformes	Glareolidae	Glareolinae	Glareola	Glareola pratincola		A
460	species	Oriental Pratincole	Glaréole orientale	Charadriiformes	Glareolidae	Glareolinae	Glareola	Glareola maldivarum	Monotypic.	A
508	species	Great Skua	Grand Labbe	Charadriiformes	Stercorariidae		Stercorarius	Stercorarius skua	Monotypic.				N
509	species	South Polar Skua	Labbe de McCormick	Charadriiformes	Stercorariidae		Stercorarius	Stercorarius maccormicki	Monotypic.				N
510	species	Pomarine Jaeger	Labbe pomarin	Charadriiformes	Stercorariidae		Stercorarius	Stercorarius pomarinus	Monotypic.
511	species	Parasitic Jaeger	Labbe parasite	Charadriiformes	Stercorariidae		Stercorarius	Stercorarius parasiticus	Monotypic.
512	species	Long-tailed Jaeger	Labbe à longue queue	Charadriiformes	Stercorariidae		Stercorarius	Stercorarius longicaudus
513	species	Dovekie	Mergule nain	Charadriiformes	Alcidae		Alle	Alle alle
514	species	Common Murre	Guillemot marmette	Charadriiformes	Alcidae		Uria	Uria aalge
515	species	Thick-billed Murre	Guillemot de Brünnich	Charadriiformes	Alcidae		Uria	Uria lomvia
516	species	Razorbill	Petit Pingouin	Charadriiformes	Alcidae		Alca	Alca torda
517	species	Great Auk	Grand Pingouin	Charadriiformes	Alcidae		Pinguinus	Pinguinus impennis	Monotypic.					†
518	species	Black Guillemot	Guillemot à miroir	Charadriiformes	Alcidae		Cepphus	Cepphus grylle
519	species	Pigeon Guillemot	Guillemot colombin	Charadriiformes	Alcidae		Cepphus	Cepphus columba
520	species	Long-billed Murrelet	Guillemot à long bec	Charadriiformes	Alcidae		Brachyramphus	Brachyramphus perdix	Monotypic. Considered subspecies of <i>B. marmoratus</i> by Peters (1934).	A
521	species	Marbled Murrelet	Guillemot marbré	Charadriiformes	Alcidae		Brachyramphus	Brachyramphus marmoratus
522	species	Kittlitz's Murrelet	Guillemot de Kittlitz	Charadriiformes	Alcidae		Brachyramphus	Brachyramphus brevirostris	Monotypic.
9891	species	Scripps's Murrelet	Guillemot de Scripps	Charadriiformes	Alcidae		Synthliboramphus	Synthliboramphus scrippsi	Formerly treated as conspecific with Synthliboramphus hypoleucus, which together were known as Xantus's Murrelet.
523	species	Guadalupe Murrelet	Guillemot de Xantus	Charadriiformes	Alcidae		Synthliboramphus	Synthliboramphus hypoleucus	Monotypic. Formerly considered conspecific with Synthliboramphus scrippsi, which together were known as Xantus's Murrelet.
524	species	Craveri's Murrelet	Guillemot de Craveri	Charadriiformes	Alcidae		Synthliboramphus	Synthliboramphus craveri	Monotypic.
525	species	Ancient Murrelet	Guillemot à cou blanc	Charadriiformes	Alcidae		Synthliboramphus	Synthliboramphus antiquus
526	species	Cassin's Auklet	Starique de Cassin	Charadriiformes	Alcidae		Ptychoramphus	Ptychoramphus aleuticus
527	species	Parakeet Auklet	Starique perroquet	Charadriiformes	Alcidae		Aethia	Aethia psittacula	Monotypic.
528	species	Least Auklet	Starique minuscule	Charadriiformes	Alcidae		Aethia	Aethia pusilla	Monotypic.
529	species	Whiskered Auklet	Starique pygmée	Charadriiformes	Alcidae		Aethia	Aethia pygmaea	Monotypic.
530	species	Crested Auklet	Starique cristatelle	Charadriiformes	Alcidae		Aethia	Aethia cristatella	Monotypic.
531	species	Rhinoceros Auklet	Macareux rhinocéros	Charadriiformes	Alcidae		Cerorhinca	Cerorhinca monocerata	Monotypic.
532	species	Atlantic Puffin	Macareux moine	Charadriiformes	Alcidae		Fratercula	Fratercula arctica
533	species	Horned Puffin	Macareux cornu	Charadriiformes	Alcidae		Fratercula	Fratercula corniculata	Monotypic.
534	species	Tufted Puffin	Macareux huppé	Charadriiformes	Alcidae		Fratercula	Fratercula cirrhata	Monotypic.
290	species	Swallow-tailed Gull	Mouette à queue fourchue	Charadriiformes	Laridae	Larinae	Creagrus	Creagrus furcatus	Monotypic.	A
1925	species	Black-legged Kittiwake	Mouette tridactyle	Charadriiformes	Laridae	Larinae	Rissa	Rissa tridactyla
1982	species	Red-legged Kittiwake	Mouette des brumes	Charadriiformes	Laridae	Larinae	Rissa	Rissa brevirostris	Monotypic.
480	species	Ivory Gull	Mouette blanche	Charadriiformes	Laridae	Larinae	Pagophila	Pagophila eburnea	Monotypic.
1988	species	Sabine's Gull	Mouette de Sabine	Charadriiformes	Laridae	Larinae	Xema	Xema sabini
1993	species	Bonaparte's Gull	Mouette de Bonaparte	Charadriiformes	Laridae	Larinae	Chroicocephalus	Chroicocephalus philadelphia	Monotypic.
1926	species	Gray-hooded Gull	Mouette à tête grise	Charadriiformes	Laridae	Larinae	Chroicocephalus	Chroicocephalus cirrocephalus		A
1994	species	Black-headed Gull	Mouette rieuse	Charadriiformes	Laridae	Larinae	Chroicocephalus	Chroicocephalus ridibundus	Monotypic.
461	species	Little Gull	Mouette pygmée	Charadriiformes	Laridae	Larinae	Hydrocoloeus	Hydrocoloeus minutus	Monotypic.
1989	species	Ross's Gull	Mouette rosée	Charadriiformes	Laridae	Larinae	Rhodostethia	Rhodostethia rosea	Monotypic.
481	species	Gray Gull	Goéland gris	Charadriiformes	Laridae	Larinae	Leucophaeus	Leucophaeus modestus	Monotypic.	A
1990	species	Laughing Gull	Mouette atricille	Charadriiformes	Laridae	Larinae	Leucophaeus	Leucophaeus atricilla
479	species	Franklin's Gull	Mouette de Franklin	Charadriiformes	Laridae	Larinae	Leucophaeus	Leucophaeus pipixcan	Monotypic.
1991	species	Belcher's Gull	Goéland siméon	Charadriiformes	Laridae	Larinae	Larus	Larus belcheri	Monotypic.	A
463	species	Black-tailed Gull	Goéland à queue noire	Charadriiformes	Laridae	Larinae	Larus	Larus crassirostris	Monotypic.	A
462	species	Heermann's Gull	Goéland de Heermann	Charadriiformes	Laridae	Larinae	Larus	Larus heermanni	Monotypic.
464	species	Mew Gull	Goéland cendré	Charadriiformes	Laridae	Larinae	Larus	Larus canus
465	species	Ring-billed Gull	Goéland à bec cerclé	Charadriiformes	Laridae	Larinae	Larus	Larus delawarensis	Monotypic.
1992	species	Western Gull	Goéland d'Audubon	Charadriiformes	Laridae	Larinae	Larus	Larus occidentalis	Monotypic.
474	species	Yellow-footed Gull	Goéland de Cortez	Charadriiformes	Laridae	Larinae	Larus	Larus livens	Monotypic.
466	species	California Gull	Goéland de Californie	Charadriiformes	Laridae	Larinae	Larus	Larus californicus
467	species	Herring Gull	Goéland argenté	Charadriiformes	Laridae	Larinae	Larus	Larus argentatus
468	species	Yellow-legged Gull	Goéland leucophée	Charadriiformes	Laridae	Larinae	Larus	Larus michahellis		A
469	species	Thayer's Gull	Goéland de Thayer	Charadriiformes	Laridae	Larinae	Larus	Larus thayeri	Monotypic.
470	species	Iceland Gull	Goéland arctique	Charadriiformes	Laridae	Larinae	Larus	Larus glaucoides
471	species	Lesser Black-backed Gull	Goéland brun	Charadriiformes	Laridae	Larinae	Larus	Larus fuscus
472	species	Slaty-backed Gull	Goéland à manteau ardoisé	Charadriiformes	Laridae	Larinae	Larus	Larus schistisagus	Monotypic.
475	species	Glaucous-winged Gull	Goéland à ailes grises	Charadriiformes	Laridae	Larinae	Larus	Larus glaucescens	Monotypic.
476	species	Glaucous Gull	Goéland bourgmestre	Charadriiformes	Laridae	Larinae	Larus	Larus hyperboreus
477	species	Great Black-backed Gull	Goéland marin	Charadriiformes	Laridae	Larinae	Larus	Larus marinus	Monotypic.
478	species	Kelp Gull	Goéland dominicain	Charadriiformes	Laridae	Larinae	Larus	Larus dominicanus	Monotypic.
482	species	Brown Noddy	Noddi brun	Charadriiformes	Laridae	Sterninae	Anous	Anous stolidus
483	species	Black Noddy	Noddi noir	Charadriiformes	Laridae	Sterninae	Anous	Anous minutus
484	species	Blue-gray Noddy	Noddi bleu	Charadriiformes	Laridae	Sterninae	Procelsterna	Procelsterna cerulea			H
485	species	White Tern	Gygis blanche	Charadriiformes	Laridae	Sterninae	Gygis	Gygis alba
486	species	Sooty Tern	Sterne fuligineuse	Charadriiformes	Laridae	Sterninae	Onychoprion	Onychoprion fuscatus
487	species	Gray-backed Tern	Sterne à dos gris	Charadriiformes	Laridae	Sterninae	Onychoprion	Onychoprion lunatus	Monotypic.	A	H
488	species	Bridled Tern	Sterne bridée	Charadriiformes	Laridae	Sterninae	Onychoprion	Onychoprion anaethetus
489	species	Aleutian Tern	Sterne des Aléoutiennes	Charadriiformes	Laridae	Sterninae	Onychoprion	Onychoprion aleuticus	Monotypic.
490	species	Little Tern	Sterne naine	Charadriiformes	Laridae	Sterninae	Sternula	Sternula albifrons		A	H
491	species	Least Tern	Petite Sterne	Charadriiformes	Laridae	Sterninae	Sternula	Sternula antillarum
492	species	Yellow-billed Tern	Sterne argentée	Charadriiformes	Laridae	Sterninae	Sternula	Sternula superciliaris	Monotypic.	A
493	species	Large-billed Tern	Sterne à gros bec	Charadriiformes	Laridae	Sterninae	Phaetusa	Phaetusa simplex		A
494	species	Gull-billed Tern	Sterne hansel	Charadriiformes	Laridae	Sterninae	Gelochelidon	Gelochelidon nilotica
495	species	Caspian Tern	Sterne caspienne	Charadriiformes	Laridae	Sterninae	Hydroprogne	Hydroprogne caspia	Monotypic.
496	species	Inca Tern	Sterne inca	Charadriiformes	Laridae	Sterninae	Larosterna	Larosterna inca	Monotypic.	A
497	species	Black Tern	Guifette noire	Charadriiformes	Laridae	Sterninae	Chlidonias	Chlidonias niger
498	species	White-winged Tern	Guifette leucoptère	Charadriiformes	Laridae	Sterninae	Chlidonias	Chlidonias leucopterus	Monotypic.	A
499	species	Whiskered Tern	Guifette moustac	Charadriiformes	Laridae	Sterninae	Chlidonias	Chlidonias hybrida		A
500	species	Roseate Tern	Sterne de Dougall	Charadriiformes	Laridae	Sterninae	Sterna	Sterna dougallii
501	species	Common Tern	Sterne pierregarin	Charadriiformes	Laridae	Sterninae	Sterna	Sterna hirundo
502	species	Arctic Tern	Sterne arctique	Charadriiformes	Laridae	Sterninae	Sterna	Sterna paradisaea	Monotypic.
503	species	Forster's Tern	Sterne de Forster	Charadriiformes	Laridae	Sterninae	Sterna	Sterna forsteri	Monotypic.
504	species	Royal Tern	Sterne royale	Charadriiformes	Laridae	Sterninae	Thalasseus	Thalasseus maximus
505	species	Great Crested Tern	Sterne huppée	Charadriiformes	Laridae	Sterninae	Thalasseus	Thalasseus bergii		A	H
506	species	Sandwich Tern	Sterne caugek	Charadriiformes	Laridae	Sterninae	Thalasseus	Thalasseus sandvicensis
507	species	Elegant Tern	Sterne élégante	Charadriiformes	Laridae	Sterninae	Thalasseus	Thalasseus elegans	Monotypic.
1937	species	Black Skimmer	Bec-en-ciseaux noir	Charadriiformes	Laridae	Rynchopinae	Rynchops	Rynchops niger
363	species	Sunbittern	Caurale soleil	Eurypygiformes	Eurypygidae		Eurypyga	Eurypyga helias
195	species	White-tailed Tropicbird	Phaéton à bec jaune	Phaethontiformes	Phaethontidae		Phaethon	Phaethon lepturus
196	species	Red-billed Tropicbird	Phaéton à bec rouge	Phaethontiformes	Phaethontidae		Phaethon	Phaethon aethereus
197	species	Red-tailed Tropicbird	Phaéton à brins rouges	Phaethontiformes	Phaethontidae		Phaethon	Phaethon rubricauda
134	species	Red-throated Loon	Plongeon catmarin	Gaviiformes	Gaviidae		Gavia	Gavia stellata	Monotypic.
2000	species	Arctic Loon	Plongeon arctique	Gaviiformes	Gaviidae		Gavia	Gavia arctica
135	species	Pacific Loon	Plongeon du Pacifique	Gaviiformes	Gaviidae		Gavia	Gavia pacifica	Monotypic. Considered subspecies of <i>G. arctica</i> by AOU (1957), Peters (1979), and del Hoyo, et al. (1992).
136	species	Common Loon	Plongeon huard	Gaviiformes	Gaviidae		Gavia	Gavia immer	Monotypic.
137	species	Yellow-billed Loon	Plongeon à bec blanc	Gaviiformes	Gaviidae		Gavia	Gavia adamsii	Monotypic.
142	species	Yellow-nosed Albatross	Albatros à nez jaune	Procellariiformes	Diomedeidae		Thalassarche	Thalassarche chlororhynchos		A
143	species	White-capped Albatross	Albatros à cape blanche	Procellariiformes	Diomedeidae		Thalassarche	Thalassarche cauta		A
10861	species	Salvin's Albatross	Albatros de Salvin	Procellariiformes	Diomedeidae		Thalassarche	Thalassarche salvini		A
2004	species	Black-browed Albatross	Albatros à sourcils noirs	Procellariiformes	Diomedeidae		Thalassarche	Thalassarche melanophris		A
144	species	Light-mantled Albatross	Albatros fuligineux	Procellariiformes	Diomedeidae		Phoebetria	Phoebetria palpebrata	Monotypic.	A
145	species	Wandering Albatross	Albatros hurleur	Procellariiformes	Diomedeidae		Diomedea	Diomedea exulans		A
146	species	Laysan Albatross	Albatros de Laysan	Procellariiformes	Diomedeidae		Phoebastria	Phoebastria immutabilis	Monotypic.
147	species	Black-footed Albatross	Albatros à pieds noirs	Procellariiformes	Diomedeidae		Phoebastria	Phoebastria nigripes	Monotypic.
11251	species	Waved Albatross	Albatros des Galapagos	Procellariiformes	Diomedeidae		Phoebastria	Phoebastria irrorata		A
148	species	Short-tailed Albatross	Albatros à queue courte	Procellariiformes	Diomedeidae		Phoebastria	Phoebastria albatrus	Monotypic.				N
1983	species	Northern Fulmar	Fulmar boréal	Procellariiformes	Procellariidae		Fulmarus	Fulmarus glacialis
149	species	Great-winged Petrel	Pétrel noir	Procellariiformes	Procellariidae		Pterodroma	Pterodroma macroptera		A
10601	species	Providence Petrel	Pétrel de Solander	Procellariiformes	Procellariidae		Pterodroma	Pterodroma solandri	Also known as Solander’s Petrel.	A
150	species	Kermadec Petrel	Pétrel des Kermadec	Procellariiformes	Procellariidae		Pterodroma	Pterodroma neglecta		A
151	species	Trindade Petrel	Pétrel de Trindade	Procellariiformes	Procellariidae		Pterodroma	Pterodroma arminjoniana					N
11491	species	Herald Petrel	Pétrel du Herald	Procellariiformes	Procellariidae		Pterodroma	Pterodroma heraldica		A
152	species	Murphy's Petrel	Pétrel de Murphy	Procellariiformes	Procellariidae		Pterodroma	Pterodroma ultima	Monotypic.				N
153	species	Mottled Petrel	Pétrel maculé	Procellariiformes	Procellariidae		Pterodroma	Pterodroma inexpectata	Monotypic.				N
154	species	Bermuda Petrel	Pétrel des Bermudes	Procellariiformes	Procellariidae		Pterodroma	Pterodroma cahow	Monotypic.
1981	species	Black-capped Petrel	Pétrel diablotin	Procellariiformes	Procellariidae		Pterodroma	Pterodroma hasitata
155	species	Juan Fernandez Petrel	Pétrel de Juan Fernandez	Procellariiformes	Procellariidae		Pterodroma	Pterodroma externa	Monotypic.				N
156	species	Galapagos Petrel	Pétrel des Galapagos	Procellariiformes	Procellariidae		Pterodroma	Pterodroma phaeopygia					N
157	species	Hawaiian Petrel	Pétrel des Hawaï	Procellariiformes	Procellariidae		Pterodroma	Pterodroma sandwichensis
158	species	White-necked Petrel	Pétrel à col blanc	Procellariiformes	Procellariidae		Pterodroma	Pterodroma cervicalis	Monotypic.		H		N
159	species	Bonin Petrel	Pétrel des Bonin	Procellariiformes	Procellariidae		Pterodroma	Pterodroma hypoleuca	Monotypic.		H
160	species	Black-winged Petrel	Pétrel à ailes noires	Procellariiformes	Procellariidae		Pterodroma	Pterodroma nigripennis	Monotypic.	A	H
10611	species	Fea's Petrel	Pétrel gongon	Procellariiformes	Procellariidae		Pterodroma	Pterodroma feae	Also known as Cape Verde Petrel.				N
11481	species	Zino's Petrel	Pétrel de Madère	Procellariiformes	Procellariidae		Pterodroma	Pterodroma madeira		A
161	species	Cook's Petrel	Pétrel de Cook	Procellariiformes	Procellariidae		Pterodroma	Pterodroma cookii	Monotypic.				N
162	species	Stejneger's Petrel	Pétrel de Stejneger	Procellariiformes	Procellariidae		Pterodroma	Pterodroma longirostris	Monotypic.	A
2071	species	Tahiti Petrel	Pétrel de Tahiti	Procellariiformes	Procellariidae		Pterodroma	Pterodroma rostrata		A
163	species	Bulwer's Petrel	Pétrel de Bulwer	Procellariiformes	Procellariidae		Bulweria	Bulweria bulwerii	Monotypic.
164	species	Jouanin's Petrel	Pétrel de Jouanin	Procellariiformes	Procellariidae		Bulweria	Bulweria fallax	Monotypic.	A	H
2072	species	White-chinned Petrel	Puffin à menton blanc	Procellariiformes	Procellariidae		Procellaria	Procellaria aequinoctialis		A
165	species	Parkinson's Petrel	Puffin de Parkinson	Procellariiformes	Procellariidae		Procellaria	Procellaria parkinsoni	Monotypic.				N
166	species	Streaked Shearwater	Puffin leucomèle	Procellariiformes	Procellariidae		Calonectris	Calonectris leucomelas	Monotypic.	A
167	species	Cory's Shearwater	Puffin cendré	Procellariiformes	Procellariidae		Calonectris	Calonectris diomedea					N
168	species	Cape Verde Shearwater	Puffin du Cap-Vert	Procellariiformes	Procellariidae		Calonectris	Calonectris edwardsii	Monotypic.	A
172	species	Wedge-tailed Shearwater	Puffin fouquet	Procellariiformes	Procellariidae		Ardenna	Ardenna pacifica	Monotypic.
173	species	Buller's Shearwater	Puffin de Buller	Procellariiformes	Procellariidae		Ardenna	Ardenna bulleri	Monotypic.				N
175	species	Short-tailed Shearwater	Puffin à bec grêle	Procellariiformes	Procellariidae		Ardenna	Ardenna tenuirostris	Monotypic.				N
174	species	Sooty Shearwater	Puffin fuligineux	Procellariiformes	Procellariidae		Ardenna	Ardenna grisea	Monotypic.				N
171	species	Great Shearwater	Puffin majeur	Procellariiformes	Procellariidae		Ardenna	Ardenna gravis	Monotypic.				N
169	species	Pink-footed Shearwater	Puffin à pieds roses	Procellariiformes	Procellariidae		Ardenna	Ardenna creatopus	Monotypic.				N
170	species	Flesh-footed Shearwater	Puffin à pieds pâles	Procellariiformes	Procellariidae		Ardenna	Ardenna carneipes	Monotypic.				N
176	species	Christmas Shearwater	Puffin de la Nativité	Procellariiformes	Procellariidae		Puffinus	Puffinus nativitatis	Monotypic.
9641	species	Galapagos Shearwater	Puffin des Galapagos	Procellariiformes	Procellariidae		Puffinus	Puffinus subalaris					N
177	species	Manx Shearwater	Puffin des Anglais	Procellariiformes	Procellariidae		Puffinus	Puffinus puffinus	Monotypic.
178	species	Townsend's Shearwater	Puffin de Townsend	Procellariiformes	Procellariidae		Puffinus	Puffinus auricularis
11501	species	Newell's Shearwater	Puffin de Newell	Procellariiformes	Procellariidae		Puffinus	Puffinus newelli	Formerly considered conspecific with Puffinus auricularis.
9631	species	Bryan's Shearwater	Puffin de Bryan	Procellariiformes	Procellariidae		Puffinus	Puffinus bryani		A	H
179	species	Black-vented Shearwater	Puffin cul-noir	Procellariiformes	Procellariidae		Puffinus	Puffinus opisthomelas	Monotypic.
180	species	Audubon's Shearwater	Puffin d'Audubon	Procellariiformes	Procellariidae		Puffinus	Puffinus lherminieri
10621	species	Barolo Shearwater	Puffin de Macaronésie	Procellariiformes	Procellariidae		Puffinus	Puffinus baroli	Formerly considered conspecific with Puffinus assimilis. Monotypic.	A
181	species	Wilson's Storm-Petrel	Océanite de Wilson	Procellariiformes	Hydrobatidae		Oceanites	Oceanites oceanicus					N
1995	species	White-faced Storm-Petrel	Océanite frégate	Procellariiformes	Hydrobatidae		Pelagodroma	Pelagodroma marina
182	species	European Storm-Petrel	Océanite tempête	Procellariiformes	Hydrobatidae		Hydrobates	Hydrobates pelagicus	Monotypic.	A
183	species	Black-bellied Storm-Petrel	Océanite à ventre noir	Procellariiformes	Hydrobatidae		Fregetta	Fregetta tropica		A
184	species	Fork-tailed Storm-Petrel	Océanite à queue fourchue	Procellariiformes	Hydrobatidae		Oceanodroma	Oceanodroma furcata
185	species	Ringed Storm-Petrel	Océanite de Hornby	Procellariiformes	Hydrobatidae		Oceanodroma	Oceanodroma hornbyi	Monotypic.	A
2056	species	Swinhoe's Storm-Petrel	Océanite de Swinhoe	Procellariiformes	Hydrobatidae		Oceanodroma	Oceanodroma monorhis	Monotypic.	A
186	species	Leach's Storm-Petrel	Océanite cul-blanc	Procellariiformes	Hydrobatidae		Oceanodroma	Oceanodroma leucorhoa
12151	species	Townsend's Storm-Petrel	Océanite de Townsend	Procellariiformes	Hydrobatidae		Oceanodroma	Oceanodroma socorroensis	Formerly considered conspecific with Oceanodroma leucorhoa and O. cheimomnestes.
12161	species	Ainley's Storm-Petrel	Océanite d’Ainley	Procellariiformes	Hydrobatidae		Oceanodroma	Oceanodroma cheimomnestes	Formerly considered conspecific with Oceanodroma leucorhoa and O. socorroensis.
187	species	Ashy Storm-Petrel	Océanite cendré	Procellariiformes	Hydrobatidae		Oceanodroma	Oceanodroma homochroa	Monotypic.
188	species	Band-rumped Storm-Petrel	Océanite de Castro	Procellariiformes	Hydrobatidae		Oceanodroma	Oceanodroma castro	Monotypic.				N
189	species	Wedge-rumped Storm-Petrel	Océanite téthys	Procellariiformes	Hydrobatidae		Oceanodroma	Oceanodroma tethys					N
190	species	Black Storm-Petrel	Océanite noir	Procellariiformes	Hydrobatidae		Oceanodroma	Oceanodroma melania	Monotypic.
191	species	Guadalupe Storm-Petrel	Océanite de Guadalupe	Procellariiformes	Hydrobatidae		Oceanodroma	Oceanodroma macrodactyla	Monotypic.					†
192	species	Markham's Storm-Petrel	Océanite de Markham	Procellariiformes	Hydrobatidae		Oceanodroma	Oceanodroma markhami	Monotypic.	A
193	species	Tristram's Storm-Petrel	Océanite de Tristram	Procellariiformes	Hydrobatidae		Oceanodroma	Oceanodroma tristrami	Monotypic.
194	species	Least Storm-Petrel	Océanite minute	Procellariiformes	Hydrobatidae		Oceanodroma	Oceanodroma microsoma	Monotypic.
10881	species	Maguari Stork	Cigogne maguari	Ciconiiformes	Ciconiidae		Ciconia	Ciconia maguari		A
252	species	Jabiru	Jabiru d'Amérique	Ciconiiformes	Ciconiidae		Jabiru	Jabiru mycteria	Monotypic.
253	species	Wood Stork	Tantale d'Amérique	Ciconiiformes	Ciconiidae		Mycteria	Mycteria americana	Monotypic.
214	species	Magnificent Frigatebird	Frégate superbe	Suliformes	Fregatidae		Fregata	Fregata magnificens	Monotypic.
215	species	Great Frigatebird	Frégate du Pacifique	Suliformes	Fregatidae		Fregata	Fregata minor
216	species	Lesser Frigatebird	Frégate ariel	Suliformes	Fregatidae		Fregata	Fregata ariel		A
198	species	Masked Booby	Fou masqué	Suliformes	Sulidae		Sula	Sula dactylatra
199	species	Nazca Booby	Fou de Grant	Suliformes	Sulidae		Sula	Sula granti	Monotypic.
200	species	Blue-footed Booby	Fou à pieds bleus	Suliformes	Sulidae		Sula	Sula nebouxii
201	species	Peruvian Booby	Fou varié	Suliformes	Sulidae		Sula	Sula variegata	Monotypic.	A
202	species	Brown Booby	Fou brun	Suliformes	Sulidae		Sula	Sula leucogaster
203	species	Red-footed Booby	Fou à pieds rouges	Suliformes	Sulidae		Sula	Sula sula
204	species	Northern Gannet	Fou de Bassan	Suliformes	Sulidae		Morus	Morus bassanus	Monotypic.
207	species	Brandt's Cormorant	Cormoran de Brandt	Suliformes	Phalacrocoracidae		Phalacrocorax	Phalacrocorax penicillatus	Monotypic.
208	species	Neotropic Cormorant	Cormoran vigua	Suliformes	Phalacrocoracidae		Phalacrocorax	Phalacrocorax brasilianus
209	species	Double-crested Cormorant	Cormoran à aigrettes	Suliformes	Phalacrocoracidae		Phalacrocorax	Phalacrocorax auritus
210	species	Great Cormorant	Grand Cormoran	Suliformes	Phalacrocoracidae		Phalacrocorax	Phalacrocorax carbo
211	species	Red-faced Cormorant	Cormoran à face rouge	Suliformes	Phalacrocoracidae		Phalacrocorax	Phalacrocorax urile	Monotypic.
212	species	Pelagic Cormorant	Cormoran pélagique	Suliformes	Phalacrocoracidae		Phalacrocorax	Phalacrocorax pelagicus	Monotypic.
213	species	Anhinga	Anhinga d'Amérique	Suliformes	Anhingidae		Anhinga	Anhinga anhinga
205	species	American White Pelican	Pélican d'Amérique	Pelecaniformes	Pelecanidae		Pelecanus	Pelecanus erythrorhynchos	Monotypic.
206	species	Brown Pelican	Pélican brun	Pelecaniformes	Pelecanidae		Pelecanus	Pelecanus occidentalis
217	species	Pinnated Bittern	Butor mirasol	Pelecaniformes	Ardeidae		Botaurus	Botaurus pinnatus
218	species	American Bittern	Butor d'Amérique	Pelecaniformes	Ardeidae		Botaurus	Botaurus lentiginosus	Monotypic.
219	species	Yellow Bittern	Blongios de Chine	Pelecaniformes	Ardeidae		Ixobrychus	Ixobrychus sinensis	Monotypic.	A
220	species	Least Bittern	Petit Blongios	Pelecaniformes	Ardeidae		Ixobrychus	Ixobrychus exilis
2057	species	Little Bittern	Blongios nain	Pelecaniformes	Ardeidae		Ixobrychus	Ixobrychus minutus		A
221	species	Rufescent Tiger-Heron	Onoré rayé	Pelecaniformes	Ardeidae		Tigrisoma	Tigrisoma lineatum
222	species	Fasciated Tiger-Heron	Onoré fascié	Pelecaniformes	Ardeidae		Tigrisoma	Tigrisoma fasciatum
223	species	Bare-throated Tiger-Heron	Onoré du Mexique	Pelecaniformes	Ardeidae		Tigrisoma	Tigrisoma mexicanum	Monotypic.
224	species	Great Blue Heron	Grand Héron	Pelecaniformes	Ardeidae		Ardea	Ardea herodias
225	species	Gray Heron	Héron cendré	Pelecaniformes	Ardeidae		Ardea	Ardea cinerea		A
226	species	Cocoi Heron	Héron cocoi	Pelecaniformes	Ardeidae		Ardea	Ardea cocoi	Monotypic.
2058	species	Purple Heron	Héron pourpré	Pelecaniformes	Ardeidae		Ardea	Ardea purpurea	Monotypic.	A
227	species	Great Egret	Grande Aigrette	Pelecaniformes	Ardeidae		Ardea	Ardea alba
228	species	Intermediate Egret	Héron intermédiaire	Pelecaniformes	Ardeidae		Mesophoyx	Mesophoyx intermedia		A
11271	species	Whistling Heron	Héron flûte-du-soleil	Pelecaniformes	Ardeidae		Syrigma	Syrigma sibilatrix		A
229	species	Chinese Egret	Aigrette de Chine	Pelecaniformes	Ardeidae		Egretta	Egretta eulophotes	Monotypic.	A
230	species	Little Egret	Aigrette garzette	Pelecaniformes	Ardeidae		Egretta	Egretta garzetta
231	species	Western Reef-Heron	Aigrette à gorge blanche	Pelecaniformes	Ardeidae		Egretta	Egretta gularis		A
232	species	Snowy Egret	Aigrette neigeuse	Pelecaniformes	Ardeidae		Egretta	Egretta thula
233	species	Little Blue Heron	Aigrette bleue	Pelecaniformes	Ardeidae		Egretta	Egretta caerulea	Monotypic.
234	species	Tricolored Heron	Aigrette tricolore	Pelecaniformes	Ardeidae		Egretta	Egretta tricolor
235	species	Reddish Egret	Aigrette roussâtre	Pelecaniformes	Ardeidae		Egretta	Egretta rufescens
236	species	Cattle Egret	Héron garde-boeufs	Pelecaniformes	Ardeidae		Bubulcus	Bubulcus ibis	Not recognized by del Hoyo et al. (1992) or Clements (2000) or Howard and Moore (2003), but included in treatments Peters (1979).
237	species	Chinese Pond-Heron	Crabier chinois	Pelecaniformes	Ardeidae		Ardeola	Ardeola bacchus	Monotypic.	A
238	species	Green Heron	Héron vert	Pelecaniformes	Ardeidae		Butorides	Butorides virescens
239	species	Striated Heron	Héron strié	Pelecaniformes	Ardeidae		Butorides	Butorides striata
240	species	Agami Heron	Héron agami	Pelecaniformes	Ardeidae		Agamia	Agamia agami	Monotypic.
241	species	Capped Heron	Héron coiffé	Pelecaniformes	Ardeidae		Pilherodius	Pilherodius pileatus	Monotypic.
242	species	Black-crowned Night-Heron	Bihoreau gris	Pelecaniformes	Ardeidae		Nycticorax	Nycticorax nycticorax
243	species	Yellow-crowned Night-Heron	Bihoreau violacé	Pelecaniformes	Ardeidae		Nyctanassa	Nyctanassa violacea
244	species	Boat-billed Heron	Savacou huppé	Pelecaniformes	Ardeidae		Cochlearius	Cochlearius cochlearius
245	species	White Ibis	Ibis blanc	Pelecaniformes	Threskiornithidae	Threskiornithinae	Eudocimus	Eudocimus albus	Monotypic.
246	species	Scarlet Ibis	Ibis rouge	Pelecaniformes	Threskiornithidae	Threskiornithinae	Eudocimus	Eudocimus ruber	Monotypic.	A
247	species	Glossy Ibis	Ibis falcinelle	Pelecaniformes	Threskiornithidae	Threskiornithinae	Plegadis	Plegadis falcinellus	Formerly three subspecies recognized (Peters 1931), but now recognized as monotypic.
248	species	White-faced Ibis	Ibis à face blanche	Pelecaniformes	Threskiornithidae	Threskiornithinae	Plegadis	Plegadis chihi	Monotypic.
249	species	Green Ibis	Ibis vert	Pelecaniformes	Threskiornithidae	Threskiornithinae	Mesembrinibis	Mesembrinibis cayennensis	Monotypic.
250	species	Buff-necked Ibis	Ibis mandore	Pelecaniformes	Threskiornithidae	Threskiornithinae	Theristicus	Theristicus caudatus		A
2059	species	Eurasian Spoonbill	Spatule blanche	Pelecaniformes	Threskiornithidae	Plataleinae	Platalea	Platalea leucorodia	Monotypic.	A
251	species	Roseate Spoonbill	Spatule rosée	Pelecaniformes	Threskiornithidae	Plataleinae	Platalea	Platalea ajaja	Monotypic.
255	species	Black Vulture	Urubu noir	Cathartiformes	Cathartidae		Coragyps	Coragyps atratus
256	species	Turkey Vulture	Urubu à tête rouge	Cathartiformes	Cathartidae		Cathartes	Cathartes aura
257	species	Lesser Yellow-headed Vulture	Urubu à tête jaune	Cathartiformes	Cathartidae		Cathartes	Cathartes burrovianus
258	species	California Condor	Condor de Californie	Cathartiformes	Cathartidae		Gymnogyps	Gymnogyps californianus	Monotypic.
259	species	King Vulture	Sarcoramphe roi	Cathartiformes	Cathartidae		Sarcoramphus	Sarcoramphus papa	Monotypic.
2005	species	Osprey	Balbuzard pêcheur	Accipitriformes	Pandionidae		Pandion	Pandion haliaetus
260	species	Gray-headed Kite	Milan de Cayenne	Accipitriformes	Accipitridae		Leptodon	Leptodon cayanensis
261	species	Hook-billed Kite	Milan bec-en-croc	Accipitriformes	Accipitridae		Chondrohierax	Chondrohierax uncinatus
262	species	Swallow-tailed Kite	Milan à queue fourchue	Accipitriformes	Accipitridae		Elanoides	Elanoides forficatus
263	species	Pearl Kite	Élanion perle	Accipitriformes	Accipitridae		Gampsonyx	Gampsonyx swainsonii
264	species	White-tailed Kite	Élanion à queue blanche	Accipitriformes	Accipitridae		Elanus	Elanus leucurus
265	species	Snail Kite	Milan des marais	Accipitriformes	Accipitridae		Rostrhamus	Rostrhamus sociabilis
266	species	Slender-billed Kite	Milan à long bec	Accipitriformes	Accipitridae		Helicolestes	Helicolestes hamatus	Monotypic.
267	species	Double-toothed Kite	Milan bidenté	Accipitriformes	Accipitridae		Harpagus	Harpagus bidentatus
2038	species	Mississippi Kite	Milan du Mississippi	Accipitriformes	Accipitridae		Ictinia	Ictinia mississippiensis	Monotypic.
268	species	Plumbeous Kite	Milan bleuâtre	Accipitriformes	Accipitridae		Ictinia	Ictinia plumbea	Monotypic.
269	species	Black Kite	Milan noir	Accipitriformes	Accipitridae		Milvus	Milvus migrans		A	H
270	species	Bald Eagle	Pygargue à tête blanche	Accipitriformes	Accipitridae		Haliaeetus	Haliaeetus leucocephalus
271	species	White-tailed Eagle	Pygargue à queue blanche	Accipitriformes	Accipitridae		Haliaeetus	Haliaeetus albicilla
272	species	Steller's Sea-Eagle	Pygargue empereur	Accipitriformes	Accipitridae		Haliaeetus	Haliaeetus pelagicus		A
273	species	Black-collared Hawk	Busarelle à tête blanche	Accipitriformes	Accipitridae		Busarellus	Busarellus nigricollis
274	species	Northern Harrier	Busard Saint-Martin	Accipitriformes	Accipitridae		Circus	Circus cyaneus
2073	species	Long-winged Harrier	Busard de Buffon	Accipitriformes	Accipitridae		Circus	Circus buffoni		A
275	species	Western Marsh Harrier	Busard des roseaux	Accipitriformes	Accipitridae		Circus	Circus aeruginosus		A
2074	species	Gray-bellied Hawk	Autour à ventre gris	Accipitriformes	Accipitridae		Accipiter	Accipiter poliogaster		A
276	species	Chinese Sparrowhawk	Épervier de Horsfield	Accipitriformes	Accipitridae		Accipiter	Accipiter soloensis	Monotypic. Formerly known as Gray Frog-Hawk.	A	H
277	species	Tiny Hawk	Épervier nain	Accipitriformes	Accipitridae		Accipiter	Accipiter superciliosus
278	species	Sharp-shinned Hawk	Épervier brun	Accipitriformes	Accipitridae		Accipiter	Accipiter striatus
279	species	Cooper's Hawk	Épervier de Cooper	Accipitriformes	Accipitridae		Accipiter	Accipiter cooperii	Monotypic.
280	species	Gundlach's Hawk	Épervier de Cuba	Accipitriformes	Accipitridae		Accipiter	Accipiter gundlachi
281	species	Bicolored Hawk	Épervier bicolore	Accipitriformes	Accipitridae		Accipiter	Accipiter bicolor
282	species	Northern Goshawk	Autour des palombes	Accipitriformes	Accipitridae		Accipiter	Accipiter gentilis
283	species	Crane Hawk	Buse échasse	Accipitriformes	Accipitridae		Geranospiza	Geranospiza caerulescens
10381	species	Plumbeous Hawk	Buse plombée	Accipitriformes	Accipitridae		Cryptoleucopteryx	Cryptoleucopteryx plumbea	Monotypic.
288	species	Common Black Hawk	Buse noire	Accipitriformes	Accipitridae		Buteogallus	Buteogallus anthracinus
289	species	Cuban Black Hawk	Buse de Gundlach	Accipitriformes	Accipitridae		Buteogallus	Buteogallus gundlachii	Considered subspecies of <i>B.anthracinus</i> by Peters (1979), del Hoyo, et al. (1992), Clements (2000), and Howard and Moore (2003).
292	species	Savanna Hawk	Buse roussâtre	Accipitriformes	Accipitridae		Buteogallus	Buteogallus meridionalis	Monotypic.
291	species	Great Black Hawk	Buse urubu	Accipitriformes	Accipitridae		Buteogallus	Buteogallus urubitinga
294	species	Solitary Eagle	Buse solitaire	Accipitriformes	Accipitridae		Buteogallus	Buteogallus solitarius
9681	species	Barred Hawk	Buse barrée	Accipitriformes	Accipitridae		Morphnarchus	Morphnarchus princeps	Monotypic.
11291	species	Roadside Hawk	Buse à gros bec	Accipitriformes	Accipitridae		Rupornis	Rupornis magnirostris	Formerly placed in the genus Buteo.
293	species	Harris's Hawk	Buse de Harris	Accipitriformes	Accipitridae		Parabuteo	Parabuteo unicinctus
11641	species	White-tailed Hawk	Buse à queue blanche	Accipitriformes	Accipitridae		Geranoaetus	Geranoaetus albicaudatus	Formerly placed in the genus Buteo.
9701	species	White Hawk	Buse blanche	Accipitriformes	Accipitridae		Pseudastur	Pseudastur albicollis
286	species	Semiplumbeous Hawk	Buse semiplombée	Accipitriformes	Accipitridae		Leucopternis	Leucopternis semiplumbeus	Monotypic.
9711	species	Gray Hawk	Buse grise	Accipitriformes	Accipitridae		Buteo	Buteo plagiatus
299	species	Gray-lined Hawk	Buse cendrée	Accipitriformes	Accipitridae		Buteo	Buteo nitidus	Formerly known as Gray Hawk.
296	species	Red-shouldered Hawk	Buse à épaulettes	Accipitriformes	Accipitridae		Buteo	Buteo lineatus
297	species	Ridgway's Hawk	Buse de Ridgway	Accipitriformes	Accipitridae		Buteo	Buteo ridgwayi	Monotypic.
298	species	Broad-winged Hawk	Petite Buse	Accipitriformes	Accipitridae		Buteo	Buteo platypterus
304	species	Hawaiian Hawk	Buse d'Hawaï	Accipitriformes	Accipitridae		Buteo	Buteo solitarius	Monotypic.		H
300	species	Short-tailed Hawk	Buse à queue courte	Accipitriformes	Accipitridae		Buteo	Buteo brachyurus
301	species	Swainson's Hawk	Buse de Swainson	Accipitriformes	Accipitridae		Buteo	Buteo swainsoni	Monotypic.
303	species	Zone-tailed Hawk	Buse à queue barrée	Accipitriformes	Accipitridae		Buteo	Buteo albonotatus	Monotypic.
305	species	Red-tailed Hawk	Buse à queue rousse	Accipitriformes	Accipitridae		Buteo	Buteo jamaicensis
307	species	Rough-legged Hawk	Buse pattue	Accipitriformes	Accipitridae		Buteo	Buteo lagopus
306	species	Ferruginous Hawk	Buse rouilleuse	Accipitriformes	Accipitridae		Buteo	Buteo regalis	Monotypic.
308	species	Crested Eagle	Harpie huppée	Accipitriformes	Accipitridae		Morphnus	Morphnus guianensis	Monotypic.
309	species	Harpy Eagle	Harpie féroce	Accipitriformes	Accipitridae		Harpia	Harpia harpyja	Monotypic.
310	species	Golden Eagle	Aigle royal	Accipitriformes	Accipitridae		Aquila	Aquila chrysaetos
311	species	Black Hawk-Eagle	Aigle tyran	Accipitriformes	Accipitridae		Spizaetus	Spizaetus tyrannus
312	species	Ornate Hawk-Eagle	Aigle orné	Accipitriformes	Accipitridae		Spizaetus	Spizaetus ornatus
313	species	Black-and-white Hawk-Eagle	Aigle noir et blanc	Accipitriformes	Accipitridae		Spizaetus	Spizaetus melanoleucus	Monotypic.
664	species	Barn Owl	Effraie des clochers	Strigiformes	Tytonidae		Tyto	Tyto alba
665	species	Ashy-faced Owl	Effraie d'Hispaniola	Strigiformes	Tytonidae		Tyto	Tyto glaucops
667	species	Oriental Scops-Owl	Petit-duc d'Orient	Strigiformes	Strigidae		Otus	Otus sunia		A
10491	species	Flammulated Owl	Petit-duc nain	Strigiformes	Strigidae		Psiloscops	Psiloscops flammeolus	Formerly placed in the genus Otus. Monotypic.
668	species	Western Screech-Owl	Petit-duc des montagnes	Strigiformes	Strigidae		Megascops	Megascops kennicottii
669	species	Eastern Screech-Owl	Petit-duc maculé	Strigiformes	Strigidae		Megascops	Megascops asio
670	species	Balsas Screech-Owl	Petit-duc du Balsas	Strigiformes	Strigidae		Megascops	Megascops seductus	Monotypic.
671	species	Pacific Screech-Owl	Petit-duc de Cooper	Strigiformes	Strigidae		Megascops	Megascops cooperi
672	species	Whiskered Screech-Owl	Petit-duc à moustaches	Strigiformes	Strigidae		Megascops	Megascops trichopsis
673	species	Tropical Screech-Owl	Petit-duc choliba	Strigiformes	Strigidae		Megascops	Megascops choliba
674	species	Bearded Screech-Owl	Petit-duc bridé	Strigiformes	Strigidae		Megascops	Megascops barbarus	Monotypic.
675	species	Vermiculated Screech-Owl	Petit-duc guatémaltèque	Strigiformes	Strigidae		Megascops	Megascops guatemalae
676	species	Bare-shanked Screech-Owl	Petit-duc de Clark	Strigiformes	Strigidae		Megascops	Megascops clarkii	Monotypic.
677	species	Puerto Rican Screech-Owl	Petit-duc de Porto Rico	Strigiformes	Strigidae		Megascops	Megascops nudipes
10651	species	Bare-legged Owl	Petit-duc de Cuba	Strigiformes	Strigidae		Margarobyas	Margarobyas lawrencii
679	species	Crested Owl	Duc à aigrettes	Strigiformes	Strigidae		Lophostrix	Lophostrix cristata
680	species	Spectacled Owl	Chouette à lunettes	Strigiformes	Strigidae		Pulsatrix	Pulsatrix perspicillata
681	species	Great Horned Owl	Grand-duc d'Amérique	Strigiformes	Strigidae		Bubo	Bubo virginianus
682	species	Snowy Owl	Harfang des neiges	Strigiformes	Strigidae		Bubo	Bubo scandiacus	Monotypic.
683	species	Northern Hawk Owl	Chouette épervière	Strigiformes	Strigidae		Surnia	Surnia ulula
684	species	Northern Pygmy-Owl	Chevêchette naine	Strigiformes	Strigidae		Glaucidium	Glaucidium gnoma
685	species	Costa Rican Pygmy-Owl	Chevêchette du Costa Rica	Strigiformes	Strigidae		Glaucidium	Glaucidium costaricanum	Monotypic.
686	species	Central American Pygmy-Owl	Chevêchette à tête grise	Strigiformes	Strigidae		Glaucidium	Glaucidium griseiceps
687	species	Tamaulipas Pygmy-Owl	Chevêchette du Tamaulipas	Strigiformes	Strigidae		Glaucidium	Glaucidium sanchezi	Monotypic.
688	species	Colima Pygmy-Owl	Chevêchette du Colima	Strigiformes	Strigidae		Glaucidium	Glaucidium palmarum
689	species	Ferruginous Pygmy-Owl	Chevêchette brune	Strigiformes	Strigidae		Glaucidium	Glaucidium brasilianum
690	species	Cuban Pygmy-Owl	Chevêchette de Cuba	Strigiformes	Strigidae		Glaucidium	Glaucidium siju
691	species	Elf Owl	Chevêchette des saguaros	Strigiformes	Strigidae		Micrathene	Micrathene whitneyi
692	species	Burrowing Owl	Chevêche des terriers	Strigiformes	Strigidae		Athene	Athene cunicularia
693	species	Mottled Owl	Chouette mouchetée	Strigiformes	Strigidae		Ciccaba	Ciccaba virgata
694	species	Black-and-white Owl	Chouette à lignes noires	Strigiformes	Strigidae		Ciccaba	Ciccaba nigrolineata	Monotypic.
695	species	Spotted Owl	Chouette tachetée	Strigiformes	Strigidae		Strix	Strix occidentalis
696	species	Barred Owl	Chouette rayée	Strigiformes	Strigidae		Strix	Strix varia
697	species	Fulvous Owl	Chouette fauve	Strigiformes	Strigidae		Strix	Strix fulvescens	Monotypic.
698	species	Great Gray Owl	Chouette lapone	Strigiformes	Strigidae		Strix	Strix nebulosa
699	species	Long-eared Owl	Hibou moyen-duc	Strigiformes	Strigidae		Asio	Asio otus
700	species	Stygian Owl	Hibou maître-bois	Strigiformes	Strigidae		Asio	Asio stygius
701	species	Short-eared Owl	Hibou des marais	Strigiformes	Strigidae		Asio	Asio flammeus
702	species	Striped Owl	Hibou strié	Strigiformes	Strigidae		Pseudoscops	Pseudoscops clamator
703	species	Jamaican Owl	Hibou de la Jamaïque	Strigiformes	Strigidae		Pseudoscops	Pseudoscops grammicus	Monotypic.
704	species	Boreal Owl	Nyctale de Tengmalm	Strigiformes	Strigidae		Aegolius	Aegolius funereus
705	species	Northern Saw-whet Owl	Petite Nyctale	Strigiformes	Strigidae		Aegolius	Aegolius acadicus
706	species	Unspotted Saw-whet Owl	Nyctale immaculée	Strigiformes	Strigidae		Aegolius	Aegolius ridgwayi
10891	species	Northern Boobook	Ninoxe boréale	Strigiformes	Strigidae		Ninox	Ninox japonica		A
879	species	Cuban Trogon	Trogon de Cuba	Trogoniformes	Trogonidae	Trogoninae	Priotelus	Priotelus temnurus
880	species	Hispaniolan Trogon	Trogon damoiseau	Trogoniformes	Trogonidae	Trogoninae	Priotelus	Priotelus roseigaster	Monotypic.
893	species	Lattice-tailed Trogon	Trogon échelette	Trogoniformes	Trogonidae	Trogoninae	Trogon	Trogon clathratus	Monotypic.
892	species	Slaty-tailed Trogon	Trogon de Masséna	Trogoniformes	Trogonidae	Trogoninae	Trogon	Trogon massena
891	species	Black-tailed Trogon	Trogon à queue noire	Trogoniformes	Trogonidae	Trogoninae	Trogon	Trogon melanurus
881	species	Black-headed Trogon	Trogon à tête noire	Trogoniformes	Trogonidae	Trogoninae	Trogon	Trogon melanocephalus
882	species	Citreoline Trogon	Trogon citrin	Trogoniformes	Trogonidae	Trogoninae	Trogon	Trogon citreolus
883	species	White-tailed Trogon	Trogon de Sclater	Trogoniformes	Trogonidae	Trogoninae	Trogon	Trogon chionurus
884	species	Baird's Trogon	Trogon de Baird	Trogoniformes	Trogonidae	Trogoninae	Trogon	Trogon bairdii	Monotypic.
885	species	Gartered Trogon	Trogon pattu	Trogoniformes	Trogonidae	Trogoninae	Trogon	Trogon caligatus
890	species	Black-throated Trogon	Trogon aurore	Trogoniformes	Trogonidae	Trogoninae	Trogon	Trogon rufus
887	species	Elegant Trogon	Trogon élégant	Trogoniformes	Trogonidae	Trogoninae	Trogon	Trogon elegans
886	species	Mountain Trogon	Trogon montagnard	Trogoniformes	Trogonidae	Trogoninae	Trogon	Trogon mexicanus
888	species	Collared Trogon	Trogon rosalba	Trogoniformes	Trogonidae	Trogoninae	Trogon	Trogon collaris
889	species	Orange-bellied Trogon	Trogon à ventre orange	Trogoniformes	Trogonidae	Trogoninae	Trogon	Trogon aurantiiventris
894	species	Eared Quetzal	Quetzal oreillard	Trogoniformes	Trogonidae	Trogoninae	Euptilotis	Euptilotis neoxenus	Monotypic.
895	species	Golden-headed Quetzal	Quetzal doré	Trogoniformes	Trogonidae	Trogoninae	Pharomachrus	Pharomachrus auriceps
896	species	Resplendent Quetzal	Quetzal resplendissant	Trogoniformes	Trogonidae	Trogoninae	Pharomachrus	Pharomachrus mocinno
897	species	Eurasian Hoopoe	Huppe fasciée	Upupiformes	Upupidae		Upupa	Upupa epops		A
898	species	Cuban Tody	Todier de Cuba	Coraciiformes	Todidae		Todus	Todus multicolor	Monotypic.
899	species	Broad-billed Tody	Todier à bec large	Coraciiformes	Todidae		Todus	Todus subulatus	Monotypic.
900	species	Narrow-billed Tody	Todier à bec étroit	Coraciiformes	Todidae		Todus	Todus angustirostris	Monotypic.
901	species	Jamaican Tody	Todier de la Jamaïque	Coraciiformes	Todidae		Todus	Todus todus	Monotypic.
902	species	Puerto Rican Tody	Todier de Porto Rico	Coraciiformes	Todidae		Todus	Todus mexicanus	Monotypic.
903	species	Tody Motmot	Motmot nain	Coraciiformes	Momotidae		Hylomanes	Hylomanes momotula
904	species	Blue-throated Motmot	Motmot à gorge bleue	Coraciiformes	Momotidae		Aspatha	Aspatha gularis	Monotypic.
905	species	Russet-crowned Motmot	Motmot à tête rousse	Coraciiformes	Momotidae		Momotus	Momotus mexicanus
12121	species	Blue-capped Motmot	Motmot à tête bleue	Coraciiformes	Momotidae		Momotus	Momotus coeruliceps	Formerly considered conspecific with Momotus momota, M. lessonii, and M. subrufescens.
12131	species	Lesson's Motmot	Motmot de Lesson	Coraciiformes	Momotidae		Momotus	Momotus lessonii	Formerly considered conspecific with Momotus momota, M. coeruliceps, and M. subrufescens.
12141	species	Whooping Motmot	Motmot caraïbe	Coraciiformes	Momotidae		Momotus	Momotus subrufescens	Formerly considered conspecific with Momotus momotus, M. coeruliceps, and M. lessonii.
907	species	Rufous Motmot	Motmot roux	Coraciiformes	Momotidae		Baryphthengus	Baryphthengus martii
908	species	Keel-billed Motmot	Motmot à bec caréné	Coraciiformes	Momotidae		Electron	Electron carinatum	Monotypic.
909	species	Broad-billed Motmot	Motmot à bec large	Coraciiformes	Momotidae		Electron	Electron platyrhynchum
910	species	Turquoise-browed Motmot	Motmot à sourcils bleus	Coraciiformes	Momotidae		Eumomota	Eumomota superciliosa
911	species	Ringed Kingfisher	Martin-pêcheur à ventre roux	Coraciiformes	Alcedinidae	Cerylinae	Megaceryle	Megaceryle torquata
912	species	Belted Kingfisher	Martin-pêcheur d'Amérique	Coraciiformes	Alcedinidae	Cerylinae	Megaceryle	Megaceryle alcyon
913	species	Amazon Kingfisher	Martin-pêcheur d'Amazonie	Coraciiformes	Alcedinidae	Cerylinae	Chloroceryle	Chloroceryle amazona
914	species	Green Kingfisher	Martin-pêcheur vert	Coraciiformes	Alcedinidae	Cerylinae	Chloroceryle	Chloroceryle americana
915	species	Green-and-rufous Kingfisher	Martin-pêcheur bicolore	Coraciiformes	Alcedinidae	Cerylinae	Chloroceryle	Chloroceryle inda
916	species	American Pygmy Kingfisher	Martin-pêcheur nain	Coraciiformes	Alcedinidae	Cerylinae	Chloroceryle	Chloroceryle aenea
917	species	Barred Puffbird	Tamatia barré	Piciformes	Bucconidae		Nystalus	Nystalus radiatus	Monotypic.
918	species	White-necked Puffbird	Tamatia à front blanc	Piciformes	Bucconidae		Notharchus	Notharchus hyperrhynchus
919	species	Black-breasted Puffbird	Tamatia à plastron	Piciformes	Bucconidae		Notharchus	Notharchus pectoralis	Monotypic.
920	species	Pied Puffbird	Tamatia pie	Piciformes	Bucconidae		Notharchus	Notharchus tectus
921	species	White-whiskered Puffbird	Tamatia de Lafresnaye	Piciformes	Bucconidae		Malacoptila	Malacoptila panamensis
922	species	Lanceolated Monklet	Barbacou lancéolé	Piciformes	Bucconidae		Micromonacha	Micromonacha lanceolata
923	species	Gray-cheeked Nunlet	Barbacou à joues grises	Piciformes	Bucconidae		Nonnula	Nonnula frontalis
924	species	White-fronted Nunbird	Barbacou à front blanc	Piciformes	Bucconidae		Monasa	Monasa morphoeus
925	species	Dusky-backed Jacamar	Jacamar sombre	Piciformes	Galbulidae		Brachygalba	Brachygalba salmoni	Monotypic.
926	species	Rufous-tailed Jacamar	Jacamar à queue rousse	Piciformes	Galbulidae		Galbula	Galbula ruficauda
927	species	Great Jacamar	Grand Jacamar	Piciformes	Galbulidae		Jacamerops	Jacamerops aureus
1979	species	Spot-crowned Barbet	Cabézon à calotte tachetée	Piciformes	Capitonidae		Capito	Capito maculicoronatus
2006	species	Red-headed Barbet	Cabézon à tête rouge	Piciformes	Capitonidae		Eubucco	Eubucco bourcierii
2007	species	Prong-billed Barbet	Cabézon de Frantzius	Piciformes	Semnornithidae		Semnornis	Semnornis frantzii	Monotypic.
928	species	Emerald Toucanet	Toucanet émeraude	Piciformes	Ramphastidae	Ramphastinae	Aulacorhynchus	Aulacorhynchus prasinus
929	species	Collared Aracari	Araçari à collier	Piciformes	Ramphastidae	Ramphastinae	Pteroglossus	Pteroglossus torquatus
930	species	Fiery-billed Aracari	Araçari de Frantzius	Piciformes	Ramphastidae	Ramphastinae	Pteroglossus	Pteroglossus frantzii	Monotypic.
931	species	Yellow-eared Toucanet	Toucanet à oreilles d'or	Piciformes	Ramphastidae	Ramphastinae	Selenidera	Selenidera spectabilis	Monotypic.
932	species	Keel-billed Toucan	Toucan à carène	Piciformes	Ramphastidae	Ramphastinae	Ramphastos	Ramphastos sulfuratus
933	species	Yellow-throated Toucan	Toucan tocard	Piciformes	Ramphastidae	Ramphastinae	Ramphastos	Ramphastos ambiguus
934	species	Eurasian Wryneck	Torcol fourmilier	Piciformes	Picidae	Jynginae	Jynx	Jynx torquilla		A
935	species	Olivaceous Piculet	Picumne olivâtre	Piciformes	Picidae	Picumninae	Picumnus	Picumnus olivaceus
936	species	Antillean Piculet	Picumne des Antilles	Piciformes	Picidae	Picumninae	Nesoctites	Nesoctites micromegas
937	species	Lewis's Woodpecker	Pic de Lewis	Piciformes	Picidae	Picinae	Melanerpes	Melanerpes lewis	Monotypic.
938	species	Guadeloupe Woodpecker	Pic de la Guadeloupe	Piciformes	Picidae	Picinae	Melanerpes	Melanerpes herminieri	Monotypic.
939	species	Puerto Rican Woodpecker	Pic de Porto Rico	Piciformes	Picidae	Picinae	Melanerpes	Melanerpes portoricensis	Monotypic.
940	species	Red-headed Woodpecker	Pic à tête rouge	Piciformes	Picidae	Picinae	Melanerpes	Melanerpes erythrocephalus	Monotypic.
941	species	Acorn Woodpecker	Pic glandivore	Piciformes	Picidae	Picinae	Melanerpes	Melanerpes formicivorus
942	species	Golden-naped Woodpecker	Pic masqué	Piciformes	Picidae	Picinae	Melanerpes	Melanerpes chrysauchen
943	species	Black-cheeked Woodpecker	Pic de Pucheran	Piciformes	Picidae	Picinae	Melanerpes	Melanerpes pucherani	Monotypic.
944	species	Hispaniolan Woodpecker	Pic d'Hispaniola	Piciformes	Picidae	Picinae	Melanerpes	Melanerpes striatus	Monotypic.
945	species	Jamaican Woodpecker	Pic de la Jamaïque	Piciformes	Picidae	Picinae	Melanerpes	Melanerpes radiolatus	Monotypic.
946	species	Golden-cheeked Woodpecker	Pic élégant	Piciformes	Picidae	Picinae	Melanerpes	Melanerpes chrysogenys
947	species	Gray-breasted Woodpecker	Pic alezan	Piciformes	Picidae	Picinae	Melanerpes	Melanerpes hypopolius	Monotypic.
948	species	Yucatan Woodpecker	Pic du Yucatan	Piciformes	Picidae	Picinae	Melanerpes	Melanerpes pygmaeus
949	species	Red-crowned Woodpecker	Pic à couronne rouge	Piciformes	Picidae	Picinae	Melanerpes	Melanerpes rubricapillus
950	species	Gila Woodpecker	Pic des saguaros	Piciformes	Picidae	Picinae	Melanerpes	Melanerpes uropygialis
951	species	Hoffmann's Woodpecker	Pic de Hoffmann	Piciformes	Picidae	Picinae	Melanerpes	Melanerpes hoffmannii	Monotypic.
952	species	Golden-fronted Woodpecker	Pic à front doré	Piciformes	Picidae	Picinae	Melanerpes	Melanerpes aurifrons
953	species	Red-bellied Woodpecker	Pic à ventre roux	Piciformes	Picidae	Picinae	Melanerpes	Melanerpes carolinus	Monotypic.
954	species	West Indian Woodpecker	Pic à sourcils noirs	Piciformes	Picidae	Picinae	Melanerpes	Melanerpes superciliaris
955	species	Williamson's Sapsucker	Pic de Williamson	Piciformes	Picidae	Picinae	Sphyrapicus	Sphyrapicus thyroideus
956	species	Yellow-bellied Sapsucker	Pic maculé	Piciformes	Picidae	Picinae	Sphyrapicus	Sphyrapicus varius	Monotypic.
957	species	Red-naped Sapsucker	Pic à nuque rouge	Piciformes	Picidae	Picinae	Sphyrapicus	Sphyrapicus nuchalis	Monotypic.
958	species	Red-breasted Sapsucker	Pic à poitrine rouge	Piciformes	Picidae	Picinae	Sphyrapicus	Sphyrapicus ruber
959	species	Cuban Green Woodpecker	Pic poignardé	Piciformes	Picidae	Picinae	Xiphidiopicus	Xiphidiopicus percussus
960	species	Great Spotted Woodpecker	Pic épeiche	Piciformes	Picidae	Picinae	Dendrocopos	Dendrocopos major		A
961	species	Ladder-backed Woodpecker	Pic arlequin	Piciformes	Picidae	Picinae	Picoides	Picoides scalaris
962	species	Nuttall's Woodpecker	Pic de Nuttall	Piciformes	Picidae	Picinae	Picoides	Picoides nuttallii	Monotypic.
963	species	Downy Woodpecker	Pic mineur	Piciformes	Picidae	Picinae	Picoides	Picoides pubescens
10021	species	Smoky-brown Woodpecker	Pic enfumé	Piciformes	Picidae	Picinae	Picoides	Picoides fumigatus
964	species	Hairy Woodpecker	Pic chevelu	Piciformes	Picidae	Picinae	Picoides	Picoides villosus
965	species	Arizona Woodpecker	Pic d'Arizona	Piciformes	Picidae	Picinae	Picoides	Picoides arizonae
966	species	Strickland's Woodpecker	Pic de Strickland	Piciformes	Picidae	Picinae	Picoides	Picoides stricklandi	Monotypic.
967	species	Red-cockaded Woodpecker	Pic à face blanche	Piciformes	Picidae	Picinae	Picoides	Picoides borealis	Monotypic.
968	species	White-headed Woodpecker	Pic à tête blanche	Piciformes	Picidae	Picinae	Picoides	Picoides albolarvatus
969	species	American Three-toed Woodpecker	Pic à dos rayé	Piciformes	Picidae	Picinae	Picoides	Picoides dorsalis
970	species	Black-backed Woodpecker	Pic à dos noir	Piciformes	Picidae	Picinae	Picoides	Picoides arcticus	Monotypic.
972	species	Red-rumped Woodpecker	Pic à croupion rouge	Piciformes	Picidae	Picinae	Veniliornis	Veniliornis kirkii
973	species	Rufous-winged Woodpecker	Pic à ailes rousses	Piciformes	Picidae	Picinae	Piculus	Piculus simplex	Monotypic.
974	species	Stripe-cheeked Woodpecker	Pic bridé	Piciformes	Picidae	Picinae	Piculus	Piculus callopterus	Monotypic.
975	species	Golden-green Woodpecker	Pic vert-doré	Piciformes	Picidae	Picinae	Piculus	Piculus chrysochloros
976	species	Golden-olive Woodpecker	Pic or-olive	Piciformes	Picidae	Picinae	Colaptes	Colaptes rubiginosus
977	species	Gray-crowned Woodpecker	Pic à tête grise	Piciformes	Picidae	Picinae	Colaptes	Colaptes auricularis	Monotypic.
978	species	Spot-breasted Woodpecker	Pic de Cayenne	Piciformes	Picidae	Picinae	Colaptes	Colaptes punctigula
979	species	Northern Flicker	Pic flamboyant	Piciformes	Picidae	Picinae	Colaptes	Colaptes auratus
980	species	Gilded Flicker	Pic chrysoïde	Piciformes	Picidae	Picinae	Colaptes	Colaptes chrysoides
981	species	Fernandina's Flicker	Pic de Fernandina	Piciformes	Picidae	Picinae	Colaptes	Colaptes fernandinae	Monotypic.
982	species	Cinnamon Woodpecker	Pic cannelle	Piciformes	Picidae	Picinae	Celeus	Celeus loricatus
983	species	Chestnut-colored Woodpecker	Pic roux	Piciformes	Picidae	Picinae	Celeus	Celeus castaneus	Monotypic.
984	species	Lineated Woodpecker	Pic ouentou	Piciformes	Picidae	Picinae	Dryocopus	Dryocopus lineatus
985	species	Pileated Woodpecker	Grand Pic	Piciformes	Picidae	Picinae	Dryocopus	Dryocopus pileatus
986	species	Crimson-bellied Woodpecker	Pic superbe	Piciformes	Picidae	Picinae	Campephilus	Campephilus haematogaster
987	species	Crimson-crested Woodpecker	Pic de Malherbe	Piciformes	Picidae	Picinae	Campephilus	Campephilus melanoleucos
988	species	Pale-billed Woodpecker	Pic à bec clair	Piciformes	Picidae	Picinae	Campephilus	Campephilus guatemalensis
989	species	Ivory-billed Woodpecker	Pic à bec ivoire	Piciformes	Picidae	Picinae	Campephilus	Campephilus principalis
990	species	Imperial Woodpecker	Pic impérial	Piciformes	Picidae	Picinae	Campephilus	Campephilus imperialis	Monotypic.
321	species	Laughing Falcon	Macagua rieur	Falconiformes	Falconidae	Herpetotherinae	Herpetotheres	Herpetotheres cachinnans
314	species	Barred Forest-Falcon	Carnifex barré	Falconiformes	Falconidae	Herpetotherinae	Micrastur	Micrastur ruficollis
315	species	Slaty-backed Forest-Falcon	Carnifex ardoisé	Falconiformes	Falconidae	Herpetotherinae	Micrastur	Micrastur mirandollei	Monotypic.
316	species	Collared Forest-Falcon	Carnifex à collier	Falconiformes	Falconidae	Herpetotherinae	Micrastur	Micrastur semitorquatus
317	species	Red-throated Caracara	Caracara à gorge rouge	Falconiformes	Falconidae	Falconinae	Ibycter	Ibycter americanus	Monotypic.
318	species	Crested Caracara	Caracara du Nord	Falconiformes	Falconidae	Falconinae	Caracara	Caracara cheriway
319	species	Guadalupe Caracara	Caracara de Guadalupe	Falconiformes	Falconidae	Falconinae	Caracara	Caracara lutosa	Monotypic.					†
320	species	Yellow-headed Caracara	Caracara à tête jaune	Falconiformes	Falconidae	Falconinae	Milvago	Milvago chimachima
322	species	Eurasian Kestrel	Faucon crécerelle	Falconiformes	Falconidae	Falconinae	Falco	Falco tinnunculus		A
323	species	American Kestrel	Crécerelle d'Amérique	Falconiformes	Falconidae	Falconinae	Falco	Falco sparverius
324	species	Red-footed Falcon	Faucon kobez	Falconiformes	Falconidae	Falconinae	Falco	Falco vespertinus	Monotypic.	A
325	species	Merlin	Faucon émerillon	Falconiformes	Falconidae	Falconinae	Falco	Falco columbarius
326	species	Eurasian Hobby	Faucon hobereau	Falconiformes	Falconidae	Falconinae	Falco	Falco subbuteo		A
327	species	Aplomado Falcon	Faucon aplomado	Falconiformes	Falconidae	Falconinae	Falco	Falco femoralis
328	species	Bat Falcon	Faucon des chauves-souris	Falconiformes	Falconidae	Falconinae	Falco	Falco rufigularis
329	species	Orange-breasted Falcon	Faucon orangé	Falconiformes	Falconidae	Falconinae	Falco	Falco deiroleucus	Monotypic.
330	species	Gyrfalcon	Faucon gerfaut	Falconiformes	Falconidae	Falconinae	Falco	Falco rusticolus	Monotypic.
331	species	Peregrine Falcon	Faucon pèlerin	Falconiformes	Falconidae	Falconinae	Falco	Falco peregrinus
332	species	Prairie Falcon	Faucon des prairies	Falconiformes	Falconidae	Falconinae	Falco	Falco mexicanus	Monotypic.
587	species	Painted Parakeet	Conure versicolore	Psittaciformes	Psittacidae	Arinae	Pyrrhura	Pyrrhura picta
588	species	Sulphur-winged Parakeet	Conure de Hoffmann	Psittaciformes	Psittacidae	Arinae	Pyrrhura	Pyrrhura hoffmanni
589	species	Monk Parakeet	Conure veuve	Psittaciformes	Psittacidae	Arinae	Myiopsitta	Myiopsitta monachus				I
590	species	Carolina Parakeet	Conure de Caroline	Psittaciformes	Psittacidae	Arinae	Conuropsis	Conuropsis carolinensis						†
10911	species	Olive-throated Parakeet	Conure naine	Psittaciformes	Psittacidae	Arinae	Eupsittula	Eupsittula nana
10921	species	Orange-fronted Parakeet	Conure à front rouge	Psittaciformes	Psittacidae	Arinae	Eupsittula	Eupsittula canicularis
10931	species	Brown-throated Parakeet	Conure cuivrée	Psittaciformes	Psittacidae	Arinae	Eupsittula	Eupsittula pertinax
10941	species	Nanday Parakeet	Conure nanday	Psittaciformes	Psittacidae	Arinae	Aratinga	Aratinga nenday				I
600	species	Chestnut-fronted Macaw	Ara vert	Psittaciformes	Psittacidae	Arinae	Ara	Ara severus
601	species	Military Macaw	Ara militaire	Psittaciformes	Psittacidae	Arinae	Ara	Ara militaris
602	species	Great Green Macaw	Ara de Buffon	Psittaciformes	Psittacidae	Arinae	Ara	Ara ambiguus
603	species	Red-and-green Macaw	Ara chloroptère	Psittaciformes	Psittacidae	Arinae	Ara	Ara chloropterus
604	species	Scarlet Macaw	Ara rouge	Psittaciformes	Psittacidae	Arinae	Ara	Ara macao
605	species	Cuban Macaw	Ara tricolore	Psittaciformes	Psittacidae	Arinae	Ara	Ara tricolor	Monotypic.					†
606	species	Blue-and-yellow Macaw	Ara bleu	Psittaciformes	Psittacidae	Arinae	Ara	Ara ararauna	Monotypic.
10961	species	Green Parakeet	Conure verte	Psittaciformes	Psittacidae	Arinae	Psittacara	Psittacara holochlorus
10971	species	Pacific Parakeet	Conure de Ridgway	Psittaciformes	Psittacidae	Arinae	Psittacara	Psittacara strenuus
10981	species	Crimson-fronted Parakeet	Conure de Finsch	Psittaciformes	Psittacidae	Arinae	Psittacara	Psittacara finschi	Monotypic.
10991	species	Cuban Parakeet	Conure de Cuba	Psittaciformes	Psittacidae	Arinae	Psittacara	Psittacara euops
12041	species	Puerto Rican Parakeet	Conure de Porto Rico	Psittaciformes	Psittacidae	Arinae	Psittacara	Psittacara maugei	Formerly considered conspecific with Psittacara chloropterus.					†
11001	species	Hispaniolan Parakeet	Conure maîtresse	Psittaciformes	Psittacidae	Arinae	Psittacara	Psittacara chloropterus	Formerly considered conspecific with Psittacara maugei.
11011	species	Mitred Parakeet	Conure mitrée	Psittaciformes	Psittacidae	Arinae	Psittacara	Psittacara mitratus				I
607	species	Thick-billed Parrot	Conure à gros bec	Psittaciformes	Psittacidae	Arinae	Rhynchopsitta	Rhynchopsitta pachyrhyncha	Monotypic.
608	species	Maroon-fronted Parrot	Conure à front brun	Psittaciformes	Psittacidae	Arinae	Rhynchopsitta	Rhynchopsitta terrisi	Monotypic.
609	species	Barred Parakeet	Toui catherine	Psittaciformes	Psittacidae	Arinae	Bolborhynchus	Bolborhynchus lineola
610	species	Green-rumped Parrotlet	Toui été	Psittaciformes	Psittacidae	Arinae	Forpus	Forpus passerinus
611	species	Mexican Parrotlet	Toui du Mexique	Psittaciformes	Psittacidae	Arinae	Forpus	Forpus cyanopygius
612	species	Spectacled Parrotlet	Toui à lunettes	Psittaciformes	Psittacidae	Arinae	Forpus	Forpus conspicillatus
613	species	Orange-chinned Parakeet	Toui à menton d'or	Psittaciformes	Psittacidae	Arinae	Brotogeris	Brotogeris jugularis
614	species	White-winged Parakeet	Toui à ailes variées	Psittaciformes	Psittacidae	Arinae	Brotogeris	Brotogeris versicolurus	Monotypic.			I
615	species	Red-fronted Parrotlet	Toui du Costa Rica	Psittaciformes	Psittacidae	Arinae	Touit	Touit costaricensis	Monotypic.
616	species	Blue-fronted Parrotlet	Toui à front bleu	Psittaciformes	Psittacidae	Arinae	Touit	Touit dilectissimus	Monotypic.
618	species	Brown-hooded Parrot	Caïque à capuchon	Psittaciformes	Psittacidae	Arinae	Pyrilia	Pyrilia haematotis
617	species	Saffron-headed Parrot	Caïque de Bonaparte	Psittaciformes	Psittacidae	Arinae	Pyrilia	Pyrilia pyrilia	Monotypic.
619	species	Blue-headed Parrot	Pione à tête bleue	Psittaciformes	Psittacidae	Arinae	Pionus	Pionus menstruus
620	species	White-crowned Parrot	Pione à couronne blanche	Psittaciformes	Psittacidae	Arinae	Pionus	Pionus senilis	Monotypic.
621	species	White-fronted Parrot	Amazone à front blanc	Psittaciformes	Psittacidae	Arinae	Amazona	Amazona albifrons
622	species	Yellow-lored Parrot	Amazone du Yucatan	Psittaciformes	Psittacidae	Arinae	Amazona	Amazona xantholora	Monotypic.
623	species	Cuban Parrot	Amazone de Cuba	Psittaciformes	Psittacidae	Arinae	Amazona	Amazona leucocephala
624	species	Yellow-billed Parrot	Amazone sasabé	Psittaciformes	Psittacidae	Arinae	Amazona	Amazona collaria	Monotypic.
625	species	Hispaniolan Parrot	Amazone d'Hispaniola	Psittaciformes	Psittacidae	Arinae	Amazona	Amazona ventralis	Monotypic.
626	species	Puerto Rican Parrot	Amazone de Porto Rico	Psittaciformes	Psittacidae	Arinae	Amazona	Amazona vittata
627	species	Black-billed Parrot	Amazone verte	Psittaciformes	Psittacidae	Arinae	Amazona	Amazona agilis	Monotypic.
628	species	Red-crowned Parrot	Amazone à joues vertes	Psittaciformes	Psittacidae	Arinae	Amazona	Amazona viridigenalis	Monotypic.
629	species	Lilac-crowned Parrot	Amazone à couronne lilas	Psittaciformes	Psittacidae	Arinae	Amazona	Amazona finschi	Monotypic.
630	species	Red-lored Parrot	Amazone diadème	Psittaciformes	Psittacidae	Arinae	Amazona	Amazona autumnalis
631	species	Mealy Parrot	Amazone poudrée	Psittaciformes	Psittacidae	Arinae	Amazona	Amazona farinosa
632	species	Yellow-headed Parrot	Amazone à tête jaune	Psittaciformes	Psittacidae	Arinae	Amazona	Amazona oratrix
633	species	Yellow-naped Parrot	Amazone à nuque d'or	Psittaciformes	Psittacidae	Arinae	Amazona	Amazona auropalliata
634	species	Yellow-crowned Parrot	Amazone à front jaune	Psittaciformes	Psittacidae	Arinae	Amazona	Amazona ochrocephala
635	species	Red-necked Parrot	Amazone de Bouquet	Psittaciformes	Psittacidae	Arinae	Amazona	Amazona arausiaca	Monotypic.
636	species	St. Lucia Parrot	Amazone de Sainte-Lucie	Psittaciformes	Psittacidae	Arinae	Amazona	Amazona versicolor	Monotypic.
637	species	St. Vincent Parrot	Amazone de Saint-Vincent	Psittaciformes	Psittacidae	Arinae	Amazona	Amazona guildingii	Monotypic.
638	species	Imperial Parrot	Amazone impériale	Psittaciformes	Psittacidae	Arinae	Amazona	Amazona imperialis	Monotypic.
586	species	Rose-ringed Parakeet	Perruche à collier	Psittaciformes	Psittaculidae	Psittaculinae	Psittacula	Psittacula krameri				I
10671	species	Rosy-faced Lovebird	Inséparable rosegorge	Psittaciformes	Psittaculidae	Agapornithinae	Agapornis	Agapornis roseicollis				I
585	species	Budgerigar	Perruche ondulée	Psittaciformes	Psittaculidae	Loriinae	Melopsittacus	Melopsittacus undulatus	Monotypic.			I
2002	species	Sapayoa	Sapayoa à bec large	Passeriformes	Sapayoidae		Sapayoa	Sapayoa aenigma
1938	species	Fasciated Antshrike	Batara fascié	Passeriformes	Thamnophilidae		Cymbilaimus	Cymbilaimus lineatus	Monotypic.
1035	species	Great Antshrike	Grand Batara	Passeriformes	Thamnophilidae		Taraba	Taraba major
1036	species	Barred Antshrike	Batara rayé	Passeriformes	Thamnophilidae		Thamnophilus	Thamnophilus doliatus
1037	species	Black Antshrike	Batara noir	Passeriformes	Thamnophilidae		Thamnophilus	Thamnophilus nigriceps
1038	species	Black-hooded Antshrike	Batara capucin	Passeriformes	Thamnophilidae		Thamnophilus	Thamnophilus bridgesi	Monotypic.
1039	species	Black-crowned Antshrike	Batara à nuque noire	Passeriformes	Thamnophilidae		Thamnophilus	Thamnophilus atrinucha	Formerly known as Western Slaty-Antshrike.
1040	species	Spiny-faced Antshrike	Batara masqué	Passeriformes	Thamnophilidae		Xenornis	Xenornis setifrons	Monotypic.
1041	species	Russet Antshrike	Batara rousset	Passeriformes	Thamnophilidae		Thamnistes	Thamnistes anabatinus
1042	species	Plain Antvireo	Batara gorgeret	Passeriformes	Thamnophilidae		Dysithamnus	Dysithamnus mentalis
1043	species	Streak-crowned Antvireo	Batara strié	Passeriformes	Thamnophilidae		Dysithamnus	Dysithamnus striaticeps	Monotypic.
1044	species	Spot-crowned Antvireo	Batara ponctué	Passeriformes	Thamnophilidae		Dysithamnus	Dysithamnus puncticeps
1045	species	Moustached Antwren	Myrmidon de Griscom	Passeriformes	Thamnophilidae		Myrmotherula	Myrmotherula ignota	Monotypic.
1046	species	Pacific Antwren	Myrmidon du Pacifique	Passeriformes	Thamnophilidae		Myrmotherula	Myrmotherula pacifica	Monotypic.
1047	species	White-flanked Antwren	Myrmidon à flancs blancs	Passeriformes	Thamnophilidae		Myrmotherula	Myrmotherula axillaris
1048	species	Slaty Antwren	Myrmidon ardoisé	Passeriformes	Thamnophilidae		Myrmotherula	Myrmotherula schisticolor
473	species	Checker-throated Antwren	Myrmidon fauve	Passeriformes	Thamnophilidae		Epinecrophylla	Epinecrophylla fulviventris
1049	species	Rufous-winged Antwren	Grisin à ailes rousses	Passeriformes	Thamnophilidae		Herpsilochmus	Herpsilochmus rufimarginatus
1050	species	Dot-winged Antwren	Grisin étoilé	Passeriformes	Thamnophilidae		Microrhopias	Microrhopias quixensis
1051	species	White-fringed Antwren	Grisin de Cayenne	Passeriformes	Thamnophilidae		Formicivora	Formicivora grisea
10701	species	Rufous-rumped Antwren	Grisin à croupion roux	Passeriformes	Thamnophilidae		Euchrepomis	Euchrepomis callinota	Formerly placed in the genus Terenura.
1053	species	Dusky Antbird	Grisin sombre	Passeriformes	Thamnophilidae		Cercomacroides	Cercomacroides tyrannina
1054	species	Jet Antbird	Grisin de jais	Passeriformes	Thamnophilidae		Cercomacra	Cercomacra nigricans
1055	species	Bare-crowned Antbird	Alapi à tête nue	Passeriformes	Thamnophilidae		Gymnocichla	Gymnocichla nudiceps
1056	species	White-bellied Antbird	Alapi à ventre blanc	Passeriformes	Thamnophilidae		Myrmeciza	Myrmeciza longipes
1057	species	Chestnut-backed Antbird	Alapi à dos roux	Passeriformes	Thamnophilidae		Myrmeciza	Myrmeciza exsul
1058	species	Dull-mantled Antbird	Alapi tabac	Passeriformes	Thamnophilidae		Myrmeciza	Myrmeciza laemosticta
10731	species	Zeledon's Antbird	Alapi de Zeledon	Passeriformes	Thamnophilidae		Myrmeciza	Myrmeciza zeledoni	Formerly merged with Myrmeciza immaculata.
1060	species	Spotted Antbird	Fourmilier grivelé	Passeriformes	Thamnophilidae		Hylophylax	Hylophylax naevioides
1061	species	Wing-banded Antbird	Palicour de Cayenne	Passeriformes	Thamnophilidae		Myrmornis	Myrmornis torquata
11181	species	Bicolored Antbird	Fourmilier bicolore	Passeriformes	Thamnophilidae		Gymnopithys	Gymnopithys bicolor	Formerly considered conspecific with Gymnopithys leucaspis.
1063	species	Ocellated Antbird	Fourmilier ocellé	Passeriformes	Thamnophilidae		Phaenostictus	Phaenostictus mcleannani
1034	species	Black-crowned Antpitta	Pittasome à tête noire	Passeriformes	Conopophagidae		Pittasoma	Pittasoma michleri
1998	species	Scaled Antpitta	Grallaire écaillée	Passeriformes	Grallariidae		Grallaria	Grallaria guatimalensis
1935	species	Streak-chested Antpitta	Grallaire à lunettes	Passeriformes	Grallariidae		Hylopezus	Hylopezus perspicillatus
1996	species	Thicket Antpitta	Grallaire buissonnière	Passeriformes	Grallariidae		Hylopezus	Hylopezus dives
1997	species	Ochre-breasted Antpitta	Grallaire ocrée	Passeriformes	Grallariidae		Grallaricula	Grallaricula flavirostris
1067	species	Tacarcuna Tapaculo	Mérulaxe du Panama	Passeriformes	Rhinocryptidae		Scytalopus	Scytalopus panamensis	Monotypic.
1068	species	Choco Tapaculo	Mérulaxe du Choco	Passeriformes	Rhinocryptidae		Scytalopus	Scytalopus chocoensis	Monotypic.
1069	species	Silvery-fronted Tapaculo	Mérulaxe argenté	Passeriformes	Rhinocryptidae		Scytalopus	Scytalopus argentifrons
1064	species	Black-faced Antthrush	Tétéma coq-de-bois	Passeriformes	Formicariidae		Formicarius	Formicarius analis
1065	species	Black-headed Antthrush	Tétéma à tête noire	Passeriformes	Formicariidae		Formicarius	Formicarius nigricapillus
1066	species	Rufous-breasted Antthrush	Tétéma à poitrine rousse	Passeriformes	Formicariidae		Formicarius	Formicarius rufipectus
1011	species	Tawny-throated Leaftosser	Sclérure à gorge rousse	Passeriformes	Furnariidae	Sclerurinae	Sclerurus	Sclerurus mexicanus
1012	species	Gray-throated Leaftosser	Sclérure à gorge grise	Passeriformes	Furnariidae	Sclerurinae	Sclerurus	Sclerurus albigularis
1013	species	Scaly-throated Leaftosser	Sclérure écaillé	Passeriformes	Furnariidae	Sclerurinae	Sclerurus	Sclerurus guatemalensis
1018	species	Olivaceous Woodcreeper	Grimpar fauvette	Passeriformes	Furnariidae	Dendrocolaptinae	Sittasomus	Sittasomus griseicapillus
1019	species	Long-tailed Woodcreeper	Grimpar à longue queue	Passeriformes	Furnariidae	Dendrocolaptinae	Deconychura	Deconychura longicauda
1017	species	Ruddy Woodcreeper	Grimpar roux	Passeriformes	Furnariidae	Dendrocolaptinae	Dendrocincla	Dendrocincla homochroa
1016	species	Tawny-winged Woodcreeper	Grimpar à ailes rousses	Passeriformes	Furnariidae	Dendrocolaptinae	Dendrocincla	Dendrocincla anabatina
1015	species	Plain-brown Woodcreeper	Grimpar enfumé	Passeriformes	Furnariidae	Dendrocolaptinae	Dendrocincla	Dendrocincla fuliginosa
1020	species	Wedge-billed Woodcreeper	Grimpar bec-en-coin	Passeriformes	Furnariidae	Dendrocolaptinae	Glyphorynchus	Glyphorynchus spirurus
1022	species	Northern Barred-Woodcreeper	Grimpar vermiculé	Passeriformes	Furnariidae	Dendrocolaptinae	Dendrocolaptes	Dendrocolaptes sanctithomae
1023	species	Black-banded Woodcreeper	Grimpar varié	Passeriformes	Furnariidae	Dendrocolaptinae	Dendrocolaptes	Dendrocolaptes picumnus
1021	species	Strong-billed Woodcreeper	Grimpar géant	Passeriformes	Furnariidae	Dendrocolaptinae	Xiphocolaptes	Xiphocolaptes promeropirhynchus
1025	species	Cocoa Woodcreeper	Grimpar cacao	Passeriformes	Furnariidae	Dendrocolaptinae	Xiphorhynchus	Xiphorhynchus susurrans
1026	species	Ivory-billed Woodcreeper	Grimpar à bec ivoire	Passeriformes	Furnariidae	Dendrocolaptinae	Xiphorhynchus	Xiphorhynchus flavigaster
1027	species	Black-striped Woodcreeper	Grimpar maillé	Passeriformes	Furnariidae	Dendrocolaptinae	Xiphorhynchus	Xiphorhynchus lachrymosus
1028	species	Spotted Woodcreeper	Grimpar tacheté	Passeriformes	Furnariidae	Dendrocolaptinae	Xiphorhynchus	Xiphorhynchus erythropygius
1024	species	Straight-billed Woodcreeper	Grimpar talapiot	Passeriformes	Furnariidae	Dendrocolaptinae	Dendroplex	Dendroplex picus
1032	species	Red-billed Scythebill	Grimpar à bec rouge	Passeriformes	Furnariidae	Dendrocolaptinae	Campylorhamphus	Campylorhamphus trochilirostris
1033	species	Brown-billed Scythebill	Grimpar à bec brun	Passeriformes	Furnariidae	Dendrocolaptinae	Campylorhamphus	Campylorhamphus pusillus
1029	species	White-striped Woodcreeper	Grimpar givré	Passeriformes	Furnariidae	Dendrocolaptinae	Lepidocolaptes	Lepidocolaptes leucogaster
1030	species	Streak-headed Woodcreeper	Grimpar de Souleyet	Passeriformes	Furnariidae	Dendrocolaptinae	Lepidocolaptes	Lepidocolaptes souleyetii
1031	species	Spot-crowned Woodcreeper	Grimpar moucheté	Passeriformes	Furnariidae	Dendrocolaptinae	Lepidocolaptes	Lepidocolaptes affinis
1009	species	Plain Xenops	Sittine brune	Passeriformes	Furnariidae	Furnariinae	Xenops	Xenops minutus
1010	species	Streaked Xenops	Sittine striée	Passeriformes	Furnariidae	Furnariinae	Xenops	Xenops rutilans
1000	species	Buffy Tuftedcheek	Anabate chamois	Passeriformes	Furnariidae	Furnariinae	Pseudocolaptes	Pseudocolaptes lawrencii
1014	species	Sharp-tailed Streamcreeper	Picerthie de Saint-Hilaire	Passeriformes	Furnariidae	Furnariinae	Lochmias	Lochmias nematura
1004	species	Slaty-winged Foliage-gleaner	Anabate à ailes sombres	Passeriformes	Furnariidae	Furnariinae	Philydor	Philydor fuscipenne
1005	species	Buff-fronted Foliage-gleaner	Anabate roux	Passeriformes	Furnariidae	Furnariinae	Philydor	Philydor rufum
1003	species	Scaly-throated Foliage-gleaner	Anabate à lunettes	Passeriformes	Furnariidae	Furnariinae	Anabacerthia	Anabacerthia variegaticeps
1002	species	Lineated Foliage-gleaner	Anabate vergeté	Passeriformes	Furnariidae	Furnariinae	Syndactyla	Syndactyla subalaris
11161	species	Ruddy Foliage-gleaner	Anabate rubigineux	Passeriformes	Furnariidae	Furnariinae	Clibanornis	Clibanornis rubiginosus	Formerly placed in Automolus.
1008	species	Streak-breasted Treehunter	Anabate des ravins	Passeriformes	Furnariidae	Furnariinae	Thripadectes	Thripadectes rufobrunneus	Monotypic.
1006	species	Buff-throated Foliage-gleaner	Anabate à gorge fauve	Passeriformes	Furnariidae	Furnariinae	Automolus	Automolus ochrolaemus
11171	species	Striped Woodhaunter	Anabate forestier	Passeriformes	Furnariidae	Furnariinae	Automolus	Automolus subulatus	Formerly placed in Hyloctistes.
997	species	Spotted Barbtail	Anabasitte tachetée	Passeriformes	Furnariidae	Furnariinae	Premnoplex	Premnoplex brunnescens
998	species	Beautiful Treerunner	Anabasitte superbe	Passeriformes	Furnariidae	Furnariinae	Margarornis	Margarornis bellulus	Monotypic.
999	species	Ruddy Treerunner	Anabasitte rousse	Passeriformes	Furnariidae	Furnariinae	Margarornis	Margarornis rubiginosus
996	species	Double-banded Graytail	Queue-grise des feuilles	Passeriformes	Furnariidae	Furnariinae	Xenerpestes	Xenerpestes minlosi
994	species	Red-faced Spinetail	Synallaxe à face rouge	Passeriformes	Furnariidae	Furnariinae	Cranioleuca	Cranioleuca erythrops
11821	species	Coiba Spinetail	Synallaxe de Coiba	Passeriformes	Furnariidae	Furnariinae	Cranioleuca	Cranioleuca dissita	Formerly considered conspecific with Cranioleuca vulpina.
991	species	Pale-breasted Spinetail	Synallaxe albane	Passeriformes	Furnariidae	Furnariinae	Synallaxis	Synallaxis albescens
992	species	Slaty Spinetail	Synallaxe ardoisé	Passeriformes	Furnariidae	Furnariinae	Synallaxis	Synallaxis brachyura
993	species	Rufous-breasted Spinetail	Synallaxe à poitrine rousse	Passeriformes	Furnariidae	Furnariinae	Synallaxis	Synallaxis erythrothorax
1070	species	Yellow-bellied Tyrannulet	Tyranneau à ventre jaune	Passeriformes	Tyrannidae	Elaeniinae	Ornithion	Ornithion semiflavum	Monotypic.
1071	species	Brown-capped Tyrannulet	Tyranneau à tête brune	Passeriformes	Tyrannidae	Elaeniinae	Ornithion	Ornithion brunneicapillus
1072	species	Northern Beardless-Tyrannulet	Tyranneau imberbe	Passeriformes	Tyrannidae	Elaeniinae	Camptostoma	Camptostoma imberbe
1073	species	Southern Beardless-Tyrannulet	Tyranneau passegris	Passeriformes	Tyrannidae	Elaeniinae	Camptostoma	Camptostoma obsoletum
1074	species	Mouse-colored Tyrannulet	Tyranneau souris	Passeriformes	Tyrannidae	Elaeniinae	Phaeomyias	Phaeomyias murina
1075	species	Cocos Flycatcher	Tyranneau de Cocos	Passeriformes	Tyrannidae	Elaeniinae	Nesotriccus	Nesotriccus ridgwayi	Monotypic.
1076	species	Yellow Tyrannulet	Tyranneau flavéole	Passeriformes	Tyrannidae	Elaeniinae	Capsiempis	Capsiempis flaveola
1077	species	Yellow-crowned Tyrannulet	Tyranneau roitelet	Passeriformes	Tyrannidae	Elaeniinae	Tyrannulus	Tyrannulus elatus	Monotypic.
1078	species	Forest Elaenia	Élénie de Gaimard	Passeriformes	Tyrannidae	Elaeniinae	Myiopagis	Myiopagis gaimardii
1079	species	Gray Elaenia	Élénie grise	Passeriformes	Tyrannidae	Elaeniinae	Myiopagis	Myiopagis caniceps
1080	species	Jamaican Elaenia	Élénie de la Jamaïque	Passeriformes	Tyrannidae	Elaeniinae	Myiopagis	Myiopagis cotta	Monotypic.
1081	species	Greenish Elaenia	Élénie verdâtre	Passeriformes	Tyrannidae	Elaeniinae	Myiopagis	Myiopagis viridicata
1082	species	Caribbean Elaenia	Élénie siffleuse	Passeriformes	Tyrannidae	Elaeniinae	Elaenia	Elaenia martinica
1083	species	Yellow-bellied Elaenia	Élénie à ventre jaune	Passeriformes	Tyrannidae	Elaeniinae	Elaenia	Elaenia flavogaster
2062	species	White-crested Elaenia	Élénie à cimier blanc	Passeriformes	Tyrannidae	Elaeniinae	Elaenia	Elaenia albiceps		A
1084	species	Lesser Elaenia	Élénie menue	Passeriformes	Tyrannidae	Elaeniinae	Elaenia	Elaenia chiriquensis
1085	species	Mountain Elaenia	Élénie montagnarde	Passeriformes	Tyrannidae	Elaeniinae	Elaenia	Elaenia frantzii
1086	species	Greater Antillean Elaenia	Élénie sara	Passeriformes	Tyrannidae	Elaeniinae	Elaenia	Elaenia fallax
1087	species	Torrent Tyrannulet	Tyranneau des torrents	Passeriformes	Tyrannidae	Elaeniinae	Serpophaga	Serpophaga cinerea
1088	species	Olive-striped Flycatcher	Pipromorphe olive	Passeriformes	Tyrannidae	Elaeniinae	Mionectes	Mionectes olivaceus
1089	species	Ochre-bellied Flycatcher	Pipromorphe roussâtre	Passeriformes	Tyrannidae	Elaeniinae	Mionectes	Mionectes oleagineus
1090	species	Sepia-capped Flycatcher	Pipromorphe à tête brune	Passeriformes	Tyrannidae	Elaeniinae	Leptopogon	Leptopogon amaurocephalus
1091	species	Slaty-capped Flycatcher	Pipromorphe à tête grise	Passeriformes	Tyrannidae	Elaeniinae	Leptopogon	Leptopogon superciliaris
1092	species	Yellow-green Tyrannulet	Tyranneau jaune-vert	Passeriformes	Tyrannidae	Elaeniinae	Phylloscartes	Phylloscartes flavovirens	Monotypic.
1093	species	Rufous-browed Tyrannulet	Tyranneau à sourcils roux	Passeriformes	Tyrannidae	Elaeniinae	Phylloscartes	Phylloscartes superciliaris
1094	species	Rough-legged Tyrannulet	Tyranneau pattu	Passeriformes	Tyrannidae	Elaeniinae	Phyllomyias	Phyllomyias burmeisteri	Monotypic.
1095	species	Sooty-headed Tyrannulet	Tyranneau nain	Passeriformes	Tyrannidae	Elaeniinae	Phyllomyias	Phyllomyias griseiceps
1096	species	Paltry Tyrannulet	Tyranneau gobemoucheron	Passeriformes	Tyrannidae	Elaeniinae	Zimmerius	Zimmerius vilissimus
1097	species	Northern Scrub-Flycatcher	Tyranneau des palétuviers	Passeriformes	Tyrannidae	Elaeniinae	Sublegatus	Sublegatus arenarum
1098	species	Bronze-olive Pygmy-Tyrant	Tyranneau bronzé	Passeriformes	Tyrannidae	Elaeniinae	Pseudotriccus	Pseudotriccus pelzelni
1099	species	Black-capped Pygmy-Tyrant	Microtyran à calotte noire	Passeriformes	Tyrannidae	Platyrinchinae	Myiornis	Myiornis atricapillus	Monotypic.
1100	species	Scale-crested Pygmy-Tyrant	Microtyran chevelu	Passeriformes	Tyrannidae	Platyrinchinae	Lophotriccus	Lophotriccus pileatus
1101	species	Pale-eyed Pygmy-Tyrant	Microtyran coiffé	Passeriformes	Tyrannidae	Platyrinchinae	Lophotriccus	Lophotriccus pilaris
1102	species	Northern Bentbill	Tyranneau à bec courbe	Passeriformes	Tyrannidae	Platyrinchinae	Oncostoma	Oncostoma cinereigulare	Monotypic.
1103	species	Southern Bentbill	Tyranneau de Lawrence	Passeriformes	Tyrannidae	Platyrinchinae	Oncostoma	Oncostoma olivaceum	Monotypic.
1104	species	Slate-headed Tody-Flycatcher	Todirostre de Desmarest	Passeriformes	Tyrannidae	Platyrinchinae	Poecilotriccus	Poecilotriccus sylvia
1105	species	Common Tody-Flycatcher	Todirostre familier	Passeriformes	Tyrannidae	Platyrinchinae	Todirostrum	Todirostrum cinereum
1106	species	Black-headed Tody-Flycatcher	Todirostre à tête noire	Passeriformes	Tyrannidae	Platyrinchinae	Todirostrum	Todirostrum nigriceps	Monotypic.
1107	species	Brownish Twistwing	Platyrhynque brun	Passeriformes	Tyrannidae	Platyrinchinae	Cnipodectes	Cnipodectes subbrunneus
1108	species	Eye-ringed Flatbill	Platyrhynque à bec court	Passeriformes	Tyrannidae	Platyrinchinae	Rhynchocyclus	Rhynchocyclus brevirostris
1109	species	Olivaceous Flatbill	Platyrhynque olivâtre	Passeriformes	Tyrannidae	Platyrinchinae	Rhynchocyclus	Rhynchocyclus olivaceus
1110	species	Yellow-olive Flycatcher	Platyrhynque jaune-olive	Passeriformes	Tyrannidae	Platyrinchinae	Tolmomyias	Tolmomyias sulphurescens
1111	species	Yellow-margined Flycatcher	Platyrhynque à miroir	Passeriformes	Tyrannidae	Platyrinchinae	Tolmomyias	Tolmomyias assimilis
2052	species	Yellow-breasted Flycatcher	Platyrhynque à poitrine jaune	Passeriformes	Tyrannidae	Platyrinchinae	Tolmomyias	Tolmomyias flaviventris
1112	species	Stub-tailed Spadebill	Platyrhynque à queue courte	Passeriformes	Tyrannidae	Platyrinchinae	Platyrinchus	Platyrinchus cancrominus
1113	species	White-throated Spadebill	Platyrhynque à moustaches	Passeriformes	Tyrannidae	Platyrinchinae	Platyrinchus	Platyrinchus mystaceus
1114	species	Golden-crowned Spadebill	Platyrhynque à tête d'or	Passeriformes	Tyrannidae	Platyrinchinae	Platyrinchus	Platyrinchus coronatus
1115	species	Royal Flycatcher	Moucherolle royal	Passeriformes	Tyrannidae	Fluvicolinae	Onychorhynchus	Onychorhynchus coronatus
1116	species	Ruddy-tailed Flycatcher	Moucherolle rougequeue	Passeriformes	Tyrannidae	Fluvicolinae	Terenotriccus	Terenotriccus erythrurus
1117	species	Tawny-breasted Flycatcher	Moucherolle hérissé	Passeriformes	Tyrannidae	Fluvicolinae	Myiobius	Myiobius villosus
1118	species	Sulphur-rumped Flycatcher	Moucherolle à croupion jaune	Passeriformes	Tyrannidae	Fluvicolinae	Myiobius	Myiobius sulphureipygius
1119	species	Black-tailed Flycatcher	Moucherolle à queue noire	Passeriformes	Tyrannidae	Fluvicolinae	Myiobius	Myiobius atricaudus
1120	species	Bran-colored Flycatcher	Moucherolle fascié	Passeriformes	Tyrannidae	Fluvicolinae	Myiophobus	Myiophobus fasciatus
1121	species	Euler's Flycatcher	Moucherolle d'Euler	Passeriformes	Tyrannidae	Fluvicolinae	Lathrotriccus	Lathrotriccus euleri
1122	species	Tawny-chested Flycatcher	Moucherolle à poitrine fauve	Passeriformes	Tyrannidae	Fluvicolinae	Aphanotriccus	Aphanotriccus capitalis	Monotypic.
1123	species	Black-billed Flycatcher	Moucherolle à bec noir	Passeriformes	Tyrannidae	Fluvicolinae	Aphanotriccus	Aphanotriccus audax	Monotypic.
1124	species	Belted Flycatcher	Moucherolle ceinturé	Passeriformes	Tyrannidae	Fluvicolinae	Xenotriccus	Xenotriccus callizonus
1125	species	Pileated Flycatcher	Moucherolle aztèque	Passeriformes	Tyrannidae	Fluvicolinae	Xenotriccus	Xenotriccus mexicanus	Monotypic.
1126	species	Tufted Flycatcher	Moucherolle huppé	Passeriformes	Tyrannidae	Fluvicolinae	Mitrephanes	Mitrephanes phaeocercus
1127	species	Olive-sided Flycatcher	Moucherolle à côtés olive	Passeriformes	Tyrannidae	Fluvicolinae	Contopus	Contopus cooperi	Monotypic
1128	species	Greater Pewee	Moucherolle de Coues	Passeriformes	Tyrannidae	Fluvicolinae	Contopus	Contopus pertinax
1129	species	Dark Pewee	Moucherolle ombré	Passeriformes	Tyrannidae	Fluvicolinae	Contopus	Contopus lugubris	Monotypic.
1130	species	Ochraceous Pewee	Moucherolle ocré	Passeriformes	Tyrannidae	Fluvicolinae	Contopus	Contopus ochraceus	Monotypic.
1131	species	Western Wood-Pewee	Pioui de l'Ouest	Passeriformes	Tyrannidae	Fluvicolinae	Contopus	Contopus sordidulus
1132	species	Eastern Wood-Pewee	Pioui de l'Est	Passeriformes	Tyrannidae	Fluvicolinae	Contopus	Contopus virens	Monotypic.
1133	species	Tropical Pewee	Moucherolle cendré	Passeriformes	Tyrannidae	Fluvicolinae	Contopus	Contopus cinereus
1134	species	Cuban Pewee	Moucherolle tête-fou	Passeriformes	Tyrannidae	Fluvicolinae	Contopus	Contopus caribaeus
1135	species	Jamaican Pewee	Moucherolle de la Jamaïque	Passeriformes	Tyrannidae	Fluvicolinae	Contopus	Contopus pallidus	Monotypic.
1136	species	Hispaniolan Pewee	Moucherolle d'Hispaniola	Passeriformes	Tyrannidae	Fluvicolinae	Contopus	Contopus hispaniolensis
1137	species	Lesser Antillean Pewee	Moucherolle gobemouche	Passeriformes	Tyrannidae	Fluvicolinae	Contopus	Contopus latirostris
1138	species	Yellow-bellied Flycatcher	Moucherolle à ventre jaune	Passeriformes	Tyrannidae	Fluvicolinae	Empidonax	Empidonax flaviventris	Monotypic.
1139	species	Acadian Flycatcher	Moucherolle vert	Passeriformes	Tyrannidae	Fluvicolinae	Empidonax	Empidonax virescens	Monotypic.
1140	species	Alder Flycatcher	Moucherolle des aulnes	Passeriformes	Tyrannidae	Fluvicolinae	Empidonax	Empidonax alnorum	Monotypic.
1141	species	Willow Flycatcher	Moucherolle des saules	Passeriformes	Tyrannidae	Fluvicolinae	Empidonax	Empidonax traillii
1142	species	White-throated Flycatcher	Moucherolle à gorge blanche	Passeriformes	Tyrannidae	Fluvicolinae	Empidonax	Empidonax albigularis
1143	species	Least Flycatcher	Moucherolle tchébec	Passeriformes	Tyrannidae	Fluvicolinae	Empidonax	Empidonax minimus	Monotypic.
1144	species	Hammond's Flycatcher	Moucherolle de Hammond	Passeriformes	Tyrannidae	Fluvicolinae	Empidonax	Empidonax hammondii	Monotypic.
1145	species	Gray Flycatcher	Moucherolle gris	Passeriformes	Tyrannidae	Fluvicolinae	Empidonax	Empidonax wrightii	Monotypic.
1146	species	Dusky Flycatcher	Moucherolle sombre	Passeriformes	Tyrannidae	Fluvicolinae	Empidonax	Empidonax oberholseri	Monotypic.
1147	species	Pine Flycatcher	Moucherolle des pins	Passeriformes	Tyrannidae	Fluvicolinae	Empidonax	Empidonax affinis
1148	species	Pacific-slope Flycatcher	Moucherolle côtier	Passeriformes	Tyrannidae	Fluvicolinae	Empidonax	Empidonax difficilis
1149	species	Cordilleran Flycatcher	Moucherolle des ravins	Passeriformes	Tyrannidae	Fluvicolinae	Empidonax	Empidonax occidentalis
1150	species	Yellowish Flycatcher	Moucherolle jaunâtre	Passeriformes	Tyrannidae	Fluvicolinae	Empidonax	Empidonax flavescens
1151	species	Buff-breasted Flycatcher	Moucherolle beige	Passeriformes	Tyrannidae	Fluvicolinae	Empidonax	Empidonax fulvifrons
1152	species	Black-capped Flycatcher	Moucherolle à tête noire	Passeriformes	Tyrannidae	Fluvicolinae	Empidonax	Empidonax atriceps	Monotypic.
1153	species	Black Phoebe	Moucherolle noir	Passeriformes	Tyrannidae	Fluvicolinae	Sayornis	Sayornis nigricans
1154	species	Eastern Phoebe	Moucherolle phébi	Passeriformes	Tyrannidae	Fluvicolinae	Sayornis	Sayornis phoebe	Monotypic.
1155	species	Say's Phoebe	Moucherolle à ventre roux	Passeriformes	Tyrannidae	Fluvicolinae	Sayornis	Sayornis saya
1156	species	Vermilion Flycatcher	Moucherolle vermillon	Passeriformes	Tyrannidae	Fluvicolinae	Pyrocephalus	Pyrocephalus rubinus
1157	species	Pied Water-Tyrant	Moucherolle pie	Passeriformes	Tyrannidae	Fluvicolinae	Fluvicola	Fluvicola pica
1158	species	Long-tailed Tyrant	Moucherolle à longs brins	Passeriformes	Tyrannidae	Fluvicolinae	Colonia	Colonia colonus
1159	species	Cattle Tyrant	Moucherolle querelleur	Passeriformes	Tyrannidae	Fluvicolinae	Machetornis	Machetornis rixosa
1160	species	Bright-rumped Attila	Attila à croupion jaune	Passeriformes	Tyrannidae	Tyranninae	Attila	Attila spadiceus
12061	species	Choco Sirystes	Tyran du Choco	Passeriformes	Tyrannidae	Tyranninae	Sirystes	Sirystes albogriseus	Formerly considered conspecific with Sirystes sibilator.
1162	species	Rufous Mourner	Tyran plaintif	Passeriformes	Tyrannidae	Tyranninae	Rhytipterna	Rhytipterna holerythra
1163	species	Yucatan Flycatcher	Tyran du Yucatan	Passeriformes	Tyrannidae	Tyranninae	Myiarchus	Myiarchus yucatanensis
1164	species	Sad Flycatcher	Tyran triste	Passeriformes	Tyrannidae	Tyranninae	Myiarchus	Myiarchus barbirostris	Monotypic.
1165	species	Dusky-capped Flycatcher	Tyran olivâtre	Passeriformes	Tyrannidae	Tyranninae	Myiarchus	Myiarchus tuberculifer
1166	species	Panama Flycatcher	Tyran du Panama	Passeriformes	Tyrannidae	Tyranninae	Myiarchus	Myiarchus panamensis
1167	species	Ash-throated Flycatcher	Tyran à gorge cendrée	Passeriformes	Tyrannidae	Tyranninae	Myiarchus	Myiarchus cinerascens
1168	species	Nutting's Flycatcher	Tyran de Nutting	Passeriformes	Tyrannidae	Tyranninae	Myiarchus	Myiarchus nuttingi
1169	species	Great Crested Flycatcher	Tyran huppé	Passeriformes	Tyrannidae	Tyranninae	Myiarchus	Myiarchus crinitus	Monotypic.
1170	species	Brown-crested Flycatcher	Tyran de Wied	Passeriformes	Tyrannidae	Tyranninae	Myiarchus	Myiarchus tyrannulus
1171	species	Grenada Flycatcher	Tyran bavard	Passeriformes	Tyrannidae	Tyranninae	Myiarchus	Myiarchus nugator	Monotypic.
1172	species	Rufous-tailed Flycatcher	Tyran à queue rousse	Passeriformes	Tyrannidae	Tyranninae	Myiarchus	Myiarchus validus	Monotypic.
1173	species	La Sagra's Flycatcher	Tyran de La Sagra	Passeriformes	Tyrannidae	Tyranninae	Myiarchus	Myiarchus sagrae
1174	species	Stolid Flycatcher	Tyran grosse-tête	Passeriformes	Tyrannidae	Tyranninae	Myiarchus	Myiarchus stolidus
1175	species	Puerto Rican Flycatcher	Tyran de Porto Rico	Passeriformes	Tyrannidae	Tyranninae	Myiarchus	Myiarchus antillarum	Monotypic.
1176	species	Lesser Antillean Flycatcher	Tyran janeau	Passeriformes	Tyrannidae	Tyranninae	Myiarchus	Myiarchus oberi
1177	species	Flammulated Flycatcher	Tyran flammé	Passeriformes	Tyrannidae	Tyranninae	Deltarhynchus	Deltarhynchus flammulatus	Monotypic.
1178	species	Lesser Kiskadee	Tyran licteur	Passeriformes	Tyrannidae	Tyranninae	Pitangus	Pitangus lictor
1179	species	Great Kiskadee	Tyran quiquivi	Passeriformes	Tyrannidae	Tyranninae	Pitangus	Pitangus sulphuratus
1180	species	Boat-billed Flycatcher	Tyran pitangua	Passeriformes	Tyrannidae	Tyranninae	Megarynchus	Megarynchus pitangua
1181	species	Rusty-margined Flycatcher	Tyran de Cayenne	Passeriformes	Tyrannidae	Tyranninae	Myiozetetes	Myiozetetes cayanensis
1182	species	Social Flycatcher	Tyran sociable	Passeriformes	Tyrannidae	Tyranninae	Myiozetetes	Myiozetetes similis
1183	species	Gray-capped Flycatcher	Tyran à tête grise	Passeriformes	Tyrannidae	Tyranninae	Myiozetetes	Myiozetetes granadensis
1184	species	White-ringed Flycatcher	Tyran diadème	Passeriformes	Tyrannidae	Tyranninae	Conopias	Conopias albovittatus
1185	species	Golden-bellied Flycatcher	Tyran à ventre d'or	Passeriformes	Tyrannidae	Tyranninae	Myiodynastes	Myiodynastes hemichrysus	Monotypic.
1186	species	Golden-crowned Flycatcher	Tyran à casque d'or	Passeriformes	Tyrannidae	Tyranninae	Myiodynastes	Myiodynastes chrysocephalus
1187	species	Streaked Flycatcher	Tyran audacieux	Passeriformes	Tyrannidae	Tyranninae	Myiodynastes	Myiodynastes maculatus
1188	species	Sulphur-bellied Flycatcher	Tyran tigré	Passeriformes	Tyrannidae	Tyranninae	Myiodynastes	Myiodynastes luteiventris	Monotypic.
1189	species	Piratic Flycatcher	Tyran pirate	Passeriformes	Tyrannidae	Tyranninae	Legatus	Legatus leucophaius
1190	species	Variegated Flycatcher	Tyran tacheté	Passeriformes	Tyrannidae	Tyranninae	Empidonomus	Empidonomus varius		A
2053	species	Crowned Slaty Flycatcher	Tyran oriflamme	Passeriformes	Tyrannidae	Tyranninae	Empidonomus	Empidonomus aurantioatrocristatus		A
1191	species	Tropical Kingbird	Tyran mélancolique	Passeriformes	Tyrannidae	Tyranninae	Tyrannus	Tyrannus melancholicus
1192	species	Couch's Kingbird	Tyran de Couch	Passeriformes	Tyrannidae	Tyranninae	Tyrannus	Tyrannus couchii	Monotypic.
1193	species	Cassin's Kingbird	Tyran de Cassin	Passeriformes	Tyrannidae	Tyranninae	Tyrannus	Tyrannus vociferans
1194	species	Thick-billed Kingbird	Tyran à bec épais	Passeriformes	Tyrannidae	Tyranninae	Tyrannus	Tyrannus crassirostris
1195	species	Western Kingbird	Tyran de l'Ouest	Passeriformes	Tyrannidae	Tyranninae	Tyrannus	Tyrannus verticalis	Monotypic.
1196	species	Eastern Kingbird	Tyran tritri	Passeriformes	Tyrannidae	Tyranninae	Tyrannus	Tyrannus tyrannus	Monotypic.
1197	species	Gray Kingbird	Tyran gris	Passeriformes	Tyrannidae	Tyranninae	Tyrannus	Tyrannus dominicensis
1198	species	Loggerhead Kingbird	Tyran tête-police	Passeriformes	Tyrannidae	Tyranninae	Tyrannus	Tyrannus caudifasciatus
1199	species	Giant Kingbird	Tyran géant	Passeriformes	Tyrannidae	Tyranninae	Tyrannus	Tyrannus cubensis	Monotypic.
1200	species	Scissor-tailed Flycatcher	Tyran à longue queue	Passeriformes	Tyrannidae	Tyranninae	Tyrannus	Tyrannus forficatus	Monotypic.
1201	species	Fork-tailed Flycatcher	Tyran des savanes	Passeriformes	Tyrannidae	Tyranninae	Tyrannus	Tyrannus savana
2030	species	Gray-headed Piprites	Piprite à tête grise	Passeriformes	Tyrannidae	Incertae sedis	Piprites	Piprites griseiceps	Monotypic.
10741	species	Northern Schiffornis	Antriade du Verapaz	Passeriformes	Tityridae		Schiffornis	Schiffornis veraepacis	Formerly treated as conspecific with Schiffornis turdina.
10751	species	Russet-winged Schiffornis	Antriade sténorhynque	Passeriformes	Tityridae		Schiffornis	Schiffornis stenorhyncha	Formerly treated as conspecific with Schiffornis turdina.
2022	species	Speckled Mourner	Aulia tacheté	Passeriformes	Tityridae		Laniocera	Laniocera rufescens
2033	species	Masked Tityra	Tityre masqué	Passeriformes	Tityridae		Tityra	Tityra semifasciata
2032	species	Black-crowned Tityra	Tityre à tête noire	Passeriformes	Tityridae		Tityra	Tityra inquisitor
1647	species	Barred Becard	Bécarde barrée	Passeriformes	Tityridae		Pachyramphus	Pachyramphus versicolor
2023	species	Cinereous Becard	Bécarde cendrée	Passeriformes	Tityridae		Pachyramphus	Pachyramphus rufus
2028	species	Cinnamon Becard	Bécarde cannelle	Passeriformes	Tityridae		Pachyramphus	Pachyramphus cinnamomeus
2025	species	White-winged Becard	Bécarde à ailes blanches	Passeriformes	Tityridae		Pachyramphus	Pachyramphus polychopterus
2026	species	Black-and-white Becard	Bécarde pie	Passeriformes	Tityridae		Pachyramphus	Pachyramphus albogriseus
2027	species	Gray-collared Becard	Bécarde du Mexique	Passeriformes	Tityridae		Pachyramphus	Pachyramphus major
2029	species	Rose-throated Becard	Bécarde à gorge rose	Passeriformes	Tityridae		Pachyramphus	Pachyramphus aglaiae
2024	species	One-colored Becard	Bécarde unicolore	Passeriformes	Tityridae		Pachyramphus	Pachyramphus homochrous
1934	species	Jamaican Becard	Bécarde de la Jamaïque	Passeriformes	Tityridae		Pachyramphus	Pachyramphus niger	Monotypic.
1209	species	Purple-throated Fruitcrow	Coracine noire	Passeriformes	Cotingidae		Querula	Querula purpurata	Monotypic.
1210	species	Bare-necked Umbrellabird	Coracine ombrelle	Passeriformes	Cotingidae		Cephalopterus	Cephalopterus glabricollis	Monotypic.
1203	species	Lovely Cotinga	Cotinga céleste	Passeriformes	Cotingidae		Cotinga	Cotinga amabilis	Monotypic.
1204	species	Turquoise Cotinga	Cotinga turquoise	Passeriformes	Cotingidae		Cotinga	Cotinga ridgwayi	Monotypic.
1205	species	Blue Cotinga	Cotinga bleu	Passeriformes	Cotingidae		Cotinga	Cotinga nattererii	Monotypic.
1202	species	Rufous Piha	Piauhau roux	Passeriformes	Cotingidae		Lipaugus	Lipaugus unirufus
1211	species	Three-wattled Bellbird	Araponga tricaronculé	Passeriformes	Cotingidae		Procnias	Procnias tricarunculatus	Monotypic.
1206	species	Black-tipped Cotinga	Cotinga blanc	Passeriformes	Cotingidae		Carpodectes	Carpodectes hopkei	Monotypic.
1207	species	Yellow-billed Cotinga	Cotinga à bec jaune	Passeriformes	Cotingidae		Carpodectes	Carpodectes antoniae	Monotypic.
1208	species	Snowy Cotinga	Cotinga neigeux	Passeriformes	Cotingidae		Carpodectes	Carpodectes nitidus	Monotypic.
1217	species	Lance-tailed Manakin	Manakin lancéolé	Passeriformes	Pipridae	Piprinae	Chiroxiphia	Chiroxiphia lanceolata	Monotypic.
1218	species	Long-tailed Manakin	Manakin fastueux	Passeriformes	Pipridae	Piprinae	Chiroxiphia	Chiroxiphia linearis
1216	species	White-ruffed Manakin	Manakin à fraise	Passeriformes	Pipridae	Piprinae	Corapipo	Corapipo altera
11611	species	Green Manakin	Manakin vert	Passeriformes	Pipridae	Piprinae	Cryptopipo	Cryptopipo holochlora	Formerly placed in the genus Xenopipo.
10061	species	Blue-crowned Manakin	Manakin à tête bleue	Passeriformes	Pipridae	Piprinae	Lepidothrix	Lepidothrix coronata
1213	species	White-collared Manakin	Manakin à col blanc	Passeriformes	Pipridae	Piprinae	Manacus	Manacus candei	Monotypic.
1214	species	Orange-collared Manakin	Manakin à col orange	Passeriformes	Pipridae	Piprinae	Manacus	Manacus aurantiacus
1215	species	Golden-collared Manakin	Manakin à col d'or	Passeriformes	Pipridae	Piprinae	Manacus	Manacus vitellinus
10561	species	White-crowned Manakin	Manakin à tête blanche	Passeriformes	Pipridae	Piprinae	Dixiphia	Dixiphia pipra	Formerly placed in the genus Pipra.
10581	species	Red-capped Manakin	Manakin à cuisses jaunes	Passeriformes	Pipridae	Piprinae	Ceratopipra	Ceratopipra mentalis	Formerly placed in the genus Pipra.
10591	species	Golden-headed Manakin	Manakin à tête d'or	Passeriformes	Pipridae	Piprinae	Ceratopipra	Ceratopipra erythrocephala	Formerly placed in the genus Pipra.
1223	species	Sharpbill	Oxyrhynque huppé	Passeriformes	Oxyruncidae		Oxyruncus	Oxyruncus cristatus
1229	species	Brown Shrike	Pie-grièche brune	Passeriformes	Laniidae		Lanius	Lanius cristatus		A
1230	species	Loggerhead Shrike	Pie-grièche migratrice	Passeriformes	Laniidae		Lanius	Lanius ludovicianus
1231	species	Northern Shrike	Pie-grièche grise	Passeriformes	Laniidae		Lanius	Lanius excubitor
1268	species	Rufous-browed Peppershrike	Sourciroux mélodieux	Passeriformes	Vireonidae		Cyclarhis	Cyclarhis gujanensis
1261	species	Scrub Greenlet	Viréon à pattes claires	Passeriformes	Vireonidae		Hylophilus	Hylophilus flavipes
1265	species	Chestnut-sided Shrike-Vireo	Smaragdan ceinturé	Passeriformes	Vireonidae		Vireolanius	Vireolanius melitophrys
1266	species	Green Shrike-Vireo	Smaragdan émeraude	Passeriformes	Vireonidae		Vireolanius	Vireolanius pulchellus
1267	species	Yellow-browed Shrike-Vireo	Smaragdan à sourcils jaunes	Passeriformes	Vireonidae		Vireolanius	Vireolanius eximius
1262	species	Tawny-crowned Greenlet	Viréon à calotte rousse	Passeriformes	Vireonidae		Tunchiornis	Tunchiornis ochraceiceps	Formerly considered part of Hylophilus.
1263	species	Golden-fronted Greenlet	Viréon à front d'or	Passeriformes	Vireonidae		Pachysylvia	Pachysylvia aurantiifrons	Formerly considered part of Hylophilus.
1264	species	Lesser Greenlet	Viréon menu	Passeriformes	Vireonidae		Pachysylvia	Pachysylvia decurtata	Formerly considered part of Hylophilus.
1253	species	Golden Vireo	Viréo doré	Passeriformes	Vireonidae		Vireo	Vireo hypochryseus
1246	species	Blue Mountain Vireo	Viréo d'Osburn	Passeriformes	Vireonidae		Vireo	Vireo osburni	Monotypic.
1232	species	Slaty Vireo	Viréo ardoisé	Passeriformes	Vireonidae		Vireo	Vireo brevipennis
1243	species	Black-capped Vireo	Viréo à tête noire	Passeriformes	Vireonidae		Vireo	Vireo atricapilla	Monotypic.
1244	species	Dwarf Vireo	Viréo nain	Passeriformes	Vireonidae		Vireo	Vireo nelsoni	Monotypic.
1233	species	White-eyed Vireo	Viréo aux yeux blancs	Passeriformes	Vireonidae		Vireo	Vireo griseus
1234	species	Thick-billed Vireo	Viréo à bec fort	Passeriformes	Vireonidae		Vireo	Vireo crassirostris
1235	species	Mangrove Vireo	Viréo des mangroves	Passeriformes	Vireonidae		Vireo	Vireo pallens
1236	species	Cozumel Vireo	Viréo de Cozumel	Passeriformes	Vireonidae		Vireo	Vireo bairdi	Monotypic.
1237	species	San Andres Vireo	Viréo de San Andrés	Passeriformes	Vireonidae		Vireo	Vireo caribaeus	Monotypic.
1238	species	Jamaican Vireo	Viréo de la Jamaïque	Passeriformes	Vireonidae		Vireo	Vireo modestus	Monotypic.
1239	species	Cuban Vireo	Viréo de Cuba	Passeriformes	Vireonidae		Vireo	Vireo gundlachii	Monotypic.
1240	species	Puerto Rican Vireo	Viréo de Porto Rico	Passeriformes	Vireonidae		Vireo	Vireo latimeri	Monotypic.
1241	species	Flat-billed Vireo	Viréo d'Hispaniola	Passeriformes	Vireonidae		Vireo	Vireo nanus	Monotypic.
1242	species	Bell's Vireo	Viréo de Bell	Passeriformes	Vireonidae		Vireo	Vireo bellii
1245	species	Gray Vireo	Viréo gris	Passeriformes	Vireonidae		Vireo	Vireo vicinior	Monotypic.
1252	species	Hutton's Vireo	Viréo de Hutton	Passeriformes	Vireonidae		Vireo	Vireo huttoni
1247	species	Yellow-throated Vireo	Viréo à gorge jaune	Passeriformes	Vireonidae		Vireo	Vireo flavifrons	Monotypic.
1251	species	Yellow-winged Vireo	Viréo à ailes jaunes	Passeriformes	Vireonidae		Vireo	Vireo carmioli	Monotypic.
1249	species	Cassin's Vireo	Viréo de Cassin	Passeriformes	Vireonidae		Vireo	Vireo cassinii
1250	species	Blue-headed Vireo	Viréo à tête bleue	Passeriformes	Vireonidae		Vireo	Vireo solitarius
1248	species	Plumbeous Vireo	Viréo plombé	Passeriformes	Vireonidae		Vireo	Vireo plumbeus
1256	species	Philadelphia Vireo	Viréo de Philadelphie	Passeriformes	Vireonidae		Vireo	Vireo philadelphicus	Monotypic.
1254	species	Warbling Vireo	Viréo mélodieux	Passeriformes	Vireonidae		Vireo	Vireo gilvus
1255	species	Brown-capped Vireo	Viréo à calotte brune	Passeriformes	Vireonidae		Vireo	Vireo leucophrys
1257	species	Red-eyed Vireo	Viréo aux yeux rouges	Passeriformes	Vireonidae		Vireo	Vireo olivaceus
1258	species	Yellow-green Vireo	Viréo jaune-verdâtre	Passeriformes	Vireonidae		Vireo	Vireo flavoviridis
1259	species	Black-whiskered Vireo	Viréo à moustaches	Passeriformes	Vireonidae		Vireo	Vireo altiloquus
1260	species	Yucatan Vireo	Viréo du Yucatan	Passeriformes	Vireonidae		Vireo	Vireo magister
1978	species	Gray Jay	Mésangeai du Canada	Passeriformes	Corvidae		Perisoreus	Perisoreus canadensis
1285	species	White-throated Jay	Geai masqué	Passeriformes	Corvidae		Cyanolyca	Cyanolyca mirabilis	Monotypic.
1283	species	Dwarf Jay	Geai nain	Passeriformes	Corvidae		Cyanolyca	Cyanolyca nana	Monotypic.
1282	species	Black-throated Jay	Geai à gorge noire	Passeriformes	Corvidae		Cyanolyca	Cyanolyca pumilo	Monotypic.
1284	species	Silvery-throated Jay	Geai à gorge argentée	Passeriformes	Corvidae		Cyanolyca	Cyanolyca argentigula
1281	species	Azure-hooded Jay	Geai couronné	Passeriformes	Corvidae		Cyanolyca	Cyanolyca cucullata
1271	species	Black-throated Magpie-Jay	Geai à face noire	Passeriformes	Corvidae		Calocitta	Calocitta colliei	Monotypic.
1272	species	White-throated Magpie-Jay	Geai à face blanche	Passeriformes	Corvidae		Calocitta	Calocitta formosa
1276	species	Brown Jay	Geai enfumé	Passeriformes	Corvidae		Psilorhinus	Psilorhinus morio
1273	species	Tufted Jay	Geai panaché	Passeriformes	Corvidae		Cyanocorax	Cyanocorax dickeyi	Monotypic.
1274	species	Black-chested Jay	Geai à poitrine noire	Passeriformes	Corvidae		Cyanocorax	Cyanocorax affinis
1275	species	Green Jay	Geai vert	Passeriformes	Corvidae		Cyanocorax	Cyanocorax yncas
1277	species	Bushy-crested Jay	Geai houppé	Passeriformes	Corvidae		Cyanocorax	Cyanocorax melanocyaneus
1278	species	San Blas Jay	Geai de San Blas	Passeriformes	Corvidae		Cyanocorax	Cyanocorax sanblasianus
1279	species	Yucatan Jay	Geai du Yucatan	Passeriformes	Corvidae		Cyanocorax	Cyanocorax yucatanicus
1280	species	Purplish-backed Jay	Geai à dos violet	Passeriformes	Corvidae		Cyanocorax	Cyanocorax beecheii	Monotypic.
1291	species	Pinyon Jay	Geai des pinèdes	Passeriformes	Corvidae		Gymnorhinus	Gymnorhinus cyanocephalus	Monotypic.
1269	species	Steller's Jay	Geai de Steller	Passeriformes	Corvidae		Cyanocitta	Cyanocitta stelleri
1270	species	Blue Jay	Geai bleu	Passeriformes	Corvidae		Cyanocitta	Cyanocitta cristata
1286	species	Florida Scrub-Jay	Geai à gorge blanche	Passeriformes	Corvidae		Aphelocoma	Aphelocoma coerulescens	Monotypic.
1287	species	Island Scrub-Jay	Geai de Santa Cruz	Passeriformes	Corvidae		Aphelocoma	Aphelocoma insularis	Monotypic.
1288	species	California Scrub-Jay	Geai buissonnier	Passeriformes	Corvidae		Aphelocoma	Aphelocoma californica	Formerly considered conspecific with Aphelocoma woodhouseii.
12111	species	Woodhouse's Scrub-Jay	Geai de Woodhouse	Passeriformes	Corvidae		Aphelocoma	Aphelocoma woodhouseii	Formerly considered conspecific with Aphelocoma californica.
1289	species	Transvolcanic Jay	Geai des volcans	Passeriformes	Corvidae		Aphelocoma	Aphelocoma ultramarina
2078	species	Mexican Jay	Geai du Mexique	Passeriformes	Corvidae		Aphelocoma	Aphelocoma wollweberi
1290	species	Unicolored Jay	Geai unicolore	Passeriformes	Corvidae		Aphelocoma	Aphelocoma unicolor
1292	species	Clark's Nutcracker	Cassenoix d'Amérique	Passeriformes	Corvidae		Nucifraga	Nucifraga columbiana	Monotypic.
1293	species	Black-billed Magpie	Pie d'Amérique	Passeriformes	Corvidae		Pica	Pica hudsonia
1294	species	Yellow-billed Magpie	Pie à bec jaune	Passeriformes	Corvidae		Pica	Pica nuttalli	Monotypic.
1295	species	Eurasian Jackdaw	Choucas des tours	Passeriformes	Corvidae		Corvus	Corvus monedula		A
1296	species	American Crow	Corneille d'Amérique	Passeriformes	Corvidae		Corvus	Corvus brachyrhynchos
1297	species	Northwestern Crow	Corneille d'Alaska	Passeriformes	Corvidae		Corvus	Corvus caurinus	Monotypic.
1298	species	Palm Crow	Corneille palmiste	Passeriformes	Corvidae		Corvus	Corvus palmarum
1299	species	Cuban Crow	Corneille de Cuba	Passeriformes	Corvidae		Corvus	Corvus nasicus	Monotypic.
1300	species	White-necked Crow	Corneille d'Hispaniola	Passeriformes	Corvidae		Corvus	Corvus leucognaphalus	Monotypic.
1301	species	Jamaican Crow	Corneille de la Jamaïque	Passeriformes	Corvidae		Corvus	Corvus jamaicensis	Monotypic.
1302	species	Tamaulipas Crow	Corneille du Mexique	Passeriformes	Corvidae		Corvus	Corvus imparatus	Monotypic.
1303	species	Sinaloa Crow	Corneille du Sinaloa	Passeriformes	Corvidae		Corvus	Corvus sinaloae	Monotypic.
1304	species	Fish Crow	Corneille de rivage	Passeriformes	Corvidae		Corvus	Corvus ossifragus	Monotypic.
1305	species	Hawaiian Crow	Corneille d'Hawaï	Passeriformes	Corvidae		Corvus	Corvus hawaiiensis	Monotypic.		H
1306	species	Chihuahuan Raven	Corbeau à cou blanc	Passeriformes	Corvidae		Corvus	Corvus cryptoleucus	Monotypic.
1307	species	Common Raven	Grand Corbeau	Passeriformes	Corvidae		Corvus	Corvus corax
2063	species	Kauai Elepaio	Monarque de Kauai	Passeriformes	Monarchidae		Chasiempis	Chasiempis sclateri	Monotypic.		H
2064	species	Oahu Elepaio	Monarque d'Oahu	Passeriformes	Monarchidae		Chasiempis	Chasiempis ibidis			H
1308	species	Hawaii Elepaio	Monarque d'Hawaï	Passeriformes	Monarchidae		Chasiempis	Chasiempis sandwichensis			H
1309	species	Eurasian Skylark	Alouette des champs	Passeriformes	Alaudidae		Alauda	Alauda arvensis
1310	species	Horned Lark	Alouette hausse-col	Passeriformes	Alaudidae		Eremophila	Eremophila alpestris
1311	species	Purple Martin	Hirondelle noire	Passeriformes	Hirundinidae	Hirundininae	Progne	Progne subis
1312	species	Cuban Martin	Hirondelle de Cuba	Passeriformes	Hirundinidae	Hirundininae	Progne	Progne cryptoleuca	Monotypic.
1313	species	Caribbean Martin	Hirondelle à ventre blanc	Passeriformes	Hirundinidae	Hirundininae	Progne	Progne dominicensis	Monotypic.
1314	species	Sinaloa Martin	Hirondelle du Sinaloa	Passeriformes	Hirundinidae	Hirundininae	Progne	Progne sinaloae	Monotypic.
1315	species	Gray-breasted Martin	Hirondelle chalybée	Passeriformes	Hirundinidae	Hirundininae	Progne	Progne chalybea
1316	species	Southern Martin	Hirondelle gracieuse	Passeriformes	Hirundinidae	Hirundininae	Progne	Progne elegans	Monotypic.
1317	species	Brown-chested Martin	Hirondelle tapère	Passeriformes	Hirundinidae	Hirundininae	Progne	Progne tapera					N
1318	species	Tree Swallow	Hirondelle bicolore	Passeriformes	Hirundinidae	Hirundininae	Tachycineta	Tachycineta bicolor	Monotypic.
1319	species	Mangrove Swallow	Hirondelle des mangroves	Passeriformes	Hirundinidae	Hirundininae	Tachycineta	Tachycineta albilinea	Monotypic.
1320	species	Golden Swallow	Hirondelle dorée	Passeriformes	Hirundinidae	Hirundininae	Tachycineta	Tachycineta euchrysea
1321	species	Violet-green Swallow	Hirondelle à face blanche	Passeriformes	Hirundinidae	Hirundininae	Tachycineta	Tachycineta thalassina
1322	species	Bahama Swallow	Hirondelle des Bahamas	Passeriformes	Hirundinidae	Hirundininae	Tachycineta	Tachycineta cyaneoviridis	Monotypic.
1323	species	Blue-and-white Swallow	Hirondelle bleu et blanc	Passeriformes	Hirundinidae	Hirundininae	Pygochelidon	Pygochelidon cyanoleuca	Monotypic.
1324	species	Black-capped Swallow	Hirondelle à tête noire	Passeriformes	Hirundinidae	Hirundininae	Atticora	Atticora pileata	Monotypic. Formerly placed in Notiochelidon.
1325	species	White-thighed Swallow	Hirondelle à cuisses blanches	Passeriformes	Hirundinidae	Hirundininae	Atticora	Atticora tibialis	Formerly placed in Neochelidon.
1326	species	Northern Rough-winged Swallow	Hirondelle à ailes hérissées	Passeriformes	Hirundinidae	Hirundininae	Stelgidopteryx	Stelgidopteryx serripennis
1327	species	Southern Rough-winged Swallow	Hirondelle à gorge rousse	Passeriformes	Hirundinidae	Hirundininae	Stelgidopteryx	Stelgidopteryx ruficollis
1328	species	Bank Swallow	Hirondelle de rivage	Passeriformes	Hirundinidae	Hirundininae	Riparia	Riparia riparia
1329	species	Cliff Swallow	Hirondelle à front blanc	Passeriformes	Hirundinidae	Hirundininae	Petrochelidon	Petrochelidon pyrrhonota
1330	species	Cave Swallow	Hirondelle à front brun	Passeriformes	Hirundinidae	Hirundininae	Petrochelidon	Petrochelidon fulva
1331	species	Barn Swallow	Hirondelle rustique	Passeriformes	Hirundinidae	Hirundininae	Hirundo	Hirundo rustica
1332	species	Common House-Martin	Hirondelle de fenêtre	Passeriformes	Hirundinidae	Hirundininae	Delichon	Delichon urbicum		A
1333	species	Carolina Chickadee	Mésange de Caroline	Passeriformes	Paridae		Poecile	Poecile carolinensis
1334	species	Black-capped Chickadee	Mésange à tête noire	Passeriformes	Paridae		Poecile	Poecile atricapillus
1335	species	Mountain Chickadee	Mésange de Gambel	Passeriformes	Paridae		Poecile	Poecile gambeli
1336	species	Mexican Chickadee	Mésange grise	Passeriformes	Paridae		Poecile	Poecile sclateri
1337	species	Chestnut-backed Chickadee	Mésange à dos marron	Passeriformes	Paridae		Poecile	Poecile rufescens
1338	species	Boreal Chickadee	Mésange à tête brune	Passeriformes	Paridae		Poecile	Poecile hudsonicus
1339	species	Gray-headed Chickadee	Mésange lapone	Passeriformes	Paridae		Poecile	Poecile cinctus
1340	species	Bridled Titmouse	Mésange arlequin	Passeriformes	Paridae		Baeolophus	Baeolophus wollweberi
1341	species	Oak Titmouse	Mésange unicolore	Passeriformes	Paridae		Baeolophus	Baeolophus inornatus
1342	species	Juniper Titmouse	Mésange des genévriers	Passeriformes	Paridae		Baeolophus	Baeolophus ridgwayi
1343	species	Tufted Titmouse	Mésange bicolore	Passeriformes	Paridae		Baeolophus	Baeolophus bicolor
1344	species	Black-crested Titmouse	Mésange à plumet noir	Passeriformes	Paridae		Baeolophus	Baeolophus atricristatus
1345	species	Verdin	Auripare verdin	Passeriformes	Remizidae		Auriparus	Auriparus flaviceps
1346	species	Bushtit	Mésange buissonnière	Passeriformes	Aegithalidae		Psaltriparus	Psaltriparus minimus
1347	species	Red-breasted Nuthatch	Sittelle à poitrine rousse	Passeriformes	Sittidae	Sittinae	Sitta	Sitta canadensis	Monotypic.
1348	species	White-breasted Nuthatch	Sittelle à poitrine blanche	Passeriformes	Sittidae	Sittinae	Sitta	Sitta carolinensis
1349	species	Pygmy Nuthatch	Sittelle pygmée	Passeriformes	Sittidae	Sittinae	Sitta	Sitta pygmaea
1350	species	Brown-headed Nuthatch	Sittelle à tête brune	Passeriformes	Sittidae	Sittinae	Sitta	Sitta pusilla
1351	species	Brown Creeper	Grimpereau brun	Passeriformes	Certhiidae	Certhiinae	Certhia	Certhia americana
1362	species	Rock Wren	Troglodyte des rochers	Passeriformes	Troglodytidae		Salpinctes	Salpinctes obsoletus
1396	species	Nightingale Wren	Troglodyte philomèle	Passeriformes	Troglodytidae		Microcerculus	Microcerculus philomela	Monotypic.
1397	species	Scaly-breasted Wren	Troglodyte siffleur	Passeriformes	Troglodytidae		Microcerculus	Microcerculus marginatus
1363	species	Canyon Wren	Troglodyte des canyons	Passeriformes	Troglodytidae		Catherpes	Catherpes mexicanus
1364	species	Sumichrast's Wren	Troglodyte à bec fin	Passeriformes	Troglodytidae		Hylorchilus	Hylorchilus sumichrasti	Monotypic.
1365	species	Nava's Wren	Troglodyte de Nava	Passeriformes	Troglodytidae		Hylorchilus	Hylorchilus navai	Monotypic.
1383	species	Zapata Wren	Troglodyte de Zapata	Passeriformes	Troglodytidae		Ferminia	Ferminia cerverai	Monotypic.
1384	species	House Wren	Troglodyte familier	Passeriformes	Troglodytidae		Troglodytes	Troglodytes aedon
1385	species	Socorro Wren	Troglodyte de Socorro	Passeriformes	Troglodytidae		Troglodytes	Troglodytes sissonii	Monotypic.
1386	species	Clarion Wren	Troglodyte de Clarion	Passeriformes	Troglodytidae		Troglodytes	Troglodytes tanneri	Monotypic.
1387	species	Rufous-browed Wren	Troglodyte à sourcils roux	Passeriformes	Troglodytidae		Troglodytes	Troglodytes rufociliatus
1388	species	Ochraceous Wren	Troglodyte ocré	Passeriformes	Troglodytidae		Troglodytes	Troglodytes ochraceus
2065	species	Pacific Wren	Troglodyte de Baird	Passeriformes	Troglodytidae		Troglodytes	Troglodytes pacificus
2066	species	Winter Wren	Troglodyte des forêts	Passeriformes	Troglodytidae		Troglodytes	Troglodytes hiemalis
1393	species	Timberline Wren	Troglodyte des volcans	Passeriformes	Troglodytidae		Thryorchilus	Thryorchilus browni	Monotypic.
1390	species	Sedge Wren	Troglodyte à bec court	Passeriformes	Troglodytidae		Cistothorus	Cistothorus platensis
1391	species	Marsh Wren	Troglodyte des marais	Passeriformes	Troglodytidae		Cistothorus	Cistothorus palustris
1378	species	Carolina Wren	Troglodyte de Caroline	Passeriformes	Troglodytidae		Thryothorus	Thryothorus ludovicianus
1382	species	Bewick's Wren	Troglodyte de Bewick	Passeriformes	Troglodytidae		Thryomanes	Thryomanes bewickii
1353	species	White-headed Wren	Troglodyte à tête blanche	Passeriformes	Troglodytidae		Campylorhynchus	Campylorhynchus albobrunneus
1354	species	Band-backed Wren	Troglodyte zoné	Passeriformes	Troglodytidae		Campylorhynchus	Campylorhynchus zonatus
1355	species	Gray-barred Wren	Troglodyte zébré	Passeriformes	Troglodytidae		Campylorhynchus	Campylorhynchus megalopterus
1356	species	Giant Wren	Troglodyte géant	Passeriformes	Troglodytidae		Campylorhynchus	Campylorhynchus chiapensis	Monotypic.
11541	species	Bicolored Wren	Troglodyte bicolore	Passeriformes	Troglodytidae		Campylorhynchus	Campylorhynchus griseus
1357	species	Rufous-naped Wren	Troglodyte à nuque rousse	Passeriformes	Troglodytidae		Campylorhynchus	Campylorhynchus rufinucha
1358	species	Spotted Wren	Troglodyte tacheté	Passeriformes	Troglodytidae		Campylorhynchus	Campylorhynchus gularis	Monotypic.
1359	species	Boucard's Wren	Troglodyte de Boucard	Passeriformes	Troglodytidae		Campylorhynchus	Campylorhynchus jocosus	Monotypic.
1360	species	Yucatan Wren	Troglodyte du Yucatan	Passeriformes	Troglodytidae		Campylorhynchus	Campylorhynchus yucatanicus	Monotypic.
1361	species	Cactus Wren	Troglodyte des cactus	Passeriformes	Troglodytidae		Campylorhynchus	Campylorhynchus brunneicapillus
10091	species	Sooty-headed Wren	Troglodyte moine	Passeriformes	Troglodytidae		Pheugopedius	Pheugopedius spadix	Monotypic.
10101	species	Black-throated Wren	Troglodyte à gorge noire	Passeriformes	Troglodytidae		Pheugopedius	Pheugopedius atrogularis	Monotypic.
10111	species	Rufous-breasted Wren	Troglodyte des halliers	Passeriformes	Troglodytidae		Pheugopedius	Pheugopedius rutilus
10121	species	Spot-breasted Wren	Troglodyte à poitrine tachetée	Passeriformes	Troglodytidae		Pheugopedius	Pheugopedius maculipectus
10161	species	Happy Wren	Troglodyte joyeux	Passeriformes	Troglodytidae		Pheugopedius	Pheugopedius felix
10151	species	Black-bellied Wren	Troglodyte à ventre noir	Passeriformes	Troglodytidae		Pheugopedius	Pheugopedius fasciatoventris
10191	species	Rufous-and-white Wren	Troglodyte rufalbin	Passeriformes	Troglodytidae		Thryophilus	Thryophilus rufalbus
10201	species	Sinaloa Wren	Troglodyte du Sinaloa	Passeriformes	Troglodytidae		Thryophilus	Thryophilus sinaloa
10211	species	Banded Wren	Troglodyte barré	Passeriformes	Troglodytidae		Thryophilus	Thryophilus pleurostictus
10241	species	Stripe-throated Wren	Troglodyte balafré	Passeriformes	Troglodytidae		Cantorchilus	Cantorchilus leucopogon
10271	species	Stripe-breasted Wren	Troglodyte flammé	Passeriformes	Troglodytidae		Cantorchilus	Cantorchilus thoracicus	Monotypic.
10281	species	Cabanis's Wren	Troglodyte modeste	Passeriformes	Troglodytidae		Cantorchilus	Cantorchilus modestus	Formerly called Plain Wren, but now treated separately from Cantorchilus zeledoni and C. elutus.
12071	species	Canebrake Wren	Troglodyte de Zeledon	Passeriformes	Troglodytidae		Cantorchilus	Cantorchilus zeledoni	Formerly considered conspecific with Cantorchilus modestus and C. elutus.
12081	species	Isthmian Wren	Troglodyte du Panama	Passeriformes	Troglodytidae		Cantorchilus	Cantorchilus elutus	Formerly considered conspecific with Cantorchilus modestus and C. zeledoni.
10291	species	Bay Wren	Troglodyte à calotte noire	Passeriformes	Troglodytidae		Cantorchilus	Cantorchilus nigricapillus
10301	species	Riverside Wren	Troglodyte des ruisseaux	Passeriformes	Troglodytidae		Cantorchilus	Cantorchilus semibadius	Monotypic.
10311	species	Buff-breasted Wren	Troglodyte à face pâle	Passeriformes	Troglodytidae		Cantorchilus	Cantorchilus leucotis
1392	species	White-bellied Wren	Troglodyte à ventre blanc	Passeriformes	Troglodytidae		Uropsila	Uropsila leucogastra
1394	species	White-breasted Wood-Wren	Troglodyte à poitrine blanche	Passeriformes	Troglodytidae		Henicorhina	Henicorhina leucosticta
1395	species	Gray-breasted Wood-Wren	Troglodyte à poitrine grise	Passeriformes	Troglodytidae		Henicorhina	Henicorhina leucophrys
1398	species	Song Wren	Troglodyte chanteur	Passeriformes	Troglodytidae		Cyphorhinus	Cyphorhinus phaeocephalus
2008	species	Tawny-faced Gnatwren	Microbate cendré	Passeriformes	Polioptilidae		Microbates	Microbates cinereiventris
1936	species	Long-billed Gnatwren	Microbate à long bec	Passeriformes	Polioptilidae		Ramphocaenus	Ramphocaenus melanurus
2010	species	Blue-gray Gnatcatcher	Gobemoucheron gris-bleu	Passeriformes	Polioptilidae		Polioptila	Polioptila caerulea
2009	species	Cuban Gnatcatcher	Gobemoucheron de Cuba	Passeriformes	Polioptilidae		Polioptila	Polioptila lembeyei	Monotypic.
2015	species	California Gnatcatcher	Gobemoucheron de Californie	Passeriformes	Polioptilidae		Polioptila	Polioptila californica
2014	species	Black-tailed Gnatcatcher	Gobemoucheron à queue noire	Passeriformes	Polioptilidae		Polioptila	Polioptila melanura
2034	species	Black-capped Gnatcatcher	Gobemoucheron à coiffe noire	Passeriformes	Polioptilidae		Polioptila	Polioptila nigriceps
2013	species	White-lored Gnatcatcher	Gobemoucheron à face blanche	Passeriformes	Polioptilidae		Polioptila	Polioptila albiloris
2012	species	Tropical Gnatcatcher	Gobemoucheron tropical	Passeriformes	Polioptilidae		Polioptila	Polioptila plumbea
2011	species	Slate-throated Gnatcatcher	Gobemoucheron ardoisé	Passeriformes	Polioptilidae		Polioptila	Polioptila schistaceigula	Monotypic.
1399	species	American Dipper	Cincle d'Amérique	Passeriformes	Cinclidae		Cinclus	Cinclus mexicanus
1400	species	Red-vented Bulbul	Bulbul à ventre rouge	Passeriformes	Pycnonotidae		Pycnonotus	Pycnonotus cafer			H	I
1401	species	Red-whiskered Bulbul	Bulbul orphée	Passeriformes	Pycnonotidae		Pycnonotus	Pycnonotus jocosus			H	I
1402	species	Golden-crowned Kinglet	Roitelet à couronne dorée	Passeriformes	Regulidae		Regulus	Regulus satrapa
1403	species	Ruby-crowned Kinglet	Roitelet à couronne rubis	Passeriformes	Regulidae		Regulus	Regulus calendula
1404	species	Japanese Bush-Warbler	Bouscarle chanteuse	Passeriformes	Cettiidae		Cettia	Cettia diphone			H	I
1408	species	Willow Warbler	Pouillot fitis	Passeriformes	Phylloscopidae		Phylloscopus	Phylloscopus trochilus		A
11021	species	Common Chiffchaff	Pouillot véloce	Passeriformes	Phylloscopidae		Phylloscopus	Phylloscopus collybita		A
1409	species	Wood Warbler	Pouillot siffleur	Passeriformes	Phylloscopidae		Phylloscopus	Phylloscopus sibilatrix	Monotypic.	A
1410	species	Dusky Warbler	Pouillot brun	Passeriformes	Phylloscopidae		Phylloscopus	Phylloscopus fuscatus		A
2016	species	Pallas's Leaf Warbler	Pouillot de Pallas	Passeriformes	Phylloscopidae		Phylloscopus	Phylloscopus proregulus		A
1411	species	Yellow-browed Warbler	Pouillot à grands sourcils	Passeriformes	Phylloscopidae		Phylloscopus	Phylloscopus inornatus		A
1412	species	Arctic Warbler	Pouillot boréal	Passeriformes	Phylloscopidae		Phylloscopus	Phylloscopus borealis
11031	species	Kamchatka Leaf Warbler	Pouillot du Kamchatka	Passeriformes	Phylloscopidae		Phylloscopus	Phylloscopus examinandus		A
1413	species	Lesser Whitethroat	Fauvette babillarde	Passeriformes	Sylviidae		Sylvia	Sylvia curruca		A
1483	species	Wrentit	Cama brune	Passeriformes	Sylviidae		Chamaea	Chamaea fasciata
1484	species	Japanese White-eye	Zostérops du Japon	Passeriformes	Zosteropidae		Zosterops	Zosterops japonicus			H	I
1480	species	Greater Necklaced Laughingthrush	Garrulaxe à plastron	Passeriformes	Timaliidae		Garrulax	Garrulax pectoralis			H	I
1481	species	Hwamei	Garrulaxe hoamy	Passeriformes	Timaliidae		Garrulax	Garrulax canorus			H	I
1482	species	Red-billed Leiothrix	Léiothrix jaune	Passeriformes	Timaliidae		Leiothrix	Leiothrix lutea			H	I
1407	species	Millerbird	Rousserolle obscure	Passeriformes	Acrocephalidae		Acrocephalus	Acrocephalus familiaris			H
2054	species	Sedge Warbler	Phragmite des joncs	Passeriformes	Acrocephalidae		Acrocephalus	Acrocephalus schoenobaenus		A
1352	species	Black-capped Donacobius	Donacobe à miroir	Passeriformes	Donacobiidae		Donacobius	Donacobius atricapilla
1405	species	Middendorff's Grasshopper-Warbler	Locustelle de Middendorff	Passeriformes	Locustellidae		Locustella	Locustella ochotensis		A
1406	species	Lanceolated Warbler	Locustelle lancéolée	Passeriformes	Locustellidae		Locustella	Locustella lanceolata		A
1418	species	Gray-streaked Flycatcher	Gobemouche à taches grises	Passeriformes	Muscicapidae		Muscicapa	Muscicapa griseisticta	Monotypic.	A
1419	species	Asian Brown Flycatcher	Gobemouche brun	Passeriformes	Muscicapidae		Muscicapa	Muscicapa dauurica	Monotypic.	A
1420	species	Spotted Flycatcher	Gobemouche gris	Passeriformes	Muscicapidae		Muscicapa	Muscicapa striata		A
1417	species	Dark-sided Flycatcher	Gobemouche de Sibérie	Passeriformes	Muscicapidae		Muscicapa	Muscicapa sibirica		A
1425	species	White-rumped Shama	Shama à croupion blanc	Passeriformes	Muscicapidae		Copsychus	Copsychus malabaricus			H	I
1389	species	Rufous-tailed Robin	Rossignol siffleur	Passeriformes	Muscicapidae		Luscinia	Luscinia sibilans	Monotypic.	A
1421	species	Siberian Rubythroat	Rossignol calliope	Passeriformes	Muscicapidae		Luscinia	Luscinia calliope	Monotypic.	A
1422	species	Bluethroat	Gorgebleue à miroir	Passeriformes	Muscicapidae		Luscinia	Luscinia svecica
1423	species	Siberian Blue Robin	Rossignol bleu	Passeriformes	Muscicapidae		Luscinia	Luscinia cyane		A
1424	species	Red-flanked Bluetail	Rossignol à flancs roux	Passeriformes	Muscicapidae		Tarsiger	Tarsiger cyanurus		A
1414	species	Narcissus Flycatcher	Gobemouche narcisse	Passeriformes	Muscicapidae		Ficedula	Ficedula narcissina		A
1415	species	Mugimaki Flycatcher	Gobemouche mugimaki	Passeriformes	Muscicapidae		Ficedula	Ficedula mugimaki	Monotypic.	A
1416	species	Taiga Flycatcher	Gobemouche de la taïga	Passeriformes	Muscicapidae		Ficedula	Ficedula albicilla	Monotypic.	A
11561	species	Common Redstart	Rougequeue à front blanc	Passeriformes	Muscicapidae		Phoenicurus	Phoenicurus phoenicurus		A
1426	species	Northern Wheatear	Traquet motteux	Passeriformes	Muscicapidae		Oenanthe	Oenanthe oenanthe
1427	species	Stonechat	Tarier pâtre	Passeriformes	Muscicapidae		Saxicola	Saxicola torquatus		A
1428	species	Eastern Bluebird	Merlebleu de l'Est	Passeriformes	Turdidae		Sialia	Sialia sialis
1429	species	Western Bluebird	Merlebleu de l'Ouest	Passeriformes	Turdidae		Sialia	Sialia mexicana
1430	species	Mountain Bluebird	Merlebleu azuré	Passeriformes	Turdidae		Sialia	Sialia currucoides	Monotypic.
1431	species	Townsend's Solitaire	Solitaire de Townsend	Passeriformes	Turdidae		Myadestes	Myadestes townsendi
1432	species	Brown-backed Solitaire	Solitaire à dos brun	Passeriformes	Turdidae		Myadestes	Myadestes occidentalis
1433	species	Cuban Solitaire	Solitaire de Cuba	Passeriformes	Turdidae		Myadestes	Myadestes elisabeth
1434	species	Rufous-throated Solitaire	Solitaire siffleur	Passeriformes	Turdidae		Myadestes	Myadestes genibarbis
1435	species	Black-faced Solitaire	Solitaire masqué	Passeriformes	Turdidae		Myadestes	Myadestes melanops	Monotypic.
1436	species	Varied Solitaire	Solitaire varié	Passeriformes	Turdidae		Myadestes	Myadestes coloratus	Monotypic.
1437	species	Slate-colored Solitaire	Solitaire ardoisé	Passeriformes	Turdidae		Myadestes	Myadestes unicolor
1438	species	Kamao	Solitaire kamao	Passeriformes	Turdidae		Myadestes	Myadestes myadestinus	Monotypic.		H
1439	species	Amaui	Solitaire d'Oahu	Passeriformes	Turdidae		Myadestes	Myadestes woahensis	Monotypic.		H			†
1440	species	Olomao	Solitaire de Lanai	Passeriformes	Turdidae		Myadestes	Myadestes lanaiensis			H
1441	species	Omao	Solitaire d'Hawaï	Passeriformes	Turdidae		Myadestes	Myadestes obscurus	Monotypic.		H
1442	species	Puaiohi	Solitaire puaïohi	Passeriformes	Turdidae		Myadestes	Myadestes palmeri	Monotypic.		H
1443	species	Black-billed Nightingale-Thrush	Grive à bec noir	Passeriformes	Turdidae		Catharus	Catharus gracilirostris
1444	species	Orange-billed Nightingale-Thrush	Grive à bec orange	Passeriformes	Turdidae		Catharus	Catharus aurantiirostris
1445	species	Slaty-backed Nightingale-Thrush	Grive ardoisée	Passeriformes	Turdidae		Catharus	Catharus fuscater
1446	species	Russet Nightingale-Thrush	Grive roussâtre	Passeriformes	Turdidae		Catharus	Catharus occidentalis
1447	species	Ruddy-capped Nightingale-Thrush	Grive à calotte rousse	Passeriformes	Turdidae		Catharus	Catharus frantzii
1448	species	Black-headed Nightingale-Thrush	Grive à tête noire	Passeriformes	Turdidae		Catharus	Catharus mexicanus
1449	species	Spotted Nightingale-Thrush	Grive tavelée	Passeriformes	Turdidae		Catharus	Catharus dryas
1450	species	Veery	Grive fauve	Passeriformes	Turdidae		Catharus	Catharus fuscescens
1451	species	Gray-cheeked Thrush	Grive à joues grises	Passeriformes	Turdidae		Catharus	Catharus minimus
1452	species	Bicknell's Thrush	Grive de Bicknell	Passeriformes	Turdidae		Catharus	Catharus bicknelli	Monotypic.
1453	species	Swainson's Thrush	Grive à dos olive	Passeriformes	Turdidae		Catharus	Catharus ustulatus
1454	species	Hermit Thrush	Grive solitaire	Passeriformes	Turdidae		Catharus	Catharus guttatus
1455	species	Wood Thrush	Grive des bois	Passeriformes	Turdidae		Hylocichla	Hylocichla mustelina	Monotypic.
1456	species	Eurasian Blackbird	Merle noir	Passeriformes	Turdidae		Turdus	Turdus merula		A
1457	species	Eyebrowed Thrush	Merle obscur	Passeriformes	Turdidae		Turdus	Turdus obscurus	Monotypic.				N
1458	species	Dusky Thrush	Grive de Naumann	Passeriformes	Turdidae		Turdus	Turdus naumanni	Monotypic.	A
1459	species	Fieldfare	Grive litorne	Passeriformes	Turdidae		Turdus	Turdus pilaris	Monotypic.	A
1460	species	Redwing	Grive mauvis	Passeriformes	Turdidae		Turdus	Turdus iliacus		A
1927	species	Song Thrush	Grive musicienne	Passeriformes	Turdidae		Turdus	Turdus philomelos		A
1461	species	Sooty Thrush	Merle fuligineux	Passeriformes	Turdidae		Turdus	Turdus nigrescens	Monotypic.
1462	species	Black Thrush	Merle enfumé	Passeriformes	Turdidae		Turdus	Turdus infuscatus	Monotypic.
1463	species	Mountain Thrush	Merle de montagne	Passeriformes	Turdidae		Turdus	Turdus plebejus
1464	species	Cocoa Thrush	Merle cacao	Passeriformes	Turdidae		Turdus	Turdus fumigatus
1465	species	Pale-vented Thrush	Merle cul-blanc	Passeriformes	Turdidae		Turdus	Turdus obsoletus
1466	species	Clay-colored Thrush	Merle fauve	Passeriformes	Turdidae		Turdus	Turdus grayi
1467	species	Spectacled Thrush	Merle à lunettes	Passeriformes	Turdidae		Turdus	Turdus nudigenis
1468	species	White-eyed Thrush	Merle aux yeux blancs	Passeriformes	Turdidae		Turdus	Turdus jamaicensis	Monotypic.
1469	species	White-throated Thrush	Merle à gorge blanche	Passeriformes	Turdidae		Turdus	Turdus assimilis
1470	species	Rufous-backed Robin	Merle à dos roux	Passeriformes	Turdidae		Turdus	Turdus rufopalliatus
1471	species	Rufous-collared Robin	Merle à col roux	Passeriformes	Turdidae		Turdus	Turdus rufitorques	Monotypic.
1472	species	American Robin	Merle d'Amérique	Passeriformes	Turdidae		Turdus	Turdus migratorius
1473	species	La Selle Thrush	Merle de La Selle	Passeriformes	Turdidae		Turdus	Turdus swalesi
1474	species	White-chinned Thrush	Merle à miroir	Passeriformes	Turdidae		Turdus	Turdus aurantius	Monotypic.
1475	species	Grand Cayman Thrush	Merle de Grande Caïman	Passeriformes	Turdidae		Turdus	Turdus ravidus	Monotypic.					†
1476	species	Red-legged Thrush	Merle vantard	Passeriformes	Turdidae		Turdus	Turdus plumbeus
1477	species	Forest Thrush	Grive à pieds jaunes	Passeriformes	Turdidae		Turdus	Turdus lherminieri
1478	species	Varied Thrush	Grive à collier	Passeriformes	Turdidae		Ixoreus	Ixoreus naevius
1479	species	Aztec Thrush	Grive aztèque	Passeriformes	Turdidae		Ridgwayia	Ridgwayia pinicola
1503	species	Blue Mockingbird	Moqueur bleu	Passeriformes	Mimidae		Melanotis	Melanotis caerulescens
1504	species	Blue-and-white Mockingbird	Moqueur bleu et blanc	Passeriformes	Mimidae		Melanotis	Melanotis hypoleucus	Monotypic.
1486	species	Black Catbird	Moqueur noir	Passeriformes	Mimidae		Melanoptila	Melanoptila glabrirostris	Monotypic.
1485	species	Gray Catbird	Moqueur chat	Passeriformes	Mimidae		Dumetella	Dumetella carolinensis	Monotypic.
1502	species	White-breasted Thrasher	Moqueur gorge-blanche	Passeriformes	Mimidae		Ramphocinclus	Ramphocinclus brachyurus
1505	species	Scaly-breasted Thrasher	Moqueur grivotte	Passeriformes	Mimidae		Allenia	Allenia fusca
1506	species	Pearly-eyed Thrasher	Moqueur corossol	Passeriformes	Mimidae		Margarops	Margarops fuscatus
1507	species	Brown Trembler	Trembleur brun	Passeriformes	Mimidae		Cinclocerthia	Cinclocerthia ruficauda
1508	species	Gray Trembler	Trembleur gris	Passeriformes	Mimidae		Cinclocerthia	Cinclocerthia gutturalis
1498	species	Curve-billed Thrasher	Moqueur à bec courbe	Passeriformes	Mimidae		Toxostoma	Toxostoma curvirostre
1497	species	Ocellated Thrasher	Moqueur ocellé	Passeriformes	Mimidae		Toxostoma	Toxostoma ocellatum
1492	species	Brown Thrasher	Moqueur roux	Passeriformes	Mimidae		Toxostoma	Toxostoma rufum
1493	species	Long-billed Thrasher	Moqueur à long bec	Passeriformes	Mimidae		Toxostoma	Toxostoma longirostre
1494	species	Cozumel Thrasher	Moqueur de Cozumel	Passeriformes	Mimidae		Toxostoma	Toxostoma guttatum	Monotypic.
1496	species	Bendire's Thrasher	Moqueur de Bendire	Passeriformes	Mimidae		Toxostoma	Toxostoma bendirei	Monotypic.
1495	species	Gray Thrasher	Moqueur gris	Passeriformes	Mimidae		Toxostoma	Toxostoma cinereum
1499	species	California Thrasher	Moqueur de Californie	Passeriformes	Mimidae		Toxostoma	Toxostoma redivivum
1501	species	Le Conte's Thrasher	Moqueur de Le Conte	Passeriformes	Mimidae		Toxostoma	Toxostoma lecontei
1500	species	Crissal Thrasher	Moqueur cul-roux	Passeriformes	Mimidae		Toxostoma	Toxostoma crissale
1491	species	Sage Thrasher	Moqueur des armoises	Passeriformes	Mimidae		Oreoscoptes	Oreoscoptes montanus	Monotypic.
1490	species	Bahama Mockingbird	Moqueur des Bahamas	Passeriformes	Mimidae		Mimus	Mimus gundlachii
1489	species	Socorro Mockingbird	Moqueur de Socorro	Passeriformes	Mimidae		Mimus	Mimus graysoni	Monotypic.
1488	species	Tropical Mockingbird	Moqueur des savanes	Passeriformes	Mimidae		Mimus	Mimus gilvus
1487	species	Northern Mockingbird	Moqueur polyglotte	Passeriformes	Mimidae		Mimus	Mimus polyglottos
1509	species	European Starling	Étourneau sansonnet	Passeriformes	Sturnidae		Sturnus	Sturnus vulgaris				I
1510	species	Common Myna	Martin triste	Passeriformes	Sturnidae		Acridotheres	Acridotheres tristis				I
1511	species	Hill Myna	Mainate religieux	Passeriformes	Sturnidae		Gracula	Gracula religiosa				I
1524	species	Bohemian Waxwing	Jaseur boréal	Passeriformes	Bombycillidae		Bombycilla	Bombycilla garrulus
1525	species	Cedar Waxwing	Jaseur d'Amérique	Passeriformes	Bombycillidae		Bombycilla	Bombycilla cedrorum	Monotypic.
1224	species	Kauai Oo	Moho de Kauai	Passeriformes	Mohoidae		Moho	Moho braccatus	Monotypic.		H			†
1225	species	Oahu Oo	Moho d'Oahu	Passeriformes	Mohoidae		Moho	Moho apicalis	Monotypic.		H			†
1226	species	Bishop's Oo	Moho de Bishop	Passeriformes	Mohoidae		Moho	Moho bishopi	Monotypic.		H			†
1227	species	Hawaii Oo	Moho d'Hawaï	Passeriformes	Mohoidae		Moho	Moho nobilis	Monotypic.		H			†
1228	species	Kioea	Kioéa d'Hawaï	Passeriformes	Mohoidae		Chaetoptila	Chaetoptila angustipluma	Monotypic.		H			†
1526	species	Black-and-yellow Silky-flycatcher	Phénoptile noir et jaune	Passeriformes	Ptiliogonatidae		Phainoptila	Phainoptila melanoxantha
1527	species	Gray Silky-flycatcher	Ptilogon cendré	Passeriformes	Ptiliogonatidae		Ptiliogonys	Ptiliogonys cinereus
1528	species	Long-tailed Silky-flycatcher	Ptilogon à longue queue	Passeriformes	Ptiliogonatidae		Ptiliogonys	Ptiliogonys caudatus	Monotypic.
1529	species	Phainopepla	Phénopèple luisant	Passeriformes	Ptiliogonatidae		Phainopepla	Phainopepla nitens
1530	species	Palmchat	Esclave palmiste	Passeriformes	Dulidae		Dulus	Dulus dominicus	Monotypic.
1531	species	Olive Warbler	Fauvine des pins	Passeriformes	Peucedramidae		Peucedramus	Peucedramus taeniatus
1512	species	Siberian Accentor	Accenteur montanelle	Passeriformes	Prunellidae		Prunella	Prunella montanella		A
1909	species	Village Weaver	Tisserin gendarme	Passeriformes	Ploceidae	Ploceinae	Ploceus	Ploceus cucullatus				I
1910	species	Northern Red Bishop	Euplecte franciscain	Passeriformes	Ploceidae	Ploceinae	Euplectes	Euplectes franciscanus				I
1911	species	Yellow-crowned Bishop	Euplecte vorabé	Passeriformes	Ploceidae	Ploceinae	Euplectes	Euplectes afer	.			I
1977	species	Pin-tailed Whydah	Veuve dominicaine	Passeriformes	Viduidae		Vidua	Vidua macroura	Monotypic.			I
1912	species	Red-cheeked Cordonbleu	Cordonbleu à joues rouges	Passeriformes	Estrildidae		Uraeginthus	Uraeginthus bengalus			H	I
1913	species	Lavender Waxbill	Astrild queue-de-vinaigre	Passeriformes	Estrildidae		Estrilda	Estrilda caerulescens	Monotypic.		H	I
1914	species	Orange-cheeked Waxbill	Astrild à joues orange	Passeriformes	Estrildidae		Estrilda	Estrilda melpoda				I
1915	species	Black-rumped Waxbill	Astrild cendré	Passeriformes	Estrildidae		Estrilda	Estrilda troglodytes	Monotypic.			I
1916	species	Common Waxbill	Astrild ondulé	Passeriformes	Estrildidae		Estrilda	Estrilda astrild				I
1917	species	Red Avadavat	Bengali rouge	Passeriformes	Estrildidae		Amandava	Amandava amandava				I
11101	species	Bronze Mannikin	Capucin nonnette	Passeriformes	Estrildidae		Spermestes	Spermestes cucullata	Formerly placed in Lonchura.			I
11121	species	Indian Silverbill	Capucin bec-de-plomb	Passeriformes	Estrildidae		Euodice	Euodice malabarica	Formerly placed in Lonchura.			I
11131	species	African Silverbill	Capucin bec-d'argent	Passeriformes	Estrildidae		Euodice	Euodice cantans	Formerly placed in Lonchura.			I
11141	species	Java Sparrow	Padda de Java	Passeriformes	Estrildidae		Lonchura	Lonchura oryzivora	Formerly placed in Padda.			I
1921	species	Scaly-breasted Munia	Capucin damier	Passeriformes	Estrildidae		Lonchura	Lonchura punctulata				I
1922	species	Tricolored Munia	Capucin à dos marron	Passeriformes	Estrildidae		Lonchura	Lonchura malacca				I
1923	species	Chestnut Munia	Capucin à tête noire	Passeriformes	Estrildidae		Lonchura	Lonchura atricapilla				I
1907	species	House Sparrow	Moineau domestique	Passeriformes	Passeridae		Passer	Passer domesticus				I
1908	species	Eurasian Tree Sparrow	Moineau friquet	Passeriformes	Passeridae		Passer	Passer montanus				I
1513	species	Eastern Yellow Wagtail	Bergeronnette de Béringie	Passeriformes	Motacillidae		Motacilla	Motacilla tschutschensis
1514	species	Citrine Wagtail	Bergeronnette citrine	Passeriformes	Motacillidae		Motacilla	Motacilla citreola		A
1515	species	Gray Wagtail	Bergeronnette des ruisseaux	Passeriformes	Motacillidae		Motacilla	Motacilla cinerea		A
1516	species	White Wagtail	Bergeronnette grise	Passeriformes	Motacillidae		Motacilla	Motacilla alba
1517	species	Tree Pipit	Pipit des arbres	Passeriformes	Motacillidae		Anthus	Anthus trivialis		A
1518	species	Olive-backed Pipit	Pipit à dos olive	Passeriformes	Motacillidae		Anthus	Anthus hodgsoni		A
1519	species	Pechora Pipit	Pipit de la Petchora	Passeriformes	Motacillidae		Anthus	Anthus gustavi		A
1520	species	Red-throated Pipit	Pipit à gorge rousse	Passeriformes	Motacillidae		Anthus	Anthus cervinus
1521	species	American Pipit	Pipit d'Amérique	Passeriformes	Motacillidae		Anthus	Anthus rubescens
1522	species	Sprague's Pipit	Pipit de Sprague	Passeriformes	Motacillidae		Anthus	Anthus spragueii	Monotypic.
1523	species	Yellowish Pipit	Pipit jaunâtre	Passeriformes	Motacillidae		Anthus	Anthus lutescens
1828	species	Common Chaffinch	Pinson des arbres	Passeriformes	Fringillidae	Fringillinae	Fringilla	Fringilla coelebs		A
1829	species	Brambling	Pinson du Nord	Passeriformes	Fringillidae	Fringillinae	Fringilla	Fringilla montifringilla	Monotypic.
1830	species	Jamaican Euphonia	Organiste de la Jamaïque	Passeriformes	Fringillidae	Euphoniinae	Euphonia	Euphonia jamaica	Monotypic.
1831	species	Scrub Euphonia	Organiste de brousse	Passeriformes	Fringillidae	Euphoniinae	Euphonia	Euphonia affinis
1832	species	Yellow-crowned Euphonia	Organiste à calotte jaune	Passeriformes	Fringillidae	Euphoniinae	Euphonia	Euphonia luteicapilla	Monotypic.
1833	species	Thick-billed Euphonia	Organiste à bec épais	Passeriformes	Fringillidae	Euphoniinae	Euphonia	Euphonia laniirostris
1834	species	Yellow-throated Euphonia	Organiste à gorge jaune	Passeriformes	Fringillidae	Euphoniinae	Euphonia	Euphonia hirundinacea
1835	species	Antillean Euphonia	Organiste louis-d'or	Passeriformes	Fringillidae	Euphoniinae	Euphonia	Euphonia musica
1836	species	Elegant Euphonia	Organiste à capuchon	Passeriformes	Fringillidae	Euphoniinae	Euphonia	Euphonia elegantissima
1837	species	Fulvous-vented Euphonia	Organiste cul-roux	Passeriformes	Fringillidae	Euphoniinae	Euphonia	Euphonia fulvicrissa
1838	species	Spot-crowned Euphonia	Organiste moucheté	Passeriformes	Fringillidae	Euphoniinae	Euphonia	Euphonia imitans	Monotypic.
1839	species	Olive-backed Euphonia	Organiste olive	Passeriformes	Fringillidae	Euphoniinae	Euphonia	Euphonia gouldi
1840	species	White-vented Euphonia	Organiste cul-blanc	Passeriformes	Fringillidae	Euphoniinae	Euphonia	Euphonia minuta
1841	species	Tawny-capped Euphonia	Organiste à couronne rousse	Passeriformes	Fringillidae	Euphoniinae	Euphonia	Euphonia anneae
1842	species	Orange-bellied Euphonia	Organiste à ventre orange	Passeriformes	Fringillidae	Euphoniinae	Euphonia	Euphonia xanthogaster
1843	species	Yellow-collared Chlorophonia	Organiste à col jaune	Passeriformes	Fringillidae	Euphoniinae	Chlorophonia	Chlorophonia flavirostris	Monotypic.	A
1844	species	Blue-crowned Chlorophonia	Organiste à calotte bleue	Passeriformes	Fringillidae	Euphoniinae	Chlorophonia	Chlorophonia occipitalis	Monotypic.
1845	species	Golden-browed Chlorophonia	Organiste à sourcils jaunes	Passeriformes	Fringillidae	Euphoniinae	Chlorophonia	Chlorophonia callophrys	Monotypic.
10711	species	Asian Rosy-Finch	Roselin brun	Passeriformes	Fringillidae	Carduelinae	Leucosticte	Leucosticte arctoa		A
1846	species	Gray-crowned Rosy-Finch	Roselin à tête grise	Passeriformes	Fringillidae	Carduelinae	Leucosticte	Leucosticte tephrocotis
1847	species	Black Rosy-Finch	Roselin noir	Passeriformes	Fringillidae	Carduelinae	Leucosticte	Leucosticte atrata	Monotypic.
1848	species	Brown-capped Rosy-Finch	Roselin à tête brune	Passeriformes	Fringillidae	Carduelinae	Leucosticte	Leucosticte australis	Monotypic.
1849	species	Pine Grosbeak	Durbec des sapins	Passeriformes	Fringillidae	Carduelinae	Pinicola	Pinicola enucleator
1873	species	Eurasian Bullfinch	Bouvreuil pivoine	Passeriformes	Fringillidae	Carduelinae	Pyrrhula	Pyrrhula pyrrhula		A
1906	species	Poo-uli	Po-o-uli masqué	Passeriformes	Fringillidae	Carduelinae	Melamprosops	Melamprosops phaeosoma	Monotypic.		H
1893	species	Akikiki	Akikiki de Kauai	Passeriformes	Fringillidae	Carduelinae	Oreomystis	Oreomystis bairdi	Monotypic.		H
1895	species	Oahu Alauahio	Alauahaio d’Oahu	Passeriformes	Fringillidae	Carduelinae	Paroreomyza	Paroreomyza maculata	Monotypic.		H
1896	species	Kakawahie	Alauahaio de Molokai	Passeriformes	Fringillidae	Carduelinae	Paroreomyza	Paroreomyza flammea	Monotypic.		H
1897	species	Maui Alauahio	Alauahaio de Maui	Passeriformes	Fringillidae	Carduelinae	Paroreomyza	Paroreomyza montana			H
1880	species	Palila	Psittirostre palila	Passeriformes	Fringillidae	Carduelinae	Loxioides	Loxioides bailleui	Monotypic.		H
1695	species	Laysan Finch	Psittirostre de Laysan	Passeriformes	Fringillidae	Carduelinae	Telespiza	Telespiza cantans	Monotypic.		H
1877	species	Nihoa Finch	Psittirostre de Nihoa	Passeriformes	Fringillidae	Carduelinae	Telespiza	Telespiza ultima	Monotypic.		H
1883	species	Kona Grosbeak	Psittirostre à gros bec	Passeriformes	Fringillidae	Carduelinae	Chloridops	Chloridops kona	Monotypic.		H			†
1881	species	Lesser Koa-Finch	Petit Psittirostre	Passeriformes	Fringillidae	Carduelinae	Rhodacanthis	Rhodacanthis flaviceps	Monotypic.		H			†
1882	species	Greater Koa-Finch	Psittirostre de Palmer	Passeriformes	Fringillidae	Carduelinae	Rhodacanthis	Rhodacanthis palmeri	Monotypic.		H			†
1900	species	Ula-ai-hawane	Ciridopse d'Anna	Passeriformes	Fringillidae	Carduelinae	Ciridops	Ciridops anna	Monotypic.		H			†
1904	species	Akohekohe	Palmérie huppée	Passeriformes	Fringillidae	Carduelinae	Palmeria	Palmeria dolei	Monotypic.		H
11781	species	Laysan Honeycreeper	Picchion de Laysan	Passeriformes	Fringillidae	Carduelinae	Himatione	Himatione fraithii	Formerly considered conspecific with Himatione sanguinea.		H			†
1905	species	Apapane	Picchion cramoisi	Passeriformes	Fringillidae	Carduelinae	Himatione	Himatione sanguinea	Formerly considered conspecific with Himatione fraithii.		H
1901	species	Iiwi	Iiwi rouge	Passeriformes	Fringillidae	Carduelinae	Drepanis	Drepanis coccinea	Monotypic. Formerly placed in the genus Vestiaria.		H
1902	species	Hawaii Mamo	Drépanide mamo	Passeriformes	Fringillidae	Carduelinae	Drepanis	Drepanis pacifica	Monotypic.		H			†
1903	species	Black Mamo	Drépanide noir	Passeriformes	Fringillidae	Carduelinae	Drepanis	Drepanis funerea	Monotypic.		H			†
1878	species	Ou	Psittirostre psittacin	Passeriformes	Fringillidae	Carduelinae	Psittirostra	Psittirostra psittacea	Monotypic.		H
1879	species	Lanai Hookbill	Psittirostre de Munro	Passeriformes	Fringillidae	Carduelinae	Dysmorodrepanis	Dysmorodrepanis munroi	Monotypic.		H			†
1884	species	Maui Parrotbill	Pseudonestor de Maui	Passeriformes	Fringillidae	Carduelinae	Pseudonestor	Pseudonestor xanthophrys	Monotypic.		H
11791	species	Kauai Nukupuu	Nukupuu de Kauai	Passeriformes	Fringillidae	Carduelinae	Hemignathus	Hemignathus hanapepe	Formerly considered conspecific with Hemignathus lucidus and H. affinis.		H
1891	species	Oahu Nukupuu	Nukupuu d'Oahu	Passeriformes	Fringillidae	Carduelinae	Hemignathus	Hemignathus lucidus	Formerly considered conspecific with Hemignathus hanapepe and H. affinis.		H			†
11801	species	Maui Nukupuu	Nukupuu de Maui	Passeriformes	Fringillidae	Carduelinae	Hemignathus	Hemignathus affinis	Formerly considered conspecific with Hemignathus hanapepe and H. lucidus.		H
11811	species	Akiapolaau	Akiapolaau d'Hawaï	Passeriformes	Fringillidae	Carduelinae	Hemignathus	Hemignathus wilsoni	Formerly known as Hemignathus munroi.		H
11711	species	Lesser Akialoa	Akialoa d'Hawaï	Passeriformes	Fringillidae	Carduelinae	Akialoa	Akialoa obscura	Monotypic. Formerly placed in the genus Hemignathus.		H			†
11731	species	Kauai Akialoa	Akialoa de Kauai	Passeriformes	Fringillidae	Carduelinae	Akialoa	Akialoa stejnegeri	Formerly considered conspecific with Akialoa ellisiana and A. lanaiensis.		H
11721	species	Oahu Akialoa	Akialoa d'Oahu	Passeriformes	Fringillidae	Carduelinae	Akialoa	Akialoa ellisiana	Formerly placed in the genus Hemignathus, and considered conspecific with Akialoa stejnegeri and A. lanaiensis		H			†
11741	species	Maui-nui Akialoa	Akialoa de Lanai	Passeriformes	Fringillidae	Carduelinae	Akialoa	Akialoa lanaiensis	Formerly considered conspecific with Akialoa stejnegeri and A. ellisiana.		H			†
2001	species	Anianiau	Anianiau de Kauai	Passeriformes	Fringillidae	Carduelinae	Magumma	Magumma parva	Monotypic.		H
11661	species	Hawaii Amakihi	Amakihi familier	Passeriformes	Fringillidae	Carduelinae	Chlorodrepanis	Chlorodrepanis virens	Formerly placed in the genus Hemignathus.		H
11671	species	Oahu Amakihi	Amakihi d'Oahu	Passeriformes	Fringillidae	Carduelinae	Chlorodrepanis	Chlorodrepanis flava	Formerly placed in the genus Hemignathus.		H
11681	species	Kauai Amakihi	Amakihi de Stejneger	Passeriformes	Fringillidae	Carduelinae	Chlorodrepanis	Chlorodrepanis stejnegeri	Formerly placed in the genus Hemignathus.		H
11751	species	Greater Amakihi	Grand Amakihi	Passeriformes	Fringillidae	Carduelinae	Viridonia	Viridonia sagittirostris	Monotypic. Formerly placed in the genus Hemignathus.		H			†
10681	species	Hawaii Creeper	Loxopse mana	Passeriformes	Fringillidae	Carduelinae	Loxops	Loxops mana	Formerly placed in the genus Oreomystis. Monotypic.		H
1898	species	Akekee	Loxopse de Kauai	Passeriformes	Fringillidae	Carduelinae	Loxops	Loxops caeruleirostris	Monotypic.		H
11761	species	Oahu Akepa	Loxopse d'Oahu	Passeriformes	Fringillidae	Carduelinae	Loxops	Loxops wolstenholmei	Formerly considered conspecific with Loxops coccineus and L. ochraceus.		H
11771	species	Maui Akepa	Loxopse de Maui	Passeriformes	Fringillidae	Carduelinae	Loxops	Loxops ochraceus	Formerly considered conspecific with Loxops wolstenholmei and L. coccineus.		H
1899	species	Hawaii Akepa	Loxopse d'Hawaï	Passeriformes	Fringillidae	Carduelinae	Loxops	Loxops coccineus			H
1850	species	Common Rosefinch	Roselin cramoisi	Passeriformes	Fringillidae	Carduelinae	Carpodacus	Carpodacus erythrinus					N
10371	species	House Finch	Roselin familier	Passeriformes	Fringillidae	Carduelinae	Haemorhous	Haemorhous mexicanus
10351	species	Purple Finch	Roselin pourpré	Passeriformes	Fringillidae	Carduelinae	Haemorhous	Haemorhous purpureus
10361	species	Cassin's Finch	Roselin de Cassin	Passeriformes	Fringillidae	Carduelinae	Haemorhous	Haemorhous cassinii	Monotypic.
1854	species	Red Crossbill	Bec-croisé des sapins	Passeriformes	Fringillidae	Carduelinae	Loxia	Loxia curvirostra
1855	species	Hispaniolan Crossbill	Bec-croisé d'Hispaniola	Passeriformes	Fringillidae	Carduelinae	Loxia	Loxia megaplaga	Monotypic.
1856	species	White-winged Crossbill	Bec-croisé bifascié	Passeriformes	Fringillidae	Carduelinae	Loxia	Loxia leucoptera
1857	species	Common Redpoll	Sizerin flammé	Passeriformes	Fringillidae	Carduelinae	Acanthis	Acanthis flammea
1858	species	Hoary Redpoll	Sizerin blanchâtre	Passeriformes	Fringillidae	Carduelinae	Acanthis	Acanthis hornemanni
1859	species	Eurasian Siskin	Tarin des aulnes	Passeriformes	Fringillidae	Carduelinae	Spinus	Spinus spinus	Monotypic.	A
1860	species	Pine Siskin	Tarin des pins	Passeriformes	Fringillidae	Carduelinae	Spinus	Spinus pinus
1861	species	Black-capped Siskin	Tarin sombre	Passeriformes	Fringillidae	Carduelinae	Spinus	Spinus atriceps	Monotypic.
1862	species	Black-headed Siskin	Chardonneret à tête noire	Passeriformes	Fringillidae	Carduelinae	Spinus	Spinus notatus
1863	species	Yellow-bellied Siskin	Chardonneret à ventre jaune	Passeriformes	Fringillidae	Carduelinae	Spinus	Spinus xanthogastrus
1864	species	Red Siskin	Chardonneret rouge	Passeriformes	Fringillidae	Carduelinae	Spinus	Spinus cucullatus	Monotypic.			I
1865	species	Antillean Siskin	Chardonneret des Antilles	Passeriformes	Fringillidae	Carduelinae	Spinus	Spinus dominicensis	Monotypic.
1866	species	Lesser Goldfinch	Chardonneret mineur	Passeriformes	Fringillidae	Carduelinae	Spinus	Spinus psaltria
1867	species	Lawrence's Goldfinch	Chardonneret gris	Passeriformes	Fringillidae	Carduelinae	Spinus	Spinus lawrencei	Monotypic.
1868	species	American Goldfinch	Chardonneret jaune	Passeriformes	Fringillidae	Carduelinae	Spinus	Spinus tristis
1869	species	European Goldfinch	Chardonneret élégant	Passeriformes	Fringillidae	Carduelinae	Carduelis	Carduelis carduelis				I
1870	species	Oriental Greenfinch	Verdier de Chine	Passeriformes	Fringillidae	Carduelinae	Chloris	Chloris sinica		A
1871	species	Yellow-fronted Canary	Serin du Mozambique	Passeriformes	Fringillidae	Carduelinae	Serinus	Serinus mozambicus				I
1872	species	Island Canary	Serin des Canaries	Passeriformes	Fringillidae	Carduelinae	Serinus	Serinus canaria	Monotypic. Formerly known as Common Canary.			I
1874	species	Hooded Grosbeak	Gros-bec à capuchon	Passeriformes	Fringillidae	Carduelinae	Coccothraustes	Coccothraustes abeillei
1875	species	Evening Grosbeak	Gros-bec errant	Passeriformes	Fringillidae	Carduelinae	Coccothraustes	Coccothraustes vespertinus
1876	species	Hawfinch	Gros-bec casse-noyaux	Passeriformes	Fringillidae	Carduelinae	Coccothraustes	Coccothraustes coccothraustes		A
1733	species	Lapland Longspur	Plectrophane lapon	Passeriformes	Calcariidae		Calcarius	Calcarius lapponicus
1735	species	Chestnut-collared Longspur	Plectrophane à ventre noir	Passeriformes	Calcariidae		Calcarius	Calcarius ornatus	Monotypic.
1734	species	Smith's Longspur	Plectrophane de Smith	Passeriformes	Calcariidae		Calcarius	Calcarius pictus	Monotypic.
1732	species	McCown's Longspur	Plectrophane de McCown	Passeriformes	Calcariidae		Rhynchophanes	Rhynchophanes mccownii	Monotypic.
1744	species	Snow Bunting	Plectrophane des neiges	Passeriformes	Calcariidae		Plectrophenax	Plectrophenax nivalis
1745	species	McKay's Bunting	Plectrophane blanc	Passeriformes	Calcariidae		Plectrophenax	Plectrophenax hyperboreus	Monotypic.
1580	species	Ovenbird	Paruline couronnée	Passeriformes	Parulidae		Seiurus	Seiurus aurocapilla
1578	species	Worm-eating Warbler	Paruline vermivore	Passeriformes	Parulidae		Helmitheros	Helmitheros vermivorum	Monotypic.
1582	species	Louisiana Waterthrush	Paruline hochequeue	Passeriformes	Parulidae		Parkesia	Parkesia motacilla	Monotypic.
1581	species	Northern Waterthrush	Paruline des ruisseaux	Passeriformes	Parulidae		Parkesia	Parkesia noveboracensis	Monotypic.
1532	species	Bachman's Warbler	Paruline de Bachman	Passeriformes	Parulidae		Vermivora	Vermivora bachmanii	Monotypic.					†
1534	species	Golden-winged Warbler	Paruline à ailes dorées	Passeriformes	Parulidae		Vermivora	Vermivora chrysoptera	Monotypic.
1533	species	Blue-winged Warbler	Paruline à ailes bleues	Passeriformes	Parulidae		Vermivora	Vermivora cyanoptera	Monotypic.
1575	species	Black-and-white Warbler	Paruline noir et blanc	Passeriformes	Parulidae		Mniotilta	Mniotilta varia	Monotypic.
1577	species	Prothonotary Warbler	Paruline orangée	Passeriformes	Parulidae		Protonotaria	Protonotaria citrea	Monotypic.
1579	species	Swainson's Warbler	Paruline de Swainson	Passeriformes	Parulidae		Limnothlypis	Limnothlypis swainsonii	Monotypic.
1542	species	Crescent-chested Warbler	Paruline à croissant	Passeriformes	Parulidae		Oreothlypis	Oreothlypis superciliosa
1541	species	Flame-throated Warbler	Paruline embrasée	Passeriformes	Parulidae		Oreothlypis	Oreothlypis gutturalis	Monotypic.
1535	species	Tennessee Warbler	Paruline obscure	Passeriformes	Parulidae		Oreothlypis	Oreothlypis peregrina	Monotypic.
1536	species	Orange-crowned Warbler	Paruline verdâtre	Passeriformes	Parulidae		Oreothlypis	Oreothlypis celata
1539	species	Colima Warbler	Paruline de Colima	Passeriformes	Parulidae		Oreothlypis	Oreothlypis crissalis	Monotypic.
1540	species	Lucy's Warbler	Paruline de Lucy	Passeriformes	Parulidae		Oreothlypis	Oreothlypis luciae	Monotypic.
1537	species	Nashville Warbler	Paruline à joues grises	Passeriformes	Parulidae		Oreothlypis	Oreothlypis ruficapilla
1538	species	Virginia's Warbler	Paruline de Virginia	Passeriformes	Parulidae		Oreothlypis	Oreothlypis virginiae	Monotypic.
1599	species	Semper's Warbler	Paruline pied-blanc	Passeriformes	Parulidae		Leucopeza	Leucopeza semperi	Monotypic.
1584	species	Connecticut Warbler	Paruline à gorge grise	Passeriformes	Parulidae		Oporornis	Oporornis agilis	Monotypic.
1595	species	Gray-crowned Yellowthroat	Paruline à calotte grise	Passeriformes	Parulidae		Geothlypis	Geothlypis poliocephala
1594	species	Masked Yellowthroat	Paruline équatoriale	Passeriformes	Parulidae		Geothlypis	Geothlypis aequinoctialis
1586	species	MacGillivray's Warbler	Paruline des buissons	Passeriformes	Parulidae		Geothlypis	Geothlypis tolmiei
1585	species	Mourning Warbler	Paruline triste	Passeriformes	Parulidae		Geothlypis	Geothlypis philadelphia	Monotypic.
1583	species	Kentucky Warbler	Paruline du Kentucky	Passeriformes	Parulidae		Geothlypis	Geothlypis formosa	Monotypic.
1591	species	Olive-crowned Yellowthroat	Paruline des bambous	Passeriformes	Parulidae		Geothlypis	Geothlypis semiflava
1592	species	Black-polled Yellowthroat	Paruline à face noire	Passeriformes	Parulidae		Geothlypis	Geothlypis speciosa
1588	species	Belding's Yellowthroat	Paruline de Belding	Passeriformes	Parulidae		Geothlypis	Geothlypis beldingi
1590	species	Bahama Yellowthroat	Paruline des Bahamas	Passeriformes	Parulidae		Geothlypis	Geothlypis rostrata
1589	species	Altamira Yellowthroat	Paruline à couronne jaune	Passeriformes	Parulidae		Geothlypis	Geothlypis flavovelata	Monotypic.
1587	species	Common Yellowthroat	Paruline masquée	Passeriformes	Parulidae		Geothlypis	Geothlypis trichas
1593	species	Hooded Yellowthroat	Paruline de Nelson	Passeriformes	Parulidae		Geothlypis	Geothlypis nelsoni
1574	species	Whistling Warbler	Paruline de Saint-Vincent	Passeriformes	Parulidae		Catharopeza	Catharopeza bishopi	Monotypic.
1571	species	Plumbeous Warbler	Paruline caféiette	Passeriformes	Parulidae		Setophaga	Setophaga plumbea	Monotypic.
1573	species	Elfin-woods Warbler	Paruline d'Angela	Passeriformes	Parulidae		Setophaga	Setophaga angelae	Monotypic.
1572	species	Arrowhead Warbler	Paruline de la Jamaïque	Passeriformes	Parulidae		Setophaga	Setophaga pharetra	Monotypic.
1600	species	Hooded Warbler	Paruline à capuchon	Passeriformes	Parulidae		Setophaga	Setophaga citrina	Monotypic.
1576	species	American Redstart	Paruline flamboyante	Passeriformes	Parulidae		Setophaga	Setophaga ruticilla	Monotypic.
1564	species	Kirtland's Warbler	Paruline de Kirtland	Passeriformes	Parulidae		Setophaga	Setophaga kirtlandii	Monotypic.
1548	species	Cape May Warbler	Paruline tigrée	Passeriformes	Parulidae		Setophaga	Setophaga tigrina	Monotypic.
1570	species	Cerulean Warbler	Paruline azurée	Passeriformes	Parulidae		Setophaga	Setophaga cerulea	Monotypic.
1543	species	Northern Parula	Paruline à collier	Passeriformes	Parulidae		Setophaga	Setophaga americana	Monotypic.
1544	species	Tropical Parula	Paruline à joues noires	Passeriformes	Parulidae		Setophaga	Setophaga pitiayumi
1547	species	Magnolia Warbler	Paruline à tête cendrée	Passeriformes	Parulidae		Setophaga	Setophaga magnolia	Monotypic.
1568	species	Bay-breasted Warbler	Paruline à poitrine baie	Passeriformes	Parulidae		Setophaga	Setophaga castanea	Monotypic.
1556	species	Blackburnian Warbler	Paruline à gorge orangée	Passeriformes	Parulidae		Setophaga	Setophaga fusca	Monotypic.
1545	species	Yellow Warbler	Paruline jaune	Passeriformes	Parulidae		Setophaga	Setophaga petechia
1546	species	Chestnut-sided Warbler	Paruline à flancs marron	Passeriformes	Parulidae		Setophaga	Setophaga pensylvanica	Monotypic.
1569	species	Blackpoll Warbler	Paruline rayée	Passeriformes	Parulidae		Setophaga	Setophaga striata	Monotypic.
1549	species	Black-throated Blue Warbler	Paruline bleue	Passeriformes	Parulidae		Setophaga	Setophaga caerulescens
1567	species	Palm Warbler	Paruline à couronne rousse	Passeriformes	Parulidae		Setophaga	Setophaga palmarum
1562	species	Olive-capped Warbler	Paruline à calotte verte	Passeriformes	Parulidae		Setophaga	Setophaga pityophila	Monotypic.
1563	species	Pine Warbler	Paruline des pins	Passeriformes	Parulidae		Setophaga	Setophaga pinus
1550	species	Yellow-rumped Warbler	Paruline à croupion jaune	Passeriformes	Parulidae		Setophaga	Setophaga coronata
1557	species	Yellow-throated Warbler	Paruline à gorge jaune	Passeriformes	Parulidae		Setophaga	Setophaga dominica
2076	species	Bahama Warbler	Paruline de Todd	Passeriformes	Parulidae		Setophaga	Setophaga flavescens
1566	species	Vitelline Warbler	Paruline des Caïmans	Passeriformes	Parulidae		Setophaga	Setophaga vitellina
1565	species	Prairie Warbler	Paruline des prés	Passeriformes	Parulidae		Setophaga	Setophaga discolor
1559	species	Adelaide's Warbler	Paruline d'Adélaïde	Passeriformes	Parulidae		Setophaga	Setophaga adelaidae	Monotypic.
1560	species	Barbuda Warbler	Paruline de Barbuda	Passeriformes	Parulidae		Setophaga	Setophaga subita	Monotypic.
1561	species	St. Lucia Warbler	Paruline de Sainte-Lucie	Passeriformes	Parulidae		Setophaga	Setophaga delicata	Monotypic.
1558	species	Grace's Warbler	Paruline de Grace	Passeriformes	Parulidae		Setophaga	Setophaga graciae
1551	species	Black-throated Gray Warbler	Paruline grise	Passeriformes	Parulidae		Setophaga	Setophaga nigrescens
1554	species	Townsend's Warbler	Paruline de Townsend	Passeriformes	Parulidae		Setophaga	Setophaga townsendi	Monotypic.
1555	species	Hermit Warbler	Paruline à tête jaune	Passeriformes	Parulidae		Setophaga	Setophaga occidentalis	Monotypic.
1552	species	Golden-cheeked Warbler	Paruline à dos noir	Passeriformes	Parulidae		Setophaga	Setophaga chrysoparia	Monotypic.
1553	species	Black-throated Green Warbler	Paruline à gorge noire	Passeriformes	Parulidae		Setophaga	Setophaga virens	Monotypic.
1616	species	Buff-rumped Warbler	Paruline à croupion fauve	Passeriformes	Parulidae		Myiothlypis	Myiothlypis fulvicauda
1609	species	Fan-tailed Warbler	Paruline des rochers	Passeriformes	Parulidae		Basileuterus	Basileuterus lachrymosus
1611	species	Rufous-capped Warbler	Paruline à calotte rousse	Passeriformes	Parulidae		Basileuterus	Basileuterus rufifrons
1613	species	Black-cheeked Warbler	Paruline sombre	Passeriformes	Parulidae		Basileuterus	Basileuterus melanogenys
1614	species	Pirre Warbler	Paruline du Pirré	Passeriformes	Parulidae		Basileuterus	Basileuterus ignotus	Monotypic.
1612	species	Golden-browed Warbler	Paruline à sourcils dorés	Passeriformes	Parulidae		Basileuterus	Basileuterus belli
1610	species	Golden-crowned Warbler	Paruline à couronne dorée	Passeriformes	Parulidae		Basileuterus	Basileuterus culicivorus
12091	species	Costa Rican Warbler	Paruline du Costa Rica	Passeriformes	Parulidae		Basileuterus	Basileuterus melanotis	Formerly considered conspecific with Basileuterus tristriatus.
12101	species	Tacarcuna Warbler	Paruline du Tacarcuna	Passeriformes	Parulidae		Basileuterus	Basileuterus tacarcunae	Formerly considered conspecific with Basileuterus tristriatus and B. melanotis.
1602	species	Canada Warbler	Paruline du Canada	Passeriformes	Parulidae		Cardellina	Cardellina canadensis	Monotypic.
1601	species	Wilson's Warbler	Paruline à calotte noire	Passeriformes	Parulidae		Cardellina	Cardellina pusilla
1603	species	Red-faced Warbler	Paruline à face rouge	Passeriformes	Parulidae		Cardellina	Cardellina rubrifrons	Montypic.
1604	species	Red Warbler	Paruline rouge	Passeriformes	Parulidae		Cardellina	Cardellina rubra
1605	species	Pink-headed Warbler	Paruline à tête rose	Passeriformes	Parulidae		Cardellina	Cardellina versicolor	Monotypic.
1606	species	Painted Redstart	Paruline à ailes blanches	Passeriformes	Parulidae		Myioborus	Myioborus pictus
1607	species	Slate-throated Redstart	Paruline ardoisée	Passeriformes	Parulidae		Myioborus	Myioborus miniatus
1608	species	Collared Redstart	Paruline ceinturée	Passeriformes	Parulidae		Myioborus	Myioborus torquatus	Monotypic.
1617	species	Wrenthrush	Paruline de Zeledon	Passeriformes	Parulidae		Zeledonia	Zeledonia coronata	Monotypic.						*
1618	species	Yellow-breasted Chat	Paruline polyglotte	Passeriformes	Parulidae		Icteria	Icteria virens							*
1621	species	White-winged Warbler	Paruline quatre-yeux	Passeriformes	Parulidae		Xenoligea	Xenoligea montana	Monotypic.						*
1596	species	Green-tailed Warbler	Paruline aux yeux rouges	Passeriformes	Parulidae		Microligea	Microligea palustris							*
1597	species	Yellow-headed Warbler	Paruline de Fernandina	Passeriformes	Parulidae		Teretistris	Teretistris fernandinae	Monotypic.						*
1598	species	Oriente Warbler	Paruline d'Oriente	Passeriformes	Parulidae		Teretistris	Teretistris fornsi							*
1641	species	Blue-and-gold Tanager	Tangara jaune et bleu	Passeriformes	Thraupidae	Thraupinae	Bangsia	Bangsia arcaei
1672	species	Red-crested Cardinal	Paroare huppé	Passeriformes	Thraupidae	Thraupinae	Paroaria	Paroaria coronata	Monotypic.		H	I
1673	species	Yellow-billed Cardinal	Paroare à bec jaune	Passeriformes	Thraupidae	Thraupinae	Paroaria	Paroaria capitata			H	I
1638	species	Blue-gray Tanager	Tangara évêque	Passeriformes	Thraupidae	Thraupinae	Thraupis	Thraupis episcopus
1639	species	Yellow-winged Tanager	Tangara à miroir jaune	Passeriformes	Thraupidae	Thraupinae	Thraupis	Thraupis abbas	Monotypic.
1640	species	Palm Tanager	Tangara des palmiers	Passeriformes	Thraupidae	Thraupinae	Thraupis	Thraupis palmarum
1928	species	Gray-and-gold Tanager	Calliste or-gris	Passeriformes	Thraupidae	Thraupinae	Tangara	Tangara palmeri	Monotypic.
1643	species	Azure-rumped Tanager	Calliste azuré	Passeriformes	Thraupidae	Thraupinae	Tangara	Tangara cabanisi	Monotypic.
1929	species	Lesser Antillean Tanager	Calliste dos-bleu	Passeriformes	Thraupidae	Thraupinae	Tangara	Tangara cucullata
1930	species	Golden-hooded Tanager	Calliste à coiffe d'or	Passeriformes	Thraupidae	Thraupinae	Tangara	Tangara larvata
1931	species	Speckled Tanager	Calliste tiqueté	Passeriformes	Thraupidae	Thraupinae	Tangara	Tangara guttata
1932	species	Green-naped Tanager	Calliste à nuque verte	Passeriformes	Thraupidae	Thraupinae	Tangara	Tangara fucosa	Monotypic.
1933	species	Spangle-cheeked Tanager	Calliste pailleté	Passeriformes	Thraupidae	Thraupinae	Tangara	Tangara dowii	Monotypic.
1642	species	Plain-colored Tanager	Calliste gris	Passeriformes	Thraupidae	Thraupinae	Tangara	Tangara inornata
1648	species	Rufous-winged Tanager	Calliste à ailes rousses	Passeriformes	Thraupidae	Thraupinae	Tangara	Tangara lavinia
2035	species	Bay-headed Tanager	Calliste rouverdin	Passeriformes	Thraupidae	Thraupinae	Tangara	Tangara gyrola
1644	species	Emerald Tanager	Calliste émeraude	Passeriformes	Thraupidae	Thraupinae	Tangara	Tangara florida
1645	species	Silver-throated Tanager	Calliste safran	Passeriformes	Thraupidae	Thraupinae	Tangara	Tangara icterocephala
1622	species	White-eared Conebill	Conirostre oreillard	Passeriformes	Thraupidae	Diglossinae	Conirostrum	Conirostrum leucogenys
1669	species	Saffron Finch	Sicale bouton-d'or	Passeriformes	Thraupidae	Diglossinae	Sicalis	Sicalis flaveola				I			*
1670	species	Grassland Yellow-Finch	Sicale des savanes	Passeriformes	Thraupidae	Diglossinae	Sicalis	Sicalis luteola							*
1666	species	Slaty Finch	Haplospize ardoisé	Passeriformes	Thraupidae	Diglossinae	Haplospiza	Haplospiza rustica							*
1976	species	Peg-billed Finch	Bec-en-cheville gris	Passeriformes	Thraupidae	Diglossinae	Acanthidops	Acanthidops bairdi	Monotypic.						*
1667	species	Cinnamon-bellied Flowerpiercer	Percefleur cannelle	Passeriformes	Thraupidae	Diglossinae	Diglossa	Diglossa baritula							*
1668	species	Slaty Flowerpiercer	Percefleur ardoisé	Passeriformes	Thraupidae	Diglossinae	Diglossa	Diglossa plumbea							*
1652	species	Green Honeycreeper	Tangara émeraude	Passeriformes	Thraupidae	Hemithraupinae	Chlorophanes	Chlorophanes spiza
1624	species	Black-and-yellow Tanager	Tangara loriot	Passeriformes	Thraupidae	Hemithraupinae	Chrysothlypis	Chrysothlypis chrysomelas
1628	species	Sulphur-rumped Tanager	Tangara à croupion jaune	Passeriformes	Thraupidae	Hemithraupinae	Heterospingus	Heterospingus rubrifrons	Monotypic.
1629	species	Scarlet-browed Tanager	Tangara à sourcils roux	Passeriformes	Thraupidae	Hemithraupinae	Heterospingus	Heterospingus xanthopygius
1623	species	Yellow-backed Tanager	Tangara à dos jaune	Passeriformes	Thraupidae	Hemithraupinae	Hemithraupis	Hemithraupis flavicollis
1657	species	Blue-black Grassquit	Jacarini noir	Passeriformes	Thraupidae	Tachyphoninae	Volatinia	Volatinia jacarina							*
1625	species	Gray-headed Tanager	Tangara à tête grise	Passeriformes	Thraupidae	Tachyphoninae	Eucometis	Eucometis penicillata
1630	species	White-shouldered Tanager	Tangara à épaulettes blanches	Passeriformes	Thraupidae	Tachyphoninae	Tachyphonus	Tachyphonus luctuosus
1631	species	Tawny-crested Tanager	Tangara de Delattre	Passeriformes	Thraupidae	Tachyphoninae	Tachyphonus	Tachyphonus delatrii	Monotypic.
1632	species	White-lined Tanager	Tangara à galons blancs	Passeriformes	Thraupidae	Tachyphoninae	Tachyphonus	Tachyphonus rufus	Monotypic.
1626	species	Black-throated Shrike-Tanager	Tangara à gorge noire	Passeriformes	Thraupidae	Tachyphoninae	Lanio	Lanio aurantius	Monotypic.
1627	species	White-throated Shrike-Tanager	Tangara à gorge blanche	Passeriformes	Thraupidae	Tachyphoninae	Lanio	Lanio leucothorax
1633	species	Crimson-collared Tanager	Tangara ceinturé	Passeriformes	Thraupidae	Tachyphoninae	Ramphocelus	Ramphocelus sanguinolentus
1637	species	Flame-rumped Tanager	Tangara flamboyant	Passeriformes	Thraupidae	Tachyphoninae	Ramphocelus	Ramphocelus flammigerus
1635	species	Passerini's Tanager	Tangara à croupion rouge	Passeriformes	Thraupidae	Tachyphoninae	Ramphocelus	Ramphocelus passerinii	Monotypic.
1636	species	Cherrie's Tanager	Tangara du Costa Rica	Passeriformes	Thraupidae	Tachyphoninae	Ramphocelus	Ramphocelus costaricensis	Monotypic.
1634	species	Crimson-backed Tanager	Tangara à dos rouge	Passeriformes	Thraupidae	Tachyphoninae	Ramphocelus	Ramphocelus dimidiatus
1656	species	Swallow Tanager	Tersine hirondelle	Passeriformes	Thraupidae	Dacninae	Tersina	Tersina viridis
1653	species	Shining Honeycreeper	Guit-guit brillant	Passeriformes	Thraupidae	Dacninae	Cyanerpes	Cyanerpes lucidus
1654	species	Purple Honeycreeper	Guit-guit céruléen	Passeriformes	Thraupidae	Dacninae	Cyanerpes	Cyanerpes caeruleus
1655	species	Red-legged Honeycreeper	Guit-guit saï	Passeriformes	Thraupidae	Dacninae	Cyanerpes	Cyanerpes cyaneus
1649	species	Scarlet-thighed Dacnis	Dacnis à cuisses rouges	Passeriformes	Thraupidae	Dacninae	Dacnis	Dacnis venusta
1650	species	Blue Dacnis	Dacnis bleu	Passeriformes	Thraupidae	Dacninae	Dacnis	Dacnis cayana
1651	species	Viridian Dacnis	Dacnis vert	Passeriformes	Thraupidae	Dacninae	Dacnis	Dacnis viguieri	Monotypic.
1999	species	Bananaquit	Sucrier à ventre jaune	Passeriformes	Thraupidae	Coerebinae	Coereba	Coereba flaveola							*
1950	species	Cuban Grassquit	Sporophile petit-chanteur	Passeriformes	Thraupidae	Coerebinae	Tiaris	Tiaris canorus	Monotypic.						*
1966	species	Yellow-faced Grassquit	Sporophile grand-chanteur	Passeriformes	Thraupidae	Coerebinae	Tiaris	Tiaris olivaceus							*
1967	species	Black-faced Grassquit	Sporophile cici	Passeriformes	Thraupidae	Coerebinae	Tiaris	Tiaris bicolor							*
1973	species	Orangequit	Pique-orange de la Jamaïque	Passeriformes	Thraupidae	Coerebinae	Euneornis	Euneornis campestris	Monotypic.						*
1969	species	Puerto Rican Bullfinch	Sporophile de Porto Rico	Passeriformes	Thraupidae	Coerebinae	Loxigilla	Loxigilla portoricensis							*
1970	species	Greater Antillean Bullfinch	Sporophile petit-coq	Passeriformes	Thraupidae	Coerebinae	Loxigilla	Loxigilla violacea							*
1971	species	Lesser Antillean Bullfinch	Sporophile rougegorge	Passeriformes	Thraupidae	Coerebinae	Loxigilla	Loxigilla noctis							*
1972	species	Barbados Bullfinch	Sporophile de Barbade	Passeriformes	Thraupidae	Coerebinae	Loxigilla	Loxigilla barbadensis	Monotypic.						*
1965	species	Cuban Bullfinch	Sporophile négrito	Passeriformes	Thraupidae	Coerebinae	Melopyrrha	Melopyrrha nigra							*
1968	species	Yellow-shouldered Grassquit	Sporophile mantelé	Passeriformes	Thraupidae	Coerebinae	Loxipasser	Loxipasser anoxanthus	Monotypic.						*
1974	species	St. Lucia Black Finch	Moisson pied-blanc	Passeriformes	Thraupidae	Coerebinae	Melanospiza	Melanospiza richardsoni	Monotypic.						*
1975	species	Cocos Finch	Spizin de Cocos	Passeriformes	Thraupidae	Coerebinae	Pinaroloxias	Pinaroloxias inornata	Monotypic.						*
11071	species	Lined Seedeater	Sporophile bouveron	Passeriformes	Thraupidae	Sporophilinae	Sporophila	Sporophila lineola		A					*
1664	species	Thick-billed Seed-Finch	Sporophile à bec fort	Passeriformes	Thraupidae	Sporophilinae	Sporophila	Sporophila funerea	Formerly placed in the genus Oryzoborus.						*
2077	species	Large-billed Seed-Finch	Sporophile crassirostre	Passeriformes	Thraupidae	Sporophilinae	Sporophila	Sporophila crassirostris	Formerly placed in the genus Oryzoborus.						*
1663	species	Nicaraguan Seed-Finch	Sporophile de Nutting	Passeriformes	Thraupidae	Sporophilinae	Sporophila	Sporophila nuttingi	Monotypic. Formerly placed in the genus Oryzoborus.						*
11081	species	Variable Seedeater	Sporophile variable	Passeriformes	Thraupidae	Sporophilinae	Sporophila	Sporophila corvina	Formerly considered conspecific with Sporophila americana.						*
1658	species	Slate-colored Seedeater	Sporophile ardoisé	Passeriformes	Thraupidae	Sporophilinae	Sporophila	Sporophila schistacea							*
1660	species	White-collared Seedeater	Sporophile à col blanc	Passeriformes	Thraupidae	Sporophilinae	Sporophila	Sporophila torqueola							*
1661	species	Yellow-bellied Seedeater	Sporophile à ventre jaune	Passeriformes	Thraupidae	Sporophilinae	Sporophila	Sporophila nigricollis							*
1662	species	Ruddy-breasted Seedeater	Sporophile petit-louis	Passeriformes	Thraupidae	Sporophilinae	Sporophila	Sporophila minuta							*
1671	species	Wedge-tailed Grass-Finch	Grand Tardivole	Passeriformes	Thraupidae	Emberizoidinae	Emberizoides	Emberizoides herbicola							*
1750	species	Black-headed Saltator	Saltator à tête noire	Passeriformes	Thraupidae	Saltatorinae	Saltator	Saltator atriceps
1749	species	Buff-throated Saltator	Saltator des grands-bois	Passeriformes	Thraupidae	Saltatorinae	Saltator	Saltator maximus
1751	species	Slate-colored Grosbeak	Saltator ardoisé	Passeriformes	Thraupidae	Saltatorinae	Saltator	Saltator grossus
1746	species	Lesser Antillean Saltator	Saltator gros-bec	Passeriformes	Thraupidae	Saltatorinae	Saltator	Saltator albicollis
1748	species	Grayish Saltator	Saltator gris	Passeriformes	Thraupidae	Saltatorinae	Saltator	Saltator coerulescens
1747	species	Streaked Saltator	Saltator strié	Passeriformes	Thraupidae	Saltatorinae	Saltator	Saltator striatipectus
2021	species	Puerto Rican Tanager	Tangara de Porto Rico	Passeriformes	Incertae sedis		Nesospingus	Nesospingus speculiferus	Monotypic.						*
1941	species	Black-crowned Palm-Tanager	Tangara à couronne noire	Passeriformes	Incertae sedis		Phaenicophilus	Phaenicophilus palmarum	Monotypic.						*
1942	species	Gray-crowned Palm-Tanager	Tangara quatre-yeux	Passeriformes	Incertae sedis		Phaenicophilus	Phaenicophilus poliocephalus							*
1943	species	Western Chat-Tanager	Tangara d'Haïti	Passeriformes	Incertae sedis		Calyptophilus	Calyptophilus tertius							*
1944	species	Eastern Chat-Tanager	Tangara cornichon	Passeriformes	Incertae sedis		Calyptophilus	Calyptophilus frugivorus							*
1945	species	Rosy Thrush-Tanager	Tangara quéo	Passeriformes	Incertae sedis		Rhodinocichla	Rhodinocichla rosea							*
1946	species	Dusky-faced Tanager	Tangara obscur	Passeriformes	Incertae sedis		Mitrospingus	Mitrospingus cassinii							*
1961	species	Western Spindalis	Zéna à tête rayée	Passeriformes	Incertae sedis		Spindalis	Spindalis zena							*
1962	species	Jamaican Spindalis	Zéna de Jamaïque	Passeriformes	Incertae sedis		Spindalis	Spindalis nigricephala	Monotypic.						*
1963	species	Hispaniolan Spindalis	Zéna d'Hispaniola	Passeriformes	Incertae sedis		Spindalis	Spindalis dominicensis	Monotypic.						*
1964	species	Puerto Rican Spindalis	Zéna de Porto Rico	Passeriformes	Incertae sedis		Spindalis	Spindalis portoricensis	Monotypic.						*
1674	species	Yellow-thighed Finch	Tohi à cuisses jaunes	Passeriformes	Emberizidae		Pselliophorus	Pselliophorus tibialis	Monotypic.
1675	species	Yellow-green Finch	Tohi jaune-vert	Passeriformes	Emberizidae		Pselliophorus	Pselliophorus luteoviridis	Monotypic.
1676	species	Large-footed Finch	Tohi à grands pieds	Passeriformes	Emberizidae		Pezopetes	Pezopetes capitalis	Monotypic.
1679	species	Orange-billed Sparrow	Tohi à bec orange	Passeriformes	Emberizidae		Arremon	Arremon aurantiirostris
1646	species	Sooty-faced Finch	Tohi masqué	Passeriformes	Emberizidae		Arremon	Arremon crassirostris	Monotypic.
2003	species	Chestnut-capped Brushfinch	Tohi à nuque brune	Passeriformes	Emberizidae		Arremon	Arremon brunneinucha
2036	species	Green-striped Brushfinch	Tohi à raies vertes	Passeriformes	Emberizidae		Arremon	Arremon virenticeps	Monotypic.
10321	species	Costa Rican Brushfinch	Tohi du Costa Rica	Passeriformes	Emberizidae		Arremon	Arremon costaricensis	Formerly included in Arremon torquatus.
10331	species	Black-headed Brushfinch	Tohi à tête noire	Passeriformes	Emberizidae		Arremon	Arremon atricapillus	Formerly included in Arremon torquatus.
1680	species	Olive Sparrow	Tohi olive	Passeriformes	Emberizidae		Arremonops	Arremonops rufivirgatus
1681	species	Green-backed Sparrow	Tohi à dos vert	Passeriformes	Emberizidae		Arremonops	Arremonops chloronotus
1682	species	Black-striped Sparrow	Tohi ligné	Passeriformes	Emberizidae		Arremonops	Arremonops conirostris
1677	species	White-naped Brushfinch	Tohi à calotte blanche	Passeriformes	Emberizidae		Atlapetes	Atlapetes albinucha
1678	species	Rufous-capped Brushfinch	Tohi à calotte rousse	Passeriformes	Emberizidae		Atlapetes	Atlapetes pileatus
1687	species	Collared Towhee	Tohi à collier	Passeriformes	Emberizidae		Pipilo	Pipilo ocai
1686	species	Green-tailed Towhee	Tohi à queue verte	Passeriformes	Emberizidae		Pipilo	Pipilo chlorurus	Monotypic.
1688	species	Spotted Towhee	Tohi tacheté	Passeriformes	Emberizidae		Pipilo	Pipilo maculatus
1689	species	Eastern Towhee	Tohi à flancs roux	Passeriformes	Emberizidae		Pipilo	Pipilo erythrophthalmus
1700	species	Rusty Sparrow	Tohi roussâtre	Passeriformes	Emberizidae		Aimophila	Aimophila rufescens
1699	species	Rufous-crowned Sparrow	Tohi à calotte fauve	Passeriformes	Emberizidae		Aimophila	Aimophila ruficeps
2046	species	Oaxaca Sparrow	Tohi d'Oaxaca	Passeriformes	Emberizidae		Aimophila	Aimophila notosticta	Monotypic.
1685	species	White-eared Ground-Sparrow	Tohi oreillard	Passeriformes	Emberizidae		Melozone	Melozone leucotis
1684	species	Prevost's Ground-Sparrow	Tohi à face blanche	Passeriformes	Emberizidae		Melozone	Melozone biarcuata
1683	species	Rusty-crowned Ground-Sparrow	Tohi de Kiener	Passeriformes	Emberizidae		Melozone	Melozone kieneri
1691	species	Canyon Towhee	Tohi des canyons	Passeriformes	Emberizidae		Melozone	Melozone fusca
1690	species	White-throated Towhee	Tohi à gorge blanche	Passeriformes	Emberizidae		Melozone	Melozone albicollis
1692	species	California Towhee	Tohi de Californie	Passeriformes	Emberizidae		Melozone	Melozone crissalis
1693	species	Abert's Towhee	Tohi d'Abert	Passeriformes	Emberizidae		Melozone	Melozone aberti
2044	species	Cinnamon-tailed Sparrow	Bruant à queue rousse	Passeriformes	Emberizidae		Peucaea	Peucaea sumichrasti	Monotypic.
1696	species	Rufous-winged Sparrow	Bruant à épaulettes	Passeriformes	Emberizidae		Peucaea	Peucaea carpalis
1694	species	Stripe-headed Sparrow	Bruant ligné	Passeriformes	Emberizidae		Peucaea	Peucaea ruficauda
2042	species	Black-chested Sparrow	Bruant à plastron	Passeriformes	Emberizidae		Peucaea	Peucaea humeralis	Monotypic.
2043	species	Bridled Sparrow	Bruant à moustaches	Passeriformes	Emberizidae		Peucaea	Peucaea mystacalis	Monotypic.
1698	species	Botteri's Sparrow	Bruant de Botteri	Passeriformes	Emberizidae		Peucaea	Peucaea botterii
2045	species	Cassin's Sparrow	Bruant de Cassin	Passeriformes	Emberizidae		Peucaea	Peucaea cassinii	Monotypic.
1697	species	Bachman's Sparrow	Bruant des pinèdes	Passeriformes	Emberizidae		Peucaea	Peucaea aestivalis
1702	species	Striped Sparrow	Bruant rayé	Passeriformes	Emberizidae		Oriturus	Oriturus superciliosus
1703	species	Zapata Sparrow	Bruant de Zapata	Passeriformes	Emberizidae		Torreornis	Torreornis inexpectata
1704	species	American Tree Sparrow	Bruant hudsonien	Passeriformes	Emberizidae		Spizelloides	Spizelloides arborea
1705	species	Chipping Sparrow	Bruant familier	Passeriformes	Emberizidae		Spizella	Spizella passerina
2048	species	Clay-colored Sparrow	Bruant des plaines	Passeriformes	Emberizidae		Spizella	Spizella pallida	Monotypic.
1706	species	Brewer's Sparrow	Bruant de Brewer	Passeriformes	Emberizidae		Spizella	Spizella breweri
1707	species	Field Sparrow	Bruant des champs	Passeriformes	Emberizidae		Spizella	Spizella pusilla
1708	species	Worthen's Sparrow	Bruant de Worthen	Passeriformes	Emberizidae		Spizella	Spizella wortheni
1709	species	Black-chinned Sparrow	Bruant à menton noir	Passeriformes	Emberizidae		Spizella	Spizella atrogularis
1710	species	Vesper Sparrow	Bruant vespéral	Passeriformes	Emberizidae		Pooecetes	Pooecetes gramineus
1711	species	Lark Sparrow	Bruant à joues marron	Passeriformes	Emberizidae		Chondestes	Chondestes grammacus
1701	species	Five-striped Sparrow	Bruant pentaligne	Passeriformes	Emberizidae		Amphispiza	Amphispiza quinquestriata
1712	species	Black-throated Sparrow	Bruant à gorge noire	Passeriformes	Emberizidae		Amphispiza	Amphispiza bilineata
10501	species	Sagebrush Sparrow	Bruant des armoises	Passeriformes	Emberizidae		Artemisiospiza	Artemisiospiza nevadensis
10231	species	Bell's Sparrow	Bruant de Bell	Passeriformes	Emberizidae		Artemisiospiza	Artemisiospiza belli	Formerly called Sage Sparrow.
1714	species	Lark Bunting	Bruant noir et blanc	Passeriformes	Emberizidae		Calamospiza	Calamospiza melanocorys	Monotypic.
1715	species	Savannah Sparrow	Bruant des prés	Passeriformes	Emberizidae		Passerculus	Passerculus sandwichensis
1716	species	Grasshopper Sparrow	Bruant sauterelle	Passeriformes	Emberizidae		Ammodramus	Ammodramus savannarum
2039	species	Baird's Sparrow	Bruant de Baird	Passeriformes	Emberizidae		Ammodramus	Ammodramus bairdii	Monotypic.
1717	species	Henslow's Sparrow	Bruant de Henslow	Passeriformes	Emberizidae		Ammodramus	Ammodramus henslowii
2040	species	Le Conte's Sparrow	Bruant de Le Conte	Passeriformes	Emberizidae		Ammodramus	Ammodramus leconteii	Monotypic.
[truncated: 128 more rows]
