# Supplementary material for: The tempo and mode of the taxonomic correction process: How taxonomists have corrected and recorrected North American bird species over the last 127 years
Source: PLoS One. 2018 Apr 19;13(4):e0195736. doi: 10.1371/journal.pone.0195736 (PMC5909608; doi:10.1371/journal.pone.0195736)
Supplement: S1 Code — This code is also available online at http://github.com/gaurav/aou_checklists and has been archived in Zenodo under DOI http://doi.org/10.5281/zenodo.1214826. (ZIP) [file pone.0195736.s007.zip › gaurav-aou_checklists-5955902/latest_aou_checklist/aou_7_57.txt]

2. Nothocercus bonapartei
1. Tinamus major
3. Crypturellus soui
4. Crypturellus cinnamomeus
5. Crypturellus boucardi
6. Crypturellus kerriae
7. Dendrocygna viduata
8. Dendrocygna autumnalis
9. Dendrocygna arborea
10. Dendrocygna bicolor
11. Anser fabalis
12. Anser serrirostris
13. Anser brachyrhynchus
14. Anser albifrons
15. Anser erythropus
2049. Anser anser
16. Chen canagica
17. Chen caerulescens
18. Chen rossii
19. Branta bernicla
20. Branta leucopsis
21. Branta hutchinsii
22. Branta canadensis
23. Branta sandvicensis
24. Cygnus olor
25. Cygnus buccinator
26. Cygnus columbianus
27. Cygnus cygnus
28. Sarkidiornis melanotos
29. Neochen jubata
11241. Alopochen aegyptiaca
30. Cairina moschata
31. Aix sponsa
32. Anas strepera
33. Anas falcata
34. Anas penelope
35. Anas americana
36. Anas rubripes
37. Anas platyrhynchos
38. Anas fulvigula
39. Anas wyvilliana
40. Anas laysanensis
41. Anas zonorhyncha
42. Anas discors
43. Anas cyanoptera
44. Anas clypeata
45. Anas bahamensis
46. Anas acuta
47. Anas querquedula
48. Anas formosa
49. Anas crecca
50. Aythya valisineria
51. Aythya americana
52. Aythya ferina
53. Aythya collaris
54. Aythya fuligula
55. Aythya marila
56. Aythya affinis
57. Polysticta stelleri
58. Somateria fischeri
59. Somateria spectabilis
60. Somateria mollissima
61. Histrionicus histrionicus
62. Camptorhynchus labradorius
63. Melanitta perspicillata
64. Melanitta fusca
65. Melanitta americana
66. Clangula hyemalis
67. Bucephala albeola
68. Bucephala clangula
69. Bucephala islandica
70. Mergellus albellus
71. Lophodytes cucullatus
72. Mergus merganser
73. Mergus serrator
74. Nomonyx dominicus
75. Oxyura jamaicensis
76. Ortalis vetula
77. Ortalis cinereiceps
78. Ortalis ruficauda
79. Ortalis wagleri
80. Ortalis poliocephala
81. Ortalis leucogastra
82. Penelope purpurascens
83. Chamaepetes unicolor
84. Penelopina nigra
85. Oreophasis derbianus
86. Crax rubra
112. Numida meleagris
133. Rhynchortyx cinctus
116. Oreortyx pictus
113. Dendrortyx barbatus
114. Dendrortyx macroura
115. Dendrortyx leucophrys
121. Philortyx fasciatus
122. Colinus virginianus
123. Colinus nigrogularis
124. Colinus cristatus
117. Callipepla squamata
118. Callipepla douglasii
119. Callipepla californica
120. Callipepla gambelii
131. Cyrtonyx montezumae
132. Cyrtonyx ocellatus
130. Dactylortyx thoracicus
125. Odontophorus gujanensis
126. Odontophorus melanotis
127. Odontophorus dialeucos
128. Odontophorus leucolaemus
129. Odontophorus guttatus
87. Alectoris chukar
88. Francolinus pondicerianus
89. Francolinus francolinus
90. Francolinus erckelii
91. Tetraogallus himalayensis
92. Perdix perdix
93. Coturnix japonica
94. Gallus gallus
95. Lophura leucomelanos
96. Phasianus colchicus
97. Pavo cristatus
98. Bonasa umbellus
99. Centrocercus urophasianus
100. Centrocercus minimus
101. Falcipennis canadensis
102. Lagopus lagopus
103. Lagopus muta
104. Lagopus leucura
105. Dendragapus obscurus
106. Dendragapus fuliginosus
107. Tympanuchus phasianellus
108. Tympanuchus cupido
109. Tympanuchus pallidicinctus
110. Meleagris gallopavo
111. Meleagris ocellata
254. Phoenicopterus ruber
1984. Tachybaptus dominicus
138. Podilymbus podiceps
139. Podilymbus gigas
1986. Podiceps auritus
1987. Podiceps grisegena
1985. Podiceps nigricollis
140. Aechmophorus occidentalis
141. Aechmophorus clarkii
535. Pterocles exustus
536. Columba livia
537. Patagioenas cayennensis
538. Patagioenas speciosa
539. Patagioenas squamosa
540. Patagioenas leucocephala
541. Patagioenas flavirostris
542. Patagioenas inornata
543. Patagioenas fasciata
544. Patagioenas caribaea
2050. Patagioenas plumbea
545. Patagioenas subvinacea
546. Patagioenas nigrirostris
11471. Patagioenas goodsoni
547. Streptopelia orientalis
548. Streptopelia roseogrisea
549. Streptopelia turtur
550. Streptopelia decaocto
551. Streptopelia chinensis
552. Geopelia striata
558. Ectopistes migratorius
559. Columbina inca
560. Columbina passerina
561. Columbina minuta
562. Columbina talpacoti
563. Claravis pretiosa
564. Claravis mondetoura
584. Starnoenas cyanocephala
581. Geotrygon versicolor
583. Geotrygon montana
582. Geotrygon violacea
579. Geotrygon caniceps
580. Geotrygon leucometopia
571. Geotrygon chrysia
572. Geotrygon mystacea
10771. Leptotrygon veraguensis
565. Leptotila verreauxi
568. Leptotila jamaicensis
569. Leptotila cassinii
566. Leptotila plumbeiceps
567. Leptotila wellsi
10791. Zentrygon carrikeri
10801. Zentrygon costaricensis
10811. Zentrygon lawrencii
10821. Zentrygon albifacies
10831. Zentrygon chiriquensis
10841. Zentrygon goldmani
553. Zenaida asiatica
554. Zenaida aurita
555. Zenaida auriculata
556. Zenaida macroura
557. Zenaida graysoni
639. Cuculus canorus
640. Cuculus optatus
641. Coccycua minuta
642. Piaya cayana
643. Coccyzus melacoryphus
644. Coccyzus americanus
645. Coccyzus euleri
646. Coccyzus minor
647. Coccyzus ferrugineus
648. Coccyzus erythropthalmus
649. Coccyzus pluvialis
650. Coccyzus rufigularis
651. Coccyzus vetula
652. Coccyzus vieilloti
653. Coccyzus merlini
654. Coccyzus longirostris
655. Tapera naevia
656. Dromococcyx phasianellus
657. Morococcyx erythropygus
658. Geococcyx velox
659. Geococcyx californianus
660. Neomorphus geoffroyi
661. Crotophaga major
662. Crotophaga ani
663. Crotophaga sulcirostris
707. Lurocalis semitorquatus
708. Chordeiles acutipennis
709. Chordeiles minor
710. Chordeiles gundlachii
711. Nyctidromus albicollis
712. Phalaenoptilus nuttallii
713. Siphonorhis americana
714. Siphonorhis brewsteri
715. Nyctiphrynus mcleodii
716. Nyctiphrynus yucatanicus
717. Nyctiphrynus ocellatus
718. Antrostomus carolinensis
719. Antrostomus rufus
720. Antrostomus cubanensis
721. Antrostomus salvini
722. Antrostomus badius
723. Antrostomus ridgwayi
724. Antrostomus vociferus
726. Antrostomus saturatus
2061. Antrostomus arizonae
725. Antrostomus noctitherus
727. Hydropsalis cayennensis
728. Hydropsalis maculicaudus
729. Caprimulgus indicus
733. Steatornis caripensis
730. Nyctibius grandis
731. Nyctibius griseus
732. Nyctibius jamaicensis
734. Cypseloides niger
735. Cypseloides storeri
736. Cypseloides cryptus
737. Cypseloides cherriei
738. Streptoprocne rutila
739. Streptoprocne zonaris
740. Streptoprocne semicollaris
741. Chaetura pelagica
742. Chaetura vauxi
743. Chaetura chapmani
744. Chaetura brachyura
745. Chaetura meridionalis
746. Chaetura spinicaudus
747. Chaetura fumosa
748. Chaetura cinereiventris
749. Chaetura martinica
750. Hirundapus caudacutus
751. Aerodramus bartschi
752. Apus apus
753. Apus pacificus
754. Apus melba
755. Aeronautes saxatalis
756. Panyptila cayennensis
757. Panyptila sanctihieronymi
758. Tachornis phoenicobia
774. Florisuga mellivora
766. Eutoxeres aquila
759. Glaucis aeneus
760. Glaucis hirsutus
761. Threnetes ruckeri
762. Phaethornis guy
11511. Phaethornis mexicanus
763. Phaethornis longirostris
764. Phaethornis anthophilus
765. Phaethornis striigularis
768. Doryfera ludovicae
775. Colibri delphinae
776. Colibri thalassinus
11951. Colibri cyanotus
767. Androdon aequatorialis
853. Heliothryx barroti
785. Chrysolampis mosquitus
777. Anthracothorax prevostii
778. Anthracothorax nigricollis
779. Anthracothorax veraguensis
780. Anthracothorax dominicus
781. Anthracothorax viridis
782. Anthracothorax mango
783. Eulampis jugularis
784. Eulampis holosericeus
793. Discosura conversii
789. Lophornis brachylophus
790. Lophornis delattrei
791. Lophornis helenae
792. Lophornis adorabilis
852. Haplophaedia aureliae
850. Heliodoxa jacula
851. Eugenes fulgens
808. Panterpe insignis
854. Heliomaster longirostris
855. Heliomaster constantii
842. Lampornis viridipallens
843. Lampornis sybillae
844. Lampornis amethystinus
845. Lampornis clemenciae
846. Lampornis hemileucus
847. Lampornis calolaemus
848. Lampornis castaneoventris
849. Lamprolaima rhami
856. Calliphlox evelynae
11521. Calliphlox lyrura
857. Calliphlox bryantae
858. Calliphlox mitchellii
859. Doricha enicura
860. Doricha eliza
861. Tilmatura dupontii
862. Calothorax lucifer
863. Calothorax pulcher
864. Archilochus colubris
865. Archilochus alexandri
866. Mellisuga minima
867. Mellisuga helenae
868. Calypte anna
869. Calypte costae
871. Atthis heloisa
872. Atthis ellioti
873. Selasphorus platycercus
874. Selasphorus rufus
875. Selasphorus sasin
876. Selasphorus flammula
877. Selasphorus ardens
878. Selasphorus scintilla
870. Selasphorus calliope
794. Chlorostilbon auriceps
795. Chlorostilbon forficatus
796. Chlorostilbon canivetii
797. Chlorostilbon assimilis
798. Chlorostilbon ricordii
799. Chlorostilbon bracei
800. Chlorostilbon swainsonii
801. Chlorostilbon maugaeus
802. Cynanthus sordidus
803. Cynanthus latirostris
804. Cyanophaia bicolor
787. Klais guimeti
788. Abeillia abeillei
786. Orthorhyncus cristatus
769. Phaeochroa cuvierii
770. Campylopterus curvipennis
771. Campylopterus excellens
772. Campylopterus rufus
773. Campylopterus hemileucurus
833. Eupherusa eximia
834. Eupherusa cyanophrys
835. Eupherusa poliocerca
836. Eupherusa nigriventris
837. Elvira chionura
838. Elvira cupreiceps
839. Microchera albocoronata
840. Chalybura buffonii
841. Chalybura urochrysia
805. Thalurania ridgwayi
806. Thalurania colombica
818. Amazilia candida
819. Amazilia luciae
820. Amazilia amabilis
821. Amazilia decora
822. Amazilia boucardi
823. Amazilia cyanocephala
824. Amazilia beryllina
825. Amazilia cyanura
826. Amazilia saucerottei
827. Amazilia edward
828. Amazilia tzacatl
829. Amazilia yucatanensis
830. Amazilia rutila
831. Amazilia violiceps
832. Amazilia viridifrons
817. Trochilus polytmus
816. Goethalsia bella
815. Goldmania violiceps
810. Lepidopyga coeruleogularis
809. Damophila julie
811. Hylocharis humboldtii
812. Hylocharis eliciae
813. Hylocharis leucotis
814. Hylocharis xantusii
333. Coturnicops noveboracensis
334. Micropygia schomburgkii
335. Laterallus ruber
336. Laterallus albigularis
337. Laterallus exilis
338. Laterallus jamaicensis
339. Crex crex
11191. Rallus obsoletus
11211. Rallus crepitans
11201. Rallus tenuirostris
341. Rallus elegans
342. Rallus limicola
343. Aramides axillaris
11991. Aramides albiventris
9851. Aramides cajaneus
345. Amaurolimnas concolor
348. Porzana carolina
347. Porzana porzana
346. Zapornia palmeri
349. Zapornia sandwichensis
350. Hapalocrex flaviventer
351. Neocrex colombiana
352. Neocrex erythrops
353. Cyanolimnas cerverai
354. Pardirallus maculatus
9871. Porphyrio martinicus
356. Porphyrio flavirostris
12021. Porphyrio porphyrio
357. Gallinula galeata
10631. Gallinula chloropus
358. Fulica atra
359. Fulica alai
360. Fulica americana
362. Heliornis fulica
364. Aramus guarauna
365. Antigone canadensis
366. Grus grus
367. Grus americana
368. Burhinus bistriatus
390. Himantopus himantopus
391. Himantopus mexicanus
392. Recurvirostra americana
387. Haematopus ostralegus
388. Haematopus palliatus
389. Haematopus bachmani
369. Vanellus vanellus
370. Vanellus chilensis
371. Pluvialis squatarola
372. Pluvialis apricaria
373. Pluvialis dominica
374. Pluvialis fulva
375. Charadrius mongolus
376. Charadrius leschenaultii
377. Charadrius collaris
378. Charadrius nivosus
379. Charadrius wilsonia
380. Charadrius hiaticula
381. Charadrius semipalmatus
382. Charadrius melodus
383. Charadrius dubius
384. Charadrius vociferus
385. Charadrius montanus
386. Charadrius morinellus
393. Jacana spinosa
394. Jacana jacana
410. Bartramia longicauda
411. Numenius minutus
412. Numenius borealis
413. Numenius phaeopus
414. Numenius tahitiensis
415. Numenius madagascariensis
416. Numenius tenuirostris
417. Numenius arquata
418. Numenius americanus
419. Limosa limosa
420. Limosa haemastica
421. Limosa lapponica
422. Limosa fedoa
423. Arenaria interpres
424. Arenaria melanocephala
426. Calidris tenuirostris
427. Calidris canutus
10411. Calidris virgata
10421. Calidris pugnax
10431. Calidris falcinellus
439. Calidris acuminata
444. Calidris himantopus
443. Calidris ferruginea
433. Calidris temminckii
434. Calidris subminuta
10461. Calidris pygmea
431. Calidris ruficollis
428. Calidris alba
442. Calidris alpina
441. Calidris ptilocnemis
440. Calidris maritima
437. Calidris bairdii
432. Calidris minuta
435. Calidris minutilla
436. Calidris fuscicollis
10471. Calidris subruficollis
438. Calidris melanotos
429. Calidris pusilla
430. Calidris mauri
449. Limnodromus griseus
450. Limnodromus scolopaceus
451. Lymnocryptes minimus
452. Gallinago delicata
453. Gallinago gallinago
454. Gallinago stenura
2075. Gallinago solitaria
455. Scolopax rusticola
456. Scolopax minor
395. Xenus cinereus
396. Actitis hypoleucos
397. Actitis macularius
398. Tringa ochropus
399. Tringa solitaria
400. Tringa brevipes
401. Tringa incana
402. Tringa erythropus
403. Tringa melanoleuca
404. Tringa nebularia
405. Tringa semipalmata
406. Tringa flavipes
407. Tringa stagnatilis
408. Tringa glareola
409. Tringa totanus
457. Phalaropus tricolor
458. Phalaropus lobatus
459. Phalaropus fulicarius
2060. Glareola pratincola
460. Glareola maldivarum
508. Stercorarius skua
509. Stercorarius maccormicki
510. Stercorarius pomarinus
511. Stercorarius parasiticus
512. Stercorarius longicaudus
513. Alle alle
514. Uria aalge
515. Uria lomvia
516. Alca torda
517. Pinguinus impennis
518. Cepphus grylle
519. Cepphus columba
520. Brachyramphus perdix
521. Brachyramphus marmoratus
522. Brachyramphus brevirostris
9891. Synthliboramphus scrippsi
523. Synthliboramphus hypoleucus
524. Synthliboramphus craveri
525. Synthliboramphus antiquus
526. Ptychoramphus aleuticus
527. Aethia psittacula
528. Aethia pusilla
529. Aethia pygmaea
530. Aethia cristatella
531. Cerorhinca monocerata
532. Fratercula arctica
533. Fratercula corniculata
534. Fratercula cirrhata
290. Creagrus furcatus
1925. Rissa tridactyla
1982. Rissa brevirostris
480. Pagophila eburnea
1988. Xema sabini
1993. Chroicocephalus philadelphia
1926. Chroicocephalus cirrocephalus
1994. Chroicocephalus ridibundus
461. Hydrocoloeus minutus
1989. Rhodostethia rosea
481. Leucophaeus modestus
1990. Leucophaeus atricilla
479. Leucophaeus pipixcan
1991. Larus belcheri
463. Larus crassirostris
462. Larus heermanni
464. Larus canus
465. Larus delawarensis
1992. Larus occidentalis
474. Larus livens
466. Larus californicus
467. Larus argentatus
468. Larus michahellis
469. Larus thayeri
470. Larus glaucoides
471. Larus fuscus
472. Larus schistisagus
475. Larus glaucescens
476. Larus hyperboreus
477. Larus marinus
478. Larus dominicanus
482. Anous stolidus
483. Anous minutus
484. Procelsterna cerulea
485. Gygis alba
486. Onychoprion fuscatus
487. Onychoprion lunatus
488. Onychoprion anaethetus
489. Onychoprion aleuticus
490. Sternula albifrons
491. Sternula antillarum
492. Sternula superciliaris
493. Phaetusa simplex
494. Gelochelidon nilotica
495. Hydroprogne caspia
496. Larosterna inca
497. Chlidonias niger
498. Chlidonias leucopterus
499. Chlidonias hybrida
500. Sterna dougallii
501. Sterna hirundo
502. Sterna paradisaea
503. Sterna forsteri
504. Thalasseus maximus
505. Thalasseus bergii
506. Thalasseus sandvicensis
507. Thalasseus elegans
1937. Rynchops niger
363. Eurypyga helias
195. Phaethon lepturus
196. Phaethon aethereus
197. Phaethon rubricauda
134. Gavia stellata
2000. Gavia arctica
135. Gavia pacifica
136. Gavia immer
137. Gavia adamsii
142. Thalassarche chlororhynchos
143. Thalassarche cauta
10861. Thalassarche salvini
2004. Thalassarche melanophris
144. Phoebetria palpebrata
145. Diomedea exulans
146. Phoebastria immutabilis
147. Phoebastria nigripes
11251. Phoebastria irrorata
148. Phoebastria albatrus
1983. Fulmarus glacialis
149. Pterodroma macroptera
10601. Pterodroma solandri
150. Pterodroma neglecta
151. Pterodroma arminjoniana
11491. Pterodroma heraldica
152. Pterodroma ultima
153. Pterodroma inexpectata
154. Pterodroma cahow
1981. Pterodroma hasitata
155. Pterodroma externa
156. Pterodroma phaeopygia
157. Pterodroma sandwichensis
158. Pterodroma cervicalis
159. Pterodroma hypoleuca
160. Pterodroma nigripennis
10611. Pterodroma feae
11481. Pterodroma madeira
161. Pterodroma cookii
162. Pterodroma longirostris
2071. Pterodroma rostrata
163. Bulweria bulwerii
164. Bulweria fallax
2072. Procellaria aequinoctialis
165. Procellaria parkinsoni
166. Calonectris leucomelas
167. Calonectris diomedea
168. Calonectris edwardsii
172. Ardenna pacifica
173. Ardenna bulleri
175. Ardenna tenuirostris
174. Ardenna grisea
171. Ardenna gravis
169. Ardenna creatopus
170. Ardenna carneipes
176. Puffinus nativitatis
9641. Puffinus subalaris
177. Puffinus puffinus
178. Puffinus auricularis
11501. Puffinus newelli
9631. Puffinus bryani
179. Puffinus opisthomelas
180. Puffinus lherminieri
10621. Puffinus baroli
181. Oceanites oceanicus
1995. Pelagodroma marina
182. Hydrobates pelagicus
183. Fregetta tropica
184. Oceanodroma furcata
185. Oceanodroma hornbyi
2056. Oceanodroma monorhis
186. Oceanodroma leucorhoa
12151. Oceanodroma socorroensis
12161. Oceanodroma cheimomnestes
187. Oceanodroma homochroa
188. Oceanodroma castro
189. Oceanodroma tethys
190. Oceanodroma melania
191. Oceanodroma macrodactyla
192. Oceanodroma markhami
193. Oceanodroma tristrami
194. Oceanodroma microsoma
10881. Ciconia maguari
252. Jabiru mycteria
253. Mycteria americana
214. Fregata magnificens
215. Fregata minor
216. Fregata ariel
198. Sula dactylatra
199. Sula granti
200. Sula nebouxii
201. Sula variegata
202. Sula leucogaster
203. Sula sula
204. Morus bassanus
207. Phalacrocorax penicillatus
208. Phalacrocorax brasilianus
209. Phalacrocorax auritus
210. Phalacrocorax carbo
211. Phalacrocorax urile
212. Phalacrocorax pelagicus
213. Anhinga anhinga
205. Pelecanus erythrorhynchos
206. Pelecanus occidentalis
217. Botaurus pinnatus
218. Botaurus lentiginosus
219. Ixobrychus sinensis
220. Ixobrychus exilis
2057. Ixobrychus minutus
221. Tigrisoma lineatum
222. Tigrisoma fasciatum
223. Tigrisoma mexicanum
224. Ardea herodias
225. Ardea cinerea
226. Ardea cocoi
2058. Ardea purpurea
227. Ardea alba
228. Mesophoyx intermedia
11271. Syrigma sibilatrix
229. Egretta eulophotes
230. Egretta garzetta
231. Egretta gularis
232. Egretta thula
233. Egretta caerulea
234. Egretta tricolor
235. Egretta rufescens
236. Bubulcus ibis
237. Ardeola bacchus
238. Butorides virescens
239. Butorides striata
240. Agamia agami
241. Pilherodius pileatus
242. Nycticorax nycticorax
243. Nyctanassa violacea
244. Cochlearius cochlearius
245. Eudocimus albus
246. Eudocimus ruber
247. Plegadis falcinellus
248. Plegadis chihi
249. Mesembrinibis cayennensis
250. Theristicus caudatus
2059. Platalea leucorodia
251. Platalea ajaja
255. Coragyps atratus
256. Cathartes aura
257. Cathartes burrovianus
258. Gymnogyps californianus
259. Sarcoramphus papa
2005. Pandion haliaetus
260. Leptodon cayanensis
261. Chondrohierax uncinatus
262. Elanoides forficatus
263. Gampsonyx swainsonii
264. Elanus leucurus
265. Rostrhamus sociabilis
266. Helicolestes hamatus
267. Harpagus bidentatus
2038. Ictinia mississippiensis
268. Ictinia plumbea
269. Milvus migrans
270. Haliaeetus leucocephalus
271. Haliaeetus albicilla
272. Haliaeetus pelagicus
273. Busarellus nigricollis
274. Circus cyaneus
2073. Circus buffoni
275. Circus aeruginosus
2074. Accipiter poliogaster
276. Accipiter soloensis
277. Accipiter superciliosus
278. Accipiter striatus
279. Accipiter cooperii
280. Accipiter gundlachi
281. Accipiter bicolor
282. Accipiter gentilis
283. Geranospiza caerulescens
10381. Cryptoleucopteryx plumbea
288. Buteogallus anthracinus
289. Buteogallus gundlachii
292. Buteogallus meridionalis
291. Buteogallus urubitinga
294. Buteogallus solitarius
9681. Morphnarchus princeps
11291. Rupornis magnirostris
293. Parabuteo unicinctus
11641. Geranoaetus albicaudatus
9701. Pseudastur albicollis
286. Leucopternis semiplumbeus
9711. Buteo plagiatus
299. Buteo nitidus
296. Buteo lineatus
297. Buteo ridgwayi
298. Buteo platypterus
304. Buteo solitarius
300. Buteo brachyurus
301. Buteo swainsoni
303. Buteo albonotatus
305. Buteo jamaicensis
307. Buteo lagopus
306. Buteo regalis
308. Morphnus guianensis
309. Harpia harpyja
310. Aquila chrysaetos
311. Spizaetus tyrannus
312. Spizaetus ornatus
313. Spizaetus melanoleucus
664. Tyto alba
665. Tyto glaucops
667. Otus sunia
10491. Psiloscops flammeolus
668. Megascops kennicottii
669. Megascops asio
670. Megascops seductus
671. Megascops cooperi
672. Megascops trichopsis
673. Megascops choliba
674. Megascops barbarus
675. Megascops guatemalae
676. Megascops clarkii
677. Megascops nudipes
10651. Margarobyas lawrencii
679. Lophostrix cristata
680. Pulsatrix perspicillata
681. Bubo virginianus
682. Bubo scandiacus
683. Surnia ulula
684. Glaucidium gnoma
685. Glaucidium costaricanum
686. Glaucidium griseiceps
687. Glaucidium sanchezi
688. Glaucidium palmarum
689. Glaucidium brasilianum
690. Glaucidium siju
691. Micrathene whitneyi
692. Athene cunicularia
693. Ciccaba virgata
694. Ciccaba nigrolineata
695. Strix occidentalis
696. Strix varia
697. Strix fulvescens
698. Strix nebulosa
699. Asio otus
700. Asio stygius
701. Asio flammeus
702. Pseudoscops clamator
703. Pseudoscops grammicus
704. Aegolius funereus
705. Aegolius acadicus
706. Aegolius ridgwayi
10891. Ninox japonica
879. Priotelus temnurus
880. Priotelus roseigaster
893. Trogon clathratus
892. Trogon massena
891. Trogon melanurus
881. Trogon melanocephalus
882. Trogon citreolus
883. Trogon chionurus
884. Trogon bairdii
885. Trogon caligatus
890. Trogon rufus
887. Trogon elegans
886. Trogon mexicanus
888. Trogon collaris
889. Trogon aurantiiventris
894. Euptilotis neoxenus
895. Pharomachrus auriceps
896. Pharomachrus mocinno
897. Upupa epops
898. Todus multicolor
899. Todus subulatus
900. Todus angustirostris
901. Todus todus
902. Todus mexicanus
903. Hylomanes momotula
904. Aspatha gularis
905. Momotus mexicanus
12121. Momotus coeruliceps
12131. Momotus lessonii
12141. Momotus subrufescens
907. Baryphthengus martii
908. Electron carinatum
909. Electron platyrhynchum
910. Eumomota superciliosa
911. Megaceryle torquata
912. Megaceryle alcyon
913. Chloroceryle amazona
914. Chloroceryle americana
915. Chloroceryle inda
916. Chloroceryle aenea
917. Nystalus radiatus
918. Notharchus hyperrhynchus
919. Notharchus pectoralis
920. Notharchus tectus
921. Malacoptila panamensis
922. Micromonacha lanceolata
923. Nonnula frontalis
924. Monasa morphoeus
925. Brachygalba salmoni
926. Galbula ruficauda
927. Jacamerops aureus
1979. Capito maculicoronatus
2006. Eubucco bourcierii
2007. Semnornis frantzii
928. Aulacorhynchus prasinus
929. Pteroglossus torquatus
930. Pteroglossus frantzii
931. Selenidera spectabilis
932. Ramphastos sulfuratus
933. Ramphastos ambiguus
934. Jynx torquilla
935. Picumnus olivaceus
936. Nesoctites micromegas
937. Melanerpes lewis
938. Melanerpes herminieri
939. Melanerpes portoricensis
940. Melanerpes erythrocephalus
941. Melanerpes formicivorus
942. Melanerpes chrysauchen
943. Melanerpes pucherani
944. Melanerpes striatus
945. Melanerpes radiolatus
946. Melanerpes chrysogenys
947. Melanerpes hypopolius
948. Melanerpes pygmaeus
949. Melanerpes rubricapillus
950. Melanerpes uropygialis
951. Melanerpes hoffmannii
952. Melanerpes aurifrons
953. Melanerpes carolinus
954. Melanerpes superciliaris
955. Sphyrapicus thyroideus
956. Sphyrapicus varius
957. Sphyrapicus nuchalis
958. Sphyrapicus ruber
959. Xiphidiopicus percussus
960. Dendrocopos major
961. Picoides scalaris
962. Picoides nuttallii
963. Picoides pubescens
10021. Picoides fumigatus
964. Picoides villosus
965. Picoides arizonae
966. Picoides stricklandi
967. Picoides borealis
968. Picoides albolarvatus
969. Picoides dorsalis
970. Picoides arcticus
972. Veniliornis kirkii
973. Piculus simplex
974. Piculus callopterus
975. Piculus chrysochloros
976. Colaptes rubiginosus
977. Colaptes auricularis
978. Colaptes punctigula
979. Colaptes auratus
980. Colaptes chrysoides
981. Colaptes fernandinae
982. Celeus loricatus
983. Celeus castaneus
984. Dryocopus lineatus
985. Dryocopus pileatus
986. Campephilus haematogaster
987. Campephilus melanoleucos
988. Campephilus guatemalensis
989. Campephilus principalis
990. Campephilus imperialis
321. Herpetotheres cachinnans
314. Micrastur ruficollis
315. Micrastur mirandollei
316. Micrastur semitorquatus
317. Ibycter americanus
318. Caracara cheriway
319. Caracara lutosa
320. Milvago chimachima
322. Falco tinnunculus
323. Falco sparverius
324. Falco vespertinus
325. Falco columbarius
326. Falco subbuteo
327. Falco femoralis
328. Falco rufigularis
329. Falco deiroleucus
330. Falco rusticolus
331. Falco peregrinus
332. Falco mexicanus
587. Pyrrhura picta
588. Pyrrhura hoffmanni
589. Myiopsitta monachus
590. Conuropsis carolinensis
10911. Eupsittula nana
10921. Eupsittula canicularis
10931. Eupsittula pertinax
10941. Aratinga nenday
600. Ara severus
601. Ara militaris
602. Ara ambiguus
603. Ara chloropterus
604. Ara macao
605. Ara tricolor
606. Ara ararauna
10961. Psittacara holochlorus
10971. Psittacara strenuus
10981. Psittacara finschi
10991. Psittacara euops
12041. Psittacara maugei
11001. Psittacara chloropterus
11011. Psittacara mitratus
607. Rhynchopsitta pachyrhyncha
608. Rhynchopsitta terrisi
609. Bolborhynchus lineola
610. Forpus passerinus
611. Forpus cyanopygius
612. Forpus conspicillatus
613. Brotogeris jugularis
614. Brotogeris versicolurus
615. Touit costaricensis
616. Touit dilectissimus
618. Pyrilia haematotis
617. Pyrilia pyrilia
619. Pionus menstruus
620. Pionus senilis
621. Amazona albifrons
622. Amazona xantholora
623. Amazona leucocephala
624. Amazona collaria
625. Amazona ventralis
626. Amazona vittata
627. Amazona agilis
628. Amazona viridigenalis
629. Amazona finschi
630. Amazona autumnalis
631. Amazona farinosa
632. Amazona oratrix
633. Amazona auropalliata
634. Amazona ochrocephala
635. Amazona arausiaca
636. Amazona versicolor
637. Amazona guildingii
638. Amazona imperialis
586. Psittacula krameri
10671. Agapornis roseicollis
585. Melopsittacus undulatus
2002. Sapayoa aenigma
1938. Cymbilaimus lineatus
1035. Taraba major
1036. Thamnophilus doliatus
1037. Thamnophilus nigriceps
1038. Thamnophilus bridgesi
1039. Thamnophilus atrinucha
1040. Xenornis setifrons
1041. Thamnistes anabatinus
1042. Dysithamnus mentalis
1043. Dysithamnus striaticeps
1044. Dysithamnus puncticeps
1045. Myrmotherula ignota
1046. Myrmotherula pacifica
1047. Myrmotherula axillaris
1048. Myrmotherula schisticolor
473. Epinecrophylla fulviventris
1049. Herpsilochmus rufimarginatus
1050. Microrhopias quixensis
1051. Formicivora grisea
10701. Euchrepomis callinota
1053. Cercomacroides tyrannina
1054. Cercomacra nigricans
1055. Gymnocichla nudiceps
1056. Myrmeciza longipes
1057. Myrmeciza exsul
1058. Myrmeciza laemosticta
10731. Myrmeciza zeledoni
1060. Hylophylax naevioides
1061. Myrmornis torquata
11181. Gymnopithys bicolor
1063. Phaenostictus mcleannani
1034. Pittasoma michleri
1998. Grallaria guatimalensis
1935. Hylopezus perspicillatus
1996. Hylopezus dives
1997. Grallaricula flavirostris
1067. Scytalopus panamensis
1068. Scytalopus chocoensis
1069. Scytalopus argentifrons
1064. Formicarius analis
1065. Formicarius nigricapillus
1066. Formicarius rufipectus
1011. Sclerurus mexicanus
1012. Sclerurus albigularis
1013. Sclerurus guatemalensis
1018. Sittasomus griseicapillus
1019. Deconychura longicauda
1017. Dendrocincla homochroa
1016. Dendrocincla anabatina
1015. Dendrocincla fuliginosa
1020. Glyphorynchus spirurus
1022. Dendrocolaptes sanctithomae
1023. Dendrocolaptes picumnus
1021. Xiphocolaptes promeropirhynchus
1025. Xiphorhynchus susurrans
1026. Xiphorhynchus flavigaster
1027. Xiphorhynchus lachrymosus
1028. Xiphorhynchus erythropygius
1024. Dendroplex picus
1032. Campylorhamphus trochilirostris
1033. Campylorhamphus pusillus
1029. Lepidocolaptes leucogaster
1030. Lepidocolaptes souleyetii
1031. Lepidocolaptes affinis
1009. Xenops minutus
1010. Xenops rutilans
1000. Pseudocolaptes lawrencii
1014. Lochmias nematura
1004. Philydor fuscipenne
1005. Philydor rufum
1003. Anabacerthia variegaticeps
1002. Syndactyla subalaris
11161. Clibanornis rubiginosus
1008. Thripadectes rufobrunneus
1006. Automolus ochrolaemus
11171. Automolus subulatus
997. Premnoplex brunnescens
998. Margarornis bellulus
999. Margarornis rubiginosus
996. Xenerpestes minlosi
994. Cranioleuca erythrops
11821. Cranioleuca dissita
991. Synallaxis albescens
992. Synallaxis brachyura
993. Synallaxis erythrothorax
1070. Ornithion semiflavum
1071. Ornithion brunneicapillus
1072. Camptostoma imberbe
1073. Camptostoma obsoletum
1074. Phaeomyias murina
1075. Nesotriccus ridgwayi
1076. Capsiempis flaveola
1077. Tyrannulus elatus
1078. Myiopagis gaimardii
1079. Myiopagis caniceps
1080. Myiopagis cotta
1081. Myiopagis viridicata
1082. Elaenia martinica
1083. Elaenia flavogaster
2062. Elaenia albiceps
1084. Elaenia chiriquensis
1085. Elaenia frantzii
1086. Elaenia fallax
1087. Serpophaga cinerea
1088. Mionectes olivaceus
1089. Mionectes oleagineus
1090. Leptopogon amaurocephalus
1091. Leptopogon superciliaris
1092. Phylloscartes flavovirens
1093. Phylloscartes superciliaris
1094. Phyllomyias burmeisteri
1095. Phyllomyias griseiceps
1096. Zimmerius vilissimus
1097. Sublegatus arenarum
1098. Pseudotriccus pelzelni
1099. Myiornis atricapillus
1100. Lophotriccus pileatus
1101. Lophotriccus pilaris
1102. Oncostoma cinereigulare
1103. Oncostoma olivaceum
1104. Poecilotriccus sylvia
1105. Todirostrum cinereum
1106. Todirostrum nigriceps
1107. Cnipodectes subbrunneus
1108. Rhynchocyclus brevirostris
1109. Rhynchocyclus olivaceus
1110. Tolmomyias sulphurescens
1111. Tolmomyias assimilis
2052. Tolmomyias flaviventris
1112. Platyrinchus cancrominus
1113. Platyrinchus mystaceus
1114. Platyrinchus coronatus
1115. Onychorhynchus coronatus
1116. Terenotriccus erythrurus
1117. Myiobius villosus
1118. Myiobius sulphureipygius
1119. Myiobius atricaudus
1120. Myiophobus fasciatus
1121. Lathrotriccus euleri
1122. Aphanotriccus capitalis
1123. Aphanotriccus audax
1124. Xenotriccus callizonus
1125. Xenotriccus mexicanus
1126. Mitrephanes phaeocercus
1127. Contopus cooperi
1128. Contopus pertinax
1129. Contopus lugubris
1130. Contopus ochraceus
1131. Contopus sordidulus
1132. Contopus virens
1133. Contopus cinereus
1134. Contopus caribaeus
1135. Contopus pallidus
1136. Contopus hispaniolensis
1137. Contopus latirostris
1138. Empidonax flaviventris
1139. Empidonax virescens
1140. Empidonax alnorum
1141. Empidonax traillii
1142. Empidonax albigularis
1143. Empidonax minimus
1144. Empidonax hammondii
1145. Empidonax wrightii
1146. Empidonax oberholseri
1147. Empidonax affinis
1148. Empidonax difficilis
1149. Empidonax occidentalis
1150. Empidonax flavescens
1151. Empidonax fulvifrons
1152. Empidonax atriceps
1153. Sayornis nigricans
1154. Sayornis phoebe
1155. Sayornis saya
1156. Pyrocephalus rubinus
1157. Fluvicola pica
1158. Colonia colonus
1159. Machetornis rixosa
1160. Attila spadiceus
12061. Sirystes albogriseus
1162. Rhytipterna holerythra
1163. Myiarchus yucatanensis
1164. Myiarchus barbirostris
1165. Myiarchus tuberculifer
1166. Myiarchus panamensis
1167. Myiarchus cinerascens
1168. Myiarchus nuttingi
1169. Myiarchus crinitus
1170. Myiarchus tyrannulus
1171. Myiarchus nugator
1172. Myiarchus validus
1173. Myiarchus sagrae
1174. Myiarchus stolidus
1175. Myiarchus antillarum
1176. Myiarchus oberi
1177. Deltarhynchus flammulatus
1178. Pitangus lictor
1179. Pitangus sulphuratus
1180. Megarynchus pitangua
1181. Myiozetetes cayanensis
1182. Myiozetetes similis
1183. Myiozetetes granadensis
1184. Conopias albovittatus
1185. Myiodynastes hemichrysus
1186. Myiodynastes chrysocephalus
1187. Myiodynastes maculatus
1188. Myiodynastes luteiventris
1189. Legatus leucophaius
1190. Empidonomus varius
2053. Empidonomus aurantioatrocristatus
1191. Tyrannus melancholicus
1192. Tyrannus couchii
1193. Tyrannus vociferans
1194. Tyrannus crassirostris
1195. Tyrannus verticalis
1196. Tyrannus tyrannus
1197. Tyrannus dominicensis
1198. Tyrannus caudifasciatus
1199. Tyrannus cubensis
1200. Tyrannus forficatus
1201. Tyrannus savana
2030. Piprites griseiceps
10741. Schiffornis veraepacis
10751. Schiffornis stenorhyncha
2022. Laniocera rufescens
2033. Tityra semifasciata
2032. Tityra inquisitor
1647. Pachyramphus versicolor
2023. Pachyramphus rufus
2028. Pachyramphus cinnamomeus
2025. Pachyramphus polychopterus
2026. Pachyramphus albogriseus
2027. Pachyramphus major
2029. Pachyramphus aglaiae
2024. Pachyramphus homochrous
1934. Pachyramphus niger
1209. Querula purpurata
1210. Cephalopterus glabricollis
1203. Cotinga amabilis
1204. Cotinga ridgwayi
1205. Cotinga nattererii
1202. Lipaugus unirufus
1211. Procnias tricarunculatus
1206. Carpodectes hopkei
1207. Carpodectes antoniae
1208. Carpodectes nitidus
1217. Chiroxiphia lanceolata
1218. Chiroxiphia linearis
1216. Corapipo altera
11611. Cryptopipo holochlora
10061. Lepidothrix coronata
1213. Manacus candei
1214. Manacus aurantiacus
1215. Manacus vitellinus
10561. Dixiphia pipra
10581. Ceratopipra mentalis
10591. Ceratopipra erythrocephala
1223. Oxyruncus cristatus
1229. Lanius cristatus
1230. Lanius ludovicianus
1231. Lanius excubitor
1268. Cyclarhis gujanensis
1261. Hylophilus flavipes
1265. Vireolanius melitophrys
1266. Vireolanius pulchellus
1267. Vireolanius eximius
1262. Tunchiornis ochraceiceps
1263. Pachysylvia aurantiifrons
1264. Pachysylvia decurtata
1253. Vireo hypochryseus
1246. Vireo osburni
1232. Vireo brevipennis
1243. Vireo atricapilla
1244. Vireo nelsoni
1233. Vireo griseus
1234. Vireo crassirostris
1235. Vireo pallens
1236. Vireo bairdi
1237. Vireo caribaeus
1238. Vireo modestus
1239. Vireo gundlachii
1240. Vireo latimeri
1241. Vireo nanus
1242. Vireo bellii
1245. Vireo vicinior
1252. Vireo huttoni
1247. Vireo flavifrons
1251. Vireo carmioli
1249. Vireo cassinii
1250. Vireo solitarius
1248. Vireo plumbeus
1256. Vireo philadelphicus
1254. Vireo gilvus
1255. Vireo leucophrys
1257. Vireo olivaceus
1258. Vireo flavoviridis
1259. Vireo altiloquus
1260. Vireo magister
1978. Perisoreus canadensis
1285. Cyanolyca mirabilis
1283. Cyanolyca nana
1282. Cyanolyca pumilo
1284. Cyanolyca argentigula
1281. Cyanolyca cucullata
1271. Calocitta colliei
1272. Calocitta formosa
1276. Psilorhinus morio
1273. Cyanocorax dickeyi
1274. Cyanocorax affinis
1275. Cyanocorax yncas
1277. Cyanocorax melanocyaneus
1278. Cyanocorax sanblasianus
1279. Cyanocorax yucatanicus
1280. Cyanocorax beecheii
1291. Gymnorhinus cyanocephalus
1269. Cyanocitta stelleri
1270. Cyanocitta cristata
1286. Aphelocoma coerulescens
1287. Aphelocoma insularis
1288. Aphelocoma californica
12111. Aphelocoma woodhouseii
1289. Aphelocoma ultramarina
2078. Aphelocoma wollweberi
1290. Aphelocoma unicolor
1292. Nucifraga columbiana
1293. Pica hudsonia
1294. Pica nuttalli
1295. Corvus monedula
1296. Corvus brachyrhynchos
1297. Corvus caurinus
1298. Corvus palmarum
1299. Corvus nasicus
1300. Corvus leucognaphalus
1301. Corvus jamaicensis
1302. Corvus imparatus
1303. Corvus sinaloae
1304. Corvus ossifragus
1305. Corvus hawaiiensis
1306. Corvus cryptoleucus
1307. Corvus corax
2063. Chasiempis sclateri
2064. Chasiempis ibidis
1308. Chasiempis sandwichensis
1309. Alauda arvensis
1310. Eremophila alpestris
1311. Progne subis
1312. Progne cryptoleuca
1313. Progne dominicensis
1314. Progne sinaloae
1315. Progne chalybea
1316. Progne elegans
1317. Progne tapera
1318. Tachycineta bicolor
1319. Tachycineta albilinea
1320. Tachycineta euchrysea
1321. Tachycineta thalassina
1322. Tachycineta cyaneoviridis
1323. Pygochelidon cyanoleuca
1324. Atticora pileata
1325. Atticora tibialis
1326. Stelgidopteryx serripennis
1327. Stelgidopteryx ruficollis
1328. Riparia riparia
1329. Petrochelidon pyrrhonota
1330. Petrochelidon fulva
1331. Hirundo rustica
1332. Delichon urbicum
1333. Poecile carolinensis
1334. Poecile atricapillus
1335. Poecile gambeli
1336. Poecile sclateri
1337. Poecile rufescens
1338. Poecile hudsonicus
1339. Poecile cinctus
1340. Baeolophus wollweberi
1341. Baeolophus inornatus
1342. Baeolophus ridgwayi
1343. Baeolophus bicolor
1344. Baeolophus atricristatus
1345. Auriparus flaviceps
1346. Psaltriparus minimus
1347. Sitta canadensis
1348. Sitta carolinensis
1349. Sitta pygmaea
1350. Sitta pusilla
1351. Certhia americana
1362. Salpinctes obsoletus
1396. Microcerculus philomela
1397. Microcerculus marginatus
1363. Catherpes mexicanus
1364. Hylorchilus sumichrasti
1365. Hylorchilus navai
1383. Ferminia cerverai
1384. Troglodytes aedon
1385. Troglodytes sissonii
1386. Troglodytes tanneri
1387. Troglodytes rufociliatus
1388. Troglodytes ochraceus
2065. Troglodytes pacificus
2066. Troglodytes hiemalis
1393. Thryorchilus browni
1390. Cistothorus platensis
1391. Cistothorus palustris
1378. Thryothorus ludovicianus
1382. Thryomanes bewickii
1353. Campylorhynchus albobrunneus
1354. Campylorhynchus zonatus
1355. Campylorhynchus megalopterus
1356. Campylorhynchus chiapensis
11541. Campylorhynchus griseus
1357. Campylorhynchus rufinucha
1358. Campylorhynchus gularis
1359. Campylorhynchus jocosus
1360. Campylorhynchus yucatanicus
1361. Campylorhynchus brunneicapillus
10091. Pheugopedius spadix
10101. Pheugopedius atrogularis
10111. Pheugopedius rutilus
10121. Pheugopedius maculipectus
10161. Pheugopedius felix
10151. Pheugopedius fasciatoventris
10191. Thryophilus rufalbus
10201. Thryophilus sinaloa
10211. Thryophilus pleurostictus
10241. Cantorchilus leucopogon
10271. Cantorchilus thoracicus
10281. Cantorchilus modestus
12071. Cantorchilus zeledoni
12081. Cantorchilus elutus
10291. Cantorchilus nigricapillus
10301. Cantorchilus semibadius
10311. Cantorchilus leucotis
1392. Uropsila leucogastra
1394. Henicorhina leucosticta
1395. Henicorhina leucophrys
1398. Cyphorhinus phaeocephalus
2008. Microbates cinereiventris
1936. Ramphocaenus melanurus
2010. Polioptila caerulea 
2009. Polioptila lembeyei
2015. Polioptila californica
2014. Polioptila melanura
2034. Polioptila nigriceps
2013. Polioptila albiloris
2012. Polioptila plumbea
2011. Polioptila schistaceigula
1399. Cinclus mexicanus
1400. Pycnonotus cafer
1401. Pycnonotus jocosus
1402. Regulus satrapa
1403. Regulus calendula
1404. Cettia diphone
1408. Phylloscopus trochilus
11021. Phylloscopus collybita
1409. Phylloscopus sibilatrix
1410. Phylloscopus fuscatus
2016. Phylloscopus proregulus
1411. Phylloscopus inornatus
1412. Phylloscopus borealis
11031. Phylloscopus examinandus
1413. Sylvia curruca
1483. Chamaea fasciata
1484. Zosterops japonicus
1480. Garrulax pectoralis
1481. Garrulax canorus
1482. Leiothrix lutea
1407. Acrocephalus familiaris
2054. Acrocephalus schoenobaenus
1352. Donacobius atricapilla
1405. Locustella ochotensis
1406. Locustella lanceolata
1418. Muscicapa griseisticta
1419. Muscicapa dauurica
1420. Muscicapa striata
1417. Muscicapa sibirica
1425. Copsychus malabaricus
1389. Luscinia sibilans
1421. Luscinia calliope
1422. Luscinia svecica
1423. Luscinia cyane
1424. Tarsiger cyanurus
1414. Ficedula narcissina
1415. Ficedula mugimaki
1416. Ficedula albicilla
11561. Phoenicurus phoenicurus
1426. Oenanthe oenanthe
1427. Saxicola torquatus
1428. Sialia sialis
1429. Sialia mexicana
1430. Sialia currucoides
1431. Myadestes townsendi
1432. Myadestes occidentalis
1433. Myadestes elisabeth
1434. Myadestes genibarbis
1435. Myadestes melanops
1436. Myadestes coloratus
1437. Myadestes unicolor
1438. Myadestes myadestinus
1439. Myadestes woahensis
1440. Myadestes lanaiensis
1441. Myadestes obscurus
1442. Myadestes palmeri
1443. Catharus gracilirostris
1444. Catharus aurantiirostris
1445. Catharus fuscater
1446. Catharus occidentalis
1447. Catharus frantzii
1448. Catharus mexicanus
1449. Catharus dryas
1450. Catharus fuscescens
1451. Catharus minimus
1452. Catharus bicknelli
1453. Catharus ustulatus
1454. Catharus guttatus
1455. Hylocichla mustelina
1456. Turdus merula
1457. Turdus obscurus
1458. Turdus naumanni
1459. Turdus pilaris
1460. Turdus iliacus
1927. Turdus philomelos
1461. Turdus nigrescens
1462. Turdus infuscatus
1463. Turdus plebejus
1464. Turdus fumigatus
1465. Turdus obsoletus
1466. Turdus grayi
1467. Turdus nudigenis
1468. Turdus jamaicensis
1469. Turdus assimilis
1470. Turdus rufopalliatus
1471. Turdus rufitorques
1472. Turdus migratorius
1473. Turdus swalesi
1474. Turdus aurantius
1475. Turdus ravidus
1476. Turdus plumbeus
1477. Turdus lherminieri
1478. Ixoreus naevius
1479. Ridgwayia pinicola
1503. Melanotis caerulescens
1504. Melanotis hypoleucus
1486. Melanoptila glabrirostris
1485. Dumetella carolinensis
1502. Ramphocinclus brachyurus
1505. Allenia fusca
1506. Margarops fuscatus
1507. Cinclocerthia ruficauda
1508. Cinclocerthia gutturalis
1498. Toxostoma curvirostre
1497. Toxostoma ocellatum
1492. Toxostoma rufum
1493. Toxostoma longirostre
1494. Toxostoma guttatum
1496. Toxostoma bendirei
1495. Toxostoma cinereum
1499. Toxostoma redivivum
1501. Toxostoma lecontei
1500. Toxostoma crissale
1491. Oreoscoptes montanus
1490. Mimus gundlachii
1489. Mimus graysoni
1488. Mimus gilvus
1487. Mimus polyglottos
1509. Sturnus vulgaris
1510. Acridotheres tristis
1511. Gracula religiosa
1524. Bombycilla garrulus
1525. Bombycilla cedrorum
1224. Moho braccatus
1225. Moho apicalis
1226. Moho bishopi
1227. Moho nobilis
1228. Chaetoptila angustipluma
1526. Phainoptila melanoxantha
1527. Ptiliogonys cinereus
1528. Ptiliogonys caudatus
1529. Phainopepla nitens
1530. Dulus dominicus
1531. Peucedramus taeniatus
1512. Prunella montanella
1909. Ploceus cucullatus
1910. Euplectes franciscanus
1911. Euplectes afer
1977. Vidua macroura
1912. Uraeginthus bengalus
1913. Estrilda caerulescens
1914. Estrilda melpoda
1915. Estrilda troglodytes
1916. Estrilda astrild
1917. Amandava amandava
11101. Spermestes cucullata
11121. Euodice malabarica
11131. Euodice cantans
11141. Lonchura oryzivora
1921. Lonchura punctulata
1922. Lonchura malacca
1923. Lonchura atricapilla
1907. Passer domesticus
1908. Passer montanus
1513. Motacilla tschutschensis
1514. Motacilla citreola
1515. Motacilla cinerea
1516. Motacilla alba
1517. Anthus trivialis
1518. Anthus hodgsoni
1519. Anthus gustavi
1520. Anthus cervinus
1521. Anthus rubescens
1522. Anthus spragueii
1523. Anthus lutescens
1828. Fringilla coelebs
1829. Fringilla montifringilla
1830. Euphonia jamaica
1831. Euphonia affinis
1832. Euphonia luteicapilla
1833. Euphonia laniirostris
1834. Euphonia hirundinacea
1835. Euphonia musica
1836. Euphonia elegantissima
1837. Euphonia fulvicrissa
1838. Euphonia imitans
1839. Euphonia gouldi
1840. Euphonia minuta
1841. Euphonia anneae
1842. Euphonia xanthogaster
1843. Chlorophonia flavirostris
1844. Chlorophonia occipitalis
1845. Chlorophonia callophrys
10711. Leucosticte arctoa
1846. Leucosticte tephrocotis
1847. Leucosticte atrata
1848. Leucosticte australis
1849. Pinicola enucleator
1873. Pyrrhula pyrrhula
1906. Melamprosops phaeosoma
1893. Oreomystis bairdi
1895. Paroreomyza maculata
1896. Paroreomyza flammea
1897. Paroreomyza montana
1880. Loxioides bailleui
1695. Telespiza cantans
1877. Telespiza ultima
1883. Chloridops kona
1881. Rhodacanthis flaviceps
1882. Rhodacanthis palmeri
1900. Ciridops anna
1904. Palmeria dolei
11781. Himatione fraithii
1905. Himatione sanguinea
1901. Drepanis coccinea
1902. Drepanis pacifica
1903. Drepanis funerea
1878. Psittirostra psittacea
1879. Dysmorodrepanis munroi
1884. Pseudonestor xanthophrys
11791. Hemignathus hanapepe
1891. Hemignathus lucidus
11801. Hemignathus affinis
11811. Hemignathus wilsoni
11711. Akialoa obscura
11731. Akialoa stejnegeri
11721. Akialoa ellisiana
11741. Akialoa lanaiensis
2001. Magumma parva
11661. Chlorodrepanis virens
11671. Chlorodrepanis flava
11681. Chlorodrepanis stejnegeri
11751. Viridonia sagittirostris
10681. Loxops mana
1898. Loxops caeruleirostris
11761. Loxops wolstenholmei
11771. Loxops ochraceus
1899. Loxops coccineus
1850. Carpodacus erythrinus
10371. Haemorhous mexicanus
10351. Haemorhous purpureus
10361. Haemorhous cassinii
1854. Loxia curvirostra
1855. Loxia megaplaga
1856. Loxia leucoptera
1857. Acanthis flammea
1858. Acanthis hornemanni
1859. Spinus spinus
1860. Spinus pinus
1861. Spinus atriceps
1862. Spinus notatus
1863. Spinus xanthogastrus
1864. Spinus cucullatus
1865. Spinus dominicensis
1866. Spinus psaltria
1867. Spinus lawrencei
1868. Spinus tristis
1869. Carduelis carduelis
1870. Chloris sinica
1871. Serinus mozambicus
1872. Serinus canaria
1874. Coccothraustes abeillei
1875. Coccothraustes vespertinus
1876. Coccothraustes coccothraustes
1733. Calcarius lapponicus
1735. Calcarius ornatus
1734. Calcarius pictus
1732. Rhynchophanes mccownii
1744. Plectrophenax nivalis
1745. Plectrophenax hyperboreus
1580. Seiurus aurocapilla
1578. Helmitheros vermivorum
1582. Parkesia motacilla
1581. Parkesia noveboracensis
1532. Vermivora bachmanii
1534. Vermivora chrysoptera
1533. Vermivora cyanoptera
1575. Mniotilta varia
1577. Protonotaria citrea
1579. Limnothlypis swainsonii
1542. Oreothlypis superciliosa
1541. Oreothlypis gutturalis
1535. Oreothlypis peregrina
1536. Oreothlypis celata
1539. Oreothlypis crissalis
1540. Oreothlypis luciae
1537. Oreothlypis ruficapilla
1538. Oreothlypis virginiae
1599. Leucopeza semperi
1584. Oporornis agilis
1595. Geothlypis poliocephala
1594. Geothlypis aequinoctialis
1586. Geothlypis tolmiei
1585. Geothlypis philadelphia
1583. Geothlypis formosa
1591. Geothlypis semiflava
1592. Geothlypis speciosa
1588. Geothlypis beldingi
1590. Geothlypis rostrata
1589. Geothlypis flavovelata
1587. Geothlypis trichas
1593. Geothlypis nelsoni
1574. Catharopeza bishopi
1571. Setophaga plumbea
1573. Setophaga angelae
1572. Setophaga pharetra
1600. Setophaga citrina
1576. Setophaga ruticilla
1564. Setophaga kirtlandii
1548. Setophaga tigrina
1570. Setophaga cerulea
1543. Setophaga americana
1544. Setophaga pitiayumi
1547. Setophaga magnolia
1568. Setophaga castanea
1556. Setophaga fusca
1545. Setophaga petechia
1546. Setophaga pensylvanica
1569. Setophaga striata
1549. Setophaga caerulescens
1567. Setophaga palmarum
1562. Setophaga pityophila
1563. Setophaga pinus
1550. Setophaga coronata
1557. Setophaga dominica
2076. Setophaga flavescens
1566. Setophaga vitellina
1565. Setophaga discolor
1559. Setophaga adelaidae
1560. Setophaga subita
1561. Setophaga delicata
1558. Setophaga graciae
1551. Setophaga nigrescens
1554. Setophaga townsendi
1555. Setophaga occidentalis
1552. Setophaga chrysoparia
1553. Setophaga virens
1616. Myiothlypis fulvicauda
1609. Basileuterus lachrymosus
1611. Basileuterus rufifrons
1613. Basileuterus melanogenys
1614. Basileuterus ignotus
1612. Basileuterus belli
1610. Basileuterus culicivorus
12091. Basileuterus melanotis
12101. Basileuterus tacarcunae
1602. Cardellina canadensis
1601. Cardellina pusilla
1603. Cardellina rubrifrons
1604. Cardellina rubra
1605. Cardellina versicolor
1606. Myioborus pictus
1607. Myioborus miniatus
1608. Myioborus torquatus
1617. Zeledonia coronata
1618. Icteria virens
1621. Xenoligea montana
1596. Microligea palustris
1597. Teretistris fernandinae
1598. Teretistris fornsi
1641. Bangsia arcaei
1672. Paroaria coronata
1673. Paroaria capitata
1638. Thraupis episcopus
1639. Thraupis abbas
1640. Thraupis palmarum
1928. Tangara palmeri
1643. Tangara cabanisi
1929. Tangara cucullata
1930. Tangara larvata
1931. Tangara guttata
1932. Tangara fucosa
1933. Tangara dowii
1642. Tangara inornata
1648. Tangara lavinia
2035. Tangara gyrola
1644. Tangara florida
1645. Tangara icterocephala
1622. Conirostrum leucogenys
1669. Sicalis flaveola
1670. Sicalis luteola
1666. Haplospiza rustica
1976. Acanthidops bairdi
1667. Diglossa baritula
1668. Diglossa plumbea
1652. Chlorophanes spiza
1624. Chrysothlypis chrysomelas
1628. Heterospingus rubrifrons
1629. Heterospingus xanthopygius
1623. Hemithraupis flavicollis
1657. Volatinia jacarina
1625. Eucometis penicillata
1630. Tachyphonus luctuosus
1631. Tachyphonus delatrii
1632. Tachyphonus rufus
1626. Lanio aurantius
1627. Lanio leucothorax
1633. Ramphocelus sanguinolentus
1637. Ramphocelus flammigerus
1635. Ramphocelus passerinii
1636. Ramphocelus costaricensis
1634. Ramphocelus dimidiatus
1656. Tersina viridis
1653. Cyanerpes lucidus
1654. Cyanerpes caeruleus
1655. Cyanerpes cyaneus
1649. Dacnis venusta
1650. Dacnis cayana
1651. Dacnis viguieri
1999. Coereba flaveola
1950. Tiaris canorus
1966. Tiaris olivaceus
1967. Tiaris bicolor
1973. Euneornis campestris
1969. Loxigilla portoricensis
1970. Loxigilla violacea
1971. Loxigilla noctis
1972. Loxigilla barbadensis
1965. Melopyrrha nigra
1968. Loxipasser anoxanthus
1974. Melanospiza richardsoni
1975. Pinaroloxias inornata
11071. Sporophila lineola
1664. Sporophila funerea
2077. Sporophila crassirostris
1663. Sporophila nuttingi
11081. Sporophila corvina
1658. Sporophila schistacea
1660. Sporophila torqueola
1661. Sporophila nigricollis
1662. Sporophila minuta
1671. Emberizoides herbicola
1750. Saltator atriceps
1749. Saltator maximus
1751. Saltator grossus
1746. Saltator albicollis
1748. Saltator coerulescens
1747. Saltator striatipectus
2021. Nesospingus speculiferus
1941. Phaenicophilus palmarum
1942. Phaenicophilus poliocephalus
1943. Calyptophilus tertius
1944. Calyptophilus frugivorus
1945. Rhodinocichla rosea
1946. Mitrospingus cassinii
1961. Spindalis zena
1962. Spindalis nigricephala
1963. Spindalis dominicensis
1964. Spindalis portoricensis
1674. Pselliophorus tibialis
1675. Pselliophorus luteoviridis
1676. Pezopetes capitalis
1679. Arremon aurantiirostris
1646. Arremon crassirostris
2003. Arremon brunneinucha
2036. Arremon virenticeps
10321. Arremon costaricensis
10331. Arremon atricapillus
1680. Arremonops rufivirgatus
1681. Arremonops chloronotus
1682. Arremonops conirostris
1677. Atlapetes albinucha
1678. Atlapetes pileatus
1687. Pipilo ocai
1686. Pipilo chlorurus
1688. Pipilo maculatus
1689. Pipilo erythrophthalmus
1700. Aimophila rufescens
1699. Aimophila ruficeps
2046. Aimophila notosticta
1685. Melozone leucotis
1684. Melozone biarcuata
1683. Melozone kieneri
1691. Melozone fusca
1690. Melozone albicollis
1692. Melozone crissalis
1693. Melozone aberti
2044. Peucaea sumichrasti
1696. Peucaea carpalis
1694. Peucaea ruficauda
2042. Peucaea humeralis
2043. Peucaea mystacalis
1698. Peucaea botterii
2045. Peucaea cassinii
1697. Peucaea aestivalis
1702. Oriturus superciliosus
1703. Torreornis inexpectata
1704. Spizelloides arborea
1705. Spizella passerina
2048. Spizella pallida
1706. Spizella breweri
1707. Spizella pusilla
1708. Spizella wortheni
1709. Spizella atrogularis
1710. Pooecetes gramineus
1711. Chondestes grammacus
1701. Amphispiza quinquestriata
1712. Amphispiza bilineata
10501. Artemisiospiza nevadensis
10231. Artemisiospiza belli
1714. Calamospiza melanocorys
1715. Passerculus sandwichensis
1716. Ammodramus savannarum
2039. Ammodramus bairdii
1717. Ammodramus henslowii
2040. Ammodramus leconteii
2041. Ammodramus nelsoni
1718. Ammodramus caudacutus
1719. Ammodramus maritimus
1720. Xenospiza baileyi
1721. Passerella iliaca
1722. Melospiza melodia
1723. Melospiza lincolnii
1724. Melospiza georgiana
1725. Zonotrichia capensis
1726. Zonotrichia albicollis
1727. Zonotrichia querula
1728. Zonotrichia leucophrys
1729. Zonotrichia atricapilla
2047. Junco vulcani
1730. Junco hyemalis
11041. Junco insularis
1731. Junco phaeonotus
10721. Chlorospingus flavopectus
2018. Chlorospingus tacarcunae
2019. Chlorospingus inornatus
2017. Chlorospingus pileatus
1939. Chlorospingus flavigularis
1940. Chlorospingus canigularis
1736. Emberiza leucocephalos
2055. Emberiza chrysophrys
1737. Emberiza pusilla
1738. Emberiza rustica
1739. Emberiza elegans
1740. Emberiza aureola
1741. Emberiza variabilis
1742. Emberiza pallasi
1743. Emberiza schoeniclus
1953. Piranga roseogularis
1954. Piranga flava
1955. Piranga rubra
1956. Piranga olivacea
1957. Piranga ludoviciana
1958. Piranga bidentata
1959. Piranga leucoptera
1960. Piranga erythrocephala
1949. Habia rubica
1951. Habia fuscicauda
1952. Habia atrimaxillaris
1947. Chlorothraupis carmioli
1948. Chlorothraupis olivacea
1752. Caryothraustes poliogaster
1753. Caryothraustes canadensis
1754. Rhodothraupis celaeno
1755. Cardinalis cardinalis
1756. Cardinalis sinuatus
1757. Pheucticus chrysopeplus
1758. Pheucticus tibialis
1759. Pheucticus ludovicianus
1760. Pheucticus melanocephalus
1619. Granatellus venustus
1620. Granatellus sallaei
1665. Amaurospiza concolor
1761. Cyanocompsa cyanoides
1762. Cyanocompsa parellina
1763. Passerina caerulea
1764. Passerina amoena
1765. Passerina cyanea
1766. Passerina rositae
1767. Passerina leclancherii
1768. Passerina versicolor
1769. Passerina ciris
1770. Spiza americana
1771. Dolichonyx oryzivorus
1772. Agelaius phoeniceus
1773. Agelaius assimilis
1774. Agelaius tricolor
1775. Agelaius humeralis
1776. Agelaius xanthomus
1777. Nesopsar nigerrimus
2067. Chrysomus icterocephalus
1778. Sturnella militaris
1779. Sturnella magna
1780. Sturnella neglecta
1781. Xanthocephalus xanthocephalus
1782. Dives dives
1783. Dives atroviolaceus
1784. Euphagus carolinus
1785. Euphagus cyanocephalus
1786. Quiscalus quiscula
1787. Quiscalus major
1788. Quiscalus mexicanus
1789. Quiscalus palustris
1790. Quiscalus nicaraguensis
1791. Quiscalus niger
1792. Quiscalus lugubris
1793. Molothrus bonariensis
1794. Molothrus aeneus
1795. Molothrus ater
1796. Molothrus oryzivorus
2068. Icterus northropi
2069. Icterus melanopsis
1797. Icterus dominicensis
2070. Icterus portoricensis
1798. Icterus laudabilis
1799. Icterus oberi
1800. Icterus bonana
1801. Icterus wagleri
1802. Icterus maculialatus
1803. Icterus prosthemelas
1804. Icterus spurius
1805. Icterus cucullatus
1806. Icterus chrysater
1807. Icterus auricapillus
1808. Icterus mesomelas
1809. Icterus icterus
1810. Icterus pustulatus
1811. Icterus bullockii
1812. Icterus auratus
1813. Icterus leucopteryx
1814. Icterus pectoralis
1815. Icterus gularis
1816. Icterus graduacauda
1817. Icterus galbula
1818. Icterus abeillei
1819. Icterus parisorum
1820. Amblycercus holosericeus
1823. Cassiculus melanicterus
1821. Cacicus uropygialis
1822. Cacicus cela
1824. Psarocolius decumanus
1825. Psarocolius wagleri
1826. Psarocolius montezuma
1827. Psarocolius guatimozinus
