# Supplementary material for: The tempo and mode of the taxonomic correction process: How taxonomists have corrected and recorrected North American bird species over the last 127 years
Source: PLoS One. 2018 Apr 19;13(4):e0195736. doi: 10.1371/journal.pone.0195736 (PMC5909608; doi:10.1371/journal.pone.0195736)
Supplement: S1 Code — This code is also available online at http://github.com/gaurav/aou_checklists and has been archived in Zenodo under DOI http://doi.org/10.5281/zenodo.1214826. (ZIP) [file pone.0195736.s007.zip › gaurav-aou_checklists-5955902/original_descriptions/original_descriptions.csv]

species	id	rank	common_name	french_name	order	family	subfamily	genus	annotation	canonical_name	Source	original_name_or_taxrefine	from_regex	authority			year	gbif_id	check
Acanthis flammea	1857	species	Common Redpoll	Sizerin flammé	Passeriformes	Fringillidae	Carduelinae	Acanthis		Acanthis flammea	GBIF/TaxRefine	Acanthis flammea (Linnaeus, 1758) [=> Carduelis flammea (Linnaeus, 1758)] (Animalia)	(Linnaeus, 1758)	(Linnaeus, 1758)		1758	1758	119148724	0
Accipiter gentilis	282	species	Northern Goshawk	Autour des palombes	Accipitriformes	Accipitridae		Accipiter		Accipiter gentilis	GBIF/TaxRefine	Accipiter gentilis (Linnaeus, 1758) (Animalia)	(Linnaeus, 1758)	(Linnaeus, 1758)		1758	1758	131482557	0
Acrocephalus schoenobaenus	2054	species	Sedge Warbler	Phragmite des joncs	Passeriformes	Acrocephalidae		Acrocephalus		Acrocephalus schoenobaenus	GBIF/TaxRefine	Acrocephalus schoenobaenus (Linnaeus, 1758) (Animalia)	(Linnaeus, 1758)	(Linnaeus, 1758)		1758	1758	131482566	0
Actitis hypoleucos	396	species	Common Sandpiper	Chevalier guignette	Charadriiformes	Scolopacidae	Tringinae	Actitis	Monotypic.	Actitis hypoleucos	GBIF/TaxRefine	Actitis hypoleucos (Linnaeus, 1758) (Animalia)	(Linnaeus, 1758)	(Linnaeus, 1758)		1758	1758	131482571	0
Aegolius funereus	704	species	Boreal Owl	Nyctale de Tengmalm	Strigiformes	Strigidae		Aegolius		Aegolius funereus	GBIF/TaxRefine	Aegolius funereus (Linnaeus, 1758) (Animalia)	(Linnaeus, 1758)	(Linnaeus, 1758)		1758	1758	131482576	0
Aix sponsa	31	species	Wood Duck	Canard branchu	Anseriformes	Anatidae	Anatinae	Aix	Monotypic.	Aix sponsa	GBIF/TaxRefine	Aix sponsa (Linnaeus, 1758) (Animalia)	(Linnaeus, 1758)	(Linnaeus, 1758)		1758	1758	124742725	0
Alauda arvensis	1309	species	Eurasian Skylark	Alouette des champs	Passeriformes	Alaudidae		Alauda		Alauda arvensis	GBIF/TaxRefine	Alauda arvensis Linnaeus, 1758 (Animalia)	Linnaeus, 1758	Linnaeus, 1758	1758	1758	1758	131482583	0
Alca torda	516	species	Razorbill	Petit Pingouin	Charadriiformes	Alcidae		Alca		Alca torda	GBIF/TaxRefine	Alca torda Linnaeus, 1758 (Animalia)	Linnaeus, 1758	Linnaeus, 1758	1758	1758	1758	131482586	0
Alle alle	513	species	Dovekie	Mergule nain	Charadriiformes	Alcidae		Alle		Alle alle	GBIF/TaxRefine	Alle alle (Linnaeus, 1758) (Animalia)	(Linnaeus, 1758)	(Linnaeus, 1758)		1758	1758	131482593	0
Amandava amandava	1917	species	Red Avadavat	Bengali rouge	Passeriformes	Estrildidae		Amandava		Amandava amandava	GBIF/TaxRefine	Amandava amandava (Linnaeus, 1758) (Animalia)	(Linnaeus, 1758)	(Linnaeus, 1758)		1758	1758	124750975	0
Amazona agilis	627	species	Black-billed Parrot	Amazone verte	Psittaciformes	Psittacidae	Arinae	Amazona	Monotypic.	Amazona agilis	GBIF/TaxRefine	Amazona agilis (Linnaeus, 1758) (Animalia)	(Linnaeus, 1758)	(Linnaeus, 1758)		1758	1758	124744004	0
Amazona autumnalis	630	species	Red-lored Parrot	Amazone diadème	Psittaciformes	Psittacidae	Arinae	Amazona		Amazona autumnalis	GBIF/TaxRefine	Amazona autumnalis (Linnaeus, 1758) (Animalia)	(Linnaeus, 1758)	(Linnaeus, 1758)		1758	1758	124744010	0
Amazona collaria	624	species	Yellow-billed Parrot	Amazone sasabé	Psittaciformes	Psittacidae	Arinae	Amazona	Monotypic.	Amazona collaria	GBIF/TaxRefine	Amazona collaria (Linnaeus, 1758) (Animalia)	(Linnaeus, 1758)	(Linnaeus, 1758)		1758	1758	124744000	0
Amazona leucocephala	623	species	Cuban Parrot	Amazone de Cuba	Psittaciformes	Psittacidae	Arinae	Amazona		Amazona leucocephala	GBIF/TaxRefine	Amazona leucocephala (Linnaeus, 1758) (Animalia)	(Linnaeus, 1758)	(Linnaeus, 1758)		1758	1758	124743999	0
Anas acuta	46	species	Northern Pintail	Canard pilet	Anseriformes	Anatidae	Anatinae	Anas	Recognized as a monotypic by AOU (1957), Clements (2000), and Howard and Moore (2003). Subspecies <i>Anas acuta acuta, A. a. eatoni</i>, and <i>A. a. ...	Anas acuta	GBIF/TaxRefine	Anas acuta Linnaeus, 1758 (Animalia)	Linnaeus, 1758	Linnaeus, 1758	1758	1758	1758	131482597	0
Anas bahamensis	45	species	White-cheeked Pintail	Canard des Bahamas	Anseriformes	Anatidae	Anatinae	Anas		Anas bahamensis	GBIF/TaxRefine	Anas bahamensis Linnaeus, 1758 (Animalia)	Linnaeus, 1758	Linnaeus, 1758	1758	1758	1758	124742762	0
Anas clypeata	44	species	Northern Shoveler	Canard souchet	Anseriformes	Anatidae	Anatinae	Anas	Monotypic.	Anas clypeata	GBIF/TaxRefine	Anas clypeata Linnaeus, 1758 (Animalia)	Linnaeus, 1758	Linnaeus, 1758	1758	1758	1758	131482601	0
Anas crecca	49	species	Green-winged Teal	Sarcelle d'hiver	Anseriformes	Anatidae	Anatinae	Anas		Anas crecca	GBIF/TaxRefine	Anas crecca Linnaeus, 1758 (Animalia)	Linnaeus, 1758	Linnaeus, 1758	1758	1758	1758	131482602	0
Anas penelope	34	species	Eurasian Wigeon	Canard siffleur	Anseriformes	Anatidae	Anatinae	Anas	Monotypic.	Anas penelope	GBIF/TaxRefine	Anas penelope Linnaeus, 1758 (Animalia)	Linnaeus, 1758	Linnaeus, 1758	1758	1758	1758	131482606	0
Anas platyrhynchos	37	species	Mallard	Canard colvert	Anseriformes	Anatidae	Anatinae	Anas	Monotypic.	Anas platyrhynchos	GBIF/TaxRefine	Anas platyrhynchos Linnaeus, 1758 (Animalia)	Linnaeus, 1758	Linnaeus, 1758	1758	1758	1758	131482607	0
Anas querquedula	47	species	Garganey	Sarcelle d'été	Anseriformes	Anatidae	Anatinae	Anas	Monotypic.	Anas querquedula	GBIF/TaxRefine	Anas querquedula Linnaeus, 1758 (Animalia)	Linnaeus, 1758	Linnaeus, 1758	1758	1758	1758	131482608	0
Anas strepera	32	species	Gadwall	Canard chipeau	Anseriformes	Anatidae	Anatinae	Anas	No extant subspecies. Peters (1979), Clements (2000), and Howard and Moore (2003) recognize <i>Anas strepera couesi</i>, now extinct.	Anas strepera	GBIF/TaxRefine	Anas strepera Linnaeus, 1758 (Animalia)	Linnaeus, 1758	Linnaeus, 1758	1758	1758	1758	131482609	0
Anous stolidus	482	species	Brown Noddy	Noddi brun	Charadriiformes	Laridae	Sterninae	Anous		Anous stolidus	GBIF/TaxRefine	Anous stolidus (Linnaeus, 1758) (Animalia)	(Linnaeus, 1758)	(Linnaeus, 1758)		1758	1758	127942331	0
Anser anser	2049	species	Graylag Goose	Oie cendrée	Anseriformes	Anatidae	Anserinae	Anser		Anser anser	GBIF/TaxRefine	Anser anser (Linnaeus, 1758) (Animalia)	(Linnaeus, 1758)	(Linnaeus, 1758)		1758	1758	131482615	0
Anser erythropus	15	species	Lesser White-fronted Goose	Oie naine	Anseriformes	Anatidae	Anserinae	Anser	Monotypic.	Anser erythropus	GBIF/TaxRefine	Anser erythropus (Linnaeus, 1758) (Animalia)	(Linnaeus, 1758)	(Linnaeus, 1758)		1758	1758	131482618	0
Anthracothorax mango	782	species	Jamaican Mango	Mango de la Jamaïque	Apodiformes	Trochilidae	Trochilinae	Anthracothorax	Monotypic.	Anthracothorax mango	GBIF/TaxRefine	Anthracothorax mango (Linnaeus, 1758) (Animalia)	(Linnaeus, 1758)	(Linnaeus, 1758)		1758	1758	124744191	0
Anthus trivialis	1517	species	Tree Pipit	Pipit des arbres	Passeriformes	Motacillidae		Anthus		Anthus trivialis	GBIF/TaxRefine	Anthus trivialis (Linnaeus, 1758) (Animalia)	(Linnaeus, 1758)	(Linnaeus, 1758)		1758	1758	131482635	0
Apus apus	752	species	Common Swift	Martinet noir	Apodiformes	Apodidae	Apodinae	Apus		Apus apus	GBIF/TaxRefine	Apus apus (Linnaeus, 1758) (Animalia)	(Linnaeus, 1758)	(Linnaeus, 1758)		1758	1758	131482639	0
Apus melba	754	species	Alpine Swift	Martinet à ventre blanc	Apodiformes	Apodidae	Apodinae	Apus		Apus melba	GBIF/TaxRefine	Apus melba (Linnaeus, 1758) (Animalia)	(Linnaeus, 1758)	(Linnaeus, 1758)		1758	1758	131482640	0
Aquila chrysaetos	310	species	Golden Eagle	Aigle royal	Accipitriformes	Accipitridae		Aquila		Aquila chrysaetos	GBIF/TaxRefine	Aquila chrysaetos (Linnaeus, 1758) (Animalia)	(Linnaeus, 1758)	(Linnaeus, 1758)		1758	1758	131482642	0
Ara ararauna	606	species	Blue-and-yellow Macaw	Ara bleu	Psittaciformes	Psittacidae	Arinae	Ara	Monotypic.	Ara ararauna	GBIF/TaxRefine	Ara ararauna (Linnaeus, 1758) (Animalia)	(Linnaeus, 1758)	(Linnaeus, 1758)		1758	1758	124743887	0
Ara macao	604	species	Scarlet Macaw	Ara rouge	Psittaciformes	Psittacidae	Arinae	Ara		Ara macao	GBIF/TaxRefine	Ara macao (Linnaeus, 1758) (Animalia)	(Linnaeus, 1758)	(Linnaeus, 1758)		1758	1758	124743891	0
Ara severus	600	species	Chestnut-fronted Macaw	Ara vert	Psittaciformes	Psittacidae	Arinae	Ara		Ara severus	GBIF/TaxRefine	Ara severus (Linnaeus, 1758) (Animalia)	(Linnaeus, 1758)	(Linnaeus, 1758)		1758	1758	124743894	0
Archilochus colubris	864	species	Ruby-throated Hummingbird	Colibri à gorge rubis	Apodiformes	Trochilidae	Trochilinae	Archilochus	Monotypic.	Archilochus colubris	GBIF/TaxRefine	Archilochus colubris (Linnaeus, 1758) (Animalia)	(Linnaeus, 1758)	(Linnaeus, 1758)		1758	1758	124744433	0
Ardea alba	227	species	Great Egret	Grande Aigrette	Pelecaniformes	Ardeidae		Ardea		Ardea alba	GBIF/TaxRefine	Ardea alba Linnaeus, 1758 (Animalia)	Linnaeus, 1758	Linnaeus, 1758	1758	1758	1758	131881076	0
Ardea cinerea	225	species	Gray Heron	Héron cendré	Pelecaniformes	Ardeidae		Ardea		Ardea cinerea	GBIF/TaxRefine	Ardea cinerea Linnaeus, 1758 (Animalia)	Linnaeus, 1758	Linnaeus, 1758	1758	1758	1758	131482649	0
Ardea herodias	224	species	Great Blue Heron	Grand Héron	Pelecaniformes	Ardeidae		Ardea		Ardea herodias	GBIF/TaxRefine	Ardea herodias Linnaeus, 1758 (Animalia)	Linnaeus, 1758	Linnaeus, 1758	1758	1758	1758	124746042	0
Arenaria interpres	423	species	Ruddy Turnstone	Tournepierre à collier	Charadriiformes	Scolopacidae	Arenariinae	Arenaria		Arenaria interpres	GBIF/TaxRefine	Arenaria interpres (Linnaeus, 1758) (Animalia)	(Linnaeus, 1758)	(Linnaeus, 1758)		1758	1758	127942291	0
Asio otus	699	species	Long-eared Owl	Hibou moyen-duc	Strigiformes	Strigidae		Asio		Asio otus	GBIF/TaxRefine	Asio otus (Linnaeus, 1758) (Animalia)	(Linnaeus, 1758)	(Linnaeus, 1758)		1758	1758	131482661	0
Aythya ferina	52	species	Common Pochard	Fuligule milouin	Anseriformes	Anatidae	Anatinae	Aythya	Monotypic.	Aythya ferina	GBIF/TaxRefine	Aythya ferina (Linnaeus, 1758) (Animalia)	(Linnaeus, 1758)	(Linnaeus, 1758)		1758	1758	131482669	0
Aythya fuligula	54	species	Tufted Duck	Fuligule morillon	Anseriformes	Anatidae	Anatinae	Aythya	Monotypic.	Aythya fuligula	GBIF/TaxRefine	Aythya fuligula (Linnaeus, 1758) (Animalia)	(Linnaeus, 1758)	(Linnaeus, 1758)		1758	1758	131482670	0
Bombycilla garrulus	1524	species	Bohemian Waxwing	Jaseur boréal	Passeriformes	Bombycillidae		Bombycilla		Bombycilla garrulus	GBIF/TaxRefine	Bombycilla garrulus (Linnaeus, 1758) (Animalia)	(Linnaeus, 1758)	(Linnaeus, 1758)		1758	1758	131482677	0
Branta bernicla	19	species	Brant	Bernache cravant	Anseriformes	Anatidae	Anserinae	Branta		Branta bernicla	GBIF/TaxRefine	Branta bernicla (Linnaeus, 1758) (Animalia)	(Linnaeus, 1758)	(Linnaeus, 1758)		1758	1758	131482683	0
Branta canadensis	22	species	Canada Goose	Bernache du Canada	Anseriformes	Anatidae	Anserinae	Branta		Branta canadensis	GBIF/TaxRefine	Branta canadensis (Linnaeus, 1758) (Animalia)	(Linnaeus, 1758)	(Linnaeus, 1758)		1758	1758	131482684	0
Bubo scandiacus	682	species	Snowy Owl	Harfang des neiges	Strigiformes	Strigidae		Bubo	Monotypic.	Bubo scandiacus	GBIF/TaxRefine	Bubo scandiacus (Linnaeus, 1758) (Animalia)	(Linnaeus, 1758)	(Linnaeus, 1758)		1758	1758	119137975	0
Bubulcus ibis	236	species	Cattle Egret	Héron garde-boeufs	Pelecaniformes	Ardeidae		Bubulcus	Not recognized by del Hoyo et al. (1992) or Clements (2000) or Howard and Moore (2003), but included in treatments Peters (1979).	Bubulcus ibis	GBIF/TaxRefine	Bubulcus ibis (Linnaeus, 1758) (Animalia)	(Linnaeus, 1758)	(Linnaeus, 1758)		1758	1758	131881258	0
Bucephala albeola	67	species	Bufflehead	Petit Garrot	Anseriformes	Anatidae	Anatinae	Bucephala	Monotypic.	Bucephala albeola	GBIF/TaxRefine	Bucephala albeola (Linnaeus, 1758) (Animalia)	(Linnaeus, 1758)	(Linnaeus, 1758)		1758	1758	131482697	0
Bucephala clangula	68	species	Common Goldeneye	Garrot à oeil d'or	Anseriformes	Anatidae	Anatinae	Bucephala		Bucephala clangula	GBIF/TaxRefine	Bucephala clangula (Linnaeus, 1758) (Animalia)	(Linnaeus, 1758)	(Linnaeus, 1758)		1758	1758	131482698	0
Butorides striata	239	species	Striated Heron	Héron strié	Pelecaniformes	Ardeidae		Butorides		Butorides striata	GBIF/TaxRefine	Butorides striata (Linnaeus, 1758) (Animalia)	(Linnaeus, 1758)	(Linnaeus, 1758)		1758	1758	131881419	0
Butorides virescens	238	species	Green Heron	Héron vert	Pelecaniformes	Ardeidae		Butorides		Butorides virescens	GBIF/TaxRefine	Butorides virescens (Linnaeus, 1758) (Animalia)	(Linnaeus, 1758)	(Linnaeus, 1758)		1758	1758	127942232	0
Cacicus cela	1822	species	Yellow-rumped Cacique	Cassique cul-jaune	Passeriformes	Icteridae		Cacicus		Cacicus cela	GBIF/TaxRefine	Cacicus cela (Linnaeus, 1758) (Animalia)	(Linnaeus, 1758)	(Linnaeus, 1758)		1758	1758	131881857	0
Cairina moschata	30	species	Muscovy Duck	Canard musqué	Anseriformes	Anatidae	Anatinae	Cairina	Monotypic.	Cairina moschata	GBIF/TaxRefine	Cairina moschata (Linnaeus, 1758) (Animalia)	(Linnaeus, 1758)	(Linnaeus, 1758)		1758	1758	127942265	0
Calcarius lapponicus	1733	species	Lapland Longspur	Plectrophane lapon	Passeriformes	Calcariidae		Calcarius		Calcarius lapponicus	GBIF/TaxRefine	Calcarius lapponicus (Linnaeus, 1758) (Animalia)	(Linnaeus, 1758)	(Linnaeus, 1758)		1758	1758	131482714	0
Calidris alpina	442	species	Dunlin	Bécasseau variable	Charadriiformes	Scolopacidae	Arenariinae	Calidris		Calidris alpina	GBIF/TaxRefine	Calidris alpina (Linnaeus, 1758) (Animalia)	(Linnaeus, 1758)	(Linnaeus, 1758)		1758	1758	131482718	0
Calidris canutus	427	species	Red Knot	Bécasseau maubèche	Charadriiformes	Scolopacidae	Arenariinae	Calidris		Calidris canutus	GBIF/TaxRefine	Calidris canutus (Linnaeus, 1758) (Animalia)	(Linnaeus, 1758)	(Linnaeus, 1758)		1758	1758	131482720	0
Calidris pugnax	10421	species	Ruff	Combattant varié	Charadriiformes	Scolopacidae	Arenariinae	Calidris	Formerly placed in the genus Philomachus. Monotypic.	Calidris pugnax	Avibase	Tringa Pugnax		(Linnaeus, 1758)		1758	1758	NA	0
Calidris pygmea	10461	species	Spoon-billed Sandpiper	Bécasseau spatule	Charadriiformes	Scolopacidae	Arenariinae	Calidris	Formerly placed in the genus Eurynorhynchus. Monotypic.	Calidris pygmea	Avibase	Platalea pygmea		(Linnaeus, 1758)		1758	1758	NA	0
Campephilus principalis	989	species	Ivory-billed Woodpecker	Pic à bec ivoire	Piciformes	Picidae	Picinae	Campephilus		Campephilus principalis	GBIF/TaxRefine	Campephilus principalis (Linnaeus, 1758) (Animalia)	(Linnaeus, 1758)	(Linnaeus, 1758)		1758	1758	124743027	0
Cardinalis cardinalis	1755	species	Northern Cardinal	Cardinal rouge	Passeriformes	Cardinalidae		Cardinalis		Cardinalis cardinalis	GBIF/TaxRefine	Cardinalis cardinalis (Linnaeus, 1758) (Animalia)	(Linnaeus, 1758)	(Linnaeus, 1758)		1758	1758	124751930	0
Carduelis carduelis	1869	species	European Goldfinch	Chardonneret élégant	Passeriformes	Fringillidae	Carduelinae	Carduelis		Carduelis carduelis	GBIF/TaxRefine	Carduelis carduelis (Linnaeus, 1758) (Animalia)	(Linnaeus, 1758)	(Linnaeus, 1758)		1758	1758	131482741	0
Cathartes aura	256	species	Turkey Vulture	Urubu à tête rouge	Cathartiformes	Cathartidae		Cathartes		Cathartes aura	GBIF/TaxRefine	Cathartes aura (Linnaeus, 1758) (Animalia)	(Linnaeus, 1758)	(Linnaeus, 1758)		1758	1758	131881262	0
Cepphus grylle	518	species	Black Guillemot	Guillemot à miroir	Charadriiformes	Alcidae		Cepphus		Cepphus grylle	GBIF/TaxRefine	Cepphus grylle (Linnaeus, 1758) (Animalia)	(Linnaeus, 1758)	(Linnaeus, 1758)		1758	1758	131482754	0
Ceratopipra erythrocephala	10591	species	Golden-headed Manakin	Manakin à tête d'or	Passeriformes	Pipridae	Piprinae	Ceratopipra	Formerly placed in the genus Pipra.	Ceratopipra erythrocephala	GBIF/TaxRefine	Ceratopipra erythrocephala (Linnaeus, 1758) (Animalia)	(Linnaeus, 1758)	(Linnaeus, 1758)		1758	1758	131497856	0
Chaetura pelagica	741	species	Chimney Swift	Martinet ramoneur	Apodiformes	Apodidae	Chaeturinae	Chaetura	Monotypic.	Chaetura pelagica	GBIF/TaxRefine	Chaetura pelagica (Linnaeus, 1758) (Animalia)	(Linnaeus, 1758)	(Linnaeus, 1758)		1758	1758	124744096	0
Charadrius hiaticula	380	species	Common Ringed Plover	Pluvier grand-gravelot	Charadriiformes	Charadriidae	Charadriinae	Charadrius		Charadrius hiaticula	GBIF/TaxRefine	Charadrius hiaticula Linnaeus, 1758 (Animalia)	Linnaeus, 1758	Linnaeus, 1758	1758	1758	1758	131482771	0
Charadrius morinellus	386	species	Eurasian Dotterel	Pluvier guignard	Charadriiformes	Charadriidae	Charadriinae	Charadrius	Monotypic.	Charadrius morinellus	GBIF/TaxRefine	Charadrius morinellus Linnaeus, 1758 (Animalia)	Linnaeus, 1758	Linnaeus, 1758	1758	1758	1758	131482774	0
Charadrius vociferus	384	species	Killdeer	Pluvier kildir	Charadriiformes	Charadriidae	Charadriinae	Charadrius		Charadrius vociferus	GBIF/TaxRefine	Charadrius vociferus Linnaeus, 1758 (Animalia)	Linnaeus, 1758	Linnaeus, 1758	1758	1758	1758	131482775	0
Chen caerulescens	17	species	Snow Goose	Oie des neiges	Anseriformes	Anatidae	Anserinae	Chen		Chen caerulescens	GBIF/TaxRefine	Chen caerulescens (Linnaeus, 1758) (Animalia)	(Linnaeus, 1758)	(Linnaeus, 1758)		1758	1758	124742688	0
Chlidonias niger	497	species	Black Tern	Guifette noire	Charadriiformes	Laridae	Sterninae	Chlidonias		Chlidonias niger	GBIF/TaxRefine	Chlidonias niger (Linnaeus, 1758) (Animalia)	(Linnaeus, 1758)	(Linnaeus, 1758)		1758	1758	131482782	0
Chlorophanes spiza	1652	species	Green Honeycreeper	Tangara émeraude	Passeriformes	Thraupidae	Hemithraupinae	Chlorophanes		Chlorophanes spiza	GBIF/TaxRefine	Chlorophanes spiza (Linnaeus, 1758) (Animalia)	(Linnaeus, 1758)	(Linnaeus, 1758)		1758	1758	131497950	0
Chrysolampis mosquitus	785	species	Ruby-topaz Hummingbird	Colibri rubis-topaze	Apodiformes	Trochilidae	Trochilinae	Chrysolampis	Monotypic.	Chrysolampis mosquitus	GBIF/TaxRefine	Chrysolampis mosquitus (Linnaeus, 1758) (Animalia)	(Linnaeus, 1758)	(Linnaeus, 1758)		1758	1758	131881362	0
Circus aeruginosus	275	species	Western Marsh Harrier	Busard des roseaux	Accipitriformes	Accipitridae		Circus		Circus aeruginosus	GBIF/TaxRefine	Circus aeruginosus (Linnaeus, 1758) (Animalia)	(Linnaeus, 1758)	(Linnaeus, 1758)		1758	1758	131482795	0
Clangula hyemalis	66	species	Long-tailed Duck	Harelde kakawi	Anseriformes	Anatidae	Anatinae	Clangula	Monotypic.	Clangula hyemalis	GBIF/TaxRefine	Clangula hyemalis (Linnaeus, 1758) (Animalia)	(Linnaeus, 1758)	(Linnaeus, 1758)		1758	1758	131482806	0
Coccothraustes coccothraustes	1876	species	Hawfinch	Gros-bec casse-noyaux	Passeriformes	Fringillidae	Carduelinae	Coccothraustes		Coccothraustes coccothraustes	GBIF/TaxRefine	Coccothraustes coccothraustes (Linnaeus, 1758) (Animalia)	(Linnaeus, 1758)	(Linnaeus, 1758)		1758	1758	131482808	0
Coccyzus americanus	644	species	Yellow-billed Cuckoo	Coulicou à bec jaune	Cuculiformes	Cuculidae	Cuculinae	Coccyzus	Monotypic.	Coccyzus americanus	GBIF/TaxRefine	Coccyzus americanus (Linnaeus, 1758) (Animalia)	(Linnaeus, 1758)	(Linnaeus, 1758)		1758	1758	131881289	0
Coccyzus vetula	651	species	Jamaican Lizard-Cuckoo	Tacco de la Jamaïque	Cuculiformes	Cuculidae	Cuculinae	Coccyzus	Monotypic.	Coccyzus vetula	Avibase	Cuculus Vetula		(Linnaeus, 1758)		1758	1758	126337306	0
Coereba flaveola	1999	species	Bananaquit	Sucrier à ventre jaune	Passeriformes	Thraupidae	Coerebinae	Coereba		Coereba flaveola	GBIF/TaxRefine	Coereba flaveola (Linnaeus, 1758) (Animalia)	(Linnaeus, 1758)	(Linnaeus, 1758)		1758	1758	131881337	0
Colaptes auratus	979	species	Northern Flicker	Pic flamboyant	Piciformes	Picidae	Picinae	Colaptes		Colaptes auratus	GBIF/TaxRefine	Colaptes auratus (Linnaeus, 1758) (Animalia)	(Linnaeus, 1758)	(Linnaeus, 1758)		1758	1758	124742993	0
Colinus virginianus	122	species	Northern Bobwhite	Colin de Virginie	Galliformes	Odontophoridae		Colinus		Colinus virginianus	GBIF/TaxRefine	Colinus virginianus (Linnaeus, 1758) (Animalia)	(Linnaeus, 1758)	(Linnaeus, 1758)		1758	1758	124761209	0
Columbina passerina	560	species	Common Ground-Dove	Colombe à queue noire	Columbiformes	Columbidae		Columbina		Columbina passerina	GBIF/TaxRefine	Columbina passerina (Linnaeus, 1758) (Animalia)	(Linnaeus, 1758)	(Linnaeus, 1758)		1758	1758	131881281	0
Conuropsis carolinensis	590	species	Carolina Parakeet	Conure de Caroline	Psittaciformes	Psittacidae	Arinae	Conuropsis		Conuropsis carolinensis	GBIF/TaxRefine	Conuropsis carolinensis (Linnaeus, 1758) (Animalia)	(Linnaeus, 1758)	(Linnaeus, 1758)		1758	1758	124743925	0
Corvus corax	1307	species	Common Raven	Grand Corbeau	Passeriformes	Corvidae		Corvus		Corvus corax	GBIF/TaxRefine	Corvus corax Linnaeus, 1758 (Animalia)	Linnaeus, 1758	Linnaeus, 1758	1758	1758	1758	131482823	0
Corvus monedula	1295	species	Eurasian Jackdaw	Choucas des tours	Passeriformes	Corvidae		Corvus		Corvus monedula	GBIF/TaxRefine	Corvus monedula Linnaeus, 1758 (Animalia)	Linnaeus, 1758	Linnaeus, 1758	1758	1758	1758	131482828	0
Crax rubra	86	species	Great Curassow	Grand Hocco	Galliformes	Cracidae		Crax		Crax rubra	GBIF/TaxRefine	Crax rubra Linnaeus, 1758 (Animalia)	Linnaeus, 1758	Linnaeus, 1758	1758	1758	1758	124742411	0
Crex crex	339	species	Corn Crake	Râle des genêts	Gruiformes	Rallidae		Crex	Monotypic.	Crex crex	GBIF/TaxRefine	Crex crex (Linnaeus, 1758) (Animalia)	(Linnaeus, 1758)	(Linnaeus, 1758)		1758	1758	131482834	0
Crotophaga ani	662	species	Smooth-billed Ani	Ani à bec lisse	Cuculiformes	Cuculidae	Crotophaginae	Crotophaga	Monotypic.	Crotophaga ani	Avibase	Crotophaga Ani		Linnaeus, 1758	1758	1758	1758	131879734	0
Cuculus canorus	639	species	Common Cuckoo	Coucou gris	Cuculiformes	Cuculidae	Cuculinae	Cuculus		Cuculus canorus	GBIF/TaxRefine	Cuculus canorus Linnaeus, 1758 (Animalia)	Linnaeus, 1758	Linnaeus, 1758	1758	1758	1758	131482838	0
Cyanerpes caeruleus	1654	species	Purple Honeycreeper	Guit-guit céruléen	Passeriformes	Thraupidae	Dacninae	Cyanerpes		Cyanerpes caeruleus	GBIF/TaxRefine	Cyanerpes caeruleus (Linnaeus, 1758) (Animalia)	(Linnaeus, 1758)	(Linnaeus, 1758)		1758	1758	131498019	0
Cyanocitta cristata	1270	species	Blue Jay	Geai bleu	Passeriformes	Corvidae		Cyanocitta		Cyanocitta cristata	GBIF/TaxRefine	Cyanocitta cristata (Linnaeus, 1758) (Animalia)	(Linnaeus, 1758)	(Linnaeus, 1758)		1758	1758	124748002	0
Cygnus cygnus	27	species	Whooper Swan	Cygne chanteur	Anseriformes	Anatidae	Anserinae	Cygnus	Monotypic.	Cygnus cygnus	GBIF/TaxRefine	Cygnus cygnus (Linnaeus, 1758) (Animalia)	(Linnaeus, 1758)	(Linnaeus, 1758)		1758	1758	131482846	0
Delichon urbicum	1332	species	Common House-Martin	Hirondelle de fenêtre	Passeriformes	Hirundinidae	Hirundininae	Delichon		Delichon urbicum	GBIF/TaxRefine	Delichon urbicum (Linnaeus, 1758) (Animalia)	(Linnaeus, 1758)	(Linnaeus, 1758)		1758	1758	124749466	0
Dendrocopos major	960	species	Great Spotted Woodpecker	Pic épeiche	Piciformes	Picidae	Picinae	Dendrocopos		Dendrocopos major	GBIF/TaxRefine	Dendrocopos major (Linnaeus, 1758) (Animalia)	(Linnaeus, 1758)	(Linnaeus, 1758)		1758	1758	131482851	0
Dendrocygna arborea	9	species	West Indian Whistling-Duck	Dendrocygne des Antilles	Anseriformes	Anatidae	Dendrocygninae	Dendrocygna	Monotypic.	Dendrocygna arborea	GBIF/TaxRefine	Dendrocygna arborea (Linnaeus, 1758) (Animalia)	(Linnaeus, 1758)	(Linnaeus, 1758)		1758	1758	124742661	0
Dendrocygna autumnalis	8	species	Black-bellied Whistling-Duck	Dendrocygne à ventre noir	Anseriformes	Anatidae	Dendrocygninae	Dendrocygna		Dendrocygna autumnalis	GBIF/TaxRefine	Dendrocygna autumnalis (Linnaeus, 1758) (Animalia)	(Linnaeus, 1758)	(Linnaeus, 1758)		1758	1758	131881260	0
Diomedea exulans	145	species	Wandering Albatross	Albatros hurleur	Procellariiformes	Diomedeidae		Diomedea		Diomedea exulans	GBIF/TaxRefine	Diomedea exulans Linnaeus, 1758 (Animalia)	Linnaeus, 1758	Linnaeus, 1758	1758	1758	1758	124761319	0
Dixiphia pipra	10561	species	White-crowned Manakin	Manakin à tête blanche	Passeriformes	Pipridae	Piprinae	Dixiphia	Formerly placed in the genus Pipra.	Dixiphia pipra	GBIF/TaxRefine	Dixiphia pipra (Linnaeus, 1758) (Animalia)	(Linnaeus, 1758)	(Linnaeus, 1758)		1758	1758	110614624	0
Dolichonyx oryzivorus	1771	species	Bobolink	Goglu des prés	Passeriformes	Icteridae		Dolichonyx	Monotypic.	Dolichonyx oryzivorus	GBIF/TaxRefine	Dolichonyx oryzivorus (Linnaeus, 1758) (Animalia)	(Linnaeus, 1758)	(Linnaeus, 1758)		1758	1758	124752059	0
Dryocopus pileatus	985	species	Pileated Woodpecker	Grand Pic	Piciformes	Picidae	Picinae	Dryocopus		Dryocopus pileatus	GBIF/TaxRefine	Dryocopus pileatus (Linnaeus, 1758) (Animalia)	(Linnaeus, 1758)	(Linnaeus, 1758)		1758	1758	124743011	0
Egretta caerulea	233	species	Little Blue Heron	Aigrette bleue	Pelecaniformes	Ardeidae		Egretta	Monotypic.	Egretta caerulea	GBIF/TaxRefine	Egretta caerulea (Linnaeus, 1758) (Animalia)	(Linnaeus, 1758)	(Linnaeus, 1758)		1758	1758	131497860	0
Elanoides forficatus	262	species	Swallow-tailed Kite	Milan à queue fourchue	Accipitriformes	Accipitridae		Elanoides		Elanoides forficatus	GBIF/TaxRefine	Elanoides forficatus (Linnaeus, 1758) (Animalia)	(Linnaeus, 1758)	(Linnaeus, 1758)		1758	1758	131497893	0
Emberiza schoeniclus	1743	species	Reed Bunting	Bruant des roseaux	Passeriformes	Emberizidae		Emberiza		Emberiza schoeniclus	GBIF/TaxRefine	Emberiza schoeniclus (Linnaeus, 1758) (Animalia)	(Linnaeus, 1758)	(Linnaeus, 1758)		1758	1758	131482881	0
Eremophila alpestris	1310	species	Horned Lark	Alouette hausse-col	Passeriformes	Alaudidae		Eremophila		Eremophila alpestris	GBIF/TaxRefine	Eremophila alpestris (Linnaeus, 1758) (Animalia)	(Linnaeus, 1758)	(Linnaeus, 1758)		1758	1758	131482885	0
Estrilda astrild	1916	species	Common Waxbill	Astrild ondulé	Passeriformes	Estrildidae		Estrilda		Estrilda astrild	GBIF/TaxRefine	Estrilda astrild (Linnaeus, 1758) (Animalia)	(Linnaeus, 1758)	(Linnaeus, 1758)		1758	1758	124761649	0
Eudocimus albus	245	species	White Ibis	Ibis blanc	Pelecaniformes	Threskiornithidae	Threskiornithinae	Eudocimus	Monotypic.	Eudocimus albus	GBIF/TaxRefine	Eudocimus albus (Linnaeus, 1758) (Animalia)	(Linnaeus, 1758)	(Linnaeus, 1758)		1758	1758	127942250	0
Eudocimus ruber	246	species	Scarlet Ibis	Ibis rouge	Pelecaniformes	Threskiornithidae	Threskiornithinae	Eudocimus	Monotypic.	Eudocimus ruber	GBIF/TaxRefine	Eudocimus ruber (Linnaeus, 1758) (Animalia)	(Linnaeus, 1758)	(Linnaeus, 1758)		1758	1758	127942350	0
Eulampis holosericeus	784	species	Green-throated Carib	Colibri falle-vert	Apodiformes	Trochilidae	Trochilinae	Eulampis		Eulampis holosericeus	GBIF/TaxRefine	Eulampis holosericeus (Linnaeus, 1758) (Animalia)	(Linnaeus, 1758)	(Linnaeus, 1758)		1758	1758	124744196	0
Euneornis campestris	1973	species	Orangequit	Pique-orange de la Jamaïque	Passeriformes	Thraupidae	Coerebinae	Euneornis	Monotypic.	Euneornis campestris	GBIF/TaxRefine	Euneornis campestris (Linnaeus, 1758) (Animalia)	(Linnaeus, 1758)	(Linnaeus, 1758)		1758	1758	124751907	0
Falcipennis canadensis	101	species	Spruce Grouse	Tétras du Canada	Galliformes	Phasianidae	Tetraoninae	Falcipennis		Falcipennis canadensis	GBIF/TaxRefine	Falcipennis canadensis (Linnaeus, 1758) (Animalia)	(Linnaeus, 1758)	(Linnaeus, 1758)		1758	1758	119127633	0
Falco columbarius	325	species	Merlin	Faucon émerillon	Falconiformes	Falconidae	Falconinae	Falco		Falco columbarius	GBIF/TaxRefine	Falco columbarius Linnaeus, 1758 (Animalia)	Linnaeus, 1758	Linnaeus, 1758	1758	1758	1758	131881275	0
Falco rusticolus	330	species	Gyrfalcon	Faucon gerfaut	Falconiformes	Falconidae	Falconinae	Falco	Monotypic.	Falco rusticolus	GBIF/TaxRefine	Falco rusticolus Linnaeus, 1758 (Animalia)	Linnaeus, 1758	Linnaeus, 1758	1758	1758	1758	131482893	0
Falco sparverius	323	species	American Kestrel	Crécerelle d'Amérique	Falconiformes	Falconidae	Falconinae	Falco		Falco sparverius	GBIF/TaxRefine	Falco sparverius Linnaeus, 1758 (Animalia)	Linnaeus, 1758	Linnaeus, 1758	1758	1758	1758	131881276	0
Falco subbuteo	326	species	Eurasian Hobby	Faucon hobereau	Falconiformes	Falconidae	Falconinae	Falco		Falco subbuteo	GBIF/TaxRefine	Falco subbuteo Linnaeus, 1758 (Animalia)	Linnaeus, 1758	Linnaeus, 1758	1758	1758	1758	131482894	0
Falco tinnunculus	322	species	Eurasian Kestrel	Faucon crécerelle	Falconiformes	Falconidae	Falconinae	Falco		Falco tinnunculus	GBIF/TaxRefine	Falco tinnunculus Linnaeus, 1758 (Animalia)	Linnaeus, 1758	Linnaeus, 1758	1758	1758	1758	131482895	0
Florisuga mellivora	774	species	White-necked Jacobin	Colibri jacobin	Apodiformes	Trochilidae	Topazinae	Florisuga		Florisuga mellivora	GBIF/TaxRefine	Florisuga mellivora (Linnaeus, 1758) (Animalia)	(Linnaeus, 1758)	(Linnaeus, 1758)		1758	1758	131881361	0
Forpus passerinus	610	species	Green-rumped Parrotlet	Toui été	Psittaciformes	Psittacidae	Arinae	Forpus		Forpus passerinus	GBIF/TaxRefine	Forpus passerinus (Linnaeus, 1758) (Animalia)	(Linnaeus, 1758)	(Linnaeus, 1758)		1758	1758	124743954	0
Fratercula arctica	532	species	Atlantic Puffin	Macareux moine	Charadriiformes	Alcidae		Fratercula		Fratercula arctica	GBIF/TaxRefine	Fratercula arctica (Linnaeus, 1758) (Animalia)	(Linnaeus, 1758)	(Linnaeus, 1758)		1758	1758	131482905	0
Fringilla coelebs	1828	species	Common Chaffinch	Pinson des arbres	Passeriformes	Fringillidae	Fringillinae	Fringilla		Fringilla coelebs	GBIF/TaxRefine	Fringilla coelebs Linnaeus, 1758 (Animalia)	Linnaeus, 1758	Linnaeus, 1758	1758	1758	1758	131482907	0
Fringilla montifringilla	1829	species	Brambling	Pinson du Nord	Passeriformes	Fringillidae	Fringillinae	Fringilla	Monotypic.	Fringilla montifringilla	GBIF/TaxRefine	Fringilla montifringilla Linnaeus, 1758 (Animalia)	Linnaeus, 1758	Linnaeus, 1758	1758	1758	1758	131482909	0
Fulica atra	358	species	Eurasian Coot	Foulque macroule	Gruiformes	Rallidae		Fulica		Fulica atra	GBIF/TaxRefine	Fulica atra Linnaeus, 1758 (Animalia)	Linnaeus, 1758	Linnaeus, 1758	1758	1758	1758	131482913	0
Gallinago gallinago	453	species	Common Snipe	Bécassine des marais	Charadriiformes	Scolopacidae	Scolopacinae	Gallinago		Gallinago gallinago	GBIF/TaxRefine	Gallinago gallinago (Linnaeus, 1758) (Animalia)	(Linnaeus, 1758)	(Linnaeus, 1758)		1758	1758	131482920	0
Gallinula chloropus	10631	species	Common Moorhen	Gallinule poule-d’eau	Gruiformes	Rallidae		Gallinula		Gallinula chloropus	GBIF/TaxRefine	Gallinula chloropus (Linnaeus, 1758) (Animalia)	(Linnaeus, 1758)	(Linnaeus, 1758)		1758	1758	131881278	0
Gallus gallus	94	species	Red Junglefowl	Coq bankiva	Galliformes	Phasianidae	Phasianinae	Gallus		Gallus gallus	GBIF/TaxRefine	Gallus gallus (Linnaeus, 1758) (Animalia)	(Linnaeus, 1758)	(Linnaeus, 1758)		1758	1758	124755925	0
Garrulax canorus	1481	species	Hwamei	Garrulaxe hoamy	Passeriformes	Timaliidae		Garrulax		Garrulax canorus	GBIF/TaxRefine	Garrulax canorus (Linnaeus, 1758) (Animalia)	(Linnaeus, 1758)	(Linnaeus, 1758)		1758	1758	124762415	0
Gavia arctica	2000	species	Arctic Loon	Plongeon arctique	Gaviiformes	Gaviidae		Gavia		Gavia arctica	GBIF/TaxRefine	Gavia arctica (Linnaeus, 1758) (Animalia)	(Linnaeus, 1758)	(Linnaeus, 1758)		1758	1758	131482929	0
Geotrygon montana	583	species	Ruddy Quail-Dove	Colombe rouviolette	Columbiformes	Columbidae		Geotrygon		Geotrygon montana	GBIF/TaxRefine	Geotrygon montana (Linnaeus, 1758) (Animalia)	(Linnaeus, 1758)	(Linnaeus, 1758)		1758	1758	131881285	0
Gracula religiosa	1511	species	Hill Myna	Mainate religieux	Passeriformes	Sturnidae		Gracula		Gracula religiosa	GBIF/TaxRefine	Gracula religiosa Linnaeus, 1758 (Animalia)	Linnaeus, 1758	Linnaeus, 1758	1758	1758	1758	124749157	0
Grus americana	367	species	Whooping Crane	Grue blanche	Gruiformes	Gruidae	Gruinae	Grus	Monotypic.	Grus americana	GBIF/TaxRefine	Grus americana (Linnaeus, 1758) (Animalia)	(Linnaeus, 1758)	(Linnaeus, 1758)		1758	1758	124745130	0
Grus grus	366	species	Common Crane	Grue cendrée	Gruiformes	Gruidae	Gruinae	Grus		Grus grus	GBIF/TaxRefine	Grus grus (Linnaeus, 1758) (Animalia)	(Linnaeus, 1758)	(Linnaeus, 1758)		1758	1758	131482948	0
Haematopus ostralegus	387	species	Eurasian Oystercatcher	Huîtrier pie	Charadriiformes	Haematopodidae		Haematopus		Haematopus ostralegus	GBIF/TaxRefine	Haematopus ostralegus Linnaeus, 1758 (Animalia)	Linnaeus, 1758	Linnaeus, 1758	1758	1758	1758	131482954	0
Haliaeetus albicilla	271	species	White-tailed Eagle	Pygargue à queue blanche	Accipitriformes	Accipitridae		Haliaeetus		Haliaeetus albicilla	GBIF/TaxRefine	Haliaeetus albicilla (Linnaeus, 1758) (Animalia)	(Linnaeus, 1758)	(Linnaeus, 1758)		1758	1758	131482957	0
Harpia harpyja	309	species	Harpy Eagle	Harpie féroce	Accipitriformes	Accipitridae		Harpia	Monotypic.	Harpia harpyja	GBIF/TaxRefine	Harpia harpyja (Linnaeus, 1758) (Animalia)	(Linnaeus, 1758)	(Linnaeus, 1758)		1758	1758	124745853	0
Herpetotheres cachinnans	321	species	Laughing Falcon	Macagua rieur	Falconiformes	Falconidae	Herpetotherinae	Herpetotheres		Herpetotheres cachinnans	GBIF/TaxRefine	Herpetotheres cachinnans (Linnaeus, 1758) (Animalia)	(Linnaeus, 1758)	(Linnaeus, 1758)		1758	1758	124745899	0
Himantopus himantopus	390	species	Black-winged Stilt	Échasse blanche	Charadriiformes	Recurvirostridae		Himantopus		Himantopus himantopus	GBIF/TaxRefine	Himantopus himantopus (Linnaeus, 1758) (Animalia)	(Linnaeus, 1758)	(Linnaeus, 1758)		1758	1758	131482963	0
Hirundo rustica	1331	species	Barn Swallow	Hirondelle rustique	Passeriformes	Hirundinidae	Hirundininae	Hirundo		Hirundo rustica	GBIF/TaxRefine	Hirundo rustica Linnaeus, 1758 (Animalia)	Linnaeus, 1758	Linnaeus, 1758	1758	1758	1758	131881314	0
Histrionicus histrionicus	61	species	Harlequin Duck	Arlequin plongeur	Anseriformes	Anatidae	Anatinae	Histrionicus	Monotypic. Howard and Moore (2003) list subspecies <i>H. h. histionicus</i> and <i>H. h. pacificus</i> but validity doubtful.	Histrionicus histrionicus	GBIF/TaxRefine	Histrionicus histrionicus (Linnaeus, 1758) (Animalia)	(Linnaeus, 1758)	(Linnaeus, 1758)		1758	1758	131482975	0
Hydrobates pelagicus	182	species	European Storm-Petrel	Océanite tempête	Procellariiformes	Hydrobatidae		Hydrobates	Monotypic.	Hydrobates pelagicus	GBIF/TaxRefine	Hydrobates pelagicus (Linnaeus, 1758) (Animalia)	(Linnaeus, 1758)	(Linnaeus, 1758)		1758	1758	131482978	0
Icteria virens	1618	species	Yellow-breasted Chat	Paruline polyglotte	Passeriformes	Parulidae		Icteria		Icteria virens	GBIF/TaxRefine	Icteria virens (Linnaeus, 1758) (Animalia)	(Linnaeus, 1758)	(Linnaeus, 1758)		1758	1758	124751503	0
Icterus galbula	1817	species	Baltimore Oriole	Oriole de Baltimore	Passeriformes	Icteridae		Icterus	Monotypic.	Icterus galbula	GBIF/TaxRefine	Icterus galbula (Linnaeus, 1758) (Animalia)	(Linnaeus, 1758)	(Linnaeus, 1758)		1758	1758	131482982	0
Jacana spinosa	393	species	Northern Jacana	Jacana du Mexique	Charadriiformes	Jacanidae		Jacana		Jacana spinosa	GBIF/TaxRefine	Jacana spinosa (Linnaeus, 1758) (Animalia)	(Linnaeus, 1758)	(Linnaeus, 1758)		1758	1758	124745405	0
Junco hyemalis	1730	species	Dark-eyed Junco	Junco ardoisé	Passeriformes	Emberizidae		Junco		Junco hyemalis	GBIF/TaxRefine	Junco hyemalis (Linnaeus, 1758) (Animalia)	(Linnaeus, 1758)	(Linnaeus, 1758)		1758	1758	131482990	0
Jynx torquilla	934	species	Eurasian Wryneck	Torcol fourmilier	Piciformes	Picidae	Jynginae	Jynx		Jynx torquilla	GBIF/TaxRefine	Jynx torquilla Linnaeus, 1758 (Animalia)	Linnaeus, 1758	Linnaeus, 1758	1758	1758	1758	131482992	0
Lagopus lagopus	102	species	Willow Ptarmigan	Lagopède des saules	Galliformes	Phasianidae	Tetraoninae	Lagopus		Lagopus lagopus	GBIF/TaxRefine	Lagopus lagopus (Linnaeus, 1758) (Animalia)	(Linnaeus, 1758)	(Linnaeus, 1758)		1758	1758	124742598	0
Lanius cristatus	1229	species	Brown Shrike	Pie-grièche brune	Passeriformes	Laniidae		Lanius		Lanius cristatus	GBIF/TaxRefine	Lanius cristatus Linnaeus, 1758 (Animalia)	Linnaeus, 1758	Linnaeus, 1758	1758	1758	1758	124747844	0
Lanius excubitor	1231	species	Northern Shrike	Pie-grièche grise	Passeriformes	Laniidae		Lanius		Lanius excubitor	GBIF/TaxRefine	Lanius excubitor Linnaeus, 1758 (Animalia)	Linnaeus, 1758	Linnaeus, 1758	1758	1758	1758	131482996	0
Larus canus	464	species	Mew Gull	Goéland cendré	Charadriiformes	Laridae	Larinae	Larus		Larus canus	GBIF/TaxRefine	Larus canus Linnaeus, 1758 (Animalia)	Linnaeus, 1758	Linnaeus, 1758	1758	1758	1758	131483010	0
Larus fuscus	471	species	Lesser Black-backed Gull	Goéland brun	Charadriiformes	Laridae	Larinae	Larus		Larus fuscus	GBIF/TaxRefine	Larus fuscus Linnaeus, 1758 (Animalia)	Linnaeus, 1758	Linnaeus, 1758	1758	1758	1758	124745560	0
Larus marinus	477	species	Great Black-backed Gull	Goéland marin	Charadriiformes	Laridae	Larinae	Larus	Monotypic.	Larus marinus	GBIF/TaxRefine	Larus marinus Linnaeus, 1758 (Animalia)	Linnaeus, 1758	Linnaeus, 1758	1758	1758	1758	131483020	0
Leucophaeus atricilla	1990	species	Laughing Gull	Mouette atricille	Charadriiformes	Laridae	Larinae	Leucophaeus		Leucophaeus atricilla	GBIF/TaxRefine	Leucophaeus atricilla (Linnaeus, 1758) (Animalia)	(Linnaeus, 1758)	(Linnaeus, 1758)		1758	1758	127942194	0
Limosa fedoa	422	species	Marbled Godwit	Barge marbrée	Charadriiformes	Scolopacidae	Limosinae	Limosa		Limosa fedoa	GBIF/TaxRefine	Limosa fedoa (Linnaeus, 1758) (Animalia)	(Linnaeus, 1758)	(Linnaeus, 1758)		1758	1758	127942311	0
Limosa haemastica	420	species	Hudsonian Godwit	Barge hudsonienne	Charadriiformes	Scolopacidae	Limosinae	Limosa	Monotypic.	Limosa haemastica	GBIF/TaxRefine	Limosa haemastica (Linnaeus, 1758) (Animalia)	(Linnaeus, 1758)	(Linnaeus, 1758)		1758	1758	127942312	0
Limosa lapponica	421	species	Bar-tailed Godwit	Barge rousse	Charadriiformes	Scolopacidae	Limosinae	Limosa		Limosa lapponica	GBIF/TaxRefine	Limosa lapponica (Linnaeus, 1758) (Animalia)	(Linnaeus, 1758)	(Linnaeus, 1758)		1758	1758	131483036	0
Limosa limosa	419	species	Black-tailed Godwit	Barge à queue noire	Charadriiformes	Scolopacidae	Limosinae	Limosa		Limosa limosa	GBIF/TaxRefine	Limosa limosa (Linnaeus, 1758) (Animalia)	(Linnaeus, 1758)	(Linnaeus, 1758)		1758	1758	131483037	0
Lonchura punctulata	1921	species	Scaly-breasted Munia	Capucin damier	Passeriformes	Estrildidae		Lonchura		Lonchura punctulata	GBIF/TaxRefine	Lonchura punctulata (Linnaeus, 1758) (Animalia)	(Linnaeus, 1758)	(Linnaeus, 1758)		1758	1758	124751021	0
Lophodytes cucullatus	71	species	Hooded Merganser	Harle couronné	Anseriformes	Anatidae	Anatinae	Lophodytes	Monotypic.	Lophodytes cucullatus	GBIF/TaxRefine	Lophodytes cucullatus (Linnaeus, 1758) (Animalia)	(Linnaeus, 1758)	(Linnaeus, 1758)		1758	1758	124742806	0
Loxia curvirostra	1854	species	Red Crossbill	Bec-croisé des sapins	Passeriformes	Fringillidae	Carduelinae	Loxia		Loxia curvirostra	GBIF/TaxRefine	Loxia curvirostra Linnaeus, 1758 (Animalia)	Linnaeus, 1758	Linnaeus, 1758	1758	1758	1758	131483047	0
Loxigilla violacea	1970	species	Greater Antillean Bullfinch	Sporophile petit-coq	Passeriformes	Thraupidae	Coerebinae	Loxigilla		Loxigilla violacea	GBIF/TaxRefine	Loxigilla violacea (Linnaeus, 1758) (Animalia)	(Linnaeus, 1758)	(Linnaeus, 1758)		1758	1758	124751887	0
Luscinia svecica	1422	species	Bluethroat	Gorgebleue à miroir	Passeriformes	Muscicapidae		Luscinia		Luscinia svecica	GBIF/TaxRefine	Luscinia svecica (Linnaeus, 1758) (Animalia)	(Linnaeus, 1758)	(Linnaeus, 1758)		1758	1758	131483056	0
Megaceryle alcyon	912	species	Belted Kingfisher	Martin-pêcheur d'Amérique	Coraciiformes	Alcedinidae	Cerylinae	Megaceryle		Megaceryle alcyon	GBIF/TaxRefine	Megaceryle alcyon (Linnaeus, 1758) (Animalia)	(Linnaeus, 1758)	(Linnaeus, 1758)		1758	1758	127942172	0
Megascops asio	669	species	Eastern Screech-Owl	Petit-duc maculé	Strigiformes	Strigidae		Megascops		Megascops asio	GBIF/TaxRefine	Megascops asio (Linnaeus, 1758) (Animalia)	(Linnaeus, 1758)	(Linnaeus, 1758)		1758	1758	124744531	0
Melanerpes carolinus	953	species	Red-bellied Woodpecker	Pic à ventre roux	Piciformes	Picidae	Picinae	Melanerpes	Monotypic.	Melanerpes carolinus	GBIF/TaxRefine	Melanerpes carolinus (Linnaeus, 1758) (Animalia)	(Linnaeus, 1758)	(Linnaeus, 1758)		1758	1758	124742896	0
Melanerpes erythrocephalus	940	species	Red-headed Woodpecker	Pic à tête rouge	Piciformes	Picidae	Picinae	Melanerpes	Monotypic.	Melanerpes erythrocephalus	GBIF/TaxRefine	Melanerpes erythrocephalus (Linnaeus, 1758) (Animalia)	(Linnaeus, 1758)	(Linnaeus, 1758)		1758	1758	124742882	0
Melanitta fusca	64	species	White-winged Scoter	Macreuse brune	Anseriformes	Anatidae	Anatinae	Melanitta		Melanitta fusca	GBIF/TaxRefine	Melanitta fusca (Linnaeus, 1758) (Animalia)	(Linnaeus, 1758)	(Linnaeus, 1758)		1758	1758	131483065	0
Melanitta perspicillata	63	species	Surf Scoter	Macreuse à front blanc	Anseriformes	Anatidae	Anatinae	Melanitta	Monotypic.	Melanitta perspicillata	GBIF/TaxRefine	Melanitta perspicillata (Linnaeus, 1758) (Animalia)	(Linnaeus, 1758)	(Linnaeus, 1758)		1758	1758	131483068	0
Meleagris gallopavo	110	species	Wild Turkey	Dindon sauvage	Galliformes	Phasianidae	Meleagridinae	Meleagris		Meleagris gallopavo	GBIF/TaxRefine	Meleagris gallopavo Linnaeus, 1758 (Animalia)	Linnaeus, 1758	Linnaeus, 1758	1758	1758	1758	124742612	0
Mellisuga minima	866	species	Vervain Hummingbird	Colibri nain	Apodiformes	Trochilidae	Trochilinae	Mellisuga		Mellisuga minima	GBIF/TaxRefine	Mellisuga minima (Linnaeus, 1758) (Animalia)	(Linnaeus, 1758)	(Linnaeus, 1758)		1758	1758	124744440	0
Melopyrrha nigra	1965	species	Cuban Bullfinch	Sporophile négrito	Passeriformes	Thraupidae	Coerebinae	Melopyrrha		Melopyrrha nigra	GBIF/TaxRefine	Melopyrrha nigra (Linnaeus, 1758) (Animalia)	(Linnaeus, 1758)	(Linnaeus, 1758)		1758	1758	124751874	0
Mergellus albellus	70	species	Smew	Harle piette	Anseriformes	Anatidae	Anatinae	Mergellus	Monotypic.	Mergellus albellus	GBIF/TaxRefine	Mergellus albellus (Linnaeus, 1758) (Animalia)	(Linnaeus, 1758)	(Linnaeus, 1758)		1758	1758	131483072	0
Mergus merganser	72	species	Common Merganser	Grand Harle	Anseriformes	Anatidae	Anatinae	Mergus		Mergus merganser	GBIF/TaxRefine	Mergus merganser Linnaeus, 1758 (Animalia)	Linnaeus, 1758	Linnaeus, 1758	1758	1758	1758	131483074	0
Mergus serrator	73	species	Red-breasted Merganser	Harle huppé	Anseriformes	Anatidae	Anatinae	Mergus	Monotypic.	Mergus serrator	GBIF/TaxRefine	Mergus serrator Linnaeus, 1758 (Animalia)	Linnaeus, 1758	Linnaeus, 1758	1758	1758	1758	131483075	0
Mimus polyglottos	1487	species	Northern Mockingbird	Moqueur polyglotte	Passeriformes	Mimidae		Mimus		Mimus polyglottos	GBIF/TaxRefine	Mimus polyglottos (Linnaeus, 1758) (Animalia)	(Linnaeus, 1758)	(Linnaeus, 1758)		1758	1758	124749166	0
Morus bassanus	204	species	Northern Gannet	Fou de Bassan	Suliformes	Sulidae		Morus	Monotypic.	Morus bassanus	GBIF/TaxRefine	Morus bassanus (Linnaeus, 1758) (Animalia)	(Linnaeus, 1758)	(Linnaeus, 1758)		1758	1758	124745978	0
Motacilla alba	1516	species	White Wagtail	Bergeronnette grise	Passeriformes	Motacillidae		Motacilla		Motacilla alba	GBIF/TaxRefine	Motacilla alba Linnaeus, 1758 (Animalia)	Linnaeus, 1758	Linnaeus, 1758	1758	1758	1758	131483095	0
Mycteria americana	253	species	Wood Stork	Tantale d'Amérique	Ciconiiformes	Ciconiidae		Mycteria	Monotypic.	Mycteria americana	GBIF/TaxRefine	Mycteria americana Linnaeus, 1758 (Animalia)	Linnaeus, 1758	Linnaeus, 1758	1758	1758	1758	124746148	0
Myiarchus crinitus	1169	species	Great Crested Flycatcher	Tyran huppé	Passeriformes	Tyrannidae	Tyranninae	Myiarchus	Monotypic.	Myiarchus crinitus	GBIF/TaxRefine	Myiarchus crinitus (Linnaeus, 1758) (Animalia)	(Linnaeus, 1758)	(Linnaeus, 1758)		1758	1758	131881305	0
Numenius arquata	417	species	Eurasian Curlew	Courlis cendré	Charadriiformes	Scolopacidae	Numeniinae	Numenius		Numenius arquata	GBIF/TaxRefine	Numenius arquata (Linnaeus, 1758) (Animalia)	(Linnaeus, 1758)	(Linnaeus, 1758)		1758	1758	131483118	0
Numenius phaeopus	413	species	Whimbrel	Courlis corlieu	Charadriiformes	Scolopacidae	Numeniinae	Numenius		Numenius phaeopus	GBIF/TaxRefine	Numenius phaeopus (Linnaeus, 1758) (Animalia)	(Linnaeus, 1758)	(Linnaeus, 1758)		1758	1758	131483119	0
Numida meleagris	112	species	Helmeted Guineafowl	Pintade de Numidie	Galliformes	Numididae		Numida		Numida meleagris	GBIF/TaxRefine	Numida meleagris (Linnaeus, 1758) (Animalia)	(Linnaeus, 1758)	(Linnaeus, 1758)		1758	1758	124742616	0
Nyctanassa violacea	243	species	Yellow-crowned Night-Heron	Bihoreau violacé	Pelecaniformes	Ardeidae		Nyctanassa		Nyctanassa violacea	GBIF/TaxRefine	Nyctanassa violacea (Linnaeus, 1758) (Animalia)	(Linnaeus, 1758)	(Linnaeus, 1758)		1758	1758	127942239	0
Nycticorax nycticorax	242	species	Black-crowned Night-Heron	Bihoreau gris	Pelecaniformes	Ardeidae		Nycticorax		Nycticorax nycticorax	GBIF/TaxRefine	Nycticorax nycticorax (Linnaeus, 1758) (Animalia)	(Linnaeus, 1758)	(Linnaeus, 1758)		1758	1758	131483123	0
Oenanthe oenanthe	1426	species	Northern Wheatear	Traquet motteux	Passeriformes	Muscicapidae		Oenanthe		Oenanthe oenanthe	GBIF/TaxRefine	Oenanthe oenanthe (Linnaeus, 1758) (Animalia)	(Linnaeus, 1758)	(Linnaeus, 1758)		1758	1758	124749012	0
Orthorhyncus cristatus	786	species	Antillean Crested Hummingbird	Colibri huppé	Apodiformes	Trochilidae	Trochilinae	Orthorhyncus		Orthorhyncus cristatus	GBIF/TaxRefine	Orthorhyncus cristatus (Linnaeus, 1758) (Animalia)	(Linnaeus, 1758)	(Linnaeus, 1758)		1758	1758	124744198	0
Pandion haliaetus	2005	species	Osprey	Balbuzard pêcheur	Accipitriformes	Pandionidae		Pandion		Pandion haliaetus	GBIF/TaxRefine	Pandion haliaetus (Linnaeus, 1758) (Animalia)	(Linnaeus, 1758)	(Linnaeus, 1758)		1758	1758	131483150	0
Passer domesticus	1907	species	House Sparrow	Moineau domestique	Passeriformes	Passeridae		Passer		Passer domesticus	GBIF/TaxRefine	Passer domesticus (Linnaeus, 1758) (Animalia)	(Linnaeus, 1758)	(Linnaeus, 1758)		1758	1758	131483165	0
Passer montanus	1908	species	Eurasian Tree Sparrow	Moineau friquet	Passeriformes	Passeridae		Passer		Passer montanus	GBIF/TaxRefine	Passer montanus (Linnaeus, 1758) (Animalia)	(Linnaeus, 1758)	(Linnaeus, 1758)		1758	1758	131483168	0
Passerina caerulea	1763	species	Blue Grosbeak	Guiraca bleu	Passeriformes	Cardinalidae		Passerina		Passerina caerulea	GBIF/TaxRefine	Passerina caerulea (Linnaeus, 1758) (Animalia)	(Linnaeus, 1758)	(Linnaeus, 1758)		1758	1758	124751957	0
Passerina ciris	1769	species	Painted Bunting	Passerin nonpareil	Passeriformes	Cardinalidae		Passerina		Passerina ciris	GBIF/TaxRefine	Passerina ciris (Linnaeus, 1758) (Animalia)	(Linnaeus, 1758)	(Linnaeus, 1758)		1758	1758	124751961	0
Patagioenas leucocephala	540	species	White-crowned Pigeon	Pigeon à couronne blanche	Columbiformes	Columbidae		Patagioenas	Monotypic.	Patagioenas leucocephala	GBIF/TaxRefine	Patagioenas leucocephala (Linnaeus, 1758) (Animalia)	(Linnaeus, 1758)	(Linnaeus, 1758)		1758	1758	119135237	0
Pavo cristatus	97	species	Indian Peafowl	Paon bleu	Galliformes	Phasianidae	Phasianinae	Pavo	Monotypic. Formerly known as Common Peafowl.	Pavo cristatus	GBIF/TaxRefine	Pavo cristatus Linnaeus, 1758 (Animalia)	Linnaeus, 1758	Linnaeus, 1758	1758	1758	1758	124742593	0
Perdix perdix	92	species	Gray Partridge	Perdrix grise	Galliformes	Phasianidae	Phasianinae	Perdix		Perdix perdix	GBIF/TaxRefine	Perdix perdix (Linnaeus, 1758) (Animalia)	(Linnaeus, 1758)	(Linnaeus, 1758)		1758	1758	131483181	0
Phaethon aethereus	196	species	Red-billed Tropicbird	Phaéton à bec rouge	Phaethontiformes	Phaethontidae		Phaethon		Phaethon aethereus	GBIF/TaxRefine	Phaethon aethereus Linnaeus, 1758 (Animalia)	Linnaeus, 1758	Linnaeus, 1758	1758	1758	1758	124745974	0
Phalacrocorax carbo	210	species	Great Cormorant	Grand Cormoran	Suliformes	Phalacrocoracidae		Phalacrocorax		Phalacrocorax carbo	GBIF/TaxRefine	Phalacrocorax carbo (Linnaeus, 1758) (Animalia)	(Linnaeus, 1758)	(Linnaeus, 1758)		1758	1758	131483187	0
Phalaropus fulicarius	459	species	Red Phalarope	Phalarope à bec large	Charadriiformes	Scolopacidae	Tringinae	Phalaropus	Monotypic.	Phalaropus fulicarius	GBIF/TaxRefine	Phalaropus fulicarius (Linnaeus, 1758) (Animalia)	(Linnaeus, 1758)	(Linnaeus, 1758)		1758	1758	131483192	0
Phalaropus lobatus	458	species	Red-necked Phalarope	Phalarope à bec étroit	Charadriiformes	Scolopacidae	Tringinae	Phalaropus	Monotypic.	Phalaropus lobatus	GBIF/TaxRefine	Phalaropus lobatus (Linnaeus, 1758) (Animalia)	(Linnaeus, 1758)	(Linnaeus, 1758)		1758	1758	131483193	0
Phasianus colchicus	96	species	Ring-necked Pheasant	Faisan de Colchide	Galliformes	Phasianidae	Phasianinae	Phasianus		Phasianus colchicus	GBIF/TaxRefine	Phasianus colchicus Linnaeus, 1758 (Animalia)	Linnaeus, 1758	Linnaeus, 1758	1758	1758	1758	131483197	0
Phoenicopterus ruber	254	species	American Flamingo	Flamant des Caraïbes	Phoenicopteriformes	Phoenicopteridae		Phoenicopterus		Phoenicopterus ruber	GBIF/TaxRefine	Phoenicopterus ruber Linnaeus, 1758 (Animalia)	Linnaeus, 1758	Linnaeus, 1758	1758	1758	1758	124761340	0
Phylloscopus trochilus	1408	species	Willow Warbler	Pouillot fitis	Passeriformes	Phylloscopidae		Phylloscopus		Phylloscopus trochilus	GBIF/TaxRefine	Phylloscopus trochilus (Linnaeus, 1758) (Animalia)	(Linnaeus, 1758)	(Linnaeus, 1758)		1758	1758	131483227	0
Pinguinus impennis	517	species	Great Auk	Grand Pingouin	Charadriiformes	Alcidae		Pinguinus	Monotypic.	Pinguinus impennis	GBIF/TaxRefine	Pinguinus impennis (Linnaeus, 1758) (Animalia)	(Linnaeus, 1758)	(Linnaeus, 1758)		1758	1758	124745634	0
Pinicola enucleator	1849	species	Pine Grosbeak	Durbec des sapins	Passeriformes	Fringillidae	Carduelinae	Pinicola		Pinicola enucleator	GBIF/TaxRefine	Pinicola enucleator (Linnaeus, 1758) (Animalia)	(Linnaeus, 1758)	(Linnaeus, 1758)		1758	1758	131483237	0
Pipilo erythrophthalmus	1689	species	Eastern Towhee	Tohi à flancs roux	Passeriformes	Emberizidae		Pipilo		Pipilo erythrophthalmus	GBIF/TaxRefine	Pipilo erythrophthalmus (Linnaeus, 1758) (Animalia)	(Linnaeus, 1758)	(Linnaeus, 1758)		1758	1758	124761612	0
Piranga rubra	1955	species	Summer Tanager	Piranga vermillon	Passeriformes	Cardinalidae		Piranga		Piranga rubra	GBIF/TaxRefine	Piranga rubra (Linnaeus, 1758) (Animalia)	(Linnaeus, 1758)	(Linnaeus, 1758)		1758	1758	131881336	0
Platalea ajaja	251	species	Roseate Spoonbill	Spatule rosée	Pelecaniformes	Threskiornithidae	Plataleinae	Platalea	Monotypic.	Platalea ajaja	Avibase	Platalea Ajaja		(Linnaeus, 1758)		1758	1758	131879709	0
Platalea leucorodia	2059	species	Eurasian Spoonbill	Spatule blanche	Pelecaniformes	Threskiornithidae	Plataleinae	Platalea	Monotypic.	Platalea leucorodia	GBIF/TaxRefine	Platalea leucorodia Linnaeus, 1758 (Animalia)	Linnaeus, 1758	(Linnaeus, 1758)		1758	1758	131483239	0
Plectrophenax nivalis	1744	species	Snow Bunting	Plectrophane des neiges	Passeriformes	Calcariidae		Plectrophenax		Plectrophenax nivalis	GBIF/TaxRefine	Plectrophenax nivalis (Linnaeus, 1758) (Animalia)	(Linnaeus, 1758)	(Linnaeus, 1758)		1758	1758	131483241	0
Pluvialis apricaria	372	species	European Golden-Plover	Pluvier doré	Charadriiformes	Charadriidae	Charadriinae	Pluvialis		Pluvialis apricaria	GBIF/TaxRefine	Pluvialis apricaria (Linnaeus, 1758) (Animalia)	(Linnaeus, 1758)	(Linnaeus, 1758)		1758	1758	131483246	0
Pluvialis squatarola	371	species	Black-bellied Plover	Pluvier argenté	Charadriiformes	Charadriidae	Charadriinae	Pluvialis	Monotypic.	Pluvialis squatarola	GBIF/TaxRefine	Pluvialis squatarola (Linnaeus, 1758) (Animalia)	(Linnaeus, 1758)	(Linnaeus, 1758)		1758	1758	131483249	0
Podiceps auritus	1986	species	Horned Grebe	Grèbe esclavon	Podicipediformes	Podicipedidae		Podiceps		Podiceps auritus	GBIF/TaxRefine	Podiceps auritus (Linnaeus, 1758) (Animalia)	(Linnaeus, 1758)	(Linnaeus, 1758)		1758	1758	131483251	0
Podilymbus podiceps	138	species	Pied-billed Grebe	Grèbe à bec bigarré	Podicipediformes	Podicipedidae		Podilymbus		Podilymbus podiceps	GBIF/TaxRefine	Podilymbus podiceps (Linnaeus, 1758) (Animalia)	(Linnaeus, 1758)	(Linnaeus, 1758)		1758	1758	131881257	0
Porzana carolina	348	species	Sora	Marouette de Caroline	Gruiformes	Rallidae		Porzana	Monotypic.	Porzana carolina	GBIF/TaxRefine	Porzana carolina (Linnaeus, 1758) (Animalia)	(Linnaeus, 1758)	(Linnaeus, 1758)		1758	1758	131877025	0
Procellaria aequinoctialis	2072	species	White-chinned Petrel	Puffin à menton blanc	Procellariiformes	Procellariidae		Procellaria		Procellaria aequinoctialis	GBIF/TaxRefine	Procellaria aequinoctialis Linnaeus, 1758 (Animalia)	Linnaeus, 1758	Linnaeus, 1758	1758	1758	1758	124761332	0
Progne subis	1311	species	Purple Martin	Hirondelle noire	Passeriformes	Hirundinidae	Hirundininae	Progne		Progne subis	GBIF/TaxRefine	Progne subis (Linnaeus, 1758) (Animalia)	(Linnaeus, 1758)	(Linnaeus, 1758)		1758	1758	124749403	0
Pycnonotus jocosus	1401	species	Red-whiskered Bulbul	Bulbul orphée	Passeriformes	Pycnonotidae		Pycnonotus		Pycnonotus jocosus	GBIF/TaxRefine	Pycnonotus jocosus (Linnaeus, 1758) (Animalia)	(Linnaeus, 1758)	(Linnaeus, 1758)		1758	1758	124749499	0
Pyrrhula pyrrhula	1873	species	Eurasian Bullfinch	Bouvreuil pivoine	Passeriformes	Fringillidae	Carduelinae	Pyrrhula		Pyrrhula pyrrhula	GBIF/TaxRefine	Pyrrhula pyrrhula (Linnaeus, 1758) (Animalia)	(Linnaeus, 1758)	(Linnaeus, 1758)		1758	1758	131483284	0
Quiscalus quiscula	1786	species	Common Grackle	Quiscale bronzé	Passeriformes	Icteridae		Quiscalus		Quiscalus quiscula	GBIF/TaxRefine	Quiscalus quiscula (Linnaeus, 1758) (Animalia)	(Linnaeus, 1758)	(Linnaeus, 1758)		1758	1758	124752048	0
Riparia riparia	1328	species	Bank Swallow	Hirondelle de rivage	Passeriformes	Hirundinidae	Hirundininae	Riparia		Riparia riparia	GBIF/TaxRefine	Riparia riparia (Linnaeus, 1758) (Animalia)	(Linnaeus, 1758)	(Linnaeus, 1758)		1758	1758	131483301	0
Rissa tridactyla	1925	species	Black-legged Kittiwake	Mouette tridactyle	Charadriiformes	Laridae	Larinae	Rissa		Rissa tridactyla	GBIF/TaxRefine	Rissa tridactyla (Linnaeus, 1758) (Animalia)	(Linnaeus, 1758)	(Linnaeus, 1758)		1758	1758	131483303	0
Rynchops niger	1937	species	Black Skimmer	Bec-en-ciseaux noir	Charadriiformes	Laridae	Rynchopinae	Rynchops		Rynchops niger	GBIF/TaxRefine	Rynchops niger Linnaeus, 1758 (Animalia)	Linnaeus, 1758	Linnaeus, 1758	1758	1758	1758	124745533	0
Sarcoramphus papa	259	species	King Vulture	Sarcoramphe roi	Cathartiformes	Cathartidae		Sarcoramphus	Monotypic.	Sarcoramphus papa	GBIF/TaxRefine	Sarcoramphus papa (Linnaeus, 1758) (Animalia)	(Linnaeus, 1758)	(Linnaeus, 1758)		1758	1758	131497894	0
Scolopax rusticola	455	species	Eurasian Woodcock	Bécasse des bois	Charadriiformes	Scolopacidae	Scolopacinae	Scolopax	Monotypic.	Scolopax rusticola	GBIF/TaxRefine	Scolopax rusticola Linnaeus, 1758 (Animalia)	Linnaeus, 1758	(Linnaeus, 1758)		1758	1758	131483311	0
Serinus canaria	1872	species	Island Canary	Serin des Canaries	Passeriformes	Fringillidae	Carduelinae	Serinus	Monotypic. Formerly known as Common Canary.	Serinus canaria	GBIF/TaxRefine	Serinus canaria (Linnaeus, 1758) (Animalia)	(Linnaeus, 1758)	(Linnaeus, 1758)		1758	1758	124751072	0
Setophaga americana	1543	species	Northern Parula	Paruline à collier	Passeriformes	Parulidae		Setophaga	Monotypic.	Setophaga americana	Avibase	Parus americanus		(Linnaeus, 1758)		1758	1758	126345827	0
Setophaga ruticilla	1576	species	American Redstart	Paruline flamboyante	Passeriformes	Parulidae		Setophaga	Monotypic.	Setophaga ruticilla	GBIF/TaxRefine	Setophaga ruticilla (Linnaeus, 1758) (Animalia)	(Linnaeus, 1758)	(Linnaeus, 1758)		1758	1758	131497913	0
Sialia sialis	1428	species	Eastern Bluebird	Merlebleu de l'Est	Passeriformes	Turdidae		Sialia		Sialia sialis	GBIF/TaxRefine	Sialia sialis (Linnaeus, 1758) (Animalia)	(Linnaeus, 1758)	(Linnaeus, 1758)		1758	1758	124748660	0
Siphonorhis americana	713	species	Jamaican Pauraque	Engoulevent de la Jamaïque	Caprimulgiformes	Caprimulgidae	Caprimulginae	Siphonorhis	Monotypic.	Siphonorhis americana	GBIF/TaxRefine	Siphonorhis americana (Linnaeus, 1758) (Animalia)	(Linnaeus, 1758)	(Linnaeus, 1758)		1758	1758	124744709	0
Somateria mollissima	60	species	Common Eider	Eider à duvet	Anseriformes	Anatidae	Anatinae	Somateria		Somateria mollissima	GBIF/TaxRefine	Somateria mollissima (Linnaeus, 1758) (Animalia)	(Linnaeus, 1758)	(Linnaeus, 1758)		1758	1758	131483318	0
Somateria spectabilis	59	species	King Eider	Eider à tête grise	Anseriformes	Anatidae	Anatinae	Somateria	Monotypic.	Somateria spectabilis	GBIF/TaxRefine	Somateria spectabilis (Linnaeus, 1758) (Animalia)	(Linnaeus, 1758)	(Linnaeus, 1758)		1758	1758	131483319	0
Spindalis zena	1961	species	Western Spindalis	Zéna à tête rayée	Passeriformes	Incertae sedis		Spindalis		Spindalis zena	GBIF/TaxRefine	Spindalis zena (Linnaeus, 1758) (Animalia)	(Linnaeus, 1758)	(Linnaeus, 1758)		1758	1758	119127470	0
Spinus spinus	1859	species	Eurasian Siskin	Tarin des aulnes	Passeriformes	Fringillidae	Carduelinae	Spinus	Monotypic.	Spinus spinus	GBIF/TaxRefine	Carduelis Spinus		(Linnaeus, 1758)		1758	1758	126345461	0
Spinus tristis	1868	species	American Goldfinch	Chardonneret jaune	Passeriformes	Fringillidae	Carduelinae	Spinus		Spinus tristis	GBIF/TaxRefine	Spinus tristis (Linnaeus, 1758) [=> Carduelis tristis (Linnaeus, 1758)] (Animalia)	(Linnaeus, 1758)	(Linnaeus, 1758)		1758	1758	119148729	0
Sporophila minuta	1662	species	Ruddy-breasted Seedeater	Sporophile petit-louis	Passeriformes	Thraupidae	Sporophilinae	Sporophila		Sporophila minuta	Avibase	Loxia minuta		(Linnaeus, 1758)		1758	1758	131881401	0
Starnoenas cyanocephala	584	species	Blue-headed Quail-Dove	Colombe à tête bleue	Columbiformes	Columbidae		Starnoenas	Monotypic.	Starnoenas cyanocephala	GBIF/TaxRefine	Starnoenas cyanocephala (Linnaeus, 1758) (Animalia)	(Linnaeus, 1758)	(Linnaeus, 1758)		1758	1758	124744938	0
Stercorarius parasiticus	511	species	Parasitic Jaeger	Labbe parasite	Charadriiformes	Stercorariidae		Stercorarius	Monotypic.	Stercorarius parasiticus	GBIF/TaxRefine	Stercorarius parasiticus (Linnaeus, 1758) (Animalia)	(Linnaeus, 1758)	(Linnaeus, 1758)		1758	1758	131483325	0
Sterna hirundo	501	species	Common Tern	Sterne pierregarin	Charadriiformes	Laridae	Sterninae	Sterna		Sterna hirundo	GBIF/TaxRefine	Sterna hirundo Linnaeus, 1758 (Animalia)	Linnaeus, 1758	Linnaeus, 1758	1758	1758	1758	131483335	0
Streptopelia turtur	549	species	European Turtle-Dove	Tourterelle des bois	Columbiformes	Columbidae		Streptopelia		Streptopelia turtur	GBIF/TaxRefine	Streptopelia turtur (Linnaeus, 1758) (Animalia)	(Linnaeus, 1758)	(Linnaeus, 1758)		1758	1758	131483340	0
Sturnella magna	1779	species	Eastern Meadowlark	Sturnelle des prés	Passeriformes	Icteridae		Sturnella		Sturnella magna	Avibase	Alauda magna		(Linnaeus, 1758)		1758	1758	131881331	0
Sturnella militaris	1778	species	Red-breasted Blackbird	Sturnelle militaire	Passeriformes	Icteridae		Sturnella	Monotypic.	Sturnella militaris	Avibase	Sturnus militaris		(Linnaeus, 1758)		1758	1758	131881854	0
Sturnus vulgaris	1509	species	European Starling	Étourneau sansonnet	Passeriformes	Sturnidae		Sturnus		Sturnus vulgaris	GBIF/TaxRefine	Sturnus vulgaris Linnaeus, 1758 (Animalia)	Linnaeus, 1758	Linnaeus, 1758	1758	1758	1758	131483349	0
Surnia ulula	683	species	Northern Hawk Owl	Chouette épervière	Strigiformes	Strigidae		Surnia		Surnia ulula	GBIF/TaxRefine	Surnia ulula (Linnaeus, 1758) (Animalia)	(Linnaeus, 1758)	(Linnaeus, 1758)		1758	1758	131483352	0
Sylvia curruca	1413	species	Lesser Whitethroat	Fauvette babillarde	Passeriformes	Sylviidae		Sylvia		Sylvia curruca	GBIF/TaxRefine	Sylvia curruca (Linnaeus, 1758) (Animalia)	(Linnaeus, 1758)	(Linnaeus, 1758)		1758	1758	131483361	0
Tangara gyrola	2035	species	Bay-headed Tanager	Calliste rouverdin	Passeriformes	Thraupidae	Thraupinae	Tangara		Tangara gyrola	GBIF/TaxRefine	Tangara gyrola (Linnaeus, 1758) (Animalia)	(Linnaeus, 1758)	(Linnaeus, 1758)		1758	1758	131498054	0
Todus todus	901	species	Jamaican Tody	Todier de la Jamaïque	Coraciiformes	Todidae		Todus	Monotypic.	Todus todus	GBIF/TaxRefine	Todus todus (Linnaeus, 1758) (Animalia)	(Linnaeus, 1758)	(Linnaeus, 1758)		1758	1758	124743405	0
Toxostoma rufum	1492	species	Brown Thrasher	Moqueur roux	Passeriformes	Mimidae		Toxostoma		Toxostoma rufum	GBIF/TaxRefine	Toxostoma rufum (Linnaeus, 1758) (Animalia)	(Linnaeus, 1758)	(Linnaeus, 1758)		1758	1758	124749181	0
Tringa glareola	408	species	Wood Sandpiper	Chevalier sylvain	Charadriiformes	Scolopacidae	Tringinae	Tringa	Monotypic.	Tringa glareola	GBIF/TaxRefine	Tringa glareola Linnaeus, 1758 (Animalia)	Linnaeus, 1758	Linnaeus, 1758	1758	1758	1758	131483393	0
Tringa ochropus	398	species	Green Sandpiper	Chevalier cul-blanc	Charadriiformes	Scolopacidae	Tringinae	Tringa	Monotypic	Tringa ochropus	GBIF/TaxRefine	Tringa ochropus Linnaeus, 1758 (Animalia)	Linnaeus, 1758	Linnaeus, 1758	1758	1758	1758	131483396	0
Tringa totanus	409	species	Common Redshank	Chevalier gambette	Charadriiformes	Scolopacidae	Tringinae	Tringa		Tringa totanus	GBIF/TaxRefine	Tringa totanus (Linnaeus, 1758) (Animalia)	(Linnaeus, 1758)	(Linnaeus, 1758)		1758	1758	131483398	0
Trochilus polytmus	817	species	Streamertail	Colibri à tête noire	Apodiformes	Trochilidae	Trochilinae	Trochilus	Monotypic.	Trochilus polytmus	GBIF/TaxRefine	Trochilus polytmus Linnaeus, 1758 (Animalia)	Linnaeus, 1758	Linnaeus, 1758	1758	1758	1758	124761419	0
Turdus merula	1456	species	Eurasian Blackbird	Merle noir	Passeriformes	Turdidae		Turdus		Turdus merula	GBIF/TaxRefine	Turdus merula Linnaeus, 1758 (Animalia)	Linnaeus, 1758	Linnaeus, 1758	1758	1758	1758	131483408	0
Turdus pilaris	1459	species	Fieldfare	Grive litorne	Passeriformes	Turdidae		Turdus	Monotypic.	Turdus pilaris	GBIF/TaxRefine	Turdus pilaris Linnaeus, 1758 (Animalia)	Linnaeus, 1758	Linnaeus, 1758	1758	1758	1758	131483412	0
Turdus plumbeus	1476	species	Red-legged Thrush	Merle vantard	Passeriformes	Turdidae		Turdus		Turdus plumbeus	GBIF/TaxRefine	Turdus plumbeus Linnaeus, 1758 (Animalia)	Linnaeus, 1758	Linnaeus, 1758	1758	1758	1758	124748728	0
Tympanuchus cupido	108	species	Greater Prairie-Chicken	Tétras des prairies	Galliformes	Phasianidae	Tetraoninae	Tympanuchus		Tympanuchus cupido	GBIF/TaxRefine	Tympanuchus cupido (Linnaeus, 1758) (Animalia)	(Linnaeus, 1758)	(Linnaeus, 1758)		1758	1758	124742610	0
Tympanuchus phasianellus	107	species	Sharp-tailed Grouse	Tétras à queue fine	Galliformes	Phasianidae	Tetraoninae	Tympanuchus		Tympanuchus phasianellus	GBIF/TaxRefine	Tympanuchus phasianellus (Linnaeus, 1758) (Animalia)	(Linnaeus, 1758)	(Linnaeus, 1758)		1758	1758	124742609	0
Tyrannus tyrannus	1196	species	Eastern Kingbird	Tyran tritri	Passeriformes	Tyrannidae	Tyranninae	Tyrannus	Monotypic.	Tyrannus tyrannus	Avibase	Lanius tyrannus		(Linnaeus, 1758)		1758	1758	131879737	0
Upupa epops	897	species	Eurasian Hoopoe	Huppe fasciée	Upupiformes	Upupidae		Upupa		Upupa epops	GBIF/TaxRefine	Upupa epops Linnaeus, 1758 (Animalia)	Linnaeus, 1758	Linnaeus, 1758	1758	1758	1758	131483420	0
Uria lomvia	515	species	Thick-billed Murre	Guillemot de Brünnich	Charadriiformes	Alcidae		Uria		Uria lomvia	GBIF/TaxRefine	Uria lomvia (Linnaeus, 1758) (Animalia)	(Linnaeus, 1758)	(Linnaeus, 1758)		1758	1758	131483425	0
Vanellus vanellus	369	species	Northern Lapwing	Vanneau huppé	Charadriiformes	Charadriidae	Vanellinae	Vanellus	Monotypic.	Vanellus vanellus	GBIF/TaxRefine	Vanellus vanellus (Linnaeus, 1758) (Animalia)	(Linnaeus, 1758)	(Linnaeus, 1758)		1758	1758	131483429	0
Zenaida asiatica	553	species	White-winged Dove	Tourterelle à ailes blanches	Columbiformes	Columbidae		Zenaida		Zenaida asiatica	GBIF/TaxRefine	Zenaida asiatica (Linnaeus, 1758) (Animalia)	(Linnaeus, 1758)	(Linnaeus, 1758)		1758	1758	124762194	0
Zenaida macroura	556	species	Mourning Dove	Tourterelle triste	Columbiformes	Columbidae		Zenaida		Zenaida macroura	GBIF/TaxRefine	Zenaida macroura (Linnaeus, 1758) (Animalia)	(Linnaeus, 1758)	(Linnaeus, 1758)		1758	1758	124744889	0
Aythya marila	55	species	Greater Scaup	Fuligule milouinan	Anseriformes	Anatidae	Anatinae	Aythya		Aythya marila	GBIF/TaxRefine	Aythya marila (Linnaeus, 1761) (Animalia)	(Linnaeus, 1761)	(Linnaeus, 1761)		1761	1761	131482671	0
Fulmarus glacialis	1983	species	Northern Fulmar	Fulmar boréal	Procellariiformes	Procellariidae		Fulmarus		Fulmarus glacialis	GBIF/TaxRefine	Fulmarus glacialis (Linnaeus, 1761) (Animalia)	(Linnaeus, 1761)	(Linnaeus, 1761)		1761	1761	131482915	0
Asio flammeus	701	species	Short-eared Owl	Hibou des marais	Strigiformes	Strigidae		Asio		Asio flammeus	GBIF/TaxRefine	Asio flammeus (Pontoppidan, 1763) (Animalia)	(Pontoppidan, 1763)	(Pontoppidan, 1763)		1763	1763	131482660	0
Buteo lagopus	307	species	Rough-legged Hawk	Buse pattue	Accipitriformes	Accipitridae		Buteo		Buteo lagopus	GBIF/TaxRefine	Buteo lagopus (Pontoppidan, 1763) (Animalia)	(Pontoppidan, 1763)	(Pontoppidan, 1763)		1763	1763	131482708	0
Calidris falcinellus	10431	species	Broad-billed Sandpiper	Bécasseau falcinelle	Charadriiformes	Scolopacidae	Arenariinae	Calidris	Formerly placed in the genus Limicola.	Calidris falcinellus	Avibase	Scolopax Falcinellus		(Pontoppidan, 1763)		1763	1763	NA	0
Calidris ferruginea	443	species	Curlew Sandpiper	Bécasseau cocorli	Charadriiformes	Scolopacidae	Arenariinae	Calidris	Monotypic.	Calidris ferruginea	GBIF/TaxRefine	Calidris ferruginea (Pontoppidan, 1763) (Animalia)	(Pontoppidan, 1763)	(Pontoppidan, 1763)		1763	1763	131482721	0
Gavia stellata	134	species	Red-throated Loon	Plongeon catmarin	Gaviiformes	Gaviidae		Gavia	Monotypic.	Gavia stellata	GBIF/TaxRefine	Gavia stellata (Pontoppidan, 1763) (Animalia)	(Pontoppidan, 1763)	(Pontoppidan, 1763)		1763	1763	131482931	0
Larus argentatus	467	species	Herring Gull	Goéland argenté	Charadriiformes	Laridae	Larinae	Larus		Larus argentatus	GBIF/TaxRefine	Larus argentatus Pontoppidan, 1763 (Animalia)	Pontoppidan, 1763	Pontoppidan, 1763	1763	1763	1763	131483006	0
Sterna paradisaea	502	species	Arctic Tern	Sterne arctique	Charadriiformes	Laridae	Sterninae	Sterna	Monotypic.	Sterna paradisaea	GBIF/TaxRefine	Sterna paradisaea Pontoppidan, 1763 (Animalia)	Pontoppidan, 1763	Pontoppidan, 1763	1763	1763	1763	131483336	0
Uria aalge	514	species	Common Murre	Guillemot marmette	Charadriiformes	Alcidae		Uria		Uria aalge	GBIF/TaxRefine	Uria aalge (Pontoppidan, 1763) (Animalia)	(Pontoppidan, 1763)	(Pontoppidan, 1763)		1763	1763	131483424	0
Calidris alba	428	species	Sanderling	Bécasseau sanderling	Charadriiformes	Scolopacidae	Arenariinae	Calidris	Recognized as monotypic by del Hoyo et al. (1992) and Clements (2000) and BNA. Howard and Moore recognized 2 subspecies: <i></> C.a. alba and C.a. rubida.</>	Calidris alba	GBIF/TaxRefine	Calidris alba (Pallas, 1764) (Animalia)	(Pallas, 1764)	(Pallas, 1764)		1764	1764	131482717	0
Calidris maritima	440	species	Purple Sandpiper	Bécasseau violet	Charadriiformes	Scolopacidae	Arenariinae	Calidris	Recognized as monotypic by del Hoyo et al. (1992), Clements (2000) and BNA. Howard and Moore (2003) recognizes 3 subspecies: <i></>C.m. belcheri, C.m....	Calidris maritima	GBIF/TaxRefine	Calidris maritima (Brünnich, 1764) (Animalia)	(Brünnich, 1764)	(Brünnich, 1764)		1764	1764	131482724	0
Chloroceryle aenea	916	species	American Pygmy Kingfisher	Martin-pêcheur nain	Coraciiformes	Alcedinidae	Cerylinae	Chloroceryle		Chloroceryle aenea	GBIF/TaxRefine	Chloroceryle aenea (Pallas, 1764) (Animalia)	(Pallas, 1764)	(Pallas, 1764)		1764	1764	127942345	0
Gavia immer	136	species	Common Loon	Plongeon huard	Gaviiformes	Gaviidae		Gavia	Monotypic.	Gavia immer	GBIF/TaxRefine	Gavia immer (Brünnich, 1764) (Animalia)	(Brünnich, 1764)	(Brünnich, 1764)		1764	1764	131482930	0
Lymnocryptes minimus	451	species	Jack Snipe	Bécassine sourde	Charadriiformes	Scolopacidae	Scolopacinae	Lymnocryptes	Monotypic.	Lymnocryptes minimus	GBIF/TaxRefine	Lymnocryptes minimus (Brunnich, 1764) (Animalia)	(Brunnich, 1764)	(Brünnich, 1764)		1764	1764	119125249	0
Muscicapa striata	1420	species	Spotted Flycatcher	Gobemouche gris	Passeriformes	Muscicapidae		Muscicapa		Muscicapa striata	GBIF/TaxRefine	Muscicapa striata (Pallas, 1764) (Animalia)	(Pallas, 1764)	(Pallas, 1764)		1764	1764	131483108	0
Puffinus puffinus	177	species	Manx Shearwater	Puffin des Anglais	Procellariiformes	Procellariidae		Puffinus	Monotypic.	Puffinus puffinus	GBIF/TaxRefine	Puffinus puffinus (Brünnich, 1764) (Animalia)	(Brünnich, 1764)	(Brünnich, 1764)		1764	1764	131483282	0
Stercorarius skua	508	species	Great Skua	Grand Labbe	Charadriiformes	Stercorariidae		Stercorarius	Monotypic.	Stercorarius skua	GBIF/TaxRefine	Stercorarius skua (Brünnich, 1764) (Animalia)	(Brünnich, 1764)	(Brünnich, 1764)		1764	1764	127942174	0
Sternula albifrons	490	species	Little Tern	Sterne naine	Charadriiformes	Laridae	Sterninae	Sternula		Sternula albifrons	GBIF/TaxRefine	Sternula albifrons (Pallas, 1764) (Animalia)	(Pallas, 1764)	(Pallas, 1764)		1764	1764	119147192	0
Thamnophilus doliatus	1036	species	Barred Antshrike	Batara rayé	Passeriformes	Thamnophilidae		Thamnophilus		Thamnophilus doliatus	Avibase	Lanius doliatus		(Linnaeus, 1764)		1764	1764	124761455	0
Tringa erythropus	402	species	Spotted Redshank	Chevalier arlequin	Charadriiformes	Scolopacidae	Tringinae	Tringa	Monotypic.	Tringa erythropus	GBIF/TaxRefine	Tringa erythropus (Pallas, 1764) (Animalia)	(Pallas, 1764)	(Pallas, 1764)		1764	1764	131483391	0
Vidua macroura	1977	species	Pin-tailed Whydah	Veuve dominicaine	Passeriformes	Viduidae		Vidua	Monotypic.	Vidua macroura	GBIF/TaxRefine	Vidua macroura (Pallas, 1764) (Animalia)	(Pallas, 1764)	(Pallas, 1764)		1764	1764	124751059	0
Accipiter superciliosus	277	species	Tiny Hawk	Épervier nain	Accipitriformes	Accipitridae		Accipiter		Accipiter superciliosus	GBIF/TaxRefine	Accipiter superciliosus (Linnaeus, 1766) (Animalia)	(Linnaeus, 1766)	(Linnaeus, 1766)		1766	1766	124745769	0
Acridotheres tristis	1510	species	Common Myna	Martin triste	Passeriformes	Sturnidae		Acridotheres		Acridotheres tristis	GBIF/TaxRefine	Acridotheres tristis (Linnaeus, 1766) (Animalia)	(Linnaeus, 1766)	(Linnaeus, 1766)		1766	1766	124749139	0
Actitis macularius	397	species	Spotted Sandpiper	Chevalier grivelé	Charadriiformes	Scolopacidae	Tringinae	Actitis	Monotypic.	Actitis macularius	GBIF/TaxRefine	Actitis macularius (Linnaeus, 1766) (Animalia)	(Linnaeus, 1766)	(Linnaeus, 1766)		1766	1766	131881250	0
Agelaius phoeniceus	1772	species	Red-winged Blackbird	Carouge à épaulettes	Passeriformes	Icteridae		Agelaius		Agelaius phoeniceus	GBIF/TaxRefine	Agelaius phoeniceus (Linnaeus, 1766) (Animalia)	(Linnaeus, 1766)	(Linnaeus, 1766)		1766	1766	124761626	0
Anas discors	42	species	Blue-winged Teal	Sarcelle à ailes bleues	Anseriformes	Anatidae	Anatinae	Anas	Monotypic. <i>Anas discors orphna</i> recognized by AOU 1957, but validity doubtful.	Anas discors	GBIF/TaxRefine	Anas discors Linnaeus, 1766 (Animalia)	Linnaeus, 1766	Linnaeus, 1766	1766	1766	1766	131482603	0
Anhinga anhinga	213	species	Anhinga	Anhinga d'Amérique	Suliformes	Anhingidae		Anhinga		Anhinga anhinga	GBIF/TaxRefine	Anhinga anhinga (Linnaeus, 1766) (Animalia)	(Linnaeus, 1766)	(Linnaeus, 1766)		1766	1766	127942228	0
Anthracothorax dominicus	780	species	Antillean Mango	Mango doré	Apodiformes	Trochilidae	Trochilinae	Anthracothorax		Anthracothorax dominicus	GBIF/TaxRefine	Anthracothorax dominicus (Linnaeus, 1766) (Animalia)	(Linnaeus, 1766)	(Linnaeus, 1766)		1766	1766	124744192	0
Ara militaris	601	species	Military Macaw	Ara militaire	Psittaciformes	Psittacidae	Arinae	Ara		Ara militaris	GBIF/TaxRefine	Ara militaris (Linnaeus, 1766) (Animalia)	(Linnaeus, 1766)	(Linnaeus, 1766)		1766	1766	131497922	0
Aramus guarauna	364	species	Limpkin	Courlan brun	Gruiformes	Aramidae		Aramus		Aramus guarauna	Avibase	Scopolax [sic] Guarauna		(Linnaeus, 1766)		1766	1766	131879751	0
Ardea cocoi	226	species	Cocoi Heron	Héron cocoi	Pelecaniformes	Ardeidae		Ardea	Monotypic.	Ardea cocoi	GBIF/TaxRefine	Ardea cocoi Linnaeus, 1766 (Animalia)	Linnaeus, 1766	Linnaeus, 1766	1766	1766	1766	131881798	0
Ardea purpurea	2058	species	Purple Heron	Héron pourpré	Pelecaniformes	Ardeidae		Ardea	Monotypic.	Ardea purpurea	GBIF/TaxRefine	Ardea purpurea Linnaeus, 1766 (Animalia)	Linnaeus, 1766	Linnaeus, 1766	1766	1766	1766	131482650	0
Baeolophus bicolor	1343	species	Tufted Titmouse	Mésange bicolore	Passeriformes	Paridae		Baeolophus		Baeolophus bicolor	GBIF/TaxRefine	Baeolophus bicolor (Linnaeus, 1766) (Animalia)	(Linnaeus, 1766)	(Linnaeus, 1766)		1766	1766	119127879	0
Bonasa umbellus	98	species	Ruffed Grouse	Gélinotte huppée	Galliformes	Phasianidae	Tetraoninae	Bonasa		Bonasa umbellus	GBIF/TaxRefine	Bonasa umbellus (Linnaeus, 1766) (Animalia)	(Linnaeus, 1766)	(Linnaeus, 1766)		1766	1766	124742607	0
Calidris pusilla	429	species	Semipalmated Sandpiper	Bécasseau semipalmé	Charadriiformes	Scolopacidae	Arenariinae	Calidris	Monotypic.	Calidris pusilla	GBIF/TaxRefine	Calidris pusilla (Linnaeus, 1766) (Animalia)	(Linnaeus, 1766)	(Linnaeus, 1766)		1766	1766	127942304	0
Cardellina canadensis	1602	species	Canada Warbler	Paruline du Canada	Passeriformes	Parulidae		Cardellina	Monotypic.	Cardellina canadensis	Avibase	Muscicapa canadensis		(Linnaeus, 1766)		1766	1766	126345880	0
Caryothraustes canadensis	1753	species	Yellow-green Grosbeak	Cardinal flavert	Passeriformes	Cardinalidae		Caryothraustes		Caryothraustes canadensis	GBIF/TaxRefine	Caryothraustes canadensis (Linnaeus, 1766) (Animalia)	(Linnaeus, 1766)	(Linnaeus, 1766)		1766	1766	124751934	0
Chloris sinica	1870	species	Oriental Greenfinch	Verdier de Chine	Passeriformes	Fringillidae	Carduelinae	Chloris		Chloris sinica	Avibase	Fringilla sinica		(Linnaeus, 1766)		1766	1766	126345392	0
Chloroceryle inda	915	species	Green-and-rufous Kingfisher	Martin-pêcheur bicolore	Coraciiformes	Alcedinidae	Cerylinae	Chloroceryle		Chloroceryle inda	GBIF/TaxRefine	Chloroceryle inda (Linnaeus, 1766) (Animalia)	(Linnaeus, 1766)	(Linnaeus, 1766)		1766	1766	127942416	0
Chroicocephalus ridibundus	1994	species	Black-headed Gull	Mouette rieuse	Charadriiformes	Laridae	Larinae	Chroicocephalus	Monotypic.	Chroicocephalus ridibundus	GBIF/TaxRefine	Chroicocephalus ridibundus (Linnaeus, 1766) (Animalia)	(Linnaeus, 1766)	(Linnaeus, 1766)		1766	1766	127942190	0
Chrysomus icterocephalus	2067	species	Yellow-hooded Blackbird	Carouge à capuchon	Passeriformes	Icteridae		Chrysomus		Chrysomus icterocephalus	GBIF/TaxRefine	Chrysomus icterocephalus (Linnaeus, 1766) (Animalia)	(Linnaeus, 1766)	(Linnaeus, 1766)		1766	1766	131881587	0
Circus cyaneus	274	species	Northern Harrier	Busard Saint-Martin	Accipitriformes	Accipitridae		Circus		Circus cyaneus	GBIF/TaxRefine	Circus cyaneus (Linnaeus, 1766) (Animalia)	(Linnaeus, 1766)	(Linnaeus, 1766)		1766	1766	127942269	0
Cochlearius cochlearius	244	species	Boat-billed Heron	Savacou huppé	Pelecaniformes	Ardeidae		Cochlearius		Cochlearius cochlearius	Avibase	Cancroma Cochlearia		(Linnaeus, 1766)		1766	1766	131879715	0
Colinus cristatus	124	species	Crested Bobwhite	Colin huppé	Galliformes	Odontophoridae		Colinus		Colinus cristatus	GBIF/TaxRefine	Colinus cristatus (Linnaeus, 1766) (Animalia)	(Linnaeus, 1766)	(Linnaeus, 1766)		1766	1766	131881241	0
Columbina minuta	561	species	Plain-breasted Ground-Dove	Colombe pygmée	Columbiformes	Columbidae		Columbina		Columbina minuta	GBIF/TaxRefine	Columbina minuta (Linnaeus, 1766) (Animalia)	(Linnaeus, 1766)	(Linnaeus, 1766)		1766	1766	131881283	0
Contopus virens	1132	species	Eastern Wood-Pewee	Pioui de l'Est	Passeriformes	Tyrannidae	Fluvicolinae	Contopus	Monotypic.	Contopus virens	GBIF/TaxRefine	Contopus virens (Linnaeus, 1766) (Animalia)	(Linnaeus, 1766)	(Linnaeus, 1766)		1766	1766	131881310	0
Cyanerpes cyaneus	1655	species	Red-legged Honeycreeper	Guit-guit saï	Passeriformes	Thraupidae	Dacninae	Cyanerpes		Cyanerpes cyaneus	GBIF/TaxRefine	Cyanerpes cyaneus (Linnaeus, 1766) (Animalia)	(Linnaeus, 1766)	(Linnaeus, 1766)		1766	1766	131497939	0
Dacnis cayana	1650	species	Blue Dacnis	Dacnis bleu	Passeriformes	Thraupidae	Dacninae	Dacnis		Dacnis cayana	GBIF/TaxRefine	Dacnis cayana (Linnaeus, 1766) (Animalia)	(Linnaeus, 1766)	(Linnaeus, 1766)		1766	1766	131881725	0
Dendrocygna viduata	7	species	White-faced Whistling-Duck	Dendrocygne veuf	Anseriformes	Anatidae	Dendrocygninae	Dendrocygna	Monotypic.	Dendrocygna viduata	GBIF/TaxRefine	Dendrocygna viduata (Linnaeus, 1766) (Animalia)	(Linnaeus, 1766)	(Linnaeus, 1766)		1766	1766	127942255	0
Donacobius atricapilla	1352	species	Black-capped Donacobius	Donacobe à miroir	Passeriformes	Donacobiidae		Donacobius		Donacobius atricapilla	GBIF/TaxRefine	Donacobius atricapilla (Linnaeus, 1766) (Animalia)	(Linnaeus, 1766)	(Linnaeus, 1766)		1766	1766	131881082	0
Dryocopus lineatus	984	species	Lineated Woodpecker	Pic ouentou	Piciformes	Picidae	Picinae	Dryocopus		Dryocopus lineatus	GBIF/TaxRefine	Dryocopus lineatus (Linnaeus, 1766) (Animalia)	(Linnaeus, 1766)	(Linnaeus, 1766)		1766	1766	131881348	0
Dulus dominicus	1530	species	Palmchat	Esclave palmiste	Passeriformes	Dulidae		Dulus	Monotypic.	Dulus dominicus	GBIF/TaxRefine	Dulus dominicus (Linnaeus, 1766) (Animalia)	(Linnaeus, 1766)	(Linnaeus, 1766)		1766	1766	124748581	0
Dumetella carolinensis	1485	species	Gray Catbird	Moqueur chat	Passeriformes	Mimidae		Dumetella	Monotypic.	Dumetella carolinensis	GBIF/TaxRefine	Dumetella carolinensis (Linnaeus, 1766) (Animalia)	(Linnaeus, 1766)	(Linnaeus, 1766)		1766	1766	124749162	0
Ectopistes migratorius	558	species	Passenger Pigeon	Tourte voyageuse	Columbiformes	Columbidae		Ectopistes	Monotypic.	Ectopistes migratorius	GBIF/TaxRefine	Ectopistes migratorius (Linnaeus, 1766) (Animalia)	(Linnaeus, 1766)	(Linnaeus, 1766)		1766	1766	124744888	0
Egretta garzetta	230	species	Little Egret	Aigrette garzette	Pelecaniformes	Ardeidae		Egretta		Egretta garzetta	GBIF/TaxRefine	Egretta garzetta (Linnaeus, 1766) (Animalia)	(Linnaeus, 1766)	(Linnaeus, 1766)		1766	1766	124762529	0
Elaenia martinica	1082	species	Caribbean Elaenia	Élénie siffleuse	Passeriformes	Tyrannidae	Elaeniinae	Elaenia		Elaenia martinica	GBIF/TaxRefine	Elaenia martinica (Linnaeus, 1766) (Animalia)	(Linnaeus, 1766)	(Linnaeus, 1766)		1766	1766	124746458	0
Eulampis jugularis	783	species	Purple-throated Carib	Colibri madère	Apodiformes	Trochilidae	Trochilinae	Eulampis	Monotypic.	Eulampis jugularis	GBIF/TaxRefine	Eulampis jugularis (Linnaeus, 1766) (Animalia)	(Linnaeus, 1766)	(Linnaeus, 1766)		1766	1766	124744195	0
Euphonia jamaica	1830	species	Jamaican Euphonia	Organiste de la Jamaïque	Passeriformes	Fringillidae	Euphoniinae	Euphonia	Monotypic.	Euphonia jamaica	GBIF/TaxRefine	Euphonia jamaica (Linnaeus, 1766) (Animalia)	(Linnaeus, 1766)	(Linnaeus, 1766)		1766	1766	124751655	0
Falco vespertinus	324	species	Red-footed Falcon	Faucon kobez	Falconiformes	Falconidae	Falconinae	Falco	Monotypic.	Falco vespertinus	GBIF/TaxRefine	Falco vespertinus Linnaeus, 1766 (Animalia)	Linnaeus, 1766	Linnaeus, 1766	1766	1766	1766	131482896	0
Francolinus francolinus	89	species	Black Francolin	Francolin noir	Galliformes	Phasianidae	Phasianinae	Francolinus		Francolinus francolinus	GBIF/TaxRefine	Francolinus francolinus (Linnaeus, 1766) (Animalia)	(Linnaeus, 1766)	(Linnaeus, 1766)		1766	1766	124742454	0
Geopelia striata	552	species	Zebra Dove	Géopélie zébrée	Columbiformes	Columbidae		Geopelia	Monotypic.	Geopelia striata	GBIF/TaxRefine	Geopelia striata (Linnaeus, 1766) (Animalia)	(Linnaeus, 1766)	(Linnaeus, 1766)		1766	1766	124762100	0
Geothlypis trichas	1587	species	Common Yellowthroat	Paruline masquée	Passeriformes	Parulidae		Geothlypis		Geothlypis trichas	GBIF/TaxRefine	Geothlypis trichas (Linnaeus, 1766) (Animalia)	(Linnaeus, 1766)	(Linnaeus, 1766)		1766	1766	124751446	0
Glareola pratincola	2060	species	Collared Pratincole	Glaréole à collier	Charadriiformes	Glareolidae	Glareolinae	Glareola		Glareola pratincola	GBIF/TaxRefine	Glareola pratincola (Linnaeus, 1766) (Animalia)	(Linnaeus, 1766)	(Linnaeus, 1766)		1766	1766	131482939	0
Haliaeetus leucocephalus	270	species	Bald Eagle	Pygargue à tête blanche	Accipitriformes	Accipitridae		Haliaeetus		Haliaeetus leucocephalus	GBIF/TaxRefine	Haliaeetus leucocephalus (Linnaeus, 1766) (Animalia)	(Linnaeus, 1766)	(Linnaeus, 1766)		1766	1766	124745693	0
Icterus bonana	1800	species	Martinique Oriole	Oriole de la Martinique	Passeriformes	Icteridae		Icterus	Monotypic.	Icterus bonana	GBIF/TaxRefine	Icterus bonana (Linnaeus, 1766) (Animalia)	(Linnaeus, 1766)	(Linnaeus, 1766)		1766	1766	124752007	0
Icterus dominicensis	1797	species	Hispaniolan Oriole	Oriole d'Hispaniola	Passeriformes	Icteridae		Icterus	Monotypic.	Icterus dominicensis	GBIF/TaxRefine	Icterus dominicensis (Linnaeus, 1766) (Animalia)	(Linnaeus, 1766)	(Linnaeus, 1766)		1766	1766	124762661	0
Icterus icterus	1809	species	Venezuelan Troupial	Oriole troupiale	Passeriformes	Icteridae		Icterus		Icterus icterus	GBIF/TaxRefine	Icterus icterus (Linnaeus, 1766) (Animalia)	(Linnaeus, 1766)	(Linnaeus, 1766)		1766	1766	124762455	0
Icterus spurius	1804	species	Orchard Oriole	Oriole des vergers	Passeriformes	Icteridae		Icterus		Icterus spurius	GBIF/TaxRefine	Icterus spurius (Linnaeus, 1766) (Animalia)	(Linnaeus, 1766)	(Linnaeus, 1766)		1766	1766	124752003	0
Ixobrychus minutus	2057	species	Little Bittern	Blongios nain	Pelecaniformes	Ardeidae		Ixobrychus		Ixobrychus minutus	GBIF/TaxRefine	Ixobrychus minutus (Linnaeus, 1766) (Animalia)	(Linnaeus, 1766)	(Linnaeus, 1766)		1766	1766	131482986	0
Jacana jacana	394	species	Wattled Jacana	Jacana noir	Charadriiformes	Jacanidae		Jacana		Jacana jacana	GBIF/TaxRefine	Jacana jacana (Linnaeus, 1766) (Animalia)	(Linnaeus, 1766)	(Linnaeus, 1766)		1766	1766	131881804	0
Lanius ludovicianus	1230	species	Loggerhead Shrike	Pie-grièche migratrice	Passeriformes	Laniidae		Lanius		Lanius ludovicianus	GBIF/TaxRefine	Lanius ludovicianus Linnaeus, 1766 (Animalia)	Linnaeus, 1766	Linnaeus, 1766	1766	1766	1766	124747853	0
Leptotila jamaicensis	568	species	Caribbean Dove	Colombe de la Jamaïque	Columbiformes	Columbidae		Leptotila		Leptotila jamaicensis	GBIF/TaxRefine	Leptotila jamaicensis (Linnaeus, 1766) (Animalia)	(Linnaeus, 1766)	(Linnaeus, 1766)		1766	1766	124744918	0
Lonchura malacca	1922	species	Tricolored Munia	Capucin à dos marron	Passeriformes	Estrildidae		Lonchura		Lonchura malacca	GBIF/TaxRefine	Lonchura malacca (Linnaeus, 1766) (Animalia)	(Linnaeus, 1766)	(Linnaeus, 1766)		1766	1766	124761651	0
Loxigilla noctis	1971	species	Lesser Antillean Bullfinch	Sporophile rougegorge	Passeriformes	Thraupidae	Coerebinae	Loxigilla		Loxigilla noctis	GBIF/TaxRefine	Loxigilla noctis (Linnaeus, 1766) (Animalia)	(Linnaeus, 1766)	(Linnaeus, 1766)		1766	1766	124762331	0
Megaceryle torquata	911	species	Ringed Kingfisher	Martin-pêcheur à ventre roux	Coraciiformes	Alcedinidae	Cerylinae	Megaceryle		Megaceryle torquata	GBIF/TaxRefine	Megaceryle torquata (Linnaeus, 1766) (Animalia)	(Linnaeus, 1766)	(Linnaeus, 1766)		1766	1766	131881242	0
Megarynchus pitangua	1180	species	Boat-billed Flycatcher	Tyran pitangua	Passeriformes	Tyrannidae	Tyranninae	Megarynchus		Megarynchus pitangua	GBIF/TaxRefine	Megarynchus pitangua (Linnaeus, 1766) (Animalia)	(Linnaeus, 1766)	(Linnaeus, 1766)		1766	1766	131881387	0
Mniotilta varia	1575	species	Black-and-white Warbler	Paruline noir et blanc	Passeriformes	Parulidae		Mniotilta	Monotypic.	Mniotilta varia	GBIF/TaxRefine	Mniotilta varia (Linnaeus, 1766) (Animalia)	(Linnaeus, 1766)	(Linnaeus, 1766)		1766	1766	131881319	0
Myiozetetes cayanensis	1181	species	Rusty-margined Flycatcher	Tyran de Cayenne	Passeriformes	Tyrannidae	Tyranninae	Myiozetetes		Myiozetetes cayanensis	GBIF/TaxRefine	Myiozetetes cayanensis (Linnaeus, 1766) (Animalia)	(Linnaeus, 1766)	(Linnaeus, 1766)		1766	1766	131881916	0
Nomonyx dominicus	74	species	Masked Duck	Érismature routoutou	Anseriformes	Anatidae	Anatinae	Nomonyx	Monotypic.	Nomonyx dominicus	GBIF/TaxRefine	Nomonyx dominicus (Linnaeus, 1766) (Animalia)	(Linnaeus, 1766)	(Linnaeus, 1766)		1766	1766	127942430	0
Numenius madagascariensis	415	species	Far Eastern Curlew	Courlis de Sibérie	Charadriiformes	Scolopacidae	Numeniinae	Numenius	Monotypic.	Numenius madagascariensis	GBIF/TaxRefine	Numenius madagascariensis (Linnaeus, 1766) (Animalia)	(Linnaeus, 1766)	(Linnaeus, 1766)		1766	1766	124745345	0
Onychoprion fuscatus	486	species	Sooty Tern	Sterne fuligineuse	Charadriiformes	Laridae	Sterninae	Onychoprion		Onychoprion fuscatus	GBIF/TaxRefine	Onychoprion fuscatus (Linnaeus, 1766) (Animalia)	(Linnaeus, 1766)	(Linnaeus, 1766)		1766	1766	127942198	0
Passerina cyanea	1765	species	Indigo Bunting	Passerin indigo	Passeriformes	Cardinalidae		Passerina	Monotypic.	Passerina cyanea	GBIF/TaxRefine	Passerina cyanea (Linnaeus, 1766) (Animalia)	(Linnaeus, 1766)	(Linnaeus, 1766)		1766	1766	131483172	0
Pelecanus occidentalis	206	species	Brown Pelican	Pélican brun	Pelecaniformes	Pelecanidae		Pelecanus		Pelecanus occidentalis	GBIF/TaxRefine	Pelecanus occidentalis Linnaeus, 1766 (Animalia)	Linnaeus, 1766	Linnaeus, 1766	1766	1766	1766	124762200	0
Perisoreus canadensis	1978	species	Gray Jay	Mésangeai du Canada	Passeriformes	Corvidae		Perisoreus		Perisoreus canadensis	GBIF/TaxRefine	Perisoreus canadensis (Linnaeus, 1766) (Animalia)	(Linnaeus, 1766)	(Linnaeus, 1766)		1766	1766	124748042	0
Phaenicophilus palmarum	1941	species	Black-crowned Palm-Tanager	Tangara à couronne noire	Passeriformes	Incertae sedis		Phaenicophilus	Monotypic.	Phaenicophilus palmarum	GBIF/TaxRefine	Phaenicophilus palmarum (Linnaeus, 1766) (Animalia)	(Linnaeus, 1766)	(Linnaeus, 1766)		1766	1766	124751569	0
Pheucticus ludovicianus	1759	species	Rose-breasted Grosbeak	Cardinal à poitrine rose	Passeriformes	Cardinalidae		Pheucticus	Monotypic.	Pheucticus ludovicianus	GBIF/TaxRefine	Pheucticus ludovicianus (Linnaeus, 1766) (Animalia)	(Linnaeus, 1766)	(Linnaeus, 1766)		1766	1766	124751928	0
Piaya cayana	642	species	Squirrel Cuckoo	Piaye écureuil	Cuculiformes	Cuculidae	Cuculinae	Piaya		Piaya cayana	GBIF/TaxRefine	Piaya cayana (Linnaeus, 1766) (Animalia)	(Linnaeus, 1766)	(Linnaeus, 1766)		1766	1766	131881356	0
Picoides pubescens	963	species	Downy Woodpecker	Pic mineur	Piciformes	Picidae	Picinae	Picoides		Picoides pubescens	GBIF/TaxRefine	Picoides pubescens (Linnaeus, 1766) (Animalia)	(Linnaeus, 1766)	(Linnaeus, 1766)		1766	1766	124742960	0
Picoides villosus	964	species	Hairy Woodpecker	Pic chevelu	Piciformes	Picidae	Picinae	Picoides		Picoides villosus	GBIF/TaxRefine	Picoides villosus (Linnaeus, 1766) (Animalia)	(Linnaeus, 1766)	(Linnaeus, 1766)		1766	1766	124742963	0
Pionus menstruus	619	species	Blue-headed Parrot	Pione à tête bleue	Psittaciformes	Psittacidae	Arinae	Pionus		Pionus menstruus	GBIF/TaxRefine	Pionus menstruus (Linnaeus, 1766) (Animalia)	(Linnaeus, 1766)	(Linnaeus, 1766)		1766	1766	131497921	0
Pitangus sulphuratus	1179	species	Great Kiskadee	Tyran quiquivi	Passeriformes	Tyrannidae	Tyranninae	Pitangus		Pitangus sulphuratus	Avibase	Lanius [] sulphuratus		(Linnaeus, 1766)		1766	1766	131879725	0
Plegadis falcinellus	247	species	Glossy Ibis	Ibis falcinelle	Pelecaniformes	Threskiornithidae	Threskiornithinae	Plegadis	Formerly three subspecies recognized (Peters 1931), but now recognized as monotypic.	Plegadis falcinellus	GBIF/TaxRefine	Plegadis falcinellus (Linnaeus, 1766) (Animalia)	(Linnaeus, 1766)	(Linnaeus, 1766)		1766	1766	131483243	0
Poecile atricapillus	1334	species	Black-capped Chickadee	Mésange à tête noire	Passeriformes	Paridae		Poecile		Poecile atricapillus	GBIF/TaxRefine	Poecile atricapillus (Linnaeus, 1766) (Animalia)	(Linnaeus, 1766)	(Linnaeus, 1766)		1766	1766	119128126	0
Polioptila caerulea	2010	species	Blue-gray Gnatcatcher	Gobemoucheron gris-bleu	Passeriformes	Polioptilidae		Polioptila		Polioptila caerulea	Avibase	Motacilla caerulea		(Linnaeus, 1766)		1766	1766	NA	0
Porphyrio martinicus	9871	species	Purple Gallinule	Talève violacée	Gruiformes	Rallidae		Porphyrio	Monotypic.	Porphyrio martinicus	Avibase	Fulica martinica		(Linnaeus, 1766)		1766	1766	126337489	0
Porzana porzana	347	species	Spotted Crake	Marouette ponctuée	Gruiformes	Rallidae		Porzana	Monotypic.	Porzana porzana	GBIF/TaxRefine	Porzana porzana (Linnaeus, 1766) (Animalia)	(Linnaeus, 1766)	(Linnaeus, 1766)		1766	1766	131483264	0
Progne tapera	1317	species	Brown-chested Martin	Hirondelle tapère	Passeriformes	Hirundinidae	Hirundininae	Progne		Progne tapera	GBIF/TaxRefine	Progne tapera (Linnaeus, 1766) (Animalia)	(Linnaeus, 1766)	(Linnaeus, 1766)		1766	1766	124749402	0
Pycnonotus cafer	1400	species	Red-vented Bulbul	Bulbul à ventre rouge	Passeriformes	Pycnonotidae		Pycnonotus		Pycnonotus cafer	GBIF/TaxRefine	Pycnonotus cafer (Linnaeus, 1766) (Animalia)	(Linnaeus, 1766)	(Linnaeus, 1766)		1766	1766	124749512	0
Regulus calendula	1403	species	Ruby-crowned Kinglet	Roitelet à couronne rubis	Passeriformes	Regulidae		Regulus		Regulus calendula	GBIF/TaxRefine	Regulus calendula (Linnaeus, 1766) (Animalia)	(Linnaeus, 1766)	(Linnaeus, 1766)		1766	1766	124749481	0
Saltator grossus	1751	species	Slate-colored Grosbeak	Saltator ardoisé	Passeriformes	Thraupidae	Saltatorinae	Saltator		Saltator grossus	Avibase	Loxia grossa		(Linnaeus, 1766)		1766	1766	131881675	0
Saxicola torquatus	1427	species	Stonechat	Tarier pâtre	Passeriformes	Muscicapidae		Saxicola		Saxicola torquatus	GBIF/TaxRefine	Saxicola torquatus (Linnaeus, 1766) (Animalia)	(Linnaeus, 1766)	(Linnaeus, 1766)		1766	1766	124748998	0
Seiurus aurocapilla	1580	species	Ovenbird	Paruline couronnée	Passeriformes	Parulidae		Seiurus		Seiurus aurocapilla	GBIF/TaxRefine	Seiurus aurocapilla (Linnaeus, 1766) (Animalia)	(Linnaeus, 1766)	(Linnaeus, 1766)		1766	1766	124751439	0
Setophaga coronata	1550	species	Yellow-rumped Warbler	Paruline à croupion jaune	Passeriformes	Parulidae		Setophaga		Setophaga coronata	Avibase	Motacilla coronata		(Linnaeus, 1766)		1766	1766	126345841	0
Setophaga dominica	1557	species	Yellow-throated Warbler	Paruline à gorge jaune	Passeriformes	Parulidae		Setophaga		Setophaga dominica	Avibase	Motacilla dominica		(Linnaeus, 1766)		1766	1766	126345839	0
Setophaga pensylvanica	1546	species	Chestnut-sided Warbler	Paruline à flancs marron	Passeriformes	Parulidae		Setophaga	Monotypic.	Setophaga pensylvanica	Avibase	Motacilla pensylvanica		(Linnaeus, 1766)		1766	1766	126345834	0
Setophaga petechia	1545	species	Yellow Warbler	Paruline jaune	Passeriformes	Parulidae		Setophaga		Setophaga petechia	Avibase	Motacilla petechia		(Linnaeus, 1766)		1766	1766	126345832	0
Sicalis flaveola	1669	species	Saffron Finch	Sicale bouton-d'or	Passeriformes	Thraupidae	Diglossinae	Sicalis		Sicalis flaveola	GBIF/TaxRefine	Sicalis flaveola (Linnaeus, 1766) (Animalia)	(Linnaeus, 1766)	(Linnaeus, 1766)		1766	1766	131497944	0
Sitta canadensis	1347	species	Red-breasted Nuthatch	Sittelle à poitrine rousse	Passeriformes	Sittidae	Sittinae	Sitta	Monotypic.	Sitta canadensis	GBIF/TaxRefine	Sitta canadensis Linnaeus, 1766 (Animalia)	Linnaeus, 1766	Linnaeus, 1766	1766	1766	1766	124749209	0
Sphyrapicus varius	956	species	Yellow-bellied Sapsucker	Pic maculé	Piciformes	Picidae	Picinae	Sphyrapicus	Monotypic.	Sphyrapicus varius	GBIF/TaxRefine	Sphyrapicus varius (Linnaeus, 1766) (Animalia)	(Linnaeus, 1766)	(Linnaeus, 1766)		1766	1766	124742900	0
Sula sula	203	species	Red-footed Booby	Fou à pieds rouges	Suliformes	Sulidae		Sula		Sula sula	GBIF/TaxRefine	Sula sula (Linnaeus, 1766) (Animalia)	(Linnaeus, 1766)	(Linnaeus, 1766)		1766	1766	127942226	0
Tachybaptus dominicus	1984	species	Least Grebe	Grèbe minime	Podicipediformes	Podicipedidae		Tachybaptus		Tachybaptus dominicus	GBIF/TaxRefine	Tachybaptus dominicus (Linnaeus, 1766) (Animalia)	(Linnaeus, 1766)	(Linnaeus, 1766)		1766	1766	127942204	0
Tapera naevia	655	species	Striped Cuckoo	Géocoucou tacheté	Cuculiformes	Cuculidae	Neomorphinae	Tapera		Tapera naevia	Avibase	Cuculus naevius		(Linnaeus, 1766)		1766	1766	131881358	0
Thraupis episcopus	1638	species	Blue-gray Tanager	Tangara évêque	Passeriformes	Thraupidae	Thraupinae	Thraupis		Thraupis episcopus	Avibase	Tanagra Episcopus		(Linnaeus, 1766)		1766	1766	131881407	0
Tiaris bicolor	1967	species	Black-faced Grassquit	Sporophile cici	Passeriformes	Thraupidae	Coerebinae	Tiaris		Tiaris bicolor	GBIF/TaxRefine	Tiaris bicolor (Linnaeus, 1766) (Animalia)	(Linnaeus, 1766)	(Linnaeus, 1766)		1766	1766	124751883	0
Tiaris olivaceus	1966	species	Yellow-faced Grassquit	Sporophile grand-chanteur	Passeriformes	Thraupidae	Coerebinae	Tiaris		Tiaris olivaceus	GBIF/TaxRefine	Tiaris olivaceus (Linnaeus, 1766) (Animalia)	(Linnaeus, 1766)	(Linnaeus, 1766)		1766	1766	124751882	0
Todirostrum cinereum	1105	species	Common Tody-Flycatcher	Todirostre familier	Passeriformes	Tyrannidae	Platyrinchinae	Todirostrum		Todirostrum cinereum	Avibase	Todus [] cinereus		(Linnaeus, 1766)		1766	1766	131881409	0
Turdus iliacus	1460	species	Redwing	Grive mauvis	Passeriformes	Turdidae		Turdus		Turdus iliacus	GBIF/TaxRefine	Turdus iliacus Linnaeus, 1766 (Animalia)	Linnaeus, 1766	Linnaeus, 1766	1766	1766	1766	131483407	0
Turdus migratorius	1472	species	American Robin	Merle d'Amérique	Passeriformes	Turdidae		Turdus		Turdus migratorius	GBIF/TaxRefine	Turdus migratorius Linnaeus, 1766 (Animalia)	Linnaeus, 1766	Linnaeus, 1766	1766	1766	1766	124748760	0
Uraeginthus bengalus	1912	species	Red-cheeked Cordonbleu	Cordonbleu à joues rouges	Passeriformes	Estrildidae		Uraeginthus		Uraeginthus bengalus	GBIF/TaxRefine	Uraeginthus bengalus (Linnaeus, 1766) (Animalia)	(Linnaeus, 1766)	(Linnaeus, 1766)		1766	1766	124750952	0
Vermivora chrysoptera	1534	species	Golden-winged Warbler	Paruline à ailes dorées	Passeriformes	Parulidae		Vermivora	Monotypic.	Vermivora chrysoptera	GBIF/TaxRefine	Vermivora chrysoptera (Linnaeus, 1766) (Animalia)	(Linnaeus, 1766)	(Linnaeus, 1766)		1766	1766	124751395	0
Vireo olivaceus	1257	species	Red-eyed Vireo	Viréo aux yeux rouges	Passeriformes	Vireonidae		Vireo		Vireo olivaceus	GBIF/TaxRefine	Vireo olivaceus (Linnaeus, 1766) (Animalia)	(Linnaeus, 1766)	(Linnaeus, 1766)		1766	1766	131877033	0
Volatinia jacarina	1657	species	Blue-black Grassquit	Jacarini noir	Passeriformes	Thraupidae	Tachyphoninae	Volatinia		Volatinia jacarina	Avibase	Tanagra Jacarina		(Linnaeus, 1766)		1766	1766	131881412	0
Larus hyperboreus	476	species	Glaucous Gull	Goéland bourgmestre	Charadriiformes	Laridae	Larinae	Larus		Larus hyperboreus	GBIF/TaxRefine	Larus hyperboreus Gunnerus, 1767 (Animalia)	Gunnerus, 1767	(Gunnerus, 1767)		1767	1767	131483018	0
Tringa nebularia	404	species	Common Greenshank	Chevalier aboyeur	Charadriiformes	Scolopacidae	Tringinae	Tringa	Monotypic.	Tringa nebularia	GBIF/TaxRefine	Tringa nebularia (Gunnerus, 1767) (Animalia)	(Gunnerus, 1767)	(Gunnerus, 1767)		1767	1767	131483395	0
Aethia cristatella	530	species	Crested Auklet	Starique cristatelle	Charadriiformes	Alcidae		Aethia	Monotypic.	Aethia cristatella	GBIF/TaxRefine	Aethia cristatella (Pallas, 1769) (Animalia)	(Pallas, 1769)	(Pallas, 1769)		1769	1769	124745646	0
Aethia psittacula	527	species	Parakeet Auklet	Starique perroquet	Charadriiformes	Alcidae		Aethia	Monotypic.	Aethia psittacula	GBIF/TaxRefine	Aethia psittacula (Pallas, 1769) (Animalia)	(Pallas, 1769)	(Pallas, 1769)		1769	1769	124745645	0
Anser albifrons	14	species	Greater White-fronted Goose	Oie rieuse	Anseriformes	Anatidae	Anserinae	Anser		Anser albifrons	GBIF/TaxRefine	Anser albifrons (Scopoli, 1769) (Animalia)	(Scopoli, 1769)	(Scopoli, 1769)		1769	1769	131482613	0
Calonectris diomedea	167	species	Cory's Shearwater	Puffin cendré	Procellariiformes	Procellariidae		Calonectris		Calonectris diomedea	GBIF/TaxRefine	Calonectris diomedea (Scopoli, 1769) (Animalia)	(Scopoli, 1769)	(Scopoli, 1769)		1769	1769	127942339	0
Fratercula cirrhata	534	species	Tufted Puffin	Macareux huppé	Charadriiformes	Alcidae		Fratercula	Monotypic.	Fratercula cirrhata	GBIF/TaxRefine	Fratercula cirrhata (Pallas, 1769) (Animalia)	(Pallas, 1769)	(Pallas, 1769)		1769	1769	124745652	0
Phoebastria albatrus	148	species	Short-tailed Albatross	Albatros à queue courte	Procellariiformes	Diomedeidae		Phoebastria	Monotypic.	Phoebastria albatrus	GBIF/TaxRefine	Phoebastria albatrus (Pallas, 1769) (Animalia)	(Pallas, 1769)	(Pallas, 1769)		1769	1769	124746280	0
Polysticta stelleri	57	species	Steller's Eider	Eider de Steller	Anseriformes	Anatidae	Anatinae	Polysticta	Monotypic.	Polysticta stelleri	GBIF/TaxRefine	Polysticta stelleri (Pallas, 1769) (Animalia)	(Pallas, 1769)	(Pallas, 1769)		1769	1769	131483261	0
Psarocolius decumanus	1824	species	Crested Oropendola	Cassique huppé	Passeriformes	Icteridae		Psarocolius		Psarocolius decumanus	GBIF/TaxRefine	Psarocolius decumanus (Pallas, 1769) (Animalia)	(Pallas, 1769)	(Pallas, 1769)		1769	1769	131498046	0
Psittacula krameri	586	species	Rose-ringed Parakeet	Perruche à collier	Psittaciformes	Psittaculidae	Psittaculinae	Psittacula		Psittacula krameri	GBIF/TaxRefine	Psittacula krameri (Scopoli, 1769) (Animalia)	(Scopoli, 1769)	(Scopoli, 1769)		1769	1769	131483275	0
Sarkidiornis melanotos	28	species	Comb Duck	Canard à bosse	Anseriformes	Anatidae	Tadorninae	Sarkidiornis		Sarkidiornis melanotos	GBIF/TaxRefine	Sarkidiornis melanotos (Pennant, 1769) (Animalia)	(Pennant, 1769)	(Pennant, 1769)		1769	1769	127942340	0
Tyto alba	664	species	Barn Owl	Effraie des clochers	Strigiformes	Tytonidae		Tyto		Tyto alba	GBIF/TaxRefine	Tyto alba (Scopoli, 1769) (Animalia)	(Scopoli, 1769)	(Scopoli, 1769)		1769	1769	131483417	0
Carpodacus erythrinus	1850	species	Common Rosefinch	Roselin cramoisi	Passeriformes	Fringillidae	Carduelinae	Carpodacus		Carpodacus erythrinus	GBIF/TaxRefine	Carpodacus erythrinus (Pallas, 1770) (Animalia)	(Pallas, 1770)	(Pallas, 1770)		1770	1770	131482750	0
Hydroprogne caspia	495	species	Caspian Tern	Sterne caspienne	Charadriiformes	Laridae	Sterninae	Hydroprogne	Monotypic.	Hydroprogne caspia	GBIF/TaxRefine	Hydroprogne caspia (Pallas, 1770) (Animalia)	(Pallas, 1770)	(Pallas, 1770)		1770	1770	127942186	0
Anthus rubescens	1521	species	American Pipit	Pipit d'Amérique	Passeriformes	Motacillidae		Anthus		Anthus rubescens	GBIF/TaxRefine	Anthus rubescens (Tunstall, 1771) (Animalia)	(Tunstall, 1771)	(Tunstall, 1771)		1771	1771	124750766	0
Chordeiles minor	709	species	Common Nighthawk	Engoulevent d'Amérique	Caprimulgiformes	Caprimulgidae	Chordeilinae	Chordeiles		Chordeiles minor	GBIF/TaxRefine	Chordeiles minor (J. R. Forster, 1771) (Animalia)	(J. R. Forster, 1771)	(J. R. Forster, 1771)		1771	1771	131881294	0
Emberiza leucocephalos	1736	species	Pine Bunting	Bruant à calotte blanche	Passeriformes	Emberizidae		Emberiza		Emberiza leucocephalos	GBIF/TaxRefine	Emberiza leucocephalos S. G. Gmelin, 1771 (Animalia)	S. G. Gmelin, 1771	S. G. Gmelin, 1771	1771	1771	1771	119127971	0
Falco peregrinus	331	species	Peregrine Falcon	Faucon pèlerin	Falconiformes	Falconidae	Falconinae	Falco		Falco peregrinus	GBIF/TaxRefine	Falco peregrinus Tunstall, 1771 (Animalia)	Tunstall, 1771	Tunstall, 1771	1771	1771	1771	131482892	0
Motacilla cinerea	1515	species	Gray Wagtail	Bergeronnette des ruisseaux	Passeriformes	Motacillidae		Motacilla		Motacilla cinerea	GBIF/TaxRefine	Motacilla cinerea Tunstall, 1771 (Animalia)	Tunstall, 1771	Tunstall, 1771	1771	1771	1771	131483096	0
Numenius borealis	412	species	Eskimo Curlew	Courlis esquimau	Charadriiformes	Scolopacidae	Numeniinae	Numenius	Monotypic.	Numenius borealis	GBIF/TaxRefine	Numenius borealis (J. R. Forster, 1772) (Animalia)	(J. R. Forster, 1772)	(J. R. Forster, 1772)		1772	1772	119125263	0
Poecile hudsonicus	1338	species	Boreal Chickadee	Mésange à tête brune	Passeriformes	Paridae		Poecile		Poecile hudsonicus	GBIF/TaxRefine	Poecile hudsonicus (J. R. Forster, 1772) [=> Poecile hudsonica (J. R. Forster, 1772)] (Animalia)	(J. R. Forster, 1772)	(J. R. Forster, 1772)		1772	1772	119150015	0
Setophaga striata	1569	species	Blackpoll Warbler	Paruline rayée	Passeriformes	Parulidae		Setophaga	Monotypic.	Setophaga striata	GBIF/TaxRefine	Muscicapa striata		(J. R. Forster, 1772)		1772	1772	126345833	0
Strix nebulosa	698	species	Great Gray Owl	Chouette lapone	Strigiformes	Strigidae		Strix		Strix nebulosa	GBIF/TaxRefine	Strix nebulosa Forster, 1772 (Animalia)	Forster, 1772	J. R. Forster, 1772	1772	1772	1772	124744586	0
Zonotrichia leucophrys	1728	species	White-crowned Sparrow	Bruant à couronne blanche	Passeriformes	Emberizidae		Zonotrichia		Zonotrichia leucophrys	GBIF/TaxRefine	Zonotrichia leucophrys (Forster, 1772) (Animalia)	(Forster, 1772)	(J. R. Forster, 1772)		1772	1772	131483439	0
Emberiza aureola	1740	species	Yellow-breasted Bunting	Bruant auréole	Passeriformes	Emberizidae		Emberiza		Emberiza aureola	GBIF/TaxRefine	Emberiza aureola Pallas, 1773 (Animalia)	Pallas, 1773	Pallas, 1773	1773	1773	1773	131482864	0
Tarsiger cyanurus	1424	species	Red-flanked Bluetail	Rossignol à flancs roux	Passeriformes	Muscicapidae		Tarsiger		Tarsiger cyanurus	GBIF/TaxRefine	Tarsiger cyanurus (Pallas, 1773) (Animalia)	(Pallas, 1773)	(Pallas, 1773)		1773	1773	131483378	0
Pagophila eburnea	480	species	Ivory Gull	Mouette blanche	Charadriiformes	Laridae	Larinae	Pagophila	Monotypic.	Pagophila eburnea	GBIF/TaxRefine	Pagophila eburnea (Phipps, 1774) (Animalia)	(Phipps, 1774)	(Phipps, 1774)		1774	1774	131483148	0
Anas falcata	33	species	Falcated Duck	Canard à faucilles	Anseriformes	Anatidae	Anatinae	Anas	Monotypic.	Anas falcata	GBIF/TaxRefine	Anas falcata Georgi, 1775 (Animalia)	Georgi, 1775	Georgi, 1775	1775	1775	1775	131482604	0
Anas formosa	48	species	Baikal Teal	Sarcelle élégante	Anseriformes	Anatidae	Anatinae	Anas	Monotypic.	Anas formosa	GBIF/TaxRefine	Anas formosa Georgi, 1775 (Animalia)	Georgi, 1775	Georgi, 1775	1775	1775	1775	131482605	0
Xenus cinereus	395	species	Terek Sandpiper	Chevalier bargette	Charadriiformes	Scolopacidae	Tringinae	Xenus	Monotypic.	Xenus cinereus	GBIF/TaxRefine	Xenus cinereus (Güldenstädt, 1775) (Animalia)	(Güldenstädt, 1775)	(Güldenstädt, 1775)		1775	1775	131483436	0
Allenia fusca	1505	species	Scaly-breasted Thrasher	Moqueur grivotte	Passeriformes	Mimidae		Allenia		Allenia fusca	Avibase			(P. L. Statius Müller, 1776)		1776	1776	126344004	0
Amazona arausiaca	635	species	Red-necked Parrot	Amazone de Bouquet	Psittaciformes	Psittacidae	Arinae	Amazona	Monotypic.	Amazona arausiaca	Avibase			(P. L. Statius Müller, 1776)		1776	1776	126339720	0
Amazona ventralis	625	species	Hispaniolan Parrot	Amazone d'Hispaniola	Psittaciformes	Psittacidae	Arinae	Amazona	Monotypic.	Amazona ventralis	Avibase			(P. L. Statius Müller, 1776)		1776	1776	126339701	0
Amazona versicolor	636	species	St. Lucia Parrot	Amazone de Sainte-Lucie	Psittaciformes	Psittacidae	Arinae	Amazona	Monotypic.	Amazona versicolor	Avibase			(P. L. Statius Müller, 1776)		1776	1776	126339721	0
Aramides cajaneus	9851	species	Gray-cowled Wood-Rail	Râle de Cayenne	Gruiformes	Rallidae		Aramides	Formerly Aramides cajanea.	Aramides cajaneus	Avibase	Fulica Cajanea		(P. L. Statius Müller, 1776)		1776	1776	131880209	0
Brotogeris jugularis	613	species	Orange-chinned Parakeet	Toui à menton d'or	Psittaciformes	Psittacidae	Arinae	Brotogeris		Brotogeris jugularis	Avibase	Psittacus jugularis		(P. L. Statius Müller, 1776)		1776	1776	131879744	0
Brotogeris versicolurus	614	species	White-winged Parakeet	Toui à ailes variées	Psittaciformes	Psittacidae	Arinae	Brotogeris	Monotypic.	Brotogeris versicolurus	Avibase			(P. L. Statius Müller, 1776)		1776	1776	126339668	0
Calidris ruficollis	431	species	Red-necked Stint	Bécasseau à col roux	Charadriiformes	Scolopacidae	Arenariinae	Calidris	Monotypic.	Calidris ruficollis	GBIF/TaxRefine	Calidris ruficollis (Pallas, 1776) (Animalia)	(Pallas, 1776)	(Pallas, 1776)		1776	1776	131482728	0
Charadrius mongolus	375	species	Lesser Sand-Plover	Pluvier de Mongolie	Charadriiformes	Charadriidae	Charadriinae	Charadrius		Charadrius mongolus	Avibase	Charadrius mongolus		Pallas, 1776	1776	1776	1776	124745468	0
Egretta tricolor	234	species	Tricolored Heron	Aigrette tricolore	Pelecaniformes	Ardeidae		Egretta		Egretta tricolor	GBIF/TaxRefine	Egretta tricolor (Statius Muller, 1776) (Animalia)	(Statius Muller, 1776)	(P. L. Statius Müller, 1776)		1776	1776	119124068	0
Emberiza chrysophrys	2055	species	Yellow-browed Bunting	Bruant à sourcils jaunes	Passeriformes	Emberizidae		Emberiza		Emberiza chrysophrys	GBIF/TaxRefine	Emberiza chrysophrys Pallas, 1776 (Animalia)	Pallas, 1776	Pallas, 1776	1776	1776	1776	131482869	0
Emberiza pusilla	1737	species	Little Bunting	Bruant nain	Passeriformes	Emberizidae		Emberiza	Monotypic.	Emberiza pusilla	GBIF/TaxRefine	Emberiza pusilla Pallas, 1776 (Animalia)	Pallas, 1776	Pallas, 1776	1776	1776	1776	131482876	0
Emberiza rustica	1738	species	Rustic Bunting	Bruant rustique	Passeriformes	Emberizidae		Emberiza		Emberiza rustica	GBIF/TaxRefine	Emberiza rustica Pallas, 1776 (Animalia)	Pallas, 1776	Pallas, 1776	1776	1776	1776	131482879	0
Euphagus carolinus	1784	species	Rusty Blackbird	Quiscale rouilleux	Passeriformes	Icteridae		Euphagus		Euphagus carolinus	GBIF/TaxRefine	Euphagus carolinus (Statius Muller, 1776) (Animalia)	(Statius Muller, 1776)	(P. L. Statius Müller, 1776)		1776	1776	119126882	0
Haemorhous mexicanus	10371	species	House Finch	Roselin familier	Passeriformes	Fringillidae	Carduelinae	Haemorhous		Haemorhous mexicanus	Avibase			(P. L. Statius Müller, 1776)		1776	1776	110600924	0
Himantopus mexicanus	391	species	Black-necked Stilt	Échasse d'Amérique	Charadriiformes	Recurvirostridae		Himantopus		Himantopus mexicanus	Avibase	Charadrius Mexicanus		(P. L. Statius Müller, 1776)		1776	1776	131879723	0
Hydrocoloeus minutus	461	species	Little Gull	Mouette pygmée	Charadriiformes	Laridae	Larinae	Hydrocoloeus	Monotypic.	Hydrocoloeus minutus	GBIF/TaxRefine	Hydrocoloeus minutus (Pallas, 1776) (Animalia)	(Pallas, 1776)	(Pallas, 1776)		1776	1776	127942193	0
Jacamerops aureus	927	species	Great Jacamar	Grand Jacamar	Piciformes	Galbulidae		Jacamerops		Jacamerops aureus	GBIF/TaxRefine	Jacamerops aureus (Statius Muller, 1776) (Animalia)	(Statius Muller, 1776)	(P. L. Statius Müller, 1776)		1776	1776	119128080	0
Luscinia calliope	1421	species	Siberian Rubythroat	Rossignol calliope	Passeriformes	Muscicapidae		Luscinia	Monotypic.	Luscinia calliope	GBIF/TaxRefine	Luscinia calliope (Pallas, 1776) (Animalia)	(Pallas, 1776)	(Pallas, 1776)		1776	1776	124748910	0
Luscinia cyane	1423	species	Siberian Blue Robin	Rossignol bleu	Passeriformes	Muscicapidae		Luscinia		Luscinia cyane	GBIF/TaxRefine	Luscinia cyane (Pallas, 1776) (Animalia)	(Pallas, 1776)	(Pallas, 1776)		1776	1776	124748917	0
Melanerpes striatus	944	species	Hispaniolan Woodpecker	Pic d'Hispaniola	Piciformes	Picidae	Picinae	Melanerpes	Monotypic.	Melanerpes striatus	GBIF/TaxRefine	Melanerpes striatus (Statius Muller, 1776) (Animalia)	(Statius Muller, 1776)	(P. L. Statius Müller, 1776)		1776	1776	119127723	0
Motacilla citreola	1514	species	Citrine Wagtail	Bergeronnette citrine	Passeriformes	Motacillidae		Motacilla		Motacilla citreola	GBIF/TaxRefine	Motacilla citreola Pallas, 1776 (Animalia)	Pallas, 1776	Pallas, 1776	1776	1776	1776	131483098	0
Myiarchus tyrannulus	1170	species	Brown-crested Flycatcher	Tyran de Wied	Passeriformes	Tyrannidae	Tyranninae	Myiarchus		Myiarchus tyrannulus	GBIF/TaxRefine	Myiarchus tyrannulus (Statius Muller, 1776) (Animalia)	(Statius Muller, 1776)	(P. L. Statius Müller, 1776)		1776	1776	131497899	0
Myiodynastes maculatus	1187	species	Streaked Flycatcher	Tyran audacieux	Passeriformes	Tyrannidae	Tyranninae	Myiodynastes		Myiodynastes maculatus	GBIF/TaxRefine	Myiodynastes maculatus (Statius Muller, 1776) (Animalia)	(Statius Muller, 1776)	(P. L. Statius Müller, 1776)		1776	1776	131881391	0
Myiophobus fasciatus	1120	species	Bran-colored Flycatcher	Moucherolle fascié	Passeriformes	Tyrannidae	Fluvicolinae	Myiophobus		Myiophobus fasciatus	GBIF/TaxRefine	Myiophobus fasciatus (Statius Muller, 1776) (Animalia)	(Statius Muller, 1776)	(P. L. Statius Müller, 1776)		1776	1776	131881911	0
Onychorhynchus coronatus	1115	species	Royal Flycatcher	Moucherolle royal	Passeriformes	Tyrannidae	Fluvicolinae	Onychorhynchus		Onychorhynchus coronatus	Avibase			(P. L. Statius Müller, 1776)		1776	1776	126340173	0
Paroaria coronata	1672	species	Red-crested Cardinal	Paroare huppé	Passeriformes	Thraupidae	Thraupinae	Paroaria	Monotypic.	Paroaria coronata	GBIF/TaxRefine	Paroaria coronata (J. F. Miller, 1776) (Animalia)	(J. F. Miller, 1776)	(J. F. Miller, 1776)		1776	1776	119127198	0
Ploceus cucullatus	1909	species	Village Weaver	Tisserin gendarme	Passeriformes	Ploceidae	Ploceinae	Ploceus		Ploceus cucullatus	Avibase			(P. L. Statius Müller, 1776)		1776	1776	124750838	0
Pluvialis dominica	373	species	American Golden-Plover	Pluvier bronzé	Charadriiformes	Charadriidae	Charadriinae	Pluvialis	Monotypic.	Pluvialis dominica	Avibase	Charadrius Dominicus		(P. L. Statius Müller, 1776)		1776	1776	126337951	0
Prunella montanella	1512	species	Siberian Accentor	Accenteur montanelle	Passeriformes	Prunellidae		Prunella		Prunella montanella	GBIF/TaxRefine	Prunella montanella (Pallas, 1776) (Animalia)	(Pallas, 1776)	(Pallas, 1776)		1776	1776	124750783	0
Pyrrhura picta	587	species	Painted Parakeet	Conure versicolore	Psittaciformes	Psittacidae	Arinae	Pyrrhura		Pyrrhura picta	Avibase	Pyrrhura picta		(P. L. Statius Müller, 1776)		1776	1776	126339749	0
Querula purpurata	1209	species	Purple-throated Fruitcrow	Coracine noire	Passeriformes	Cotingidae		Querula	Monotypic.	Querula purpurata	Avibase			(P. L. Statius Müller, 1776)		1776	1776	126340137	0
Saltator maximus	1749	species	Buff-throated Saltator	Saltator des grands-bois	Passeriformes	Thraupidae	Saltatorinae	Saltator		Saltator maximus	Avibase	Tanagra maxima		(P. L. Statius Müller, 1776)		1776	1776	131881398	0
Serinus mozambicus	1871	species	Yellow-fronted Canary	Serin du Mozambique	Passeriformes	Fringillidae	Carduelinae	Serinus		Serinus mozambicus	Avibase			(P. L. Statius Müller, 1776)		1776	1776	111381222	0
Setophaga fusca	1556	species	Blackburnian Warbler	Paruline à gorge orangée	Passeriformes	Parulidae		Setophaga	Monotypic.	Setophaga fusca	Avibase			(P. L. Statius Müller, 1776)		1776	1776	126345831	0
Zonotrichia capensis	1725	species	Rufous-collared Sparrow	Bruant chingolo	Passeriformes	Emberizidae		Zonotrichia		Zonotrichia capensis	Avibase			(P. L. Statius Müller, 1776)		1776	1776	131881415	0
Eurypyga helias	363	species	Sunbittern	Caurale soleil	Eurypygiformes	Eurypygidae		Eurypyga		Eurypyga helias	GBIF/TaxRefine	Eurypyga helias (Pallas, 1781) (Animalia)	(Pallas, 1781)	(Pallas, 1781)		1781	1781	127942283	0
Lagopus muta	103	species	Rock Ptarmigan	Lagopède alpin	Galliformes	Phasianidae	Tetraoninae	Lagopus		Lagopus muta	GBIF/TaxRefine	Lagopus muta (Montin, 1781) (Animalia)	(Montin, 1781)	(Montin, 1781)		1781	1781	119135926	0
Athene cunicularia	692	species	Burrowing Owl	Chevêche des terriers	Strigiformes	Strigidae		Athene		Athene cunicularia	GBIF/TaxRefine	Athene cunicularia (Molina, 1782) (Animalia)	(Molina, 1782)	(Molina, 1782)		1782	1782	124744627	0
Egretta thula	232	species	Snowy Egret	Aigrette neigeuse	Pelecaniformes	Ardeidae		Egretta		Egretta thula	GBIF/TaxRefine	Egretta thula (Molina, 1782) (Animalia)	(Molina, 1782)	(Molina, 1782)		1782	1782	131881259	0
Vanellus chilensis	370	species	Southern Lapwing	Vanneau téro	Charadriiformes	Charadriidae	Vanellinae	Vanellus		Vanellus chilensis	GBIF/TaxRefine	Vanellus chilensis (Molina, 1782) (Animalia)	(Molina, 1782)	(Molina, 1782)		1782	1782	131497947	0
Amazona farinosa	631	species	Mealy Parrot	Amazone poudrée	Psittaciformes	Psittacidae	Arinae	Amazona		Amazona farinosa	Avibase	Psittacus farinosus		(Boddaert, 1783)		1783	1783	131879736	0
Amazona vittata	626	species	Puerto Rican Parrot	Amazone de Porto Rico	Psittaciformes	Psittacidae	Arinae	Amazona		Amazona vittata	GBIF/TaxRefine	Amazona vittata (Boddaert, 1783) (Animalia)	(Boddaert, 1783)	(Boddaert, 1783)		1783	1783	124744005	0
Antrostomus rufus	719	species	Rufous Nightjar	Engoulevent roux	Caprimulgiformes	Caprimulgidae	Caprimulginae	Antrostomus		Antrostomus rufus	GBIF/TaxRefine	Antrostomus rufus Boddaert, 1783 (Animalia)	Boddaert, 1783	Boddaert, 1783	1783	1783	1783	110465270	0
Chaetura martinica	749	species	Lesser Antillean Swift	Martinet chiquesol	Apodiformes	Apodidae	Chaeturinae	Chaetura	Monotypic.	Chaetura martinica	GBIF/TaxRefine	Chaetura martinica (Hermann, 1783) (Animalia)	(Hermann, 1783)	(Hermann, 1783)		1783	1783	124744093	0
Chordeiles acutipennis	708	species	Lesser Nighthawk	Engoulevent minime	Caprimulgiformes	Caprimulgidae	Chordeilinae	Chordeiles		Chordeiles acutipennis	GBIF/TaxRefine	Chordeiles acutipennis (Hermann, 1783) (Animalia)	(Hermann, 1783)	(Hermann, 1783)		1783	1783	131881295	0
Coccyzus longirostris	654	species	Hispaniolan Lizard-Cuckoo	Tacco d'Hispaniola	Cuculiformes	Cuculidae	Cuculinae	Coccyzus		Coccyzus longirostris	Avibase	Cuculus longirostris		(Hermann, 1783)		1783	1783	126337309	0
Colaptes punctigula	978	species	Spot-breasted Woodpecker	Pic de Cayenne	Piciformes	Picidae	Picinae	Colaptes		Colaptes punctigula	GBIF/TaxRefine	Colaptes punctigula (Boddaert, 1783) (Animalia)	(Boddaert, 1783)	(Boddaert, 1783)		1783	1783	131881946	0
Crypturellus soui	3	species	Little Tinamou	Tinamou soui	Tinamiformes	Tinamidae		Crypturellus		Crypturellus soui	GBIF/TaxRefine	Crypturellus soui (Hermann, 1783) (Animalia)	(Hermann, 1783)	(Hermann, 1783)		1783	1783	131881256	0
Cyanocorax yncas	1275	species	Green Jay	Geai vert	Passeriformes	Corvidae		Cyanocorax		Cyanocorax yncas	GBIF/TaxRefine	Cyanocorax yncas (Boddaert, 1783) (Animalia)	(Boddaert, 1783)	(Boddaert, 1783)		1783	1783	131881333	0
Fluvicola pica	1157	species	Pied Water-Tyrant	Moucherolle pie	Passeriformes	Tyrannidae	Fluvicolinae	Fluvicola		Fluvicola pica	GBIF/TaxRefine	Fluvicola pica (Boddaert, 1783) (Animalia)	(Boddaert, 1783)	(Boddaert, 1783)		1783	1783	131881379	0
Formicivora grisea	1051	species	White-fringed Antwren	Grisin de Cayenne	Passeriformes	Thamnophilidae		Formicivora		Formicivora grisea	GBIF/TaxRefine	Formicivora grisea (Boddaert, 1783) (Animalia)	(Boddaert, 1783)	(Boddaert, 1783)		1783	1783	131881380	0
Heliornis fulica	362	species	Sungrebe	Grébifoulque d'Amérique	Gruiformes	Heliornithidae		Heliornis	Monotypic.	Heliornis fulica	GBIF/TaxRefine	Heliornis fulica (Boddaert, 1783) (Animalia)	(Boddaert, 1783)	(Boddaert, 1783)		1783	1783	127942282	0
Ibycter americanus	317	species	Red-throated Caracara	Caracara à gorge rouge	Falconiformes	Falconidae	Falconinae	Ibycter	Monotypic.	Ibycter americanus	GBIF/TaxRefine	Ibycter americanus (Boddaert, 1783) (Animalia)	(Boddaert, 1783)	(Boddaert, 1783)		1783	1783	124745891	0
Milvus migrans	269	species	Black Kite	Milan noir	Accipitriformes	Accipitridae		Milvus		Milvus migrans	GBIF/TaxRefine	Milvus migrans (Boddaert, 1783) (Animalia)	(Boddaert, 1783)	(Boddaert, 1783)		1783	1783	131483082	0
Molothrus ater	1795	species	Brown-headed Cowbird	Vacher à tête brune	Passeriformes	Icteridae		Molothrus		Molothrus ater	GBIF/TaxRefine	Molothrus ater (Boddaert, 1783) (Animalia)	(Boddaert, 1783)	(Boddaert, 1783)		1783	1783	124752057	0
Myiopsitta monachus	589	species	Monk Parakeet	Conure veuve	Psittaciformes	Psittacidae	Arinae	Myiopsitta		Myiopsitta monachus	GBIF/TaxRefine	Myiopsitta monachus (Boddaert, 1783) (Animalia)	(Boddaert, 1783)	(Boddaert, 1783)		1783	1783	124743947	0
Myrmornis torquata	1061	species	Wing-banded Antbird	Palicour de Cayenne	Passeriformes	Thamnophilidae		Myrmornis		Myrmornis torquata	GBIF/TaxRefine	Myrmornis torquata (Boddaert, 1783) (Animalia)	(Boddaert, 1783)	(Boddaert, 1783)		1783	1783	124747079	0
Notharchus tectus	920	species	Pied Puffbird	Tamatia pie	Piciformes	Bucconidae		Notharchus		Notharchus tectus	GBIF/TaxRefine	Notharchus tectus (Boddaert, 1783) (Animalia)	(Boddaert, 1783)	(Boddaert, 1783)		1783	1783	124743206	0
Pachyramphus rufus	2023	species	Cinereous Becard	Bécarde cendrée	Passeriformes	Tityridae		Pachyramphus		Pachyramphus rufus	GBIF/TaxRefine	Pachyramphus rufus (Boddaert, 1783) (Animalia)	(Boddaert, 1783)	(Boddaert, 1783)		1783	1783	131881682	0
Pardirallus maculatus	354	species	Spotted Rail	Râle tacheté	Gruiformes	Rallidae		Pardirallus		Pardirallus maculatus	GBIF/TaxRefine	Pardirallus maculatus (Boddaert, 1783) (Animalia)	(Boddaert, 1783)	(Boddaert, 1783)		1783	1783	127942281	0
Phaethon rubricauda	197	species	Red-tailed Tropicbird	Phaéton à brins rouges	Phaethontiformes	Phaethontidae		Phaethon		Phaethon rubricauda	GBIF/TaxRefine	Phaethon rubricauda Boddaert, 1783 (Animalia)	Boddaert, 1783	Boddaert, 1783	1783	1783	1783	124745975	0
Pilherodius pileatus	241	species	Capped Heron	Héron coiffé	Pelecaniformes	Ardeidae		Pilherodius	Monotypic.	Pilherodius pileatus	GBIF/TaxRefine	Pilherodius pileatus (Boddaert, 1783) (Animalia)	(Boddaert, 1783)	(Boddaert, 1783)		1783	1783	131881799	0
Podiceps grisegena	1987	species	Red-necked Grebe	Grèbe jougris	Podicipediformes	Podicipedidae		Podiceps		Podiceps grisegena	GBIF/TaxRefine	Podiceps grisegena (Boddaert, 1783) (Animalia)	(Boddaert, 1783)	(Boddaert, 1783)		1783	1783	131483253	0
Poecile cinctus	1339	species	Gray-headed Chickadee	Mésange lapone	Passeriformes	Paridae		Poecile		Poecile cinctus	GBIF/TaxRefine	Poecile cinctus (Boddaert, 1783) [=> Poecile cincta (Boddaert, 1783)] (Animalia)	(Boddaert, 1783)	(Boddaert, 1783)		1783	1783	119150013	0
Protonotaria citrea	1577	species	Prothonotary Warbler	Paruline orangée	Passeriformes	Parulidae		Protonotaria	Monotypic.	Protonotaria citrea	GBIF/TaxRefine	Protonotaria citrea (Boddaert, 1783) (Animalia)	(Boddaert, 1783)	(Boddaert, 1783)		1783	1783	124751436	0
Pyrocephalus rubinus	1156	species	Vermilion Flycatcher	Moucherolle vermillon	Passeriformes	Tyrannidae	Fluvicolinae	Pyrocephalus		Pyrocephalus rubinus	Avibase	Muscicapa rubinus		(Boddaert, 1783)		1783	1783	131881312	0
Quiscalus niger	1791	species	Greater Antillean Grackle	Quiscale noir	Passeriformes	Icteridae		Quiscalus		Quiscalus niger	GBIF/TaxRefine	Quiscalus niger (Boddaert, 1783) (Animalia)	(Boddaert, 1783)	(Boddaert, 1783)		1783	1783	124752049	0
Setophaga citrina	1600	species	Hooded Warbler	Paruline à capuchon	Passeriformes	Parulidae		Setophaga	Monotypic.	Setophaga citrina	Avibase	Muscicapa citrina		(Boddaert, 1783)		1783	1783	111377687	0
Sula leucogaster	202	species	Brown Booby	Fou brun	Suliformes	Sulidae		Sula		Sula leucogaster	GBIF/TaxRefine	Sula leucogaster (Boddaert, 1783) (Animalia)	(Boddaert, 1783)	(Boddaert, 1783)		1783	1783	127942225	0
Tachyphonus rufus	1632	species	White-lined Tanager	Tangara à galons blancs	Passeriformes	Thraupidae	Tachyphoninae	Tachyphonus	Monotypic.	Tachyphonus rufus	GBIF/TaxRefine	Tachyphonus rufus (Boddaert, 1783) (Animalia)	(Boddaert, 1783)	(Boddaert, 1783)		1783	1783	131498050	0
Thalasseus maximus	504	species	Royal Tern	Sterne royale	Charadriiformes	Laridae	Sterninae	Thalasseus		Thalasseus maximus	GBIF/TaxRefine	Thalasseus maximus (Boddaert, 1783) (Animalia)	(Boddaert, 1783)	(Boddaert, 1783)		1783	1783	127942201	0
Theristicus caudatus	250	species	Buff-necked Ibis	Ibis mandore	Pelecaniformes	Threskiornithidae	Threskiornithinae	Theristicus		Theristicus caudatus	GBIF/TaxRefine	Theristicus caudatus (Boddaert, 1783) (Animalia)	(Boddaert, 1783)	(Boddaert, 1783)		1783	1783	127942413	0
Tigrisoma lineatum	221	species	Rufescent Tiger-Heron	Onoré rayé	Pelecaniformes	Ardeidae		Tigrisoma		Tigrisoma lineatum	GBIF/TaxRefine	Tigrisoma lineatum (Boddaert, 1783) (Animalia)	(Boddaert, 1783)	(Boddaert, 1783)		1783	1783	127942245	0
Vireo griseus	1233	species	White-eyed Vireo	Viréo aux yeux blancs	Passeriformes	Vireonidae		Vireo		Vireo griseus	GBIF/TaxRefine	Vireo griseus (Boddaert, 1783) (Animalia)	(Boddaert, 1783)	(Boddaert, 1783)		1783	1783	124747883	0
Caracara cheriway	318	species	Crested Caracara	Caracara du Nord	Falconiformes	Falconidae	Falconinae	Caracara		Caracara cheriway	GBIF/TaxRefine	Caracara cheriway (Jacquin, 1784) (Animalia)	(Jacquin, 1784)	(Jacquin, 1784)		1784	1784	131881274	0
Patagioenas caribaea	544	species	Ring-tailed Pigeon	Pigeon de la Jamaïque	Columbiformes	Columbidae		Patagioenas	Monotypic.	Patagioenas caribaea	GBIF/TaxRefine	Patagioenas caribaea (Jacquin, 1784) (Animalia)	(Jacquin, 1784)	(Jacquin, 1784)		1784	1784	119135229	0
Phoebetria palpebrata	144	species	Light-mantled Albatross	Albatros fuligineux	Procellariiformes	Diomedeidae		Phoebetria	Monotypic.	Phoebetria palpebrata	Avibase	Diomedea palpebrata		(J. R. Forster, 1785)		1785	1785	124746292	0
Charadrius dubius	383	species	Little Ringed Plover	Pluvier petit-gravelot	Charadriiformes	Charadriidae	Charadriinae	Charadrius		Charadrius dubius	GBIF/TaxRefine	Charadrius dubius Scopoli, 1786 (Animalia)	Scopoli, 1786	Scopoli, 1786	1786	1786	1786	131482770	0
Copsychus malabaricus	1425	species	White-rumped Shama	Shama à croupion blanc	Passeriformes	Muscicapidae		Copsychus		Copsychus malabaricus	GBIF/TaxRefine	Copsychus malabaricus (Scopoli, 1786) (Animalia)	(Scopoli, 1786)	(Scopoli, 1786)		1786	1786	119127415	0
Gygis alba	485	species	White Tern	Gygis blanche	Charadriiformes	Laridae	Sterninae	Gygis		Gygis alba	GBIF/TaxRefine	Gygis alba (Sparrman, 1786) (Animalia)	(Sparrman, 1786)	(Sparrman, 1786)		1786	1786	127942333	0
Leiothrix lutea	1482	species	Red-billed Leiothrix	Léiothrix jaune	Passeriformes	Timaliidae		Leiothrix		Leiothrix lutea	GBIF/TaxRefine	Leiothrix lutea (Scopoli, 1786) (Animalia)	(Scopoli, 1786)	(Scopoli, 1786)		1786	1786	124750291	0
Moho nobilis	1227	species	Hawaii Oo	Moho d'Hawaï	Passeriformes	Mohoidae		Moho	Monotypic.	Moho nobilis	GBIF/TaxRefine	Moho nobilis (Merrem, 1786) (Animalia)	(Merrem, 1786)	(Merrem, 1786)		1786	1786	124747675	0
Onychoprion anaethetus	488	species	Bridled Tern	Sterne bridée	Charadriiformes	Laridae	Sterninae	Onychoprion		Onychoprion anaethetus	GBIF/TaxRefine	Onychoprion anaethetus (Scopoli, 1786) (Animalia)	(Scopoli, 1786)	(Scopoli, 1786)		1786	1786	127942197	0
Passerella iliaca	1721	species	Fox Sparrow	Bruant fauve	Passeriformes	Emberizidae		Passerella		Passerella iliaca	GBIF/TaxRefine	Passerella iliaca (Merrem, 1786) (Animalia)	(Merrem, 1786)	(Merrem, 1786)		1786	1786	124751285	0
Streptopelia chinensis	551	species	Spotted Dove	Tourterelle tigrine	Columbiformes	Columbidae		Streptopelia		Streptopelia chinensis	GBIF/TaxRefine	Streptopelia chinensis (Scopoli, 1786) (Animalia)	(Scopoli, 1786)	(Scopoli, 1786)		1786	1786	119125576	0
Anser fabalis	11	species	Taiga Bean-Goose	Oie des moissons	Anseriformes	Anatidae	Anserinae	Anser		Anser fabalis	GBIF/TaxRefine	Anser fabalis (Latham, 1787) (Animalia)	(Latham, 1787)	(Latham, 1787)		1787	1787	131482619	0
Thalasseus sandvicensis	506	species	Sandwich Tern	Sterne caugek	Charadriiformes	Laridae	Sterninae	Thalasseus		Thalasseus sandvicensis	GBIF/TaxRefine	Thalasseus sandvicensis (Latham, 1787) (Animalia)	(Latham, 1787)	(Latham, 1787)		1787	1787	127942185	0
Aegolius acadicus	705	species	Northern Saw-whet Owl	Petite Nyctale	Strigiformes	Strigidae		Aegolius		Aegolius acadicus	GBIF/TaxRefine	Aegolius acadicus (Gmelin, 1788) (Animalia)	(Gmelin, 1788)	(J. F. Gmelin, 1788)		1788	1788	124762273	0
Amazona albifrons	621	species	White-fronted Parrot	Amazone à front blanc	Psittaciformes	Psittacidae	Arinae	Amazona		Amazona albifrons	GBIF/TaxRefine	Amazona albifrons (Sparrman, 1788) (Animalia)	(Sparrman, 1788)	(Sparrman, 1788)		1788	1788	124744002	0
Amazona ochrocephala	634	species	Yellow-crowned Parrot	Amazone à front jaune	Psittaciformes	Psittacidae	Arinae	Amazona		Amazona ochrocephala	GBIF/TaxRefine	Amazona ochrocephala (Gmelin, 1788) (Animalia)	(Gmelin, 1788)	(J. F. Gmelin, 1788)		1788	1788	131881288	0
Ammodramus caudacutus	1718	species	Saltmarsh Sparrow	Bruant à queue aiguë	Passeriformes	Emberizidae		Ammodramus		Ammodramus caudacutus	GBIF/TaxRefine	Ammodramus caudacutus (Gmelin, 1788) (Animalia)	(Gmelin, 1788)	(J. F. Gmelin, 1788)		1788	1788	124761611	0
Bubo virginianus	681	species	Great Horned Owl	Grand-duc d'Amérique	Strigiformes	Strigidae		Bubo		Bubo virginianus	GBIF/TaxRefine	Bubo virginianus (Gmelin, 1788) (Animalia)	(Gmelin, 1788)	(J. F. Gmelin, 1788)		1788	1788	124744551	0
Buteo jamaicensis	305	species	Red-tailed Hawk	Buse à queue rousse	Accipitriformes	Accipitridae		Buteo		Buteo jamaicensis	GBIF/TaxRefine	Buteo jamaicensis (Gmelin, 1788) (Animalia)	(Gmelin, 1788)	(J. F. Gmelin, 1788)		1788	1788	124745840	0
Buteo lineatus	296	species	Red-shouldered Hawk	Buse à épaulettes	Accipitriformes	Accipitridae		Buteo		Buteo lineatus	GBIF/TaxRefine	Buteo lineatus (Gmelin, 1788) (Animalia)	(Gmelin, 1788)	(J. F. Gmelin, 1788)		1788	1788	124745827	0
Buteogallus urubitinga	291	species	Great Black Hawk	Buse urubu	Accipitriformes	Accipitridae		Buteogallus		Buteogallus urubitinga	GBIF/TaxRefine	Buteogallus urubitinga (Gmelin, 1788) (Animalia)	(Gmelin, 1788)	(J. F. Gmelin, 1788)		1788	1788	127942268	0
Campephilus melanoleucos	987	species	Crimson-crested Woodpecker	Pic de Malherbe	Piciformes	Picidae	Picinae	Campephilus		Campephilus melanoleucos	GBIF/TaxRefine	Campephilus melanoleucos (Gmelin, 1788) (Animalia)	(Gmelin, 1788)	(J. F. Gmelin, 1788)		1788	1788	131881948	0
Chloroceryle americana	914	species	Green Kingfisher	Martin-pêcheur vert	Coraciiformes	Alcedinidae	Cerylinae	Chloroceryle		Chloroceryle americana	GBIF/TaxRefine	Chloroceryle americana (Gmelin, 1788) (Animalia)	(Gmelin, 1788)	(J. F. Gmelin, 1788)		1788	1788	131881299	0
Circus buffoni	2073	species	Long-winged Harrier	Busard de Buffon	Accipitriformes	Accipitridae		Circus		Circus buffoni	GBIF/TaxRefine	Circus buffoni (Gmelin, 1788) (Animalia)	(Gmelin, 1788)	(J. F. Gmelin, 1788)		1788	1788	127942371	0
Coccyzus minor	646	species	Mangrove Cuckoo	Coulicou manioc	Cuculiformes	Cuculidae	Cuculinae	Coccyzus	Monotypic.	Coccyzus minor	GBIF/TaxRefine	Coccyzus minor (Gmelin, 1788) (Animalia)	(Gmelin, 1788)	(J. F. Gmelin, 1788)		1788	1788	124743648	0
Coccyzus pluvialis	649	species	Chestnut-bellied Cuckoo	Tacco de pluie	Cuculiformes	Cuculidae	Cuculinae	Coccyzus	Monotypic.	Coccyzus pluvialis	Avibase	Cuculus pluvialis		(J. F. Gmelin, 1788)		1788	1788	126337304	0
Corvus jamaicensis	1301	species	Jamaican Crow	Corneille de la Jamaïque	Passeriformes	Corvidae		Corvus	Monotypic.	Corvus jamaicensis	Avibase	Corvus jamaicensis		J. F. Gmelin, 1788	1788	1788	1788	126342390	0
Crotophaga major	661	species	Greater Ani	Ani des palétuviers	Cuculiformes	Cuculidae	Crotophaginae	Crotophaga	Monotypic.	Crotophaga major	Avibase	Crotophaga major		(J. F. Gmelin, 1788)		1788	1788	131879761	0
Cyanocitta stelleri	1269	species	Steller's Jay	Geai de Steller	Passeriformes	Corvidae		Cyanocitta		Cyanocitta stelleri	GBIF/TaxRefine	Cyanocitta stelleri (J. F. Gmelin, 1788) (Animalia)	(J. F. Gmelin, 1788)	(J. F. Gmelin, 1788)		1788	1788	119127277	0
Cyanophaia bicolor	804	species	Blue-headed Hummingbird	Colibri à tête bleue	Apodiformes	Trochilidae	Trochilinae	Cyanophaia	Monotypic.	Cyanophaia bicolor	GBIF/TaxRefine	Cyanophaia bicolor (Gmelin, 1788) (Animalia)	(Gmelin, 1788)	(J. F. Gmelin, 1788)		1788	1788	124744233	0
Dendroplex picus	1024	species	Straight-billed Woodcreeper	Grimpar talapiot	Passeriformes	Furnariidae	Dendrocolaptinae	Dendroplex		Dendroplex picus	Avibase	Oriolus Picus		(J. F. Gmelin, 1788)		1788	1788	131880206	0
Drepanis pacifica	1902	species	Hawaii Mamo	Drépanide mamo	Passeriformes	Fringillidae	Carduelinae	Drepanis	Monotypic.	Drepanis pacifica	GBIF/TaxRefine	Drepanis pacifica (Gmelin, 1788) (Animalia)	(Gmelin, 1788)	(J. F. Gmelin, 1788)		1788	1788	124751231	0
Glaucidium brasilianum	689	species	Ferruginous Pygmy-Owl	Chevêchette brune	Strigiformes	Strigidae		Glaucidium		Glaucidium brasilianum	GBIF/TaxRefine	Glaucidium brasilianum (Gmelin, 1788) (Animalia)	(Gmelin, 1788)	(J. F. Gmelin, 1788)		1788	1788	124744607	0
Glaucis hirsutus	760	species	Rufous-breasted Hermit	Ermite hirsute	Apodiformes	Trochilidae	Phaethornithinae	Glaucis		Glaucis hirsutus	GBIF/TaxRefine	Glaucis hirsutus (Gmelin, 1788) (Animalia)	(Gmelin, 1788)	(J. F. Gmelin, 1788)		1788	1788	131881080	0
Himatione sanguinea	1905	species	Apapane	Picchion cramoisi	Passeriformes	Fringillidae	Carduelinae	Himatione	Formerly considered conspecific with Himatione fraithii.	Himatione sanguinea	GBIF/TaxRefine	Himatione sanguinea (Gmelin, 1788) (Animalia)	(Gmelin, 1788)	(J. F. Gmelin, 1788)		1788	1788	124751234	0
Ictinia plumbea	268	species	Plumbeous Kite	Milan bleuâtre	Accipitriformes	Accipitridae		Ictinia	Monotypic.	Ictinia plumbea	Avibase	Falco plumbeus		(J. F. Gmelin, 1788)		1788	1788	131879698	0
Molothrus oryzivorus	1796	species	Giant Cowbird	Vacher géant	Passeriformes	Icteridae		Molothrus		Molothrus oryzivorus	GBIF/TaxRefine	Molothrus oryzivorus (Gmelin, 1788) (Animalia)	(Gmelin, 1788)	(J. F. Gmelin, 1788)		1788	1788	131881083	0
Pachyramphus niger	1934	species	Jamaican Becard	Bécarde de la Jamaïque	Passeriformes	Tityridae		Pachyramphus	Monotypic.	Pachyramphus niger	GBIF/TaxRefine	Pachyramphus niger (Gmelin, 1788) (Animalia)	(Gmelin, 1788)	(J. F. Gmelin, 1788)		1788	1788	124746777	0
Polioptila plumbea	2012	species	Tropical Gnatcatcher	Gobemoucheron tropical	Passeriformes	Polioptilidae		Polioptila		Polioptila plumbea	Avibase	Todus plumbeus		(J. F. Gmelin, 1788)		1788	1788	131879782	0
Pteroglossus torquatus	929	species	Collared Aracari	Araçari à collier	Piciformes	Ramphastidae	Ramphastinae	Pteroglossus		Pteroglossus torquatus	GBIF/TaxRefine	Pteroglossus torquatus (Gmelin, 1788) (Animalia)	(Gmelin, 1788)	(J. F. Gmelin, 1788)		1788	1788	124762441	0
Quiscalus mexicanus	1788	species	Great-tailed Grackle	Quiscale à longue queue	Passeriformes	Icteridae		Quiscalus		Quiscalus mexicanus	GBIF/TaxRefine	Quiscalus mexicanus (Gmelin, 1788) (Animalia)	(Gmelin, 1788)	(J. F. Gmelin, 1788)		1788	1788	127942338	0
Selasphorus rufus	874	species	Rufous Hummingbird	Colibri roux	Apodiformes	Trochilidae	Trochilinae	Selasphorus	Monotypic.	Selasphorus rufus	GBIF/TaxRefine	Selasphorus rufus (Gmelin, 1788) (Animalia)	(Gmelin, 1788)	(J. F. Gmelin, 1788)		1788	1788	124744454	0
Sphyrapicus ruber	958	species	Red-breasted Sapsucker	Pic à poitrine rouge	Piciformes	Picidae	Picinae	Sphyrapicus		Sphyrapicus ruber	GBIF/TaxRefine	Sphyrapicus ruber (Gmelin, 1788) (Animalia)	(Gmelin, 1788)	(J. F. Gmelin, 1788)		1788	1788	124742902	0
Trogon rufus	890	species	Black-throated Trogon	Trogon aurore	Trogoniformes	Trogonidae	Trogoninae	Trogon		Trogon rufus	GBIF/TaxRefine	Trogon rufus Gmelin, 1788 (Animalia)	Gmelin, 1788	(J. F. Gmelin, 1788)		1788	1788	124743360	0
Tyrannus dominicensis	1197	species	Gray Kingbird	Tyran gris	Passeriformes	Tyrannidae	Tyranninae	Tyrannus		Tyrannus dominicensis	GBIF/TaxRefine	Tyrannus dominicensis (Gmelin, 1788) (Animalia)	(Gmelin, 1788)	(J. F. Gmelin, 1788)		1788	1788	124746735	0
Xenops minutus	1009	species	Plain Xenops	Sittine brune	Passeriformes	Furnariidae	Furnariinae	Xenops		Xenops minutus	Avibase	Turdus minutus		(Sparrman, 1788)		1788	1788	131881413	0
Aethia pygmaea	529	species	Whiskered Auklet	Starique pygmée	Charadriiformes	Alcidae		Aethia	Monotypic.	Aethia pygmaea	GBIF/TaxRefine	Aethia pygmaea (Gmelin, 1789) (Animalia)	(Gmelin, 1789)	(J. F. Gmelin, 1789)		1789	1789	124745647	0
Agamia agami	240	species	Agami Heron	Héron agami	Pelecaniformes	Ardeidae		Agamia	Monotypic.	Agamia agami	GBIF/TaxRefine	Agamia agami (Gmelin, 1789) (Animalia)	(Gmelin, 1789)	(J. F. Gmelin, 1789)		1789	1789	127942242	0
Ammodramus savannarum	1716	species	Grasshopper Sparrow	Bruant sauterelle	Passeriformes	Emberizidae		Ammodramus		Ammodramus savannarum	GBIF/TaxRefine	Ammodramus savannarum (Gmelin, 1789) (Animalia)	(Gmelin, 1789)	(J. F. Gmelin, 1789)		1789	1789	124751305	0
Anas americana	35	species	American Wigeon	Canard d'Amérique	Anseriformes	Anatidae	Anatinae	Anas	Monotypic.	Anas americana	GBIF/TaxRefine	Anas americana Gmelin, 1789 (Animalia)	Gmelin, 1789	J. F. Gmelin, 1789	1789	1789	1789	131482598	0
Antrostomus carolinensis	718	species	Chuck-will's-widow	Engoulevent de Caroline	Caprimulgiformes	Caprimulgidae	Caprimulginae	Antrostomus	Monotypic.	Antrostomus carolinensis	Avibase	Caprimulgus carolinensis		J. F. Gmelin, 1789	1789	1789	1789	126336661	0
Attila spadiceus	1160	species	Bright-rumped Attila	Attila à croupion jaune	Passeriformes	Tyrannidae	Tyranninae	Attila		Attila spadiceus	GBIF/TaxRefine	Attila spadiceus (Gmelin, 1789) (Animalia)	(Gmelin, 1789)	(J. F. Gmelin, 1789)		1789	1789	124746690	0
Brachyramphus marmoratus	521	species	Marbled Murrelet	Guillemot marbré	Charadriiformes	Alcidae		Brachyramphus		Brachyramphus marmoratus	GBIF/TaxRefine	Brachyramphus marmoratus (Gmelin, 1789) (Animalia)	(Gmelin, 1789)	(J. F. Gmelin, 1789)		1789	1789	124761369	0
Bucephala islandica	69	species	Barrow's Goldeneye	Garrot d'Islande	Anseriformes	Anatidae	Anatinae	Bucephala	Monotypic.	Bucephala islandica	GBIF/TaxRefine	Bucephala islandica (Gmelin, 1789) (Animalia)	(Gmelin, 1789)	(J. F. Gmelin, 1789)		1789	1789	124742803	0
Calidris virgata	10411	species	Surfbird	Bécasseau du ressac	Charadriiformes	Scolopacidae	Arenariinae	Calidris	Formerly placed in the genus Aphriza. Monotypic.	Calidris virgata	Avibase	Tringa virgata		(J. F. Gmelin, 1789)		1789	1789	NA	0
Camptorhynchus labradorius	62	species	Labrador Duck	Eider du Labrador	Anseriformes	Anatidae	Anatinae	Camptorhynchus	Monotypic.	Camptorhynchus labradorius	GBIF/TaxRefine	Camptorhynchus labradorius (Gmelin, 1789) (Animalia)	(Gmelin, 1789)	(J. F. Gmelin, 1789)		1789	1789	124742796	0
Chasiempis sandwichensis	1308	species	Hawaii Elepaio	Monarque d'Hawaï	Passeriformes	Monarchidae		Chasiempis		Chasiempis sandwichensis	GBIF/TaxRefine	Chasiempis sandwichensis (J. F. Gmelin, 1789) (Animalia)	(J. F. Gmelin, 1789)	(J. F. Gmelin, 1789)		1789	1789	119126584	0
Columba livia	536	species	Rock Pigeon	Pigeon biset	Columbiformes	Columbidae		Columba		Columba livia	GBIF/TaxRefine	Columba livia Gmelin, 1789 (Animalia)	Gmelin, 1789	J. F. Gmelin, 1789	1789	1789	1789	131881280	0
Coturnicops noveboracensis	333	species	Yellow Rail	Râle jaune	Gruiformes	Rallidae		Coturnicops		Coturnicops noveboracensis	GBIF/TaxRefine	Coturnicops noveboracensis (Gmelin, 1789) (Animalia)	(Gmelin, 1789)	(J. F. Gmelin, 1789)		1789	1789	124745156	0
Cyclarhis gujanensis	1268	species	Rufous-browed Peppershrike	Sourciroux mélodieux	Passeriformes	Vireonidae		Cyclarhis		Cyclarhis gujanensis	Avibase	Tanagra gujanensis		(J. F. Gmelin, 1789)		1789	1789	131879772	0
Cygnus olor	24	species	Mute Swan	Cygne tuberculé	Anseriformes	Anatidae	Anserinae	Cygnus	Monotypic.	Cygnus olor	GBIF/TaxRefine	Cygnus olor (Gmelin, 1789) (Animalia)	(Gmelin, 1789)	(J. F. Gmelin, 1789)		1789	1789	124742674	0
Cypseloides niger	734	species	Black Swift	Martinet sombre	Apodiformes	Apodidae	Cypseloidinae	Cypseloides		Cypseloides niger	GBIF/TaxRefine	Cypseloides niger (Gmelin, 1789) (Animalia)	(Gmelin, 1789)	(J. F. Gmelin, 1789)		1789	1789	124744034	0
Egretta rufescens	235	species	Reddish Egret	Aigrette roussâtre	Pelecaniformes	Ardeidae		Egretta		Egretta rufescens	GBIF/TaxRefine	Egretta rufescens (Gmelin, 1789) (Animalia)	(Gmelin, 1789)	(J. F. Gmelin, 1789)		1789	1789	127942235	0
Euphonia musica	1835	species	Antillean Euphonia	Organiste louis-d'or	Passeriformes	Fringillidae	Euphoniinae	Euphonia		Euphonia musica	GBIF/TaxRefine	Euphonia musica (Gmelin, 1789) (Animalia)	(Gmelin, 1789)	(J. F. Gmelin, 1789)		1789	1789	124751669	0
Euplectes afer	1911	species	Yellow-crowned Bishop	Euplecte vorabé	Passeriformes	Ploceidae	Ploceinae	Euplectes	.	Euplectes afer	Avibase	Loxia afra		(J. F. Gmelin, 1789)		1789	1789	126344896	0
Euplectes franciscanus	1910	species	Northern Red Bishop	Euplecte franciscain	Passeriformes	Ploceidae	Ploceinae	Euplectes		Euplectes franciscanus	GBIF/TaxRefine	Euplectes franciscanus (Isert, 1789) (Animalia)	(Isert, 1789)	(Isert, 1789)		1789	1789	124750895	0
Francolinus pondicerianus	88	species	Gray Francolin	Francolin gris	Galliformes	Phasianidae	Phasianinae	Francolinus		Francolinus pondicerianus	GBIF/TaxRefine	Francolinus pondicerianus (Gmelin, 1789) (Animalia)	(Gmelin, 1789)	(J. F. Gmelin, 1789)		1789	1789	124742457	0
Fregata minor	215	species	Great Frigatebird	Frégate du Pacifique	Suliformes	Fregatidae		Fregata		Fregata minor	GBIF/TaxRefine	Fregata minor (Gmelin, 1789) (Animalia)	(Gmelin, 1789)	(J. F. Gmelin, 1789)		1789	1789	124746169	0
Fulica americana	360	species	American Coot	Foulque d'Amérique	Gruiformes	Rallidae		Fulica		Fulica americana	GBIF/TaxRefine	Fulica americana Gmelin, 1789 (Animalia)	Gmelin, 1789	J. F. Gmelin, 1789	1789	1789	1789	124745277	0
Gelochelidon nilotica	494	species	Gull-billed Tern	Sterne hansel	Charadriiformes	Laridae	Sterninae	Gelochelidon		Gelochelidon nilotica	GBIF/TaxRefine	Gelochelidon nilotica (Gmelin, 1789) (Animalia)	(Gmelin, 1789)	(J. F. Gmelin, 1789)		1789	1789	131482935	0
Geothlypis aequinoctialis	1594	species	Masked Yellowthroat	Paruline équatoriale	Passeriformes	Parulidae		Geothlypis		Geothlypis aequinoctialis	GBIF/TaxRefine	Geothlypis aequinoctialis (Gmelin, 1789) (Animalia)	(Gmelin, 1789)	(J. F. Gmelin, 1789)		1789	1789	124751453	0
Haemorhous purpureus	10351	species	Purple Finch	Roselin pourpré	Passeriformes	Fringillidae	Carduelinae	Haemorhous		Haemorhous purpureus	GBIF/TaxRefine	Haemorhous purpureus (Gmelin, 1789) (Animalia)	(Gmelin, 1789)	(J. F. Gmelin, 1789)		1789	1789	110600922	0
Helmitheros vermivorum	1578	species	Worm-eating Warbler	Paruline vermivore	Passeriformes	Parulidae		Helmitheros	Monotypic.	Helmitheros vermivorum	GBIF/TaxRefine	Helmitheros vermivorum (Gmelin, 1789) (Animalia)	(Gmelin, 1789)	(J. F. Gmelin, 1789)		1789	1789	124751437	0
Hydropsalis cayennensis	727	species	White-tailed Nightjar	Engoulevent coré	Caprimulgiformes	Caprimulgidae	Caprimulginae	Hydropsalis		Hydropsalis cayennensis	Avibase	Caprimulgus cayennensis		J. F. Gmelin, 1789	1789	1789	1789	NA	0
Hylocichla mustelina	1455	species	Wood Thrush	Grive des bois	Passeriformes	Turdidae		Hylocichla	Monotypic.	Hylocichla mustelina	GBIF/TaxRefine	Hylocichla mustelina (Gmelin, 1789) (Animalia)	(Gmelin, 1789)	(J. F. Gmelin, 1789)		1789	1789	124748690	0
Ixobrychus exilis	220	species	Least Bittern	Petit Blongios	Pelecaniformes	Ardeidae		Ixobrychus		Ixobrychus exilis	GBIF/TaxRefine	Ixobrychus exilis (Gmelin, 1789) (Animalia)	(Gmelin, 1789)	(J. F. Gmelin, 1789)		1789	1789	127942240	0
Ixobrychus sinensis	219	species	Yellow Bittern	Blongios de Chine	Pelecaniformes	Ardeidae		Ixobrychus	Monotypic.	Ixobrychus sinensis	GBIF/TaxRefine	Ixobrychus sinensis (Gmelin, 1789) (Animalia)	(Gmelin, 1789)	(J. F. Gmelin, 1789)		1789	1789	124746081	0
Ixoreus naevius	1478	species	Varied Thrush	Grive à collier	Passeriformes	Turdidae		Ixoreus		Ixoreus naevius	GBIF/TaxRefine	Ixoreus naevius (J. F. Gmelin, 1789) (Animalia)	(J. F. Gmelin, 1789)	(J. F. Gmelin, 1789)		1789	1789	119127360	0
Laterallus jamaicensis	338	species	Black Rail	Râle noir	Gruiformes	Rallidae		Laterallus		Laterallus jamaicensis	GBIF/TaxRefine	Laterallus jamaicensis (Gmelin, 1789) (Animalia)	(Gmelin, 1789)	(J. F. Gmelin, 1789)		1789	1789	124761751	0
Limnodromus griseus	449	species	Short-billed Dowitcher	Bécassin roux	Charadriiformes	Scolopacidae	Scolopacinae	Limnodromus		Limnodromus griseus	GBIF/TaxRefine	Limnodromus griseus (Gmelin, 1789) (Animalia)	(Gmelin, 1789)	(J. F. Gmelin, 1789)		1789	1789	127942308	0
Loxia leucoptera	1856	species	White-winged Crossbill	Bec-croisé bifascié	Passeriformes	Fringillidae	Carduelinae	Loxia		Loxia leucoptera	GBIF/TaxRefine	Loxia leucoptera Gmelin, 1789 (Animalia)	Gmelin, 1789	J. F. Gmelin, 1789	1789	1789	1789	131483048	0
Loxops coccineus	1899	species	Hawaii Akepa	Loxopse d'Hawaï	Passeriformes	Fringillidae	Carduelinae	Loxops		Loxops coccineus	GBIF/TaxRefine	Loxops coccineus (Gmelin, 1789) (Animalia)	(Gmelin, 1789)	(J. F. Gmelin, 1789)		1789	1789	124751228	0
Lurocalis semitorquatus	707	species	Short-tailed Nighthawk	Engoulevent à queue courte	Caprimulgiformes	Caprimulgidae	Chordeilinae	Lurocalis		Lurocalis semitorquatus	GBIF/TaxRefine	Lurocalis semitorquatus (Gmelin, 1789) (Animalia)	(Gmelin, 1789)	(J. F. Gmelin, 1789)		1789	1789	124744698	0
Mesembrinibis cayennensis	249	species	Green Ibis	Ibis vert	Pelecaniformes	Threskiornithidae	Threskiornithinae	Mesembrinibis	Monotypic.	Mesembrinibis cayennensis	GBIF/TaxRefine	Mesembrinibis cayennensis (Gmelin, 1789) (Animalia)	(Gmelin, 1789)	(J. F. Gmelin, 1789)		1789	1789	127942414	0
Molothrus bonariensis	1793	species	Shiny Cowbird	Vacher luisant	Passeriformes	Icteridae		Molothrus		Molothrus bonariensis	Avibase	Tanagra bonariensis		(J. F. Gmelin, 1789)		1789	1789	126345763	0
Motacilla tschutschensis	1513	species	Eastern Yellow Wagtail	Bergeronnette de Béringie	Passeriformes	Motacillidae		Motacilla		Motacilla tschutschensis	GBIF/TaxRefine	Motacilla tschutschensis Gmelin, 1789 (Animalia)	Gmelin, 1789	J. F. Gmelin, 1789	1789	1789	1789	119144585	0
Muscicapa sibirica	1417	species	Dark-sided Flycatcher	Gobemouche de Sibérie	Passeriformes	Muscicapidae		Muscicapa		Muscicapa sibirica	GBIF/TaxRefine	Muscicapa sibirica J. F. Gmelin, 1789 (Animalia)	J. F. Gmelin, 1789	J. F. Gmelin, 1789	1789	1789	1789	119126576	0
Myadestes obscurus	1441	species	Omao	Solitaire d'Hawaï	Passeriformes	Turdidae		Myadestes	Monotypic.	Myadestes obscurus	GBIF/TaxRefine	Myadestes obscurus (J. F. Gmelin, 1789) (Animalia)	(J. F. Gmelin, 1789)	(J. F. Gmelin, 1789)		1789	1789	119127412	0
Numenius tahitiensis	414	species	Bristle-thighed Curlew	Courlis d'Alaska	Charadriiformes	Scolopacidae	Numeniinae	Numenius	Monotypic.	Numenius tahitiensis	GBIF/TaxRefine	Numenius tahitiensis (Gmelin, 1789) (Animalia)	(Gmelin, 1789)	(J. F. Gmelin, 1789)		1789	1789	124745341	0
Nyctibius grandis	730	species	Great Potoo	Grand Ibijau	Nyctibiiformes	Nyctibiidae		Nyctibius		Nyctibius grandis	GBIF/TaxRefine	Nyctibius grandis (Gmelin, 1789) (Animalia)	(Gmelin, 1789)	(J. F. Gmelin, 1789)		1789	1789	124744685	0
Nyctibius griseus	731	species	Common Potoo	Ibijau gris	Nyctibiiformes	Nyctibiidae		Nyctibius		Nyctibius griseus	GBIF/TaxRefine	Nyctibius griseus (Gmelin, 1789) (Animalia)	(Gmelin, 1789)	(J. F. Gmelin, 1789)		1789	1789	131881292	0
Nyctibius jamaicensis	732	species	Northern Potoo	Ibijau jamaïcain	Nyctibiiformes	Nyctibiidae		Nyctibius		Nyctibius jamaicensis	GBIF/TaxRefine	Nyctibius jamaicensis (Gmelin, 1789) (Animalia)	(Gmelin, 1789)	(J. F. Gmelin, 1789)		1789	1789	124744687	0
Nyctidromus albicollis	711	species	Common Pauraque	Engoulevent pauraqué	Caprimulgiformes	Caprimulgidae	Caprimulginae	Nyctidromus		Nyctidromus albicollis	GBIF/TaxRefine	Nyctidromus albicollis (Gmelin, 1789) (Animalia)	(Gmelin, 1789)	(J. F. Gmelin, 1789)		1789	1789	131881293	0
Oceanodroma furcata	184	species	Fork-tailed Storm-Petrel	Océanite à queue fourchue	Procellariiformes	Hydrobatidae		Oceanodroma		Oceanodroma furcata	GBIF/TaxRefine	Oceanodroma furcata (Gmelin, 1789) (Animalia)	(Gmelin, 1789)	(J. F. Gmelin, 1789)		1789	1789	124746310	0
Odontophorus gujanensis	125	species	Marbled Wood-Quail	Tocro de Guyane	Galliformes	Odontophoridae		Odontophorus		Odontophorus gujanensis	GBIF/TaxRefine	Odontophorus gujanensis (Gmelin, 1789) (Animalia)	(Gmelin, 1789)	(J. F. Gmelin, 1789)		1789	1789	124742632	0
Oxyura jamaicensis	75	species	Ruddy Duck	Érismature rousse	Anseriformes	Anatidae	Anatinae	Oxyura		Oxyura jamaicensis	GBIF/TaxRefine	Oxyura jamaicensis (Gmelin, 1789) (Animalia)	(Gmelin, 1789)	(J. F. Gmelin, 1789)		1789	1789	131881261	0
Panyptila cayennensis	756	species	Lesser Swallow-tailed Swift	Martinet de Cayenne	Apodiformes	Apodidae	Apodinae	Panyptila		Panyptila cayennensis	GBIF/TaxRefine	Panyptila cayennensis (Gmelin, 1789) (Animalia)	(Gmelin, 1789)	(J. F. Gmelin, 1789)		1789	1789	124744108	0
Parkesia noveboracensis	1581	species	Northern Waterthrush	Paruline des ruisseaux	Passeriformes	Parulidae		Parkesia	Monotypic.	Parkesia noveboracensis	Avibase	Motacilla noveboracensis		(J. F. Gmelin, 1789)		1789	1789	131880210	0
Passerculus sandwichensis	1715	species	Savannah Sparrow	Bruant des prés	Passeriformes	Emberizidae		Passerculus		Passerculus sandwichensis	GBIF/TaxRefine	Passerculus sandwichensis (Gmelin, 1789) (Animalia)	(Gmelin, 1789)	(J. F. Gmelin, 1789)		1789	1789	124761610	0
Patagioenas speciosa	538	species	Scaled Pigeon	Pigeon ramiret	Columbiformes	Columbidae		Patagioenas	Monotypic.	Patagioenas speciosa	GBIF/TaxRefine	Patagioenas speciosa (Gmelin, 1789) (Animalia)	(Gmelin, 1789)	(J. F. Gmelin, 1789)		1789	1789	131498063	0
Pelecanus erythrorhynchos	205	species	American White Pelican	Pélican d'Amérique	Pelecaniformes	Pelecanidae		Pelecanus	Monotypic.	Pelecanus erythrorhynchos	GBIF/TaxRefine	Pelecanus erythrorhynchos Gmelin, 1789 (Animalia)	Gmelin, 1789	J. F. Gmelin, 1789	1789	1789	1789	124746138	0
Phaetusa simplex	493	species	Large-billed Tern	Sterne à gros bec	Charadriiformes	Laridae	Sterninae	Phaetusa		Phaetusa simplex	GBIF/TaxRefine	Phaetusa simplex (Gmelin, 1789) (Animalia)	(Gmelin, 1789)	(J. F. Gmelin, 1789)		1789	1789	127942396	0
Phalacrocorax brasilianus	208	species	Neotropic Cormorant	Cormoran vigua	Suliformes	Phalacrocoracidae		Phalacrocorax		Phalacrocorax brasilianus	GBIF/TaxRefine	Phalacrocorax brasilianus (Gmelin, 1789) (Animalia)	(Gmelin, 1789)	(J. F. Gmelin, 1789)		1789	1789	127942342	0
Phalacrocorax urile	211	species	Red-faced Cormorant	Cormoran à face rouge	Suliformes	Phalacrocoracidae		Phalacrocorax	Monotypic.	Phalacrocorax urile	GBIF/TaxRefine	Phalacrocorax urile (Gmelin, 1789) (Animalia)	(Gmelin, 1789)	(J. F. Gmelin, 1789)		1789	1789	124746021	0
Piranga olivacea	1956	species	Scarlet Tanager	Piranga écarlate	Passeriformes	Cardinalidae		Piranga	Monotypic.	Piranga olivacea	GBIF/TaxRefine	Piranga olivacea (Gmelin, 1789) (Animalia)	(Gmelin, 1789)	(J. F. Gmelin, 1789)		1789	1789	124751606	0
Pluvialis fulva	374	species	Pacific Golden-Plover	Pluvier fauve	Charadriiformes	Charadriidae	Charadriinae	Pluvialis	Monotypic.	Pluvialis fulva	GBIF/TaxRefine	Pluvialis fulva (Gmelin, 1789) (Animalia)	(Gmelin, 1789)	(J. F. Gmelin, 1789)		1789	1789	131483248	0
Pooecetes gramineus	1710	species	Vesper Sparrow	Bruant vespéral	Passeriformes	Emberizidae		Pooecetes		Pooecetes gramineus	GBIF/TaxRefine	Pooecetes gramineus (Gmelin, 1789) (Animalia)	(Gmelin, 1789)	(J. F. Gmelin, 1789)		1789	1789	124751317	0
Porphyrio flavirostris	356	species	Azure Gallinule	Talève favorite	Gruiformes	Rallidae		Porphyrio	Monotypic.	Porphyrio flavirostris	GBIF/TaxRefine	Porphyrio flavirostris (Gmelin, 1789) (Animalia)	(Gmelin, 1789)	(J. F. Gmelin, 1789)		1789	1789	127942366	0
Progne chalybea	1315	species	Gray-breasted Martin	Hirondelle chalybée	Passeriformes	Hirundinidae	Hirundininae	Progne		Progne chalybea	Avibase	Hirundo chalybea		(J. F. Gmelin, 1789)		1789	1789	131881315	0
Progne dominicensis	1313	species	Caribbean Martin	Hirondelle à ventre blanc	Passeriformes	Hirundinidae	Hirundininae	Progne	Monotypic.	Progne dominicensis	Avibase	Hirundo dominicensis		(J. F. Gmelin, 1789)		1789	1789	126343040	0
Psittirostra psittacea	1878	species	Ou	Psittirostre psittacin	Passeriformes	Fringillidae	Carduelinae	Psittirostra	Monotypic.	Psittirostra psittacea	GBIF/TaxRefine	Psittirostra psittacea (Gmelin, 1789) (Animalia)	(Gmelin, 1789)	(J. F. Gmelin, 1789)		1789	1789	124751210	0
Recurvirostra americana	392	species	American Avocet	Avocette d'Amérique	Charadriiformes	Recurvirostridae		Recurvirostra	Monotypic.	Recurvirostra americana	GBIF/TaxRefine	Recurvirostra americana Gmelin, 1789 (Animalia)	Gmelin, 1789	J. F. Gmelin, 1789	1789	1789	1789	124745438	0
Scolopax minor	456	species	American Woodcock	Bécasse d'Amérique	Charadriiformes	Scolopacidae	Scolopacinae	Scolopax	Monotypic.	Scolopax minor	GBIF/TaxRefine	Scolopax minor Gmelin, 1789 (Animalia)	Gmelin, 1789	J. F. Gmelin, 1789	1789	1789	1789	124745314	0
Setophaga caerulescens	1549	species	Black-throated Blue Warbler	Paruline bleue	Passeriformes	Parulidae		Setophaga		Setophaga caerulescens	Avibase	Motacilla caerulescens		(J. F. Gmelin, 1789)		1789	1789	126345835	0
Setophaga palmarum	1567	species	Palm Warbler	Paruline à couronne rousse	Passeriformes	Parulidae		Setophaga		Setophaga palmarum	Avibase	Motacilla palmarum		(J. F. Gmelin, 1789)		1789	1789	126345836	0
Setophaga tigrina	1548	species	Cape May Warbler	Paruline tigrée	Passeriformes	Parulidae		Setophaga	Monotypic.	Setophaga tigrina	Avibase	Motacilla tigrina		(J. F. Gmelin, 1789)		1789	1789	126345825	0
Setophaga virens	1553	species	Black-throated Green Warbler	Paruline à gorge noire	Passeriformes	Parulidae		Setophaga	Monotypic.	Setophaga virens	Avibase	Motacilla virens		(J. F. Gmelin, 1789)		1789	1789	126345853	0
Sicalis luteola	1670	species	Grassland Yellow-Finch	Sicale des savanes	Passeriformes	Thraupidae	Diglossinae	Sicalis		Sicalis luteola	GBIF/TaxRefine	Sicalis luteola (Sparrman, 1789) (Animalia)	(Sparrman, 1789)	(Sparrman, 1789)		1789	1789	124762477	0
Spiza americana	1770	species	Dickcissel	Dickcissel d'Amérique	Passeriformes	Cardinalidae		Spiza	Monotypic.	Spiza americana	GBIF/TaxRefine	Spiza americana (Gmelin, 1789) (Animalia)	(Gmelin, 1789)	(J. F. Gmelin, 1789)		1789	1789	124751923	0
Synthliboramphus antiquus	525	species	Ancient Murrelet	Guillemot à cou blanc	Charadriiformes	Alcidae		Synthliboramphus		Synthliboramphus antiquus	GBIF/TaxRefine	Synthliboramphus antiquus (Gmelin, 1789) (Animalia)	(Gmelin, 1789)	(J. F. Gmelin, 1789)		1789	1789	124745642	0
Thalassarche chlororhynchos	142	species	Yellow-nosed Albatross	Albatros à nez jaune	Procellariiformes	Diomedeidae		Thalassarche		Thalassarche chlororhynchos	GBIF/TaxRefine	Thalassarche chlororhynchos (Gmelin, 1789) (Animalia)	(Gmelin, 1789)	(J. F. Gmelin, 1789)		1789	1789	124746288	0
Tiaris canorus	1950	species	Cuban Grassquit	Sporophile petit-chanteur	Passeriformes	Thraupidae	Coerebinae	Tiaris	Monotypic.	Tiaris canorus	GBIF/TaxRefine	Tiaris canorus (Gmelin, 1789) (Animalia)	(Gmelin, 1789)	(J. F. Gmelin, 1789)		1789	1789	124751881	0
Tinamus major	1	species	Great Tinamou	Grand Tinamou	Tinamiformes	Tinamidae		Tinamus		Tinamus major	GBIF/TaxRefine	Tinamus major (Gmelin, 1789) (Animalia)	(Gmelin, 1789)	(J. F. Gmelin, 1789)		1789	1789	124742317	0
Tringa flavipes	406	species	Lesser Yellowlegs	Petit Chevalier	Charadriiformes	Scolopacidae	Tringinae	Tringa	Monotypic.	Tringa flavipes	GBIF/TaxRefine	Tringa flavipes (Gmelin, 1789) (Animalia)	(Gmelin, 1789)	(J. F. Gmelin, 1789)		1789	1789	131483392	0
Tringa incana	401	species	Wandering Tattler	Chevalier errant	Charadriiformes	Scolopacidae	Tringinae	Tringa	Monotypic. Referred to as <i> Heterosceles incanus</i> by Clements (2000) and Howard and Moore (2003).	Tringa incana	GBIF/TaxRefine	Tringa incana (Gmelin, 1789) (Animalia)	(Gmelin, 1789)	(J. F. Gmelin, 1789)		1789	1789	127942429	0
Tringa melanoleuca	403	species	Greater Yellowlegs	Grand Chevalier	Charadriiformes	Scolopacidae	Tringinae	Tringa	Monotypic.	Tringa melanoleuca	GBIF/TaxRefine	Tringa melanoleuca (Gmelin, 1789) (Animalia)	(Gmelin, 1789)	(J. F. Gmelin, 1789)		1789	1789	131877026	0
Tringa semipalmata	405	species	Willet	Chevalier semipalmé	Charadriiformes	Scolopacidae	Tringinae	Tringa		Tringa semipalmata	GBIF/TaxRefine	Tringa semipalmata (Gmelin, 1789) (Animalia)	(Gmelin, 1789)	(J. F. Gmelin, 1789)		1789	1789	127942202	0
Turdus aurantius	1474	species	White-chinned Thrush	Merle à miroir	Passeriformes	Turdidae		Turdus	Monotypic.	Turdus aurantius	Avibase	Turdus () aurantius		J. F. Gmelin, 1789	1789	1789	1789	126344264	0
Turdus jamaicensis	1468	species	White-eyed Thrush	Merle aux yeux blancs	Passeriformes	Turdidae		Turdus	Monotypic.	Turdus jamaicensis	Avibase	Turdus () jamaicensis		J. F. Gmelin, 1789	1789	1789	1789	126344262	0
Turdus obscurus	1457	species	Eyebrowed Thrush	Merle obscur	Passeriformes	Turdidae		Turdus	Monotypic.	Turdus obscurus	GBIF/TaxRefine	Turdus obscurus Gmelin, 1789 (Animalia)	Gmelin, 1789	J. F. Gmelin, 1789	1789	1789	1789	131483409	0
Tyrannus forficatus	1200	species	Scissor-tailed Flycatcher	Tyran à longue queue	Passeriformes	Tyrannidae	Tyranninae	Tyrannus	Monotypic.	Tyrannus forficatus	GBIF/TaxRefine	Tyrannus forficatus (Gmelin, 1789) (Animalia)	(Gmelin, 1789)	(J. F. Gmelin, 1789)		1789	1789	124746732	0
Zonotrichia albicollis	1726	species	White-throated Sparrow	Bruant à gorge blanche	Passeriformes	Emberizidae		Zonotrichia	Monotypic.	Zonotrichia albicollis	GBIF/TaxRefine	Zonotrichia albicollis (Gmelin, 1789) (Animalia)	(Gmelin, 1789)	(J. F. Gmelin, 1789)		1789	1789	131483438	0
Zonotrichia atricapilla	1729	species	Golden-crowned Sparrow	Bruant à couronne dorée	Passeriformes	Emberizidae		Zonotrichia	Monotypic.	Zonotrichia atricapilla	GBIF/TaxRefine	Zonotrichia atricapilla (Gmelin, 1789) (Animalia)	(Gmelin, 1789)	(J. F. Gmelin, 1789)		1789	1789	124751293	0
Busarellus nigricollis	273	species	Black-collared Hawk	Busarelle à tête blanche	Accipitriformes	Accipitridae		Busarellus		Busarellus nigricollis	GBIF/TaxRefine	Busarellus nigricollis (Latham, 1790) (Animalia)	(Latham, 1790)	(Latham, 1790)		1790	1790	127942270	0
Buteo nitidus	299	species	Gray-lined Hawk	Buse cendrée	Accipitriformes	Accipitridae		Buteo	Formerly known as Gray Hawk.	Buteo nitidus	GBIF/TaxRefine	Buteo nitidus (Latham, 1790) (Animalia)	(Latham, 1790)	(Latham, 1790)		1790	1790	131881271	0
Buteogallus meridionalis	292	species	Savanna Hawk	Buse roussâtre	Accipitriformes	Accipitridae		Buteogallus	Monotypic.	Buteogallus meridionalis	GBIF/TaxRefine	Buteogallus meridionalis (Latham, 1790) (Animalia)	(Latham, 1790)	(Latham, 1790)		1790	1790	131881765	0
Caprimulgus indicus	729	species	Gray Nightjar	Engoulevent jotaka	Caprimulgiformes	Caprimulgidae	Caprimulginae	Caprimulgus		Caprimulgus indicus	GBIF/TaxRefine	Caprimulgus indicus Latham, 1790 (Animalia)	Latham, 1790	Latham, 1790	1790	1790	1790	124744736	0
Chloroceryle amazona	913	species	Amazon Kingfisher	Martin-pêcheur d'Amazonie	Coraciiformes	Alcedinidae	Cerylinae	Chloroceryle		Chloroceryle amazona	GBIF/TaxRefine	Chloroceryle amazona (Latham, 1790) (Animalia)	(Latham, 1790)	(Latham, 1790)		1790	1790	131881355	0
Cistothorus platensis	1390	species	Sedge Wren	Troglodyte à bec court	Passeriformes	Troglodytidae		Cistothorus		Cistothorus platensis	GBIF/TaxRefine	Cistothorus platensis (Latham, 1790) (Animalia)	(Latham, 1790)	(Latham, 1790)		1790	1790	131881317	0
Harpagus bidentatus	267	species	Double-toothed Kite	Milan bidenté	Accipitriformes	Accipitridae		Harpagus		Harpagus bidentatus	GBIF/TaxRefine	Harpagus bidentatus (Latham, 1790) (Animalia)	(Latham, 1790)	(Latham, 1790)		1790	1790	131881273	0
Leptodon cayanensis	260	species	Gray-headed Kite	Milan de Cayenne	Accipitriformes	Accipitridae		Leptodon		Leptodon cayanensis	GBIF/TaxRefine	Leptodon cayanensis (Latham, 1790) (Animalia)	(Latham, 1790)	(Latham, 1790)		1790	1790	124745659	0
Lophura leucomelanos	95	species	Kalij Pheasant	Faisan leucomèle	Galliformes	Phasianidae	Phasianinae	Lophura		Lophura leucomelanos	GBIF/TaxRefine	Lophura leucomelanos (Latham, 1790) (Animalia)	(Latham, 1790)	(Latham, 1790)		1790	1790	124742558	0
Melospiza georgiana	1724	species	Swamp Sparrow	Bruant des marais	Passeriformes	Emberizidae		Melospiza		Melospiza georgiana	GBIF/TaxRefine	Melospiza georgiana (Latham, 1790) (Animalia)	(Latham, 1790)	(Latham, 1790)		1790	1790	124751288	0
Pelagodroma marina	1995	species	White-faced Storm-Petrel	Océanite frégate	Procellariiformes	Hydrobatidae		Pelagodroma		Pelagodroma marina	GBIF/TaxRefine	Pelagodroma marina (Latham, 1790) (Animalia)	(Latham, 1790)	(Latham, 1790)		1790	1790	124746293	0
Pseudastur albicollis	9701	species	White Hawk	Buse blanche	Accipitriformes	Accipitridae		Pseudastur		Pseudastur albicollis	GBIF/TaxRefine	Pseudastur albicollis (Latham, 1790) (Animalia)	(Latham, 1790)	(Latham, 1790)		1790	1790	116653042	0
Pulsatrix perspicillata	680	species	Spectacled Owl	Chouette à lunettes	Strigiformes	Strigidae		Pulsatrix		Pulsatrix perspicillata	GBIF/TaxRefine	Pulsatrix perspicillata (Latham, 1790) (Animalia)	(Latham, 1790)	(Latham, 1790)		1790	1790	124744594	0
Sayornis phoebe	1154	species	Eastern Phoebe	Moucherolle phébi	Passeriformes	Tyrannidae	Fluvicolinae	Sayornis	Monotypic.	Sayornis phoebe	GBIF/TaxRefine	Sayornis phoebe (Latham, 1790) (Animalia)	(Latham, 1790)	(Latham, 1790)		1790	1790	124746610	0
Sitta carolinensis	1348	species	White-breasted Nuthatch	Sittelle à poitrine blanche	Passeriformes	Sittidae	Sittinae	Sitta		Sitta carolinensis	GBIF/TaxRefine	Sitta carolinensis Latham, 1790 (Animalia)	Latham, 1790	Latham, 1790	1790	1790	1790	124749211	0
Sitta pusilla	1350	species	Brown-headed Nuthatch	Sittelle à tête brune	Passeriformes	Sittidae	Sittinae	Sitta		Sitta pusilla	GBIF/TaxRefine	Sitta pusilla Latham, 1790 (Animalia)	Latham, 1790	Latham, 1790	1790	1790	1790	124749203	0
Streptopelia orientalis	547	species	Oriental Turtle-Dove	Tourterelle orientale	Columbiformes	Columbidae		Streptopelia		Streptopelia orientalis	GBIF/TaxRefine	Streptopelia orientalis (Latham, 1790) (Animalia)	(Latham, 1790)	(Latham, 1790)		1790	1790	124744836	0
Thryothorus ludovicianus	1378	species	Carolina Wren	Troglodyte de Caroline	Passeriformes	Troglodytidae		Thryothorus		Thryothorus ludovicianus	GBIF/TaxRefine	Thryothorus ludovicianus (Latham, 1790) (Animalia)	(Latham, 1790)	(Latham, 1790)		1790	1790	124749274	0
Tyrannulus elatus	1077	species	Yellow-crowned Tyrannulet	Tyranneau roitelet	Passeriformes	Tyrannidae	Elaeniinae	Tyrannulus	Monotypic.	Tyrannulus elatus	Avibase	S [ylvia] elata		(Latham, 1790)		1790	1790	131881928	0
Egretta gularis	231	species	Western Reef-Heron	Aigrette à gorge blanche	Pelecaniformes	Ardeidae		Egretta		Egretta gularis	GBIF/TaxRefine	Egretta gularis (Bosc, 1792) (Animalia)	(Bosc, 1792)	(Bosc, 1792)		1792	1792	124761338	0
Patagioenas cayennensis	537	species	Pale-vented Pigeon	Pigeon rousset	Columbiformes	Columbidae		Patagioenas		Patagioenas cayennensis	GBIF/TaxRefine	Patagioenas cayennensis (Bonnaterre, 1792) (Animalia)	(Bonnaterre, 1792)	(Bonnaterre, 1792)		1792	1792	131881943	0
Patagioenas squamosa	539	species	Scaly-naped Pigeon	Pigeon à cou rouge	Columbiformes	Columbidae		Patagioenas	Monotypic.	Patagioenas squamosa	Avibase	Columba Squamosa		(Bonnaterre, 1792)		1792	1792	126336331	0
Coragyps atratus	255	species	Black Vulture	Urubu noir	Cathartiformes	Cathartidae		Coragyps		Coragyps atratus	Avibase	Vultur atratus		(Bechstein, 1793)		1793	1793	131879699	0
Phylloscopus sibilatrix	1409	species	Wood Warbler	Pouillot siffleur	Passeriformes	Phylloscopidae		Phylloscopus	Monotypic.	Phylloscopus sibilatrix	GBIF/TaxRefine	Phylloscopus sibilatrix (Bechstein, 1793) (Animalia)	(Bechstein, 1793)	(Bechstein, 1793)		1793	1793	131483225	0
Aphelocoma coerulescens	1286	species	Florida Scrub-Jay	Geai à gorge blanche	Passeriformes	Corvidae		Aphelocoma	Monotypic.	Aphelocoma coerulescens	GBIF/TaxRefine	Aphelocoma coerulescens (Bosc, 1795) (Animalia)	(Bosc, 1795)	(Bosc, 1795)		1795	1795	124748006	0
Glareola maldivarum	460	species	Oriental Pratincole	Glaréole orientale	Charadriiformes	Glareolidae	Glareolinae	Glareola	Monotypic.	Glareola maldivarum	GBIF/TaxRefine	Glareola maldivarum Forster, 1795 (Animalia)	Forster, 1795	Forster, 1795	1795	1795	1795	131482937	0
Streptoprocne zonaris	739	species	White-collared Swift	Martinet à collier blanc	Apodiformes	Apodidae	Cypseloidinae	Streptoprocne		Streptoprocne zonaris	Avibase	Hirundo zonaris		(Shaw, 1796)		1796	1796	131881296	0
Gymnogyps californianus	258	species	California Condor	Condor de Californie	Cathartiformes	Cathartidae		Gymnogyps	Monotypic.	Gymnogyps californianus	GBIF/TaxRefine	Gymnogyps californianus (Shaw, 1797) (Animalia)	(Shaw, 1797)	(Shaw, 1797)		1797	1797	124746145	0
Callipepla californica	119	species	California Quail	Colin de Californie	Galliformes	Odontophoridae		Callipepla		Callipepla californica	GBIF/TaxRefine	Callipepla californica (Shaw, 1798) (Animalia)	(Shaw, 1798)	(Shaw, 1798)		1798	1798	124742626	0
Sialia currucoides	1430	species	Mountain Bluebird	Merlebleu azuré	Passeriformes	Turdidae		Sialia	Monotypic.	Sialia currucoides	GBIF/TaxRefine	Sialia currucoides (Bechstein, 1798) (Animalia)	(Bechstein, 1798)	(Bechstein, 1798)		1798	1798	119127398	0
Spizella passerina	1705	species	Chipping Sparrow	Bruant familier	Passeriformes	Emberizidae		Spizella		Spizella passerina	GBIF/TaxRefine	Spizella passerina (Bechstein, 1798) (Animalia)	(Bechstein, 1798)	(Bechstein, 1798)		1798	1798	124751310	0
Strix varia	696	species	Barred Owl	Chouette rayée	Strigiformes	Strigidae		Strix		Strix varia	GBIF/TaxRefine	Strix varia Barton, 1799 (Animalia)	Barton, 1799	Barton, 1799	1799	1799	1799	124744580	0
Corvus leucognaphalus	1300	species	White-necked Crow	Corneille d'Hispaniola	Passeriformes	Corvidae		Corvus	Monotypic.	Corvus leucognaphalus	GBIF/TaxRefine	Corvus leucognaphalus Daudin, 1800 (Animalia)	Daudin, 1800	Daudin, 1800	1800	1800	1800	124748098	0
Falco rufigularis	328	species	Bat Falcon	Faucon des chauves-souris	Falconiformes	Falconidae	Falconinae	Falco		Falco rufigularis	GBIF/TaxRefine	Falco rufigularis Daudin, 1800 (Animalia)	Daudin, 1800	Daudin, 1800	1800	1800	1800	124745935	0
Lophostrix cristata	679	species	Crested Owl	Duc à aigrettes	Strigiformes	Strigidae		Lophostrix		Lophostrix cristata	GBIF/TaxRefine	Lophostrix cristata (Daudin, 1800) (Animalia)	(Daudin, 1800)	(Daudin, 1800)		1800	1800	124744593	0
Loxigilla portoricensis	1969	species	Puerto Rican Bullfinch	Sporophile de Porto Rico	Passeriformes	Thraupidae	Coerebinae	Loxigilla		Loxigilla portoricensis	GBIF/TaxRefine	Loxigilla portoricensis (Daudin, 1800) (Animalia)	(Daudin, 1800)	(Daudin, 1800)		1800	1800	124751886	0
Megascops nudipes	677	species	Puerto Rican Screech-Owl	Petit-duc de Porto Rico	Strigiformes	Strigidae		Megascops		Megascops nudipes	GBIF/TaxRefine	Megascops nudipes (Daudin, 1800) (Animalia)	(Daudin, 1800)	(Daudin, 1800)		1800	1800	124744547	0
Morphnus guianensis	308	species	Crested Eagle	Harpie huppée	Accipitriformes	Accipitridae		Morphnus	Monotypic.	Morphnus guianensis	GBIF/TaxRefine	Morphnus guianensis (Daudin, 1800) (Animalia)	(Daudin, 1800)	(Daudin, 1800)		1800	1800	124745852	0
Spizaetus ornatus	312	species	Ornate Hawk-Eagle	Aigle orné	Accipitriformes	Accipitridae		Spizaetus		Spizaetus ornatus	GBIF/TaxRefine	Spizaetus ornatus (Daudin, 1800) (Animalia)	(Daudin, 1800)	(Daudin, 1800)		1800	1800	124745886	0
Anthracothorax viridis	781	species	Green Mango	Mango vert	Apodiformes	Trochilidae	Trochilinae	Anthracothorax	Monotypic.	Anthracothorax viridis	GBIF/TaxRefine	Anthracothorax viridis (Audebert & Vieillot, 1801) (Animalia)	(Audebert & Vieillot, 1801)	(Audebert & Vieillot, 1801)		1801	1801	124744193	0
Chlorostilbon maugaeus	801	species	Puerto Rican Emerald	Émeraude de Porto Rico	Apodiformes	Trochilidae	Trochilinae	Chlorostilbon	Monotypic.	Chlorostilbon maugaeus	GBIF/TaxRefine	Chlorostilbon maugaeus (Audebert & Vieillot, 1801) (Animalia)	(Audebert & Vieillot, 1801)	(Audebert & Vieillot, 1801)		1801	1801	124744225	0
Heliomaster longirostris	854	species	Long-billed Starthroat	Colibri corinne	Apodiformes	Trochilidae	Trochilinae	Heliomaster		Heliomaster longirostris	GBIF/TaxRefine	Heliomaster longirostris (Audebert & Vieillot, 1801) (Animalia)	(Audebert & Vieillot, 1801)	(Audebert & Vieillot, 1801)		1801	1801	124744420	0
Apus pacificus	753	species	Fork-tailed Swift	Martinet de Sibérie	Apodiformes	Apodidae	Apodinae	Apus		Apus pacificus	GBIF/TaxRefine	Apus pacificus (Latham, 1802) (Animalia)	(Latham, 1802)	(Latham, 1802)		1802	1802	124744123	0
Chen canagica	16	species	Emperor Goose	Oie empereur	Anseriformes	Anatidae	Anserinae	Chen	Monotypic.	Chen canagica	GBIF/TaxRefine	Chen canagica (Sevastianov, 1802) (Animalia)	(Sevastianov, 1802)	(Sevastianov, 1802)		1802	1802	124742690	0
Hirundapus caudacutus	750	species	White-throated Needletail	Martinet épineux	Apodiformes	Apodidae	Chaeturinae	Hirundapus		Hirundapus caudacutus	GBIF/TaxRefine	Hirundapus caudacutus (Latham, 1802) (Animalia)	(Latham, 1802)	(Latham, 1802)		1802	1802	124744088	0
Phaethon lepturus	195	species	White-tailed Tropicbird	Phaéton à bec jaune	Phaethontiformes	Phaethontidae		Phaethon		Phaethon lepturus	GBIF/TaxRefine	Phaethon lepturus Daudin, 1802 (Animalia)	Daudin, 1802	Daudin, 1802	1802	1802	1802	124745976	0
Branta leucopsis	20	species	Barnacle Goose	Bernache nonnette	Anseriformes	Anatidae	Anserinae	Branta	Monotypic.	Branta leucopsis	GBIF/TaxRefine	Branta leucopsis (Bechstein, 1803) (Animalia)	(Bechstein, 1803)	(Bechstein, 1803)		1803	1803	131482687	0
Melanerpes portoricensis	939	species	Puerto Rican Woodpecker	Pic de Porto Rico	Piciformes	Picidae	Picinae	Melanerpes	Monotypic.	Melanerpes portoricensis	GBIF/TaxRefine	Melanerpes portoricensis (Daudin, 1803) (Animalia)	(Daudin, 1803)	(Daudin, 1803)		1803	1803	124742881	0
Tringa stagnatilis	407	species	Marsh Sandpiper	Chevalier stagnatile	Charadriiformes	Scolopacidae	Tringinae	Tringa	Monotypic.	Tringa stagnatilis	GBIF/TaxRefine	Tringa stagnatilis (Bechstein, 1803) (Animalia)	(Bechstein, 1803)	(Bechstein, 1803)		1803	1803	131483397	0
Melopsittacus undulatus	585	species	Budgerigar	Perruche ondulée	Psittaciformes	Psittaculidae	Loriinae	Melopsittacus	Monotypic.	Melopsittacus undulatus	GBIF/TaxRefine	Melopsittacus undulatus (Shaw, 1805) (Animalia)	(Shaw, 1805)	(Shaw, 1805)		1805	1805	124743829	0
Poecilotriccus sylvia	1104	species	Slate-headed Tody-Flycatcher	Todirostre de Desmarest	Passeriformes	Tyrannidae	Platyrinchinae	Poecilotriccus		Poecilotriccus sylvia	GBIF/TaxRefine	Poecilotriccus sylvia (Desmarest, 1806) (Animalia)	(Desmarest, 1806)	(Desmarest, 1806)		1806	1806	131881418	0
Accipiter striatus	278	species	Sharp-shinned Hawk	Épervier brun	Accipitriformes	Accipitridae		Accipiter		Accipiter striatus	GBIF/TaxRefine	Accipiter striatus Vieillot, 1807 (Animalia)	Vieillot, 1807	Vieillot, 1807	1807	1807	1807	124762228	0
Lonchura atricapilla	1923	species	Chestnut Munia	Capucin à tête noire	Passeriformes	Estrildidae		Lonchura		Lonchura atricapilla	GBIF/TaxRefine	Lonchura atricapilla (Vieillot, 1807) (Animalia)	(Vieillot, 1807)	(Vieillot, 1807)		1807	1807	124761241	0
Bombycilla cedrorum	1525	species	Cedar Waxwing	Jaseur d'Amérique	Passeriformes	Bombycillidae		Bombycilla	Monotypic.	Bombycilla cedrorum	GBIF/TaxRefine	Bombycilla cedrorum Vieillot, 1808 (Animalia)	Vieillot, 1808	Vieillot, 1808	1808	1808	1808	124748588	0
Margarops fuscatus	1506	species	Pearly-eyed Thrasher	Moqueur corossol	Passeriformes	Mimidae		Margarops		Margarops fuscatus	GBIF/TaxRefine	Margarops fuscatus (Vieillot, 1808) (Animalia)	(Vieillot, 1808)	(Vieillot, 1808)		1808	1808	124749195	0
Mimus gilvus	1488	species	Tropical Mockingbird	Moqueur des savanes	Passeriformes	Mimidae		Mimus		Mimus gilvus	Avibase	Turdus gilvus		(Vieillot, 1808)		1808	1808	131879763	0
Petrochelidon fulva	1330	species	Cave Swallow	Hirondelle à front brun	Passeriformes	Hirundinidae	Hirundininae	Petrochelidon		Petrochelidon fulva	GBIF/TaxRefine	Petrochelidon fulva (Vieillot, 1808) (Animalia)	(Vieillot, 1808)	(Vieillot, 1808)		1808	1808	119126408	0
Pseudoscops clamator	702	species	Striped Owl	Hibou strié	Strigiformes	Strigidae		Pseudoscops		Pseudoscops clamator	GBIF/TaxRefine	Pseudoscops clamator (Vieillot, 1808) (Animalia)	(Vieillot, 1808)	(Vieillot, 1808)		1808	1808	119129160	0
Tachycineta bicolor	1318	species	Tree Swallow	Hirondelle bicolore	Passeriformes	Hirundinidae	Hirundininae	Tachycineta	Monotypic.	Tachycineta bicolor	GBIF/TaxRefine	Tachycineta bicolor (Vieillot, 1808) (Animalia)	(Vieillot, 1808)	(Vieillot, 1808)		1808	1808	124749394	0
Tyrannus savana	1201	species	Fork-tailed Flycatcher	Tyran des savanes	Passeriformes	Tyrannidae	Tyranninae	Tyrannus		Tyrannus savana	Avibase	Tyrannus savana		Vieillot, 1808	1808	1808	1808	131881302	0
Vireo altiloquus	1259	species	Black-whiskered Vireo	Viréo à moustaches	Passeriformes	Vireonidae		Vireo		Vireo altiloquus	GBIF/TaxRefine	Vireo altiloquus (Vieillot, 1808) (Animalia)	(Vieillot, 1808)	(Vieillot, 1808)		1808	1808	124747903	0
Vireo flavifrons	1247	species	Yellow-throated Vireo	Viréo à gorge jaune	Passeriformes	Vireonidae		Vireo	Monotypic.	Vireo flavifrons	Avibase	Vireo flavifrons		Vieillot, 1808	1808	1808	1808	126341876	0
Vireo gilvus	1254	species	Warbling Vireo	Viréo mélodieux	Passeriformes	Vireonidae		Vireo		Vireo gilvus	GBIF/TaxRefine	Vireo gilvus (Vieillot, 1808) (Animalia)	(Vieillot, 1808)	(Vieillot, 1808)		1808	1808	124747906	0
Aythya collaris	53	species	Ring-necked Duck	Fuligule à collier	Anseriformes	Anatidae	Anatinae	Aythya	Monotypic.	Aythya collaris	GBIF/TaxRefine	Aythya collaris (Donovan, 1809) (Animalia)	(Donovan, 1809)	(Donovan, 1809)		1809	1809	131482668	0
Geotrygon violacea	582	species	Violaceous Quail-Dove	Colombe à nuque violette	Columbiformes	Columbidae		Geotrygon		Geotrygon violacea	GBIF/TaxRefine	Geotrygon violacea (Temminck, 1809) (Animalia)	(Temminck, 1809)	(Temminck, 1809)		1809	1809	124744936	0
Parkesia motacilla	1582	species	Louisiana Waterthrush	Paruline hochequeue	Passeriformes	Parulidae		Parkesia	Monotypic.	Parkesia motacilla	GBIF/TaxRefine	Parkesia motacilla (Vieillot, 1809) (Animalia)	(Vieillot, 1809)	(Vieillot, 1809)		1809	1809	124751441	0
Picoides borealis	967	species	Red-cockaded Woodpecker	Pic à face blanche	Piciformes	Picidae	Picinae	Picoides	Monotypic.	Picoides borealis	GBIF/TaxRefine	Picoides borealis (Vieillot, 1809) (Animalia)	(Vieillot, 1809)	(Vieillot, 1809)		1809	1809	124742961	0
Setophaga discolor	1565	species	Prairie Warbler	Paruline des prés	Passeriformes	Parulidae		Setophaga		Setophaga discolor	Avibase	Sylvia discolor		(Vieillot, 1809)		1809	1809	126345844	0
Troglodytes aedon	1384	species	House Wren	Troglodyte familier	Passeriformes	Troglodytidae		Troglodytes		Troglodytes aedon	Avibase	Troglodytes aëdon		Vieillot, 1809	1809	1809	1809	131881316	0
Zenaida aurita	554	species	Zenaida Dove	Tourterelle à queue carrée	Columbiformes	Columbidae		Zenaida		Zenaida aurita	GBIF/TaxRefine	Zenaida aurita (Temminck, 1809) (Animalia)	(Temminck, 1809)	(Temminck, 1809)		1809	1809	124744892	0
Cistothorus palustris	1391	species	Marsh Wren	Troglodyte des marais	Passeriformes	Troglodytidae		Cistothorus		Cistothorus palustris	GBIF/TaxRefine	Cistothorus palustris (A. Wilson, 1810) (Animalia)	(A. Wilson, 1810)	(A. Wilson, 1810)		1810	1810	119126527	0
Columbina talpacoti	562	species	Ruddy Ground-Dove	Colombe rousse	Columbiformes	Columbidae		Columbina		Columbina talpacoti	Avibase	Columba Talpacoti		(Temminck, 1810)		1810	1810	126336413	0
Geothlypis philadelphia	1585	species	Mourning Warbler	Paruline triste	Passeriformes	Parulidae		Geothlypis	Monotypic.	Geothlypis philadelphia	Avibase	Sylvia Philadelphia		(A. Wilson, 1810)		1810	1810	126345803	0
Melospiza melodia	1722	species	Song Sparrow	Bruant chanteur	Passeriformes	Emberizidae		Melospiza		Melospiza melodia	GBIF/TaxRefine	Melospiza melodia (A. Wilson, 1810) (Animalia)	(A. Wilson, 1810)	(A. Wilson, 1810)		1810	1810	119127153	0
Setophaga castanea	1568	species	Bay-breasted Warbler	Paruline à poitrine baie	Passeriformes	Parulidae		Setophaga	Monotypic.	Setophaga castanea	Avibase	Sylvia castanea		(A. Wilson, 1810)		1810	1810	126345830	0
Setophaga cerulea	1570	species	Cerulean Warbler	Paruline azurée	Passeriformes	Parulidae		Setophaga	Monotypic.	Setophaga cerulea	Avibase	Sylvia cerulea		(A. Wilson, 1810)		1810	1810	126345826	0
Spinus pinus	1860	species	Pine Siskin	Tarin des pins	Passeriformes	Fringillidae	Carduelinae	Spinus		Spinus pinus	GBIF/TaxRefine	Spinus pinus (A. Wilson, 1810) [=> Carduelis pinus (A. Wilson, 1810)] (Animalia)	(A. Wilson, 1810)	(A. Wilson, 1810)		1810	1810	119148727	0
Spizella pusilla	1707	species	Field Sparrow	Bruant des champs	Passeriformes	Emberizidae		Spizella		Spizella pusilla	GBIF/TaxRefine	Spizella pusilla (A. Wilson, 1810) (Animalia)	(A. Wilson, 1810)	(A. Wilson, 1810)		1810	1810	119127108	0
Vireo solitarius	1250	species	Blue-headed Vireo	Viréo à tête bleue	Passeriformes	Vireonidae		Vireo		Vireo solitarius	GBIF/TaxRefine	Vireo solitarius (Wilson, 1810) (Animalia)	(Wilson, 1810)	(A. Wilson, 1810)		1810	1810	124747897	0
Aethia pusilla	528	species	Least Auklet	Starique minuscule	Charadriiformes	Alcidae		Aethia	Monotypic.	Aethia pusilla	GBIF/TaxRefine	Aethia pusilla (Pallas, 1811) (Animalia)	(Pallas, 1811)	(Pallas, 1811)		1811	1811	124745648	0
Ammodramus maritimus	1719	species	Seaside Sparrow	Bruant maritime	Passeriformes	Emberizidae		Ammodramus		Ammodramus maritimus	GBIF/TaxRefine	Ammodramus maritimus (A. Wilson, 1811) (Animalia)	(A. Wilson, 1811)	(A. Wilson, 1811)		1811	1811	119127037	0
Anthus cervinus	1520	species	Red-throated Pipit	Pipit à gorge rousse	Passeriformes	Motacillidae		Anthus		Anthus cervinus	GBIF/TaxRefine	Anthus cervinus (Pallas, 1811) (Animalia)	(Pallas, 1811)	(Pallas, 1811)		1811	1811	131482627	0
Ara ambiguus	602	species	Great Green Macaw	Ara de Buffon	Psittaciformes	Psittacidae	Arinae	Ara		Ara ambiguus	GBIF/TaxRefine	Ara ambiguus (Bechstein, 1811) (Animalia)	(Bechstein, 1811)	(Bechstein, 1811)		1811	1811	124743890	0
Ara tricolor	605	species	Cuban Macaw	Ara tricolore	Psittaciformes	Psittacidae	Arinae	Ara	Monotypic.	Ara tricolor	GBIF/TaxRefine	Ara tricolor Bechstein, 1811 (Animalia)	Bechstein, 1811	Bechstein, 1811	1811	1811	1811	124761382	0
Brachyramphus perdix	520	species	Long-billed Murrelet	Guillemot à long bec	Charadriiformes	Alcidae		Brachyramphus	Monotypic. Considered subspecies of <i>B. marmoratus</i> by Peters (1934).	Brachyramphus perdix	GBIF/TaxRefine	Brachyramphus perdix (Pallas, 1811) (Animalia)	(Pallas, 1811)	(Pallas, 1811)		1811	1811	124761216	0
Cardellina pusilla	1601	species	Wilson's Warbler	Paruline à calotte noire	Passeriformes	Parulidae		Cardellina		Cardellina pusilla	Avibase	Muscicapa pusilla		(A. Wilson, 1811)		1811	1811	126345881	0
Catharus guttatus	1454	species	Hermit Thrush	Grive solitaire	Passeriformes	Turdidae		Catharus		Catharus guttatus	GBIF/TaxRefine	Catharus guttatus (Pallas, 1811) (Animalia)	(Pallas, 1811)	(Pallas, 1811)		1811	1811	124748689	0
Cepphus columba	519	species	Pigeon Guillemot	Guillemot colombin	Charadriiformes	Alcidae		Cepphus		Cepphus columba	GBIF/TaxRefine	Cepphus columba Pallas, 1811 (Animalia)	Pallas, 1811	Pallas, 1811	1811	1811	1811	124745636	0
Cerorhinca monocerata	531	species	Rhinoceros Auklet	Macareux rhinocéros	Charadriiformes	Alcidae		Cerorhinca	Monotypic.	Cerorhinca monocerata	GBIF/TaxRefine	Cerorhinca monocerata (Pallas, 1811) (Animalia)	(Pallas, 1811)	(Pallas, 1811)		1811	1811	124745649	0
Chlidonias hybrida	499	species	Whiskered Tern	Guifette moustac	Charadriiformes	Laridae	Sterninae	Chlidonias		Chlidonias hybrida	GBIF/TaxRefine	Chlidonias hybrida (Pallas, 1811) (Animalia)	(Pallas, 1811)	(Pallas, 1811)		1811	1811	124745619	0
Coccyzus erythropthalmus	648	species	Black-billed Cuckoo	Coulicou à bec noir	Cuculiformes	Cuculidae	Cuculinae	Coccyzus	Monotypic.	Coccyzus erythropthalmus	GBIF/TaxRefine	Coccyzus erythropthalmus (Wilson, 1811) (Animalia)	(Wilson, 1811)	(Wilson, 1811)		1811	1811	124743645	0
Ficedula albicilla	1416	species	Taiga Flycatcher	Gobemouche de la taïga	Passeriformes	Muscicapidae		Ficedula	Monotypic.	Ficedula albicilla	GBIF/TaxRefine	Ficedula albicilla (Pallas, 1811) (Animalia)	(Pallas, 1811)	(Pallas, 1811)		1811	1811	125700285	0
Geothlypis formosa	1583	species	Kentucky Warbler	Paruline du Kentucky	Passeriformes	Parulidae		Geothlypis	Monotypic.	Geothlypis formosa	Avibase	Sylvia formosa		(A. Wilson, 1811)		1811	1811	126345804	0
Geotrygon mystacea	572	species	Bridled Quail-Dove	Colombe à croissants	Columbiformes	Columbidae		Geotrygon	Monotypic.	Geotrygon mystacea	GBIF/TaxRefine	Geotrygon mystacea (Temminck, 1811) (Animalia)	(Temminck, 1811)	(Temminck, 1811)		1811	1811	124744935	0
Haliaeetus pelagicus	272	species	Steller's Sea-Eagle	Pygargue empereur	Accipitriformes	Accipitridae		Haliaeetus		Haliaeetus pelagicus	GBIF/TaxRefine	Haliaeetus pelagicus (Pallas, 1811) (Animalia)	(Pallas, 1811)	(Pallas, 1811)		1811	1811	124745694	0
Ictinia mississippiensis	2038	species	Mississippi Kite	Milan du Mississippi	Accipitriformes	Accipitridae		Ictinia	Monotypic.	Ictinia mississippiensis	Avibase	Falco misisippiensis		(A. Wilson, 1811)		1811	1811	126338524	0
Leucosticte arctoa	10711	species	Asian Rosy-Finch	Roselin brun	Passeriformes	Fringillidae	Carduelinae	Leucosticte		Leucosticte arctoa	GBIF/TaxRefine	Leucosticte arctoa (Pallas, 1811) (Animalia)	(Pallas, 1811)	(Pallas, 1811)		1811	1811	124751152	0
Muscicapa dauurica	1419	species	Asian Brown Flycatcher	Gobemouche brun	Passeriformes	Muscicapidae		Muscicapa	Monotypic.	Muscicapa dauurica	GBIF/TaxRefine	Muscicapa dauurica Pallas, 1811 (Animalia)	Pallas, 1811	Pallas, 1811	1811	1811	1811	124748806	0
Nucifraga columbiana	1292	species	Clark's Nutcracker	Cassenoix d'Amérique	Passeriformes	Corvidae		Nucifraga	Monotypic.	Nucifraga columbiana	GBIF/TaxRefine	Nucifraga columbiana (Wilson, 1811) (Animalia)	(Wilson, 1811)	(A. Wilson, 1811)		1811	1811	124748069	0
Oreothlypis peregrina	1535	species	Tennessee Warbler	Paruline obscure	Passeriformes	Parulidae		Oreothlypis	Monotypic.	Oreothlypis peregrina	GBIF/TaxRefine	Oreothlypis peregrina (Wilson, 1811) (Animalia)	(Wilson, 1811)	(A. Wilson, 1811)		1811	1811	115376126	0
Oreothlypis ruficapilla	1537	species	Nashville Warbler	Paruline à joues grises	Passeriformes	Parulidae		Oreothlypis		Oreothlypis ruficapilla	GBIF/TaxRefine	Oreothlypis ruficapilla (Wilson, 1811) (Animalia)	(Wilson, 1811)	(A. Wilson, 1811)		1811	1811	115376128	0
Phalacrocorax pelagicus	212	species	Pelagic Cormorant	Cormoran pélagique	Suliformes	Phalacrocoracidae		Phalacrocorax	Monotypic.	Phalacrocorax pelagicus	GBIF/TaxRefine	Phalacrocorax pelagicus Pallas, 1811 (Animalia)	Pallas, 1811	Pallas, 1811	1811	1811	1811	124761208	0
Phylloscopus proregulus	2016	species	Pallas's Leaf Warbler	Pouillot de Pallas	Passeriformes	Phylloscopidae		Phylloscopus		Phylloscopus proregulus	GBIF/TaxRefine	Phylloscopus proregulus (Pallas, 1811) (Animalia)	(Pallas, 1811)	(Pallas, 1811)		1811	1811	131483223	0
Piranga ludoviciana	1957	species	Western Tanager	Piranga à tête rouge	Passeriformes	Cardinalidae		Piranga	Monotypic.	Piranga ludoviciana	Avibase	Tanagra ludoviciana		(A. Wilson, 1811)		1811	1811	126345922	0
Ptychoramphus aleuticus	526	species	Cassin's Auklet	Starique de Cassin	Charadriiformes	Alcidae		Ptychoramphus		Ptychoramphus aleuticus	GBIF/TaxRefine	Ptychoramphus aleuticus (Pallas, 1811) (Animalia)	(Pallas, 1811)	(Pallas, 1811)		1811	1811	124745644	0
Setophaga magnolia	1547	species	Magnolia Warbler	Paruline à tête cendrée	Passeriformes	Parulidae		Setophaga	Monotypic.	Setophaga magnolia	Avibase	Sylvia magnolia		(A. Wilson, 1811)		1811	1811	126345829	0
Setophaga pinus	1563	species	Pine Warbler	Paruline des pins	Passeriformes	Parulidae		Setophaga		Setophaga pinus	Avibase	Certhia pinus		(A. Wilson, 1811)		1811	1811	126345837	0
Tersina viridis	1656	species	Swallow Tanager	Tersine hirondelle	Passeriformes	Thraupidae	Dacninae	Tersina		Tersina viridis	GBIF/TaxRefine	Tersina viridis (Illiger, 1811) (Animalia)	(Illiger, 1811)	(Illiger, 1811)		1811	1811	131498055	0
Antrostomus vociferus	724	species	Eastern Whip-poor-will	Engoulevent bois-pourri	Caprimulgiformes	Caprimulgidae	Caprimulginae	Antrostomus	Monotypic.	Antrostomus vociferus	Avibase	Caprimulgus vociferus		(A. Wilson, 1812)		1812	1812	126336653	0
Bartramia longicauda	410	species	Upland Sandpiper	Maubèche des champs	Charadriiformes	Scolopacidae	Numeniinae	Bartramia	Monotypic.	Bartramia longicauda	GBIF/TaxRefine	Bartramia longicauda (Bechstein, 1812) (Animalia)	(Bechstein, 1812)	(Bechstein, 1812)		1812	1812	131482675	0
Calidris minuta	432	species	Little Stint	Bécasseau minute	Charadriiformes	Scolopacidae	Arenariinae	Calidris	Monotypic.	Calidris minuta	GBIF/TaxRefine	Calidris minuta (Leisler, 1812) (Animalia)	(Leisler, 1812)	(Leisler, 1812)		1812	1812	131482726	0
Calidris temminckii	433	species	Temminck's Stint	Bécasseau de Temminck	Charadriiformes	Scolopacidae	Arenariinae	Calidris	Monotypic.	Calidris temminckii	GBIF/TaxRefine	Calidris temminckii (Leisler, 1812) (Animalia)	(Leisler, 1812)	(Leisler, 1812)		1812	1812	131482729	0
Corvus ossifragus	1304	species	Fish Crow	Corneille de rivage	Passeriformes	Corvidae		Corvus	Monotypic.	Corvus ossifragus	Avibase	Corvus ossifragus	Wilson, 1812	(A. Wilson, 1812)		1812	1812	124748092	0
Numenius americanus	418	species	Long-billed Curlew	Courlis à long bec	Charadriiformes	Scolopacidae	Numeniinae	Numenius		Numenius americanus	GBIF/TaxRefine	Numenius americanus Bechstein, 1812 (Animalia)	Bechstein, 1812	Bechstein, 1812	1812	1812	1812	124745344	0
Oporornis agilis	1584	species	Connecticut Warbler	Paruline à gorge grise	Passeriformes	Parulidae		Oporornis	Monotypic.	Oporornis agilis	Avibase	Sylvia agilis		(A. Wilson, 1812)		1812	1812	126345800	0
Botaurus lentiginosus	218	species	American Bittern	Butor d'Amérique	Pelecaniformes	Ardeidae		Botaurus	Monotypic.	Botaurus lentiginosus	GBIF/TaxRefine	Botaurus lentiginosus (Rackett, 1813) (Animalia)	(Rackett, 1813)	(Rackett, 1813)		1813	1813	124746088	0
Sterna dougallii	500	species	Roseate Tern	Sterne de Dougall	Charadriiformes	Laridae	Sterninae	Sterna		Sterna dougallii	GBIF/TaxRefine	Sterna dougallii Montagu, 1813 (Animalia)	Montagu, 1813	Montagu, 1813	1813	1813	1813	131483332	0
Tringa solitaria	399	species	Solitary Sandpiper	Chevalier solitaire	Charadriiformes	Scolopacidae	Tringinae	Tringa		Tringa solitaria	Avibase	Tringa solitaria		(A. Wilson, 1813)		1813	1813	131879742	0
Aythya valisineria	50	species	Canvasback	Fuligule à dos blanc	Anseriformes	Anatidae	Anatinae	Aythya	Monotypic.	Aythya valisineria	GBIF/TaxRefine	Aythya valisineria (Wilson, 1814) (Animalia)	(Wilson, 1814)	(Wilson, 1814)		1814	1814	131482673	0
Charadrius wilsonia	379	species	Wilson's Plover	Pluvier de Wilson	Charadriiformes	Charadriidae	Charadriinae	Charadrius		Charadrius wilsonia	GBIF/TaxRefine	Charadrius wilsonia Ord, 1814 (Animalia)	Ord, 1814	Ord, 1814	1814	1814	1814	124745450	0
Cymbilaimus lineatus	1938	species	Fasciated Antshrike	Batara fascié	Passeriformes	Thamnophilidae		Cymbilaimus	Monotypic.	Cymbilaimus lineatus	GBIF/TaxRefine	Cymbilaimus lineatus (Leach, 1814) (Animalia)	(Leach, 1814)	(Leach, 1814)		1814	1814	131498047	0
Chlidonias leucopterus	498	species	White-winged Tern	Guifette leucoptère	Charadriiformes	Laridae	Sterninae	Chlidonias	Monotypic.	Chlidonias leucopterus	GBIF/TaxRefine	Chlidonias leucopterus (Temminck, 1815) (Animalia)	(Temminck, 1815)	(Temminck, 1815)		1815	1815	131482781	0
Chroicocephalus philadelphia	1993	species	Bonaparte's Gull	Mouette de Bonaparte	Charadriiformes	Laridae	Larinae	Chroicocephalus	Monotypic.	Chroicocephalus philadelphia	GBIF/TaxRefine	Chroicocephalus philadelphia (Ord, 1815) (Animalia)	(Ord, 1815)	(Ord, 1815)		1815	1815	119147097	0
Cygnus columbianus	26	species	Tundra Swan	Cygne siffleur	Anseriformes	Anatidae	Anserinae	Cygnus		Cygnus columbianus	GBIF/TaxRefine	Cygnus columbianus (Ord, 1815) (Animalia)	(Ord, 1815)	(Ord, 1815)		1815	1815	131482845	0
Larus delawarensis	465	species	Ring-billed Gull	Goéland à bec cerclé	Charadriiformes	Laridae	Larinae	Larus	Monotypic.	Larus delawarensis	GBIF/TaxRefine	Larus delawarensis Ord, 1815 (Animalia)	Ord, 1815	Ord, 1815	1815	1815	1815	131483012	0
Stercorarius pomarinus	510	species	Pomarine Jaeger	Labbe pomarin	Charadriiformes	Stercorariidae		Stercorarius	Monotypic.	Stercorarius pomarinus	GBIF/TaxRefine	Stercorarius pomarinus (Temminck, 1815) (Animalia)	(Temminck, 1815)	(Temminck, 1815)		1815	1815	131483326	0
Anas cyanoptera	43	species	Cinnamon Teal	Sarcelle cannelle	Anseriformes	Anatidae	Anatinae	Anas		Anas cyanoptera	GBIF/TaxRefine	Anas cyanoptera Vieillot, 1816 (Animalia)	Vieillot, 1816	Vieillot, 1816	1816	1816	1816	124742752	0
Buteo brachyurus	300	species	Short-tailed Hawk	Buse à queue courte	Accipitriformes	Accipitridae		Buteo		Buteo brachyurus	GBIF/TaxRefine	Buteo brachyurus Vieillot, 1816 (Animalia)	Vieillot, 1816	Vieillot, 1816	1816	1816	1816	131881270	0
Dendrocygna bicolor	10	species	Fulvous Whistling-Duck	Dendrocygne fauve	Anseriformes	Anatidae	Dendrocygninae	Dendrocygna	Monotypic.	Dendrocygna bicolor	GBIF/TaxRefine	Dendrocygna bicolor (Vieillot, 1816) (Animalia)	(Vieillot, 1816)	(Vieillot, 1816)		1816	1816	127942254	0
Galbula ruficauda	926	species	Rufous-tailed Jacamar	Jacamar à queue rousse	Piciformes	Galbulidae		Galbula		Galbula ruficauda	GBIF/TaxRefine	Galbula ruficauda Cuvier, 1816 (Animalia)	Cuvier, 1816	Cuvier, 1816	1816	1816	1816	131881352	0
Milvago chimachima	320	species	Yellow-headed Caracara	Caracara à tête jaune	Falconiformes	Falconidae	Falconinae	Milvago		Milvago chimachima	Avibase	Polyborus chimachima		(Vieillot, 1816)		1816	1816	131879694	0
Spizaetus melanoleucus	313	species	Black-and-white Hawk-Eagle	Aigle noir et blanc	Accipitriformes	Accipitridae		Spizaetus	Monotypic.	Spizaetus melanoleucus	GBIF/TaxRefine	Spizaetus melanoleucus (Vieillot, 1816) (Animalia)	(Vieillot, 1816)	(Vieillot, 1816)		1816	1816	124745875	0
Taraba major	1035	species	Great Antshrike	Grand Batara	Passeriformes	Thamnophilidae		Taraba		Taraba major	Avibase	Thamnophilus major		(Vieillot, 1816)		1816	1816	131881404	0
Tringa brevipes	400	species	Gray-tailed Tattler	Chevalier de Sibérie	Charadriiformes	Scolopacidae	Tringinae	Tringa	Monotypic. Referred to as <i>Heterscelus brevipes</i> by Clements (2000) and Howard and Moore (2003).	Tringa brevipes	GBIF/TaxRefine	Tringa brevipes (Vieillot, 1816) (Animalia)	(Vieillot, 1816)	(Vieillot, 1816)		1816	1816	119125280	0
Accipiter bicolor	281	species	Bicolored Hawk	Épervier bicolore	Accipitriformes	Accipitridae		Accipiter		Accipiter bicolor	GBIF/TaxRefine	Accipiter bicolor (Vieillot, 1817) (Animalia)	(Vieillot, 1817)	(Vieillot, 1817)		1817	1817	124745790	0
Anthracothorax nigricollis	778	species	Black-throated Mango	Mango à cravate noire	Apodiformes	Trochilidae	Trochilinae	Anthracothorax	Monotypic.	Anthracothorax nigricollis	GBIF/TaxRefine	Anthracothorax nigricollis (Vieillot, 1817) (Animalia)	(Vieillot, 1817)	(Vieillot, 1817)		1817	1817	131881769	0
Catharus fuscescens	1450	species	Veery	Grive fauve	Passeriformes	Turdidae		Catharus		Catharus fuscescens	GBIF/TaxRefine	Catharus fuscescens (Stephens, 1817) (Animalia)	(Stephens, 1817)	(Stephens, 1817)		1817	1817	124748686	0
Coccycua minuta	641	species	Little Cuckoo	Petit Piaye	Cuculiformes	Cuculidae	Cuculinae	Coccycua		Coccycua minuta	Avibase	Coccyzus minutus		(Vieillot, 1817)		1817	1817	131879544	0
Coccyzus melacoryphus	643	species	Dark-billed Cuckoo	Coulicou de Vieillot	Cuculiformes	Cuculidae	Cuculinae	Coccyzus	Monotypic.	Coccyzus melacoryphus	GBIF/TaxRefine	Coccyzus melacoryphus Vieillot, 1817 (Animalia)	Vieillot, 1817	Vieillot, 1817	1817	1817	1817	124743650	0
Emberizoides herbicola	1671	species	Wedge-tailed Grass-Finch	Grand Tardivole	Passeriformes	Thraupidae	Emberizoidinae	Emberizoides		Emberizoides herbicola	GBIF/TaxRefine	Emberizoides herbicola (Vieillot, 1817) (Animalia)	(Vieillot, 1817)	(Vieillot, 1817)		1817	1817	124751828	0
Estrilda caerulescens	1913	species	Lavender Waxbill	Astrild queue-de-vinaigre	Passeriformes	Estrildidae		Estrilda	Monotypic.	Estrilda caerulescens	GBIF/TaxRefine	Estrilda caerulescens (Vieillot, 1817) (Animalia)	(Vieillot, 1817)	(Vieillot, 1817)		1817	1817	124750956	0
Estrilda melpoda	1914	species	Orange-cheeked Waxbill	Astrild à joues orange	Passeriformes	Estrildidae		Estrilda		Estrilda melpoda	GBIF/TaxRefine	Estrilda melpoda (Vieillot, 1817) (Animalia)	(Vieillot, 1817)	(Vieillot, 1817)		1817	1817	124750964	0
Geranospiza caerulescens	283	species	Crane Hawk	Buse échasse	Accipitriformes	Accipitridae		Geranospiza		Geranospiza caerulescens	GBIF/TaxRefine	Geranospiza caerulescens (Vieillot, 1817) (Animalia)	(Vieillot, 1817)	(Vieillot, 1817)		1817	1817	124745803	0
Habia rubica	1949	species	Red-crowned Ant-Tanager	Habia à couronne rouge	Passeriformes	Cardinalidae		Habia		Habia rubica	GBIF/TaxRefine	Habia rubica (Vieillot, 1817) (Animalia)	(Vieillot, 1817)	(Vieillot, 1817)		1817	1817	131497935	0
Megascops choliba	673	species	Tropical Screech-Owl	Petit-duc choliba	Strigiformes	Strigidae		Megascops		Megascops choliba	GBIF/TaxRefine	Megascops choliba (Vieillot, 1817) (Animalia)	(Vieillot, 1817)	(Vieillot, 1817)		1817	1817	131881417	0
Micrastur ruficollis	314	species	Barred Forest-Falcon	Carnifex barré	Falconiformes	Falconidae	Herpetotherinae	Micrastur		Micrastur ruficollis	GBIF/TaxRefine	Micrastur ruficollis (Vieillot, 1817) (Animalia)	(Vieillot, 1817)	(Vieillot, 1817)		1817	1817	131881277	0
Micrastur semitorquatus	316	species	Collared Forest-Falcon	Carnifex à collier	Falconiformes	Falconidae	Herpetotherinae	Micrastur		Micrastur semitorquatus	GBIF/TaxRefine	Micrastur semitorquatus (Vieillot, 1817) (Animalia)	(Vieillot, 1817)	(Vieillot, 1817)		1817	1817	124745904	0
Myiopagis viridicata	1081	species	Greenish Elaenia	Élénie verdâtre	Passeriformes	Tyrannidae	Elaeniinae	Myiopagis		Myiopagis viridicata	GBIF/TaxRefine	Myiopagis viridicata (Vieillot, 1817) (Animalia)	(Vieillot, 1817)	(Vieillot, 1817)		1817	1817	131881353	0
Myrmotherula axillaris	1047	species	White-flanked Antwren	Myrmidon à flancs blancs	Passeriformes	Thamnophilidae		Myrmotherula		Myrmotherula axillaris	GBIF/TaxRefine	Myrmotherula axillaris (Vieillot, 1817) (Animalia)	(Vieillot, 1817)	(Vieillot, 1817)		1817	1817	124746976	0
Numenius tenuirostris	416	species	Slender-billed Curlew	Courlis à bec grêle	Charadriiformes	Scolopacidae	Numeniinae	Numenius	Monotypic.	Numenius tenuirostris	GBIF/TaxRefine	Numenius tenuirostris Vieillot, 1817 (Animalia)	Vieillot, 1817	Vieillot, 1817	1817	1817	1817	131483120	0
Petrochelidon pyrrhonota	1329	species	Cliff Swallow	Hirondelle à front blanc	Passeriformes	Hirundinidae	Hirundininae	Petrochelidon		Petrochelidon pyrrhonota	Avibase	Hirundo pyrrhonota		(Vieillot, 1817)		1817	1817	126343093	0
Plegadis chihi	248	species	White-faced Ibis	Ibis à face blanche	Pelecaniformes	Threskiornithidae	Threskiornithinae	Plegadis	Monotypic.	Plegadis chihi	GBIF/TaxRefine	Plegadis chihi (Vieillot, 1817) (Animalia)	(Vieillot, 1817)	(Vieillot, 1817)		1817	1817	124746102	0
Priotelus roseigaster	880	species	Hispaniolan Trogon	Trogon damoiseau	Trogoniformes	Trogonidae	Trogoninae	Priotelus	Monotypic.	Priotelus roseigaster	GBIF/TaxRefine	Priotelus roseigaster (Vieillot, 1817) (Animalia)	(Vieillot, 1817)	(Vieillot, 1817)		1817	1817	124743346	0
Pygochelidon cyanoleuca	1323	species	Blue-and-white Swallow	Hirondelle bleu et blanc	Passeriformes	Hirundinidae	Hirundininae	Pygochelidon	Monotypic.	Pygochelidon cyanoleuca	Avibase	Hirundo cyanoleuca		(Vieillot, 1817)		1817	1817	131881970	0
Rostrhamus sociabilis	265	species	Snail Kite	Milan des marais	Accipitriformes	Accipitridae		Rostrhamus		Rostrhamus sociabilis	GBIF/TaxRefine	Rostrhamus sociabilis (Vieillot, 1817) (Animalia)	(Vieillot, 1817)	(Vieillot, 1817)		1817	1817	127942266	0
Saltator albicollis	1746	species	Lesser Antillean Saltator	Saltator gros-bec	Passeriformes	Thraupidae	Saltatorinae	Saltator		Saltator albicollis	GBIF/TaxRefine	Saltator albicollis Vieillot, 1817 (Animalia)	Vieillot, 1817	Vieillot, 1817	1817	1817	1817	124761666	0
Saltator coerulescens	1748	species	Grayish Saltator	Saltator gris	Passeriformes	Thraupidae	Saltatorinae	Saltator		Saltator coerulescens	Avibase	Saltator coerulescens		Vieillot, 1817	1817	1817	1817	131881397	0
Setophaga pitiayumi	1544	species	Tropical Parula	Paruline à joues noires	Passeriformes	Parulidae		Setophaga		Setophaga pitiayumi	GBIF/TaxRefine	Setophaga pitiayumi (Animalia)		(Vieillot, 1817)		1817	1817	126345828	0
Steatornis caripensis	733	species	Oilbird	Guacharo des cavernes	Steatornithiformes	Steatornithidae		Steatornis	Monotypic.	Steatornis caripensis	GBIF/TaxRefine	Steatornis caripensis Humboldt, 1817 (Animalia)	Humboldt, 1817	Humboldt, 1817	1817	1817	1817	124744684	0
Stelgidopteryx ruficollis	1327	species	Southern Rough-winged Swallow	Hirondelle à gorge rousse	Passeriformes	Hirundinidae	Hirundininae	Stelgidopteryx		Stelgidopteryx ruficollis	Avibase	Hirundo ruficollis		(Vieillot, 1817)		1817	1817	131881851	0
Streptoprocne rutila	738	species	Chestnut-collared Swift	Martinet à collier roux	Apodiformes	Apodidae	Cypseloidinae	Streptoprocne		Streptoprocne rutila	Avibase	Hirundo rutila		(Vieillot, 1817)		1817	1817	131881079	0
Trogon collaris	888	species	Collared Trogon	Trogon rosalba	Trogoniformes	Trogonidae	Trogoninae	Trogon		Trogon collaris	GBIF/TaxRefine	Trogon collaris Vieillot, 1817 (Animalia)	Vieillot, 1817	Vieillot, 1817	1817	1817	1817	124743357	0
Agapornis roseicollis	10671	species	Rosy-faced Lovebird	Inséparable rosegorge	Psittaciformes	Psittaculidae	Agapornithinae	Agapornis		Agapornis roseicollis	GBIF/TaxRefine	Agapornis roseicollis (Vieillot, 1818) (Animalia)	(Vieillot, 1818)	(Vieillot, 1818)		1818	1818	124743850	0
Charadrius collaris	377	species	Collared Plover	Pluvier de d'Azara	Charadriiformes	Charadriidae	Charadriinae	Charadrius	Monotypic.	Charadrius collaris	GBIF/TaxRefine	Charadrius collaris Vieillot, 1818 (Animalia)	Vieillot, 1818	Vieillot, 1818	1818	1818	1818	124745464	0
Chroicocephalus cirrocephalus	1926	species	Gray-hooded Gull	Mouette à tête grise	Charadriiformes	Laridae	Larinae	Chroicocephalus		Chroicocephalus cirrocephalus	GBIF/TaxRefine	Chroicocephalus cirrocephalus (Vieillot, 1818) (Animalia)	(Vieillot, 1818)	(Vieillot, 1818)		1818	1818	127942189	0
Colonia colonus	1158	species	Long-tailed Tyrant	Moucherolle à longs brins	Passeriformes	Tyrannidae	Fluvicolinae	Colonia		Colonia colonus	GBIF/TaxRefine	Colonia colonus (Vieillot, 1818) (Animalia)	(Vieillot, 1818)	(Vieillot, 1818)		1818	1818	131881901	0
Dendrocincla fuliginosa	1015	species	Plain-brown Woodcreeper	Grimpar enfumé	Passeriformes	Furnariidae	Dendrocolaptinae	Dendrocincla		Dendrocincla fuliginosa	GBIF/TaxRefine	Dendrocincla fuliginosa (Vieillot, 1818) (Animalia)	(Vieillot, 1818)	(Vieillot, 1818)		1818	1818	131881690	0
Doricha enicura	859	species	Slender Sheartail	Colibri à queue singulière	Apodiformes	Trochilidae	Trochilinae	Doricha	Monotypic.	Doricha enicura	GBIF/TaxRefine	Doricha enicura (Vieillot, 1818) (Animalia)	(Vieillot, 1818)	(Vieillot, 1818)		1818	1818	124744427	0
Elanus leucurus	264	species	White-tailed Kite	Élanion à queue blanche	Accipitriformes	Accipitridae		Elanus		Elanus leucurus	Avibase	Milvus leucurus		(Vieillot, 1818)		1818	1818	128008212	0
Empidonax virescens	1139	species	Acadian Flycatcher	Moucherolle vert	Passeriformes	Tyrannidae	Fluvicolinae	Empidonax	Monotypic.	Empidonax virescens	GBIF/TaxRefine	Empidonax virescens (Vieillot, 1818) (Animalia)	(Vieillot, 1818)	(Vieillot, 1818)		1818	1818	131881308	0
Empidonomus varius	1190	species	Variegated Flycatcher	Tyran tacheté	Passeriformes	Tyrannidae	Tyranninae	Empidonomus		Empidonomus varius	GBIF/TaxRefine	Empidonomus varius (Vieillot, 1818) (Animalia)	(Vieillot, 1818)	(Vieillot, 1818)		1818	1818	131881664	0
Gallinula galeata	357	species	Common Gallinule	Gallinule d'Amérique	Gruiformes	Rallidae		Gallinula		Gallinula galeata	GBIF/TaxRefine	Gallinula galeata (Animalia)		(Lichtenstein, 1818)		1818	1818	131880207	0
Hemithraupis flavicollis	1623	species	Yellow-backed Tanager	Tangara à dos jaune	Passeriformes	Thraupidae	Hemithraupinae	Hemithraupis		Hemithraupis flavicollis	GBIF/TaxRefine	Hemithraupis flavicollis (Vieillot, 1818) (Animalia)	(Vieillot, 1818)	(Vieillot, 1818)		1818	1818	131881737	0
Hylocharis leucotis	813	species	White-eared Hummingbird	Saphir à oreilles blanches	Apodiformes	Trochilidae	Trochilinae	Hylocharis		Hylocharis leucotis	GBIF/TaxRefine	Hylocharis leucotis (Vieillot, 1818) (Animalia)	(Vieillot, 1818)	(Vieillot, 1818)		1818	1818	124744246	0
Larus crassirostris	463	species	Black-tailed Gull	Goéland à queue noire	Charadriiformes	Laridae	Larinae	Larus	Monotypic.	Larus crassirostris	GBIF/TaxRefine	Larus crassirostris Vieillot, 1818 (Animalia)	Vieillot, 1818	Vieillot, 1818	1818	1818	1818	124745540	0
Legatus leucophaius	1189	species	Piratic Flycatcher	Tyran pirate	Passeriformes	Tyrannidae	Tyranninae	Legatus		Legatus leucophaius	GBIF/TaxRefine	Legatus leucophaius (Vieillot, 1818) (Animalia)	(Vieillot, 1818)	(Vieillot, 1818)		1818	1818	131881383	0
Oceanodroma leucorhoa	186	species	Leach's Storm-Petrel	Océanite cul-blanc	Procellariiformes	Hydrobatidae		Oceanodroma		Oceanodroma leucorhoa	GBIF/TaxRefine	Oceanodroma leucorhoa (Vieillot, 1818) (Animalia)	(Vieillot, 1818)	(Vieillot, 1818)		1818	1818	127942213	0
Pachyramphus polychopterus	2025	species	White-winged Becard	Bécarde à ailes blanches	Passeriformes	Tityridae		Pachyramphus		Pachyramphus polychopterus	GBIF/TaxRefine	Pachyramphus polychopterus (Vieillot, 1818) (Animalia)	(Vieillot, 1818)	(Vieillot, 1818)		1818	1818	131498014	0
Patagioenas plumbea	2050	species	Plumbeous Pigeon	Pigeon plombé	Columbiformes	Columbidae		Patagioenas		Patagioenas plumbea	GBIF/TaxRefine	Patagioenas plumbea (Vieillot, 1818) (Animalia)	(Vieillot, 1818)	(Vieillot, 1818)		1818	1818	131881941	0
Philydor rufum	1005	species	Buff-fronted Foliage-gleaner	Anabate roux	Passeriformes	Furnariidae	Furnariinae	Philydor		Philydor rufum	GBIF/TaxRefine	Philydor rufum (Vieillot, 1818) (Animalia)	(Vieillot, 1818)	(Vieillot, 1818)		1818	1818	124747290	0
Piculus chrysochloros	975	species	Golden-green Woodpecker	Pic vert-doré	Piciformes	Picidae	Picinae	Piculus		Piculus chrysochloros	GBIF/TaxRefine	Piculus chrysochloros (Vieillot, 1818) (Animalia)	(Vieillot, 1818)	(Vieillot, 1818)		1818	1818	124742985	0
Platyrinchus mystaceus	1113	species	White-throated Spadebill	Platyrhynque à moustaches	Passeriformes	Tyrannidae	Platyrinchinae	Platyrinchus		Platyrinchus mystaceus	GBIF/TaxRefine	Platyrinchus mystaceus Vieillot, 1818 (Animalia)	Vieillot, 1818	Vieillot, 1818	1818	1818	1818	131881926	0
Ramphocinclus brachyurus	1502	species	White-breasted Thrasher	Moqueur gorge-blanche	Passeriformes	Mimidae		Ramphocinclus		Ramphocinclus brachyurus	GBIF/TaxRefine	Ramphocinclus brachyurus (Vieillot, 1818) (Animalia)	(Vieillot, 1818)	(Vieillot, 1818)		1818	1818	124749193	0
Sittasomus griseicapillus	1018	species	Olivaceous Woodcreeper	Grimpar fauvette	Passeriformes	Furnariidae	Dendrocolaptinae	Sittasomus		Sittasomus griseicapillus	GBIF/TaxRefine	Sittasomus griseicapillus (Vieillot, 1818) (Animalia)	(Vieillot, 1818)	(Vieillot, 1818)		1818	1818	124747334	0
Calidris fuscicollis	436	species	White-rumped Sandpiper	Bécasseau à croupion blanc	Charadriiformes	Scolopacidae	Arenariinae	Calidris	Monotypic.	Calidris fuscicollis	GBIF/TaxRefine	Calidris fuscicollis (Vieillot, 1819) (Animalia)	(Vieillot, 1819)	(Vieillot, 1819)		1819	1819	131482723	0
Calidris melanotos	438	species	Pectoral Sandpiper	Bécasseau à poitrine cendrée	Charadriiformes	Scolopacidae	Arenariinae	Calidris	Monotypic.	Calidris melanotos	GBIF/TaxRefine	Calidris melanotos (Vieillot, 1819) (Animalia)	(Vieillot, 1819)	(Vieillot, 1819)		1819	1819	131482725	0
Calidris minutilla	435	species	Least Sandpiper	Bécasseau minuscule	Charadriiformes	Scolopacidae	Arenariinae	Calidris	Monotypic.	Calidris minutilla	GBIF/TaxRefine	Calidris minutilla (Vieillot, 1819) (Animalia)	(Vieillot, 1819)	(Vieillot, 1819)		1819	1819	127942302	0
Calidris subruficollis	10471	species	Buff-breasted Sandpiper	Bécasseau roussâtre	Charadriiformes	Scolopacidae	Arenariinae	Calidris	Formerly placed in the genus Tryngites. Monotypic.	Calidris subruficollis	Avibase	Tringa subruficollis		(Vieillot, 1819)		1819	1819	NA	0
Glyphorynchus spirurus	1020	species	Wedge-billed Woodcreeper	Grimpar bec-en-coin	Passeriformes	Furnariidae	Dendrocolaptinae	Glyphorynchus		Glyphorynchus spirurus	GBIF/TaxRefine	Glyphorynchus spirurus (Vieillot, 1819) (Animalia)	(Vieillot, 1819)	(Vieillot, 1819)		1819	1819	131498020	0
Jabiru mycteria	252	species	Jabiru	Jabiru d'Amérique	Ciconiiformes	Ciconiidae		Jabiru	Monotypic.	Jabiru mycteria	GBIF/TaxRefine	Jabiru mycteria (Lichtenstein, 1819) (Animalia)	(Lichtenstein, 1819)	(Lichtenstein, 1819)		1819	1819	127942248	0
Machetornis rixosa	1159	species	Cattle Tyrant	Moucherolle querelleur	Passeriformes	Tyrannidae	Fluvicolinae	Machetornis		Machetornis rixosa	Avibase	Tyrannus rixosus		(Vieillot, 1819)		1819	1819	131879942	0
Phalaropus tricolor	457	species	Wilson's Phalarope	Phalarope de Wilson	Charadriiformes	Scolopacidae	Tringinae	Phalaropus	Monotypic.	Phalaropus tricolor	GBIF/TaxRefine	Phalaropus tricolor (Vieillot, 1819) (Animalia)	(Vieillot, 1819)	(Vieillot, 1819)		1819	1819	131483194	0
Pheugopedius rutilus	10111	species	Rufous-breasted Wren	Troglodyte des halliers	Passeriformes	Troglodytidae		Pheugopedius		Pheugopedius rutilus	Avibase	Thryothorus rutilus		Vieillot, 1819	1819	1819	1819	126343988	0
Quiscalus major	1787	species	Boat-tailed Grackle	Quiscale des marais	Passeriformes	Icteridae		Quiscalus		Quiscalus major	GBIF/TaxRefine	Quiscalus major Vieillot, 1819 (Animalia)	Vieillot, 1819	Vieillot, 1819	1819	1819	1819	124752045	0
Rallus limicola	342	species	Virginia Rail	Râle de Virginie	Gruiformes	Rallidae		Rallus		Rallus limicola	GBIF/TaxRefine	Rallus limicola Vieillot, 1819 (Animalia)	Vieillot, 1819	Vieillot, 1819	1819	1819	1819	124745199	0
Ramphocaenus melanurus	1936	species	Long-billed Gnatwren	Microbate à long bec	Passeriformes	Polioptilidae		Ramphocaenus		Ramphocaenus melanurus	GBIF/TaxRefine	Ramphocaenus melanurus Vieillot, 1819 (Animalia)	Vieillot, 1819	Vieillot, 1819	1819	1819	1819	131497943	0
Stercorarius longicaudus	512	species	Long-tailed Jaeger	Labbe à longue queue	Charadriiformes	Stercorariidae		Stercorarius		Stercorarius longicaudus	GBIF/TaxRefine	Stercorarius longicaudus Vieillot, 1819 (Animalia)	Vieillot, 1819	Vieillot, 1819	1819	1819	1819	131483324	0
Sternula superciliaris	492	species	Yellow-billed Tern	Sterne argentée	Charadriiformes	Laridae	Sterninae	Sternula	Monotypic.	Sternula superciliaris	GBIF/TaxRefine	Sternula superciliaris (Vieillot, 1819) (Animalia)	(Vieillot, 1819)	(Vieillot, 1819)		1819	1819	127942200	0
Troglodytes hiemalis	2066	species	Winter Wren	Troglodyte des forêts	Passeriformes	Troglodytidae		Troglodytes		Troglodytes hiemalis	GBIF/TaxRefine	Troglodytes hiemalis Viellot, 1819 (Animalia)	Viellot, 1819	Vieillot, 1819	1819	1819	1819	116663747	0
Tyrannus melancholicus	1191	species	Tropical Kingbird	Tyran mélancolique	Passeriformes	Tyrannidae	Tyranninae	Tyrannus		Tyrannus melancholicus	Avibase	Tyrannus melancholicus		Vieillot, 1819	1819	1819	1819	131881301	0
Xema sabini	1988	species	Sabine's Gull	Mouette de Sabine	Charadriiformes	Laridae	Larinae	Xema		Xema sabini	GBIF/TaxRefine	Xema sabini (Sabine, 1819) (Animalia)	(Sabine, 1819)	(Sabine, 1819)		1819	1819	127942327	0
Campylorhamphus trochilirostris	1032	species	Red-billed Scythebill	Grimpar à bec rouge	Passeriformes	Furnariidae	Dendrocolaptinae	Campylorhamphus		Campylorhamphus trochilirostris	GBIF/TaxRefine	Campylorhamphus trochilirostris (Lichtenstein, 1820) (Animalia)	(Lichtenstein, 1820)	(Lichtenstein, 1820)		1820	1820	131881696	0
Colaptes rubiginosus	976	species	Golden-olive Woodpecker	Pic or-olive	Piciformes	Picidae	Picinae	Colaptes		Colaptes rubiginosus	GBIF/TaxRefine	Colaptes rubiginosus (Swainson, 1820) (Animalia)	(Swainson, 1820)	(Swainson, 1820)		1820	1820	124742988	0
Dendrocolaptes picumnus	1023	species	Black-banded Woodcreeper	Grimpar varié	Passeriformes	Furnariidae	Dendrocolaptinae	Dendrocolaptes		Dendrocolaptes picumnus	GBIF/TaxRefine	Dendrocolaptes picumnus Lichtenstein, 1820 (Animalia)	Lichtenstein, 1820	Lichtenstein, 1820	1820	1820	1820	131881375	0
Haematopus palliatus	388	species	American Oystercatcher	Huîtrier d'Amérique	Charadriiformes	Haematopodidae		Haematopus		Haematopus palliatus	GBIF/TaxRefine	Haematopus palliatus Temminck, 1820 (Animalia)	Temminck, 1820	Temminck, 1820	1820	1820	1820	124745423	0
Meleagris ocellata	111	species	Ocellated Turkey	Dindon ocellé	Galliformes	Phasianidae	Meleagridinae	Meleagris	Monotypic.	Meleagris ocellata	GBIF/TaxRefine	Meleagris ocellata Cuvier, 1820 (Animalia)	Cuvier, 1820	Cuvier, 1820	1820	1820	1820	119127635	0
Neomorphus geoffroyi	660	species	Rufous-vented Ground-Cuckoo	Géocoucou de Geoffroy	Cuculiformes	Cuculidae	Neomorphinae	Neomorphus		Neomorphus geoffroyi	GBIF/TaxRefine	Neomorphus geoffroyi (Temminck, 1820) (Animalia)	(Temminck, 1820)	(Temminck, 1820)		1820	1820	124743672	0
Oceanites oceanicus	181	species	Wilson's Storm-Petrel	Océanite de Wilson	Procellariiformes	Hydrobatidae		Oceanites		Oceanites oceanicus	GBIF/TaxRefine	Oceanites oceanicus (Kuhl, 1820) (Animalia)	(Kuhl, 1820)	(Kuhl, 1820)		1820	1820	124746290	0
Pterodroma hasitata	1981	species	Black-capped Petrel	Pétrel diablotin	Procellariiformes	Procellariidae		Pterodroma		Pterodroma hasitata	GBIF/TaxRefine	Pterodroma hasitata (Kuhl, 1820) (Animalia)	(Kuhl, 1820)	(Kuhl, 1820)		1820	1820	127942209	0
Rhynchocyclus olivaceus	1109	species	Olivaceous Flatbill	Platyrhynque olivâtre	Passeriformes	Tyrannidae	Platyrinchinae	Rhynchocyclus		Rhynchocyclus olivaceus	GBIF/TaxRefine	Rhynchocyclus olivaceus (Temminck, 1820) (Animalia)	(Temminck, 1820)	(Temminck, 1820)		1820	1820	124746541	0
Spinus cucullatus	1864	species	Red Siskin	Chardonneret rouge	Passeriformes	Fringillidae	Carduelinae	Spinus	Monotypic.	Spinus cucullatus	Avibase	Carduelis cucullata		Swainson, 1820	1820	1820	1820	NA	0
Spizaetus tyrannus	311	species	Black Hawk-Eagle	Aigle tyran	Accipitriformes	Accipitridae		Spizaetus		Spizaetus tyrannus	Avibase	Falco tyrannus		(Wied, 1820)		1820	1820	126338402	0
Turdus naumanni	1458	species	Dusky Thrush	Grive de Naumann	Passeriformes	Turdidae		Turdus	Monotypic.	Turdus naumanni	GBIF/TaxRefine	Turdus naumanni Temminck, 1820 (Animalia)	Temminck, 1820	Temminck, 1820	1820	1820	1820	124748720	0
Accipiter soloensis	276	species	Chinese Sparrowhawk	Épervier de Horsfield	Accipitriformes	Accipitridae		Accipiter	Monotypic. Formerly known as Gray Frog-Hawk.	Accipiter soloensis	GBIF/TaxRefine	Accipiter soloensis (Horsfield, 1821) (Animalia)	(Horsfield, 1821)	(Horsfield, 1821)		1821	1821	124745755	0
Calidris acuminata	439	species	Sharp-tailed Sandpiper	Bécasseau à queue pointue	Charadriiformes	Scolopacidae	Arenariinae	Calidris	Monotypic.	Calidris acuminata	GBIF/TaxRefine	Calidris acuminata (Horsfield, 1821) (Animalia)	(Horsfield, 1821)	(Horsfield, 1821)		1821	1821	131482716	0
Calidris tenuirostris	426	species	Great Knot	Bécasseau de l'Anadyr	Charadriiformes	Scolopacidae	Arenariinae	Calidris	Monotypic.	Calidris tenuirostris	GBIF/TaxRefine	Calidris tenuirostris (Horsfield, 1821) (Animalia)	(Horsfield, 1821)	(Horsfield, 1821)		1821	1821	131482730	0
Fratercula corniculata	533	species	Horned Puffin	Macareux cornu	Charadriiformes	Alcidae		Fratercula	Monotypic.	Fratercula corniculata	Avibase	Mormon corniculata		(J. F. Naumann, 1821)		1821	1821	126338195	0
Helicolestes hamatus	266	species	Slender-billed Kite	Milan à long bec	Accipitriformes	Accipitridae		Helicolestes	Monotypic.	Helicolestes hamatus	GBIF/TaxRefine	Helicolestes hamatus (Temminck, 1821) (Animalia)	(Temminck, 1821)	(Temminck, 1821)		1821	1821	127942192	0
Oxyruncus cristatus	1223	species	Sharpbill	Oxyrhynque huppé	Passeriformes	Oxyruncidae		Oxyruncus		Oxyruncus cristatus	GBIF/TaxRefine	Oxyruncus cristatus Swainson, 1821 (Animalia)	Swainson, 1821	Swainson, 1821	1821	1821	1821	119132862	0
Thraupis palmarum	1640	species	Palm Tanager	Tangara des palmiers	Passeriformes	Thraupidae	Thraupinae	Thraupis		Thraupis palmarum	Avibase	Tanagra palmarum		(Wied, 1821)		1821	1821	131881887	0
Xenops rutilans	1010	species	Streaked Xenops	Sittine striée	Passeriformes	Furnariidae	Furnariinae	Xenops		Xenops rutilans	Avibase	Xenops rutilans		Temminck, 1821	1821	1821	1821	131881824	0
Chondrohierax uncinatus	261	species	Hook-billed Kite	Milan bec-en-croc	Accipitriformes	Accipitridae		Chondrohierax		Chondrohierax uncinatus	GBIF/TaxRefine	Chondrohierax uncinatus (Temminck, 1822) (Animalia)	(Temminck, 1822)	(Temminck, 1822)		1822	1822	131881272	0
Corvus brachyrhynchos	1296	species	American Crow	Corneille d'Amérique	Passeriformes	Corvidae		Corvus		Corvus brachyrhynchos	GBIF/TaxRefine	Corvus brachyrhynchos Brehm, 1822 (Animalia)	Brehm, 1822	Brehm, 1822	1822	1822	1822	124748091	0
Elaenia flavogaster	1083	species	Yellow-bellied Elaenia	Élénie à ventre jaune	Passeriformes	Tyrannidae	Elaeniinae	Elaenia		Elaenia flavogaster	GBIF/TaxRefine	Elaenia flavogaster (Thunberg, 1822) (Animalia)	(Thunberg, 1822)	(Thunberg, 1822)		1822	1822	131881377	0
Falco femoralis	327	species	Aplomado Falcon	Faucon aplomado	Falconiformes	Falconidae	Falconinae	Falco		Falco femoralis	GBIF/TaxRefine	Falco femoralis Temminck, 1822 (Animalia)	Temminck, 1822	Temminck, 1822	1822	1822	1822	124745933	0
Herpsilochmus rufimarginatus	1049	species	Rufous-winged Antwren	Grisin à ailes rousses	Passeriformes	Thamnophilidae		Herpsilochmus		Herpsilochmus rufimarginatus	GBIF/TaxRefine	Herpsilochmus rufimarginatus (Temminck, 1822) (Animalia)	(Temminck, 1822)	(Temminck, 1822)		1822	1822	131498023	0
Larus glaucoides	470	species	Iceland Gull	Goéland arctique	Charadriiformes	Laridae	Larinae	Larus		Larus glaucoides	GBIF/TaxRefine	Larus glaucoides Meyer, 1822 (Animalia)	Meyer, 1822	Meyer, 1822	1822	1822	1822	131483015	0
Piranga flava	1954	species	Hepatic Tanager	Piranga orangé	Passeriformes	Cardinalidae		Piranga		Piranga flava	GBIF/TaxRefine	Piranga flava (Vieillot, 1822) (Animalia)	(Vieillot, 1822)	(Vieillot, 1822)		1822	1822	131881335	0
Buteo platypterus	298	species	Broad-winged Hawk	Petite Buse	Accipitriformes	Accipitridae		Buteo		Buteo platypterus	GBIF/TaxRefine	Buteo platypterus (Vieillot, 1823) (Animalia)	(Vieillot, 1823)	(Vieillot, 1823)		1823	1823	131881268	0
Capsiempis flaveola	1076	species	Yellow Tyrannulet	Tyranneau flavéole	Passeriformes	Tyrannidae	Elaeniinae	Capsiempis		Capsiempis flaveola	Avibase	M [uscicapa] flaveola		(Lichtenstein, 1823)		1823	1823	131880025	0
Chondestes grammacus	1711	species	Lark Sparrow	Bruant à joues marron	Passeriformes	Emberizidae		Chondestes		Chondestes grammacus	GBIF/TaxRefine	Chondestes grammacus (Say, 1823) (Animalia)	(Say, 1823)	(Say, 1823)		1823	1823	124751318	0
Dendragapus obscurus	105	species	Dusky Grouse	Tétras sombre	Galliformes	Phasianidae	Tetraoninae	Dendragapus		Dendragapus obscurus	GBIF/TaxRefine	Dendragapus obscurus (Say, 1823) (Animalia)	(Say, 1823)	(Say, 1823)		1823	1823	124762334	0
Dysithamnus mentalis	1042	species	Plain Antvireo	Batara gorgeret	Passeriformes	Thamnophilidae		Dysithamnus		Dysithamnus mentalis	GBIF/TaxRefine	Dysithamnus mentalis (Temminck, 1823) (Animalia)	(Temminck, 1823)	(Temminck, 1823)		1823	1823	131881376	0
Estrilda troglodytes	1915	species	Black-rumped Waxbill	Astrild cendré	Passeriformes	Estrildidae		Estrilda	Monotypic.	Estrilda troglodytes	GBIF/TaxRefine	Estrilda troglodytes (Lichtenstein, 1823) (Animalia)	(Lichtenstein, 1823)	(Lichtenstein, 1823)		1823	1823	124750967	0
Larus dominicanus	478	species	Kelp Gull	Goéland dominicain	Charadriiformes	Laridae	Larinae	Larus	Monotypic.	Larus dominicanus	GBIF/TaxRefine	Larus dominicanus Lichtenstein, 1823 (Animalia)	Lichtenstein, 1823	Lichtenstein, 1823	1823	1823	1823	124745550	0
Limnodromus scolopaceus	450	species	Long-billed Dowitcher	Bécassin à long bec	Charadriiformes	Scolopacidae	Scolopacinae	Limnodromus	Monotypic.	Limnodromus scolopaceus	GBIF/TaxRefine	Limnodromus scolopaceus (Say, 1823) (Animalia)	(Say, 1823)	(Say, 1823)		1823	1823	131483034	0
Lochmias nematura	1014	species	Sharp-tailed Streamcreeper	Picerthie de Saint-Hilaire	Passeriformes	Furnariidae	Furnariinae	Lochmias		Lochmias nematura	GBIF/TaxRefine	Lochmias nematura (Lichtenstein, 1823) (Animalia)	(Lichtenstein, 1823)	(Lichtenstein, 1823)		1823	1823	131881692	0
Mionectes oleagineus	1089	species	Ochre-bellied Flycatcher	Pipromorphe roussâtre	Passeriformes	Tyrannidae	Elaeniinae	Mionectes		Mionectes oleagineus	GBIF/TaxRefine	Mionectes oleagineus (Lichtenstein, 1823) (Animalia)	(Lichtenstein, 1823)	(Lichtenstein, 1823)		1823	1823	131881390	0
Monasa morphoeus	924	species	White-fronted Nunbird	Barbacou à front blanc	Piciformes	Bucconidae		Monasa		Monasa morphoeus	GBIF/TaxRefine	Monasa morphoeus (Hahn & Kuster, 1823) (Animalia)	(Hahn & Kuster, 1823)	(Hahn & Kuster, 1823)		1823	1823	119128143	0
Oreothlypis celata	1536	species	Orange-crowned Warbler	Paruline verdâtre	Passeriformes	Parulidae		Oreothlypis		Oreothlypis celata	GBIF/TaxRefine	Oreothlypis celata (Say, 1823) (Animalia)	(Say, 1823)	(Say, 1823)		1823	1823	110605330	0
Passerina amoena	1764	species	Lazuli Bunting	Passerin azuré	Passeriformes	Cardinalidae		Passerina	Monotypic.	Passerina amoena	GBIF/TaxRefine	Passerina amoena (Say, 1823) (Animalia)	(Say, 1823)	(Say, 1823)		1823	1823	124751958	0
Patagioenas fasciata	543	species	Band-tailed Pigeon	Pigeon à queue barrée	Columbiformes	Columbidae		Patagioenas		Patagioenas fasciata	GBIF/TaxRefine	Patagioenas fasciata (Say, 1823) (Animalia)	(Say, 1823)	(Say, 1823)		1823	1823	131881942	0
Peucaea aestivalis	1697	species	Bachman's Sparrow	Bruant des pinèdes	Passeriformes	Emberizidae		Peucaea		Peucaea aestivalis	Avibase	Fringilla aestivalis		(Lichtenstein, 1823)		1823	1823	126345549	0
Pica hudsonia	1293	species	Black-billed Magpie	Pie d'Amérique	Passeriformes	Corvidae		Pica		Pica hudsonia	Avibase	Corvus hudsonia		(Sabine, 1823)		1823	1823	126342375	0
Pitangus lictor	1178	species	Lesser Kiskadee	Tyran licteur	Passeriformes	Tyrannidae	Tyranninae	Pitangus		Pitangus lictor	GBIF/TaxRefine	Pitangus lictor (Lichtenstein, 1823) (Animalia)	(Lichtenstein, 1823)	(Lichtenstein, 1823)		1823	1823	127942348	0
Ramphastos ambiguus	933	species	Yellow-throated Toucan	Toucan tocard	Piciformes	Ramphastidae	Ramphastinae	Ramphastos		Ramphastos ambiguus	GBIF/TaxRefine	Ramphastos ambiguus Swainson, 1823 (Animalia)	Swainson, 1823	Swainson, 1823	1823	1823	1823	131498069	0
Regulus satrapa	1402	species	Golden-crowned Kinglet	Roitelet à couronne dorée	Passeriformes	Regulidae		Regulus		Regulus satrapa	GBIF/TaxRefine	Regulus satrapa Lichtenstein, 1823 (Animalia)	Lichtenstein, 1823	Lichtenstein, 1823	1823	1823	1823	124749486	0
Salpinctes obsoletus	1362	species	Rock Wren	Troglodyte des rochers	Passeriformes	Troglodytidae		Salpinctes		Salpinctes obsoletus	GBIF/TaxRefine	Salpinctes obsoletus (Say, 1823) (Animalia)	(Say, 1823)	(Say, 1823)		1823	1823	124749244	0
Spinus psaltria	1866	species	Lesser Goldfinch	Chardonneret mineur	Passeriformes	Fringillidae	Carduelinae	Spinus		Spinus psaltria	GBIF/TaxRefine	Spinus psaltria (Say, 1823) [=> Carduelis psaltria (Say, 1823)] (Animalia)	(Say, 1823)	(Say, 1823)		1823	1823	119148728	0
Sporophila nigricollis	1661	species	Yellow-bellied Seedeater	Sporophile à ventre jaune	Passeriformes	Thraupidae	Sporophilinae	Sporophila		Sporophila nigricollis	Avibase	Pyrrhula Nigricollis		(Vieillot, 1823)		1823	1823	131881688	0
Synallaxis albescens	991	species	Pale-breasted Spinetail	Synallaxe albane	Passeriformes	Furnariidae	Furnariinae	Synallaxis		Synallaxis albescens	Avibase	Synallaxis albescens		Temminck, 1823	1823	1823	1823	131881817	0
Thalasseus bergii	505	species	Great Crested Tern	Sterne huppée	Charadriiformes	Laridae	Sterninae	Thalasseus		Thalasseus bergii	GBIF/TaxRefine	Thalasseus bergii (Lichtenstein, 1823) (Animalia)	(Lichtenstein, 1823)	(Lichtenstein, 1823)		1823	1823	119147207	0
Tityra inquisitor	2032	species	Black-crowned Tityra	Tityre à tête noire	Passeriformes	Tityridae		Tityra		Tityra inquisitor	GBIF/TaxRefine	Tityra inquisitor (Lichtenstein, 1823) (Animalia)	(Lichtenstein, 1823)	(Lichtenstein, 1823)		1823	1823	124746781	0
Turdus fumigatus	1464	species	Cocoa Thrush	Merle cacao	Passeriformes	Turdidae		Turdus		Turdus fumigatus	GBIF/TaxRefine	Turdus fumigatus Lichtenstein, 1823 (Animalia)	Lichtenstein, 1823	Lichtenstein, 1823	1823	1823	1823	124748748	0
Tyrannus verticalis	1195	species	Western Kingbird	Tyran de l'Ouest	Passeriformes	Tyrannidae	Tyranninae	Tyrannus	Monotypic.	Tyrannus verticalis	GBIF/TaxRefine	Tyrannus verticalis Say, 1823 (Animalia)	Say, 1823	Say, 1823	1823	1823	1823	124746731	0
Accipiter poliogaster	2074	species	Gray-bellied Hawk	Autour à ventre gris	Accipitriformes	Accipitridae		Accipiter		Accipiter poliogaster	GBIF/TaxRefine	Accipiter poliogaster (Temminck, 1824) (Animalia)	(Temminck, 1824)	(Temminck, 1824)		1824	1824	124745746	0
Baryphthengus martii	907	species	Rufous Motmot	Motmot roux	Coraciiformes	Momotidae		Baryphthengus		Baryphthengus martii	GBIF/TaxRefine	Baryphthengus martii (Spix, 1824) (Animalia)	(Spix, 1824)	(Spix, 1824)		1824	1824	131881809	0
Camptostoma obsoletum	1073	species	Southern Beardless-Tyrannulet	Tyranneau passegris	Passeriformes	Tyrannidae	Elaeniinae	Camptostoma		Camptostoma obsoletum	GBIF/TaxRefine	Camptostoma obsoletum (Temminck, 1824) (Animalia)	(Temminck, 1824)	(Temminck, 1824)		1824	1824	131881369	0
Charadrius melodus	382	species	Piping Plover	Pluvier siffleur	Charadriiformes	Charadriidae	Charadriinae	Charadrius	Monotypic.	Charadrius melodus	GBIF/TaxRefine	Charadrius melodus Ord, 1824 (Animalia)	Ord, 1824	Ord, 1824	1824	1824	1824	124745457	0
Dromococcyx phasianellus	656	species	Pheasant Cuckoo	Géocoucou faisan	Cuculiformes	Cuculidae	Neomorphinae	Dromococcyx	Monotypic.	Dromococcyx phasianellus	GBIF/TaxRefine	Dromococcyx phasianellus (Spix, 1824) (Animalia)	(Spix, 1824)	(Spix, 1824)		1824	1824	124743668	0
Parabuteo unicinctus	293	species	Harris's Hawk	Buse de Harris	Accipitriformes	Accipitridae		Parabuteo		Parabuteo unicinctus	GBIF/TaxRefine	Parabuteo unicinctus (Temminck, 1824) (Animalia)	(Temminck, 1824)	(Temminck, 1824)		1824	1824	124745819	0
Pionus senilis	620	species	White-crowned Parrot	Pione à couronne blanche	Psittaciformes	Psittacidae	Arinae	Pionus	Monotypic.	Pionus senilis	GBIF/TaxRefine	Pionus senilis (Spix, 1824) (Animalia)	(Spix, 1824)	(Spix, 1824)		1824	1824	124743996	0
Rhodostethia rosea	1989	species	Ross's Gull	Mouette rosée	Charadriiformes	Laridae	Larinae	Rhodostethia	Monotypic.	Rhodostethia rosea	GBIF/TaxRefine	Rhodostethia rosea (MacGillivray, 1824) (Animalia)	(MacGillivray, 1824)	(MacGillivray, 1824)		1824	1824	124745581	0
Aphelocoma ultramarina	1289	species	Transvolcanic Jay	Geai des volcans	Passeriformes	Corvidae		Aphelocoma		Aphelocoma ultramarina	GBIF/TaxRefine	Aphelocoma ultramarina (Bonaparte, 1825) (Animalia)	(Bonaparte, 1825)	(Bonaparte, 1825)		1825	1825	124755942	0
Charadrius semipalmatus	381	species	Semipalmated Plover	Pluvier semipalmé	Charadriiformes	Charadriidae	Charadriinae	Charadrius	Monotypic.	Charadrius semipalmatus	GBIF/TaxRefine	Charadrius semipalmatus Bonaparte, 1825 (Animalia)	Bonaparte, 1825	Bonaparte, 1825	1825	1825	1825	124745447	0
Coccothraustes vespertinus	1875	species	Evening Grosbeak	Gros-bec errant	Passeriformes	Fringillidae	Carduelinae	Coccothraustes		Coccothraustes vespertinus	GBIF/TaxRefine	Coccothraustes vespertinus (W. Cooper, 1825) (Animalia)	(W. Cooper, 1825)	(W. Cooper, 1825)		1825	1825	119126935	0
Contopus cinereus	1133	species	Tropical Pewee	Moucherolle cendré	Passeriformes	Tyrannidae	Fluvicolinae	Contopus		Contopus cinereus	GBIF/TaxRefine	Contopus cinereus (Spix, 1825) (Animalia)	(Spix, 1825)	(Spix, 1825)		1825	1825	124746590	0
Eucometis penicillata	1625	species	Gray-headed Tanager	Tangara à tête grise	Passeriformes	Thraupidae	Tachyphoninae	Eucometis		Eucometis penicillata	GBIF/TaxRefine	Eucometis penicillata (Spix, 1825) (Animalia)	(Spix, 1825)	(Spix, 1825)		1825	1825	131881378	0
Falco deiroleucus	329	species	Orange-breasted Falcon	Faucon orangé	Falconiformes	Falconidae	Falconinae	Falco	Monotypic.	Falco deiroleucus	GBIF/TaxRefine	Falco deiroleucus Temminck, 1825 (Animalia)	Temminck, 1825	Temminck, 1825	1825	1825	1825	131497890	0
Gallinago delicata	452	species	Wilson's Snipe	Bécassine de Wilson	Charadriiformes	Scolopacidae	Scolopacinae	Gallinago	Monotypic.	Gallinago delicata	GBIF/TaxRefine	Gallinago delicata (Ord, 1825) (Animalia)	(Ord, 1825)	(Ord, 1825)		1825	1825	127942176	0
Gampsonyx swainsonii	263	species	Pearl Kite	Élanion perle	Accipitriformes	Accipitridae		Gampsonyx		Gampsonyx swainsonii	GBIF/TaxRefine	Gampsonyx swainsonii Vigors, 1825 (Animalia)	Vigors, 1825	Vigors, 1825	1825	1825	1825	131881668	0
Lepidothrix coronata	10061	species	Blue-crowned Manakin	Manakin à tête bleue	Passeriformes	Pipridae	Piprinae	Lepidothrix		Lepidothrix coronata	GBIF/TaxRefine	Lepidothrix coronata (Spix, 1825) (Animalia)	(Spix, 1825)	(Spix, 1825)		1825	1825	119140795	0
Myiothlypis fulvicauda	1616	species	Buff-rumped Warbler	Paruline à croupion fauve	Passeriformes	Parulidae		Myiothlypis		Myiothlypis fulvicauda	Avibase	Muscicapa fulvicauda		(Spix, 1825)		1825	1825	126345867	0
Myiozetetes similis	1182	species	Social Flycatcher	Tyran sociable	Passeriformes	Tyrannidae	Tyranninae	Myiozetetes		Myiozetetes similis	GBIF/TaxRefine	Myiozetetes similis (Spix, 1825) (Animalia)	(Spix, 1825)	(Spix, 1825)		1825	1825	131881392	0
Myrmeciza longipes	1056	species	White-bellied Antbird	Alapi à ventre blanc	Passeriformes	Thamnophilidae		Myrmeciza		Myrmeciza longipes	GBIF/TaxRefine	Myrmeciza longipes (Swainson, 1825) (Animalia)	(Swainson, 1825)	(Swainson, 1825)		1825	1825	131881716	0
Neochen jubata	29	species	Orinoco Goose	Ouette de l'Orénoque	Anseriformes	Anatidae	Tadorninae	Neochen	Monotypic.	Neochen jubata	GBIF/TaxRefine	Neochen jubata (Spix, 1825) (Animalia)	(Spix, 1825)	(Spix, 1825)		1825	1825	127942373	0
Phaeomyias murina	1074	species	Mouse-colored Tyrannulet	Tyranneau souris	Passeriformes	Tyrannidae	Elaeniinae	Phaeomyias		Phaeomyias murina	GBIF/TaxRefine	Phaeomyias murina (Spix, 1825) (Animalia)	(Spix, 1825)	(Spix, 1825)		1825	1825	131881920	0
Priotelus temnurus	879	species	Cuban Trogon	Trogon de Cuba	Trogoniformes	Trogonidae	Trogoninae	Priotelus		Priotelus temnurus	GBIF/TaxRefine	Priotelus temnurus (Temminck, 1825) (Animalia)	(Temminck, 1825)	(Temminck, 1825)		1825	1825	124743345	0
Pterocles exustus	535	species	Chestnut-bellied Sandgrouse	Ganga à ventre brun	Pterocliformes	Pteroclidae		Pterocles		Pterocles exustus	GBIF/TaxRefine	Pterocles exustus Temminck, 1825 (Animalia)	Temminck, 1825	Temminck, 1825	1825	1825	1825	124745292	0
Sayornis saya	1155	species	Say's Phoebe	Moucherolle à ventre roux	Passeriformes	Tyrannidae	Fluvicolinae	Sayornis		Sayornis saya	GBIF/TaxRefine	Sayornis saya (Bonaparte, 1825) (Animalia)	(Bonaparte, 1825)	(Bonaparte, 1825)		1825	1825	124746611	0
Tigrisoma fasciatum	222	species	Fasciated Tiger-Heron	Onoré fascié	Pelecaniformes	Ardeidae		Tigrisoma		Tigrisoma fasciatum	GBIF/TaxRefine	Tigrisoma fasciatum (Such, 1825) (Animalia)	(Such, 1825)	(Such, 1825)		1825	1825	127942244	0
Tityra semifasciata	2033	species	Masked Tityra	Tityre masqué	Passeriformes	Tityridae		Tityra		Tityra semifasciata	GBIF/TaxRefine	Tityra semifasciata (Spix, 1825) (Animalia)	(Spix, 1825)	(Spix, 1825)		1825	1825	124746780	0
Tolmomyias sulphurescens	1110	species	Yellow-olive Flycatcher	Platyrhynque jaune-olive	Passeriformes	Tyrannidae	Platyrinchinae	Tolmomyias		Tolmomyias sulphurescens	GBIF/TaxRefine	Tolmomyias sulphurescens (Spix, 1825) (Animalia)	(Spix, 1825)	(Spix, 1825)		1825	1825	131497940	0
Calidris himantopus	444	species	Stilt Sandpiper	Bécasseau à échasses	Charadriiformes	Scolopacidae	Arenariinae	Calidris	Monotypic.	Calidris himantopus	GBIF/TaxRefine	Calidris himantopus (Bonaparte, 1826) (Animalia)	(Bonaparte, 1826)	(Bonaparte, 1826)		1826	1826	127942341	0
Charadrius leschenaultii	376	species	Greater Sand-Plover	Pluvier de Leschenault	Charadriiformes	Charadriidae	Charadriinae	Charadrius		Charadrius leschenaultii	GBIF/TaxRefine	Charadrius leschenaultii Lesson, 1826 (Animalia)	Lesson, 1826	Lesson, 1826	1826	1826	1826	131482772	0
Corvus nasicus	1299	species	Cuban Crow	Corneille de Cuba	Passeriformes	Corvidae		Corvus	Monotypic.	Corvus nasicus	GBIF/TaxRefine	Corvus nasicus Temminck, 1826 (Animalia)	Temminck, 1826	Temminck, 1826	1826	1826	1826	124748097	0
Tyrannus crassirostris	1194	species	Thick-billed Kingbird	Tyran à bec épais	Passeriformes	Tyrannidae	Tyranninae	Tyrannus		Tyrannus crassirostris	GBIF/TaxRefine	Tyrannus crassirostris Swainson, 1826 (Animalia)	Swainson, 1826	Swainson, 1826	1826	1826	1826	124746730	0
Tyrannus vociferans	1193	species	Cassin's Kingbird	Tyran de Cassin	Passeriformes	Tyrannidae	Tyranninae	Tyrannus		Tyrannus vociferans	GBIF/TaxRefine	Tyrannus vociferans Swainson, 1826 (Animalia)	Swainson, 1826	Swainson, 1826	1826	1826	1826	124746729	0
Xanthocephalus xanthocephalus	1781	species	Yellow-headed Blackbird	Carouge à tête jaune	Passeriformes	Icteridae		Xanthocephalus	Monotypic.	Xanthocephalus xanthocephalus	GBIF/TaxRefine	Xanthocephalus xanthocephalus (Bonaparte, 1826) (Animalia)	(Bonaparte, 1826)	(Bonaparte, 1826)		1826	1826	124752013	0
Xiphidiopicus percussus	959	species	Cuban Green Woodpecker	Pic poignardé	Piciformes	Picidae	Picinae	Xiphidiopicus		Xiphidiopicus percussus	GBIF/TaxRefine	Xiphidiopicus percussus (Temminck, 1826) (Animalia)	(Temminck, 1826)	(Temminck, 1826)		1826	1826	124742904	0
Agelaius humeralis	1775	species	Tawny-shouldered Blackbird	Petit Carouge	Passeriformes	Icteridae		Agelaius		Agelaius humeralis	GBIF/TaxRefine	Agelaius humeralis (Vigors, 1827) (Animalia)	(Vigors, 1827)	(Vigors, 1827)		1827	1827	124752020	0
Aimophila rufescens	1700	species	Rusty Sparrow	Tohi roussâtre	Passeriformes	Emberizidae		Aimophila		Aimophila rufescens	GBIF/TaxRefine	Aimophila rufescens (Swainson, 1827) (Animalia)	(Swainson, 1827)	(Swainson, 1827)		1827	1827	124751334	0
Calocitta formosa	1272	species	White-throated Magpie-Jay	Geai à face blanche	Passeriformes	Corvidae		Calocitta		Calocitta formosa	GBIF/TaxRefine	Calocitta formosa (Swainson, 1827) (Animalia)	(Swainson, 1827)	(Swainson, 1827)		1827	1827	124748036	0
Calothorax lucifer	862	species	Lucifer Hummingbird	Colibri lucifer	Apodiformes	Trochilidae	Trochilinae	Calothorax	Monotypic.	Calothorax lucifer	GBIF/TaxRefine	Calothorax lucifer (Swainson, 1827) (Animalia)	(Swainson, 1827)	(Swainson, 1827)		1827	1827	124744431	0
Cardellina rubra	1604	species	Red Warbler	Paruline rouge	Passeriformes	Parulidae		Cardellina		Cardellina rubra	Avibase	Setophaga rubra		(Swainson, 1827)		1827	1827	126345883	0
Centrocercus urophasianus	99	species	Greater Sage-Grouse	Tétras des armoises	Galliformes	Phasianidae	Tetraoninae	Centrocercus		Centrocercus urophasianus	GBIF/TaxRefine	Centrocercus urophasianus (Bonaparte, 1827) (Animalia)	(Bonaparte, 1827)	(Bonaparte, 1827)		1827	1827	124761355	0
Cinclus mexicanus	1399	species	American Dipper	Cincle d'Amérique	Passeriformes	Cinclidae		Cinclus		Cinclus mexicanus	GBIF/TaxRefine	Cinclus mexicanus Swainson, 1827 (Animalia)	Swainson, 1827	Swainson, 1827	1827	1827	1827	124748591	0
Colaptes fernandinae	981	species	Fernandina's Flicker	Pic de Fernandina	Piciformes	Picidae	Picinae	Colaptes	Monotypic.	Colaptes fernandinae	GBIF/TaxRefine	Colaptes fernandinae Vigors, 1827 (Animalia)	Vigors, 1827	Vigors, 1827	1827	1827	1827	124742995	0
Colibri thalassinus	776	species	Mexican Violetear	Colibri thalassin	Apodiformes	Trochilidae	Trochilinae	Colibri		Colibri thalassinus	GBIF/TaxRefine	Colibri thalassinus (Swainson, 1827) (Animalia)	(Swainson, 1827)	(Swainson, 1827)		1827	1827	131881298	0
Crotophaga sulcirostris	663	species	Groove-billed Ani	Ani à bec cannelé	Cuculiformes	Cuculidae	Crotophaginae	Crotophaga	Monotypic.	Crotophaga sulcirostris	GBIF/TaxRefine	Crotophaga sulcirostris Swainson, 1827 (Animalia)	Swainson, 1827	Swainson, 1827	1827	1827	1827	131881291	0
Cynanthus latirostris	803	species	Broad-billed Hummingbird	Colibri circé	Apodiformes	Trochilidae	Trochilinae	Cynanthus		Cynanthus latirostris	GBIF/TaxRefine	Cynanthus latirostris Swainson, 1827 (Animalia)	Swainson, 1827	Swainson, 1827	1827	1827	1827	124744232	0
Empidonax affinis	1147	species	Pine Flycatcher	Moucherolle des pins	Passeriformes	Tyrannidae	Fluvicolinae	Empidonax		Empidonax affinis	GBIF/TaxRefine	Empidonax affinis (Swainson, 1827) (Animalia)	(Swainson, 1827)	(Swainson, 1827)		1827	1827	124746604	0
Eugenes fulgens	851	species	Magnificent Hummingbird	Colibri de Rivoli	Apodiformes	Trochilidae	Trochilinae	Eugenes		Eugenes fulgens	GBIF/TaxRefine	Eugenes fulgens (Swainson, 1827) (Animalia)	(Swainson, 1827)	(Swainson, 1827)		1827	1827	124744328	0
Icterus bullockii	1811	species	Bullock's Oriole	Oriole de Bullock	Passeriformes	Icteridae		Icterus		Icterus bullockii	GBIF/TaxRefine	Icterus bullockii (Swainson, 1827) (Animalia)	(Swainson, 1827)	(Swainson, 1827)		1827	1827	124761238	0
Icterus cucullatus	1805	species	Hooded Oriole	Oriole masqué	Passeriformes	Icteridae		Icterus		Icterus cucullatus	GBIF/TaxRefine	Icterus cucullatus Swainson, 1827 (Animalia)	Swainson, 1827	Swainson, 1827	1827	1827	1827	124752002	0
Icterus leucopteryx	1813	species	Jamaican Oriole	Oriole de la Jamaïque	Passeriformes	Icteridae		Icterus		Icterus leucopteryx	GBIF/TaxRefine	Icterus leucopteryx (Wagler, 1827) (Animalia)	(Wagler, 1827)	(Wagler, 1827)		1827	1827	124751991	0
Lampornis amethystinus	844	species	Amethyst-throated Hummingbird	Colibri à gorge améthyste	Apodiformes	Trochilidae	Trochilinae	Lampornis		Lampornis amethystinus	GBIF/TaxRefine	Lampornis amethystinus Swainson, 1827 (Animalia)	Swainson, 1827	Swainson, 1827	1827	1827	1827	124744308	0
Larosterna inca	496	species	Inca Tern	Sterne inca	Charadriiformes	Laridae	Sterninae	Larosterna	Monotypic.	Larosterna inca	GBIF/TaxRefine	Larosterna inca (Lesson, 1827) (Animalia)	(Lesson, 1827)	(Lesson, 1827)		1827	1827	127942397	0
Lepidocolaptes leucogaster	1029	species	White-striped Woodcreeper	Grimpar givré	Passeriformes	Furnariidae	Dendrocolaptinae	Lepidocolaptes		Lepidocolaptes leucogaster	GBIF/TaxRefine	Lepidocolaptes leucogaster (Swainson, 1827) (Animalia)	(Swainson, 1827)	(Swainson, 1827)		1827	1827	124747362	0
Melanerpes formicivorus	941	species	Acorn Woodpecker	Pic glandivore	Piciformes	Picidae	Picinae	Melanerpes		Melanerpes formicivorus	GBIF/TaxRefine	Melanerpes formicivorus (Swainson, 1827) (Animalia)	(Swainson, 1827)	(Swainson, 1827)		1827	1827	131881300	0
Melanerpes radiolatus	945	species	Jamaican Woodpecker	Pic de la Jamaïque	Piciformes	Picidae	Picinae	Melanerpes	Monotypic.	Melanerpes radiolatus	GBIF/TaxRefine	Melanerpes radiolatus (Wagler, 1827) (Animalia)	(Wagler, 1827)	(Wagler, 1827)		1827	1827	124742890	0
Melanerpes superciliaris	954	species	West Indian Woodpecker	Pic à sourcils noirs	Piciformes	Picidae	Picinae	Melanerpes		Melanerpes superciliaris	GBIF/TaxRefine	Melanerpes superciliaris (Temminck, 1827) (Animalia)	(Temminck, 1827)	(Temminck, 1827)		1827	1827	124742897	0
Melanotis caerulescens	1503	species	Blue Mockingbird	Moqueur bleu	Passeriformes	Mimidae		Melanotis		Melanotis caerulescens	GBIF/TaxRefine	Melanotis caerulescens (Swainson, 1827) (Animalia)	(Swainson, 1827)	(Swainson, 1827)		1827	1827	124749164	0
Melozone fusca	1691	species	Canyon Towhee	Tohi des canyons	Passeriformes	Emberizidae		Melozone		Melozone fusca	Avibase	Pipilo fusca		(Swainson, 1827)		1827	1827	NA	0
Momotus mexicanus	905	species	Russet-crowned Motmot	Motmot à tête rousse	Coraciiformes	Momotidae		Momotus		Momotus mexicanus	GBIF/TaxRefine	Momotus mexicanus Swainson, 1827 (Animalia)	Swainson, 1827	Swainson, 1827	1827	1827	1827	124743400	0
Myiarchus barbirostris	1164	species	Sad Flycatcher	Tyran triste	Passeriformes	Tyrannidae	Tyranninae	Myiarchus	Monotypic.	Myiarchus barbirostris	GBIF/TaxRefine	Myiarchus barbirostris (Swainson, 1827) (Animalia)	(Swainson, 1827)	(Swainson, 1827)		1827	1827	124746702	0
Myioborus miniatus	1607	species	Slate-throated Redstart	Paruline ardoisée	Passeriformes	Parulidae		Myioborus		Myioborus miniatus	GBIF/TaxRefine	Myioborus miniatus (Swainson, 1827) (Animalia)	(Swainson, 1827)	(Swainson, 1827)		1827	1827	131881329	0
Patagioenas inornata	542	species	Plain Pigeon	Pigeon simple	Columbiformes	Columbidae		Patagioenas		Patagioenas inornata	GBIF/TaxRefine	Patagioenas inornata (Vigors, 1827) (Animalia)	(Vigors, 1827)	(Vigors, 1827)		1827	1827	124744822	0
Pheucticus melanocephalus	1760	species	Black-headed Grosbeak	Cardinal à tête noire	Passeriformes	Cardinalidae		Pheucticus		Pheucticus melanocephalus	GBIF/TaxRefine	Pheucticus melanocephalus (Swainson, 1827) (Animalia)	(Swainson, 1827)	(Swainson, 1827)		1827	1827	119126912	0
Pipilo maculatus	1688	species	Spotted Towhee	Tohi tacheté	Passeriformes	Emberizidae		Pipilo		Pipilo maculatus	GBIF/TaxRefine	Pipilo maculatus Swainson, 1827 (Animalia)	Swainson, 1827	Swainson, 1827	1827	1827	1827	124761236	0
Piranga bidentata	1958	species	Flame-colored Tanager	Piranga à dos rayé	Passeriformes	Cardinalidae		Piranga		Piranga bidentata	GBIF/TaxRefine	Piranga bidentata Swainson, 1827 (Animalia)	Swainson, 1827	Swainson, 1827	1827	1827	1827	119127466	0
Piranga erythrocephala	1960	species	Red-headed Tanager	Piranga érythrocéphale	Passeriformes	Cardinalidae		Piranga		Piranga erythrocephala	GBIF/TaxRefine	Piranga erythrocephala (Swainson, 1827) (Animalia)	(Swainson, 1827)	(Swainson, 1827)		1827	1827	124751609	0
Ptiliogonys cinereus	1527	species	Gray Silky-flycatcher	Ptilogon cendré	Passeriformes	Ptiliogonatidae		Ptiliogonys		Ptiliogonys cinereus	GBIF/TaxRefine	Ptiliogonys cinereus Swainson, 1827 [=> Ptilogonys cinereus Swainson, 1827] (Animalia)	Swainson, 1827	Swainson, 1827	1827	1827	1827	119150007	0
Quiscalus palustris	1789	species	Slender-billed Grackle	Quiscale de Mexico	Passeriformes	Icteridae		Quiscalus	Monotypic.	Quiscalus palustris	GBIF/TaxRefine	Quiscalus palustris (Swainson, 1827) (Animalia)	(Swainson, 1827)	(Swainson, 1827)		1827	1827	124752046	0
Rhynchopsitta pachyrhyncha	607	species	Thick-billed Parrot	Conure à gros bec	Psittaciformes	Psittacidae	Arinae	Rhynchopsitta	Monotypic.	Rhynchopsitta pachyrhyncha	GBIF/TaxRefine	Rhynchopsitta pachyrhyncha (Swainson, 1827) (Animalia)	(Swainson, 1827)	(Swainson, 1827)		1827	1827	124743923	0
Sayornis nigricans	1153	species	Black Phoebe	Moucherolle noir	Passeriformes	Tyrannidae	Fluvicolinae	Sayornis		Sayornis nigricans	GBIF/TaxRefine	Sayornis nigricans (Swainson, 1827) (Animalia)	(Swainson, 1827)	(Swainson, 1827)		1827	1827	131497897	0
Selasphorus platycercus	873	species	Broad-tailed Hummingbird	Colibri à queue large	Apodiformes	Trochilidae	Trochilinae	Selasphorus	Monotypic.	Selasphorus platycercus	GBIF/TaxRefine	Selasphorus platycercus (Swainson, 1827) (Animalia)	(Swainson, 1827)	(Swainson, 1827)		1827	1827	124744453	0
Tachycineta thalassina	1321	species	Violet-green Swallow	Hirondelle à face blanche	Passeriformes	Hirundinidae	Hirundininae	Tachycineta		Tachycineta thalassina	GBIF/TaxRefine	Tachycineta thalassina (Swainson, 1827) (Animalia)	(Swainson, 1827)	(Swainson, 1827)		1827	1827	124749399	0
Thryomanes bewickii	1382	species	Bewick's Wren	Troglodyte de Bewick	Passeriformes	Troglodytidae		Thryomanes		Thryomanes bewickii	GBIF/TaxRefine	Thryomanes bewickii (Audubon, 1827) (Animalia)	(Audubon, 1827)	(Audubon, 1827)		1827	1827	124749254	0
Toxostoma curvirostre	1498	species	Curve-billed Thrasher	Moqueur à bec courbe	Passeriformes	Mimidae		Toxostoma		Toxostoma curvirostre	GBIF/TaxRefine	Toxostoma curvirostre (Swainson, 1827) (Animalia)	(Swainson, 1827)	(Swainson, 1827)		1827	1827	124749186	0
Trogon mexicanus	886	species	Mountain Trogon	Trogon montagnard	Trogoniformes	Trogonidae	Trogoninae	Trogon		Trogon mexicanus	GBIF/TaxRefine	Trogon mexicanus Swainson, 1827 (Animalia)	Swainson, 1827	Swainson, 1827	1827	1827	1827	124743355	0
Xiphorhynchus flavigaster	1026	species	Ivory-billed Woodcreeper	Grimpar à bec ivoire	Passeriformes	Furnariidae	Dendrocolaptinae	Xiphorhynchus		Xiphorhynchus flavigaster	GBIF/TaxRefine	Xiphorhynchus flavigaster Swainson, 1827 (Animalia)	Swainson, 1827	Swainson, 1827	1827	1827	1827	124747358	0
Accipiter cooperii	279	species	Cooper's Hawk	Épervier de Cooper	Accipitriformes	Accipitridae		Accipiter	Monotypic.	Accipiter cooperii	GBIF/TaxRefine	Accipiter cooperii (Bonaparte, 1828) (Animalia)	(Bonaparte, 1828)	(Bonaparte, 1828)		1828	1828	124745788	0
Bulweria bulwerii	163	species	Bulwer's Petrel	Pétrel de Bulwer	Procellariiformes	Procellariidae		Bulweria	Monotypic.	Bulweria bulwerii	GBIF/TaxRefine	Bulweria bulwerii (Jardine & Selby, 1828) (Animalia)	(Jardine & Selby, 1828)	(Jardine & Selby, 1828)		1828	1828	131482701	0
Dendrortyx macroura	114	species	Long-tailed Wood-Partridge	Colin à longue queue	Galliformes	Odontophoridae		Dendrortyx		Dendrortyx macroura	GBIF/TaxRefine	Dendrortyx macroura (Jardine & Selby, 1828) (Animalia)	(Jardine & Selby, 1828)	(Jardine & Selby, 1828)		1828	1828	124742621	0
Empidonax traillii	1141	species	Willow Flycatcher	Moucherolle des saules	Passeriformes	Tyrannidae	Fluvicolinae	Empidonax		Empidonax traillii	GBIF/TaxRefine	Empidonax traillii (Audubon, 1828) (Animalia)	(Audubon, 1828)	(Audubon, 1828)		1828	1828	124746598	0
Thalassarche melanophris	2004	species	Black-browed Albatross	Albatros à sourcils noirs	Procellariiformes	Diomedeidae		Thalassarche		Thalassarche melanophris	GBIF/TaxRefine	Thalassarche melanophris (Temminck, 1828) (Animalia)	(Temminck, 1828)	(Temminck, 1828)		1828	1828	119128192	0
Amazilia cyanocephala	823	species	Azure-crowned Hummingbird	Ariane à couronne azur	Apodiformes	Trochilidae	Trochilinae	Amazilia		Amazilia cyanocephala	GBIF/TaxRefine	Amazilia cyanocephala (Lesson, 1829) (Animalia)	(Lesson, 1829)	(Lesson, 1829)		1829	1829	124744282	0
Ammodramus henslowii	1717	species	Henslow's Sparrow	Bruant de Henslow	Passeriformes	Emberizidae		Ammodramus		Ammodramus henslowii	GBIF/TaxRefine	Ammodramus henslowii (Audubon, 1829) (Animalia)	(Audubon, 1829)	(Audubon, 1829)		1829	1829	124751303	0
Arenaria melanocephala	424	species	Black Turnstone	Tournepierre noir	Charadriiformes	Scolopacidae	Arenariinae	Arenaria	Monotypic.	Arenaria melanocephala	GBIF/TaxRefine	Arenaria melanocephala (Vigors, 1829) (Animalia)	(Vigors, 1829)	(Vigors, 1829)		1829	1829	124745366	0
Botaurus pinnatus	217	species	Pinnated Bittern	Butor mirasol	Pelecaniformes	Ardeidae		Botaurus		Botaurus pinnatus	GBIF/TaxRefine	Botaurus pinnatus (Wagler, 1829) (Animalia)	(Wagler, 1829)	(Wagler, 1829)		1829	1829	127942241	0
Brachyramphus brevirostris	522	species	Kittlitz's Murrelet	Guillemot de Kittlitz	Charadriiformes	Alcidae		Brachyramphus	Monotypic.	Brachyramphus brevirostris	GBIF/TaxRefine	Brachyramphus brevirostris (Vigors, 1829) (Animalia)	(Vigors, 1829)	(Vigors, 1829)		1829	1829	124745639	0
Burhinus bistriatus	368	species	Double-striped Thick-knee	Oedicnème bistrié	Charadriiformes	Burhinidae		Burhinus		Burhinus bistriatus	GBIF/TaxRefine	Burhinus bistriatus (Wagler, 1829) (Animalia)	(Wagler, 1829)	(Wagler, 1829)		1829	1829	131497911	0
Callipepla douglasii	118	species	Elegant Quail	Colin élégant	Galliformes	Odontophoridae		Callipepla		Callipepla douglasii	GBIF/TaxRefine	Callipepla douglasii (Vigors, 1829) (Animalia)	(Vigors, 1829)	(Vigors, 1829)		1829	1829	124742625	0
Calocitta colliei	1271	species	Black-throated Magpie-Jay	Geai à face noire	Passeriformes	Corvidae		Calocitta	Monotypic.	Calocitta colliei	GBIF/TaxRefine	Calocitta colliei (Vigors, 1829) (Animalia)	(Vigors, 1829)	(Vigors, 1829)		1829	1829	124748035	0
Calypte anna	868	species	Anna's Hummingbird	Colibri d'Anna	Apodiformes	Trochilidae	Trochilinae	Calypte	Monotypic.	Calypte anna	GBIF/TaxRefine	Calypte anna (Lesson, 1829) (Animalia)	(Lesson, 1829)	(Lesson, 1829)		1829	1829	124744435	0
Catherpes mexicanus	1363	species	Canyon Wren	Troglodyte des canyons	Passeriformes	Troglodytidae		Catherpes		Catherpes mexicanus	GBIF/TaxRefine	Catherpes mexicanus (Swainson, 1829) (Animalia)	(Swainson, 1829)	(Swainson, 1829)		1829	1829	124749245	0
Celeus castaneus	983	species	Chestnut-colored Woodpecker	Pic roux	Piciformes	Picidae	Picinae	Celeus	Monotypic.	Celeus castaneus	GBIF/TaxRefine	Celeus castaneus (Wagler, 1829) (Animalia)	(Wagler, 1829)	(Wagler, 1829)		1829	1829	124743003	0
Chlorostilbon swainsonii	800	species	Hispaniolan Emerald	Émeraude d'Hispaniola	Apodiformes	Trochilidae	Trochilinae	Chlorostilbon	Monotypic.	Chlorostilbon swainsonii	GBIF/TaxRefine	Chlorostilbon swainsonii (Lesson, 1829) (Animalia)	(Lesson, 1829)	(Lesson, 1829)		1829	1829	124744224	0
Cyanocorax beecheii	1280	species	Purplish-backed Jay	Geai à dos violet	Passeriformes	Corvidae		Cyanocorax	Monotypic.	Cyanocorax beecheii	GBIF/TaxRefine	Cyanocorax beecheii (Vigors, 1829) (Animalia)	(Vigors, 1829)	(Vigors, 1829)		1829	1829	124748021	0
Electron platyrhynchum	909	species	Broad-billed Motmot	Motmot à bec large	Coraciiformes	Momotidae		Electron		Electron platyrhynchum	GBIF/TaxRefine	Electron platyrhynchum (Leadbeater, 1829) (Animalia)	(Leadbeater, 1829)	(Leadbeater, 1829)		1829	1829	124743395	0
Euphagus cyanocephalus	1785	species	Brewer's Blackbird	Quiscale de Brewer	Passeriformes	Icteridae		Euphagus	Monotypic.	Euphagus cyanocephalus	GBIF/TaxRefine	Euphagus cyanocephalus (Wagler, 1829) (Animalia)	(Wagler, 1829)	(Wagler, 1829)		1829	1829	124752052	0
Geococcyx californianus	659	species	Greater Roadrunner	Grand Géocoucou	Cuculiformes	Cuculidae	Neomorphinae	Geococcyx	Monotypic.	Geococcyx californianus	GBIF/TaxRefine	Geococcyx californianus (Lesson, 1829) (Animalia)	(Lesson, 1829)	(Lesson, 1829)		1829	1829	124743670	0
Icterus gularis	1815	species	Altamira Oriole	Oriole à gros bec	Passeriformes	Icteridae		Icterus		Icterus gularis	GBIF/TaxRefine	Icterus gularis (Wagler, 1829) (Animalia)	(Wagler, 1829)	(Wagler, 1829)		1829	1829	124751997	0
Icterus melanopsis	2069	species	Cuban Oriole	Oriole de Cuba	Passeriformes	Icteridae		Icterus	Monotypic.	Icterus melanopsis	Avibase	Psarocolius melanopsis		(Wagler, 1829)		1829	1829	126345730	0
Icterus mesomelas	1808	species	Yellow-tailed Oriole	Oriole à queue jaune	Passeriformes	Icteridae		Icterus		Icterus mesomelas	GBIF/TaxRefine	Icterus mesomelas (Wagler, 1829) (Animalia)	(Wagler, 1829)	(Wagler, 1829)		1829	1829	124751993	0
Icterus pectoralis	1814	species	Spot-breasted Oriole	Oriole maculé	Passeriformes	Icteridae		Icterus		Icterus pectoralis	GBIF/TaxRefine	Icterus pectoralis (Wagler, 1829) (Animalia)	(Wagler, 1829)	(Wagler, 1829)		1829	1829	124751996	0
Icterus pustulatus	1810	species	Streak-backed Oriole	Oriole à dos rayé	Passeriformes	Icteridae		Icterus		Icterus pustulatus	GBIF/TaxRefine	Icterus pustulatus (Wagler, 1829) (Animalia)	(Wagler, 1829)	(Wagler, 1829)		1829	1829	124751998	0
Lampornis clemenciae	845	species	Blue-throated Hummingbird	Colibri à gorge bleue	Apodiformes	Trochilidae	Trochilinae	Lampornis		Lampornis clemenciae	GBIF/TaxRefine	Lampornis clemenciae (Lesson, 1829) (Animalia)	(Lesson, 1829)	(Lesson, 1829)		1829	1829	124744307	0
Larus belcheri	1991	species	Belcher's Gull	Goéland siméon	Charadriiformes	Laridae	Larinae	Larus	Monotypic.	Larus belcheri	GBIF/TaxRefine	Larus belcheri Vigors, 1829 (Animalia)	Vigors, 1829	Vigors, 1829	1829	1829	1829	124745538	0
Melanerpes aurifrons	952	species	Golden-fronted Woodpecker	Pic à front doré	Piciformes	Picidae	Picinae	Melanerpes		Melanerpes aurifrons	GBIF/TaxRefine	Melanerpes aurifrons (Wagler, 1829) (Animalia)	(Wagler, 1829)	(Wagler, 1829)		1829	1829	124742898	0
Melanerpes hypopolius	947	species	Gray-breasted Woodpecker	Pic alezan	Piciformes	Picidae	Picinae	Melanerpes	Monotypic.	Melanerpes hypopolius	GBIF/TaxRefine	Melanerpes hypopolius (Wagler, 1829) (Animalia)	(Wagler, 1829)	(Wagler, 1829)		1829	1829	124742892	0
Mesophoyx intermedia	228	species	Intermediate Egret	Héron intermédiaire	Pelecaniformes	Ardeidae		Mesophoyx		Mesophoyx intermedia	GBIF/TaxRefine	Mesophoyx intermedia (Wagler, 1829) [=> Egretta intermedia (Wagler, 1829)] (Animalia)	(Wagler, 1829)	(Wagler, 1829)		1829	1829	119148374	0
Molothrus aeneus	1794	species	Bronzed Cowbird	Vacher bronzé	Passeriformes	Icteridae		Molothrus		Molothrus aeneus	GBIF/TaxRefine	Molothrus aeneus (Wagler, 1829) (Animalia)	(Wagler, 1829)	(Wagler, 1829)		1829	1829	124761758	0
Myioborus pictus	1606	species	Painted Redstart	Paruline à ailes blanches	Passeriformes	Parulidae		Myioborus		Myioborus pictus	GBIF/TaxRefine	Myioborus pictus (Swainson, 1829) (Animalia)	(Swainson, 1829)	(Swainson, 1829)		1829	1829	124751465	0
Oreortyx pictus	116	species	Mountain Quail	Colin des montagnes	Galliformes	Odontophoridae		Oreortyx		Oreortyx pictus	GBIF/TaxRefine	Oreortyx pictus (Douglas, 1829) (Animalia)	(Douglas, 1829)	(Douglas, 1829)		1829	1829	124742623	0
Picoides scalaris	961	species	Ladder-backed Woodpecker	Pic arlequin	Piciformes	Picidae	Picinae	Picoides		Picoides scalaris	GBIF/TaxRefine	Picoides scalaris (Wagler, 1829) (Animalia)	(Wagler, 1829)	(Wagler, 1829)		1829	1829	124742959	0
Psilorhinus morio	1276	species	Brown Jay	Geai enfumé	Passeriformes	Corvidae		Psilorhinus		Psilorhinus morio	GBIF/TaxRefine	Psilorhinus morio (Wagler, 1829) [=> Cyanocorax morio (Wagler, 1829)] (Animalia)	(Wagler, 1829)	(Wagler, 1829)		1829	1829	119148785	0
Selasphorus sasin	875	species	Allen's Hummingbird	Colibri d'Allen	Apodiformes	Trochilidae	Trochilinae	Selasphorus		Selasphorus sasin	GBIF/TaxRefine	Selasphorus sasin (Lesson, 1829) (Animalia)	(Lesson, 1829)	(Lesson, 1829)		1829	1829	124744455	0
Alectoris chukar	87	species	Chukar	Perdrix choukar	Galliformes	Phasianidae	Phasianinae	Alectoris		Alectoris chukar	Avibase	Perdix Chukar		(Gray, 1830)		1830	1830	126336134	0
Amazilia beryllina	824	species	Berylline Hummingbird	Ariane béryl	Apodiformes	Trochilidae	Trochilinae	Amazilia		Amazilia beryllina	GBIF/TaxRefine	Amazilia beryllina (Deppe, 1830) (Animalia)	(Deppe, 1830)	(Deppe, 1830)		1830	1830	119126196	0
Amblycercus holosericeus	1820	species	Yellow-billed Cacique	Cassique à bec jaune	Passeriformes	Icteridae		Amblycercus	Monotypic.	Amblycercus holosericeus	GBIF/TaxRefine	Amblycercus holosericeus (Deppe, 1830) (Animalia)	(Deppe, 1830)	(Deppe, 1830)		1830	1830	131881363	0
Basileuterus culicivorus	1610	species	Golden-crowned Warbler	Paruline à couronne dorée	Passeriformes	Parulidae		Basileuterus		Basileuterus culicivorus	GBIF/TaxRefine	Basileuterus culicivorus (Deppe, 1830) (Animalia)	(Deppe, 1830)	(Deppe, 1830)		1830	1830	131497903	0
Buteogallus anthracinus	288	species	Common Black Hawk	Buse noire	Accipitriformes	Accipitridae		Buteogallus		Buteogallus anthracinus	GBIF/TaxRefine	Buteogallus anthracinus (Deppe, 1830) (Animalia)	(Deppe, 1830)	(Deppe, 1830)		1830	1830	124762450	0
Callipepla squamata	117	species	Scaled Quail	Colin écaillé	Galliformes	Odontophoridae		Callipepla		Callipepla squamata	GBIF/TaxRefine	Callipepla squamata (Vigors, 1830) (Animalia)	(Vigors, 1830)	(Vigors, 1830)		1830	1830	124742624	0
Campylopterus curvipennis	770	species	Wedge-tailed Sabrewing	Campyloptère pampa	Apodiformes	Trochilidae	Trochilinae	Campylopterus		Campylopterus curvipennis	GBIF/TaxRefine	Campylopterus curvipennis (Deppe, 1830) (Animalia)	(Deppe, 1830)	(Deppe, 1830)		1830	1830	124744170	0
Campylopterus hemileucurus	773	species	Violet Sabrewing	Campyloptère violet	Apodiformes	Trochilidae	Trochilinae	Campylopterus		Campylopterus hemileucurus	GBIF/TaxRefine	Campylopterus hemileucurus (Deppe, 1830) (Animalia)	(Deppe, 1830)	(Deppe, 1830)		1830	1830	124744176	0
Cettia diphone	1404	species	Japanese Bush-Warbler	Bouscarle chanteuse	Passeriformes	Cettiidae		Cettia		Cettia diphone	GBIF/TaxRefine	Cettia diphone (Kittlitz, 1830) (Animalia)	(Kittlitz, 1830)	(Kittlitz, 1830)		1830	1830	124749856	0
Chiroxiphia lanceolata	1217	species	Lance-tailed Manakin	Manakin lancéolé	Passeriformes	Pipridae	Piprinae	Chiroxiphia	Monotypic.	Chiroxiphia lanceolata	GBIF/TaxRefine	Chiroxiphia lanceolata (Wagler, 1830) (Animalia)	(Wagler, 1830)	(Wagler, 1830)		1830	1830	131881703	0
Cyrtonyx montezumae	131	species	Montezuma Quail	Colin arlequin	Galliformes	Odontophoridae		Cyrtonyx		Cyrtonyx montezumae	GBIF/TaxRefine	Cyrtonyx montezumae (Vigors, 1830) (Animalia)	(Vigors, 1830)	(Vigors, 1830)		1830	1830	124742648	0
Dives dives	1782	species	Melodious Blackbird	Quiscale chanteur	Passeriformes	Icteridae		Dives	Monotypic.	Dives dives	GBIF/TaxRefine	Dives dives (Deppe, 1830) (Animalia)	(Deppe, 1830)	(Deppe, 1830)		1830	1830	124752042	0
Melanerpes herminieri	938	species	Guadeloupe Woodpecker	Pic de la Guadeloupe	Piciformes	Picidae	Picinae	Melanerpes	Monotypic.	Melanerpes herminieri	GBIF/TaxRefine	Melanerpes herminieri (Lesson, 1830) (Animalia)	(Lesson, 1830)	(Lesson, 1830)		1830	1830	124742880	0
Ortalis poliocephala	80	species	West Mexican Chachalaca	Ortalide de Wagler	Galliformes	Cracidae		Ortalis	Monotypic.	Ortalis poliocephala	GBIF/TaxRefine	Ortalis poliocephala (Wagler, 1830) (Animalia)	(Wagler, 1830)	(Wagler, 1830)		1830	1830	124742369	0
Ortalis vetula	76	species	Plain Chachalaca	Ortalide chacamel	Galliformes	Cracidae		Ortalis		Ortalis vetula	GBIF/TaxRefine	Ortalis vetula (Wagler, 1830) (Animalia)	(Wagler, 1830)	(Wagler, 1830)		1830	1830	124742363	0
Penelope purpurascens	82	species	Crested Guan	Pénélope panachée	Galliformes	Cracidae		Penelope		Penelope purpurascens	GBIF/TaxRefine	Penelope purpurascens Wagler, 1830 (Animalia)	Wagler, 1830	Wagler, 1830	1830	1830	1830	131497888	0
Psarocolius montezuma	1826	species	Montezuma Oropendola	Cassique de Montezuma	Passeriformes	Icteridae		Psarocolius	Monotypic.	Psarocolius montezuma	GBIF/TaxRefine	Psarocolius montezuma (Lesson, 1830) (Animalia)	(Lesson, 1830)	(Lesson, 1830)		1830	1830	124751972	0
Ramphastos sulfuratus	932	species	Keel-billed Toucan	Toucan à carène	Piciformes	Ramphastidae	Ramphastinae	Ramphastos		Ramphastos sulfuratus	GBIF/TaxRefine	Ramphastos sulfuratus Lesson, 1830 (Animalia)	Lesson, 1830	Lesson, 1830	1830	1830	1830	124743174	0
Rhodothraupis celaeno	1754	species	Crimson-collared Grosbeak	Cardinal à collier	Passeriformes	Cardinalidae		Rhodothraupis	Monotypic.	Rhodothraupis celaeno	GBIF/TaxRefine	Rhodothraupis celaeno (Deppe, 1830) (Animalia)	(Deppe, 1830)	(Deppe, 1830)		1830	1830	124751936	0
Thraupis abbas	1639	species	Yellow-winged Tanager	Tangara à miroir jaune	Passeriformes	Thraupidae	Thraupinae	Thraupis	Monotypic.	Thraupis abbas	GBIF/TaxRefine	Thraupis abbas (Deppe, 1830) (Animalia)	(Deppe, 1830)	(Deppe, 1830)		1830	1830	124751626	0
Atlapetes pileatus	1678	species	Rufous-capped Brushfinch	Tohi à calotte rousse	Passeriformes	Emberizidae		Atlapetes		Atlapetes pileatus	GBIF/TaxRefine	Atlapetes pileatus Wagler, 1831 (Animalia)	Wagler, 1831	Wagler, 1831	1831	1831	1831	124751361	0
Contopus cooperi	1127	species	Olive-sided Flycatcher	Moucherolle à côtés olive	Passeriformes	Tyrannidae	Fluvicolinae	Contopus	Monotypic	Contopus cooperi	GBIF/TaxRefine	Contopus cooperi (Nuttall, 1831) (Animalia)	(Nuttall, 1831)	(Nuttall, 1831)		1831	1831	131881350	0
Cygnus buccinator	25	species	Trumpeter Swan	Cygne trompette	Anseriformes	Anatidae	Anserinae	Cygnus	Monotypic.	Cygnus buccinator	Avibase	Cygnus buccinator		Richardson, 1831	1831	1831	1831	126335786	0
Gallinago solitaria	2075	species	Solitary Snipe	Bécassine solitaire	Charadriiformes	Scolopacidae	Scolopacinae	Gallinago		Gallinago solitaria	GBIF/TaxRefine	Gallinago solitaria Hodgson, 1831 (Animalia)	Hodgson, 1831	Hodgson, 1831	1831	1831	1831	124745315	0
Gallinago stenura	454	species	Pin-tailed Snipe	Bécassine à queue pointue	Charadriiformes	Scolopacidae	Scolopacinae	Gallinago	Monotypic.	Gallinago stenura	GBIF/TaxRefine	Gallinago stenura (Bonaparte, 1831) (Animalia)	(Bonaparte, 1831)	(Bonaparte, 1831)		1831	1831	119125348	0
Junco phaeonotus	1731	species	Yellow-eyed Junco	Junco aux yeux jaunes	Passeriformes	Emberizidae		Junco		Junco phaeonotus	GBIF/TaxRefine	Junco phaeonotus Wagler, 1831 (Animalia)	Wagler, 1831	Wagler, 1831	1831	1831	1831	124751297	0
Lagopus leucura	104	species	White-tailed Ptarmigan	Lagopède à queue blanche	Galliformes	Phasianidae	Tetraoninae	Lagopus		Lagopus leucura	GBIF/TaxRefine	Lagopus leucura (Richardson, 1831) (Animalia)	(Richardson, 1831)	(Richardson, 1831)		1831	1831	124742600	0
Laterallus exilis	337	species	Gray-breasted Crake	Râle grêle	Gruiformes	Rallidae		Laterallus	Monotypic.	Laterallus exilis	GBIF/TaxRefine	Laterallus exilis (Temminck, 1831) (Animalia)	(Temminck, 1831)	(Temminck, 1831)		1831	1831	127942277	0
Leucophaeus pipixcan	479	species	Franklin's Gull	Mouette de Franklin	Charadriiformes	Laridae	Larinae	Leucophaeus	Monotypic.	Leucophaeus pipixcan	Avibase	Larus Pipixcan		(Wagler, 1831)		1831	1831	126338288	0
Patagioenas flavirostris	541	species	Red-billed Pigeon	Pigeon à bec rouge	Columbiformes	Columbidae		Patagioenas		Patagioenas flavirostris	GBIF/TaxRefine	Patagioenas flavirostris (Wagler, 1831) (Animalia)	(Wagler, 1831)	(Wagler, 1831)		1831	1831	119135234	0
Phalacrocorax auritus	209	species	Double-crested Cormorant	Cormoran à aigrettes	Suliformes	Phalacrocoracidae		Phalacrocorax		Phalacrocorax auritus	GBIF/TaxRefine	Phalacrocorax auritus (Lesson, 1831) (Animalia)	(Lesson, 1831)	(Lesson, 1831)		1831	1831	127942227	0
Podiceps nigricollis	1985	species	Eared Grebe	Grèbe à cou noir	Podicipediformes	Podicipedidae		Podiceps		Podiceps nigricollis	GBIF/TaxRefine	Podiceps nigricollis Brehm, 1831 (Animalia)	Brehm, 1831	Brehm, 1831	1831	1831	1831	131483254	0
Ramphocelus passerinii	1635	species	Passerini's Tanager	Tangara à croupion rouge	Passeriformes	Thraupidae	Tachyphoninae	Ramphocelus	Monotypic.	Ramphocelus passerinii	GBIF/TaxRefine	Ramphocelus passerinii Bonaparte, 1831 (Animalia)	Bonaparte, 1831	Bonaparte, 1831	1831	1831	1831	124761620	0
Ramphocelus sanguinolentus	1633	species	Crimson-collared Tanager	Tangara ceinturé	Passeriformes	Thraupidae	Tachyphoninae	Ramphocelus		Ramphocelus sanguinolentus	GBIF/TaxRefine	Ramphocelus sanguinolentus (Lesson, 1831) (Animalia)	(Lesson, 1831)	(Lesson, 1831)		1831	1831	124751612	0
Sula dactylatra	198	species	Masked Booby	Fou masqué	Suliformes	Sulidae		Sula		Sula dactylatra	GBIF/TaxRefine	Sula dactylatra Lesson, 1831 (Animalia)	Lesson, 1831	Lesson, 1831	1831	1831	1831	124762625	0
Tolmomyias flaviventris	2052	species	Yellow-breasted Flycatcher	Platyrhynque à poitrine jaune	Passeriformes	Tyrannidae	Platyrinchinae	Tolmomyias		Tolmomyias flaviventris	Avibase	Muscipeta flaviventris		(Wied-Neuwied, 1831)		1831	1831	131880031	0
Turdus philomelos	1927	species	Song Thrush	Grive musicienne	Passeriformes	Turdidae		Turdus		Turdus philomelos	GBIF/TaxRefine	Turdus philomelos Brehm, 1831 (Animalia)	Brehm, 1831	Brehm, 1831	1831	1831	1831	131483411	0
Anthracothorax prevostii	777	species	Green-breasted Mango	Mango de Prévost	Apodiformes	Trochilidae	Trochilinae	Anthracothorax		Anthracothorax prevostii	GBIF/TaxRefine	Anthracothorax prevostii (Lesson, 1832) (Animalia)	(Lesson, 1832)	(Lesson, 1832)		1832	1832	124761417	0
Asio stygius	700	species	Stygian Owl	Hibou maître-bois	Strigiformes	Strigidae		Asio		Asio stygius	GBIF/TaxRefine	Asio stygius (Wagler, 1832) (Animalia)	(Wagler, 1832)	(Wagler, 1832)		1832	1832	124744654	0
Branta hutchinsii	21	species	Cackling Goose	Bernache de Hutchins	Anseriformes	Anatidae	Anserinae	Branta		Branta hutchinsii	GBIF/TaxRefine	Branta hutchinsii (Richardson, 1832) (Animalia)	(Richardson, 1832)	(Richardson, 1832)		1832	1832	131482686	0
Calcarius pictus	1734	species	Smith's Longspur	Plectrophane de Smith	Passeriformes	Calcariidae		Calcarius	Monotypic.	Calcarius pictus	GBIF/TaxRefine	Calcarius pictus (Swainson, 1832) (Animalia)	(Swainson, 1832)	(Swainson, 1832)		1832	1832	124751280	0
Campephilus imperialis	990	species	Imperial Woodpecker	Pic impérial	Piciformes	Picidae	Picinae	Campephilus	Monotypic.	Campephilus imperialis	GBIF/TaxRefine	Campephilus imperialis (Gould, 1832) (Animalia)	(Gould, 1832)	(Gould, 1832)		1832	1832	124743026	0
Campylorhynchus zonatus	1354	species	Band-backed Wren	Troglodyte zoné	Passeriformes	Troglodytidae		Campylorhynchus		Campylorhynchus zonatus	GBIF/TaxRefine	Campylorhynchus zonatus (Lesson, 1832) (Animalia)	(Lesson, 1832)	(Lesson, 1832)		1832	1832	124749238	0
Chalybura buffonii	840	species	White-vented Plumeleteer	Colibri de Buffon	Apodiformes	Trochilidae	Trochilinae	Chalybura		Chalybura buffonii	GBIF/TaxRefine	Chalybura buffonii (Lesson, 1832) (Animalia)	(Lesson, 1832)	(Lesson, 1832)		1832	1832	131881779	0
Chlorostilbon canivetii	796	species	Canivet's Emerald	Émeraude de Canivet	Apodiformes	Trochilidae	Trochilinae	Chlorostilbon		Chlorostilbon canivetii	GBIF/TaxRefine	Chlorostilbon canivetii (Lesson, 1832) (Animalia)	(Lesson, 1832)	(Lesson, 1832)		1832	1832	124761418	0
Diglossa baritula	1667	species	Cinnamon-bellied Flowerpiercer	Percefleur cannelle	Passeriformes	Thraupidae	Diglossinae	Diglossa		Diglossa baritula	GBIF/TaxRefine	Diglossa baritula Wagler, 1832 (Animalia)	Wagler, 1832	Wagler, 1832	1832	1832	1832	124751889	0
Glaucidium gnoma	684	species	Northern Pygmy-Owl	Chevêchette naine	Strigiformes	Strigidae		Glaucidium		Glaucidium gnoma	GBIF/TaxRefine	Glaucidium gnoma Wagler, 1832 (Animalia)	Wagler, 1832	Wagler, 1832	1832	1832	1832	124762452	0
Leucosticte tephrocotis	1846	species	Gray-crowned Rosy-Finch	Roselin à tête grise	Passeriformes	Fringillidae	Carduelinae	Leucosticte		Leucosticte tephrocotis	GBIF/TaxRefine	Leucosticte tephrocotis (Swainson, 1832) (Animalia)	(Swainson, 1832)	(Swainson, 1832)		1832	1832	124751153	0
Megascops trichopsis	672	species	Whiskered Screech-Owl	Petit-duc à moustaches	Strigiformes	Strigidae		Megascops		Megascops trichopsis	GBIF/TaxRefine	Megascops trichopsis (Wagler, 1832) (Animalia)	(Wagler, 1832)	(Wagler, 1832)		1832	1832	124744532	0
Melanitta americana	65	species	Black Scoter	Macreuse à bec jaune	Anseriformes	Anatidae	Anatinae	Melanitta		Melanitta americana	GBIF/TaxRefine	Melanitta americana (Swainson, 1832) (Animalia)	(Swainson, 1832)	(Swainson, 1832)		1832	1832	131483064	0
Pharomachrus mocinno	896	species	Resplendent Quetzal	Quetzal resplendissant	Trogoniformes	Trogonidae	Trogoninae	Pharomachrus		Pharomachrus mocinno	Avibase	Pharomachrus Mocinno		de la Llave, 1832	1832	1832	1832	126338824	0
Pheucticus chrysopeplus	1757	species	Yellow Grosbeak	Cardinal jaune	Passeriformes	Cardinalidae		Pheucticus		Pheucticus chrysopeplus	GBIF/TaxRefine	Pheucticus chrysopeplus (Vigors, 1832) (Animalia)	(Vigors, 1832)	(Vigors, 1832)		1832	1832	124751924	0
Picoides arcticus	970	species	Black-backed Woodpecker	Pic à dos noir	Piciformes	Picidae	Picinae	Picoides	Monotypic.	Picoides arcticus	GBIF/TaxRefine	Picoides arcticus (Swainson, 1832) (Animalia)	(Swainson, 1832)	(Swainson, 1832)		1832	1832	124742966	0
Rhodinocichla rosea	1945	species	Rosy Thrush-Tanager	Tangara quéo	Passeriformes	Incertae sedis		Rhodinocichla		Rhodinocichla rosea	GBIF/TaxRefine	Rhodinocichla rosea (Lesson, 1832) (Animalia)	(Lesson, 1832)	(Lesson, 1832)		1832	1832	124751572	0
Saltator atriceps	1750	species	Black-headed Saltator	Saltator à tête noire	Passeriformes	Thraupidae	Saltatorinae	Saltator		Saltator atriceps	GBIF/TaxRefine	Saltator atriceps (Lesson, 1832) (Animalia)	(Lesson, 1832)	(Lesson, 1832)		1832	1832	124751940	0
Sialia mexicana	1429	species	Western Bluebird	Merlebleu de l'Ouest	Passeriformes	Turdidae		Sialia		Sialia mexicana	GBIF/TaxRefine	Sialia mexicana Swainson, 1832 (Animalia)	Swainson, 1832	Swainson, 1832	1832	1832	1832	124748661	0
Spizella pallida	2048	species	Clay-colored Sparrow	Bruant des plaines	Passeriformes	Emberizidae		Spizella	Monotypic.	Spizella pallida	GBIF/TaxRefine	Spizella pallida (Swainson, 1832) (Animalia)	(Swainson, 1832)	(Swainson, 1832)		1832	1832	124751311	0
Tilmatura dupontii	861	species	Sparkling-tailed Hummingbird	Colibri zémès	Apodiformes	Trochilidae	Trochilinae	Tilmatura	Monotypic.	Tilmatura dupontii	GBIF/TaxRefine	Tilmatura dupontii (Lesson, 1832) (Animalia)	(Lesson, 1832)	(Lesson, 1832)		1832	1832	124744429	0
Amazilia tzacatl	828	species	Rufous-tailed Hummingbird	Ariane à ventre gris	Apodiformes	Trochilidae	Trochilinae	Amazilia		Amazilia tzacatl	Avibase	Trochilus Tzacatl		(de la Llave, 1833)		1833	1833	131881297	0
Aulacorhynchus prasinus	928	species	Emerald Toucanet	Toucanet émeraude	Piciformes	Ramphastidae	Ramphastinae	Aulacorhynchus		Aulacorhynchus prasinus	Avibase	Pteroglossus prasinus		(Gould, 1833)		1833	1833	126339289	0
Phaethornis guy	762	species	Green Hermit	Ermite vert	Apodiformes	Trochilidae	Phaethornithinae	Phaethornis		Phaethornis guy	GBIF/TaxRefine	Phaethornis guy (Lesson, 1833) (Animalia)	(Lesson, 1833)	(Lesson, 1833)		1833	1833	131881244	0
Ramphocelus flammigerus	1637	species	Flame-rumped Tanager	Tangara flamboyant	Passeriformes	Thraupidae	Tachyphoninae	Ramphocelus		Ramphocelus flammigerus	GBIF/TaxRefine	Ramphocelus flammigerus (Jardine & Selby, 1833) (Animalia)	(Jardine & Selby, 1833)	(Jardine & Selby, 1833)		1833	1833	124751619	0
Vermivora bachmanii	1532	species	Bachman's Warbler	Paruline de Bachman	Passeriformes	Parulidae		Vermivora	Monotypic.	Vermivora bachmanii	GBIF/TaxRefine	Vermivora bachmanii (Audubon, 1833) (Animalia)	(Audubon, 1833)	(Audubon, 1833)		1833	1833	124751393	0
Anser brachyrhynchus	13	species	Pink-footed Goose	Oie à bec court	Anseriformes	Anatidae	Anserinae	Anser	Monotypic. Considered subspecies of <i>A. fabalis</i> by Peters (1979).	Anser brachyrhynchus	GBIF/TaxRefine	Anser brachyrhynchus Baillon, 1834 (Animalia)	Baillon, 1834	Baillon, 1834	1834	1834	1834	124742682	0
Branta sandvicensis	23	species	Hawaiian Goose	Bernache néné	Anseriformes	Anatidae	Anserinae	Branta	Monotypic.	Branta sandvicensis	GBIF/TaxRefine	Branta sandvicensis (Vigors, 1834) (Animalia)	(Vigors, 1834)	(Vigors, 1834)		1834	1834	124742691	0
Euphonia xanthogaster	1842	species	Orange-bellied Euphonia	Organiste à ventre orange	Passeriformes	Fringillidae	Euphoniinae	Euphonia		Euphonia xanthogaster	GBIF/TaxRefine	Euphonia xanthogaster (Sundevall, 1834) (Animalia)	(Sundevall, 1834)	(Sundevall, 1834)		1834	1834	131881717	0
Limnothlypis swainsonii	1579	species	Swainson's Warbler	Paruline de Swainson	Passeriformes	Parulidae		Limnothlypis	Monotypic.	Limnothlypis swainsonii	GBIF/TaxRefine	Limnothlypis swainsonii (Audubon, 1834) (Animalia)	(Audubon, 1834)	(Audubon, 1834)		1834	1834	124751438	0
Melospiza lincolnii	1723	species	Lincoln's Sparrow	Bruant de Lincoln	Passeriformes	Emberizidae		Melospiza		Melospiza lincolnii	GBIF/TaxRefine	Melospiza lincolnii (Audubon, 1834) (Animalia)	(Audubon, 1834)	(Audubon, 1834)		1834	1834	124751287	0
Poecile carolinensis	1333	species	Carolina Chickadee	Mésange de Caroline	Passeriformes	Paridae		Poecile		Poecile carolinensis	GBIF/TaxRefine	Poecile carolinensis (Audubon, 1834) (Animalia)	(Audubon, 1834)	(Audubon, 1834)		1834	1834	119128127	0
Rallus elegans	341	species	King Rail	Râle élégant	Gruiformes	Rallidae		Rallus		Rallus elegans	GBIF/TaxRefine	Rallus elegans Audubon, 1834 (Animalia)	Audubon, 1834	Audubon, 1834	1834	1834	1834	124745197	0
Sterna forsteri	503	species	Forster's Tern	Sterne de Forster	Charadriiformes	Laridae	Sterninae	Sterna	Monotypic.	Sterna forsteri	GBIF/TaxRefine	Sterna forsteri Nuttall, 1834 (Animalia)	Nuttall, 1834	Nuttall, 1834	1834	1834	1834	131483334	0
Tangara cucullata	1929	species	Lesser Antillean Tanager	Calliste dos-bleu	Passeriformes	Thraupidae	Thraupinae	Tangara		Tangara cucullata	GBIF/TaxRefine	Tangara cucullata (Swainson, 1834) (Animalia)	(Swainson, 1834)	(Swainson, 1834)		1834	1834	124751716	0
Tigrisoma mexicanum	223	species	Bare-throated Tiger-Heron	Onoré du Mexique	Pelecaniformes	Ardeidae		Tigrisoma	Monotypic.	Tigrisoma mexicanum	GBIF/TaxRefine	Tigrisoma mexicanum Swainson, 1834 (Animalia)	Swainson, 1834	Swainson, 1834	1834	1834	1834	124746073	0
Trogon elegans	887	species	Elegant Trogon	Trogon élégant	Trogoniformes	Trogonidae	Trogoninae	Trogon		Trogon elegans	GBIF/TaxRefine	Trogon elegans Gould, 1834 (Animalia)	Gould, 1834	Gould, 1834	1834	1834	1834	124743356	0
Campylorhynchus brunneicapillus	1361	species	Cactus Wren	Troglodyte des cactus	Passeriformes	Troglodytidae		Campylorhynchus		Campylorhynchus brunneicapillus	GBIF/TaxRefine	Campylorhynchus brunneicapillus (Lafresnaye, 1835) (Animalia)	(Lafresnaye, 1835)	(Lafresnaye, 1835)		1835	1835	124749230	0
Chlorostilbon ricordii	798	species	Cuban Emerald	Émeraude de Ricord	Apodiformes	Trochilidae	Trochilinae	Chlorostilbon	Monotypic.	Chlorostilbon ricordii	GBIF/TaxRefine	Chlorostilbon ricordii (Gervais, 1835) (Animalia)	(Gervais, 1835)	(Gervais, 1835)		1835	1835	124744222	0
Corvus palmarum	1298	species	Palm Crow	Corneille palmiste	Passeriformes	Corvidae		Corvus		Corvus palmarum	Avibase	Corvus palmarum		Württemberg, 1835	1835	1835	1835	126342391	0
Ficedula mugimaki	1415	species	Mugimaki Flycatcher	Gobemouche mugimaki	Passeriformes	Muscicapidae		Ficedula	Monotypic.	Ficedula mugimaki	GBIF/TaxRefine	Ficedula mugimaki (Temminck, 1835) (Animalia)	(Temminck, 1835)	(Temminck, 1835)		1835	1835	124748833	0
Ficedula narcissina	1414	species	Narcissus Flycatcher	Gobemouche narcisse	Passeriformes	Muscicapidae		Ficedula		Ficedula narcissina	GBIF/TaxRefine	Ficedula narcissina (Temminck, 1835) (Animalia)	(Temminck, 1835)	(Temminck, 1835)		1835	1835	124748832	0
Francolinus erckelii	90	species	Erckel's Francolin	Francolin d'Erckel	Galliformes	Phasianidae	Phasianinae	Francolinus	Monotypic.	Francolinus erckelii	GBIF/TaxRefine	Francolinus erckelii (Rüppell, 1835) (Animalia)	(Rüppell, 1835)	(Rüppell, 1835)		1835	1835	124742488	0
Myiopagis caniceps	1079	species	Gray Elaenia	Élénie grise	Passeriformes	Tyrannidae	Elaeniinae	Myiopagis		Myiopagis caniceps	GBIF/TaxRefine	Myiopagis caniceps (Swainson, 1835) (Animalia)	(Swainson, 1835)	(Swainson, 1835)		1835	1835	124746452	0
Spindalis nigricephala	1962	species	Jamaican Spindalis	Zéna de Jamaïque	Passeriformes	Incertae sedis		Spindalis	Monotypic.	Spindalis nigricephala	GBIF/TaxRefine	Spindalis nigricephala (Jameson, 1835) (Animalia)	(Jameson, 1835)	(Jameson, 1835)		1835	1835	124761232	0
Trogon citreolus	882	species	Citreoline Trogon	Trogon citrin	Trogoniformes	Trogonidae	Trogoninae	Trogon		Trogon citreolus	GBIF/TaxRefine	Trogon citreolus Gould, 1835 (Animalia)	Gould, 1835	Gould, 1835	1835	1835	1835	124743353	0
Calonectris leucomelas	166	species	Streaked Shearwater	Puffin leucomèle	Procellariiformes	Procellariidae		Calonectris	Monotypic.	Calonectris leucomelas	GBIF/TaxRefine	Calonectris leucomelas (Temminck, 1836) (Animalia)	(Temminck, 1836)	(Temminck, 1836)		1836	1836	119127564	0
Cinclocerthia ruficauda	1507	species	Brown Trembler	Trembleur brun	Passeriformes	Mimidae		Cinclocerthia		Cinclocerthia ruficauda	GBIF/TaxRefine	Cinclocerthia ruficauda (Gould, 1836) (Animalia)	(Gould, 1836)	(Gould, 1836)		1836	1836	124749191	0
Emberiza elegans	1739	species	Yellow-throated Bunting	Bruant élégant	Passeriformes	Emberizidae		Emberiza		Emberiza elegans	GBIF/TaxRefine	Emberiza elegans Temminck, 1836 (Animalia)	Temminck, 1836	Temminck, 1836	1836	1836	1836	119130881	0
Emberiza variabilis	1741	species	Gray Bunting	Bruant gris	Passeriformes	Emberizidae		Emberiza		Emberiza variabilis	GBIF/TaxRefine	Emberiza variabilis Temminck, 1836 (Animalia)	Temminck, 1836	Temminck, 1836	1836	1836	1836	119127191	0
Garrulax pectoralis	1480	species	Greater Necklaced Laughingthrush	Garrulaxe à plastron	Passeriformes	Timaliidae		Garrulax		Garrulax pectoralis	GBIF/TaxRefine	Garrulax pectoralis (Gould, 1836) (Animalia)	(Gould, 1836)	(Gould, 1836)		1836	1836	124750096	0
Geococcyx velox	658	species	Lesser Roadrunner	Géocoucou véloce	Cuculiformes	Cuculidae	Neomorphinae	Geococcyx	Monotypic.	Geococcyx velox	GBIF/TaxRefine	Geococcyx velox (Wagner, 1836) (Animalia)	(Wagner, 1836)	(Wagner, 1836)		1836	1836	124743671	0
Otus sunia	667	species	Oriental Scops-Owl	Petit-duc d'Orient	Strigiformes	Strigidae		Otus		Otus sunia	GBIF/TaxRefine	Otus sunia (Hodgson, 1836) (Animalia)	(Hodgson, 1836)	(Hodgson, 1836)		1836	1836	124761211	0
Trogon melanocephalus	881	species	Black-headed Trogon	Trogon à tête noire	Trogoniformes	Trogonidae	Trogoninae	Trogon		Trogon melanocephalus	GBIF/TaxRefine	Trogon melanocephalus Gould, 1836 (Animalia)	Gould, 1836	Gould, 1836	1836	1836	1836	124743354	0
Agelaius tricolor	1774	species	Tricolored Blackbird	Carouge de Californie	Passeriformes	Icteridae		Agelaius	Monotypic.	Agelaius tricolor	GBIF/TaxRefine	Agelaius tricolor (Audubon, 1837) (Animalia)	(Audubon, 1837)	(Audubon, 1837)		1837	1837	124752018	0
Amazona guildingii	637	species	St. Vincent Parrot	Amazone de Saint-Vincent	Psittaciformes	Psittacidae	Arinae	Amazona	Monotypic.	Amazona guildingii	GBIF/TaxRefine	Amazona guildingii (Vigors, 1837) (Animalia)	(Vigors, 1837)	(Vigors, 1837)		1837	1837	124744028	0
Calcarius ornatus	1735	species	Chestnut-collared Longspur	Plectrophane à ventre noir	Passeriformes	Calcariidae		Calcarius	Monotypic.	Calcarius ornatus	Avibase	Plectrophanes ornata		(Townsend, 1837)		1837	1837	126345482	0
Charadrius montanus	385	species	Mountain Plover	Pluvier montagnard	Charadriiformes	Charadriidae	Charadriinae	Charadrius	Monotypic.	Charadrius montanus	Avibase	Charadrius montanus		Townsend, 1837	1837	1837	1837	126338037	0
Cyrtonyx ocellatus	132	species	Ocellated Quail	Colin ocellé	Galliformes	Odontophoridae		Cyrtonyx	Monotypic.	Cyrtonyx ocellatus	GBIF/TaxRefine	Cyrtonyx ocellatus (Gould, 1837) (Animalia)	(Gould, 1837)	(Gould, 1837)		1837	1837	124742649	0
Elaenia albiceps	2062	species	White-crested Elaenia	Élénie à cimier blanc	Passeriformes	Tyrannidae	Elaeniinae	Elaenia		Elaenia albiceps	GBIF/TaxRefine	Elaenia albiceps (Orbigny & Lafresnaye, 1837) (Animalia)	(Orbigny & Lafresnaye, 1837)	(Orbigny & Lafresnaye, 1837)		1837	1837	119130846	0
Empidonomus aurantioatrocristatus	2053	species	Crowned Slaty Flycatcher	Tyran oriflamme	Passeriformes	Tyrannidae	Tyranninae	Empidonomus		Empidonomus aurantioatrocristatus	GBIF/TaxRefine	Empidonomus aurantioatrocristatus (Orbigny & Lafresnaye, 1837) (Animalia)	(Orbigny & Lafresnaye, 1837)	(Orbigny & Lafresnaye, 1837)		1837	1837	119140875	0
Eumomota superciliosa	910	species	Turquoise-browed Motmot	Motmot à sourcils bleus	Coraciiformes	Momotidae		Eumomota		Eumomota superciliosa	GBIF/TaxRefine	Eumomota superciliosa (Sandbach, 1837) (Animalia)	(Sandbach, 1837)	(Sandbach, 1837)		1837	1837	124743397	0
Euphonia laniirostris	1833	species	Thick-billed Euphonia	Organiste à bec épais	Passeriformes	Fringillidae	Euphoniinae	Euphonia		Euphonia laniirostris	Avibase	Euphonia laniirostris		d'Orbigny & Lafresnaye, 1837	1837	1837	1837	131879990	0
Formicarius analis	1064	species	Black-faced Antthrush	Tétéma coq-de-bois	Passeriformes	Formicariidae		Formicarius		Formicarius analis	GBIF/TaxRefine	Formicarius analis (d'Orbigny & Lafresnaye, 1837) (Animalia)	(d'Orbigny & Lafresnaye, 1837)	(d'Orbigny & Lafresnaye, 1837)		1837	1837	131497936	0
Myiarchus tuberculifer	1165	species	Dusky-capped Flycatcher	Tyran olivâtre	Passeriformes	Tyrannidae	Tyranninae	Myiarchus		Myiarchus tuberculifer	GBIF/TaxRefine	Myiarchus tuberculifer (Orbigny & Lafresnaye, 1837) (Animalia)	(Orbigny & Lafresnaye, 1837)	(Orbigny & Lafresnaye, 1837)		1837	1837	131881306	0
Oreoscoptes montanus	1491	species	Sage Thrasher	Moqueur des armoises	Passeriformes	Mimidae		Oreoscoptes	Monotypic.	Oreoscoptes montanus	GBIF/TaxRefine	Oreoscoptes montanus (Townsend, 1837) (Animalia)	(Townsend, 1837)	(Townsend, 1837)		1837	1837	124749180	0
Paroaria capitata	1673	species	Yellow-billed Cardinal	Paroare à bec jaune	Passeriformes	Thraupidae	Thraupinae	Paroaria		Paroaria capitata	GBIF/TaxRefine	Paroaria capitata (Orbigny & Lafresnaye, 1837) (Animalia)	(Orbigny & Lafresnaye, 1837)	(Orbigny & Lafresnaye, 1837)		1837	1837	119127197	0
Phalacrocorax penicillatus	207	species	Brandt's Cormorant	Cormoran de Brandt	Suliformes	Phalacrocoracidae		Phalacrocorax	Monotypic.	Phalacrocorax penicillatus	GBIF/TaxRefine	Phalacrocorax penicillatus (Brandt, 1837) (Animalia)	(Brandt, 1837)	(Brandt, 1837)		1837	1837	124745996	0
Pica nuttalli	1294	species	Yellow-billed Magpie	Pie à bec jaune	Passeriformes	Corvidae		Pica	Monotypic.	Pica nuttalli	GBIF/TaxRefine	Pica nuttalli (Audubon, 1837) (Animalia)	(Audubon, 1837)	(Audubon, 1837)		1837	1837	124748062	0
Poecile rufescens	1337	species	Chestnut-backed Chickadee	Mésange à dos marron	Passeriformes	Paridae		Poecile		Poecile rufescens	GBIF/TaxRefine	Poecile rufescens (J. K. Townsend, 1837) (Animalia)	(J. K. Townsend, 1837)	(J. K. Townsend, 1837)		1837	1837	119128130	0
Psaltriparus minimus	1346	species	Bushtit	Mésange buissonnière	Passeriformes	Aegithalidae		Psaltriparus		Psaltriparus minimus	GBIF/TaxRefine	Psaltriparus minimus (Townsend, 1837) (Animalia)	(Townsend, 1837)	(Townsend, 1837)		1837	1837	124749390	0
Ramphocelus dimidiatus	1634	species	Crimson-backed Tanager	Tangara à dos rouge	Passeriformes	Thraupidae	Tachyphoninae	Ramphocelus		Ramphocelus dimidiatus	Avibase	Ramphocelus dimidiatus		Lafresnaye, 1837	1837	1837	1837	131881870	0
Setophaga nigrescens	1551	species	Black-throated Gray Warbler	Paruline grise	Passeriformes	Parulidae		Setophaga		Setophaga nigrescens	GBIF/TaxRefine	Setophaga nigrescens (Animalia)		(Townsend, JK, 1837)		1837	1837	126345849	0
Setophaga occidentalis	1555	species	Hermit Warbler	Paruline à tête jaune	Passeriformes	Parulidae		Setophaga	Monotypic.	Setophaga occidentalis	Avibase	Sylvia occidentalis		(Townsend, 1837)		1837	1837	126345852	0
Setophaga townsendi	1554	species	Townsend's Warbler	Paruline de Townsend	Passeriformes	Parulidae		Setophaga	Monotypic.	Setophaga townsendi	Avibase	Sylvia Townsendi		(Townsend, 1837)		1837	1837	126345851	0
Tachyphonus luctuosus	1630	species	White-shouldered Tanager	Tangara à épaulettes blanches	Passeriformes	Thraupidae	Tachyphoninae	Tachyphonus		Tachyphonus luctuosus	Avibase	Tachyphonus luctuosus		d'Orbigny & Lafresnaye, 1837	1837	1837	1837	131881873	0
Todus multicolor	898	species	Cuban Tody	Todier de Cuba	Coraciiformes	Todidae		Todus	Monotypic.	Todus multicolor	GBIF/TaxRefine	Todus multicolor Gould, 1837 (Animalia)	Gould, 1837	Gould, 1837	1837	1837	1837	124743402	0
Uropsila leucogastra	1392	species	White-bellied Wren	Troglodyte à ventre blanc	Passeriformes	Troglodytidae		Uropsila		Uropsila leucogastra	GBIF/TaxRefine	Uropsila leucogastra (Gould, 1837) (Animalia)	(Gould, 1837)	(Gould, 1837)		1837	1837	119134847	0
Atlapetes albinucha	1677	species	White-naped Brushfinch	Tohi à calotte blanche	Passeriformes	Emberizidae		Atlapetes		Atlapetes albinucha	GBIF/TaxRefine	Atlapetes albinucha (Lafresnaye & Orbigny, 1838) (Animalia)	(Lafresnaye & Orbigny, 1838)	(Lafresnaye & Orbigny, 1838)		1838	1838	131881366	0
Aythya affinis	56	species	Lesser Scaup	Petit Fuligule	Anseriformes	Anatidae	Anatinae	Aythya	Monotypic.	Aythya affinis	GBIF/TaxRefine	Aythya affinis (Eyton, 1838) (Animalia)	(Eyton, 1838)	(Eyton, 1838)		1838	1838	131482666	0
Aythya americana	51	species	Redhead	Fuligule à tête rouge	Anseriformes	Anatidae	Anatinae	Aythya	Monotypic.	Aythya americana	GBIF/TaxRefine	Aythya americana (Eyton, 1838) (Animalia)	(Eyton, 1838)	(Eyton, 1838)		1838	1838	124742782	0
Basileuterus rufifrons	1611	species	Rufous-capped Warbler	Paruline à calotte rousse	Passeriformes	Parulidae		Basileuterus		Basileuterus rufifrons	GBIF/TaxRefine	Basileuterus rufifrons (Swainson, 1838) (Animalia)	(Swainson, 1838)	(Swainson, 1838)		1838	1838	131881318	0
Buteo swainsoni	301	species	Swainson's Hawk	Buse de Swainson	Accipitriformes	Accipitridae		Buteo	Monotypic.	Buteo swainsoni	GBIF/TaxRefine	Buteo swainsoni Bonaparte, 1838 (Animalia)	Bonaparte, 1838	Bonaparte, 1838	1838	1838	1838	131881269	0
Campylorhynchus rufinucha	1357	species	Rufous-naped Wren	Troglodyte à nuque rousse	Passeriformes	Troglodytidae		Campylorhynchus		Campylorhynchus rufinucha	GBIF/TaxRefine	Campylorhynchus rufinucha (Lesson, 1838) (Animalia)	(Lesson, 1838)	(Lesson, 1838)		1838	1838	124749235	0
Cardinalis sinuatus	1756	species	Pyrrhuloxia	Cardinal pyrrhuloxia	Passeriformes	Cardinalidae		Cardinalis		Cardinalis sinuatus	GBIF/TaxRefine	Cardinalis sinuatus Bonaparte, 1838 (Animalia)	Bonaparte, 1838	Bonaparte, 1838	1838	1838	1838	124751932	0
Certhia americana	1351	species	Brown Creeper	Grimpereau brun	Passeriformes	Certhiidae	Certhiinae	Certhia		Certhia americana	GBIF/TaxRefine	Certhia americana Bonaparte, 1838 (Animalia)	Bonaparte, 1838	Bonaparte, 1838	1838	1838	1838	124749222	0
Chiroxiphia linearis	1218	species	Long-tailed Manakin	Manakin fastueux	Passeriformes	Pipridae	Piprinae	Chiroxiphia		Chiroxiphia linearis	GBIF/TaxRefine	Chiroxiphia linearis (Bonaparte, 1838) (Animalia)	(Bonaparte, 1838)	(Bonaparte, 1838)		1838	1838	124746869	0
Euphonia elegantissima	1836	species	Elegant Euphonia	Organiste à capuchon	Passeriformes	Fringillidae	Euphoniinae	Euphonia		Euphonia elegantissima	GBIF/TaxRefine	Euphonia elegantissima (Bonaparte, 1838) (Animalia)	(Bonaparte, 1838)	(Bonaparte, 1838)		1838	1838	124751668	0
Euphonia hirundinacea	1834	species	Yellow-throated Euphonia	Organiste à gorge jaune	Passeriformes	Fringillidae	Euphoniinae	Euphonia		Euphonia hirundinacea	GBIF/TaxRefine	Euphonia hirundinacea Bonaparte, 1838 (Animalia)	Bonaparte, 1838	Bonaparte, 1838	1838	1838	1838	124751666	0
Euptilotis neoxenus	894	species	Eared Quetzal	Quetzal oreillard	Trogoniformes	Trogonidae	Trogoninae	Euptilotis	Monotypic.	Euptilotis neoxenus	GBIF/TaxRefine	Euptilotis neoxenus (Gould, 1838) (Animalia)	(Gould, 1838)	(Gould, 1838)		1838	1838	124743344	0
Haematopus bachmani	389	species	Black Oystercatcher	Huîtrier de Bachman	Charadriiformes	Haematopodidae		Haematopus	Monotypic.	Haematopus bachmani	GBIF/TaxRefine	Haematopus bachmani Audubon, 1838 (Animalia)	Audubon, 1838	Audubon, 1838	1838	1838	1838	124745422	0
Icterus parisorum	1819	species	Scott's Oriole	Oriole jaune-verdâtre	Passeriformes	Icteridae		Icterus	Monotypic.	Icterus parisorum	GBIF/TaxRefine	Icterus parisorum Bonaparte, 1838 (Animalia)	Bonaparte, 1838	Bonaparte, 1838	1838	1838	1838	124752010	0
Myadestes genibarbis	1434	species	Rufous-throated Solitaire	Solitaire siffleur	Passeriformes	Turdidae		Myadestes		Myadestes genibarbis	GBIF/TaxRefine	Myadestes genibarbis Swainson, 1838 (Animalia)	Swainson, 1838	Swainson, 1838	1838	1838	1838	124748671	0
Myadestes townsendi	1431	species	Townsend's Solitaire	Solitaire de Townsend	Passeriformes	Turdidae		Myadestes		Myadestes townsendi	GBIF/TaxRefine	Myadestes townsendi (Audubon, 1838) (Animalia)	(Audubon, 1838)	(Audubon, 1838)		1838	1838	124748668	0
Odontophorus guttatus	129	species	Spotted Wood-Quail	Tocro tacheté	Galliformes	Odontophoridae		Odontophorus	Monotypic.	Odontophorus guttatus	GBIF/TaxRefine	Odontophorus guttatus (Gould, 1838) (Animalia)	(Gould, 1838)	(Gould, 1838)		1838	1838	124742646	0
Oriturus superciliosus	1702	species	Striped Sparrow	Bruant rayé	Passeriformes	Emberizidae		Oriturus		Oriturus superciliosus	GBIF/TaxRefine	Oriturus superciliosus (Swainson, 1838) (Animalia)	(Swainson, 1838)	(Swainson, 1838)		1838	1838	124751336	0
Passerina versicolor	1768	species	Varied Bunting	Passerin varié	Passeriformes	Cardinalidae		Passerina		Passerina versicolor	GBIF/TaxRefine	Passerina versicolor (Bonaparte, 1838) (Animalia)	(Bonaparte, 1838)	(Bonaparte, 1838)		1838	1838	124751960	0
Phainopepla nitens	1529	species	Phainopepla	Phénopèple luisant	Passeriformes	Ptiliogonatidae		Phainopepla		Phainopepla nitens	GBIF/TaxRefine	Phainopepla nitens (Swainson, 1838) (Animalia)	(Swainson, 1838)	(Swainson, 1838)		1838	1838	124748584	0
Quiscalus lugubris	1792	species	Carib Grackle	Quiscale merle	Passeriformes	Icteridae		Quiscalus		Quiscalus lugubris	Avibase	Quiscalus lugubris		Swainson, 1838	1838	1838	1838	131880013	0
Stelgidopteryx serripennis	1326	species	Northern Rough-winged Swallow	Hirondelle à ailes hérissées	Passeriformes	Hirundinidae	Hirundininae	Stelgidopteryx		Stelgidopteryx serripennis	GBIF/TaxRefine	Stelgidopteryx serripennis (Audubon, 1838) (Animalia)	(Audubon, 1838)	(Audubon, 1838)		1838	1838	124762425	0
Streptopelia decaocto	550	species	Eurasian Collared-Dove	Tourterelle turque	Columbiformes	Columbidae		Streptopelia		Streptopelia decaocto	GBIF/TaxRefine	Streptopelia decaocto (Frivaldszky, 1838) (Animalia)	(Frivaldszky, 1838)	(Frivaldszky, 1838)		1838	1838	131483339	0
Todus mexicanus	902	species	Puerto Rican Tody	Todier de Porto Rico	Coraciiformes	Todidae		Todus	Monotypic.	Todus mexicanus	GBIF/TaxRefine	Todus mexicanus Lesson, 1838 (Animalia)	Lesson, 1838	Lesson, 1838	1838	1838	1838	124743404	0
Toxostoma longirostre	1493	species	Long-billed Thrasher	Moqueur à long bec	Passeriformes	Mimidae		Toxostoma		Toxostoma longirostre	GBIF/TaxRefine	Toxostoma longirostre (Lafresnaye, 1838) (Animalia)	(Lafresnaye, 1838)	(Lafresnaye, 1838)		1838	1838	124749182	0
Trogon caligatus	885	species	Gartered Trogon	Trogon pattu	Trogoniformes	Trogonidae	Trogoninae	Trogon		Trogon caligatus	Avibase	Trogon caligatus		Gould, 1838	1838	1838	1838	126338859	0
Trogon massena	892	species	Slaty-tailed Trogon	Trogon de Masséna	Trogoniformes	Trogonidae	Trogoninae	Trogon		Trogon massena	GBIF/TaxRefine	Trogon massena Gould, 1838 (Animalia)	Gould, 1838	Gould, 1838	1838	1838	1838	124743347	0
Trogon melanurus	891	species	Black-tailed Trogon	Trogon à queue noire	Trogoniformes	Trogonidae	Trogoninae	Trogon		Trogon melanurus	GBIF/TaxRefine	Trogon melanurus Swainson, 1838 (Animalia)	Swainson, 1838	Swainson, 1838	1838	1838	1838	124762641	0
Turdus grayi	1466	species	Clay-colored Thrush	Merle fauve	Passeriformes	Turdidae		Turdus		Turdus grayi	GBIF/TaxRefine	Turdus grayi Bonaparte, 1838 (Animalia)	Bonaparte, 1838	Bonaparte, 1838	1838	1838	1838	124748750	0
Abeillia abeillei	788	species	Emerald-chinned Hummingbird	Colibri d'Abeillé	Apodiformes	Trochilidae	Trochilinae	Abeillia		Abeillia abeillei	GBIF/TaxRefine	Abeillia abeillei (Lesson & Delattre, 1839) (Animalia)	(Lesson & Delattre, 1839)	(Lesson & Delattre, 1839)		1839	1839	119128774	0
Aphelocoma californica	1288	species	California Scrub-Jay	Geai buissonnier	Passeriformes	Corvidae		Aphelocoma	Formerly considered conspecific with Aphelocoma woodhouseii.	Aphelocoma californica	GBIF/TaxRefine	Aphelocoma californica (Vigors, 1839) (Animalia)	(Vigors, 1839)	(Vigors, 1839)		1839	1839	124748005	0
Arremon brunneinucha	2003	species	Chestnut-capped Brushfinch	Tohi à nuque brune	Passeriformes	Emberizidae		Arremon		Arremon brunneinucha	Avibase	Embernagra brunnei-nucha		(Lafresnaye, 1839)		1839	1839	126345580	0
Atthis heloisa	871	species	Bumblebee Hummingbird	Colibri héloïse	Apodiformes	Trochilidae	Trochilinae	Atthis		Atthis heloisa	Avibase	Ornismya Heloisa		(Lesson & Delattre, 1839)		1839	1839	126337075	0
Calypte costae	869	species	Costa's Hummingbird	Colibri de Costa	Apodiformes	Trochilidae	Trochilinae	Calypte	Monotypic.	Calypte costae	GBIF/TaxRefine	Calypte costae (Bourcier, 1839) (Animalia)	(Bourcier, 1839)	(Bourcier, 1839)		1839	1839	124744436	0
Chaetura spinicaudus	746	species	Band-rumped Swift	Martinet spinicaude	Apodiformes	Apodidae	Chaeturinae	Chaetura		Chaetura spinicaudus	GBIF/TaxRefine	Chaetura spinicaudus (Temminck, 1839) (Animalia)	(Temminck, 1839)	(Temminck, 1839)		1839	1839	124744092	0
Chaetura vauxi	742	species	Vaux's Swift	Martinet de Vaux	Apodiformes	Apodidae	Chaeturinae	Chaetura		Chaetura vauxi	GBIF/TaxRefine	Chaetura vauxi (J. K. Townsend, 1839) (Animalia)	(J. K. Townsend, 1839)	(J. K. Townsend, 1839)		1839	1839	119126153	0
Coccothraustes abeillei	1874	species	Hooded Grosbeak	Gros-bec à capuchon	Passeriformes	Fringillidae	Carduelinae	Coccothraustes		Coccothraustes abeillei	GBIF/TaxRefine	Coccothraustes abeillei (Lesson, 1839) (Animalia)	(Lesson, 1839)	(Lesson, 1839)		1839	1839	124751206	0
Coccyzus merlini	653	species	Great Lizard-Cuckoo	Tacco de Cuba	Cuculiformes	Cuculidae	Cuculinae	Coccyzus		Coccyzus merlini	GBIF/TaxRefine	Coccyzus merlini d'Orbigny, 1839 (Animalia)	d'Orbigny, 1839	d'Orbigny, 1839	1839	1839	1839	124743657	0
Colibri delphinae	775	species	Brown Violetear	Colibri de Delphine	Apodiformes	Trochilidae	Trochilinae	Colibri	Monotypic.	Colibri delphinae	Avibase	Ornismya Delphinae		(Lesson, 1839)		1839	1839	126336897	0
Contopus caribaeus	1134	species	Cuban Pewee	Moucherolle tête-fou	Passeriformes	Tyrannidae	Fluvicolinae	Contopus		Contopus caribaeus	GBIF/TaxRefine	Contopus caribaeus (Orbigny, 1839) (Animalia)	(Orbigny, 1839)	(Orbigny, 1839)		1839	1839	119126343	0
Dives atroviolaceus	1783	species	Cuban Blackbird	Quiscale violet	Passeriformes	Icteridae		Dives	Monotypic.	Dives atroviolaceus	Avibase	Quiscalus atroviolaceus		(Orbigny, 1839)		1839	1839	126345770	0
Doricha eliza	860	species	Mexican Sheartail	Colibri d’Eliza	Apodiformes	Trochilidae	Trochilinae	Doricha	Monotypic.	Doricha eliza	Avibase	Trochilus eliza		(Lesson & Delattre, 1839)		1839	1839	126337066	0
Geothlypis tolmiei	1586	species	MacGillivray's Warbler	Paruline des buissons	Passeriformes	Parulidae		Geothlypis		Geothlypis tolmiei	Avibase	Sylvia Tolmiei		(J. K. Townsend, 1839)		1839	1839	126345802	0
Glaucidium siju	690	species	Cuban Pygmy-Owl	Chevêchette de Cuba	Strigiformes	Strigidae		Glaucidium		Glaucidium siju	GBIF/TaxRefine	Glaucidium siju (Orbigny, 1839) (Animalia)	(Orbigny, 1839)	(Orbigny, 1839)		1839	1839	119129124	0
Hemignathus lucidus	1891	species	Oahu Nukupuu	Nukupuu d'Oahu	Passeriformes	Fringillidae	Carduelinae	Hemignathus	Formerly considered conspecific with Hemignathus hanapepe and H. affinis.	Hemignathus lucidus	GBIF/TaxRefine	Hemignathus lucidus Lichtenstein, 1839 (Animalia)	Lichtenstein, 1839	Lichtenstein, 1839	1839	1839	1839	124751220	0
Hylomanes momotula	903	species	Tody Motmot	Motmot nain	Coraciiformes	Momotidae		Hylomanes		Hylomanes momotula	GBIF/TaxRefine	Hylomanes momotula Lichtenstein, 1839 (Animalia)	Lichtenstein, 1839	Lichtenstein, 1839	1839	1839	1839	124743393	0
Icterus abeillei	1818	species	Black-backed Oriole	Oriole d'Abeillé	Passeriformes	Icteridae		Icterus	Monotypic.	Icterus abeillei	GBIF/TaxRefine	Icterus abeillei (Lesson, 1839) (Animalia)	(Lesson, 1839)	(Lesson, 1839)		1839	1839	124761239	0
Icterus graduacauda	1816	species	Audubon's Oriole	Oriole d'Audubon	Passeriformes	Icteridae		Icterus		Icterus graduacauda	GBIF/TaxRefine	Icterus graduacauda Lesson, 1839 (Animalia)	Lesson, 1839	Lesson, 1839	1839	1839	1839	124751988	0
Lamprolaima rhami	849	species	Garnet-throated Hummingbird	Colibri à gorge grenat	Apodiformes	Trochilidae	Trochilinae	Lamprolaima	Monotypic.	Lamprolaima rhami	Avibase	Ornismya Rhami		(Lesson, 1839)		1839	1839	126337033	0
Larus occidentalis	1992	species	Western Gull	Goéland d'Audubon	Charadriiformes	Laridae	Larinae	Larus	Monotypic.	Larus occidentalis	GBIF/TaxRefine	Larus occidentalis Audubon, 1839 (Animalia)	Audubon, 1839	Audubon, 1839	1839	1839	1839	124745552	0
Lepidocolaptes affinis	1031	species	Spot-crowned Woodcreeper	Grimpar moucheté	Passeriformes	Furnariidae	Dendrocolaptinae	Lepidocolaptes		Lepidocolaptes affinis	GBIF/TaxRefine	Lepidocolaptes affinis (Lafresnaye, 1839) (Animalia)	(Lafresnaye, 1839)	(Lafresnaye, 1839)		1839	1839	131881384	0
Lophornis delattrei	790	species	Rufous-crested Coquette	Coquette de Delattre	Apodiformes	Trochilidae	Trochilinae	Lophornis		Lophornis delattrei	GBIF/TaxRefine	Lophornis delattrei (Lesson, 1839) (Animalia)	(Lesson, 1839)	(Lesson, 1839)		1839	1839	131497918	0
Melanerpes chrysogenys	946	species	Golden-cheeked Woodpecker	Pic élégant	Piciformes	Picidae	Picinae	Melanerpes		Melanerpes chrysogenys	GBIF/TaxRefine	Melanerpes chrysogenys (Vigors, 1839) (Animalia)	(Vigors, 1839)	(Vigors, 1839)		1839	1839	124742891	0
Melozone crissalis	1692	species	California Towhee	Tohi de Californie	Passeriformes	Emberizidae		Melozone		Melozone crissalis	GBIF/TaxRefine	Melozone crissalis (Vigors, 1839) (Animalia)	(Vigors, 1839)	(Vigors, 1839)		1839	1839	124751341	0
Pachyramphus aglaiae	2029	species	Rose-throated Becard	Bécarde à gorge rose	Passeriformes	Tityridae		Pachyramphus		Pachyramphus aglaiae	GBIF/TaxRefine	Pachyramphus aglaiae (Lafresnaye, 1839) (Animalia)	(Lafresnaye, 1839)	(Lafresnaye, 1839)		1839	1839	124746774	0
Phoebastria nigripes	147	species	Black-footed Albatross	Albatros à pieds noirs	Procellariiformes	Diomedeidae		Phoebastria	Monotypic.	Phoebastria nigripes	GBIF/TaxRefine	Phoebastria nigripes (Audubon, 1839) (Animalia)	(Audubon, 1839)	(Audubon, 1839)		1839	1839	119128123	0
Pipilo chlorurus	1686	species	Green-tailed Towhee	Tohi à queue verte	Passeriformes	Emberizidae		Pipilo	Monotypic.	Pipilo chlorurus	GBIF/TaxRefine	Pipilo chlorurus (Audubon, 1839) (Animalia)	(Audubon, 1839)	(Audubon, 1839)		1839	1839	124751337	0
Piranga leucoptera	1959	species	White-winged Tanager	Piranga bifascié	Passeriformes	Cardinalidae		Piranga		Piranga leucoptera	GBIF/TaxRefine	Piranga leucoptera Trudeau, 1839 (Animalia)	Trudeau, 1839	Trudeau, 1839	1839	1839	1839	124751608	0
Puffinus lherminieri	180	species	Audubon's Shearwater	Puffin d'Audubon	Procellariiformes	Procellariidae		Puffinus		Puffinus lherminieri	GBIF/TaxRefine	Puffinus lherminieri Lesson, 1839 (Animalia)	Lesson, 1839	Lesson, 1839	1839	1839	1839	124762199	0
Sitta pygmaea	1349	species	Pygmy Nuthatch	Sittelle pygmée	Passeriformes	Sittidae	Sittinae	Sitta		Sitta pygmaea	GBIF/TaxRefine	Sitta pygmaea Vigors, 1839 (Animalia)	Vigors, 1839	Vigors, 1839	1839	1839	1839	124749202	0
Tyrannus caudifasciatus	1198	species	Loggerhead Kingbird	Tyran tête-police	Passeriformes	Tyrannidae	Tyranninae	Tyrannus		Tyrannus caudifasciatus	GBIF/TaxRefine	Tyrannus caudifasciatus Orbigny, 1839 (Animalia)	Orbigny, 1839	Orbigny, 1839	1839	1839	1839	119126283	0
Aspatha gularis	904	species	Blue-throated Motmot	Motmot à gorge bleue	Coraciiformes	Momotidae		Aspatha	Monotypic.	Aspatha gularis	GBIF/TaxRefine	Aspatha gularis (Lafresnaye, 1840) (Animalia)	(Lafresnaye, 1840)	(Lafresnaye, 1840)		1840	1840	124743394	0
Campylopterus rufus	772	species	Rufous Sabrewing	Campyloptère roux	Apodiformes	Trochilidae	Trochilinae	Campylopterus	Monotypic.	Campylopterus rufus	GBIF/TaxRefine	Campylopterus rufus Lesson, 1840 (Animalia)	Lesson, 1840	Lesson, 1840	1840	1840	1840	124744173	0
Catharus ustulatus	1453	species	Swainson's Thrush	Grive à dos olive	Passeriformes	Turdidae		Catharus		Catharus ustulatus	GBIF/TaxRefine	Catharus ustulatus (Nuttall, 1840) (Animalia)	(Nuttall, 1840)	(Nuttall, 1840)		1840	1840	131881334	0
Chlorospingus flavopectus	10721	species	Common Chlorospingus	Chlorospin des buissons	Passeriformes	Emberizidae		Chlorospingus	Formerly Chlorospingus ophthalmicus and known as Common Bush-Tanager.	Chlorospingus flavopectus	GBIF/TaxRefine	Chlorospingus flavopectus (Lafresnaye, 1840) (Animalia)	(Lafresnaye, 1840)	(Lafresnaye, 1840)		1840	1840	119144763	0
Cotinga nattererii	1205	species	Blue Cotinga	Cotinga bleu	Passeriformes	Cotingidae		Cotinga	Monotypic.	Cotinga nattererii	GBIF/TaxRefine	Cotinga nattererii (Boissonneau, 1840) (Animalia)	(Boissonneau, 1840)	(Boissonneau, 1840)		1840	1840	124746824	0
Larus glaucescens	475	species	Glaucous-winged Gull	Goéland à ailes grises	Charadriiformes	Laridae	Larinae	Larus	Monotypic.	Larus glaucescens	Avibase	Larus glaucescens		J. F. Naumann, 1840	1840	1840	1840	126338315	0
Larus michahellis	468	species	Yellow-legged Gull	Goéland leucophée	Charadriiformes	Laridae	Larinae	Larus		Larus michahellis	Avibase	(none available)		J. F. Naumann, 1840	1840	1840	1840	126338308	0
Locustella lanceolata	1406	species	Lanceolated Warbler	Locustelle lancéolée	Passeriformes	Locustellidae		Locustella		Locustella lanceolata	GBIF/TaxRefine	Locustella lanceolata (Temminck, 1840) (Animalia)	(Temminck, 1840)	(Temminck, 1840)		1840	1840	131483042	0
Myiopagis gaimardii	1078	species	Forest Elaenia	Élénie de Gaimard	Passeriformes	Tyrannidae	Elaeniinae	Myiopagis		Myiopagis gaimardii	Avibase	Muscicapara Gaimardii		(Orbigny, 1840)		1840	1840	126340376	0
Passerina leclancherii	1767	species	Orange-breasted Bunting	Passerin arc-en-ciel	Passeriformes	Cardinalidae		Passerina		Passerina leclancherii	GBIF/TaxRefine	Passerina leclancherii Lafresnaye, 1840 (Animalia)	Lafresnaye, 1840	Lafresnaye, 1840	1840	1840	1840	124751963	0
Picoides fumigatus	10021	species	Smoky-brown Woodpecker	Pic enfumé	Piciformes	Picidae	Picinae	Picoides		Picoides fumigatus	GBIF/TaxRefine	Picoides fumigatus (D'Orbigny, 1840) (Animalia)	(D'Orbigny, 1840)	(D'Orbigny, 1840)		1840	1840	124742970	0
Procelsterna cerulea	484	species	Blue-gray Noddy	Noddi bleu	Charadriiformes	Laridae	Sterninae	Procelsterna		Procelsterna cerulea	GBIF/TaxRefine	Procelsterna cerulea (Bennett, 1840) (Animalia)	(Bennett, 1840)	(Bennett, 1840)		1840	1840	124745626	0
Pterodroma macroptera	149	species	Great-winged Petrel	Pétrel noir	Procellariiformes	Procellariidae		Pterodroma		Pterodroma macroptera	GBIF/TaxRefine	Pterodroma macroptera (A. Smith, 1840) (Animalia)	(A. Smith, 1840)	(A. Smith, 1840)		1840	1840	119123906	0
Turdus rufopalliatus	1470	species	Rufous-backed Robin	Merle à dos roux	Passeriformes	Turdidae		Turdus		Turdus rufopalliatus	GBIF/TaxRefine	Turdus rufopalliatus Lafresnaye, 1840 (Animalia)	Lafresnaye, 1840	Lafresnaye, 1840	1840	1840	1840	124762241	0
Xiphocolaptes promeropirhynchus	1021	species	Strong-billed Woodcreeper	Grimpar géant	Passeriformes	Furnariidae	Dendrocolaptinae	Xiphocolaptes		Xiphocolaptes promeropirhynchus	GBIF/TaxRefine	Xiphocolaptes promeropirhynchus (Lesson, 1840) (Animalia)	(Lesson, 1840)	(Lesson, 1840)		1840	1840	124747341	0
Zonotrichia querula	1727	species	Harris's Sparrow	Bruant à face noire	Passeriformes	Emberizidae		Zonotrichia	Monotypic.	Zonotrichia querula	GBIF/TaxRefine	Zonotrichia querula (Nuttall, 1840) (Animalia)	(Nuttall, 1840)	(Nuttall, 1840)		1840	1840	124751290	0
Basileuterus belli	1612	species	Golden-browed Warbler	Paruline à sourcils dorés	Passeriformes	Parulidae		Basileuterus		Basileuterus belli	GBIF/TaxRefine	Basileuterus belli (Giraud Jr, 1841) (Animalia)	(Giraud Jr, 1841)	(Giraud Jr, 1841)		1841	1841	119129800	0
Cardellina rubrifrons	1603	species	Red-faced Warbler	Paruline à face rouge	Passeriformes	Parulidae		Cardellina	Montypic.	Cardellina rubrifrons	Avibase	Muscicapa rubrifrons		(Giraud, 1841)		1841	1841	126345882	0
Empidonax fulvifrons	1151	species	Buff-breasted Flycatcher	Moucherolle beige	Passeriformes	Tyrannidae	Fluvicolinae	Empidonax		Empidonax fulvifrons	GBIF/TaxRefine	Empidonax fulvifrons (Giraud, 1841) (Animalia)	(Giraud, 1841)	(Giraud, 1841)		1841	1841	124746608	0
Gymnorhinus cyanocephalus	1291	species	Pinyon Jay	Geai des pinèdes	Passeriformes	Corvidae		Gymnorhinus	Monotypic.	Gymnorhinus cyanocephalus	GBIF/TaxRefine	Gymnorhinus cyanocephalus Wied-Neuwied, 1841 (Animalia)	Wied-Neuwied, 1841	Wied-Neuwied, 1841	1841	1841	1841	119127336	0
Manacus candei	1213	species	White-collared Manakin	Manakin à col blanc	Passeriformes	Pipridae	Piprinae	Manacus	Monotypic.	Manacus candei	GBIF/TaxRefine	Manacus candei (Parzudaki, 1841) (Animalia)	(Parzudaki, 1841)	(Parzudaki, 1841)		1841	1841	124746879	0
Numenius minutus	411	species	Little Curlew	Courlis nain	Charadriiformes	Scolopacidae	Numeniinae	Numenius	Monotypic.	Numenius minutus	GBIF/TaxRefine	Numenius minutus Gould, 1841 (Animalia)	Gould, 1841	Gould, 1841	1841	1841	1841	124745338	0
Thalassarche cauta	143	species	White-capped Albatross	Albatros à cape blanche	Procellariiformes	Diomedeidae		Thalassarche		Thalassarche cauta	GBIF/TaxRefine	Thalassarche cauta (Gould, 1841) (Animalia)	(Gould, 1841)	(Gould, 1841)		1841	1841	124761324	0
Amazona auropalliata	633	species	Yellow-naped Parrot	Amazone à nuque d'or	Psittaciformes	Psittacidae	Arinae	Amazona		Amazona auropalliata	GBIF/TaxRefine	Amazona auropalliata (Lesson, 1842) (Animalia)	(Lesson, 1842)	(Lesson, 1842)		1842	1842	124744019	0
Crypturellus cinnamomeus	4	species	Thicket Tinamou	Tinamou cannelle	Tinamiformes	Tinamidae		Crypturellus		Crypturellus cinnamomeus	GBIF/TaxRefine	Crypturellus cinnamomeus (Lesson, 1842) (Animalia)	(Lesson, 1842)	(Lesson, 1842)		1842	1842	124742327	0
Cyanocorax sanblasianus	1278	species	San Blas Jay	Geai de San Blas	Passeriformes	Corvidae		Cyanocorax		Cyanocorax sanblasianus	GBIF/TaxRefine	Cyanocorax sanblasianus (Lafresnaye, 1842) (Animalia)	(Lafresnaye, 1842)	(Lafresnaye, 1842)		1842	1842	124748019	0
Damophila julie	809	species	Violet-bellied Hummingbird	Colibri julie	Apodiformes	Trochilidae	Trochilinae	Damophila		Damophila julie	GBIF/TaxRefine	Damophila julie (Bourcier, 1842) (Animalia)	(Bourcier, 1842)	(Bourcier, 1842)		1842	1842	131881777	0
Euphonia affinis	1831	species	Scrub Euphonia	Organiste de brousse	Passeriformes	Fringillidae	Euphoniinae	Euphonia		Euphonia affinis	GBIF/TaxRefine	Euphonia affinis (Lesson, 1842) (Animalia)	(Lesson, 1842)	(Lesson, 1842)		1842	1842	124751657	0
Morococcyx erythropygus	657	species	Lesser Ground-Cuckoo	Géocoucou de Lesson	Cuculiformes	Cuculidae	Neomorphinae	Morococcyx		Morococcyx erythropygus	GBIF/TaxRefine	Morococcyx erythropygus (Lesson, 1842) (Animalia)	(Lesson, 1842)	(Lesson, 1842)		1842	1842	124743667	0
Pharomachrus auriceps	895	species	Golden-headed Quetzal	Quetzal doré	Trogoniformes	Trogonidae	Trogoninae	Pharomachrus		Pharomachrus auriceps	GBIF/TaxRefine	Pharomachrus auriceps (Gould, 1842) (Animalia)	(Gould, 1842)	(Gould, 1842)		1842	1842	131881969	0
Phylloscopus fuscatus	1410	species	Dusky Warbler	Pouillot brun	Passeriformes	Phylloscopidae		Phylloscopus		Phylloscopus fuscatus	GBIF/TaxRefine	Phylloscopus fuscatus (Blyth, 1842) (Animalia)	(Blyth, 1842)	(Blyth, 1842)		1842	1842	131483216	0
Phylloscopus inornatus	1411	species	Yellow-browed Warbler	Pouillot à grands sourcils	Passeriformes	Phylloscopidae		Phylloscopus		Phylloscopus inornatus	GBIF/TaxRefine	Phylloscopus inornatus (Blyth, 1842) (Animalia)	(Blyth, 1842)	(Blyth, 1842)		1842	1842	131483219	0
Acanthis hornemanni	1858	species	Hoary Redpoll	Sizerin blanchâtre	Passeriformes	Fringillidae	Carduelinae	Acanthis		Acanthis hornemanni	Avibase	Linota hornemanni		(Holboell, 1843)		1843	1843	126345439	0
Amazilia rutila	830	species	Cinnamon Hummingbird	Ariane cannelle	Apodiformes	Trochilidae	Trochilinae	Amazilia		Amazilia rutila	Avibase	Ornismya rutila		(Delattre, 1843)		1843	1843	126337157	0
Cacicus uropygialis	1821	species	Scarlet-rumped Cacique	Cassique à dos rouge	Passeriformes	Icteridae		Cacicus		Cacicus uropygialis	GBIF/TaxRefine	Cacicus uropygialis Lafresnaye, 1843 (Animalia)	Lafresnaye, 1843	Lafresnaye, 1843	1843	1843	1843	124762129	0
Callipepla gambelii	120	species	Gambel's Quail	Colin de Gambel	Galliformes	Odontophoridae		Callipepla		Callipepla gambelii	GBIF/TaxRefine	Callipepla gambelii (Gambel, 1843) (Animalia)	(Gambel, 1843)	(Gambel, 1843)		1843	1843	119124783	0
Cinclocerthia gutturalis	1508	species	Gray Trembler	Trembleur gris	Passeriformes	Mimidae		Cinclocerthia		Cinclocerthia gutturalis	GBIF/TaxRefine	Cinclocerthia gutturalis (Lafresnaye, 1843) (Animalia)	(Lafresnaye, 1843)	(Lafresnaye, 1843)		1843	1843	124749192	0
Coccyzus ferrugineus	647	species	Cocos Cuckoo	Coulicou de Cocos	Cuculiformes	Cuculidae	Cuculinae	Coccyzus	Monotypic.	Coccyzus ferrugineus	GBIF/TaxRefine	Coccyzus ferrugineus Gould, 1843 (Animalia)	Gould, 1843	Gould, 1843	1843	1843	1843	124743649	0
Colinus nigrogularis	123	species	Black-throated Bobwhite	Colin à gorge noire	Galliformes	Odontophoridae		Colinus		Colinus nigrogularis	GBIF/TaxRefine	Colinus nigrogularis (Gould, 1843) (Animalia)	(Gould, 1843)	(Gould, 1843)		1843	1843	124742630	0
Empidonax flaviventris	1138	species	Yellow-bellied Flycatcher	Moucherolle à ventre jaune	Passeriformes	Tyrannidae	Fluvicolinae	Empidonax	Monotypic.	Empidonax flaviventris	Avibase	Tyrannula flaviventris		(W. M. Baird & S. F. Baird, 1843)		1843	1843	126340572	0
Empidonax minimus	1143	species	Least Flycatcher	Moucherolle tchébec	Passeriformes	Tyrannidae	Fluvicolinae	Empidonax	Monotypic.	Empidonax minimus	Avibase	Tyrannula minima		(W. M. Baird & S. F. Baird, 1843)		1843	1843	126340582	0
Eupherusa eximia	833	species	Stripe-tailed Hummingbird	Colibri à épaulettes	Apodiformes	Trochilidae	Trochilinae	Eupherusa		Eupherusa eximia	Avibase	Ornismya eximia		(Delattre, 1843)		1843	1843	126337137	0
Heliomaster constantii	855	species	Plain-capped Starthroat	Colibri de Constant	Apodiformes	Trochilidae	Trochilinae	Heliomaster		Heliomaster constantii	Avibase	Ornismya Constantii		(Delattre, 1843)		1843	1843	126337037	0
Heliothryx barroti	853	species	Purple-crowned Fairy	Colibri féérique	Apodiformes	Trochilidae	Trochilinae	Heliothryx	Monotypic.	Heliothryx barroti	GBIF/TaxRefine	Heliothryx barroti (Bourcier, 1843) (Animalia)	(Bourcier, 1843)	(Bourcier, 1843)		1843	1843	124744415	0
Klais guimeti	787	species	Violet-headed Hummingbird	Colibri à tête violette	Apodiformes	Trochilidae	Trochilinae	Klais		Klais guimeti	GBIF/TaxRefine	Klais guimeti (Bourcier, 1843) (Animalia)	(Bourcier, 1843)	(Bourcier, 1843)		1843	1843	124744199	0
Leucophaeus modestus	481	species	Gray Gull	Goéland gris	Charadriiformes	Laridae	Larinae	Leucophaeus	Monotypic.	Leucophaeus modestus	GBIF/TaxRefine	Leucophaeus modestus (Tschudi, 1843) (Animalia)	(Tschudi, 1843)	(Tschudi, 1843)		1843	1843	127942195	0
Lophornis helenae	791	species	Black-crested Coquette	Coquette d'Hélène	Apodiformes	Trochilidae	Trochilinae	Lophornis	Monotypic.	Lophornis helenae	Avibase	Ornismya Helenae		(Delattre, 1843)		1843	1843	126336941	0
Manacus vitellinus	1215	species	Golden-collared Manakin	Manakin à col d'or	Passeriformes	Pipridae	Piprinae	Manacus		Manacus vitellinus	GBIF/TaxRefine	Manacus vitellinus (Gould, 1843) (Animalia)	(Gould, 1843)	(Gould, 1843)		1843	1843	124746881	0
Ortalis leucogastra	81	species	White-bellied Chachalaca	Ortalide à ventre blanc	Galliformes	Cracidae		Ortalis	Monotypic.	Ortalis leucogastra	GBIF/TaxRefine	Ortalis leucogastra (Gould, 1843) (Animalia)	(Gould, 1843)	(Gould, 1843)		1843	1843	124742371	0
Pachyramphus versicolor	1647	species	Barred Becard	Bécarde barrée	Passeriformes	Tityridae		Pachyramphus		Pachyramphus versicolor	GBIF/TaxRefine	Pachyramphus versicolor (Hartlaub, 1843) (Animalia)	(Hartlaub, 1843)	(Hartlaub, 1843)		1843	1843	131881683	0
Phaethornis anthophilus	764	species	Pale-bellied Hermit	Ermite anthophile	Apodiformes	Trochilidae	Phaethornithinae	Phaethornis		Phaethornis anthophilus	Avibase	Trochilus anthophilus		(Bourcier, 1843)		1843	1843	131879758	0
Phaethornis longirostris	763	species	Long-billed Hermit	Ermite à longue queue	Apodiformes	Trochilidae	Phaethornithinae	Phaethornis		Phaethornis longirostris	GBIF/TaxRefine	Phaethornis longirostris (Delattre, 1843) (Animalia)	(Delattre, 1843)	(Delattre, 1843)		1843	1843	119139265	0
Picoides nuttallii	962	species	Nuttall's Woodpecker	Pic de Nuttall	Piciformes	Picidae	Picinae	Picoides	Monotypic.	Picoides nuttallii	GBIF/TaxRefine	Picoides nuttallii (Gambel, 1843) (Animalia)	(Gambel, 1843)	(Gambel, 1843)		1843	1843	124742958	0
Pinaroloxias inornata	1975	species	Cocos Finch	Spizin de Cocos	Passeriformes	Thraupidae	Coerebinae	Pinaroloxias	Monotypic.	Pinaroloxias inornata	GBIF/TaxRefine	Pinaroloxias inornata (Gould, 1843) (Animalia)	(Gould, 1843)	(Gould, 1843)		1843	1843	124751922	0
Pterodroma cookii	161	species	Cook's Petrel	Pétrel de Cook	Procellariiformes	Procellariidae		Pterodroma	Monotypic.	Pterodroma cookii	Avibase	Procellaria Cookii		(G. R. Gray, 1843)		1843	1843	126337653	0
Sula variegata	201	species	Peruvian Booby	Fou varié	Suliformes	Sulidae		Sula	Monotypic.	Sula variegata	GBIF/TaxRefine	Sula variegata (Tschudi, 1843) (Animalia)	(Tschudi, 1843)	(Tschudi, 1843)		1843	1843	127942412	0
Synallaxis brachyura	992	species	Slaty Spinetail	Synallaxe ardoisé	Passeriformes	Furnariidae	Furnariinae	Synallaxis		Synallaxis brachyura	GBIF/TaxRefine	Synallaxis brachyura Lafresnaye, 1843 (Animalia)	Lafresnaye, 1843	Lafresnaye, 1843	1843	1843	1843	124747161	0
Tetraogallus himalayensis	91	species	Himalayan Snowcock	Tétraogalle de l'Himalaya	Galliformes	Phasianidae	Phasianinae	Tetraogallus		Tetraogallus himalayensis	GBIF/TaxRefine	Tetraogallus himalayensis G. R. Gray, 1843 (Animalia)	G. R. Gray, 1843	G. R. Gray, 1843	1843	1843	1843	119124831	0
Thalurania colombica	806	species	Crowned Woodnymph	Dryade couronnée	Apodiformes	Trochilidae	Trochilinae	Thalurania		Thalurania colombica	GBIF/TaxRefine	Thalurania colombica (Bourcier, 1843) (Animalia)	(Bourcier, 1843)	(Bourcier, 1843)		1843	1843	131498037	0
Ammodramus bairdii	2039	species	Baird's Sparrow	Bruant de Baird	Passeriformes	Emberizidae		Ammodramus	Monotypic.	Ammodramus bairdii	GBIF/TaxRefine	Ammodramus bairdii (Audubon, 1844) (Animalia)	(Audubon, 1844)	(Audubon, 1844)		1844	1844	124751304	0
Ammodramus leconteii	2040	species	Le Conte's Sparrow	Bruant de Le Conte	Passeriformes	Emberizidae		Ammodramus	Monotypic.	Ammodramus leconteii	GBIF/TaxRefine	Ammodramus leconteii (Audubon, 1844) (Animalia)	(Audubon, 1844)	(Audubon, 1844)		1844	1844	119127036	0
Anous minutus	483	species	Black Noddy	Noddi noir	Charadriiformes	Laridae	Sterninae	Anous		Anous minutus	GBIF/TaxRefine	Anous minutus Boie, 1844 (Animalia)	Boie, 1844	Boie, 1844	1844	1844	1844	124745624	0
Anthus spragueii	1522	species	Sprague's Pipit	Pipit de Sprague	Passeriformes	Motacillidae		Anthus	Monotypic.	Anthus spragueii	GBIF/TaxRefine	Anthus spragueii (Audubon, 1844) (Animalia)	(Audubon, 1844)	(Audubon, 1844)		1844	1844	124750771	0
Automolus ochrolaemus	1006	species	Buff-throated Foliage-gleaner	Anabate à gorge fauve	Passeriformes	Furnariidae	Furnariinae	Automolus		Automolus ochrolaemus	GBIF/TaxRefine	Automolus ochrolaemus (Tschudi, 1844) (Animalia)	(Tschudi, 1844)	(Tschudi, 1844)		1844	1844	131881367	0
Buteo regalis	306	species	Ferruginous Hawk	Buse rouilleuse	Accipitriformes	Accipitridae		Buteo	Monotypic.	Buteo regalis	GBIF/TaxRefine	Buteo regalis (Animalia)		(Gray, 1844)		1844	1844	126338566	0
Buteogallus solitarius	294	species	Solitary Eagle	Buse solitaire	Accipitriformes	Accipitridae		Buteogallus		Buteogallus solitarius	GBIF/TaxRefine	Buteogallus solitarius (Tschudi, 1844) (Animalia)	(Tschudi, 1844)	(Tschudi, 1844)		1844	1844	131497858	0
Campephilus guatemalensis	988	species	Pale-billed Woodpecker	Pic à bec clair	Piciformes	Picidae	Picinae	Campephilus		Campephilus guatemalensis	GBIF/TaxRefine	Campephilus guatemalensis (Hartlaub, 1844) (Animalia)	(Hartlaub, 1844)	(Hartlaub, 1844)		1844	1844	124743021	0
Campephilus haematogaster	986	species	Crimson-bellied Woodpecker	Pic superbe	Piciformes	Picidae	Picinae	Campephilus		Campephilus haematogaster	GBIF/TaxRefine	Campephilus haematogaster (Tschudi, 1844) (Animalia)	(Tschudi, 1844)	(Tschudi, 1844)		1844	1844	124743018	0
Cyanocorax melanocyaneus	1277	species	Bushy-crested Jay	Geai houppé	Passeriformes	Corvidae		Cyanocorax		Cyanocorax melanocyaneus	GBIF/TaxRefine	Cyanocorax melanocyaneus (Hartlaub, 1844) (Animalia)	(Hartlaub, 1844)	(Hartlaub, 1844)		1844	1844	124748018	0
Dendrortyx leucophrys	115	species	Buffy-crowned Wood-Partridge	Colin à sourcils blancs	Galliformes	Odontophoridae		Dendrortyx		Dendrortyx leucophrys	GBIF/TaxRefine	Dendrortyx leucophrys (Gould, 1844) (Animalia)	(Gould, 1844)	(Gould, 1844)		1844	1844	124742622	0
Fregetta tropica	183	species	Black-bellied Storm-Petrel	Océanite à ventre noir	Procellariiformes	Hydrobatidae		Fregetta		Fregetta tropica	GBIF/TaxRefine	Fregetta tropica (Gould, 1844) (Animalia)	(Gould, 1844)	(Gould, 1844)		1844	1844	124746294	0
Haplospiza rustica	1666	species	Slaty Finch	Haplospize ardoisé	Passeriformes	Thraupidae	Diglossinae	Haplospiza		Haplospiza rustica	GBIF/TaxRefine	Haplospiza rustica (Tschudi, 1844) (Animalia)	(Tschudi, 1844)	(Tschudi, 1844)		1844	1844	124751779	0
Henicorhina leucophrys	1395	species	Gray-breasted Wood-Wren	Troglodyte à poitrine grise	Passeriformes	Troglodytidae		Henicorhina		Henicorhina leucophrys	GBIF/TaxRefine	Henicorhina leucophrys (Tschudi, 1844) (Animalia)	(Tschudi, 1844)	(Tschudi, 1844)		1844	1844	131881381	0
Icterus chrysater	1806	species	Yellow-backed Oriole	Oriole noir et or	Passeriformes	Icteridae		Icterus		Icterus chrysater	GBIF/TaxRefine	Icterus chrysater (Lesson, 1844) (Animalia)	(Lesson, 1844)	(Lesson, 1844)		1844	1844	131881382	0
Leptopogon superciliaris	1091	species	Slaty-capped Flycatcher	Pipromorphe à tête grise	Passeriformes	Tyrannidae	Elaeniinae	Leptopogon		Leptopogon superciliaris	GBIF/TaxRefine	Leptopogon superciliaris Tschudi, 1844 (Animalia)	Tschudi, 1844	Tschudi, 1844	1844	1844	1844	131498059	0
Lophotriccus pileatus	1100	species	Scale-crested Pygmy-Tyrant	Microtyran chevelu	Passeriformes	Tyrannidae	Platyrinchinae	Lophotriccus		Lophotriccus pileatus	GBIF/TaxRefine	Lophotriccus pileatus (Tschudi, 1844) (Animalia)	(Tschudi, 1844)	(Tschudi, 1844)		1844	1844	131881386	0
Myiodynastes chrysocephalus	1186	species	Golden-crowned Flycatcher	Tyran à casque d'or	Passeriformes	Tyrannidae	Tyranninae	Myiodynastes		Myiodynastes chrysocephalus	GBIF/TaxRefine	Myiodynastes chrysocephalus (Tschudi, 1844) (Animalia)	(Tschudi, 1844)	(Tschudi, 1844)		1844	1844	131881740	0
Nyctiphrynus ocellatus	717	species	Ocellated Poorwill	Engoulevent ocellé	Caprimulgiformes	Caprimulgidae	Caprimulginae	Nyctiphrynus		Nyctiphrynus ocellatus	GBIF/TaxRefine	Nyctiphrynus ocellatus (Tschudi, 1844) (Animalia)	(Tschudi, 1844)	(Tschudi, 1844)		1844	1844	124761405	0
Oreophasis derbianus	85	species	Horned Guan	Oréophase cornu	Galliformes	Cracidae		Oreophasis	Monotypic.	Oreophasis derbianus	Avibase	Oreophasis Derbianus		G. R. Gray, 1844	1844	1844	1844	126335988	0
Oreothlypis superciliosa	1542	species	Crescent-chested Warbler	Paruline à croissant	Passeriformes	Parulidae		Oreothlypis		Oreothlypis superciliosa	GBIF/TaxRefine	Oreothlypis superciliosa (Animalia)		(Hartlaub, 1844)		1844	1844	126345792	0
Phalaenoptilus nuttallii	712	species	Common Poorwill	Engoulevent de Nuttall	Caprimulgiformes	Caprimulgidae	Caprimulginae	Phalaenoptilus		Phalaenoptilus nuttallii	GBIF/TaxRefine	Phalaenoptilus nuttallii (Audubon, 1844) (Animalia)	(Audubon, 1844)	(Audubon, 1844)		1844	1844	124744708	0
Philortyx fasciatus	121	species	Banded Quail	Colin barré	Galliformes	Odontophoridae		Philortyx	Monotypic.	Philortyx fasciatus	GBIF/TaxRefine	Philortyx fasciatus (Gould, 1844) (Animalia)	(Gould, 1844)	(Gould, 1844)		1844	1844	124742628	0
Pterodroma inexpectata	153	species	Mottled Petrel	Pétrel maculé	Procellariiformes	Procellariidae		Pterodroma	Monotypic.	Pterodroma inexpectata	Avibase	Procellaria inexpectata		(J. R. Forster, 1844)		1844	1844	126337667	0
Pterodroma solandri	10601	species	Providence Petrel	Pétrel de Solander	Procellariiformes	Procellariidae		Pterodroma	Also known as Solander’s Petrel.	Pterodroma solandri	GBIF/TaxRefine	Pterodroma solandri (Gould, 1844) (Animalia)	(Gould, 1844)	(Gould, 1844)		1844	1844	124746226	0
Sclerurus guatemalensis	1013	species	Scaly-throated Leaftosser	Sclérure écaillé	Passeriformes	Furnariidae	Sclerurinae	Sclerurus		Sclerurus guatemalensis	GBIF/TaxRefine	Sclerurus guatemalensis (Hartlaub, 1844) (Animalia)	(Hartlaub, 1844)	(Hartlaub, 1844)		1844	1844	124747318	0
Serpophaga cinerea	1087	species	Torrent Tyrannulet	Tyranneau des torrents	Passeriformes	Tyrannidae	Elaeniinae	Serpophaga		Serpophaga cinerea	GBIF/TaxRefine	Serpophaga cinerea (Tschudi, 1844) (Animalia)	(Tschudi, 1844)	(Tschudi, 1844)		1844	1844	127942426	0
Sturnella neglecta	1780	species	Western Meadowlark	Sturnelle de l'Ouest	Passeriformes	Icteridae		Sturnella		Sturnella neglecta	GBIF/TaxRefine	Sturnella neglecta Audubon, 1844 (Animalia)	Audubon, 1844	Audubon, 1844	1844	1844	1844	124752029	0
Turdus infuscatus	1462	species	Black Thrush	Merle enfumé	Passeriformes	Turdidae		Turdus	Monotypic.	Turdus infuscatus	GBIF/TaxRefine	Turdus infuscatus (Lafresnaye, 1844) (Animalia)	(Lafresnaye, 1844)	(Lafresnaye, 1844)		1844	1844	124748732	0
Turdus lherminieri	1477	species	Forest Thrush	Grive à pieds jaunes	Passeriformes	Turdidae		Turdus		Turdus lherminieri	GBIF/TaxRefine	Turdus lherminieri (Lafresnaye, 1844) (Animalia)	(Lafresnaye, 1844)	(Lafresnaye, 1844)		1844	1844	124748659	0
Turdus rufitorques	1471	species	Rufous-collared Robin	Merle à col roux	Passeriformes	Turdidae		Turdus	Monotypic.	Turdus rufitorques	GBIF/TaxRefine	Turdus rufitorques Hartlaub, 1844 (Animalia)	Hartlaub, 1844	Hartlaub, 1844	1844	1844	1844	124748761	0
Vireo bellii	1242	species	Bell's Vireo	Viréo de Bell	Passeriformes	Vireonidae		Vireo		Vireo bellii	GBIF/TaxRefine	Vireo bellii Audubon, 1844 (Animalia)	Audubon, 1844	Audubon, 1844	1844	1844	1844	124747878	0
Vireo leucophrys	1255	species	Brown-capped Vireo	Viréo à calotte brune	Passeriformes	Vireonidae		Vireo		Vireo leucophrys	GBIF/TaxRefine	Vireo leucophrys (Lafresnaye, 1844) (Animalia)	(Lafresnaye, 1844)	(Lafresnaye, 1844)		1844	1844	124747907	0
Amazilia yucatanensis	829	species	Buff-bellied Hummingbird	Ariane du Yucatan	Apodiformes	Trochilidae	Trochilinae	Amazilia		Amazilia yucatanensis	GBIF/TaxRefine	Amazilia yucatanensis (Cabot, 1845) (Animalia)	(Cabot, 1845)	(Cabot, 1845)		1845	1845	124744291	0
Baeolophus inornatus	1341	species	Oak Titmouse	Mésange unicolore	Passeriformes	Paridae		Baeolophus		Baeolophus inornatus	GBIF/TaxRefine	Baeolophus inornatus (Gambel, 1845) (Animalia)	(Gambel, 1845)	(Gambel, 1845)		1845	1845	124749379	0
Campylorhynchus megalopterus	1355	species	Gray-barred Wren	Troglodyte zébré	Passeriformes	Troglodytidae		Campylorhynchus		Campylorhynchus megalopterus	GBIF/TaxRefine	Campylorhynchus megalopterus Lafresnaye, 1845 (Animalia)	Lafresnaye, 1845	Lafresnaye, 1845	1845	1845	1845	124749237	0
Cantorchilus leucotis	10311	species	Buff-breasted Wren	Troglodyte à face pâle	Passeriformes	Troglodytidae		Cantorchilus		Cantorchilus leucotis	Avibase	Thryothorus leucotis		Lafresnaye, 1845	1845	1845	1845	131880208	0
Cathartes burrovianus	257	species	Lesser Yellow-headed Vulture	Urubu à tête jaune	Cathartiformes	Cathartidae		Cathartes		Cathartes burrovianus	Avibase	Cathartes burrovianus		Cassin, 1845	1845	1845	1845	131879700	0
Catharus fuscater	1445	species	Slaty-backed Nightingale-Thrush	Grive ardoisée	Passeriformes	Turdidae		Catharus		Catharus fuscater	GBIF/TaxRefine	Catharus fuscater (Lafresnaye, 1845) (Animalia)	(Lafresnaye, 1845)	(Lafresnaye, 1845)		1845	1845	124748681	0
Chamaea fasciata	1483	species	Wrentit	Cama brune	Passeriformes	Sylviidae		Chamaea		Chamaea fasciata	GBIF/TaxRefine	Chamaea fasciata (Gambel, 1845) (Animalia)	(Gambel, 1845)	(Gambel, 1845)		1845	1845	124750379	0
Cuculus optatus	640	species	Oriental Cuckoo	Coucou oriental	Cuculiformes	Cuculidae	Cuculinae	Cuculus		Cuculus optatus	GBIF/TaxRefine	Cuculus optatus Gould, 1845 (Animalia)	Gould, 1845	Gould, 1845	1845	1845	1845	124762340	0
Eubucco bourcierii	2006	species	Red-headed Barbet	Cabézon à tête rouge	Piciformes	Capitonidae		Eubucco		Eubucco bourcierii	GBIF/TaxRefine	Eubucco bourcierii (Lafresnaye, 1845) (Animalia)	(Lafresnaye, 1845)	(Lafresnaye, 1845)		1845	1845	131881954	0
Fregata ariel	216	species	Lesser Frigatebird	Frégate ariel	Suliformes	Fregatidae		Fregata		Fregata ariel	GBIF/TaxRefine	Fregata ariel (Gray, 1845) (Animalia)	(Gray, 1845)	(Gray, 1845)		1845	1845	124746170	0
Hylophilus flavipes	1261	species	Scrub Greenlet	Viréon à pattes claires	Passeriformes	Vireonidae		Hylophilus		Hylophilus flavipes	GBIF/TaxRefine	Hylophilus flavipes Lafresnaye, 1845 (Animalia)	Lafresnaye, 1845	Lafresnaye, 1845	1845	1845	1845	131881739	0
Pheugopedius fasciatoventris	10151	species	Black-bellied Wren	Troglodyte à ventre noir	Passeriformes	Troglodytidae		Pheugopedius		Pheugopedius fasciatoventris	Avibase	Thriothorus [sic] fasciato-ventris		Lafresnaye, 1845	1845	1845	1845	126343991	0
Pheugopedius maculipectus	10121	species	Spot-breasted Wren	Troglodyte à poitrine tachetée	Passeriformes	Troglodytidae		Pheugopedius		Pheugopedius maculipectus	Avibase	Thriothorus [sic] maculipectus		Lafresnaye, 1845	1845	1845	1845	126343989	0
Picoides stricklandi	966	species	Strickland's Woodpecker	Pic de Strickland	Piciformes	Picidae	Picinae	Picoides	Monotypic.	Picoides stricklandi	GBIF/TaxRefine	Picoides stricklandi (Malherbe, 1845) (Animalia)	(Malherbe, 1845)	(Malherbe, 1845)		1845	1845	124761440	0
Picumnus olivaceus	935	species	Olivaceous Piculet	Picumne olivâtre	Piciformes	Picidae	Picumninae	Picumnus		Picumnus olivaceus	GBIF/TaxRefine	Picumnus olivaceus Lafresnaye, 1845 (Animalia)	Lafresnaye, 1845	Lafresnaye, 1845	1845	1845	1845	131881949	0
Psarocolius wagleri	1825	species	Chestnut-headed Oropendola	Cassique à tête brune	Passeriformes	Icteridae		Psarocolius		Psarocolius wagleri	Avibase	Cacicus Wagleri		(G. R. Gray, 1845)		1845	1845	131881394	0
Thryophilus rufalbus	10191	species	Rufous-and-white Wren	Troglodyte rufalbin	Passeriformes	Troglodytidae		Thryophilus		Thryophilus rufalbus	Avibase	Thryothorus rufalbus		Lafresnaye, 1845	1845	1845	1845	126343972	0
Toxostoma redivivum	1499	species	California Thrasher	Moqueur de Californie	Passeriformes	Mimidae		Toxostoma		Toxostoma redivivum	GBIF/TaxRefine	Toxostoma redivivum (Gambel, 1845) (Animalia)	(Gambel, 1845)	(Gambel, 1845)		1845	1845	124749189	0
Veniliornis kirkii	972	species	Red-rumped Woodpecker	Pic à croupion rouge	Piciformes	Picidae	Picinae	Veniliornis		Veniliornis kirkii	Avibase	Picus (Chloropicus) Kirkii		(Malherbe, 1845)		1845	1845	131881952	0
Amazilia candida	818	species	White-bellied Emerald	Ariane candide	Apodiformes	Trochilidae	Trochilinae	Amazilia		Amazilia candida	GBIF/TaxRefine	Amazilia candida (Bourcier & Mulsant, 1846) (Animalia)	(Bourcier & Mulsant, 1846)	(Bourcier & Mulsant, 1846)		1846	1846	124744269	0
Amazilia edward	827	species	Snowy-bellied Hummingbird	Ariane d'Edward	Apodiformes	Trochilidae	Trochilinae	Amazilia		Amazilia edward	Avibase	Trochilus Edward		(Delattre & Bourcier, 1846)		1846	1846	124744289	0
Archilochus alexandri	865	species	Black-chinned Hummingbird	Colibri à gorge noire	Apodiformes	Trochilidae	Trochilinae	Archilochus	Monotypic.	Archilochus alexandri	GBIF/TaxRefine	Archilochus alexandri (Bourcier & Mulsant, 1846) (Animalia)	(Bourcier & Mulsant, 1846)	(Bourcier & Mulsant, 1846)		1846	1846	124744434	0
Chaetura brachyura	744	species	Short-tailed Swift	Martinet polioure	Apodiformes	Apodidae	Chaeturinae	Chaetura		Chaetura brachyura	GBIF/TaxRefine	Chaetura brachyura (Jardine, 1846) (Animalia)	(Jardine, 1846)	(Jardine, 1846)		1846	1846	124744099	0
Creagrus furcatus	290	species	Swallow-tailed Gull	Mouette à queue fourchue	Charadriiformes	Laridae	Larinae	Creagrus	Monotypic.	Creagrus furcatus	GBIF/TaxRefine	Creagrus furcatus (Neboux, 1846) (Animalia)	(Neboux, 1846)	(Neboux, 1846)		1846	1846	119125463	0
Dendrortyx barbatus	113	species	Bearded Wood-Partridge	Colin barbu	Galliformes	Odontophoridae		Dendrortyx	Monotypic.	Dendrortyx barbatus	GBIF/TaxRefine	Dendrortyx barbatus Gould, 1846 (Animalia)	Gould, 1846	Gould, 1846	1846	1846	1846	124742620	0
Discosura conversii	793	species	Green Thorntail	Coquette à queue fine	Apodiformes	Trochilidae	Trochilinae	Discosura	Monotypic.	Discosura conversii	GBIF/TaxRefine	Discosura conversii (Bourcier & Mulsant, 1846) (Animalia)	(Bourcier & Mulsant, 1846)	(Bourcier & Mulsant, 1846)		1846	1846	124744215	0
Geotrygon versicolor	581	species	Crested Quail-Dove	Colombe versicolore	Columbiformes	Columbidae		Geotrygon	Monotypic.	Geotrygon versicolor	GBIF/TaxRefine	Geotrygon versicolor (Lafresnaye, 1846) (Animalia)	(Lafresnaye, 1846)	(Lafresnaye, 1846)		1846	1846	124744927	0
Grallaria guatimalensis	1998	species	Scaled Antpitta	Grallaire écaillée	Passeriformes	Grallariidae		Grallaria		Grallaria guatimalensis	Avibase	Grallaria guatimalensis		Prévost & Des Murs, 1846	1846	1846	1846	126340903	0
Haplophaedia aureliae	852	species	Greenish Puffleg	Érione d'Aurélie	Apodiformes	Trochilidae	Trochilinae	Haplophaedia		Haplophaedia aureliae	GBIF/TaxRefine	Haplophaedia aureliae (Bourcier & Mulsant, 1846) (Animalia)	(Bourcier & Mulsant, 1846)	(Bourcier & Mulsant, 1846)		1846	1846	131881793	0
Hylocharis eliciae	812	species	Blue-throated Goldentail	Saphir d'Elicia	Apodiformes	Trochilidae	Trochilinae	Hylocharis		Hylocharis eliciae	GBIF/TaxRefine	Hylocharis eliciae (Bourcier & Mulsant, 1846) (Animalia)	(Bourcier & Mulsant, 1846)	(Bourcier & Mulsant, 1846)		1846	1846	124744247	0
Lampornis viridipallens	842	species	Green-throated Mountain-gem	Colibri vert-d'eau	Apodiformes	Trochilidae	Trochilinae	Lampornis		Lampornis viridipallens	GBIF/TaxRefine	Lampornis viridipallens (Bourcier & Mulsant, 1846) (Animalia)	(Bourcier & Mulsant, 1846)	(Bourcier & Mulsant, 1846)		1846	1846	124744309	0
Lanio aurantius	1626	species	Black-throated Shrike-Tanager	Tangara à gorge noire	Passeriformes	Thraupidae	Tachyphoninae	Lanio	Monotypic.	Lanio aurantius	GBIF/TaxRefine	Lanio aurantius Lafresnaye, 1846 (Animalia)	Lafresnaye, 1846	Lafresnaye, 1846	1846	1846	1846	124751582	0
Leptopogon amaurocephalus	1090	species	Sepia-capped Flycatcher	Pipromorphe à tête brune	Passeriformes	Tyrannidae	Elaeniinae	Leptopogon		Leptopogon amaurocephalus	GBIF/TaxRefine	Leptopogon amaurocephalus Tschudi, 1846 (Animalia)	Tschudi, 1846	Tschudi, 1846	1846	1846	1846	131881385	0
Melozone biarcuata	1684	species	Prevost's Ground-Sparrow	Tohi à face blanche	Passeriformes	Emberizidae		Melozone		Melozone biarcuata	Avibase	Pyrgita biarcuata		(Prévost & Des Murs, 1846)		1846	1846	126345622	0
Notharchus pectoralis	919	species	Black-breasted Puffbird	Tamatia à plastron	Piciformes	Bucconidae		Notharchus	Monotypic.	Notharchus pectoralis	Avibase	Bucco pectoralis		(G. R. Gray, 1846)		1846	1846	126339158	0
Phaeochroa cuvierii	769	species	Scaly-breasted Hummingbird	Colibri de Cuvier	Apodiformes	Trochilidae	Trochilinae	Phaeochroa		Phaeochroa cuvierii	GBIF/TaxRefine	Phaeochroa cuvierii (Delattre & Bourcier, 1846) (Animalia)	(Delattre & Bourcier, 1846)	(Delattre & Bourcier, 1846)		1846	1846	119128745	0
Piranga roseogularis	1953	species	Rose-throated Tanager	Piranga à gorge rose	Passeriformes	Cardinalidae		Piranga		Piranga roseogularis	GBIF/TaxRefine	Piranga roseogularis Cabot, 1846 (Animalia)	Cabot, 1846	Cabot, 1846	1846	1846	1846	119133327	0
Tangara larvata	1930	species	Golden-hooded Tanager	Calliste à coiffe d'or	Passeriformes	Thraupidae	Thraupinae	Tangara		Tangara larvata	Avibase	Calliste larvata		(Du Bus, 1846)		1846	1846	131881403	0
Amaurolimnas concolor	345	species	Uniform Crake	Râle concolore	Gruiformes	Rallidae		Amaurolimnas		Amaurolimnas concolor	GBIF/TaxRefine	Amaurolimnas concolor (Gosse, 1847) (Animalia)	(Gosse, 1847)	(Gosse, 1847)		1847	1847	127942279	0
Aphelocoma unicolor	1290	species	Unicolored Jay	Geai unicolore	Passeriformes	Corvidae		Aphelocoma		Aphelocoma unicolor	Avibase	Cyanocorax unicolor		(Du Bus, 1847)		1847	1847	126342344	0
Arremon aurantiirostris	1679	species	Orange-billed Sparrow	Tohi à bec orange	Passeriformes	Emberizidae		Arremon		Arremon aurantiirostris	GBIF/TaxRefine	Arremon aurantiirostris Lafresnaye, 1847 (Animalia)	Lafresnaye, 1847	Lafresnaye, 1847	1847	1847	1847	131881364	0
Buteo albonotatus	303	species	Zone-tailed Hawk	Buse à queue barrée	Accipitriformes	Accipitridae		Buteo	Monotypic.	Buteo albonotatus	GBIF/TaxRefine	Buteo albonotatus Kaup, 1847 (Animalia)	Kaup, 1847	Kaup, 1847	1847	1847	1847	124745838	0
Calliphlox evelynae	856	species	Bahama Woodstar	Colibri des Bahamas	Apodiformes	Trochilidae	Trochilinae	Calliphlox		Calliphlox evelynae	GBIF/TaxRefine	Calliphlox evelynae (Bourcier, 1847) (Animalia)	(Bourcier, 1847)	(Bourcier, 1847)		1847	1847	124744437	0
Calliphlox mitchellii	858	species	Purple-throated Woodstar	Colibri de Mitchell	Apodiformes	Trochilidae	Trochilinae	Calliphlox	Monotypic.	Calliphlox mitchellii	GBIF/TaxRefine	Calliphlox mitchellii (Bourcier, 1847) (Animalia)	(Bourcier, 1847)	(Bourcier, 1847)		1847	1847	124744426	0
Caryothraustes poliogaster	1752	species	Black-faced Grosbeak	Cardinal à ventre blanc	Passeriformes	Cardinalidae		Caryothraustes		Caryothraustes poliogaster	Avibase	Pitylus poliogaster		(Du Bus, 1847)		1847	1847	126345912	0
Chlorophonia occipitalis	1844	species	Blue-crowned Chlorophonia	Organiste à calotte bleue	Passeriformes	Fringillidae	Euphoniinae	Chlorophonia	Monotypic.	Chlorophonia occipitalis	Avibase	Euphonia occipitalis		(Du Bus de Gisignies, 1847)		1847	1847	126345268	0
Columbina inca	559	species	Inca Dove	Colombe inca	Columbiformes	Columbidae		Columbina	Monotypic.	Columbina inca	GBIF/TaxRefine	Columbina inca (Lesson, 1847) (Animalia)	(Lesson, 1847)	(Lesson, 1847)		1847	1847	124744895	0
Contopus pallidus	1135	species	Jamaican Pewee	Moucherolle de la Jamaïque	Passeriformes	Tyrannidae	Fluvicolinae	Contopus	Monotypic.	Contopus pallidus	GBIF/TaxRefine	Contopus pallidus (Gosse, 1847) (Animalia)	(Gosse, 1847)	(Gosse, 1847)		1847	1847	124752068	0
Cyanocompsa cyanoides	1761	species	Blue-black Grosbeak	Évêque bleu-noir	Passeriformes	Cardinalidae		Cyanocompsa		Cyanocompsa cyanoides	GBIF/TaxRefine	Cyanocompsa cyanoides (Lafresnaye, 1847) (Animalia)	(Lafresnaye, 1847)	(Lafresnaye, 1847)		1847	1847	131881373	0
Cyanolyca nana	1283	species	Dwarf Jay	Geai nain	Passeriformes	Corvidae		Cyanolyca	Monotypic.	Cyanolyca nana	GBIF/TaxRefine	Cyanolyca nana (Animalia)		(Du Bus, 1847)		1847	1847	124748015	0
Doryfera ludovicae	768	species	Green-fronted Lancebill	Porte-lance de Louise	Apodiformes	Trochilidae	Trochilinae	Doryfera		Doryfera ludovicae	GBIF/TaxRefine	Doryfera ludovicae (Bourcier & Mulsant, 1847) (Animalia)	(Bourcier & Mulsant, 1847)	(Bourcier & Mulsant, 1847)		1847	1847	124744168	0
Electron carinatum	908	species	Keel-billed Motmot	Motmot à bec caréné	Coraciiformes	Momotidae		Electron	Monotypic.	Electron carinatum	Avibase	Prionites carinatus		(Du Bus de Gisignies, 1847)		1847	1847	126338989	0
Eutoxeres aquila	766	species	White-tipped Sicklebill	Bec-en-faucille aigle	Apodiformes	Trochilidae	Phaethornithinae	Eutoxeres		Eutoxeres aquila	GBIF/TaxRefine	Eutoxeres aquila (Bourcier, 1847) (Animalia)	(Bourcier, 1847)	(Bourcier, 1847)		1847	1847	131881246	0
Henicorhina leucosticta	1394	species	White-breasted Wood-Wren	Troglodyte à poitrine blanche	Passeriformes	Troglodytidae		Henicorhina		Henicorhina leucosticta	GBIF/TaxRefine	Henicorhina leucosticta (Cabanis, 1847) (Animalia)	(Cabanis, 1847)	(Cabanis, 1847)		1847	1847	124749294	0
Hylophylax naevioides	1060	species	Spotted Antbird	Fourmilier grivelé	Passeriformes	Thamnophilidae		Hylophylax		Hylophylax naevioides	GBIF/TaxRefine	Hylophylax naevioides (Lafresnaye, 1847) (Animalia)	(Lafresnaye, 1847)	(Lafresnaye, 1847)		1847	1847	124747085	0
Lophotriccus pilaris	1101	species	Pale-eyed Pygmy-Tyrant	Microtyran coiffé	Passeriformes	Tyrannidae	Platyrinchinae	Lophotriccus		Lophotriccus pilaris	GBIF/TaxRefine	Lophotriccus pilaris (Cabanis, 1847) [=> Atalotriccus pilaris (Cabanis, 1847)] (Animalia)	(Cabanis, 1847)	(Cabanis, 1847)		1847	1847	119149096	0
Loxipasser anoxanthus	1968	species	Yellow-shouldered Grassquit	Sporophile mantelé	Passeriformes	Thraupidae	Coerebinae	Loxipasser	Monotypic.	Loxipasser anoxanthus	GBIF/TaxRefine	Loxipasser anoxanthus (Gosse, 1847) (Animalia)	(Gosse, 1847)	(Gosse, 1847)		1847	1847	124751885	0
Malacoptila panamensis	921	species	White-whiskered Puffbird	Tamatia de Lafresnaye	Piciformes	Bucconidae		Malacoptila		Malacoptila panamensis	GBIF/TaxRefine	Malacoptila panamensis Lafresnaye, 1847 (Animalia)	Lafresnaye, 1847	Lafresnaye, 1847	1847	1847	1847	124743221	0
Myiarchus stolidus	1174	species	Stolid Flycatcher	Tyran grosse-tête	Passeriformes	Tyrannidae	Tyranninae	Myiarchus		Myiarchus stolidus	GBIF/TaxRefine	Myiarchus stolidus (Gosse, 1847) (Animalia)	(Gosse, 1847)	(Gosse, 1847)		1847	1847	124746718	0
Myiarchus validus	1172	species	Rufous-tailed Flycatcher	Tyran à queue rousse	Passeriformes	Tyrannidae	Tyranninae	Myiarchus	Monotypic.	Myiarchus validus	GBIF/TaxRefine	Myiarchus validus Cabanis, 1847 (Animalia)	Cabanis, 1847	Cabanis, 1847	1847	1847	1847	124746716	0
Ortalis ruficauda	78	species	Rufous-vented Chachalaca	Ortalide à ventre roux	Galliformes	Cracidae		Ortalis		Ortalis ruficauda	GBIF/TaxRefine	Ortalis ruficauda Jardine, 1847 (Animalia)	Jardine, 1847	Jardine, 1847	1847	1847	1847	131498040	0
Pachyramphus major	2027	species	Gray-collared Becard	Bécarde du Mexique	Passeriformes	Tityridae		Pachyramphus		Pachyramphus major	GBIF/TaxRefine	Pachyramphus major (Cabanis, 1847) (Animalia)	(Cabanis, 1847)	(Cabanis, 1847)		1847	1847	124746768	0
Peucedramus taeniatus	1531	species	Olive Warbler	Fauvine des pins	Passeriformes	Peucedramidae		Peucedramus		Peucedramus taeniatus	Avibase	Sylvia taeniata		(Du Bus, 1847)		1847	1847	126344858	0
Pseudoscops grammicus	703	species	Jamaican Owl	Hibou de la Jamaïque	Strigiformes	Strigidae		Pseudoscops	Monotypic.	Pseudoscops grammicus	GBIF/TaxRefine	Pseudoscops grammicus (Gosse, 1847) (Animalia)	(Gosse, 1847)	(Gosse, 1847)		1847	1847	124744653	0
Rhynchocyclus brevirostris	1108	species	Eye-ringed Flatbill	Platyrhynque à bec court	Passeriformes	Tyrannidae	Platyrinchinae	Rhynchocyclus		Rhynchocyclus brevirostris	GBIF/TaxRefine	Rhynchocyclus brevirostris (Cabanis, 1847) (Animalia)	(Cabanis, 1847)	(Cabanis, 1847)		1847	1847	124761724	0
Saltator striatipectus	1747	species	Streaked Saltator	Saltator strié	Passeriformes	Thraupidae	Saltatorinae	Saltator		Saltator striatipectus	Avibase	Saltator striatipectus		Lafresnaye, 1847	1847	1847	1847	131881677	0
Selasphorus calliope	870	species	Calliope Hummingbird	Colibri calliope	Apodiformes	Trochilidae	Trochilinae	Selasphorus	Monotypic.	Selasphorus calliope	GBIF/TaxRefine	Selasphorus calliope (Gould, 1847) (Animalia)	(Gould, 1847)	(Gould, 1847)		1847	1847	110606367	0
Setophaga pharetra	1572	species	Arrowhead Warbler	Paruline de la Jamaïque	Passeriformes	Parulidae		Setophaga	Monotypic.	Setophaga pharetra	Avibase	Sylvicola pharetra		(Gosse, 1847)		1847	1847	111377686	0
Somateria fischeri	58	species	Spectacled Eider	Eider à lunettes	Anseriformes	Anatidae	Anatinae	Somateria	Monotypic.	Somateria fischeri	GBIF/TaxRefine	Somateria fischeri (Brandt, 1847) (Animalia)	(Brandt, 1847)	(Brandt, 1847)		1847	1847	124742794	0
Spinus notatus	1862	species	Black-headed Siskin	Chardonneret à tête noire	Passeriformes	Fringillidae	Carduelinae	Spinus		Spinus notatus	Avibase	Carduelis notata		Du Bus, 1847	1847	1847	1847	NA	0
Sternula antillarum	491	species	Least Tern	Petite Sterne	Charadriiformes	Laridae	Sterninae	Sternula		Sternula antillarum	GBIF/TaxRefine	Sternula antillarum Lesson, 1847 (Animalia)	Lesson, 1847	Lesson, 1847	1847	1847	1847	119147193	0
Tachornis phoenicobia	758	species	Antillean Palm-Swift	Martinet petit-rollé	Apodiformes	Apodidae	Apodinae	Tachornis		Tachornis phoenicobia	GBIF/TaxRefine	Tachornis phoenicobia Gosse, 1847 (Animalia)	Gosse, 1847	Gosse, 1847	1847	1847	1847	124744104	0
Tachycineta euchrysea	1320	species	Golden Swallow	Hirondelle dorée	Passeriformes	Hirundinidae	Hirundininae	Tachycineta		Tachycineta euchrysea	GBIF/TaxRefine	Tachycineta euchrysea (Gosse, 1847) (Animalia)	(Gosse, 1847)	(Gosse, 1847)		1847	1847	124749401	0
Tachyphonus delatrii	1631	species	Tawny-crested Tanager	Tangara de Delattre	Passeriformes	Thraupidae	Tachyphoninae	Tachyphonus	Monotypic.	Tachyphonus delatrii	GBIF/TaxRefine	Tachyphonus delatrii Lafresnaye, 1847 (Animalia)	Lafresnaye, 1847	Lafresnaye, 1847	1847	1847	1847	124751592	0
Terenotriccus erythrurus	1116	species	Ruddy-tailed Flycatcher	Moucherolle rougequeue	Passeriformes	Tyrannidae	Fluvicolinae	Terenotriccus		Terenotriccus erythrurus	GBIF/TaxRefine	Terenotriccus erythrurus (Cabanis, 1847) (Animalia)	(Cabanis, 1847)	(Cabanis, 1847)		1847	1847	131498001	0
Threnetes ruckeri	761	species	Band-tailed Barbthroat	Ermite de Rücker	Apodiformes	Trochilidae	Phaethornithinae	Threnetes		Threnetes ruckeri	GBIF/TaxRefine	Threnetes ruckeri (Bourcier, 1847) (Animalia)	(Bourcier, 1847)	(Bourcier, 1847)		1847	1847	124744138	0
Todus subulatus	899	species	Broad-billed Tody	Todier à bec large	Coraciiformes	Todidae		Todus	Monotypic.	Todus subulatus	Avibase	Todus subulatus		G. R. Gray, 1847	1847	1847	1847	126338984	0
Xiphorhynchus susurrans	1025	species	Cocoa Woodcreeper	Grimpar cacao	Passeriformes	Furnariidae	Dendrocolaptinae	Xiphorhynchus		Xiphorhynchus susurrans	GBIF/TaxRefine	Xiphorhynchus susurrans (Jardine, 1847) (Animalia)	(Jardine, 1847)	(Jardine, 1847)		1847	1847	124761225	0
Zenaida auriculata	555	species	Eared Dove	Tourterelle oreillarde	Columbiformes	Columbidae		Zenaida		Zenaida auriculata	Avibase	Peristera auriculata		(Des Murs, 1847)		1847	1847	131881807	0
Zosterops japonicus	1484	species	Japanese White-eye	Zostérops du Japon	Passeriformes	Zosteropidae		Zosterops		Zosterops japonicus	GBIF/TaxRefine	Zosterops japonicus Temminck & Schlegel, 1847 (Animalia)	Temminck & Schlegel, 1847	Temminck & Schlegel, 1847	1847	1847	1847	124749771	0
Buteo solitarius	304	species	Hawaiian Hawk	Buse d'Hawaï	Accipitriformes	Accipitridae		Buteo	Monotypic.	Buteo solitarius	GBIF/TaxRefine	Buteo solitarius Peale, 1848 (Animalia)	Peale, 1848	Peale, 1848	1848	1848	1848	124745839	0
Catharus minimus	1451	species	Gray-cheeked Thrush	Grive à joues grises	Passeriformes	Turdidae		Catharus		Catharus minimus	GBIF/TaxRefine	Catharus minimus (Lafresnaye, 1848) (Animalia)	(Lafresnaye, 1848)	(Lafresnaye, 1848)		1848	1848	124761528	0
Chaetoptila angustipluma	1228	species	Kioea	Kioéa d'Hawaï	Passeriformes	Mohoidae		Chaetoptila	Monotypic.	Chaetoptila angustipluma	GBIF/TaxRefine	Chaetoptila angustipluma (Peale, 1848) (Animalia)	(Peale, 1848)	(Peale, 1848)		1848	1848	124747676	0
Chlorospingus canigularis	1940	species	Ashy-throated Chlorospingus	Chlorospin à gorge grise	Passeriformes	Emberizidae		Chlorospingus	Formerly known as Ashy-throated Bush-Tanager.	Chlorospingus canigularis	GBIF/TaxRefine	Chlorospingus canigularis (Lafresnaye, 1848) (Animalia)	(Lafresnaye, 1848)	(Lafresnaye, 1848)		1848	1848	124751541	0
Corvus hawaiiensis	1305	species	Hawaiian Crow	Corneille d'Hawaï	Passeriformes	Corvidae		Corvus	Monotypic.	Corvus hawaiiensis	GBIF/TaxRefine	Corvus hawaiiensis Peale, 1848 (Animalia)	Peale, 1848	Peale, 1848	1848	1848	1848	124748109	0
Dactylortyx thoracicus	130	species	Singing Quail	Colin chanteur	Galliformes	Odontophoridae		Dactylortyx		Dactylortyx thoracicus	GBIF/TaxRefine	Dactylortyx thoracicus (Gambel, 1848) (Animalia)	(Gambel, 1848)	(Gambel, 1848)		1848	1848	124742647	0
Euphonia minuta	1840	species	White-vented Euphonia	Organiste cul-blanc	Passeriformes	Fringillidae	Euphoniinae	Euphonia		Euphonia minuta	Avibase	Euphonia minuta		Cabanis, 1848	1848	1848	1848	126345288	0
Forpus conspicillatus	612	species	Spectacled Parrotlet	Toui à lunettes	Psittaciformes	Psittacidae	Arinae	Forpus		Forpus conspicillatus	GBIF/TaxRefine	Forpus conspicillatus (Lafresnaye, 1848) (Animalia)	(Lafresnaye, 1848)	(Lafresnaye, 1848)		1848	1848	131881962	0
Fulica alai	359	species	Hawaiian Coot	Foulque des Hawaï	Gruiformes	Rallidae		Fulica	Monotypic.	Fulica alai	GBIF/TaxRefine	Fulica alai Peale, 1848 (Animalia)	Peale, 1848	Peale, 1848	1848	1848	1848	124745276	0
Icterus auricapillus	1807	species	Orange-crowned Oriole	Oriole à tête d'or	Passeriformes	Icteridae		Icterus	Monotypic.	Icterus auricapillus	GBIF/TaxRefine	Icterus auricapillus Cassin, 1848 (Animalia)	Cassin, 1848	Cassin, 1848	1848	1848	1848	131881855	0
Icterus maculialatus	1802	species	Bar-winged Oriole	Oriole unifascié	Passeriformes	Icteridae		Icterus	Monotypic.	Icterus maculialatus	GBIF/TaxRefine	Icterus maculialatus Cassin, 1848 (Animalia)	Cassin, 1848	Cassin, 1848	1848	1848	1848	124752009	0
Micropygia schomburgkii	334	species	Ocellated Crake	Râle ocellé	Gruiformes	Rallidae		Micropygia		Micropygia schomburgkii	GBIF/TaxRefine	Micropygia schomburgkii (Cabanis, 1848) (Animalia)	(Cabanis, 1848)	(Cabanis, 1848)		1848	1848	119125106	0
Onychoprion lunatus	487	species	Gray-backed Tern	Sterne à dos gris	Charadriiformes	Laridae	Sterninae	Onychoprion	Monotypic.	Onychoprion lunatus	GBIF/TaxRefine	Onychoprion lunatus (Peale, 1848) (Animalia)	(Peale, 1848)	(Peale, 1848)		1848	1848	119147170	0
Pterodroma rostrata	2071	species	Tahiti Petrel	Pétrel de Tahiti	Procellariiformes	Procellariidae		Pterodroma		Pterodroma rostrata	GBIF/TaxRefine	Pterodroma rostrata (Peale, 1848) [=> Pseudobulweria rostrata (Peale, 1848)] (Animalia)	(Peale, 1848)	(Peale, 1848)		1848	1848	119149180	0
Turdus nudigenis	1467	species	Spectacled Thrush	Merle à lunettes	Passeriformes	Turdidae		Turdus		Turdus nudigenis	GBIF/TaxRefine	Turdus nudigenis Lafresnaye, 1848 (Animalia)	Lafresnaye, 1848	Lafresnaye, 1848	1848	1848	1848	124762242	0
Ciccaba virgata	693	species	Mottled Owl	Chouette mouchetée	Strigiformes	Strigidae		Ciccaba		Ciccaba virgata	GBIF/TaxRefine	Ciccaba virgata (Cassin, 1849) (Animalia)	(Cassin, 1849)	(Cassin, 1849)		1849	1849	131881248	0
Coturnix japonica	93	species	Japanese Quail	Caille du Japon	Galliformes	Phasianidae	Phasianinae	Coturnix	Monotypic.	Coturnix japonica	GBIF/TaxRefine	Coturnix japonica Temminck & Schlegel, 1849 (Animalia)	Temminck & Schlegel, 1849	Temminck & Schlegel, 1849	1849	1849	1849	124742503	0
Cyanolyca pumilo	1282	species	Black-throated Jay	Geai à gorge noire	Passeriformes	Corvidae		Cyanolyca	Monotypic.	Cyanolyca pumilo	GBIF/TaxRefine	Cyanolyca pumilo (Strickland, 1849) (Animalia)	(Strickland, 1849)	(Strickland, 1849)		1849	1849	124748014	0
Lepidocolaptes souleyetii	1030	species	Streak-headed Woodcreeper	Grimpar de Souleyet	Passeriformes	Furnariidae	Dendrocolaptinae	Lepidocolaptes		Lepidocolaptes souleyetii	Avibase	Dendrocolaptes Souleyetii		(Des Murs, 1849)		1849	1849	131879766	0
Melanerpes lewis	937	species	Lewis's Woodpecker	Pic de Lewis	Piciformes	Picidae	Picinae	Melanerpes	Monotypic.	Melanerpes lewis	Avibase	Picus Lewis		(G. R. Gray, 1849)		1849	1849	126339456	0
Melanerpes pucherani	943	species	Black-cheeked Woodpecker	Pic de Pucheran	Piciformes	Picidae	Picinae	Melanerpes	Monotypic.	Melanerpes pucherani	GBIF/TaxRefine	Melanerpes pucherani (Malherbe, 1849) (Animalia)	(Malherbe, 1849)	(Malherbe, 1849)		1849	1849	124742884	0
Micromonacha lanceolata	922	species	Lanceolated Monklet	Barbacou lancéolé	Piciformes	Bucconidae		Micromonacha		Micromonacha lanceolata	GBIF/TaxRefine	Micromonacha lanceolata (Deville, 1849) (Animalia)	(Deville, 1849)	(Deville, 1849)		1849	1849	124743223	0
Microrhopias quixensis	1050	species	Dot-winged Antwren	Grisin étoilé	Passeriformes	Thamnophilidae		Microrhopias		Microrhopias quixensis	GBIF/TaxRefine	Microrhopias quixensis (Cornalia, 1849) (Animalia)	(Cornalia, 1849)	(Cornalia, 1849)		1849	1849	124747003	0
Myiopagis cotta	1080	species	Jamaican Elaenia	Élénie de la Jamaïque	Passeriformes	Tyrannidae	Elaeniinae	Myiopagis	Monotypic.	Myiopagis cotta	GBIF/TaxRefine	Myiopagis cotta (Gosse, 1849) (Animalia)	(Gosse, 1849)	(Gosse, 1849)		1849	1849	124746455	0
Thalasseus elegans	507	species	Elegant Tern	Sterne élégante	Charadriiformes	Laridae	Sterninae	Thalasseus	Monotypic.	Thalasseus elegans	GBIF/TaxRefine	Thalasseus elegans (Gambel, 1849) (Animalia)	(Gambel, 1849)	(Gambel, 1849)		1849	1849	127942184	0
Agelaius assimilis	1773	species	Red-shouldered Blackbird	Carouge de Cuba	Passeriformes	Icteridae		Agelaius		Agelaius assimilis	GBIF/TaxRefine	Agelaius assimilis Lembeye, 1850 (Animalia)	Lembeye, 1850	Lembeye, 1850	1850	1850	1850	124761237	0
Amphispiza bilineata	1712	species	Black-throated Sparrow	Bruant à gorge noire	Passeriformes	Emberizidae		Amphispiza		Amphispiza bilineata	GBIF/TaxRefine	Amphispiza bilineata (Cassin, 1850) (Animalia)	(Cassin, 1850)	(Cassin, 1850)		1850	1850	124751319	0
Arremonops conirostris	1682	species	Black-striped Sparrow	Tohi ligné	Passeriformes	Emberizidae		Arremonops		Arremonops conirostris	GBIF/TaxRefine	Arremonops conirostris (Bonaparte, 1850) (Animalia)	(Bonaparte, 1850)	(Bonaparte, 1850)		1850	1850	131881689	0
Artemisiospiza belli	10231	species	Bell's Sparrow	Bruant de Bell	Passeriformes	Emberizidae		Artemisiospiza	Formerly called Sage Sparrow.	Artemisiospiza belli	GBIF/TaxRefine	Artemisiospiza belli (Cassin, 1850) (Animalia)	(Cassin, 1850)	(Cassin, 1850)		1850	1850	131728624	0
Auriparus flaviceps	1345	species	Verdin	Auripare verdin	Passeriformes	Remizidae		Auriparus		Auriparus flaviceps	GBIF/TaxRefine	Auriparus flaviceps (Sundevall, 1850) (Animalia)	(Sundevall, 1850)	(Sundevall, 1850)		1850	1850	124749304	0
Baeolophus atricristatus	1344	species	Black-crested Titmouse	Mésange à plumet noir	Passeriformes	Paridae		Baeolophus		Baeolophus atricristatus	Avibase	Parus atricristatus		Cassin, 1850	1850	1850	1850	126342543	0
Baeolophus wollweberi	1340	species	Bridled Titmouse	Mésange arlequin	Passeriformes	Paridae		Baeolophus		Baeolophus wollweberi	GBIF/TaxRefine	Baeolophus wollweberi (Bonaparte, 1850) (Animalia)	(Bonaparte, 1850)	(Bonaparte, 1850)		1850	1850	124749378	0
Basileuterus lachrymosus	1609	species	Fan-tailed Warbler	Paruline des rochers	Passeriformes	Parulidae		Basileuterus		Basileuterus lachrymosus	Avibase	Basileuterus lachrymosa		Bonaparte, 1850	1850	1850	1850	111377808	0
Catharus aurantiirostris	1444	species	Orange-billed Nightingale-Thrush	Grive à bec orange	Passeriformes	Turdidae		Catharus		Catharus aurantiirostris	GBIF/TaxRefine	Catharus aurantiirostris (Hartlaub, 1850) (Animalia)	(Hartlaub, 1850)	(Hartlaub, 1850)		1850	1850	131881370	0
Coccyzus vieilloti	652	species	Puerto Rican Lizard-Cuckoo	Tacco de Porto Rico	Cuculiformes	Cuculidae	Cuculinae	Coccyzus	Monotypic.	Coccyzus vieilloti	Avibase	Saurothera vieilloti		(Bonaparte, 1850)		1850	1850	126337307	0
Cyanocompsa parellina	1762	species	Blue Bunting	Évêque paré	Passeriformes	Cardinalidae		Cyanocompsa		Cyanocompsa parellina	GBIF/TaxRefine	Cyanocompsa parellina (Bonaparte, 1850) (Animalia)	(Bonaparte, 1850)	(Bonaparte, 1850)		1850	1850	124751955	0
Falco mexicanus	332	species	Prairie Falcon	Faucon des prairies	Falconiformes	Falconidae	Falconinae	Falco	Monotypic.	Falco mexicanus	GBIF/TaxRefine	Falco mexicanus Schlegel, 1850 (Animalia)	Schlegel, 1850	Schlegel, 1850	1850	1850	1850	124745947	0
Granatellus venustus	1619	species	Red-breasted Chat	Granatelle multicolore	Passeriformes	Cardinalidae		Granatellus		Granatellus venustus	GBIF/TaxRefine	Granatellus venustus Bonaparte, 1850 (Animalia)	Bonaparte, 1850	Bonaparte, 1850	1850	1850	1850	124751504	0
Gymnocichla nudiceps	1055	species	Bare-crowned Antbird	Alapi à tête nue	Passeriformes	Thamnophilidae		Gymnocichla		Gymnocichla nudiceps	GBIF/TaxRefine	Gymnocichla nudiceps (Cassin, 1850) (Animalia)	(Cassin, 1850)	(Cassin, 1850)		1850	1850	124747047	0
Heliodoxa jacula	850	species	Green-crowned Brilliant	Brillant fer-de-lance	Apodiformes	Trochilidae	Trochilinae	Heliodoxa		Heliodoxa jacula	GBIF/TaxRefine	Heliodoxa jacula Gould, 1850 (Animalia)	Gould, 1850	Gould, 1850	1850	1850	1850	124744326	0
Icterus auratus	1812	species	Orange Oriole	Oriole orange	Passeriformes	Icteridae		Icterus	Monotypic.	Icterus auratus	GBIF/TaxRefine	Icterus auratus Bonaparte, 1850 (Animalia)	Bonaparte, 1850	Bonaparte, 1850	1850	1850	1850	124751992	0
Icterus prosthemelas	1803	species	Black-cowled Oriole	Oriole monacal	Passeriformes	Icteridae		Icterus		Icterus prosthemelas	GBIF/TaxRefine	Icterus prosthemelas (Strickland, 1850) (Animalia)	(Strickland, 1850)	(Strickland, 1850)		1850	1850	124761668	0
Mellisuga helenae	867	species	Bee Hummingbird	Colibri d’Elena	Apodiformes	Trochilidae	Trochilinae	Mellisuga	Monotypic.	Mellisuga helenae	GBIF/TaxRefine	Mellisuga helenae (Lembeye, 1850) (Animalia)	(Lembeye, 1850)	(Lembeye, 1850)		1850	1850	124744439	0
Melozone kieneri	1683	species	Rusty-crowned Ground-Sparrow	Tohi de Kiener	Passeriformes	Emberizidae		Melozone		Melozone kieneri	GBIF/TaxRefine	Melozone kieneri (Bonaparte, 1850) (Animalia)	(Bonaparte, 1850)	(Bonaparte, 1850)		1850	1850	124751344	0
Myadestes elisabeth	1433	species	Cuban Solitaire	Solitaire de Cuba	Passeriformes	Turdidae		Myadestes		Myadestes elisabeth	GBIF/TaxRefine	Myadestes elisabeth (Lembeye, 1850) (Animalia)	(Lembeye, 1850)	(Lembeye, 1850)		1850	1850	124748670	0
Paroreomyza maculata	1895	species	Oahu Alauahio	Alauahaio d’Oahu	Passeriformes	Fringillidae	Carduelinae	Paroreomyza	Monotypic.	Paroreomyza maculata	GBIF/TaxRefine	Paroreomyza maculata (Cabanis, 1850) (Animalia)	(Cabanis, 1850)	(Cabanis, 1850)		1850	1850	124751226	0
Picoides albolarvatus	968	species	White-headed Woodpecker	Pic à tête blanche	Piciformes	Picidae	Picinae	Picoides		Picoides albolarvatus	GBIF/TaxRefine	Picoides albolarvatus (Cassin, 1850) (Animalia)	(Cassin, 1850)	(Cassin, 1850)		1850	1850	124742964	0
Spinus lawrencei	1867	species	Lawrence's Goldfinch	Chardonneret gris	Passeriformes	Fringillidae	Carduelinae	Spinus	Monotypic.	Spinus lawrencei	GBIF/TaxRefine	Spinus lawrencei (Cassin, 1850) [=> Carduelis lawrencei Cassin, 1850] (Animalia)	(Cassin, 1850)	(Cassin, 1850)		1850	1850	119148726	0
Sporophila torqueola	1660	species	White-collared Seedeater	Sporophile à col blanc	Passeriformes	Thraupidae	Sporophilinae	Sporophila		Sporophila torqueola	GBIF/TaxRefine	Sporophila torqueola (Bonaparte, 1850) (Animalia)	(Bonaparte, 1850)	(Bonaparte, 1850)		1850	1850	124751840	0
Tangara guttata	1931	species	Speckled Tanager	Calliste tiqueté	Passeriformes	Thraupidae	Thraupinae	Tangara		Tangara guttata	GBIF/TaxRefine	Tangara guttata (Cabanis, 1850) (Animalia)	(Cabanis, 1850)	(Cabanis, 1850)		1850	1850	131498053	0
Teretistris fernandinae	1597	species	Yellow-headed Warbler	Paruline de Fernandina	Passeriformes	Parulidae		Teretistris	Monotypic.	Teretistris fernandinae	GBIF/TaxRefine	Teretistris fernandinae (Lembeye, 1850) (Animalia)	(Lembeye, 1850)	(Lembeye, 1850)		1850	1850	124751456	0
Turdus assimilis	1469	species	White-throated Thrush	Merle à gorge blanche	Passeriformes	Turdidae		Turdus		Turdus assimilis	GBIF/TaxRefine	Turdus assimilis Cabanis, 1850 (Animalia)	Cabanis, 1850	Cabanis, 1850	1850	1850	1850	124748755	0
Vireo gundlachii	1239	species	Cuban Vireo	Viréo de Cuba	Passeriformes	Vireonidae		Vireo	Monotypic.	Vireo gundlachii	GBIF/TaxRefine	Vireo gundlachii Lembeye, 1850 (Animalia)	Lembeye, 1850	Lembeye, 1850	1850	1850	1850	124747886	0
Vireolanius melitophrys	1265	species	Chestnut-sided Shrike-Vireo	Smaragdan ceinturé	Passeriformes	Vireonidae		Vireolanius		Vireolanius melitophrys	GBIF/TaxRefine	Vireolanius melitophrys Bonaparte, 1850 (Animalia)	Bonaparte, 1850	Bonaparte, 1850	1850	1850	1850	119134892	0
Arremonops rufivirgatus	1680	species	Olive Sparrow	Tohi olive	Passeriformes	Emberizidae		Arremonops		Arremonops rufivirgatus	GBIF/TaxRefine	Arremonops rufivirgatus (Lawrence, 1851) (Animalia)	(Lawrence, 1851)	(Lawrence, 1851)		1851	1851	124751352	0
Cephalopterus glabricollis	1210	species	Bare-necked Umbrellabird	Coracine ombrelle	Passeriformes	Cotingidae		Cephalopterus	Monotypic.	Cephalopterus glabricollis	GBIF/TaxRefine	Cephalopterus glabricollis Gould, 1851 (Animalia)	Gould, 1851	Gould, 1851	1851	1851	1851	124746840	0
Elvira chionura	837	species	White-tailed Emerald	Colibri elvire	Apodiformes	Trochilidae	Trochilinae	Elvira	Monotypic.	Elvira chionura	GBIF/TaxRefine	Elvira chionura (Gould, 1851) (Animalia)	(Gould, 1851)	(Gould, 1851)		1851	1851	124744301	0
Emberiza pallasi	1742	species	Pallas's Bunting	Bruant de Pallas	Passeriformes	Emberizidae		Emberiza		Emberiza pallasi	GBIF/TaxRefine	Emberiza pallasi (Cabanis, 1851) (Animalia)	(Cabanis, 1851)	(Cabanis, 1851)		1851	1851	124751274	0
Lampornis castaneoventris	848	species	White-throated Mountain-gem	Colibri à ventre châtain	Apodiformes	Trochilidae	Trochilinae	Lampornis		Lampornis castaneoventris	GBIF/TaxRefine	Lampornis castaneoventris (Gould, 1851) (Animalia)	(Gould, 1851)	(Gould, 1851)		1851	1851	124761421	0
Lepidopyga coeruleogularis	810	species	Sapphire-throated Hummingbird	Colibri faux-saphir	Apodiformes	Trochilidae	Trochilinae	Lepidopyga		Lepidopyga coeruleogularis	GBIF/TaxRefine	Lepidopyga coeruleogularis (Gould, 1851) (Animalia)	(Gould, 1851)	(Gould, 1851)		1851	1851	124744242	0
Myiarchus cinerascens	1167	species	Ash-throated Flycatcher	Tyran à gorge cendrée	Passeriformes	Tyrannidae	Tyranninae	Myiarchus		Myiarchus cinerascens	GBIF/TaxRefine	Myiarchus cinerascens (Lawrence, 1851) (Animalia)	(Lawrence, 1851)	(Lawrence, 1851)		1851	1851	124746710	0
Oceanodroma castro	188	species	Band-rumped Storm-Petrel	Océanite de Castro	Procellariiformes	Hydrobatidae		Oceanodroma	Monotypic.	Oceanodroma castro	GBIF/TaxRefine	Oceanodroma castro (Harcourt, 1851) (Animalia)	(Harcourt, 1851)	(Harcourt, 1851)		1851	1851	127942214	0
Peucaea humeralis	2042	species	Black-chested Sparrow	Bruant à plastron	Passeriformes	Emberizidae		Peucaea	Monotypic.	Peucaea humeralis	Avibase	Haemophila humeralis		(Cabanis, 1851)		1851	1851	126345551	0
Phaenicophilus poliocephalus	1942	species	Gray-crowned Palm-Tanager	Tangara quatre-yeux	Passeriformes	Incertae sedis		Phaenicophilus		Phaenicophilus poliocephalus	GBIF/TaxRefine	Phaenicophilus poliocephalus (Bonaparte, 1851) (Animalia)	(Bonaparte, 1851)	(Bonaparte, 1851)		1851	1851	124751570	0
Rhynchophanes mccownii	1732	species	McCown's Longspur	Plectrophane de McCown	Passeriformes	Calcariidae		Rhynchophanes	Monotypic.	Rhynchophanes mccownii	Avibase	Plectrophanes mccownii		(Lawrence, 1851)		1851	1851	126345477	0
Selasphorus scintilla	878	species	Scintillant Hummingbird	Colibri scintillant	Apodiformes	Trochilidae	Trochilinae	Selasphorus	Monotypic.	Selasphorus scintilla	GBIF/TaxRefine	Selasphorus scintilla (Gould, 1851) (Animalia)	(Gould, 1851)	(Gould, 1851)		1851	1851	124744457	0
Spizella atrogularis	1709	species	Black-chinned Sparrow	Bruant à menton noir	Passeriformes	Emberizidae		Spizella		Spizella atrogularis	GBIF/TaxRefine	Spizella atrogularis (Cabanis, 1851) (Animalia)	(Cabanis, 1851)	(Cabanis, 1851)		1851	1851	124751316	0
Tangara icterocephala	1645	species	Silver-throated Tanager	Calliste safran	Passeriformes	Thraupidae	Thraupinae	Tangara		Tangara icterocephala	GBIF/TaxRefine	Tangara icterocephala (Bonaparte, 1851) (Animalia)	(Bonaparte, 1851)	(Bonaparte, 1851)		1851	1851	124751704	0
Todus angustirostris	900	species	Narrow-billed Tody	Todier à bec étroit	Coraciiformes	Todidae		Todus	Monotypic.	Todus angustirostris	GBIF/TaxRefine	Todus angustirostris Lafresnaye, 1851 (Animalia)	Lafresnaye, 1851	Lafresnaye, 1851	1851	1851	1851	124743403	0
Toxostoma lecontei	1501	species	Le Conte's Thrasher	Moqueur de Le Conte	Passeriformes	Mimidae		Toxostoma		Toxostoma lecontei	GBIF/TaxRefine	Toxostoma lecontei Lawrence, 1851 (Animalia)	Lawrence, 1851	Lawrence, 1851	1851	1851	1851	124749188	0
Vireo flavoviridis	1258	species	Yellow-green Vireo	Viréo jaune-verdâtre	Passeriformes	Vireonidae		Vireo		Vireo flavoviridis	GBIF/TaxRefine	Vireo flavoviridis (Cassin, 1851) (Animalia)	(Cassin, 1851)	(Cassin, 1851)		1851	1851	124747901	0
Vireo huttoni	1252	species	Hutton's Vireo	Viréo de Hutton	Passeriformes	Vireonidae		Vireo		Vireo huttoni	GBIF/TaxRefine	Vireo huttoni Cassin, 1851 (Animalia)	Cassin, 1851	Cassin, 1851	1851	1851	1851	124747881	0
Vireo philadelphicus	1256	species	Philadelphia Vireo	Viréo de Philadelphie	Passeriformes	Vireonidae		Vireo	Monotypic.	Vireo philadelphicus	GBIF/TaxRefine	Vireo philadelphicus (Cassin, 1851) (Animalia)	(Cassin, 1851)	(Cassin, 1851)		1851	1851	124747899	0
Aimophila ruficeps	1699	species	Rufous-crowned Sparrow	Tohi à calotte fauve	Passeriformes	Emberizidae		Aimophila		Aimophila ruficeps	GBIF/TaxRefine	Aimophila ruficeps (Cassin, 1852) (Animalia)	(Cassin, 1852)	(Cassin, 1852)		1852	1852	124751332	0
Chlorospingus flavigularis	1939	species	Yellow-throated Chlorospingus	Chlorospin à gorge jaune	Passeriformes	Emberizidae		Chlorospingus	Formerly known as Yellow-throated Bush-Tanager.	Chlorospingus flavigularis	Avibase	Pipilopsis flavigularis		(P. L. Sclater, 1852)		1852	1852	126345557	0
Chlorostilbon auriceps	794	species	Golden-crowned Emerald	Émeraude couronnée	Apodiformes	Trochilidae	Trochilinae	Chlorostilbon	Monotypic.	Chlorostilbon auriceps	GBIF/TaxRefine	Chlorostilbon auriceps (Gould, 1852) (Animalia)	(Gould, 1852)	(Gould, 1852)		1852	1852	124761221	0
Coccyzus rufigularis	650	species	Bay-breasted Cuckoo	Tacco cabrite	Cuculiformes	Cuculidae	Cuculinae	Coccyzus	Monotypic.	Coccyzus rufigularis	Avibase	Coccyzus rufigularis		Hartlaub, 1852	1852	1852	1852	126337305	0
Colaptes chrysoides	980	species	Gilded Flicker	Pic chrysoïde	Piciformes	Picidae	Picinae	Colaptes		Colaptes chrysoides	GBIF/TaxRefine	Colaptes chrysoides (Malherbe, 1852) (Animalia)	(Malherbe, 1852)	(Malherbe, 1852)		1852	1852	124742994	0
Conirostrum leucogenys	1622	species	White-eared Conebill	Conirostre oreillard	Passeriformes	Thraupidae	Diglossinae	Conirostrum		Conirostrum leucogenys	GBIF/TaxRefine	Conirostrum leucogenys (Lafresnaye, 1852) (Animalia)	(Lafresnaye, 1852)	(Lafresnaye, 1852)		1852	1852	131881697	0
Dendrocolaptes sanctithomae	1022	species	Northern Barred-Woodcreeper	Grimpar vermiculé	Passeriformes	Furnariidae	Dendrocolaptinae	Dendrocolaptes		Dendrocolaptes sanctithomae	GBIF/TaxRefine	Dendrocolaptes sanctithomae (Lafresnaye, 1852) (Animalia)	(Lafresnaye, 1852)	(Lafresnaye, 1852)		1852	1852	124761224	0
Geotrygon caniceps	579	species	Gray-fronted Quail-Dove	Colombe de Gundlach	Columbiformes	Columbidae		Geotrygon		Geotrygon caniceps	GBIF/TaxRefine	Geotrygon caniceps (Gundlach, 1852) (Animalia)	(Gundlach, 1852)	(Gundlach, 1852)		1852	1852	124761373	0
Hylocharis humboldtii	811	species	Humboldt's Sapphire	Saphir de Humboldt	Apodiformes	Trochilidae	Trochilinae	Hylocharis	Monotypic.	Hylocharis humboldtii	GBIF/TaxRefine	Hylocharis humboldtii (Bourcier & Mulsant, 1852) (Animalia)	(Bourcier & Mulsant, 1852)	(Bourcier & Mulsant, 1852)		1852	1852	124762139	0
Larus heermanni	462	species	Heermann's Gull	Goéland de Heermann	Charadriiformes	Laridae	Larinae	Larus	Monotypic.	Larus heermanni	GBIF/TaxRefine	Larus heermanni Cassin, 1852 (Animalia)	Cassin, 1852	Cassin, 1852	1852	1852	1852	124745542	0
Melanotis hypoleucus	1504	species	Blue-and-white Mockingbird	Moqueur bleu et blanc	Passeriformes	Mimidae		Melanotis	Monotypic.	Melanotis hypoleucus	GBIF/TaxRefine	Melanotis hypoleucus Hartlaub, 1852 (Animalia)	Hartlaub, 1852	Hartlaub, 1852	1852	1852	1852	124749165	0
Melozone aberti	1693	species	Abert's Towhee	Tohi d'Abert	Passeriformes	Emberizidae		Melozone		Melozone aberti	GBIF/TaxRefine	Melozone aberti (Baird, 1852) (Animalia)	(Baird, 1852)	(Baird, 1852)		1852	1852	124751340	0
Myiarchus sagrae	1173	species	La Sagra's Flycatcher	Tyran de La Sagra	Passeriformes	Tyrannidae	Tyranninae	Myiarchus		Myiarchus sagrae	GBIF/TaxRefine	Myiarchus sagrae (Gundlach, 1852) (Animalia)	(Gundlach, 1852)	(Gundlach, 1852)		1852	1852	124746717	0
Oceanodroma tethys	189	species	Wedge-rumped Storm-Petrel	Océanite téthys	Procellariiformes	Hydrobatidae		Oceanodroma		Oceanodroma tethys	GBIF/TaxRefine	Oceanodroma tethys (Bonaparte, 1852) (Animalia)	(Bonaparte, 1852)	(Bonaparte, 1852)		1852	1852	127942215	0
Penelopina nigra	84	species	Highland Guan	Pénélope pajuil	Galliformes	Cracidae		Penelopina	Monotypic.	Penelopina nigra	GBIF/TaxRefine	Penelopina nigra (Fraser, 1852) (Animalia)	(Fraser, 1852)	(Fraser, 1852)		1852	1852	124742397	0
Peucaea cassinii	2045	species	Cassin's Sparrow	Bruant de Cassin	Passeriformes	Emberizidae		Peucaea	Monotypic.	Peucaea cassinii	Avibase	Zonotrichia cassinii		(Woodhouse, 1852)		1852	1852	126345548	0
Peucaea mystacalis	2043	species	Bridled Sparrow	Bruant à moustaches	Passeriformes	Emberizidae		Peucaea	Monotypic.	Peucaea mystacalis	Avibase	Zonotrichia mystacalis		(Hartlaub, 1852)		1852	1852	126345552	0
Setophaga kirtlandii	1564	species	Kirtland's Warbler	Paruline de Kirtland	Passeriformes	Parulidae		Setophaga	Monotypic.	Setophaga kirtlandii	Avibase	Sylvicola kirtlandii		(S. F. Baird, 1852)		1852	1852	126345824	0
Sphyrapicus thyroideus	955	species	Williamson's Sapsucker	Pic de Williamson	Piciformes	Picidae	Picinae	Sphyrapicus		Sphyrapicus thyroideus	GBIF/TaxRefine	Sphyrapicus thyroideus (Cassin, 1852) (Animalia)	(Cassin, 1852)	(Cassin, 1852)		1852	1852	119126256	0
Tyto glaucops	665	species	Ashy-faced Owl	Effraie d'Hispaniola	Strigiformes	Tytonidae		Tyto		Tyto glaucops	GBIF/TaxRefine	Tyto glaucops (Kaup, 1852) (Animalia)	(Kaup, 1852)	(Kaup, 1852)		1852	1852	124744494	0
Vireo atricapilla	1243	species	Black-capped Vireo	Viréo à tête noire	Passeriformes	Vireonidae		Vireo	Monotypic.	Vireo atricapilla	GBIF/TaxRefine	Vireo atricapilla Woodhouse, 1852 (Animalia)	Woodhouse, 1852	Woodhouse, 1852	1852	1852	1852	124747879	0
Aeronautes saxatalis	755	species	White-throated Swift	Martinet à gorge blanche	Apodiformes	Apodidae	Apodinae	Aeronautes		Aeronautes saxatalis	GBIF/TaxRefine	Aeronautes saxatalis (Woodhouse, 1853) (Animalia)	(Woodhouse, 1853)	(Woodhouse, 1853)		1853	1853	119126163	0
Amazilia amabilis	820	species	Blue-chested Hummingbird	Ariane aimable	Apodiformes	Trochilidae	Trochilinae	Amazilia	Monotypic.	Amazilia amabilis	GBIF/TaxRefine	Amazilia amabilis (Gould, 1853) (Animalia)	(Gould, 1853)	(Gould, 1853)		1853	1853	131881247	0
Amazona viridigenalis	628	species	Red-crowned Parrot	Amazone à joues vertes	Psittaciformes	Psittacidae	Arinae	Amazona	Monotypic.	Amazona viridigenalis	GBIF/TaxRefine	Amazona viridigenalis (Cassin, 1853) (Animalia)	(Cassin, 1853)	(Cassin, 1853)		1853	1853	124744008	0
Bolborhynchus lineola	609	species	Barred Parakeet	Toui catherine	Psittaciformes	Psittacidae	Arinae	Bolborhynchus		Bolborhynchus lineola	GBIF/TaxRefine	Bolborhynchus lineola (Cassin, 1853) (Animalia)	(Cassin, 1853)	(Cassin, 1853)		1853	1853	124743950	0
Calidris subminuta	434	species	Long-toed Stint	Bécasseau à longs doigts	Charadriiformes	Scolopacidae	Arenariinae	Calidris	Monotypic.	Calidris subminuta	GBIF/TaxRefine	Calidris subminuta (Middendorff, 1853) (Animalia)	(Middendorff, 1853)	(Middendorff, 1853)		1853	1853	124745379	0
Locustella ochotensis	1405	species	Middendorff's Grasshopper-Warbler	Locustelle de Middendorff	Passeriformes	Locustellidae		Locustella		Locustella ochotensis	GBIF/TaxRefine	Locustella ochotensis (Middendorff, 1853) (Animalia)	(Middendorff, 1853)	(Middendorff, 1853)		1853	1853	124749905	0
Peucaea ruficauda	1694	species	Stripe-headed Sparrow	Bruant ligné	Passeriformes	Emberizidae		Peucaea		Peucaea ruficauda	Avibase	Chondestes ruficauda		(Bonaparte, 1853)		1853	1853	126345550	0
Procnias tricarunculatus	1211	species	Three-wattled Bellbird	Araponga tricaronculé	Passeriformes	Cotingidae		Procnias	Monotypic.	Procnias tricarunculatus	GBIF/TaxRefine	Procnias tricarunculatus (Animalia)		(Verreaux and Verreaux, 1853)		1853	1853	126340160	0
Psarocolius guatimozinus	1827	species	Black Oropendola	Cassique noir	Passeriformes	Icteridae		Psarocolius	Monotypic.	Psarocolius guatimozinus	GBIF/TaxRefine	Psarocolius guatimozinus (Bonaparte, 1853) (Animalia)	(Bonaparte, 1853)	(Bonaparte, 1853)		1853	1853	124751975	0
Psiloscops flammeolus	10491	species	Flammulated Owl	Petit-duc nain	Strigiformes	Strigidae		Psiloscops	Formerly placed in the genus Otus. Monotypic.	Psiloscops flammeolus	GBIF/TaxRefine	Psiloscops flammeolus Kaup, 1853 (Animalia)	Kaup, 1853	Kaup, 1853	1853	1853	1853	110621504	0
Pyrilia pyrilia	617	species	Saffron-headed Parrot	Caïque de Bonaparte	Psittaciformes	Psittacidae	Arinae	Pyrilia	Monotypic.	Pyrilia pyrilia	GBIF/TaxRefine	Pyrilia pyrilia (Bonaparte, 1853) (Animalia)	(Bonaparte, 1853)	(Bonaparte, 1853)		1853	1853	131497857	0
Rissa brevirostris	1982	species	Red-legged Kittiwake	Mouette des brumes	Charadriiformes	Laridae	Larinae	Rissa	Monotypic.	Rissa brevirostris	GBIF/TaxRefine	Rissa brevirostris (Bruch, 1853) (Animalia)	(Bruch, 1853)	(Bruch, 1853)		1853	1853	124745585	0
Celeus loricatus	982	species	Cinnamon Woodpecker	Pic cannelle	Piciformes	Picidae	Picinae	Celeus		Celeus loricatus	GBIF/TaxRefine	Celeus loricatus (Reichenbach, 1854) (Animalia)	(Reichenbach, 1854)	(Reichenbach, 1854)		1854	1854	124743000	0
Corvus cryptoleucus	1306	species	Chihuahuan Raven	Corbeau à cou blanc	Passeriformes	Corvidae		Corvus	Monotypic.	Corvus cryptoleucus	GBIF/TaxRefine	Corvus cryptoleucus Couch, 1854 (Animalia)	Couch, 1854	Couch, 1854	1854	1854	1854	124748110	0
Haemorhous cassinii	10361	species	Cassin's Finch	Roselin de Cassin	Passeriformes	Fringillidae	Carduelinae	Haemorhous	Monotypic.	Haemorhous cassinii	GBIF/TaxRefine	Haemorhous cassinii Baird, 1854 (Animalia)	Baird, 1854	Baird, 1854	1854	1854	1854	110601005	0
Larus californicus	466	species	California Gull	Goéland de Californie	Charadriiformes	Laridae	Larinae	Larus		Larus californicus	GBIF/TaxRefine	Larus californicus Lawrence, 1854 (Animalia)	Lawrence, 1854	Lawrence, 1854	1854	1854	1854	124745548	0
Melanerpes uropygialis	950	species	Gila Woodpecker	Pic des saguaros	Piciformes	Picidae	Picinae	Melanerpes		Melanerpes uropygialis	GBIF/TaxRefine	Melanerpes uropygialis (S. F. Baird, 1854) (Animalia)	(S. F. Baird, 1854)	(S. F. Baird, 1854)		1854	1854	119126254	0
Nonnula frontalis	923	species	Gray-cheeked Nunlet	Barbacou à joues grises	Piciformes	Bucconidae		Nonnula		Nonnula frontalis	Avibase	Malacoptila frontalis		(P. L. Sclater, 1854)		1854	1854	126339130	0
Nystalus radiatus	917	species	Barred Puffbird	Tamatia barré	Piciformes	Bucconidae		Nystalus	Monotypic.	Nystalus radiatus	GBIF/TaxRefine	Nystalus radiatus (P. L. Sclater, 1854) (Animalia)	(P. L. Sclater, 1854)	(P. L. Sclater, 1854)		1854	1854	131881077	0
Oceanodroma hornbyi	185	species	Ringed Storm-Petrel	Océanite de Hornby	Procellariiformes	Hydrobatidae		Oceanodroma	Monotypic.	Oceanodroma hornbyi	GBIF/TaxRefine	Oceanodroma hornbyi (G. R. Gray, 1854) (Animalia)	(G. R. Gray, 1854)	(G. R. Gray, 1854)		1854	1854	119123946	0
Oceanodroma melania	190	species	Black Storm-Petrel	Océanite noir	Procellariiformes	Hydrobatidae		Oceanodroma	Monotypic.	Oceanodroma melania	GBIF/TaxRefine	Oceanodroma melania (Bonaparte, 1854) (Animalia)	(Bonaparte, 1854)	(Bonaparte, 1854)		1854	1854	127942216	0
Phaethornis striigularis	765	species	Stripe-throated Hermit	Ermite à gorge rayée	Apodiformes	Trochilidae	Phaethornithinae	Phaethornis		Phaethornis striigularis	GBIF/TaxRefine	Phaethornis striigularis Gould, 1854 (Animalia)	Gould, 1854	Gould, 1854	1854	1854	1854	124761416	0
Anthracothorax veraguensis	779	species	Veraguan Mango	Mango de Veraguas	Apodiformes	Trochilidae	Trochilinae	Anthracothorax	Monotypic.	Anthracothorax veraguensis	GBIF/TaxRefine	Anthracothorax veraguensis Reichenbach, 1855 (Animalia)	Reichenbach, 1855	Reichenbach, 1855	1855	1855	1855	124761220	0
Anthus lutescens	1523	species	Yellowish Pipit	Pipit jaunâtre	Passeriformes	Motacillidae		Anthus		Anthus lutescens	Avibase	Anthus lutescens		Pucheran, 1855	1855	1855	1855	131880017	0
Aphelocoma wollweberi	2078	species	Mexican Jay	Geai du Mexique	Passeriformes	Corvidae		Aphelocoma		Aphelocoma wollweberi	Avibase	Aphelocoma wollweberi Kaup, 1855		Kaup, 1855	1855	1855	1855	126342346	0
Ardeola bacchus	237	species	Chinese Pond-Heron	Crabier chinois	Pelecaniformes	Ardeidae		Ardeola	Monotypic.	Ardeola bacchus	GBIF/TaxRefine	Ardeola bacchus (Bonaparte, 1855) (Animalia)	(Bonaparte, 1855)	(Bonaparte, 1855)		1855	1855	124746057	0
Arremon virenticeps	2036	species	Green-striped Brushfinch	Tohi à raies vertes	Passeriformes	Emberizidae		Arremon	Monotypic.	Arremon virenticeps	Avibase	Buarremon virenticeps		Bonaparte, 1855	1855	1855	1855	126345581	0
Buteogallus gundlachii	289	species	Cuban Black Hawk	Buse de Gundlach	Accipitriformes	Accipitridae		Buteogallus	Considered subspecies of <i>B.anthracinus</i> by Peters (1979), del Hoyo, et al. (1992), Clements (2000), and Howard and Moore (2003).	Buteogallus gundlachii	GBIF/TaxRefine	Buteogallus gundlachii (Cabanis, 1855) (Animalia)	(Cabanis, 1855)	(Cabanis, 1855)		1855	1855	124762451	0
Catharus dryas	1449	species	Spotted Nightingale-Thrush	Grive tavelée	Passeriformes	Turdidae		Catharus		Catharus dryas	GBIF/TaxRefine	Catharus dryas (Gould, 1855) (Animalia)	(Gould, 1855)	(Gould, 1855)		1855	1855	131497956	0
Euchrepomis callinota	10701	species	Rufous-rumped Antwren	Grisin à croupion roux	Passeriformes	Thamnophilidae		Euchrepomis	Formerly placed in the genus Terenura.	Euchrepomis callinota	GBIF/TaxRefine	Euchrepomis callinota (Sclater, 1855) (Animalia)	(Sclater, 1855)	(Sclater, 1855)		1855	1855	110475671	0
Geotrygon chrysia	571	species	Key West Quail-Dove	Colombe à joues blanches	Columbiformes	Columbidae		Geotrygon	Monotypic.	Geotrygon chrysia	GBIF/TaxRefine	Geotrygon chrysia Bonaparte, 1855 (Animalia)	Bonaparte, 1855	Bonaparte, 1855	1855	1855	1855	124744934	0
Heterospingus xanthopygius	1629	species	Scarlet-browed Tanager	Tangara à sourcils roux	Passeriformes	Thraupidae	Hemithraupinae	Heterospingus		Heterospingus xanthopygius	GBIF/TaxRefine	Heterospingus xanthopygius (P. L. Sclater, 1855) (Animalia)	(P. L. Sclater, 1855)	(P. L. Sclater, 1855)		1855	1855	119131474	0
Leptotila verreauxi	565	species	White-tipped Dove	Colombe de Verreaux	Columbiformes	Columbidae		Leptotila		Leptotila verreauxi	GBIF/TaxRefine	Leptotila verreauxi (Bonaparte, 1855) (Animalia)	(Bonaparte, 1855)	(Bonaparte, 1855)		1855	1855	131881284	0
Microbates cinereiventris	2008	species	Tawny-faced Gnatwren	Microbate cendré	Passeriformes	Polioptilidae		Microbates		Microbates cinereiventris	GBIF/TaxRefine	Microbates cinereiventris (Sclater, 1855) (Animalia)	(Sclater, 1855)	(Sclater, 1855)		1855	1855	124749306	0
Microcerculus marginatus	1397	species	Scaly-breasted Wren	Troglodyte siffleur	Passeriformes	Troglodytidae		Microcerculus		Microcerculus marginatus	GBIF/TaxRefine	Microcerculus marginatus (Sclater, 1855) (Animalia)	(Sclater, 1855)	(Sclater, 1855)		1855	1855	131881388	0
Microchera albocoronata	839	species	Snowcap	Colibri à coiffe blanche	Apodiformes	Trochilidae	Trochilinae	Microchera		Microchera albocoronata	GBIF/TaxRefine	Microchera albocoronata (Lawrence, 1855) (Animalia)	(Lawrence, 1855)	(Lawrence, 1855)		1855	1855	124744303	0
Mimus gundlachii	1490	species	Bahama Mockingbird	Moqueur des Bahamas	Passeriformes	Mimidae		Mimus		Mimus gundlachii	GBIF/TaxRefine	Mimus gundlachii Cabanis, 1855 (Animalia)	Cabanis, 1855	Cabanis, 1855	1855	1855	1855	124749168	0
Moho braccatus	1224	species	Kauai Oo	Moho de Kauai	Passeriformes	Mohoidae		Moho	Monotypic.	Moho braccatus	GBIF/TaxRefine	Moho braccatus (Cassin, 1855) (Animalia)	(Cassin, 1855)	(Cassin, 1855)		1855	1855	124747672	0
Setophaga pityophila	1562	species	Olive-capped Warbler	Paruline à calotte verte	Passeriformes	Parulidae		Setophaga	Monotypic.	Setophaga pityophila	Avibase	Sylvia pityophila		(Gundlach, 1855)		1855	1855	126345838	0
Spinus xanthogastrus	1863	species	Yellow-bellied Siskin	Chardonneret à ventre jaune	Passeriformes	Fringillidae	Carduelinae	Spinus		Spinus xanthogastrus	Avibase	Chrysomitris xanthogastra		(Du Bus, 1855)		1855	1855	NA	0
Synallaxis erythrothorax	993	species	Rufous-breasted Spinetail	Synallaxe à poitrine rousse	Passeriformes	Furnariidae	Furnariinae	Synallaxis		Synallaxis erythrothorax	GBIF/TaxRefine	Synallaxis erythrothorax P. L. Sclater, 1855 (Animalia)	P. L. Sclater, 1855	P. L. Sclater, 1855	1855	1855	1855	119134399	0
Tangara inornata	1642	species	Plain-colored Tanager	Calliste gris	Passeriformes	Thraupidae	Thraupinae	Tangara		Tangara inornata	GBIF/TaxRefine	Tangara inornata (Gould, 1855) (Animalia)	(Gould, 1855)	(Gould, 1855)		1855	1855	124751690	0
Todirostrum nigriceps	1106	species	Black-headed Tody-Flycatcher	Todirostre à tête noire	Passeriformes	Tyrannidae	Platyrinchinae	Todirostrum	Monotypic.	Todirostrum nigriceps	Avibase	Todirostrum nigriceps		P. L. Sclater, 1855	1855	1855	1855	126340279	0
Catharus mexicanus	1448	species	Black-headed Nightingale-Thrush	Grive à tête noire	Passeriformes	Turdidae		Catharus		Catharus mexicanus	GBIF/TaxRefine	Catharus mexicanus (Bonaparte, 1856) (Animalia)	(Bonaparte, 1856)	(Bonaparte, 1856)		1856	1856	124748684	0
Claravis mondetoura	564	species	Maroon-chested Ground-Dove	Colombe mondétour	Columbiformes	Columbidae		Claravis		Claravis mondetoura	GBIF/TaxRefine	Claravis mondetoura (Bonaparte, 1856) (Animalia)	(Bonaparte, 1856)	(Bonaparte, 1856)		1856	1856	124744905	0
Cyanocorax affinis	1274	species	Black-chested Jay	Geai à poitrine noire	Passeriformes	Corvidae		Cyanocorax		Cyanocorax affinis	GBIF/TaxRefine	Cyanocorax affinis Pelzeln, 1856 (Animalia)	Pelzeln, 1856	Pelzeln, 1856	1856	1856	1856	131881684	0
Forpus cyanopygius	611	species	Mexican Parrotlet	Toui du Mexique	Psittaciformes	Psittacidae	Arinae	Forpus		Forpus cyanopygius	GBIF/TaxRefine	Forpus cyanopygius (Animalia)		(Souancé, 1856)		1856	1856	126339729	0
Granatellus sallaei	1620	species	Gray-throated Chat	Granatelle à plastron	Passeriformes	Cardinalidae		Granatellus		Granatellus sallaei	GBIF/TaxRefine	Granatellus sallaei Bonaparte, 1856 (Animalia)	Bonaparte, 1856	Bonaparte, 1856	1856	1856	1856	124751505	0
Notharchus hyperrhynchus	918	species	White-necked Puffbird	Tamatia à front blanc	Piciformes	Bucconidae		Notharchus		Notharchus hyperrhynchus	GBIF/TaxRefine	Notharchus hyperrhynchus (P.L. Sclater, 1856) (Animalia)	(P.L. Sclater, 1856)	(P. L. Sclater, 1856)		1856	1856	124762180	0
Premnoplex brunnescens	997	species	Spotted Barbtail	Anabasitte tachetée	Passeriformes	Furnariidae	Furnariinae	Premnoplex		Premnoplex brunnescens	Avibase	Margarornis brunnescens		(P. L. Sclater, 1856)		1856	1856	131881814	0
Spizella breweri	1706	species	Brewer's Sparrow	Bruant de Brewer	Passeriformes	Emberizidae		Spizella		Spizella breweri	GBIF/TaxRefine	Spizella breweri Cassin, 1856 (Animalia)	Cassin, 1856	Cassin, 1856	1856	1856	1856	124762337	0
Thamnophilus bridgesi	1038	species	Black-hooded Antshrike	Batara capucin	Passeriformes	Thamnophilidae		Thamnophilus	Monotypic.	Thamnophilus bridgesi	GBIF/TaxRefine	Thamnophilus bridgesi Sclater, 1856 (Animalia)	Sclater, 1856	Sclater, 1856	1856	1856	1856	124746924	0
Trogon aurantiiventris	889	species	Orange-bellied Trogon	Trogon à ventre orange	Trogoniformes	Trogonidae	Trogoninae	Trogon		Trogon aurantiiventris	GBIF/TaxRefine	Trogon aurantiiventris Gould, 1856 (Animalia)	Gould, 1856	Gould, 1856	1856	1856	1856	124743358	0
Anabacerthia variegaticeps	1003	species	Scaly-throated Foliage-gleaner	Anabate à lunettes	Passeriformes	Furnariidae	Furnariinae	Anabacerthia		Anabacerthia variegaticeps	GBIF/TaxRefine	Anabacerthia variegaticeps (P. L. Sclater, 1857) (Animalia)	(P. L. Sclater, 1857)	(P. L. Sclater, 1857)		1857	1857	119129492	0
Calidris mauri	430	species	Western Sandpiper	Bécasseau d'Alaska	Charadriiformes	Scolopacidae	Arenariinae	Calidris	Monotypic.	Calidris mauri	GBIF/TaxRefine	Calidris mauri (Cabanis, 1857) (Animalia)	(Cabanis, 1857)	(Cabanis, 1857)		1857	1857	127942305	0
Camptostoma imberbe	1072	species	Northern Beardless-Tyrannulet	Tyranneau imberbe	Passeriformes	Tyrannidae	Elaeniinae	Camptostoma		Camptostoma imberbe	GBIF/TaxRefine	Camptostoma imberbe P. L. Sclater, 1857 (Animalia)	P. L. Sclater, 1857	P. L. Sclater, 1857	1857	1857	1857	119126350	0
Ceratopipra mentalis	10581	species	Red-capped Manakin	Manakin à cuisses jaunes	Passeriformes	Pipridae	Piprinae	Ceratopipra	Formerly placed in the genus Pipra.	Ceratopipra mentalis	GBIF/TaxRefine	Ceratopipra mentalis Sclater, 1857 (Animalia)	Sclater, 1857	Sclater, 1857	1857	1857	1857	110474035	0
Chordeiles gundlachii	710	species	Antillean Nighthawk	Engoulevent piramidig	Caprimulgiformes	Caprimulgidae	Chordeilinae	Chordeiles		Chordeiles gundlachii	Avibase	Chordeiles gundlachii		Lawrence, 1857	1857	1857	1857	126336691	0
Cotinga amabilis	1203	species	Lovely Cotinga	Cotinga céleste	Passeriformes	Cotingidae		Cotinga	Monotypic.	Cotinga amabilis	GBIF/TaxRefine	Cotinga amabilis Gould, 1857 (Animalia)	Gould, 1857	Gould, 1857	1857	1857	1857	124746822	0
Euphonia fulvicrissa	1837	species	Fulvous-vented Euphonia	Organiste cul-roux	Passeriformes	Fringillidae	Euphoniinae	Euphonia		Euphonia fulvicrissa	GBIF/TaxRefine	Euphonia fulvicrissa P. L. Sclater, 1857 (Animalia)	P. L. Sclater, 1857	P. L. Sclater, 1857	1857	1857	1857	119131034	0
Euphonia gouldi	1839	species	Olive-backed Euphonia	Organiste olive	Passeriformes	Fringillidae	Euphoniinae	Euphonia		Euphonia gouldi	GBIF/TaxRefine	Euphonia gouldi P. L. Sclater, 1857 (Animalia)	P. L. Sclater, 1857	P. L. Sclater, 1857	1857	1857	1857	119131035	0
Icterus wagleri	1801	species	Black-vented Oriole	Oriole cul-noir	Passeriformes	Icteridae		Icterus		Icterus wagleri	Avibase	Icterus wagleri		P. L. Sclater, 1857	1857	1857	1857	126345725	0
Myadestes unicolor	1437	species	Slate-colored Solitaire	Solitaire ardoisé	Passeriformes	Turdidae		Myadestes		Myadestes unicolor	GBIF/TaxRefine	Myadestes unicolor Sclater, 1857 (Animalia)	Sclater, 1857	Sclater, 1857	1857	1857	1857	124748675	0
Myiobius sulphureipygius	1118	species	Sulphur-rumped Flycatcher	Moucherolle à croupion jaune	Passeriformes	Tyrannidae	Fluvicolinae	Myiobius		Myiobius sulphureipygius	GBIF/TaxRefine	Myiobius sulphureipygius (P. L. Sclater, 1857) [=> Myiobius barbatus sulphureipygius (P. L. Sclater, 1857)] (Animalia)	(P. L. Sclater, 1857)	(P. L. Sclater, 1857)		1857	1857	119149803	0
Oncostoma cinereigulare	1102	species	Northern Bentbill	Tyranneau à bec courbe	Passeriformes	Tyrannidae	Platyrinchinae	Oncostoma	Monotypic.	Oncostoma cinereigulare	Avibase	Todirostrum cinereigulare		(P. L. Sclater, 1857)		1857	1857	126340306	0
Pachyramphus albogriseus	2026	species	Black-and-white Becard	Bécarde pie	Passeriformes	Tityridae		Pachyramphus		Pachyramphus albogriseus	Avibase	Pachyramphus albo-griseus		P. L. Sclater, 1857	1857	1857	1857	126340202	0
Polioptila melanura	2014	species	Black-tailed Gnatcatcher	Gobemoucheron à queue noire	Passeriformes	Polioptilidae		Polioptila		Polioptila melanura	GBIF/TaxRefine	Polioptila melanura Lawrence, 1857 (Animalia)	Lawrence, 1857	Lawrence, 1857	1857	1857	1857	124749310	0
Puffinus baroli	10621	species	Barolo Shearwater	Puffin de Macaronésie	Procellariiformes	Procellariidae		Puffinus	Formerly considered conspecific with Puffinus assimilis. Monotypic.	Puffinus baroli	Avibase	Procellaria baroli		Bonaparte, 1857	1857	1857	1857	126337730	0
Sclerurus mexicanus	1011	species	Tawny-throated Leaftosser	Sclérure à gorge rousse	Passeriformes	Furnariidae	Sclerurinae	Sclerurus		Sclerurus mexicanus	GBIF/TaxRefine	Sclerurus mexicanus P. L. Sclater, 1857 (Animalia)	P. L. Sclater, 1857	P. L. Sclater, 1857	1857	1857	1857	119134021	0
Streptopelia roseogrisea	548	species	African Collared-Dove	Tourterelle rieuse	Columbiformes	Columbidae		Streptopelia		Streptopelia roseogrisea	GBIF/TaxRefine	Streptopelia roseogrisea (Sundevall, 1857) (Animalia)	(Sundevall, 1857)	(Sundevall, 1857)		1857	1857	124744845	0
Aechmophorus clarkii	141	species	Clark's Grebe	Grèbe à face blanche	Podicipediformes	Podicipedidae		Aechmophorus		Aechmophorus clarkii	GBIF/TaxRefine	Aechmophorus clarkii (Lawrence, 1858) (Animalia)	(Lawrence, 1858)	(Lawrence, 1858)		1858	1858	124745973	0
Aechmophorus occidentalis	140	species	Western Grebe	Grèbe élégant	Podicipediformes	Podicipedidae		Aechmophorus		Aechmophorus occidentalis	GBIF/TaxRefine	Aechmophorus occidentalis (Lawrence, 1858) (Animalia)	(Lawrence, 1858)	(Lawrence, 1858)		1858	1858	124745972	0
Cercomacra nigricans	1054	species	Jet Antbird	Grisin de jais	Passeriformes	Thamnophilidae		Cercomacra		Cercomacra nigricans	GBIF/TaxRefine	Cercomacra nigricans Sclater, 1858 (Animalia)	Sclater, 1858	Sclater, 1858	1858	1858	1858	124747030	0
Charadrius nivosus	378	species	Snowy Plover	Pluvier neigeux	Charadriiformes	Charadriidae	Charadriinae	Charadrius		Charadrius nivosus	GBIF/TaxRefine	Charadrius nivosus (Cassin, 1858) (Animalia)	(Cassin, 1858)	(Cassin, 1858)		1858	1858	127942188	0
Corvus caurinus	1297	species	Northwestern Crow	Corneille d'Alaska	Passeriformes	Corvidae		Corvus	Monotypic.	Corvus caurinus	GBIF/TaxRefine	Corvus caurinus Baird, 1858 (Animalia)	Baird, 1858	Baird, 1858	1858	1858	1858	124748090	0
Empidonax difficilis	1148	species	Pacific-slope Flycatcher	Moucherolle côtier	Passeriformes	Tyrannidae	Fluvicolinae	Empidonax		Empidonax difficilis	GBIF/TaxRefine	Empidonax difficilis S. F. Baird, 1858 (Animalia)	S. F. Baird, 1858	S. F. Baird, 1858	1858	1858	1858	119126327	0
Empidonax hammondii	1144	species	Hammond's Flycatcher	Moucherolle de Hammond	Passeriformes	Tyrannidae	Fluvicolinae	Empidonax	Monotypic.	Empidonax hammondii	GBIF/TaxRefine	Empidonax hammondii (Xantus de Vesey, 1858) (Animalia)	(Xantus de Vesey, 1858)	(Xantus de Vesey, 1858)		1858	1858	119128000	0
Empidonax wrightii	1145	species	Gray Flycatcher	Moucherolle gris	Passeriformes	Tyrannidae	Fluvicolinae	Empidonax	Monotypic.	Empidonax wrightii	Avibase	Empidonax wrightii		S. F. Baird, 1858	1858	1858	1858	126340581	0
Gavia pacifica	135	species	Pacific Loon	Plongeon du Pacifique	Gaviiformes	Gaviidae		Gavia	Monotypic. Considered subspecies of <i>G. arctica</i> by AOU (1957), Peters (1979), and del Hoyo, et al. (1992).	Gavia pacifica	GBIF/TaxRefine	Gavia pacifica (Lawrence, 1858) (Animalia)	(Lawrence, 1858)	(Lawrence, 1858)		1858	1858	124746191	0
Grallaricula flavirostris	1997	species	Ochre-breasted Antpitta	Grallaire ocrée	Passeriformes	Grallariidae		Grallaricula		Grallaricula flavirostris	GBIF/TaxRefine	Grallaricula flavirostris (Sclater, 1858) (Animalia)	(Sclater, 1858)	(Sclater, 1858)		1858	1858	124747424	0
Laniocera rufescens	2022	species	Speckled Mourner	Aulia tacheté	Passeriformes	Tityridae		Laniocera		Laniocera rufescens	GBIF/TaxRefine	Laniocera rufescens (P. L. Sclater, 1858) (Animalia)	(P. L. Sclater, 1858)	(P. L. Sclater, 1858)		1858	1858	119131767	0
Melanoptila glabrirostris	1486	species	Black Catbird	Moqueur noir	Passeriformes	Mimidae		Melanoptila	Monotypic.	Melanoptila glabrirostris	GBIF/TaxRefine	Melanoptila glabrirostris Sclater, 1858 (Animalia)	Sclater, 1858	Sclater, 1858	1858	1858	1858	124749163	0
Melozone albicollis	1690	species	White-throated Towhee	Tohi à gorge blanche	Passeriformes	Emberizidae		Melozone		Melozone albicollis	Avibase	Pipilo albicollis		(P. L. Sclater, 1858)		1858	1858	111379585	0
Peucaea botterii	1698	species	Botteri's Sparrow	Bruant de Botteri	Passeriformes	Emberizidae		Peucaea		Peucaea botterii	Avibase	Zonotrichia botterii		(P. L. Sclater, 1858)		1858	1858	126345547	0
Phylloscopus borealis	1412	species	Arctic Warbler	Pouillot boréal	Passeriformes	Phylloscopidae		Phylloscopus		Phylloscopus borealis	GBIF/TaxRefine	Phylloscopus borealis (Blasius, 1858) (Animalia)	(Blasius, 1858)	(Blasius, 1858)		1858	1858	131483213	0
Picoides dorsalis	969	species	American Three-toed Woodpecker	Pic à dos rayé	Piciformes	Picidae	Picinae	Picoides		Picoides dorsalis	GBIF/TaxRefine	Picoides dorsalis S. F. Baird, 1858 (Animalia)	S. F. Baird, 1858	S. F. Baird, 1858	1858	1858	1858	119136946	0
Platyrinchus coronatus	1114	species	Golden-crowned Spadebill	Platyrhynque à tête d'or	Passeriformes	Tyrannidae	Platyrinchinae	Platyrinchus		Platyrinchus coronatus	Avibase	Platyrhynchus coronatus		P. L. Sclater, 1858	1858	1858	1858	126340221	0
Polioptila lembeyei	2009	species	Cuban Gnatcatcher	Gobemoucheron de Cuba	Passeriformes	Polioptilidae		Polioptila	Monotypic.	Polioptila lembeyei	GBIF/TaxRefine	Polioptila lembeyei (Gundlach, 1858) (Animalia)	(Gundlach, 1858)	(Gundlach, 1858)		1858	1858	124749311	0
Selenidera spectabilis	931	species	Yellow-eared Toucanet	Toucanet à oreilles d'or	Piciformes	Ramphastidae	Ramphastinae	Selenidera	Monotypic.	Selenidera spectabilis	Avibase	Selenidera spectabilis		Cassin, 1858	1858	1858	1858	126339275	0
Sphyrapicus nuchalis	957	species	Red-naped Sapsucker	Pic à nuque rouge	Piciformes	Picidae	Picinae	Sphyrapicus	Monotypic.	Sphyrapicus nuchalis	Avibase	Sphyrapicus varius var. nuchalis		S. F. Baird, 1858	1858	1858	1858	126339452	0
Tangara lavinia	1648	species	Rufous-winged Tanager	Calliste à ailes rousses	Passeriformes	Thraupidae	Thraupinae	Tangara		Tangara lavinia	GBIF/TaxRefine	Tangara lavinia (Cassin, 1858) (Animalia)	(Cassin, 1858)	(Cassin, 1858)		1858	1858	124751714	0
Teretistris fornsi	1598	species	Oriente Warbler	Paruline d'Oriente	Passeriformes	Parulidae		Teretistris		Teretistris fornsi	GBIF/TaxRefine	Teretistris fornsi Gundlach, 1858 (Animalia)	Gundlach, 1858	Gundlach, 1858	1858	1858	1858	124751457	0
Toxostoma crissale	1500	species	Crissal Thrasher	Moqueur cul-roux	Passeriformes	Mimidae		Toxostoma		Toxostoma crissale	GBIF/TaxRefine	Toxostoma crissale Henry, 1858 (Animalia)	Henry, 1858	Henry, 1858	1858	1858	1858	124749190	0
Tyrannus couchii	1192	species	Couch's Kingbird	Tyran de Couch	Passeriformes	Tyrannidae	Tyranninae	Tyrannus	Monotypic.	Tyrannus couchii	Avibase	Tyrannus couchii		S. F. Baird, 1858	1858	1858	1858	126340502	0
Vireo brevipennis	1232	species	Slaty Vireo	Viréo ardoisé	Passeriformes	Vireonidae		Vireo		Vireo brevipennis	GBIF/TaxRefine	Vireo brevipennis (Sclater, 1858) (Animalia)	(Sclater, 1858)	(Sclater, 1858)		1858	1858	124747877	0
Vireo cassinii	1249	species	Cassin's Vireo	Viréo de Cassin	Passeriformes	Vireonidae		Vireo		Vireo cassinii	GBIF/TaxRefine	Vireo cassinii Xantus de Vesey, 1858 (Animalia)	Xantus de Vesey, 1858	Xantus de Vesey, 1858	1858	1858	1858	119128194	0
Amazilia cyanura	825	species	Blue-tailed Hummingbird	Ariane à queue bleue	Apodiformes	Trochilidae	Trochilinae	Amazilia		Amazilia cyanura	GBIF/TaxRefine	Amazilia cyanura Gould, 1859 (Animalia)	Gould, 1859	Gould, 1859	1859	1859	1859	119128853	0
Amazilia violiceps	831	species	Violet-crowned Hummingbird	Ariane à couronne violette	Apodiformes	Trochilidae	Trochilinae	Amazilia		Amazilia violiceps	GBIF/TaxRefine	Amazilia violiceps (Gould, 1859) (Animalia)	(Gould, 1859)	(Gould, 1859)		1859	1859	124744296	0
Amazona xantholora	622	species	Yellow-lored Parrot	Amazone du Yucatan	Psittaciformes	Psittacidae	Arinae	Amazona	Monotypic.	Amazona xantholora	GBIF/TaxRefine	Amazona xantholora (Animalia)		(Gray, 1859)		1859	1859	126339698	0
Ara chloropterus	603	species	Red-and-green Macaw	Ara chloroptère	Psittaciformes	Psittacidae	Arinae	Ara		Ara chloropterus	Avibase	Ara chloropterus		G. R. Gray, 1859	1859	1859	1859	126339805	0
Calothorax pulcher	863	species	Beautiful Hummingbird	Colibri charmant	Apodiformes	Trochilidae	Trochilinae	Calothorax	Monotypic.	Calothorax pulcher	GBIF/TaxRefine	Calothorax pulcher Gould, 1859 (Animalia)	Gould, 1859	Gould, 1859	1859	1859	1859	124744432	0
Campylorhynchus jocosus	1359	species	Boucard's Wren	Troglodyte de Boucard	Passeriformes	Troglodytidae		Campylorhynchus	Monotypic.	Campylorhynchus jocosus	GBIF/TaxRefine	Campylorhynchus jocosus Sclater, 1859 (Animalia)	Sclater, 1859	Sclater, 1859	1859	1859	1859	124749231	0
Catharus occidentalis	1446	species	Russet Nightingale-Thrush	Grive roussâtre	Passeriformes	Turdidae		Catharus		Catharus occidentalis	GBIF/TaxRefine	Catharus occidentalis Sclater, 1859 (Animalia)	Sclater, 1859	Sclater, 1859	1859	1859	1859	124748682	0
Ciccaba nigrolineata	694	species	Black-and-white Owl	Chouette à lignes noires	Strigiformes	Strigidae		Ciccaba	Monotypic.	Ciccaba nigrolineata	GBIF/TaxRefine	Ciccaba nigrolineata P. L. Sclater, 1859 (Animalia)	P. L. Sclater, 1859	P. L. Sclater, 1859	1859	1859	1859	119129104	0
Contopus pertinax	1128	species	Greater Pewee	Moucherolle de Coues	Passeriformes	Tyrannidae	Fluvicolinae	Contopus		Contopus pertinax	GBIF/TaxRefine	Contopus pertinax Cabanis & Heine, 1859 (Animalia)	Cabanis & Heine, 1859	Cabanis & Heine, 1859	1859	1859	1859	124746584	0
Contopus sordidulus	1131	species	Western Wood-Pewee	Pioui de l'Ouest	Passeriformes	Tyrannidae	Fluvicolinae	Contopus		Contopus sordidulus	Avibase	Contopus sordidulus		P. L. Sclater, 1859	1859	1859	1859	126340562	0
Cyanerpes lucidus	1653	species	Shining Honeycreeper	Guit-guit brillant	Passeriformes	Thraupidae	Dacninae	Cyanerpes		Cyanerpes lucidus	GBIF/TaxRefine	Cyanerpes lucidus (P. L. Sclater & Salvin, 1859) (Animalia)	(P. L. Sclater & Salvin, 1859)	(P. L. Sclater & Salvin, 1859)		1859	1859	119130591	0
Cynanthus sordidus	802	species	Dusky Hummingbird	Colibri sombre	Apodiformes	Trochilidae	Trochilinae	Cynanthus	Monotypic.	Cynanthus sordidus	GBIF/TaxRefine	Cynanthus sordidus (Gould, 1859) (Animalia)	(Gould, 1859)	(Gould, 1859)		1859	1859	124744231	0
Dendrocincla anabatina	1016	species	Tawny-winged Woodcreeper	Grimpar à ailes rousses	Passeriformes	Furnariidae	Dendrocolaptinae	Dendrocincla		Dendrocincla anabatina	GBIF/TaxRefine	Dendrocincla anabatina P. L. Sclater, 1859 (Animalia)	P. L. Sclater, 1859	P. L. Sclater, 1859	1859	1859	1859	119130683	0
Empidonax albigularis	1142	species	White-throated Flycatcher	Moucherolle à gorge blanche	Passeriformes	Tyrannidae	Fluvicolinae	Empidonax		Empidonax albigularis	GBIF/TaxRefine	Empidonax albigularis P. L. Sclater & Salvin, 1859 (Animalia)	P. L. Sclater & Salvin, 1859	P. L. Sclater & Salvin, 1859	1859	1859	1859	119130910	0
Gavia adamsii	137	species	Yellow-billed Loon	Plongeon à bec blanc	Gaviiformes	Gaviidae		Gavia	Monotypic.	Gavia adamsii	GBIF/TaxRefine	Gavia adamsii (Gray, 1859) (Animalia)	(Gray, 1859)	(Gray, 1859)		1859	1859	131482928	0
Geothlypis speciosa	1592	species	Black-polled Yellowthroat	Paruline à face noire	Passeriformes	Parulidae		Geothlypis		Geothlypis speciosa	GBIF/TaxRefine	Geothlypis speciosa P. L. Sclater, 1859 (Animalia)	P. L. Sclater, 1859	P. L. Sclater, 1859	1859	1859	1859	119131272	0
Mitrephanes phaeocercus	1126	species	Tufted Flycatcher	Moucherolle huppé	Passeriformes	Tyrannidae	Fluvicolinae	Mitrephanes		Mitrephanes phaeocercus	GBIF/TaxRefine	Mitrephanes phaeocercus (P. L. Sclater, 1859) (Animalia)	(P. L. Sclater, 1859)	(P. L. Sclater, 1859)		1859	1859	119128088	0
Myiodynastes luteiventris	1188	species	Sulphur-bellied Flycatcher	Tyran tigré	Passeriformes	Tyrannidae	Tyranninae	Myiodynastes	Monotypic.	Myiodynastes luteiventris	Avibase	Myiodynastes luteiventris		P. L. Sclater, 1859	1859	1859	1859	126340491	0
Myrmeciza exsul	1057	species	Chestnut-backed Antbird	Alapi à dos roux	Passeriformes	Thamnophilidae		Myrmeciza		Myrmeciza exsul	GBIF/TaxRefine	Myrmeciza exsul Sclater, 1859 (Animalia)	Sclater, 1859	Sclater, 1859	1859	1859	1859	124747056	0
Nesopsar nigerrimus	1777	species	Jamaican Blackbird	Carouge de la Jamaïque	Passeriformes	Icteridae		Nesopsar	Monotypic.	Nesopsar nigerrimus	GBIF/TaxRefine	Nesopsar nigerrimus (Osburn, 1859) (Animalia)	(Osburn, 1859)	(Osburn, 1859)		1859	1859	124752011	0
Pachyramphus homochrous	2024	species	One-colored Becard	Bécarde unicolore	Passeriformes	Tityridae		Pachyramphus		Pachyramphus homochrous	GBIF/TaxRefine	Pachyramphus homochrous P. L. Sclater, 1859 (Animalia)	P. L. Sclater, 1859	P. L. Sclater, 1859	1859	1859	1859	119132907	0
Phyllomyias burmeisteri	1094	species	Rough-legged Tyrannulet	Tyranneau pattu	Passeriformes	Tyrannidae	Elaeniinae	Phyllomyias	Monotypic.	Phyllomyias burmeisteri	GBIF/TaxRefine	Phyllomyias burmeisteri Cabanis & Heine, 1859 (Animalia)	Cabanis & Heine, 1859	Cabanis & Heine, 1859	1859	1859	1859	124762248	0
Ridgwayia pinicola	1479	species	Aztec Thrush	Grive aztèque	Passeriformes	Turdidae		Ridgwayia		Ridgwayia pinicola	Avibase	Turdus pinicola		(P. L. Sclater, 1859)		1859	1859	126344201	0
Streptoprocne semicollaris	740	species	White-naped Swift	Martinet à nuque blanche	Apodiformes	Apodidae	Cypseloidinae	Streptoprocne	Monotypic.	Streptoprocne semicollaris	Avibase	Acanthylis semicollaris		(De Saussure, 1859)		1859	1859	126336759	0
Syndactyla subalaris	1002	species	Lineated Foliage-gleaner	Anabate vergeté	Passeriformes	Furnariidae	Furnariinae	Syndactyla		Syndactyla subalaris	Avibase	Anabates subalaris		(P. L. Sclater, 1859)		1859	1859	131881821	0
Tachycineta cyaneoviridis	1322	species	Bahama Swallow	Hirondelle des Bahamas	Passeriformes	Hirundinidae	Hirundininae	Tachycineta	Monotypic.	Tachycineta cyaneoviridis	Avibase	Hirundo cyaneoviridis		(H. Bryant, 1859)		1859	1859	126343020	0
Vireo crassirostris	1234	species	Thick-billed Vireo	Viréo à bec fort	Passeriformes	Vireonidae		Vireo		Vireo crassirostris	GBIF/TaxRefine	Vireo crassirostris (Bryant, 1859) (Animalia)	(Bryant, 1859)	(Bryant, 1859)		1859	1859	124747887	0
Vireolanius pulchellus	1266	species	Green Shrike-Vireo	Smaragdan émeraude	Passeriformes	Vireonidae		Vireolanius		Vireolanius pulchellus	GBIF/TaxRefine	Vireolanius pulchellus Sclater & Salvin, 1859 (Animalia)	Sclater & Salvin, 1859	Sclater & Salvin, 1859	1859	1859	1859	124747873	0
Zimmerius vilissimus	1096	species	Paltry Tyrannulet	Tyranneau gobemoucheron	Passeriformes	Tyrannidae	Elaeniinae	Zimmerius		Zimmerius vilissimus	Avibase	Elainia vilissima		(P. L. Sclater & Salvin, 1859)		1859	1859	131881414	0
Accipiter gundlachi	280	species	Gundlach's Hawk	Épervier de Cuba	Accipitriformes	Accipitridae		Accipiter		Accipiter gundlachi	GBIF/TaxRefine	Accipiter gundlachi Lawrence, 1860 (Animalia)	Lawrence, 1860	Lawrence, 1860	1860	1860	1860	124745789	0
Antrostomus cubanensis	720	species	Greater Antillean Nightjar	Engoulevent peut-on-voir	Caprimulgiformes	Caprimulgidae	Caprimulginae	Antrostomus		Antrostomus cubanensis	GBIF/TaxRefine	Antrostomus cubanensis (Lawrence, 1860) (Animalia)	(Lawrence, 1860)	(Lawrence, 1860)		1860	1860	110465222	0
Campylorhamphus pusillus	1033	species	Brown-billed Scythebill	Grimpar à bec brun	Passeriformes	Furnariidae	Dendrocolaptinae	Campylorhamphus		Campylorhamphus pusillus	Avibase	Xiphorhynchus pusillus		(P. L. Sclater, 1860)		1860	1860	126341056	0
Cantorchilus nigricapillus	10291	species	Bay Wren	Troglodyte à calotte noire	Passeriformes	Troglodytidae		Cantorchilus		Cantorchilus nigricapillus	GBIF/TaxRefine	Cantorchilus nigricapillus (Animalia)		(PL Sclater, 1860)		1860	1860	126343967	0
Chlorothraupis olivacea	1948	species	Lemon-spectacled Tanager	Habia à lunettes	Passeriformes	Cardinalidae		Chlorothraupis	Monotypic.	Chlorothraupis olivacea	GBIF/TaxRefine	Chlorothraupis olivacea (Cassin, 1860) (Animalia)	(Cassin, 1860)	(Cassin, 1860)		1860	1860	124751576	0
Cnipodectes subbrunneus	1107	species	Brownish Twistwing	Platyrhynque brun	Passeriformes	Tyrannidae	Platyrinchinae	Cnipodectes		Cnipodectes subbrunneus	GBIF/TaxRefine	Cnipodectes subbrunneus (P. L. Sclater, 1860) (Animalia)	(P. L. Sclater, 1860)	(P. L. Sclater, 1860)		1860	1860	119130344	0
Cranioleuca erythrops	994	species	Red-faced Spinetail	Synallaxe à face rouge	Passeriformes	Furnariidae	Furnariinae	Cranioleuca		Cranioleuca erythrops	Avibase	Synallaxis erythrops		(P. L. Sclater, 1860)		1860	1860	126341241	0
Crypturellus boucardi	5	species	Slaty-breasted Tinamou	Tinamou de Boucard	Tinamiformes	Tinamidae		Crypturellus		Crypturellus boucardi	GBIF/TaxRefine	Crypturellus boucardi (P. L. Sclater, 1860) (Animalia)	(P. L. Sclater, 1860)	(P. L. Sclater, 1860)		1860	1860	119123792	0
Cyphorhinus phaeocephalus	1398	species	Song Wren	Troglodyte chanteur	Passeriformes	Troglodytidae		Cyphorhinus		Cyphorhinus phaeocephalus	GBIF/TaxRefine	Cyphorhinus phaeocephalus Sclater, 1860 (Animalia)	Sclater, 1860	Sclater, 1860	1860	1860	1860	124749301	0
Dendrocincla homochroa	1017	species	Ruddy Woodcreeper	Grimpar roux	Passeriformes	Furnariidae	Dendrocolaptinae	Dendrocincla		Dendrocincla homochroa	GBIF/TaxRefine	Dendrocincla homochroa (P. L. Sclater, 1860) (Animalia)	(P. L. Sclater, 1860)	(P. L. Sclater, 1860)		1860	1860	119130686	0
Egretta eulophotes	229	species	Chinese Egret	Aigrette de Chine	Pelecaniformes	Ardeidae		Egretta	Monotypic.	Egretta eulophotes	GBIF/TaxRefine	Egretta eulophotes (Swinhoe, 1860) (Animalia)	(Swinhoe, 1860)	(Swinhoe, 1860)		1860	1860	124746038	0
Geothlypis semiflava	1591	species	Olive-crowned Yellowthroat	Paruline des bambous	Passeriformes	Parulidae		Geothlypis		Geothlypis semiflava	Avibase	Geothlypis semiflava		P. L. Sclater, 1860	1860	1860	1860	126345810	0
Hylocharis xantusii	814	species	Xantus's Hummingbird	Saphir de Xantus	Apodiformes	Trochilidae	Trochilinae	Hylocharis	Monotypic.	Hylocharis xantusii	GBIF/TaxRefine	Hylocharis xantusii (Lawrence, 1860) (Animalia)	(Lawrence, 1860)	(Lawrence, 1860)		1860	1860	124744245	0
Laterallus ruber	335	species	Ruddy Crake	Râle roux	Gruiformes	Rallidae		Laterallus	Monotypic.	Laterallus ruber	Avibase	Corethrura rubra		(P. L. Sclater & Salvin, 1860)		1860	1860	126337481	0
Lipaugus unirufus	1202	species	Rufous Piha	Piauhau roux	Passeriformes	Cotingidae		Lipaugus		Lipaugus unirufus	GBIF/TaxRefine	Lipaugus unirufus P. L. Sclater, 1860 (Animalia)	P. L. Sclater, 1860	P. L. Sclater, 1860	1860	1860	1860	119131886	0
Myiarchus panamensis	1166	species	Panama Flycatcher	Tyran du Panama	Passeriformes	Tyrannidae	Tyranninae	Myiarchus		Myiarchus panamensis	GBIF/TaxRefine	Myiarchus panamensis Lawrence, 1860 (Animalia)	Lawrence, 1860	Lawrence, 1860	1860	1860	1860	124746705	0
Myiobius villosus	1117	species	Tawny-breasted Flycatcher	Moucherolle hérissé	Passeriformes	Tyrannidae	Fluvicolinae	Myiobius		Myiobius villosus	GBIF/TaxRefine	Myiobius villosus P. L. Sclater, 1860 (Animalia)	P. L. Sclater, 1860	P. L. Sclater, 1860	1860	1860	1860	119132398	0
Oreothlypis virginiae	1538	species	Virginia's Warbler	Paruline de Virginia	Passeriformes	Parulidae		Oreothlypis	Monotypic.	Oreothlypis virginiae	GBIF/TaxRefine	Oreothlypis virginiae (Baird, 1860) (Animalia)	(Baird, 1860)	(Baird, 1860)		1860	1860	110560326	0
Ornithion semiflavum	1070	species	Yellow-bellied Tyrannulet	Tyranneau à ventre jaune	Passeriformes	Tyrannidae	Elaeniinae	Ornithion	Monotypic.	Ornithion semiflavum	Avibase	Tyrannulus semiflavus		(Sclater & Salvin, 1860)		1860	1860	126340355	0
Panterpe insignis	808	species	Fiery-throated Hummingbird	Colibri insigne	Apodiformes	Trochilidae	Trochilinae	Panterpe		Panterpe insignis	GBIF/TaxRefine	Panterpe insignis Cabanis & Heine, 1860 (Animalia)	Cabanis & Heine, 1860	Cabanis & Heine, 1860	1860	1860	1860	124744240	0
Patagioenas nigrirostris	546	species	Short-billed Pigeon	Pigeon à bec noir	Columbiformes	Columbidae		Patagioenas	Monotypic.	Patagioenas nigrirostris	Avibase	Columba nigrirostris		(P. L. Sclater, 1860)		1860	1860	126336345	0
Phaenostictus mcleannani	1063	species	Ocellated Antbird	Fourmilier ocellé	Passeriformes	Thamnophilidae		Phaenostictus		Phaenostictus mcleannani	GBIF/TaxRefine	Phaenostictus mcleannani (Lawrence, 1860) (Animalia)	(Lawrence, 1860)	(Lawrence, 1860)		1860	1860	124747093	0
Pheugopedius felix	10161	species	Happy Wren	Troglodyte joyeux	Passeriformes	Troglodytidae		Pheugopedius		Pheugopedius felix	GBIF/TaxRefine	Pheugopedius felix (Animalia)		Sclater, PL, 1860	1860	1860	1860	126343986	0
Pittasoma michleri	1034	species	Black-crowned Antpitta	Pittasome à tête noire	Passeriformes	Conopophagidae		Pittasoma		Pittasoma michleri	GBIF/TaxRefine	Pittasoma michleri Cassin, 1860 (Animalia)	Cassin, 1860	Cassin, 1860	1860	1860	1860	124747385	0
Platyrinchus cancrominus	1112	species	Stub-tailed Spadebill	Platyrhynque à queue courte	Passeriformes	Tyrannidae	Platyrinchinae	Platyrinchus		Platyrinchus cancrominus	GBIF/TaxRefine	Platyrinchus cancrominus P. L. Sclater & Salvin, 1860 (Animalia)	P. L. Sclater & Salvin, 1860	P. L. Sclater & Salvin, 1860	1860	1860	1860	119133375	0
Polioptila albiloris	2013	species	White-lored Gnatcatcher	Gobemoucheron à face blanche	Passeriformes	Polioptilidae		Polioptila		Polioptila albiloris	GBIF/TaxRefine	Polioptila albiloris Sclater & Salvin, 1860 (Animalia)	Sclater & Salvin, 1860	Sclater & Salvin, 1860	1860	1860	1860	124749313	0
Pyrilia haematotis	618	species	Brown-hooded Parrot	Caïque à capuchon	Psittaciformes	Psittacidae	Arinae	Pyrilia		Pyrilia haematotis	GBIF/TaxRefine	Pyrilia haematotis (Sclater & Salvin, 1860) (Animalia)	(Sclater & Salvin, 1860)	(Sclater & Salvin, 1860)		1860	1860	124743981	0
Rhytipterna holerythra	1162	species	Rufous Mourner	Tyran plaintif	Passeriformes	Tyrannidae	Tyranninae	Rhytipterna		Rhytipterna holerythra	Avibase	Lipaugus holerythrus		(Sclater & Salvin, 1860)		1860	1860	131881396	0
Schiffornis veraepacis	10741	species	Northern Schiffornis	Antriade du Verapaz	Passeriformes	Tityridae		Schiffornis	Formerly treated as conspecific with Schiffornis turdina.	Schiffornis veraepacis	GBIF/TaxRefine	Schiffornis veraepacis (PL Sclater & Salvin, 1860) (Animalia)	(PL Sclater & Salvin, 1860)	(P. L. Sclater & Salvin, 1860)		1860	1860	131728772	0
Setophaga chrysoparia	1552	species	Golden-cheeked Warbler	Paruline à dos noir	Passeriformes	Parulidae		Setophaga	Monotypic.	Setophaga chrysoparia	Avibase	Dendroeca [sic] chrysoparia		(P. L. Sclater & Salvin, 1860)		1860	1860	126345854	0
Strix occidentalis	695	species	Spotted Owl	Chouette tachetée	Strigiformes	Strigidae		Strix		Strix occidentalis	GBIF/TaxRefine	Strix occidentalis (Xantus de Vesey, 1860) (Animalia)	(Xantus de Vesey, 1860)	(Xantus de Vesey, 1860)		1860	1860	119126096	0
Synthliboramphus hypoleucus	523	species	Guadalupe Murrelet	Guillemot de Xantus	Charadriiformes	Alcidae		Synthliboramphus	Monotypic. Formerly considered conspecific with Synthliboramphus scrippsi, which together were known as Xantus's Murrelet.	Synthliboramphus hypoleucus	Avibase	Brachyramphus hypoleucus		(Xántus de Vesey, 1860)		1860	1860	126338211	0
Thamnistes anabatinus	1041	species	Russet Antshrike	Batara rousset	Passeriformes	Thamnophilidae		Thamnistes		Thamnistes anabatinus	GBIF/TaxRefine	Thamnistes anabatinus Sclater & Salvin, 1860 (Animalia)	Sclater & Salvin, 1860	Sclater & Salvin, 1860	1860	1860	1860	124746946	0
Thryophilus pleurostictus	10211	species	Banded Wren	Troglodyte barré	Passeriformes	Troglodytidae		Thryophilus		Thryophilus pleurostictus	Avibase	Thryothorus pleurostictus		P. L. Sclater, 1860	1860	1860	1860	126343976	0
Toxostoma cinereum	1495	species	Gray Thrasher	Moqueur gris	Passeriformes	Mimidae		Toxostoma		Toxostoma cinereum	GBIF/TaxRefine	Toxostoma cinereum (Xantus de Vesey, 1860) (Animalia)	(Xantus de Vesey, 1860)	(Xantus de Vesey, 1860)		1860	1860	119126548	0
Xiphorhynchus erythropygius	1028	species	Spotted Woodcreeper	Grimpar tacheté	Passeriformes	Furnariidae	Dendrocolaptinae	Xiphorhynchus		Xiphorhynchus erythropygius	GBIF/TaxRefine	Xiphorhynchus erythropygius (P. L. Sclater, 1860) (Animalia)	(P. L. Sclater, 1860)	(P. L. Sclater, 1860)		1860	1860	119134936	0
Amaurospiza concolor	1665	species	Blue Seedeater	Évêque bleu	Passeriformes	Cardinalidae		Amaurospiza		Amaurospiza concolor	GBIF/TaxRefine	Amaurospiza concolor Cabanis, 1861 (Animalia)	Cabanis, 1861	Cabanis, 1861	1861	1861	1861	124761617	0
Arremonops chloronotus	1681	species	Green-backed Sparrow	Tohi à dos vert	Passeriformes	Emberizidae		Arremonops		Arremonops chloronotus	GBIF/TaxRefine	Arremonops chloronotus (Salvin, 1861) (Animalia)	(Salvin, 1861)	(Salvin, 1861)		1861	1861	124751354	0
Calidris bairdii	437	species	Baird's Sandpiper	Bécasseau de Baird	Charadriiformes	Scolopacidae	Arenariinae	Calidris	Monotypic.	Calidris bairdii	GBIF/TaxRefine	Calidris bairdii (Coues, 1861) (Animalia)	(Coues, 1861)	(Coues, 1861)		1861	1861	131482719	0
Campylorhynchus gularis	1358	species	Spotted Wren	Troglodyte tacheté	Passeriformes	Troglodytidae		Campylorhynchus	Monotypic.	Campylorhynchus gularis	GBIF/TaxRefine	Campylorhynchus gularis Sclater, 1861 (Animalia)	Sclater, 1861	Sclater, 1861	1861	1861	1861	124749229	0
Cantorchilus modestus	10281	species	Cabanis's Wren	Troglodyte modeste	Passeriformes	Troglodytidae		Cantorchilus	Formerly called Plain Wren, but now treated separately from Cantorchilus zeledoni and C. elutus.	Cantorchilus modestus	Avibase	Thryothorus modestus		Cabanis, 1861	1861	1861	1861	126343965	0
Capito maculicoronatus	1979	species	Spot-crowned Barbet	Cabézon à calotte tachetée	Piciformes	Capitonidae		Capito		Capito maculicoronatus	GBIF/TaxRefine	Capito maculicoronatus Lawrence, 1861 (Animalia)	Lawrence, 1861	Lawrence, 1861	1861	1861	1861	124743132	0
Catharus frantzii	1447	species	Ruddy-capped Nightingale-Thrush	Grive à calotte rousse	Passeriformes	Turdidae		Catharus		Catharus frantzii	GBIF/TaxRefine	Catharus frantzii Cabanis, 1861 (Animalia)	Cabanis, 1861	Cabanis, 1861	1861	1861	1861	124748683	0
Chalybura urochrysia	841	species	Bronze-tailed Plumeleteer	Colibri à queue bronzée	Apodiformes	Trochilidae	Trochilinae	Chalybura		Chalybura urochrysia	GBIF/TaxRefine	Chalybura urochrysia (Gould, 1861) (Animalia)	(Gould, 1861)	(Gould, 1861)		1861	1861	131881780	0
Chen rossii	18	species	Ross's Goose	Oie de Ross	Anseriformes	Anatidae	Anserinae	Chen	Monotypic.	Chen rossii	GBIF/TaxRefine	Chen rossii (Cassin, 1861) (Animalia)	(Cassin, 1861)	(Cassin, 1861)		1861	1861	119124199	0
Chlorophonia callophrys	1845	species	Golden-browed Chlorophonia	Organiste à sourcils jaunes	Passeriformes	Fringillidae	Euphoniinae	Chlorophonia	Monotypic.	Chlorophonia callophrys	GBIF/TaxRefine	Chlorophonia callophrys (Cabanis, 1861) (Animalia)	(Cabanis, 1861)	(Cabanis, 1861)		1861	1861	124751686	0
Chlorophonia flavirostris	1843	species	Yellow-collared Chlorophonia	Organiste à col jaune	Passeriformes	Fringillidae	Euphoniinae	Chlorophonia	Monotypic.	Chlorophonia flavirostris	Avibase	Chlorophonia flavirostris		P. L. Sclater, 1861	1861	1861	1861	126345267	0
[truncated: 526 more rows]
