# Supplementary material for: The tempo and mode of the taxonomic correction process: How taxonomists have corrected and recorrected North American bird species over the last 127 years
Source: PLoS One. 2018 Apr 19;13(4):e0195736. doi: 10.1371/journal.pone.0195736 (PMC5909608; doi:10.1371/journal.pone.0195736)
Supplement: S1 Code — This code is also available online at http://github.com/gaurav/aou_checklists and has been archived in Zenodo under DOI http://doi.org/10.5281/zenodo.1214826. (ZIP) [file pone.0195736.s007.zip › gaurav-aou_checklists-5955902/original_descriptions/previous_original_descriptions/descriptions as of September 2014/description_counts.csv]

year	freq_species_described	cumulative_species_described
1758	262	262
1761	2	264
1763	8	272
1764	12	284
1766	102	386
1767	2	388
1769	11	399
1770	2	401
1771	5	406
1772	5	411
1773	2	413
1774	1	414
1775	3	417
1776	36	453
1780	1	454
1781	2	456
1782	3	459
1783	36	495
1784	2	497
1785	1	498
1786	8	506
1787	2	508
1788	36	544
1789	93	637
1790	19	656
1792	3	659
1793	2	661
1795	2	663
1796	1	664
1797	1	665
1798	3	668
1799	1	669
1800	7	676
1801	3	679
1802	4	683
1803	3	686
1805	1	687
1806	1	688
1807	2	690
1808	10	700
1809	7	707
1810	10	717
1811	29	746
1812	7	753
1813	3	756
1814	3	759
1815	5	764
1816	9	773
1817	28	801
1818	24	825
1819	17	842
1820	12	854
1821	8	862
1822	8	870
1823	28	898
1824	9	907
1825	21	928
1826	7	935
1827	43	978
1828	5	983
1829	32	1015
1830	21	1036
1831	17	1053
1832	22	1075
1833	5	1080
1834	11	1091
1835	9	1100
1836	9	1109
1837	25	1134
1838	30	1164
1839	32	1196
1840	16	1212
1841	7	1219
1842	9	1228
1843	27	1255
1844	36	1291
1845	19	1310
1846	20	1330
1847	41	1371
1848	15	1386
1849	10	1396
1850	29	1425
1851	19	1444
1852	21	1465
1853	13	1478
1854	10	1488
1855	23	1511
1856	13	1524
1857	18	1542
1858	28	1570
1859	31	1601
1860	38	1639
1861	37	1676
1862	23	1699
1863	13	1712
1864	12	1724
1865	34	1758
1866	16	1774
1867	16	1790
1868	20	1810
1869	9	1819
1870	9	1828
1871	14	1842
1872	1	1843
1873	6	1849
1874	7	1856
1875	10	1866
1876	4	1870
1877	7	1877
1878	7	1884
1879	1	1885
1880	1	1886
1881	2	1888
1882	9	1897
1883	6	1903
1884	9	1912
1885	7	1919
1886	9	1928
1887	7	1935
1888	5	1940
1889	3	1943
1890	7	1950
1891	9	1959
1892	10	1969
1893	9	1978
1894	1	1979
1895	2	1981
1896	2	1983
1897	5	1988
1898	4	1992
1899	4	1996
1900	2	1998
1901	1	1999
1902	4	2003
1903	2	2005
1904	2	2007
1905	1	2008
1906	1	2009
1907	4	2013
1908	1	2014
1909	4	2018
1910	1	2019
1911	2	2021
1912	8	2029
1913	1	2030
1914	1	2031
1915	4	2035
1916	2	2037
1917	4	2041
1919	3	2044
1924	4	2048
1926	1	2049
1927	4	2053
1929	4	2057
1931	1	2058
1934	1	2059
1935	2	2061
1936	2	2063
1937	1	2064
1938	1	2065
1939	2	2067
1941	3	2070
1942	1	2071
1945	1	2072
1947	1	2073
1949	3	2076
1955	1	2077
1958	1	2078
1963	1	2079
1964	1	2080
1972	1	2081
1973	1	2082
1974	1	2083
1979	1	2084
1989	1	2085
1992	1	2086
1997	1	2087
2000	1	2088
2009	1	2089
2011	1	2090
