# Supplementary material for: The tempo and mode of the taxonomic correction process: How taxonomists have corrected and recorrected North American bird species over the last 127 years
Source: PLoS One. 2018 Apr 19;13(4):e0195736. doi: 10.1371/journal.pone.0195736 (PMC5909608; doi:10.1371/journal.pone.0195736)
Supplement: S1 Code — This code is also available online at http://github.com/gaurav/aou_checklists and has been archived in Zenodo under DOI http://doi.org/10.5281/zenodo.1214826. (ZIP) [file pone.0195736.s007.zip › gaurav-aou_checklists-5955902/original_descriptions/previous_original_descriptions/descriptions as of September 2014/description_years.csv]

scientificName	gbif_id	gbif_name	authority	year	source
Calidris pugnax			Linnaeus, 1758	1758	Manual
Dendrocygna autumnalis	131881260	Dendrocygna autumnalis (Linnaeus, 1758) (Animalia)	Linnaeus, 1758	1758	GBIF
Dendrocygna arborea	124742661	Dendrocygna arborea (Linnaeus, 1758) (Animalia)	Linnaeus, 1758	1758	GBIF
Anser erythropus	131482618	Anser erythropus (Linnaeus, 1758) (Animalia)	Linnaeus, 1758	1758	GBIF
Anser anser	131482615	Anser anser (Linnaeus, 1758) (Animalia)	Linnaeus, 1758	1758	GBIF
Chen caerulescens	124742688	Chen caerulescens (Linnaeus, 1758) (Animalia)	Linnaeus, 1758	1758	GBIF
Branta bernicla	131482683	Branta bernicla (Linnaeus, 1758) (Animalia)	Linnaeus, 1758	1758	GBIF
Branta canadensis	131482684	Branta canadensis (Linnaeus, 1758) (Animalia)	Linnaeus, 1758	1758	GBIF
Cygnus cygnus	131482846	Cygnus cygnus (Linnaeus, 1758) (Animalia)	Linnaeus, 1758	1758	GBIF
Cairina moschata	127942265	Cairina moschata (Linnaeus, 1758) (Animalia)	Linnaeus, 1758	1758	GBIF
Aix sponsa	124742725	Aix sponsa (Linnaeus, 1758) (Animalia)	Linnaeus, 1758	1758	GBIF
Anas strepera	131482609	Anas strepera Linnaeus, 1758 (Animalia)	Linnaeus, 1758	1758	GBIF
Anas penelope	131482606	Anas penelope Linnaeus, 1758 (Animalia)	Linnaeus, 1758	1758	GBIF
Anas platyrhynchos	131482607	Anas platyrhynchos Linnaeus, 1758 (Animalia)	Linnaeus, 1758	1758	GBIF
Anas clypeata	131482601	Anas clypeata Linnaeus, 1758 (Animalia)	Linnaeus, 1758	1758	GBIF
Anas bahamensis	124742762	Anas bahamensis Linnaeus, 1758 (Animalia)	Linnaeus, 1758	1758	GBIF
Anas acuta	131482597	Anas acuta Linnaeus, 1758 (Animalia)	Linnaeus, 1758	1758	GBIF
Anas querquedula	131482608	Anas querquedula Linnaeus, 1758 (Animalia)	Linnaeus, 1758	1758	GBIF
Anas crecca	131482602	Anas crecca Linnaeus, 1758 (Animalia)	Linnaeus, 1758	1758	GBIF
Aythya ferina	131482669	Aythya ferina (Linnaeus, 1758) (Animalia)	Linnaeus, 1758	1758	GBIF
Aythya fuligula	131482670	Aythya fuligula (Linnaeus, 1758) (Animalia)	Linnaeus, 1758	1758	GBIF
Somateria spectabilis	131483319	Somateria spectabilis (Linnaeus, 1758) (Animalia)	Linnaeus, 1758	1758	GBIF
Somateria mollissima	131483318	Somateria mollissima (Linnaeus, 1758) (Animalia)	Linnaeus, 1758	1758	GBIF
Histrionicus histrionicus	131482975	Histrionicus histrionicus (Linnaeus, 1758) (Animalia)	Linnaeus, 1758	1758	GBIF
Melanitta perspicillata	131483068	Melanitta perspicillata (Linnaeus, 1758) (Animalia)	Linnaeus, 1758	1758	GBIF
Melanitta fusca	131483065	Melanitta fusca (Linnaeus, 1758) (Animalia)	Linnaeus, 1758	1758	GBIF
Clangula hyemalis	131482806	Clangula hyemalis (Linnaeus, 1758) (Animalia)	Linnaeus, 1758	1758	GBIF
Bucephala albeola	131482697	Bucephala albeola (Linnaeus, 1758) (Animalia)	Linnaeus, 1758	1758	GBIF
Bucephala clangula	131482698	Bucephala clangula (Linnaeus, 1758) (Animalia)	Linnaeus, 1758	1758	GBIF
Mergellus albellus	131483072	Mergellus albellus (Linnaeus, 1758) (Animalia)	Linnaeus, 1758	1758	GBIF
Lophodytes cucullatus	124742806	Lophodytes cucullatus (Linnaeus, 1758) (Animalia)	Linnaeus, 1758	1758	GBIF
Mergus merganser	131483074	Mergus merganser Linnaeus, 1758 (Animalia)	Linnaeus, 1758	1758	GBIF
Mergus serrator	131483075	Mergus serrator Linnaeus, 1758 (Animalia)	Linnaeus, 1758	1758	GBIF
Crax rubra	124742411	Crax rubra Linnaeus, 1758 (Animalia)	Linnaeus, 1758	1758	GBIF
Numida meleagris	124742616	Numida meleagris (Linnaeus, 1758) (Animalia)	Linnaeus, 1758	1758	GBIF
Colinus virginianus	124761209	Colinus virginianus (Linnaeus, 1758) (Animalia)	Linnaeus, 1758	1758	GBIF
Perdix perdix	131483181	Perdix perdix (Linnaeus, 1758) (Animalia)	Linnaeus, 1758	1758	GBIF
Gallus gallus	124755925	Gallus gallus (Linnaeus, 1758) (Animalia)	Linnaeus, 1758	1758	GBIF
Phasianus colchicus	131483197	Phasianus colchicus Linnaeus, 1758 (Animalia)	Linnaeus, 1758	1758	GBIF
Pavo cristatus	124742593	Pavo cristatus Linnaeus, 1758 (Animalia)	Linnaeus, 1758	1758	GBIF
Falcipennis canadensis	119127633	Falcipennis canadensis (Linnaeus, 1758) (Animalia)	Linnaeus, 1758	1758	GBIF
Lagopus lagopus	124742598	Lagopus lagopus (Linnaeus, 1758) (Animalia)	Linnaeus, 1758	1758	GBIF
Tympanuchus phasianellus	124742609	Tympanuchus phasianellus (Linnaeus, 1758) (Animalia)	Linnaeus, 1758	1758	GBIF
Tympanuchus cupido	124742610	Tympanuchus cupido (Linnaeus, 1758) (Animalia)	Linnaeus, 1758	1758	GBIF
Meleagris gallopavo	124742612	Meleagris gallopavo Linnaeus, 1758 (Animalia)	Linnaeus, 1758	1758	GBIF
Gavia arctica	131482929	Gavia arctica (Linnaeus, 1758) (Animalia)	Linnaeus, 1758	1758	GBIF
Podilymbus podiceps	131881257	Podilymbus podiceps (Linnaeus, 1758) (Animalia)	Linnaeus, 1758	1758	GBIF
Podiceps auritus	131483251	Podiceps auritus (Linnaeus, 1758) (Animalia)	Linnaeus, 1758	1758	GBIF
Phoenicopterus ruber	124761340	Phoenicopterus ruber Linnaeus, 1758 (Animalia)	Linnaeus, 1758	1758	GBIF
Diomedea exulans	124761319	Diomedea exulans Linnaeus, 1758 (Animalia)	Linnaeus, 1758	1758	GBIF
Procellaria aequinoctialis	124761332	Procellaria aequinoctialis Linnaeus, 1758 (Animalia)	Linnaeus, 1758	1758	GBIF
Hydrobates pelagicus	131482978	Hydrobates pelagicus (Linnaeus, 1758) (Animalia)	Linnaeus, 1758	1758	GBIF
Phaethon aethereus	124745974	Phaethon aethereus Linnaeus, 1758 (Animalia)	Linnaeus, 1758	1758	GBIF
Mycteria americana	124746148	Mycteria americana Linnaeus, 1758 (Animalia)	Linnaeus, 1758	1758	GBIF
Morus bassanus	124745978	Morus bassanus (Linnaeus, 1758) (Animalia)	Linnaeus, 1758	1758	GBIF
Phalacrocorax carbo	131483187	Phalacrocorax carbo (Linnaeus, 1758) (Animalia)	Linnaeus, 1758	1758	GBIF
Ardea herodias	124746042	Ardea herodias Linnaeus, 1758 (Animalia)	Linnaeus, 1758	1758	GBIF
Ardea cinerea	131482649	Ardea cinerea Linnaeus, 1758 (Animalia)	Linnaeus, 1758	1758	GBIF
Ardea alba	131881076	Ardea alba Linnaeus, 1758 (Animalia)	Linnaeus, 1758	1758	GBIF
Egretta caerulea	131497860	Egretta caerulea (Linnaeus, 1758) (Animalia)	Linnaeus, 1758	1758	GBIF
Bubulcus ibis	131881258	Bubulcus ibis (Linnaeus, 1758) (Animalia)	Linnaeus, 1758	1758	GBIF
Butorides virescens	127942232	Butorides virescens (Linnaeus, 1758) (Animalia)	Linnaeus, 1758	1758	GBIF
Butorides striata	131881419	Butorides striata (Linnaeus, 1758) (Animalia)	Linnaeus, 1758	1758	GBIF
Nycticorax nycticorax	131483123	Nycticorax nycticorax (Linnaeus, 1758) (Animalia)	Linnaeus, 1758	1758	GBIF
Nyctanassa violacea	127942239	Nyctanassa violacea (Linnaeus, 1758) (Animalia)	Linnaeus, 1758	1758	GBIF
Eudocimus albus	127942250	Eudocimus albus (Linnaeus, 1758) (Animalia)	Linnaeus, 1758	1758	GBIF
Eudocimus ruber	127942350	Eudocimus ruber (Linnaeus, 1758) (Animalia)	Linnaeus, 1758	1758	GBIF
Platalea leucorodia	131483239	Platalea leucorodia Linnaeus, 1758 (Animalia)	Linnaeus, 1758	1758	GBIF
Platalea ajaja	131879709	Platalea ajaja (Animalia)		1758	GBIF
Cathartes aura	131881262	Cathartes aura (Linnaeus, 1758) (Animalia)	Linnaeus, 1758	1758	GBIF
Sarcoramphus papa	131497894	Sarcoramphus papa (Linnaeus, 1758) (Animalia)	Linnaeus, 1758	1758	GBIF
Pandion haliaetus	131483150	Pandion haliaetus (Linnaeus, 1758) (Animalia)	Linnaeus, 1758	1758	GBIF
Elanoides forficatus	131497893	Elanoides forficatus (Linnaeus, 1758) (Animalia)	Linnaeus, 1758	1758	GBIF
Haliaeetus albicilla	131482957	Haliaeetus albicilla (Linnaeus, 1758) (Animalia)	Linnaeus, 1758	1758	GBIF
Circus aeruginosus	131482795	Circus aeruginosus (Linnaeus, 1758) (Animalia)	Linnaeus, 1758	1758	GBIF
Accipiter gentilis	131482557	Accipiter gentilis (Linnaeus, 1758) (Animalia)	Linnaeus, 1758	1758	GBIF
Harpia harpyja	124745853	Harpia harpyja (Linnaeus, 1758) (Animalia)	Linnaeus, 1758	1758	GBIF
Aquila chrysaetos	131482642	Aquila chrysaetos (Linnaeus, 1758) (Animalia)	Linnaeus, 1758	1758	GBIF
Crex crex	131482834	Crex crex (Linnaeus, 1758) (Animalia)	Linnaeus, 1758	1758	GBIF
Porzana carolina	131877025	Porzana carolina (Linnaeus, 1758) (Animalia)	Linnaeus, 1758	1758	GBIF
Gallinula chloropus	131881278	Gallinula chloropus (Linnaeus, 1758) (Animalia)	Linnaeus, 1758	1758	GBIF
Fulica atra	131482913	Fulica atra Linnaeus, 1758 (Animalia)	Linnaeus, 1758	1758	GBIF
Grus canadensis	131482947	Grus canadensis (Linnaeus, 1758) (Animalia)	Linnaeus, 1758	1758	GBIF
Grus grus	131482948	Grus grus (Linnaeus, 1758) (Animalia)	Linnaeus, 1758	1758	GBIF
Grus americana	124745130	Grus americana (Linnaeus, 1758) (Animalia)	Linnaeus, 1758	1758	GBIF
Himantopus himantopus	131482963	Himantopus himantopus (Linnaeus, 1758) (Animalia)	Linnaeus, 1758	1758	GBIF
Haematopus ostralegus	131482954	Haematopus ostralegus Linnaeus, 1758 (Animalia)	Linnaeus, 1758	1758	GBIF
Vanellus vanellus	131483429	Vanellus vanellus (Linnaeus, 1758) (Animalia)	Linnaeus, 1758	1758	GBIF
Pluvialis squatarola	131483249	Pluvialis squatarola (Linnaeus, 1758) (Animalia)	Linnaeus, 1758	1758	GBIF
Pluvialis apricaria	131483246	Pluvialis apricaria (Linnaeus, 1758) (Animalia)	Linnaeus, 1758	1758	GBIF
Charadrius hiaticula	131482771	Charadrius hiaticula Linnaeus, 1758 (Animalia)	Linnaeus, 1758	1758	GBIF
Charadrius vociferus	131482775	Charadrius vociferus Linnaeus, 1758 (Animalia)	Linnaeus, 1758	1758	GBIF
Charadrius morinellus	131482774	Charadrius morinellus Linnaeus, 1758 (Animalia)	Linnaeus, 1758	1758	GBIF
Jacana spinosa	124745405	Jacana spinosa (Linnaeus, 1758) (Animalia)	Linnaeus, 1758	1758	GBIF
Actitis hypoleucos	131482571	Actitis hypoleucos (Linnaeus, 1758) (Animalia)	Linnaeus, 1758	1758	GBIF
Tringa ochropus	131483396	Tringa ochropus Linnaeus, 1758 (Animalia)	Linnaeus, 1758	1758	GBIF
Tringa glareola	131483393	Tringa glareola Linnaeus, 1758 (Animalia)	Linnaeus, 1758	1758	GBIF
Tringa totanus	131483398	Tringa totanus (Linnaeus, 1758) (Animalia)	Linnaeus, 1758	1758	GBIF
Numenius phaeopus	131483119	Numenius phaeopus (Linnaeus, 1758) (Animalia)	Linnaeus, 1758	1758	GBIF
Numenius arquata	131483118	Numenius arquata (Linnaeus, 1758) (Animalia)	Linnaeus, 1758	1758	GBIF
Limosa limosa	131483037	Limosa limosa (Linnaeus, 1758) (Animalia)	Linnaeus, 1758	1758	GBIF
Limosa haemastica	127942312	Limosa haemastica (Linnaeus, 1758) (Animalia)	Linnaeus, 1758	1758	GBIF
Limosa lapponica	131483036	Limosa lapponica (Linnaeus, 1758) (Animalia)	Linnaeus, 1758	1758	GBIF
Limosa fedoa	127942311	Limosa fedoa (Linnaeus, 1758) (Animalia)	Linnaeus, 1758	1758	GBIF
Arenaria interpres	127942291	Arenaria interpres (Linnaeus, 1758) (Animalia)	Linnaeus, 1758	1758	GBIF
Calidris canutus	131482720	Calidris canutus (Linnaeus, 1758) (Animalia)	Linnaeus, 1758	1758	GBIF
Calidris pygmea				1758	Manual
Calidris alpina	131482718	Calidris alpina (Linnaeus, 1758) (Animalia)	Linnaeus, 1758	1758	GBIF
Gallinago gallinago	131482920	Gallinago gallinago (Linnaeus, 1758) (Animalia)	Linnaeus, 1758	1758	GBIF
Scolopax rusticola	131483311	Scolopax rusticola Linnaeus, 1758 (Animalia)	Linnaeus, 1758	1758	GBIF
Phalaropus lobatus	131483193	Phalaropus lobatus (Linnaeus, 1758) (Animalia)	Linnaeus, 1758	1758	GBIF
Phalaropus fulicarius	131483192	Phalaropus fulicarius (Linnaeus, 1758) (Animalia)	Linnaeus, 1758	1758	GBIF
Stercorarius parasiticus	131483325	Stercorarius parasiticus (Linnaeus, 1758) (Animalia)	Linnaeus, 1758	1758	GBIF
Alle alle	131482593	Alle alle (Linnaeus, 1758) (Animalia)	Linnaeus, 1758	1758	GBIF
Uria lomvia	131483425	Uria lomvia (Linnaeus, 1758) (Animalia)	Linnaeus, 1758	1758	GBIF
Alca torda	131482586	Alca torda Linnaeus, 1758 (Animalia)	Linnaeus, 1758	1758	GBIF
Pinguinus impennis	124745634	Pinguinus impennis (Linnaeus, 1758) (Animalia)	Linnaeus, 1758	1758	GBIF
Cepphus grylle	131482754	Cepphus grylle (Linnaeus, 1758) (Animalia)	Linnaeus, 1758	1758	GBIF
Fratercula arctica	131482905	Fratercula arctica (Linnaeus, 1758) (Animalia)	Linnaeus, 1758	1758	GBIF
Rissa tridactyla	131483303	Rissa tridactyla (Linnaeus, 1758) (Animalia)	Linnaeus, 1758	1758	GBIF
Leucophaeus atricilla	127942194	Leucophaeus atricilla (Linnaeus, 1758) (Animalia)	Linnaeus, 1758	1758	GBIF
Larus canus	131483010	Larus canus Linnaeus, 1758 (Animalia)	Linnaeus, 1758	1758	GBIF
Larus fuscus	124745560	Larus fuscus Linnaeus, 1758 (Animalia)	Linnaeus, 1758	1758	GBIF
Larus marinus	131483020	Larus marinus Linnaeus, 1758 (Animalia)	Linnaeus, 1758	1758	GBIF
Anous stolidus	127942331	Anous stolidus (Linnaeus, 1758) (Animalia)	Linnaeus, 1758	1758	GBIF
Chlidonias niger	131482782	Chlidonias niger (Linnaeus, 1758) (Animalia)	Linnaeus, 1758	1758	GBIF
Sterna hirundo	131483335	Sterna hirundo Linnaeus, 1758 (Animalia)	Linnaeus, 1758	1758	GBIF
Rynchops niger	124745533	Rynchops niger Linnaeus, 1758 (Animalia)	Linnaeus, 1758	1758	GBIF
Patagioenas leucocephala	119135237	Patagioenas leucocephala (Linnaeus, 1758) (Animalia)	Linnaeus, 1758	1758	GBIF
Streptopelia turtur	131483340	Streptopelia turtur (Linnaeus, 1758) (Animalia)	Linnaeus, 1758	1758	GBIF
Zenaida asiatica	124762194	Zenaida asiatica (Linnaeus, 1758) (Animalia)	Linnaeus, 1758	1758	GBIF
Zenaida macroura	124744889	Zenaida macroura (Linnaeus, 1758) (Animalia)	Linnaeus, 1758	1758	GBIF
Columbina passerina	131881281	Columbina passerina (Linnaeus, 1758) (Animalia)	Linnaeus, 1758	1758	GBIF
Geotrygon montana	131881285	Geotrygon montana (Linnaeus, 1758) (Animalia)	Linnaeus, 1758	1758	GBIF
Starnoenas cyanocephala	124744938	Starnoenas cyanocephala (Linnaeus, 1758) (Animalia)	Linnaeus, 1758	1758	GBIF
Cuculus canorus	131482838	Cuculus canorus Linnaeus, 1758 (Animalia)	Linnaeus, 1758	1758	GBIF
Coccyzus americanus	131881289	Coccyzus americanus (Linnaeus, 1758) (Animalia)	Linnaeus, 1758	1758	GBIF
Coccyzus vetula	126337306	Coccyzus vetula (Animalia)		1758	GBIF
Crotophaga ani	131879734	Crotophaga ani (Animalia)		1758	GBIF
Megascops asio	124744531	Megascops asio (Linnaeus, 1758) (Animalia)	Linnaeus, 1758	1758	GBIF
Bubo scandiacus	119137975	Bubo scandiacus (Linnaeus, 1758) (Animalia)	Linnaeus, 1758	1758	GBIF
Surnia ulula	131483352	Surnia ulula (Linnaeus, 1758) (Animalia)	Linnaeus, 1758	1758	GBIF
Asio otus	131482661	Asio otus (Linnaeus, 1758) (Animalia)	Linnaeus, 1758	1758	GBIF
Aegolius funereus	131482576	Aegolius funereus (Linnaeus, 1758) (Animalia)	Linnaeus, 1758	1758	GBIF
Siphonorhis americana	124744709	Siphonorhis americana (Linnaeus, 1758) (Animalia)	Linnaeus, 1758	1758	GBIF
Chaetura pelagica	124744096	Chaetura pelagica (Linnaeus, 1758) (Animalia)	Linnaeus, 1758	1758	GBIF
Apus apus	131482639	Apus apus (Linnaeus, 1758) (Animalia)	Linnaeus, 1758	1758	GBIF
Apus melba	131482640	Apus melba (Linnaeus, 1758) (Animalia)	Linnaeus, 1758	1758	GBIF
Florisuga mellivora	131881361	Florisuga mellivora (Linnaeus, 1758) (Animalia)	Linnaeus, 1758	1758	GBIF
Chrysolampis mosquitus	131881362	Chrysolampis mosquitus (Linnaeus, 1758) (Animalia)	Linnaeus, 1758	1758	GBIF
Anthracothorax mango	124744191	Anthracothorax mango (Linnaeus, 1758) (Animalia)	Linnaeus, 1758	1758	GBIF
Eulampis holosericeus	124744196	Eulampis holosericeus (Linnaeus, 1758) (Animalia)	Linnaeus, 1758	1758	GBIF
Archilochus colubris	124744433	Archilochus colubris (Linnaeus, 1758) (Animalia)	Linnaeus, 1758	1758	GBIF
Mellisuga minima	124744440	Mellisuga minima (Linnaeus, 1758) (Animalia)	Linnaeus, 1758	1758	GBIF
Orthorhyncus cristatus	124744198	Orthorhyncus cristatus (Linnaeus, 1758) (Animalia)	Linnaeus, 1758	1758	GBIF
Trochilus polytmus	124761419	Trochilus polytmus Linnaeus, 1758 (Animalia)	Linnaeus, 1758	1758	GBIF
Upupa epops	131483420	Upupa epops Linnaeus, 1758 (Animalia)	Linnaeus, 1758	1758	GBIF
Todus todus	124743405	Todus todus (Linnaeus, 1758) (Animalia)	Linnaeus, 1758	1758	GBIF
Megaceryle alcyon	127942172	Megaceryle alcyon (Linnaeus, 1758) (Animalia)	Linnaeus, 1758	1758	GBIF
Jynx torquilla	131482992	Jynx torquilla Linnaeus, 1758 (Animalia)	Linnaeus, 1758	1758	GBIF
Melanerpes erythrocephalus	124742882	Melanerpes erythrocephalus (Linnaeus, 1758) (Animalia)	Linnaeus, 1758	1758	GBIF
Melanerpes carolinus	124742896	Melanerpes carolinus (Linnaeus, 1758) (Animalia)	Linnaeus, 1758	1758	GBIF
Dendrocopos major	131482851	Dendrocopos major (Linnaeus, 1758) (Animalia)	Linnaeus, 1758	1758	GBIF
Colaptes auratus	124742993	Colaptes auratus (Linnaeus, 1758) (Animalia)	Linnaeus, 1758	1758	GBIF
Dryocopus pileatus	124743011	Dryocopus pileatus (Linnaeus, 1758) (Animalia)	Linnaeus, 1758	1758	GBIF
Campephilus principalis	124743027	Campephilus principalis (Linnaeus, 1758) (Animalia)	Linnaeus, 1758	1758	GBIF
Herpetotheres cachinnans	124745899	Herpetotheres cachinnans (Linnaeus, 1758) (Animalia)	Linnaeus, 1758	1758	GBIF
Falco tinnunculus	131482895	Falco tinnunculus Linnaeus, 1758 (Animalia)	Linnaeus, 1758	1758	GBIF
Falco sparverius	131881276	Falco sparverius Linnaeus, 1758 (Animalia)	Linnaeus, 1758	1758	GBIF
Falco columbarius	131881275	Falco columbarius Linnaeus, 1758 (Animalia)	Linnaeus, 1758	1758	GBIF
Falco subbuteo	131482894	Falco subbuteo Linnaeus, 1758 (Animalia)	Linnaeus, 1758	1758	GBIF
Falco rusticolus	131482893	Falco rusticolus Linnaeus, 1758 (Animalia)	Linnaeus, 1758	1758	GBIF
Conuropsis carolinensis	124743925	Conuropsis carolinensis (Linnaeus, 1758) (Animalia)	Linnaeus, 1758	1758	GBIF
Aratinga canicularis	124743916	Aratinga canicularis (Linnaeus, 1758) (Animalia)	Linnaeus, 1758	1758	GBIF
Aratinga pertinax	131498011	Aratinga pertinax (Linnaeus, 1758) (Animalia)	Linnaeus, 1758	1758	GBIF
Ara severus	124743894	Ara severus (Linnaeus, 1758) (Animalia)	Linnaeus, 1758	1758	GBIF
Ara macao	124743891	Ara macao (Linnaeus, 1758) (Animalia)	Linnaeus, 1758	1758	GBIF
Ara ararauna	124743887	Ara ararauna (Linnaeus, 1758) (Animalia)	Linnaeus, 1758	1758	GBIF
Forpus passerinus	124743954	Forpus passerinus (Linnaeus, 1758) (Animalia)	Linnaeus, 1758	1758	GBIF
Amazona leucocephala	124743999	Amazona leucocephala (Linnaeus, 1758) (Animalia)	Linnaeus, 1758	1758	GBIF
Amazona collaria	124744000	Amazona collaria (Linnaeus, 1758) (Animalia)	Linnaeus, 1758	1758	GBIF
Amazona agilis	124744004	Amazona agilis (Linnaeus, 1758) (Animalia)	Linnaeus, 1758	1758	GBIF
Amazona autumnalis	124744010	Amazona autumnalis (Linnaeus, 1758) (Animalia)	Linnaeus, 1758	1758	GBIF
Myiarchus crinitus	131881305	Myiarchus crinitus (Linnaeus, 1758) (Animalia)	Linnaeus, 1758	1758	GBIF
Tyrannus tyrannus	131879737	Tyrannus tyrannus (Animalia)		1758	GBIF
Dixiphia pipra	110614624	Dixiphia pipra (Linnaeus, 1758) (Animalia)	Linnaeus, 1758	1758	GBIF
Ceratopipra erythrocephala	131497856	Ceratopipra erythrocephala (Linnaeus, 1758) (Animalia)	Linnaeus, 1758	1758	GBIF
Lanius cristatus	124747844	Lanius cristatus Linnaeus, 1758 (Animalia)	Linnaeus, 1758	1758	GBIF
Lanius excubitor	131482996	Lanius excubitor Linnaeus, 1758 (Animalia)	Linnaeus, 1758	1758	GBIF
Cyanocitta cristata	124748002	Cyanocitta cristata (Linnaeus, 1758) (Animalia)	Linnaeus, 1758	1758	GBIF
Corvus monedula	131482828	Corvus monedula Linnaeus, 1758 (Animalia)	Linnaeus, 1758	1758	GBIF
Corvus corax	131482823	Corvus corax Linnaeus, 1758 (Animalia)	Linnaeus, 1758	1758	GBIF
Alauda arvensis	131482583	Alauda arvensis Linnaeus, 1758 (Animalia)	Linnaeus, 1758	1758	GBIF
Eremophila alpestris	131482885	Eremophila alpestris (Linnaeus, 1758) (Animalia)	Linnaeus, 1758	1758	GBIF
Progne subis	124749403	Progne subis (Linnaeus, 1758) (Animalia)	Linnaeus, 1758	1758	GBIF
Riparia riparia	131483301	Riparia riparia (Linnaeus, 1758) (Animalia)	Linnaeus, 1758	1758	GBIF
Hirundo rustica	131881314	Hirundo rustica Linnaeus, 1758 (Animalia)	Linnaeus, 1758	1758	GBIF
Delichon urbicum	124749466	Delichon urbicum (Linnaeus, 1758) (Animalia)	Linnaeus, 1758	1758	GBIF
Pycnonotus jocosus	124749499	Pycnonotus jocosus (Linnaeus, 1758) (Animalia)	Linnaeus, 1758	1758	GBIF
Phylloscopus trochilus	131483227	Phylloscopus trochilus (Linnaeus, 1758) (Animalia)	Linnaeus, 1758	1758	GBIF
Sylvia curruca	131483361	Sylvia curruca (Linnaeus, 1758) (Animalia)	Linnaeus, 1758	1758	GBIF
Garrulax canorus	124762415	Garrulax canorus (Linnaeus, 1758) (Animalia)	Linnaeus, 1758	1758	GBIF
Acrocephalus schoenobaenus	131482566	Acrocephalus schoenobaenus (Linnaeus, 1758) (Animalia)	Linnaeus, 1758	1758	GBIF
Luscinia svecica	131483056	Luscinia svecica (Linnaeus, 1758) (Animalia)	Linnaeus, 1758	1758	GBIF
Oenanthe oenanthe	124749012	Oenanthe oenanthe (Linnaeus, 1758) (Animalia)	Linnaeus, 1758	1758	GBIF
Sialia sialis	124748660	Sialia sialis (Linnaeus, 1758) (Animalia)	Linnaeus, 1758	1758	GBIF
Turdus merula	131483408	Turdus merula Linnaeus, 1758 (Animalia)	Linnaeus, 1758	1758	GBIF
Turdus pilaris	131483412	Turdus pilaris Linnaeus, 1758 (Animalia)	Linnaeus, 1758	1758	GBIF
Turdus plumbeus	124748728	Turdus plumbeus Linnaeus, 1758 (Animalia)	Linnaeus, 1758	1758	GBIF
Toxostoma rufum	124749181	Toxostoma rufum (Linnaeus, 1758) (Animalia)	Linnaeus, 1758	1758	GBIF
Mimus polyglottos	124749166	Mimus polyglottos (Linnaeus, 1758) (Animalia)	Linnaeus, 1758	1758	GBIF
Sturnus vulgaris	131483349	Sturnus vulgaris Linnaeus, 1758 (Animalia)	Linnaeus, 1758	1758	GBIF
Gracula religiosa	124749157	Gracula religiosa Linnaeus, 1758 (Animalia)	Linnaeus, 1758	1758	GBIF
Motacilla alba	131483095	Motacilla alba Linnaeus, 1758 (Animalia)	Linnaeus, 1758	1758	GBIF
Anthus trivialis	131482635	Anthus trivialis (Linnaeus, 1758) (Animalia)	Linnaeus, 1758	1758	GBIF
Bombycilla garrulus	131482677	Bombycilla garrulus (Linnaeus, 1758) (Animalia)	Linnaeus, 1758	1758	GBIF
Calcarius lapponicus	131482714	Calcarius lapponicus (Linnaeus, 1758) (Animalia)	Linnaeus, 1758	1758	GBIF
Plectrophenax nivalis	131483241	Plectrophenax nivalis (Linnaeus, 1758) (Animalia)	Linnaeus, 1758	1758	GBIF
Setophaga ruticilla	131497913	Setophaga ruticilla (Linnaeus, 1758) (Animalia)	Linnaeus, 1758	1758	GBIF
Setophaga americana	126345827	Setophaga americana (Animalia)		1758	GBIF
Icteria virens	124751503	Icteria virens (Linnaeus, 1758) (Animalia)	Linnaeus, 1758	1758	GBIF
Coereba flaveola	131881337	Coereba flaveola (Linnaeus, 1758) (Animalia)	Linnaeus, 1758	1758	GBIF
Spindalis zena	119127470	Spindalis zena (Linnaeus, 1758) (Animalia)	Linnaeus, 1758	1758	GBIF
Tangara gyrola	131498054	Tangara gyrola (Linnaeus, 1758) (Animalia)	Linnaeus, 1758	1758	GBIF
Chlorophanes spiza	131497950	Chlorophanes spiza (Linnaeus, 1758) (Animalia)	Linnaeus, 1758	1758	GBIF
Cyanerpes caeruleus	131498019	Cyanerpes caeruleus (Linnaeus, 1758) (Animalia)	Linnaeus, 1758	1758	GBIF
Sporophila minuta	131881401	Sporophila minuta (Animalia)		1758	GBIF
Melopyrrha nigra	124751874	Melopyrrha nigra (Linnaeus, 1758) (Animalia)	Linnaeus, 1758	1758	GBIF
Loxigilla violacea	124751887	Loxigilla violacea (Linnaeus, 1758) (Animalia)	Linnaeus, 1758	1758	GBIF
Euneornis campestris	124751907	Euneornis campestris (Linnaeus, 1758) (Animalia)	Linnaeus, 1758	1758	GBIF
Pipilo erythrophthalmus	124761612	Pipilo erythrophthalmus (Linnaeus, 1758) (Animalia)	Linnaeus, 1758	1758	GBIF
Junco hyemalis	131482990	Junco hyemalis (Linnaeus, 1758) (Animalia)	Linnaeus, 1758	1758	GBIF
Emberiza schoeniclus	131482881	Emberiza schoeniclus (Linnaeus, 1758) (Animalia)	Linnaeus, 1758	1758	GBIF
Piranga rubra	131881336	Piranga rubra (Linnaeus, 1758) (Animalia)	Linnaeus, 1758	1758	GBIF
Cardinalis cardinalis	124751930	Cardinalis cardinalis (Linnaeus, 1758) (Animalia)	Linnaeus, 1758	1758	GBIF
Passerina caerulea	124751957	Passerina caerulea (Linnaeus, 1758) (Animalia)	Linnaeus, 1758	1758	GBIF
Passerina ciris	124751961	Passerina ciris (Linnaeus, 1758) (Animalia)	Linnaeus, 1758	1758	GBIF
Dolichonyx oryzivorus	124752059	Dolichonyx oryzivorus (Linnaeus, 1758) (Animalia)	Linnaeus, 1758	1758	GBIF
Sturnella militaris	131881854	Sturnella militaris (Animalia)		1758	GBIF
Sturnella magna	131881331	Sturnella magna (Animalia)		1758	GBIF
Quiscalus quiscula	124752048	Quiscalus quiscula (Linnaeus, 1758) (Animalia)	Linnaeus, 1758	1758	GBIF
Icterus galbula	131482982	Icterus galbula (Linnaeus, 1758) (Animalia)	Linnaeus, 1758	1758	GBIF
Cacicus cela	131881857	Cacicus cela (Linnaeus, 1758) (Animalia)	Linnaeus, 1758	1758	GBIF
Fringilla coelebs	131482907	Fringilla coelebs Linnaeus, 1758 (Animalia)	Linnaeus, 1758	1758	GBIF
Fringilla montifringilla	131482909	Fringilla montifringilla Linnaeus, 1758 (Animalia)	Linnaeus, 1758	1758	GBIF
Pinicola enucleator	131483237	Pinicola enucleator (Linnaeus, 1758) (Animalia)	Linnaeus, 1758	1758	GBIF
Pyrrhula pyrrhula	131483284	Pyrrhula pyrrhula (Linnaeus, 1758) (Animalia)	Linnaeus, 1758	1758	GBIF
Loxia curvirostra	131483047	Loxia curvirostra Linnaeus, 1758 (Animalia)	Linnaeus, 1758	1758	GBIF
Acanthis flammea	119148724	Acanthis flammea (Linnaeus, 1758) [=> Carduelis flammea (Linnaeus, 1758)] (Animalia)	Linnaeus, 1758	1758	GBIF
Spinus spinus	126345461	Spinus spinus (Animalia)		1758	GBIF
Spinus notatus				1758	Manual
Spinus tristis	119148729	Spinus tristis (Linnaeus, 1758) [=> Carduelis tristis (Linnaeus, 1758)] (Animalia)	Linnaeus, 1758	1758	GBIF
Carduelis carduelis	131482741	Carduelis carduelis (Linnaeus, 1758) (Animalia)	Linnaeus, 1758	1758	GBIF
Serinus canaria	124751072	Serinus canaria (Linnaeus, 1758) (Animalia)	Linnaeus, 1758	1758	GBIF
Coccothraustes coccothraustes	131482808	Coccothraustes coccothraustes (Linnaeus, 1758) (Animalia)	Linnaeus, 1758	1758	GBIF
Passer domesticus	131483165	Passer domesticus (Linnaeus, 1758) (Animalia)	Linnaeus, 1758	1758	GBIF
Passer montanus	131483168	Passer montanus (Linnaeus, 1758) (Animalia)	Linnaeus, 1758	1758	GBIF
Estrilda astrild	124761649	Estrilda astrild (Linnaeus, 1758) (Animalia)	Linnaeus, 1758	1758	GBIF
Amandava amandava	124750975	Amandava amandava (Linnaeus, 1758) (Animalia)	Linnaeus, 1758	1758	GBIF
Lonchura malabarica	124751010	Lonchura malabarica (Linnaeus, 1758) (Animalia)	Linnaeus, 1758	1758	GBIF
Lonchura punctulata	124751021	Lonchura punctulata (Linnaeus, 1758) (Animalia)	Linnaeus, 1758	1758	GBIF
Padda oryzivora	124751046	Padda oryzivora (Linnaeus, 1758) (Animalia)	Linnaeus, 1758	1758	GBIF
Aythya marila	131482671	Aythya marila (Linnaeus, 1761) (Animalia)	Linnaeus, 1758	1761	GBIF
Fulmarus glacialis	131482915	Fulmarus glacialis (Linnaeus, 1761) (Animalia)	Linnaeus, 1758	1761	GBIF
Calidris falcinellus			(Pontoppidan, 1763)	1763	Manual
Gavia stellata	131482931	Gavia stellata (Pontoppidan, 1763) (Animalia)	(Pontoppidan, 1763)	1763	GBIF
Buteo lagopus	131482708	Buteo lagopus (Pontoppidan, 1763) (Animalia)	(Pontoppidan, 1763)	1763	GBIF
Calidris ferruginea	131482721	Calidris ferruginea (Pontoppidan, 1763) (Animalia)	(Pontoppidan, 1763)	1763	GBIF
Uria aalge	131483424	Uria aalge (Pontoppidan, 1763) (Animalia)	(Pontoppidan, 1763)	1763	GBIF
Larus argentatus	131483006	Larus argentatus Pontoppidan, 1763 (Animalia)	(Pontoppidan, 1763)	1763	GBIF
Sterna paradisaea	131483336	Sterna paradisaea Pontoppidan, 1763 (Animalia)	(Pontoppidan, 1763)	1763	GBIF
Asio flammeus	131482660	Asio flammeus (Pontoppidan, 1763) (Animalia)	(Pontoppidan, 1763)	1763	GBIF
Gavia immer	131482930	Gavia immer (Brünnich, 1764) (Animalia)	(Brünnich, 1764)	1764	GBIF
Puffinus puffinus	131483282	Puffinus puffinus (Brünnich, 1764) (Animalia)	(Brünnich, 1764)	1764	GBIF
Tringa erythropus	131483391	Tringa erythropus (Pallas, 1764) (Animalia)	(Pallas, 1764)	1764	GBIF
Calidris alba	131482717	Calidris alba (Pallas, 1764) (Animalia)	(Pallas, 1764)	1764	GBIF
Calidris maritima	131482724	Calidris maritima (Brünnich, 1764) (Animalia)	(Brünnich, 1764)	1764	GBIF
Lymnocryptes minimus	119125249	Lymnocryptes minimus (Brunnich, 1764) (Animalia)	(Brünnich, 1764)	1764	GBIF
Stercorarius skua	127942174	Stercorarius skua (Brünnich, 1764) (Animalia)	(Brünnich, 1764)	1764	GBIF
Sternula albifrons	119147192	Sternula albifrons (Pallas, 1764) (Animalia)	(Pallas, 1764)	1764	GBIF
Chloroceryle aenea	127942345	Chloroceryle aenea (Pallas, 1764) (Animalia)	(Pallas, 1764)	1764	GBIF
Thamnophilus doliatus	124761455	Thamnophilus doliatus (Linnaeus, 1764) (Animalia)	(Linnaeus, 1764)	1764	GBIF
Muscicapa striata	131483108	Muscicapa striata (Pallas, 1764) (Animalia)	(Pallas, 1764)	1764	GBIF
Vidua macroura	124751059	Vidua macroura (Pallas, 1764) (Animalia)	(Pallas, 1764)	1764	GBIF
Setophaga petechia	126345832	Setophaga petechia (Animalia)		1766	GBIF
Setophaga coronata	126345841	Setophaga coronata (Animalia)		1766	GBIF
Setophaga dominica	126345839	Setophaga dominica (Animalia)		1766	GBIF
Dendrocygna viduata	127942255	Dendrocygna viduata (Linnaeus, 1766) (Animalia)	(Linnaeus, 1766)	1766	GBIF
Anas discors	131482603	Anas discors Linnaeus, 1766 (Animalia)	Linnaeus, 1766	1766	GBIF
Nomonyx dominicus	127942430	Nomonyx dominicus (Linnaeus, 1766) (Animalia)	(Linnaeus, 1766)	1766	GBIF
Colinus cristatus	131881241	Colinus cristatus (Linnaeus, 1766) (Animalia)	(Linnaeus, 1766)	1766	GBIF
Francolinus francolinus	124742454	Francolinus francolinus (Linnaeus, 1766) (Animalia)	(Linnaeus, 1766)	1766	GBIF
Bonasa umbellus	124742607	Bonasa umbellus (Linnaeus, 1766) (Animalia)	(Linnaeus, 1766)	1766	GBIF
Tachybaptus dominicus	127942204	Tachybaptus dominicus (Linnaeus, 1766) (Animalia)	(Linnaeus, 1766)	1766	GBIF
Sula sula	127942226	Sula sula (Linnaeus, 1766) (Animalia)	(Linnaeus, 1766)	1766	GBIF
Anhinga anhinga	127942228	Anhinga anhinga (Linnaeus, 1766) (Animalia)	(Linnaeus, 1766)	1766	GBIF
Pelecanus occidentalis	124762200	Pelecanus occidentalis Linnaeus, 1766 (Animalia)	Linnaeus, 1766	1766	GBIF
Ixobrychus minutus	131482986	Ixobrychus minutus (Linnaeus, 1766) (Animalia)	(Linnaeus, 1766)	1766	GBIF
Ardea cocoi	131881798	Ardea cocoi Linnaeus, 1766 (Animalia)	Linnaeus, 1766	1766	GBIF
Ardea purpurea	131482650	Ardea purpurea Linnaeus, 1766 (Animalia)	Linnaeus, 1766	1766	GBIF
Egretta garzetta	124762529	Egretta garzetta (Linnaeus, 1766) (Animalia)	(Linnaeus, 1766)	1766	GBIF
Cochlearius cochlearius	131879715	Cochlearius cochlearius (Animalia)		1766	GBIF
Plegadis falcinellus	131483243	Plegadis falcinellus (Linnaeus, 1766) (Animalia)	(Linnaeus, 1766)	1766	GBIF
Haliaeetus leucocephalus	124745693	Haliaeetus leucocephalus (Linnaeus, 1766) (Animalia)	(Linnaeus, 1766)	1766	GBIF
Circus cyaneus	127942269	Circus cyaneus (Linnaeus, 1766) (Animalia)	(Linnaeus, 1766)	1766	GBIF
Accipiter superciliosus	124745769	Accipiter superciliosus (Linnaeus, 1766) (Animalia)	(Linnaeus, 1766)	1766	GBIF
Porzana porzana	131483264	Porzana porzana (Linnaeus, 1766) (Animalia)	(Linnaeus, 1766)	1766	GBIF
Porphyrio martinicus	126337489	Porphyrio martinicus (Animalia)		1766	GBIF
Aramus guarauna	131879751	Aramus guarauna (Animalia)		1766	GBIF
Jacana jacana	131881804	Jacana jacana (Linnaeus, 1766) (Animalia)	(Linnaeus, 1766)	1766	GBIF
Actitis macularius	131881250	Actitis macularius (Linnaeus, 1766) (Animalia)	(Linnaeus, 1766)	1766	GBIF
Numenius madagascariensis	124745345	Numenius madagascariensis (Linnaeus, 1766) (Animalia)	(Linnaeus, 1766)	1766	GBIF
Calidris pusilla	127942304	Calidris pusilla (Linnaeus, 1766) (Animalia)	(Linnaeus, 1766)	1766	GBIF
Glareola pratincola	131482939	Glareola pratincola (Linnaeus, 1766) (Animalia)	(Linnaeus, 1766)	1766	GBIF
Chroicocephalus ridibundus	127942190	Chroicocephalus ridibundus (Linnaeus, 1766) (Animalia)	(Linnaeus, 1766)	1766	GBIF
Onychoprion fuscatus	127942198	Onychoprion fuscatus (Linnaeus, 1766) (Animalia)	(Linnaeus, 1766)	1766	GBIF
Geopelia striata	124762100	Geopelia striata (Linnaeus, 1766) (Animalia)	(Linnaeus, 1766)	1766	GBIF
Ectopistes migratorius	124744888	Ectopistes migratorius (Linnaeus, 1766) (Animalia)	(Linnaeus, 1766)	1766	GBIF
Columbina minuta	131881283	Columbina minuta (Linnaeus, 1766) (Animalia)	(Linnaeus, 1766)	1766	GBIF
Leptotila jamaicensis	124744918	Leptotila jamaicensis (Linnaeus, 1766) (Animalia)	(Linnaeus, 1766)	1766	GBIF
Piaya cayana	131881356	Piaya cayana (Linnaeus, 1766) (Animalia)	(Linnaeus, 1766)	1766	GBIF
Tapera naevia	131881358	Tapera naevia (Animalia)		1766	GBIF
Anthracothorax dominicus	124744192	Anthracothorax dominicus (Linnaeus, 1766) (Animalia)	(Linnaeus, 1766)	1766	GBIF
Eulampis jugularis	124744195	Eulampis jugularis (Linnaeus, 1766) (Animalia)	(Linnaeus, 1766)	1766	GBIF
Momotus momota	131881354	Momotus momota (Linnaeus, 1766) (Animalia)	(Linnaeus, 1766)	1766	GBIF
Megaceryle torquata	131881242	Megaceryle torquata (Linnaeus, 1766) (Animalia)	(Linnaeus, 1766)	1766	GBIF
Chloroceryle inda	127942416	Chloroceryle inda (Linnaeus, 1766) (Animalia)	(Linnaeus, 1766)	1766	GBIF
Sphyrapicus varius	124742900	Sphyrapicus varius (Linnaeus, 1766) (Animalia)	(Linnaeus, 1766)	1766	GBIF
Picoides pubescens	124742960	Picoides pubescens (Linnaeus, 1766) (Animalia)	(Linnaeus, 1766)	1766	GBIF
Picoides villosus	124742963	Picoides villosus (Linnaeus, 1766) (Animalia)	(Linnaeus, 1766)	1766	GBIF
Dryocopus lineatus	131881348	Dryocopus lineatus (Linnaeus, 1766) (Animalia)	(Linnaeus, 1766)	1766	GBIF
Falco vespertinus	131482896	Falco vespertinus Linnaeus, 1766 (Animalia)	Linnaeus, 1766	1766	GBIF
Ara militaris	131497922	Ara militaris (Linnaeus, 1766) (Animalia)	(Linnaeus, 1766)	1766	GBIF
Pionus menstruus	131497921	Pionus menstruus (Linnaeus, 1766) (Animalia)	(Linnaeus, 1766)	1766	GBIF
Elaenia martinica	124746458	Elaenia martinica (Linnaeus, 1766) (Animalia)	(Linnaeus, 1766)	1766	GBIF
Todirostrum cinereum	131881409	Todirostrum cinereum (Animalia)		1766	GBIF
Contopus virens	131881310	Contopus virens (Linnaeus, 1766) (Animalia)	(Linnaeus, 1766)	1766	GBIF
Pitangus sulphuratus	131879725	Pitangus sulphuratus (Animalia)		1766	GBIF
Megarynchus pitangua	131881387	Megarynchus pitangua (Linnaeus, 1766) (Animalia)	(Linnaeus, 1766)	1766	GBIF
Myiozetetes cayanensis	131881916	Myiozetetes cayanensis (Linnaeus, 1766) (Animalia)	(Linnaeus, 1766)	1766	GBIF
Lanius ludovicianus	124747853	Lanius ludovicianus Linnaeus, 1766 (Animalia)	Linnaeus, 1766	1766	GBIF
Vireo olivaceus	131877033	Vireo olivaceus (Linnaeus, 1766) (Animalia)	(Linnaeus, 1766)	1766	GBIF
Perisoreus canadensis	124748042	Perisoreus canadensis (Linnaeus, 1766) (Animalia)	(Linnaeus, 1766)	1766	GBIF
Progne tapera	124749402	Progne tapera (Linnaeus, 1766) (Animalia)	(Linnaeus, 1766)	1766	GBIF
Poecile atricapillus	119128126	Poecile atricapillus (Linnaeus, 1766) (Animalia)	(Linnaeus, 1766)	1766	GBIF
Baeolophus bicolor	119127879	Baeolophus bicolor (Linnaeus, 1766) (Animalia)	(Linnaeus, 1766)	1766	GBIF
Sitta canadensis	124749209	Sitta canadensis Linnaeus, 1766 (Animalia)	Linnaeus, 1766	1766	GBIF
Polioptila caerulea				1766	Manual
Pycnonotus cafer	124749512	Pycnonotus cafer (Linnaeus, 1766) (Animalia)	(Linnaeus, 1766)	1766	GBIF
Regulus calendula	124749481	Regulus calendula (Linnaeus, 1766) (Animalia)	(Linnaeus, 1766)	1766	GBIF
Donacobius atricapilla	131881082	Donacobius atricapilla (Linnaeus, 1766) (Animalia)	(Linnaeus, 1766)	1766	GBIF
Saxicola torquatus	124748998	Saxicola torquatus (Linnaeus, 1766) (Animalia)	(Linnaeus, 1766)	1766	GBIF
Turdus iliacus	131483407	Turdus iliacus Linnaeus, 1766 (Animalia)	Linnaeus, 1766	1766	GBIF
Turdus migratorius	124748760	Turdus migratorius Linnaeus, 1766 (Animalia)	Linnaeus, 1766	1766	GBIF
Dumetella carolinensis	124749162	Dumetella carolinensis (Linnaeus, 1766) (Animalia)	(Linnaeus, 1766)	1766	GBIF
Acridotheres tristis	124749139	Acridotheres tristis (Linnaeus, 1766) (Animalia)	(Linnaeus, 1766)	1766	GBIF
Dulus dominicus	124748581	Dulus dominicus (Linnaeus, 1766) (Animalia)	(Linnaeus, 1766)	1766	GBIF
Seiurus aurocapilla	124751439	Seiurus aurocapilla (Linnaeus, 1766) (Animalia)	(Linnaeus, 1766)	1766	GBIF
Vermivora chrysoptera	124751395	Vermivora chrysoptera (Linnaeus, 1766) (Animalia)	(Linnaeus, 1766)	1766	GBIF
Mniotilta varia	131881319	Mniotilta varia (Linnaeus, 1766) (Animalia)	(Linnaeus, 1766)	1766	GBIF
Geothlypis trichas	124751446	Geothlypis trichas (Linnaeus, 1766) (Animalia)	(Linnaeus, 1766)	1766	GBIF
Setophaga pensylvanica	126345834	Setophaga pensylvanica (Animalia)		1766	GBIF
Cardellina canadensis	126345880	Cardellina canadensis (Animalia)		1766	GBIF
Phaenicophilus palmarum	124751569	Phaenicophilus palmarum (Linnaeus, 1766) (Animalia)	(Linnaeus, 1766)	1766	GBIF
Thraupis episcopus	131881407	Thraupis episcopus (Animalia)		1766	GBIF
Dacnis cayana	131881725	Dacnis cayana (Linnaeus, 1766) (Animalia)	(Linnaeus, 1766)	1766	GBIF
Cyanerpes cyaneus	131497939	Cyanerpes cyaneus (Linnaeus, 1766) (Animalia)	(Linnaeus, 1766)	1766	GBIF
Saltator grossus	131881675	Saltator grossus (Animalia)		1766	GBIF
Volatinia jacarina	131881412	Volatinia jacarina (Animalia)		1766	GBIF
Tiaris olivaceus	124751882	Tiaris olivaceus (Linnaeus, 1766) (Animalia)	(Linnaeus, 1766)	1766	GBIF
Tiaris bicolor	124751883	Tiaris bicolor (Linnaeus, 1766) (Animalia)	(Linnaeus, 1766)	1766	GBIF
Loxigilla noctis	124762331	Loxigilla noctis (Linnaeus, 1766) (Animalia)	(Linnaeus, 1766)	1766	GBIF
Sicalis flaveola	131497944	Sicalis flaveola (Linnaeus, 1766) (Animalia)	(Linnaeus, 1766)	1766	GBIF
Caryothraustes canadensis	124751934	Caryothraustes canadensis (Linnaeus, 1766) (Animalia)	(Linnaeus, 1766)	1766	GBIF
Pheucticus ludovicianus	124751928	Pheucticus ludovicianus (Linnaeus, 1766) (Animalia)	(Linnaeus, 1766)	1766	GBIF
Passerina cyanea	131483172	Passerina cyanea (Linnaeus, 1766) (Animalia)	(Linnaeus, 1766)	1766	GBIF
Agelaius phoeniceus	124761626	Agelaius phoeniceus (Linnaeus, 1766) (Animalia)	(Linnaeus, 1766)	1766	GBIF
Chrysomus icterocephalus	131881587	Chrysomus icterocephalus (Linnaeus, 1766) (Animalia)	(Linnaeus, 1766)	1766	GBIF
Icterus dominicensis	124762661	Icterus dominicensis (Linnaeus, 1766) (Animalia)	(Linnaeus, 1766)	1766	GBIF
Icterus bonana	124752007	Icterus bonana (Linnaeus, 1766) (Animalia)	(Linnaeus, 1766)	1766	GBIF
Icterus spurius	124752003	Icterus spurius (Linnaeus, 1766) (Animalia)	(Linnaeus, 1766)	1766	GBIF
Icterus icterus	124762455	Icterus icterus (Linnaeus, 1766) (Animalia)	(Linnaeus, 1766)	1766	GBIF
Euphonia jamaica	124751655	Euphonia jamaica (Linnaeus, 1766) (Animalia)	(Linnaeus, 1766)	1766	GBIF
Chloris sinica	126345392	Chloris sinica (Animalia)		1766	GBIF
Uraeginthus bengalus	124750952	Uraeginthus bengalus (Linnaeus, 1766) (Animalia)	(Linnaeus, 1766)	1766	GBIF
Lonchura malacca	124761651	Lonchura malacca (Linnaeus, 1766) (Animalia)	(Linnaeus, 1766)	1766	GBIF
Tringa nebularia	131483395	Tringa nebularia (Gunnerus, 1767) (Animalia)	(Gunnerus, 1767)	1767	GBIF
Larus hyperboreus	131483018	Larus hyperboreus Gunnerus, 1767 (Animalia)	Gunnerus, 1767	1767	GBIF
Anser albifrons	131482613	Anser albifrons (Scopoli, 1769) (Animalia)	(Scopoli, 1769)	1769	GBIF
Sarkidiornis melanotos	127942340	Sarkidiornis melanotos (Pennant, 1769) (Animalia)	(Pennant, 1769)	1769	GBIF
Polysticta stelleri	131483261	Polysticta stelleri (Pallas, 1769) (Animalia)	(Pallas, 1769)	1769	GBIF
Phoebastria albatrus	124746280	Phoebastria albatrus (Pallas, 1769) (Animalia)	(Pallas, 1769)	1769	GBIF
Calonectris diomedea	127942339	Calonectris diomedea (Scopoli, 1769) (Animalia)	(Scopoli, 1769)	1769	GBIF
Aethia psittacula	124745645	Aethia psittacula (Pallas, 1769) (Animalia)	(Pallas, 1769)	1769	GBIF
Aethia cristatella	124745646	Aethia cristatella (Pallas, 1769) (Animalia)	(Pallas, 1769)	1769	GBIF
Fratercula cirrhata	124745652	Fratercula cirrhata (Pallas, 1769) (Animalia)	(Pallas, 1769)	1769	GBIF
Tyto alba	131483417	Tyto alba (Scopoli, 1769) (Animalia)	(Scopoli, 1769)	1769	GBIF
Psittacula krameri	131483275	Psittacula krameri (Scopoli, 1769) (Animalia)	(Scopoli, 1769)	1769	GBIF
Psarocolius decumanus	131498046	Psarocolius decumanus (Pallas, 1769) (Animalia)	(Pallas, 1769)	1769	GBIF
Hydroprogne caspia	127942186	Hydroprogne caspia (Pallas, 1770) (Animalia)	(Pallas, 1770)	1770	GBIF
Carpodacus erythrinus	131482750	Carpodacus erythrinus (Pallas, 1770) (Animalia)	(Pallas, 1770)	1770	GBIF
Chordeiles minor	131881294	Chordeiles minor (J. R. Forster, 1771) (Animalia)	(J. R. Forster, 1771)	1771	GBIF
Falco peregrinus	131482892	Falco peregrinus Tunstall, 1771 (Animalia)	Tunstall, 1771	1771	GBIF
Motacilla cinerea	131483096	Motacilla cinerea Tunstall, 1771 (Animalia)	Tunstall, 1771	1771	GBIF
Anthus rubescens	124750766	Anthus rubescens (Tunstall, 1771) (Animalia)	(Tunstall, 1771)	1771	GBIF
Emberiza leucocephalos	119127971	Emberiza leucocephalos S. G. Gmelin, 1771 (Animalia)	S. G. Gmelin, 1771	1771	GBIF
Setophaga striata	126345833	Setophaga striata (Animalia)	(Forster,JR, 1772)	1772	GBIF
Numenius borealis	119125263	Numenius borealis (J. R. Forster, 1772) (Animalia)	(J. R. Forster, 1772)	1772	GBIF
Strix nebulosa	124744586	Strix nebulosa Forster, 1772 (Animalia)	Forster, 1772	1772	GBIF
Poecile hudsonicus	119150015	Poecile hudsonicus (J. R. Forster, 1772) [=> Poecile hudsonica (J. R. Forster, 1772)] (Animalia)	(J. R. Forster, 1772)	1772	GBIF
Zonotrichia leucophrys	131483439	Zonotrichia leucophrys (Forster, 1772) (Animalia)	(Forster, 1772)	1772	GBIF
Tarsiger cyanurus	131483378	Tarsiger cyanurus (Pallas, 1773) (Animalia)	(Pallas, 1773)	1773	GBIF
Emberiza aureola	131482864	Emberiza aureola Pallas, 1773 (Animalia)	Pallas, 1773	1773	GBIF
Pagophila eburnea	131483148	Pagophila eburnea (Phipps, 1774) (Animalia)	(Phipps, 1774)	1774	GBIF
Anas falcata	131482604	Anas falcata Georgi, 1775 (Animalia)	Georgi, 1775	1775	GBIF
Anas formosa	131482605	Anas formosa Georgi, 1775 (Animalia)	Georgi, 1775	1775	GBIF
Xenus cinereus	131483436	Xenus cinereus (Güldenstädt, 1775) (Animalia)	(Güldenstädt, 1775)	1775	GBIF
Aramides cajaneus	131880209	Aramides cajaneus (Animalia)	(Statius Muller, PL, 1776)	1776	GBIF
Saltator maximus	131881398	Saltator maximus (Animalia)	(Statius Muller, 1776)	1776	GBIF
Egretta tricolor	119124068	Egretta tricolor (Statius Muller, 1776) (Animalia)	(Statius Muller, PL, 1776)	1776	GBIF
Himantopus mexicanus	131879723	Himantopus mexicanus (Animalia)		1776	GBIF
Pluvialis dominica	126337951	Pluvialis dominica (Animalia)		1776	GBIF
Charadrius mongolus	124745468	Charadrius mongolus Pallas, 1776 (Animalia)	Pallas, 1776	1776	GBIF
Calidris ruficollis	131482728	Calidris ruficollis (Pallas, 1776) (Animalia)	(Pallas, 1776)	1776	GBIF
Hydrocoloeus minutus	127942193	Hydrocoloeus minutus (Pallas, 1776) (Animalia)	(Pallas, 1776)	1776	GBIF
Jacamerops aureus	119128080	Jacamerops aureus (Statius Muller, 1776) (Animalia)	(Statius Muller, 1776)	1776	GBIF
Melanerpes striatus	119127723	Melanerpes striatus (Statius Muller, 1776) (Animalia)	(Statius Muller, 1776)	1776	GBIF
Pyrrhura picta	126339749	Pyrrhura picta (Animalia)		1776	GBIF
Brotogeris jugularis	131879744	Brotogeris jugularis (Animalia)		1776	GBIF
Brotogeris versicolurus	126339668	Brotogeris versicolurus (Animalia)		1776	GBIF
Amazona ventralis	126339701	Amazona ventralis (Animalia)		1776	GBIF
Amazona arausiaca	126339720	Amazona arausiaca (Animalia)		1776	GBIF
Amazona versicolor	126339721	Amazona versicolor (Animalia)		1776	GBIF
Onychorhynchus coronatus	126340173	Onychorhynchus coronatus (Animalia)		1776	GBIF
Myiophobus fasciatus	131881911	Myiophobus fasciatus (Statius Muller, 1776) (Animalia)	(Statius Muller, 1776)	1776	GBIF
Myiarchus tyrannulus	131497899	Myiarchus tyrannulus (Statius Muller, 1776) (Animalia)	(Statius Muller, 1776)	1776	GBIF
Myiodynastes maculatus	131881391	Myiodynastes maculatus (Statius Muller, 1776) (Animalia)	(Statius Muller, 1776)	1776	GBIF
Querula purpurata	126340137	Querula purpurata (Animalia)		1776	GBIF
Luscinia calliope	124748910	Luscinia calliope (Pallas, 1776) (Animalia)	(Pallas, 1776)	1776	GBIF
Luscinia cyane	124748917	Luscinia cyane (Pallas, 1776) (Animalia)	(Pallas, 1776)	1776	GBIF
Allenia fusca	126344004	Allenia fusca (Animalia)		1776	GBIF
Prunella montanella	124750783	Prunella montanella (Pallas, 1776) (Animalia)	(Pallas, 1776)	1776	GBIF
Motacilla citreola	131483098	Motacilla citreola Pallas, 1776 (Animalia)	Pallas, 1776	1776	GBIF
Setophaga fusca	126345831	Setophaga fusca (Animalia)		1776	GBIF
Paroaria coronata	119127198	Paroaria coronata (J. F. Miller, 1776) (Animalia)	(J. F. Miller, 1776)	1776	GBIF
Zonotrichia capensis	131881415	Zonotrichia capensis (Animalia)		1776	GBIF
Emberiza chrysophrys	131482869	Emberiza chrysophrys Pallas, 1776 (Animalia)	Pallas, 1776	1776	GBIF
Emberiza pusilla	131482876	Emberiza pusilla Pallas, 1776 (Animalia)	Pallas, 1776	1776	GBIF
Emberiza rustica	131482879	Emberiza rustica Pallas, 1776 (Animalia)	Pallas, 1776	1776	GBIF
Euphagus carolinus	119126882	Euphagus carolinus (Statius Muller, 1776) (Animalia)	(Statius Muller, 1776)	1776	GBIF
Haemorhous mexicanus	110600924	Haemorhous mexicanus (Müller, 1776) (Animalia)	(Müller, 1776)	1776	GBIF
Serinus mozambicus	111381222	Serinus mozambicus (Animalia)		1776	GBIF
Ploceus cucullatus	124750838	Ploceus cucullatus (Müller, 1776) (Animalia)	(Müller, 1776)	1776	GBIF
Vestiaria coccinea	126345366	Vestiaria coccinea (Animalia)		1780	GBIF
Lagopus muta	119135926	Lagopus muta (Montin, 1781) (Animalia)	(Montin, 1781)	1781	GBIF
Eurypyga helias	127942283	Eurypyga helias (Pallas, 1781) (Animalia)	(Pallas, 1781)	1781	GBIF
Egretta thula	131881259	Egretta thula (Molina, 1782) (Animalia)	(Molina, 1782)	1782	GBIF
Vanellus chilensis	131497947	Vanellus chilensis (Molina, 1782) (Animalia)	(Molina, 1782)	1782	GBIF
Athene cunicularia	124744627	Athene cunicularia (Molina, 1782) (Animalia)	(Molina, 1782)	1782	GBIF
Setophaga citrina	111377687	Setophaga citrina (Animalia)	(Boddaert, 1783)	1783	GBIF
Crypturellus soui	131881256	Crypturellus soui (Hermann, 1783) (Animalia)	(Hermann, 1783)	1783	GBIF
Podiceps grisegena	131483253	Podiceps grisegena (Boddaert, 1783) (Animalia)	(Boddaert, 1783)	1783	GBIF
Phaethon rubricauda	124745975	Phaethon rubricauda Boddaert, 1783 (Animalia)	Boddaert, 1783	1783	GBIF
Sula leucogaster	127942225	Sula leucogaster (Boddaert, 1783) (Animalia)	(Boddaert, 1783)	1783	GBIF
Tigrisoma lineatum	127942245	Tigrisoma lineatum (Boddaert, 1783) (Animalia)	(Boddaert, 1783)	1783	GBIF
Pilherodius pileatus	131881799	Pilherodius pileatus (Boddaert, 1783) (Animalia)	(Boddaert, 1783)	1783	GBIF
Theristicus caudatus	127942413	Theristicus caudatus (Boddaert, 1783) (Animalia)	(Boddaert, 1783)	1783	GBIF
Milvus migrans	131483082	Milvus migrans (Boddaert, 1783) (Animalia)	(Boddaert, 1783)	1783	GBIF
Rallus longirostris	124761757	Rallus longirostris Boddaert, 1783 (Animalia)	(Boddaert, 1783)	1783	GBIF
Porzana flaviventer	127942276	Porzana flaviventer (Boddaert, 1783) (Animalia)	(Boddaert, 1783)	1783	GBIF
Pardirallus maculatus	127942281	Pardirallus maculatus (Boddaert, 1783) (Animalia)	(Boddaert, 1783)	1783	GBIF
Heliornis fulica	127942282	Heliornis fulica (Boddaert, 1783) (Animalia)	(Boddaert, 1783)	1783	GBIF
Thalasseus maximus	127942201	Thalasseus maximus (Boddaert, 1783) (Animalia)	(Boddaert, 1783)	1783	GBIF
Coccyzus longirostris	126337309	Coccyzus longirostris (Animalia)		1783	GBIF
Chordeiles acutipennis	131881295	Chordeiles acutipennis (Hermann, 1783) (Animalia)	(Hermann, 1783)	1783	GBIF
Antrostomus rufus	110465270	Antrostomus rufus Boddaert, 1783 (Animalia)	Boddaert, 1783	1783	GBIF
Chaetura martinica	124744093	Chaetura martinica (Hermann, 1783) (Animalia)	(Hermann, 1783)	1783	GBIF
Notharchus tectus	124743206	Notharchus tectus (Boddaert, 1783) (Animalia)	(Boddaert, 1783)	1783	GBIF
Colaptes punctigula	131881946	Colaptes punctigula (Boddaert, 1783) (Animalia)	(Boddaert, 1783)	1783	GBIF
Ibycter americanus	124745891	Ibycter americanus (Boddaert, 1783) (Animalia)	(Boddaert, 1783)	1783	GBIF
Myiopsitta monachus	124743947	Myiopsitta monachus (Boddaert, 1783) (Animalia)	(Boddaert, 1783)	1783	GBIF
Amazona vittata	124744005	Amazona vittata (Boddaert, 1783) (Animalia)	(Boddaert, 1783)	1783	GBIF
Amazona farinosa	131879736	Amazona farinosa (Animalia)		1783	GBIF
Formicivora grisea	131881380	Formicivora grisea (Boddaert, 1783) (Animalia)	(Boddaert, 1783)	1783	GBIF
Myrmornis torquata	124747079	Myrmornis torquata (Boddaert, 1783) (Animalia)	(Boddaert, 1783)	1783	GBIF
Pyrocephalus rubinus	131881312	Pyrocephalus rubinus (Animalia)		1783	GBIF
Fluvicola pica	131881379	Fluvicola pica (Boddaert, 1783) (Animalia)	(Boddaert, 1783)	1783	GBIF
Pachyramphus rufus	131881682	Pachyramphus rufus (Boddaert, 1783) (Animalia)	(Boddaert, 1783)	1783	GBIF
Vireo griseus	124747883	Vireo griseus (Boddaert, 1783) (Animalia)	(Boddaert, 1783)	1783	GBIF
Cyanocorax yncas	131881333	Cyanocorax yncas (Boddaert, 1783) (Animalia)	(Boddaert, 1783)	1783	GBIF
Poecile cinctus	119150013	Poecile cinctus (Boddaert, 1783) [=> Poecile cincta (Boddaert, 1783)] (Animalia)	(Boddaert, 1783)	1783	GBIF
Protonotaria citrea	124751436	Protonotaria citrea (Boddaert, 1783) (Animalia)	(Boddaert, 1783)	1783	GBIF
Tachyphonus rufus	131498050	Tachyphonus rufus (Boddaert, 1783) (Animalia)	(Boddaert, 1783)	1783	GBIF
Quiscalus niger	124752049	Quiscalus niger (Boddaert, 1783) (Animalia)	(Boddaert, 1783)	1783	GBIF
Molothrus ater	124752057	Molothrus ater (Boddaert, 1783) (Animalia)	(Boddaert, 1783)	1783	GBIF
Patagioenas caribaea	119135229	Patagioenas caribaea (Jacquin, 1784) (Animalia)	(Jacquin, 1784)	1784	GBIF
Caracara cheriway	131881274	Caracara cheriway (Jacquin, 1784) (Animalia)	(Jacquin, 1784)	1784	GBIF
Phoebetria palpebrata	124746292	Phoebetria palpebrata (Forster, 1785) (Animalia)	(Forster, 1785)	1785	GBIF
Charadrius dubius	131482770	Charadrius dubius Scopoli, 1786 (Animalia)		1786	GBIF
Gygis alba	127942333	Gygis alba (Sparrman, 1786) (Animalia)		1786	GBIF
Onychoprion anaethetus	127942197	Onychoprion anaethetus (Scopoli, 1786) (Animalia)		1786	GBIF
Streptopelia chinensis	119125576	Streptopelia chinensis (Scopoli, 1786) (Animalia)		1786	GBIF
Leiothrix lutea	124750291	Leiothrix lutea (Scopoli, 1786) (Animalia)		1786	GBIF
Copsychus malabaricus	119127415	Copsychus malabaricus (Scopoli, 1786) (Animalia)		1786	GBIF
Moho nobilis	124747675	Moho nobilis (Merrem, 1786) (Animalia)		1786	GBIF
Passerella iliaca	124751285	Passerella iliaca (Merrem, 1786) (Animalia)		1786	GBIF
Anser fabalis	131482619	Anser fabalis (Latham, 1787) (Animalia)		1787	GBIF
Thalasseus sandvicensis	127942185	Thalasseus sandvicensis (Latham, 1787) (Animalia)		1787	GBIF
Ictinia plumbea	131879698	Ictinia plumbea (Animalia)		1788	GBIF
Circus buffoni	127942371	Circus buffoni (Gmelin, 1788) (Animalia)		1788	GBIF
Buteogallus urubitinga	127942268	Buteogallus urubitinga (Gmelin, 1788) (Animalia)		1788	GBIF
Buteo magnirostris	125843462	Buteo magnirostris (Animalia)		1788	GBIF
Buteo lineatus	124745827	Buteo lineatus (Gmelin, 1788) (Animalia)		1788	GBIF
Buteo jamaicensis	124745840	Buteo jamaicensis (Gmelin, 1788) (Animalia)		1788	GBIF
Coccyzus minor	124743648	Coccyzus minor (Gmelin, 1788) (Animalia)		1788	GBIF
Coccyzus pluvialis	126337304	Coccyzus pluvialis (Animalia)		1788	GBIF
Crotophaga major	131879761	Crotophaga major (Animalia)		1788	GBIF
Bubo virginianus	124744551	Bubo virginianus (Gmelin, 1788) (Animalia)		1788	GBIF
Glaucidium brasilianum	124744607	Glaucidium brasilianum (Gmelin, 1788) (Animalia)		1788	GBIF
Aegolius acadicus	124762273	Aegolius acadicus (Gmelin, 1788) (Animalia)		1788	GBIF
Glaucis hirsutus	131881080	Glaucis hirsutus (Gmelin, 1788) (Animalia)		1788	GBIF
Selasphorus rufus	124744454	Selasphorus rufus (Gmelin, 1788) (Animalia)		1788	GBIF
Cyanophaia bicolor	124744233	Cyanophaia bicolor (Gmelin, 1788) (Animalia)		1788	GBIF
Trogon rufus	124743360	Trogon rufus Gmelin, 1788 (Animalia)		1788	GBIF
Chloroceryle americana	131881299	Chloroceryle americana (Gmelin, 1788) (Animalia)		1788	GBIF
Pteroglossus torquatus	124762441	Pteroglossus torquatus (Gmelin, 1788) (Animalia)		1788	GBIF
Sphyrapicus ruber	124742902	Sphyrapicus ruber (Gmelin, 1788) (Animalia)		1788	GBIF
Campephilus melanoleucos	131881948	Campephilus melanoleucos (Gmelin, 1788) (Animalia)		1788	GBIF
Amazona albifrons	124744002	Amazona albifrons (Sparrman, 1788) (Animalia)		1788	GBIF
Amazona ochrocephala	131881288	Amazona ochrocephala (Gmelin, 1788) (Animalia)		1788	GBIF
Dendroplex picus	131880206	Dendroplex picus (Animalia)		1788	GBIF
Xenops minutus	131881413	Xenops minutus (Animalia)		1788	GBIF
Tyrannus dominicensis	124746735	Tyrannus dominicensis (Gmelin, 1788) (Animalia)		1788	GBIF
Pachyramphus niger	124746777	Pachyramphus niger (Gmelin, 1788) (Animalia)		1788	GBIF
Cyanocitta stelleri	119127277	Cyanocitta stelleri (J. F. Gmelin, 1788) (Animalia)		1788	GBIF
Corvus jamaicensis	126342390	Corvus jamaicensis (Animalia)		1788	GBIF
Polioptila plumbea	131879782	Polioptila plumbea (Animalia)		1788	GBIF
Ammodramus caudacutus	124761611	Ammodramus caudacutus (Gmelin, 1788) (Animalia)		1788	GBIF
Quiscalus mexicanus	127942338	Quiscalus mexicanus (Gmelin, 1788) (Animalia)		1788	GBIF
Molothrus oryzivorus	131881083	Molothrus oryzivorus (Gmelin, 1788) (Animalia)		1788	GBIF
Hemignathus virens	119127212	Hemignathus virens (Gmelin, 1788) (Animalia)		1788	GBIF
Hemignathus obscurus	124761772	Hemignathus obscurus (Gmelin, 1788) (Animalia)		1788	GBIF
Drepanis pacifica	124751231	Drepanis pacifica (Gmelin, 1788) (Animalia)		1788	GBIF
Himatione sanguinea	124751234	Himatione sanguinea (Gmelin, 1788) (Animalia)		1788	GBIF
Calidris virgata			(Gmelin, 1789)	1789	Manual
Hydropsalis cayennensis			Gmelin, 1789	1789	Manual
Tinamus major	124742317	Tinamus major (Gmelin, 1789) (Animalia)		1789	GBIF
Cygnus olor	124742674	Cygnus olor (Gmelin, 1789) (Animalia)		1789	GBIF
Anas americana	131482598	Anas americana Gmelin, 1789 (Animalia)		1789	GBIF
Camptorhynchus labradorius	124742796	Camptorhynchus labradorius (Gmelin, 1789) (Animalia)		1789	GBIF
Bucephala islandica	124742803	Bucephala islandica (Gmelin, 1789) (Animalia)		1789	GBIF
Oxyura jamaicensis	131881261	Oxyura jamaicensis (Gmelin, 1789) (Animalia)		1789	GBIF
Odontophorus gujanensis	124742632	Odontophorus gujanensis (Gmelin, 1789) (Animalia)		1789	GBIF
Francolinus pondicerianus	124742457	Francolinus pondicerianus (Gmelin, 1789) (Animalia)		1789	GBIF
Thalassarche chlororhynchos	124746288	Thalassarche chlororhynchos (Gmelin, 1789) (Animalia)		1789	GBIF
Puffinus pacificus	127942206	Puffinus pacificus (Gmelin, 1789) (Animalia)		1789	GBIF
Puffinus griseus	131483280	Puffinus griseus (Gmelin, 1789) (Animalia)		1789	GBIF
Oceanodroma furcata	124746310	Oceanodroma furcata (Gmelin, 1789) (Animalia)		1789	GBIF
Fregata minor	124746169	Fregata minor (Gmelin, 1789) (Animalia)		1789	GBIF
Phalacrocorax brasilianus	127942342	Phalacrocorax brasilianus (Gmelin, 1789) (Animalia)		1789	GBIF
Phalacrocorax urile	124746021	Phalacrocorax urile (Gmelin, 1789) (Animalia)		1789	GBIF
Pelecanus erythrorhynchos	124746138	Pelecanus erythrorhynchos Gmelin, 1789 (Animalia)		1789	GBIF
Ixobrychus sinensis	124746081	Ixobrychus sinensis (Gmelin, 1789) (Animalia)		1789	GBIF
Ixobrychus exilis	127942240	Ixobrychus exilis (Gmelin, 1789) (Animalia)		1789	GBIF
Egretta rufescens	127942235	Egretta rufescens (Gmelin, 1789) (Animalia)		1789	GBIF
Agamia agami	127942242	Agamia agami (Gmelin, 1789) (Animalia)		1789	GBIF
Mesembrinibis cayennensis	127942414	Mesembrinibis cayennensis (Gmelin, 1789) (Animalia)		1789	GBIF
Coturnicops noveboracensis	124745156	Coturnicops noveboracensis (Gmelin, 1789) (Animalia)		1789	GBIF
Laterallus jamaicensis	124761751	Laterallus jamaicensis (Gmelin, 1789) (Animalia)		1789	GBIF
Porzana sandwichensis	124745240	Porzana sandwichensis (Gmelin, 1789) (Animalia)		1789	GBIF
Porphyrio flavirostris	127942366	Porphyrio flavirostris (Gmelin, 1789) (Animalia)		1789	GBIF
Fulica americana	124745277	Fulica americana Gmelin, 1789 (Animalia)		1789	GBIF
Recurvirostra americana	124745438	Recurvirostra americana Gmelin, 1789 (Animalia)		1789	GBIF
Pluvialis fulva	131483248	Pluvialis fulva (Gmelin, 1789) (Animalia)		1789	GBIF
Tringa incana	127942429	Tringa incana (Gmelin, 1789) (Animalia)		1789	GBIF
Tringa melanoleuca	131877026	Tringa melanoleuca (Gmelin, 1789) (Animalia)		1789	GBIF
Tringa semipalmata	127942202	Tringa semipalmata (Gmelin, 1789) (Animalia)		1789	GBIF
Tringa flavipes	131483392	Tringa flavipes (Gmelin, 1789) (Animalia)		1789	GBIF
Numenius tahitiensis	124745341	Numenius tahitiensis (Gmelin, 1789) (Animalia)		1789	GBIF
Limnodromus griseus	127942308	Limnodromus griseus (Gmelin, 1789) (Animalia)		1789	GBIF
Scolopax minor	124745314	Scolopax minor Gmelin, 1789 (Animalia)		1789	GBIF
Brachyramphus marmoratus	124761369	Brachyramphus marmoratus (Gmelin, 1789) (Animalia)		1789	GBIF
Synthliboramphus antiquus	124745642	Synthliboramphus antiquus (Gmelin, 1789) (Animalia)		1789	GBIF
Aethia pygmaea	124745647	Aethia pygmaea (Gmelin, 1789) (Animalia)		1789	GBIF
Phaetusa simplex	127942396	Phaetusa simplex (Gmelin, 1789) (Animalia)		1789	GBIF
Gelochelidon nilotica	131482935	Gelochelidon nilotica (Gmelin, 1789) (Animalia)		1789	GBIF
Columba livia	131881280	Columba livia Gmelin, 1789 (Animalia)		1789	GBIF
Patagioenas speciosa	131498063	Patagioenas speciosa (Gmelin, 1789) (Animalia)		1789	GBIF
Lurocalis semitorquatus	124744698	Lurocalis semitorquatus (Gmelin, 1789) (Animalia)		1789	GBIF
Nyctidromus albicollis	131881293	Nyctidromus albicollis (Gmelin, 1789) (Animalia)		1789	GBIF
Antrostomus carolinensis	126336661	Antrostomus carolinensis (Animalia)		1789	GBIF
Nyctibius grandis	124744685	Nyctibius grandis (Gmelin, 1789) (Animalia)		1789	GBIF
Nyctibius griseus	131881292	Nyctibius griseus (Gmelin, 1789) (Animalia)		1789	GBIF
Nyctibius jamaicensis	124744687	Nyctibius jamaicensis (Gmelin, 1789) (Animalia)		1789	GBIF
Cypseloides niger	124744034	Cypseloides niger (Gmelin, 1789) (Animalia)		1789	GBIF
Panyptila cayennensis	124744108	Panyptila cayennensis (Gmelin, 1789) (Animalia)		1789	GBIF
Attila spadiceus	124746690	Attila spadiceus (Gmelin, 1789) (Animalia)		1789	GBIF
Tyrannus forficatus	124746732	Tyrannus forficatus (Gmelin, 1789) (Animalia)		1789	GBIF
Cyclarhis gujanensis	131879772	Cyclarhis gujanensis (Animalia)		1789	GBIF
Chasiempis sandwichensis	119126584	Chasiempis sandwichensis (J. F. Gmelin, 1789) (Animalia)		1789	GBIF
Progne dominicensis	126343040	Progne dominicensis (Animalia)		1789	GBIF
Progne chalybea	131881315	Progne chalybea (Animalia)		1789	GBIF
Muscicapa sibirica	119126576	Muscicapa sibirica J. F. Gmelin, 1789 (Animalia)		1789	GBIF
Myadestes obscurus	119127412	Myadestes obscurus (J. F. Gmelin, 1789) (Animalia)		1789	GBIF
Hylocichla mustelina	124748690	Hylocichla mustelina (Gmelin, 1789) (Animalia)		1789	GBIF
Turdus obscurus	131483409	Turdus obscurus Gmelin, 1789 (Animalia)		1789	GBIF
Turdus jamaicensis	126344262	Turdus jamaicensis (Animalia)		1789	GBIF
Turdus aurantius	126344264	Turdus aurantius (Animalia)		1789	GBIF
Ixoreus naevius	119127360	Ixoreus naevius (J. F. Gmelin, 1789) (Animalia)		1789	GBIF
Motacilla tschutschensis	119144585	Motacilla tschutschensis Gmelin, 1789 (Animalia)		1789	GBIF
Helmitheros vermivorum	124751437	Helmitheros vermivorum (Gmelin, 1789) (Animalia)		1789	GBIF
Parkesia noveboracensis	131880210	Parkesia noveboracensis (Animalia)		1789	GBIF
Geothlypis aequinoctialis	124751453	Geothlypis aequinoctialis (Gmelin, 1789) (Animalia)		1789	GBIF
Setophaga tigrina	126345825	Setophaga tigrina (Animalia)		1789	GBIF
Setophaga caerulescens	126345835	Setophaga caerulescens (Animalia)		1789	GBIF
Setophaga palmarum	126345836	Setophaga palmarum (Animalia)		1789	GBIF
Setophaga virens	126345853	Setophaga virens (Animalia)		1789	GBIF
Sporophila americana	124762192	Sporophila americana (Gmelin, 1789) (Animalia)		1789	GBIF
Oryzoborus crassirostris	131881835	Oryzoborus crassirostris (Gmelin, 1789) (Animalia)		1789	GBIF
Tiaris canorus	124751881	Tiaris canorus (Gmelin, 1789) (Animalia)		1789	GBIF
Sicalis luteola	124762477	Sicalis luteola (Sparrman, 1789) (Animalia)		1789	GBIF
Pooecetes gramineus	124751317	Pooecetes gramineus (Gmelin, 1789) (Animalia)		1789	GBIF
Passerculus sandwichensis	124761610	Passerculus sandwichensis (Gmelin, 1789) (Animalia)		1789	GBIF
Ammodramus savannarum	124751305	Ammodramus savannarum (Gmelin, 1789) (Animalia)		1789	GBIF
Zonotrichia albicollis	131483438	Zonotrichia albicollis (Gmelin, 1789) (Animalia)		1789	GBIF
Zonotrichia atricapilla	124751293	Zonotrichia atricapilla (Gmelin, 1789) (Animalia)		1789	GBIF
Piranga olivacea	124751606	Piranga olivacea (Gmelin, 1789) (Animalia)		1789	GBIF
Spiza americana	124751923	Spiza americana (Gmelin, 1789) (Animalia)		1789	GBIF
Molothrus bonariensis	126345763	Molothrus bonariensis (Animalia)		1789	GBIF
Euphonia musica	124751669	Euphonia musica (Gmelin, 1789) (Animalia)		1789	GBIF
Psittirostra psittacea	124751210	Psittirostra psittacea (Gmelin, 1789) (Animalia)		1789	GBIF
Loxops coccineus	124751228	Loxops coccineus (Gmelin, 1789) (Animalia)		1789	GBIF
Haemorhous purpureus	110600922	Haemorhous purpureus (Gmelin, 1789) (Animalia)		1789	GBIF
Loxia leucoptera	131483048	Loxia leucoptera Gmelin, 1789 (Animalia)		1789	GBIF
Euplectes franciscanus	124750895	Euplectes franciscanus (Isert, 1789) (Animalia)		1789	GBIF
Euplectes afer	126344896	Euplectes afer (Animalia)		1789	GBIF
Lonchura cantans	119131900	Lonchura cantans (J. F. Gmelin, 1789) (Animalia)		1789	GBIF
Lophura leucomelanos	124742558	Lophura leucomelanos (Latham, 1790) (Animalia)		1790	GBIF
Pelagodroma marina	124746293	Pelagodroma marina (Latham, 1790) (Animalia)		1790	GBIF
Leptodon cayanensis	124745659	Leptodon cayanensis (Latham, 1790) (Animalia)		1790	GBIF
Harpagus bidentatus	131881273	Harpagus bidentatus (Latham, 1790) (Animalia)		1790	GBIF
Busarellus nigricollis	127942270	Busarellus nigricollis (Latham, 1790) (Animalia)		1790	GBIF
Buteogallus meridionalis	131881765	Buteogallus meridionalis (Latham, 1790) (Animalia)		1790	GBIF
Pseudastur albicollis	116653042	Pseudastur albicollis (Latham, 1790) (Animalia)		1790	GBIF
Buteo nitidus	131881271	Buteo nitidus (Latham, 1790) (Animalia)		1790	GBIF
Streptopelia orientalis	124744836	Streptopelia orientalis (Latham, 1790) (Animalia)		1790	GBIF
Pulsatrix perspicillata	124744594	Pulsatrix perspicillata (Latham, 1790) (Animalia)		1790	GBIF
Caprimulgus indicus	124744736	Caprimulgus indicus Latham, 1790 (Animalia)		1790	GBIF
Chloroceryle amazona	131881355	Chloroceryle amazona (Latham, 1790) (Animalia)		1790	GBIF
Tyrannulus elatus	131881928	Tyrannulus elatus (Animalia)		1790	GBIF
Sayornis phoebe	124746610	Sayornis phoebe (Latham, 1790) (Animalia)		1790	GBIF
Sitta carolinensis	124749211	Sitta carolinensis Latham, 1790 (Animalia)		1790	GBIF
Sitta pusilla	124749203	Sitta pusilla Latham, 1790 (Animalia)		1790	GBIF
Cistothorus platensis	131881317	Cistothorus platensis (Latham, 1790) (Animalia)		1790	GBIF
Thryothorus ludovicianus	124749274	Thryothorus ludovicianus (Latham, 1790) (Animalia)		1790	GBIF
Melospiza georgiana	124751288	Melospiza georgiana (Latham, 1790) (Animalia)		1790	GBIF
Egretta gularis	124761338	Egretta gularis (Bosc, 1792) (Animalia)		1792	GBIF
Patagioenas cayennensis	131881943	Patagioenas cayennensis (Bonnaterre, 1792) (Animalia)		1792	GBIF
Patagioenas squamosa	126336331	Patagioenas squamosa (Animalia)		1792	GBIF
Coragyps atratus	131879699	Coragyps atratus (Animalia)	(Bechstein, 1793)	1793	GBIF
Phylloscopus sibilatrix	131483225	Phylloscopus sibilatrix (Bechstein, 1793) (Animalia)		1793	GBIF
Glareola maldivarum	131482937	Glareola maldivarum Forster, 1795 (Animalia)		1795	GBIF
Aphelocoma coerulescens	124748006	Aphelocoma coerulescens (Bosc, 1795) (Animalia)		1795	GBIF
Streptoprocne zonaris	131881296	Streptoprocne zonaris (Animalia)		1796	GBIF
Gymnogyps californianus	124746145	Gymnogyps californianus (Shaw, 1797) (Animalia)		1797	GBIF
Callipepla californica	124742626	Callipepla californica (Shaw, 1798) (Animalia)		1798	GBIF
Sialia currucoides	119127398	Sialia currucoides (Bechstein, 1798) (Animalia)		1798	GBIF
Spizella passerina	124751310	Spizella passerina (Bechstein, 1798) (Animalia)		1798	GBIF
Strix varia	124744580	Strix varia Barton, 1799 (Animalia)		1799	GBIF
Morphnus guianensis	124745852	Morphnus guianensis (Daudin, 1800) (Animalia)		1800	GBIF
Spizaetus ornatus	124745886	Spizaetus ornatus (Daudin, 1800) (Animalia)		1800	GBIF
Megascops nudipes	124744547	Megascops nudipes (Daudin, 1800) (Animalia)		1800	GBIF
Lophostrix cristata	124744593	Lophostrix cristata (Daudin, 1800) (Animalia)		1800	GBIF
Falco rufigularis	124745935	Falco rufigularis Daudin, 1800 (Animalia)		1800	GBIF
Corvus leucognaphalus	124748098	Corvus leucognaphalus Daudin, 1800 (Animalia)		1800	GBIF
Loxigilla portoricensis	124751886	Loxigilla portoricensis (Daudin, 1800) (Animalia)		1800	GBIF
Anthracothorax viridis	124744193	Anthracothorax viridis (Audebert & Vieillot, 1801) (Animalia)		1801	GBIF
Heliomaster longirostris	124744420	Heliomaster longirostris (Audebert & Vieillot, 1801) (Animalia)		1801	GBIF
Chlorostilbon maugaeus	124744225	Chlorostilbon maugaeus (Audebert & Vieillot, 1801) (Animalia)		1801	GBIF
Chen canagica	124742690	Chen canagica (Sevastianov, 1802) (Animalia)		1802	GBIF
Phaethon lepturus	124745976	Phaethon lepturus Daudin, 1802 (Animalia)		1802	GBIF
Hirundapus caudacutus	124744088	Hirundapus caudacutus (Latham, 1802) (Animalia)		1802	GBIF
Apus pacificus	124744123	Apus pacificus (Latham, 1802) (Animalia)		1802	GBIF
Branta leucopsis	131482687	Branta leucopsis (Bechstein, 1803) (Animalia)		1803	GBIF
Tringa stagnatilis	131483397	Tringa stagnatilis (Bechstein, 1803) (Animalia)		1803	GBIF
Melanerpes portoricensis	124742881	Melanerpes portoricensis (Daudin, 1803) (Animalia)		1803	GBIF
Melopsittacus undulatus	124743829	Melopsittacus undulatus (Shaw, 1805) (Animalia)		1805	GBIF
Poecilotriccus sylvia	131881418	Poecilotriccus sylvia (Desmarest, 1806) (Animalia)		1806	GBIF
Accipiter striatus	124762228	Accipiter striatus Vieillot, 1807 (Animalia)		1807	GBIF
Lonchura atricapilla	124761241	Lonchura atricapilla (Vieillot, 1807) (Animalia)		1807	GBIF
Pseudoscops clamator	119129160	Pseudoscops clamator (Vieillot, 1808) (Animalia)		1808	GBIF
Tyrannus savana	131881302	Tyrannus savana (Animalia)		1808	GBIF
Vireo flavifrons	126341876	Vireo flavifrons (Animalia)		1808	GBIF
Vireo gilvus	124747906	Vireo gilvus (Vieillot, 1808) (Animalia)		1808	GBIF
Vireo altiloquus	124747903	Vireo altiloquus (Vieillot, 1808) (Animalia)		1808	GBIF
Tachycineta bicolor	124749394	Tachycineta bicolor (Vieillot, 1808) (Animalia)		1808	GBIF
Petrochelidon fulva	119126408	Petrochelidon fulva (Vieillot, 1808) (Animalia)		1808	GBIF
Margarops fuscatus	124749195	Margarops fuscatus (Vieillot, 1808) (Animalia)		1808	GBIF
Mimus gilvus	131879763	Mimus gilvus (Animalia)		1808	GBIF
Bombycilla cedrorum	124748588	Bombycilla cedrorum Vieillot, 1808 (Animalia)		1808	GBIF
Aythya collaris	131482668	Aythya collaris (Donovan, 1809) (Animalia)		1809	GBIF
Zenaida aurita	124744892	Zenaida aurita (Temminck, 1809) (Animalia)		1809	GBIF
Geotrygon violacea	124744936	Geotrygon violacea (Temminck, 1809) (Animalia)		1809	GBIF
Picoides borealis	124742961	Picoides borealis (Vieillot, 1809) (Animalia)		1809	GBIF
Troglodytes aedon	131881316	Troglodytes aedon (Animalia)		1809	GBIF
Parkesia motacilla	124751441	Parkesia motacilla (Vieillot, 1809) (Animalia)		1809	GBIF
Setophaga discolor	126345844	Setophaga discolor (Animalia)		1809	GBIF
Geothlypis philadelphia	126345803	Geothlypis philadelphia (Animalia)	(Wilson, 1810)	1810	GBIF
Columbina talpacoti	126336413	Columbina talpacoti (Animalia)		1810	GBIF
Vireo solitarius	124747897	Vireo solitarius (Wilson, 1810) (Animalia)		1810	GBIF
Cistothorus palustris	119126527	Cistothorus palustris (A. Wilson, 1810) (Animalia)		1810	GBIF
Setophaga cerulea	126345826	Setophaga cerulea (Animalia)		1810	GBIF
Setophaga castanea	126345830	Setophaga castanea (Animalia)		1810	GBIF
Spizella arborea	119127099	Spizella arborea (A. Wilson, 1810) (Animalia)		1810	GBIF
Spizella pusilla	119127108	Spizella pusilla (A. Wilson, 1810) (Animalia)		1810	GBIF
Melospiza melodia	119127153	Melospiza melodia (A. Wilson, 1810) (Animalia)		1810	GBIF
Spinus pinus	119148727	Spinus pinus (A. Wilson, 1810) [=> Carduelis pinus (A. Wilson, 1810)] (Animalia)		1810	GBIF
Geothlypis formosa	126345804	Geothlypis formosa (Animalia)	(Wilson,A, 1811)	1811	GBIF
Phalacrocorax pelagicus	124761208	Phalacrocorax pelagicus Pallas, 1811 (Animalia)		1811	GBIF
Ictinia mississippiensis	126338524	Ictinia mississippiensis (Animalia)		1811	GBIF
Haliaeetus pelagicus	124745694	Haliaeetus pelagicus (Pallas, 1811) (Animalia)		1811	GBIF
Cepphus columba	124745636	Cepphus columba Pallas, 1811 (Animalia)		1811	GBIF
Brachyramphus perdix	124761216	Brachyramphus perdix (Pallas, 1811) (Animalia)		1811	GBIF
Ptychoramphus aleuticus	124745644	Ptychoramphus aleuticus (Pallas, 1811) (Animalia)		1811	GBIF
Aethia pusilla	124745648	Aethia pusilla (Pallas, 1811) (Animalia)		1811	GBIF
Cerorhinca monocerata	124745649	Cerorhinca monocerata (Pallas, 1811) (Animalia)		1811	GBIF
Chlidonias hybrida	124745619	Chlidonias hybrida (Pallas, 1811) (Animalia)		1811	GBIF
Geotrygon mystacea	124744935	Geotrygon mystacea (Temminck, 1811) (Animalia)		1811	GBIF
Coccyzus erythropthalmus	124743645	Coccyzus erythropthalmus (Wilson, 1811) (Animalia)		1811	GBIF
Ara ambiguus	124743890	Ara ambiguus (Bechstein, 1811) (Animalia)		1811	GBIF
Ara tricolor	124761382	Ara tricolor Bechstein, 1811 (Animalia)		1811	GBIF
Nucifraga columbiana	124748069	Nucifraga columbiana (Wilson, 1811) (Animalia)		1811	GBIF
Phylloscopus proregulus	131483223	Phylloscopus proregulus (Pallas, 1811) (Animalia)		1811	GBIF
Muscicapa dauurica	124748806	Muscicapa dauurica Pallas, 1811 (Animalia)		1811	GBIF
Ficedula albicilla	125700285	Ficedula albicilla (Pallas, 1811) (Animalia)		1811	GBIF
Catharus guttatus	124748689	Catharus guttatus (Pallas, 1811) (Animalia)		1811	GBIF
Anthus cervinus	131482627	Anthus cervinus (Pallas, 1811) (Animalia)		1811	GBIF
Oreothlypis peregrina	115376126	Oreothlypis peregrina (Wilson, 1811) (Animalia)		1811	GBIF
Oreothlypis ruficapilla	115376128	Oreothlypis ruficapilla (Wilson, 1811) (Animalia)		1811	GBIF
Setophaga magnolia	126345829	Setophaga magnolia (Animalia)		1811	GBIF
Setophaga pinus	126345837	Setophaga pinus (Animalia)		1811	GBIF
Cardellina pusilla	126345881	Cardellina pusilla (Animalia)		1811	GBIF
Tersina viridis	131498055	Tersina viridis (Illiger, 1811) (Animalia)		1811	GBIF
Ammodramus maritimus	119127037	Ammodramus maritimus (A. Wilson, 1811) (Animalia)		1811	GBIF
Piranga ludoviciana	126345922	Piranga ludoviciana (Animalia)		1811	GBIF
Leucosticte arctoa	124751152	Leucosticte arctoa (Pallas, 1811) (Animalia)		1811	GBIF
Bartramia longicauda	131482675	Bartramia longicauda (Bechstein, 1812) (Animalia)		1812	GBIF
Numenius americanus	124745344	Numenius americanus Bechstein, 1812 (Animalia)		1812	GBIF
Calidris temminckii	131482729	Calidris temminckii (Leisler, 1812) (Animalia)		1812	GBIF
Calidris minuta	131482726	Calidris minuta (Leisler, 1812) (Animalia)		1812	GBIF
Antrostomus vociferus	126336653	Antrostomus vociferus (Animalia)		1812	GBIF
Corvus ossifragus	124748092	Corvus ossifragus Wilson, 1812 (Animalia)		1812	GBIF
Oporornis agilis	126345800	Oporornis agilis (Animalia)		1812	GBIF
Botaurus lentiginosus	124746088	Botaurus lentiginosus (Rackett, 1813) (Animalia)		1813	GBIF
Tringa solitaria	131879742	Tringa solitaria (Animalia)		1813	GBIF
Sterna dougallii	131483332	Sterna dougallii Montagu, 1813 (Animalia)		1813	GBIF
Aythya valisineria	131482673	Aythya valisineria (Wilson, 1814) (Animalia)		1814	GBIF
Charadrius wilsonia	124745450	Charadrius wilsonia Ord, 1814 (Animalia)		1814	GBIF
Cymbilaimus lineatus	131498047	Cymbilaimus lineatus (Leach, 1814) (Animalia)		1814	GBIF
Cygnus columbianus	131482845	Cygnus columbianus (Ord, 1815) (Animalia)		1815	GBIF
Stercorarius pomarinus	131483326	Stercorarius pomarinus (Temminck, 1815) (Animalia)		1815	GBIF
Chroicocephalus philadelphia	119147097	Chroicocephalus philadelphia (Ord, 1815) (Animalia)		1815	GBIF
Larus delawarensis	131483012	Larus delawarensis Ord, 1815 (Animalia)		1815	GBIF
Chlidonias leucopterus	131482781	Chlidonias leucopterus (Temminck, 1815) (Animalia)		1815	GBIF
Dendrocygna bicolor	127942254	Dendrocygna bicolor (Vieillot, 1816) (Animalia)		1816	GBIF
Anas cyanoptera	124742752	Anas cyanoptera Vieillot, 1816 (Animalia)		1816	GBIF
Buteo brachyurus	131881270	Buteo brachyurus Vieillot, 1816 (Animalia)		1816	GBIF
Buteo albicaudatus	124745834	Buteo albicaudatus Vieillot, 1816 (Animalia)		1816	GBIF
Spizaetus melanoleucus	124745875	Spizaetus melanoleucus (Vieillot, 1816) (Animalia)		1816	GBIF
Tringa brevipes	119125280	Tringa brevipes (Vieillot, 1816) (Animalia)		1816	GBIF
Galbula ruficauda	131881352	Galbula ruficauda Cuvier, 1816 (Animalia)		1816	GBIF
Milvago chimachima	131879694	Milvago chimachima (Animalia)		1816	GBIF
Taraba major	131881404	Taraba major (Animalia)		1816	GBIF
Setophaga pitiayumi	126345828	Setophaga pitiayumi (Animalia)	(Vieillot, 1817)	1817	GBIF
Plegadis chihi	124746102	Plegadis chihi (Vieillot, 1817) (Animalia)		1817	GBIF
Rostrhamus sociabilis	127942266	Rostrhamus sociabilis (Vieillot, 1817) (Animalia)		1817	GBIF
Accipiter bicolor	124745790	Accipiter bicolor (Vieillot, 1817) (Animalia)		1817	GBIF
Geranospiza caerulescens	124745803	Geranospiza caerulescens (Vieillot, 1817) (Animalia)		1817	GBIF
Numenius tenuirostris	131483120	Numenius tenuirostris Vieillot, 1817 (Animalia)		1817	GBIF
Coccycua minuta	131879544	Coccycua minuta (Animalia)		1817	GBIF
Coccyzus melacoryphus	124743650	Coccyzus melacoryphus Vieillot, 1817 (Animalia)		1817	GBIF
Megascops choliba	131881417	Megascops choliba (Vieillot, 1817) (Animalia)		1817	GBIF
Steatornis caripensis	124744684	Steatornis caripensis Humboldt, 1817 (Animalia)		1817	GBIF
Streptoprocne rutila	131881079	Streptoprocne rutila (Animalia)		1817	GBIF
Anthracothorax nigricollis	131881769	Anthracothorax nigricollis (Vieillot, 1817) (Animalia)		1817	GBIF
Priotelus roseigaster	124743346	Priotelus roseigaster (Vieillot, 1817) (Animalia)		1817	GBIF
Trogon collaris	124743357	Trogon collaris Vieillot, 1817 (Animalia)		1817	GBIF
Micrastur ruficollis	131881277	Micrastur ruficollis (Vieillot, 1817) (Animalia)		1817	GBIF
Micrastur semitorquatus	124745904	Micrastur semitorquatus (Vieillot, 1817) (Animalia)		1817	GBIF
Myrmotherula axillaris	124746976	Myrmotherula axillaris (Vieillot, 1817) (Animalia)		1817	GBIF
Myiopagis viridicata	131881353	Myiopagis viridicata (Vieillot, 1817) (Animalia)		1817	GBIF
Pygochelidon cyanoleuca	131881970	Pygochelidon cyanoleuca (Animalia)		1817	GBIF
Stelgidopteryx ruficollis	131881851	Stelgidopteryx ruficollis (Animalia)		1817	GBIF
Petrochelidon pyrrhonota	126343093	Petrochelidon pyrrhonota (Animalia)		1817	GBIF
Catharus fuscescens	124748686	Catharus fuscescens (Stephens, 1817) (Animalia)		1817	GBIF
Saltator albicollis	124761666	Saltator albicollis Vieillot, 1817 (Animalia)		1817	GBIF
Saltator coerulescens	131881397	Saltator coerulescens (Animalia)		1817	GBIF
Emberizoides herbicola	124751828	Emberizoides herbicola (Vieillot, 1817) (Animalia)		1817	GBIF
Habia rubica	131497935	Habia rubica (Vieillot, 1817) (Animalia)		1817	GBIF
Estrilda caerulescens	124750956	Estrilda caerulescens (Vieillot, 1817) (Animalia)		1817	GBIF
Estrilda melpoda	124750964	Estrilda melpoda (Vieillot, 1817) (Animalia)		1817	GBIF
Gallinula galeata	131880207	Gallinula galeata (Animalia)	(Lichtenstein, 1818)	1818	GBIF
Puffinus gravis	131483279	Puffinus gravis (O'Reilly, 1818) (Animalia)		1818	GBIF
Oceanodroma leucorhoa	127942213	Oceanodroma leucorhoa (Vieillot, 1818) (Animalia)		1818	GBIF
Elanus leucurus	128008212	Elanus leucurus (Animalia)		1818	GBIF
Charadrius collaris	124745464	Charadrius collaris Vieillot, 1818 (Animalia)		1818	GBIF
Chroicocephalus cirrocephalus	127942189	Chroicocephalus cirrocephalus (Vieillot, 1818) (Animalia)		1818	GBIF
Larus crassirostris	124745540	Larus crassirostris Vieillot, 1818 (Animalia)		1818	GBIF
Patagioenas plumbea	131881941	Patagioenas plumbea (Vieillot, 1818) (Animalia)		1818	GBIF
Doricha enicura	124744427	Doricha enicura (Vieillot, 1818) (Animalia)		1818	GBIF
Hylocharis leucotis	124744246	Hylocharis leucotis (Vieillot, 1818) (Animalia)		1818	GBIF
Piculus chrysochloros	124742985	Piculus chrysochloros (Vieillot, 1818) (Animalia)		1818	GBIF
Agapornis roseicollis	124743850	Agapornis roseicollis (Vieillot, 1818) (Animalia)		1818	GBIF
Sittasomus griseicapillus	124747334	Sittasomus griseicapillus (Vieillot, 1818) (Animalia)		1818	GBIF
Dendrocincla fuliginosa	131881690	Dendrocincla fuliginosa (Vieillot, 1818) (Animalia)		1818	GBIF
Philydor rufum	124747290	Philydor rufum (Vieillot, 1818) (Animalia)		1818	GBIF
Platyrinchus mystaceus	131881926	Platyrinchus mystaceus Vieillot, 1818 (Animalia)		1818	GBIF
Empidonax virescens	131881308	Empidonax virescens (Vieillot, 1818) (Animalia)		1818	GBIF
Colonia colonus	131881901	Colonia colonus (Vieillot, 1818) (Animalia)		1818	GBIF
Sirystes sibilator	124746698	Sirystes sibilator (Vieillot, 1818) (Animalia)		1818	GBIF
Legatus leucophaius	131881383	Legatus leucophaius (Vieillot, 1818) (Animalia)		1818	GBIF
Empidonomus varius	131881664	Empidonomus varius (Vieillot, 1818) (Animalia)		1818	GBIF
Pachyramphus polychopterus	131498014	Pachyramphus polychopterus (Vieillot, 1818) (Animalia)		1818	GBIF
Ramphocinclus brachyurus	124749193	Ramphocinclus brachyurus (Vieillot, 1818) (Animalia)		1818	GBIF
Hemithraupis flavicollis	131881737	Hemithraupis flavicollis (Vieillot, 1818) (Animalia)		1818	GBIF
Calidris subruficollis			(Vieillot, 1819)	1819	Manual
Jabiru mycteria	127942248	Jabiru mycteria (Lichtenstein, 1819) (Animalia)		1819	GBIF
Rallus limicola	124745199	Rallus limicola Vieillot, 1819 (Animalia)		1819	GBIF
Calidris minutilla	127942302	Calidris minutilla (Vieillot, 1819) (Animalia)		1819	GBIF
Calidris fuscicollis	131482723	Calidris fuscicollis (Vieillot, 1819) (Animalia)		1819	GBIF
Calidris melanotos	131482725	Calidris melanotos (Vieillot, 1819) (Animalia)		1819	GBIF
Phalaropus tricolor	131483194	Phalaropus tricolor (Vieillot, 1819) (Animalia)		1819	GBIF
Stercorarius longicaudus	131483324	Stercorarius longicaudus Vieillot, 1819 (Animalia)		1819	GBIF
Xema sabini	127942327	Xema sabini (Sabine, 1819) (Animalia)		1819	GBIF
Sternula superciliaris	127942200	Sternula superciliaris (Vieillot, 1819) (Animalia)		1819	GBIF
Glyphorynchus spirurus	131498020	Glyphorynchus spirurus (Vieillot, 1819) (Animalia)		1819	GBIF
Machetornis rixosa	131879942	Machetornis rixosa (Animalia)		1819	GBIF
Tyrannus melancholicus	131881301	Tyrannus melancholicus (Animalia)		1819	GBIF
Troglodytes hiemalis	116663747	Troglodytes hiemalis Viellot, 1819 (Animalia)		1819	GBIF
Pheugopedius rutilus	126343988	Pheugopedius rutilus (Animalia)		1819	GBIF
Ramphocaenus melanurus	131497943	Ramphocaenus melanurus Vieillot, 1819 (Animalia)		1819	GBIF
Quiscalus major	124752045	Quiscalus major Vieillot, 1819 (Animalia)		1819	GBIF
Meleagris ocellata	119127635	Meleagris ocellata Cuvier, 1820 (Animalia)		1820	GBIF
Pterodroma hasitata	127942209	Pterodroma hasitata (Kuhl, 1820) (Animalia)		1820	GBIF
Oceanites oceanicus	124746290	Oceanites oceanicus (Kuhl, 1820) (Animalia)		1820	GBIF
Spizaetus tyrannus	126338402	Spizaetus tyrannus (Animalia)		1820	GBIF
Haematopus palliatus	124745423	Haematopus palliatus Temminck, 1820 (Animalia)		1820	GBIF
Neomorphus geoffroyi	124743672	Neomorphus geoffroyi (Temminck, 1820) (Animalia)		1820	GBIF
Colaptes rubiginosus	124742988	Colaptes rubiginosus (Swainson, 1820) (Animalia)		1820	GBIF
Dendrocolaptes picumnus	131881375	Dendrocolaptes picumnus Lichtenstein, 1820 (Animalia)		1820	GBIF
Campylorhamphus trochilirostris	131881696	Campylorhamphus trochilirostris (Lichtenstein, 1820) (Animalia)		1820	GBIF
Rhynchocyclus olivaceus	124746541	Rhynchocyclus olivaceus (Temminck, 1820) (Animalia)		1820	GBIF
Turdus naumanni	124748720	Turdus naumanni Temminck, 1820 (Animalia)		1820	GBIF
Spinus cucullatus				1820	Manual
Helicolestes hamatus	127942192	Helicolestes hamatus (Temminck, 1821) (Animalia)		1821	GBIF
Accipiter soloensis	124745755	Accipiter soloensis (Horsfield, 1821) (Animalia)		1821	GBIF
Calidris tenuirostris	131482730	Calidris tenuirostris (Horsfield, 1821) (Animalia)		1821	GBIF
Calidris acuminata	131482716	Calidris acuminata (Horsfield, 1821) (Animalia)		1821	GBIF
Fratercula corniculata	126338195	Fratercula corniculata (Animalia)		1821	GBIF
Xenops rutilans	131881824	Xenops rutilans (Animalia)		1821	GBIF
Oxyruncus cristatus	119132862	Oxyruncus cristatus Swainson, 1821 (Animalia)		1821	GBIF
Thraupis palmarum	131881887	Thraupis palmarum (Animalia)		1821	GBIF
Chondrohierax uncinatus	131881272	Chondrohierax uncinatus (Temminck, 1822) (Animalia)		1822	GBIF
Larus glaucoides	131483015	Larus glaucoides Meyer, 1822 (Animalia)		1822	GBIF
Ninox scutulata	124744638	Ninox scutulata (Raffles, 1822) (Animalia)		1822	GBIF
Falco femoralis	124745933	Falco femoralis Temminck, 1822 (Animalia)		1822	GBIF
Herpsilochmus rufimarginatus	131498023	Herpsilochmus rufimarginatus (Temminck, 1822) (Animalia)		1822	GBIF
Elaenia flavogaster	131881377	Elaenia flavogaster (Thunberg, 1822) (Animalia)		1822	GBIF
Corvus brachyrhynchos	124748091	Corvus brachyrhynchos Brehm, 1822 (Animalia)		1822	GBIF
Piranga flava	131881335	Piranga flava (Vieillot, 1822) (Animalia)		1822	GBIF
Dendragapus obscurus	124762334	Dendragapus obscurus (Say, 1823) (Animalia)		1823	GBIF
Buteo platypterus	131881268	Buteo platypterus (Vieillot, 1823) (Animalia)		1823	GBIF
Limnodromus scolopaceus	131483034	Limnodromus scolopaceus (Say, 1823) (Animalia)		1823	GBIF
Larus dominicanus	124745550	Larus dominicanus Lichtenstein, 1823 (Animalia)		1823	GBIF
Thalasseus bergii	119147207	Thalasseus bergii (Lichtenstein, 1823) (Animalia)		1823	GBIF
Patagioenas fasciata	131881942	Patagioenas fasciata (Say, 1823) (Animalia)		1823	GBIF
Monasa morphoeus	119128143	Monasa morphoeus (Hahn & Kuster, 1823) (Animalia)		1823	GBIF
Ramphastos ambiguus	131498069	Ramphastos ambiguus Swainson, 1823 (Animalia)		1823	GBIF
Nandayus nenday	124743920	Nandayus nenday (Vieillot, 1823) (Animalia)		1823	GBIF
Dysithamnus mentalis	131881376	Dysithamnus mentalis (Temminck, 1823) (Animalia)		1823	GBIF
Lochmias nematura	131881692	Lochmias nematura (Lichtenstein, 1823) (Animalia)		1823	GBIF
Synallaxis albescens	131881817	Synallaxis albescens (Animalia)		1823	GBIF
Capsiempis flaveola	131880025	Capsiempis flaveola (Animalia)		1823	GBIF
Mionectes oleagineus	131881390	Mionectes oleagineus (Lichtenstein, 1823) (Animalia)		1823	GBIF
Pitangus lictor	127942348	Pitangus lictor (Lichtenstein, 1823) (Animalia)		1823	GBIF
Tyrannus verticalis	124746731	Tyrannus verticalis Say, 1823 (Animalia)		1823	GBIF
Tityra inquisitor	124746781	Tityra inquisitor (Lichtenstein, 1823) (Animalia)		1823	GBIF
Pica hudsonia	126342375	Pica hudsonia (Animalia)		1823	GBIF
Salpinctes obsoletus	124749244	Salpinctes obsoletus (Say, 1823) (Animalia)		1823	GBIF
Regulus satrapa	124749486	Regulus satrapa Lichtenstein, 1823 (Animalia)		1823	GBIF
Turdus fumigatus	124748748	Turdus fumigatus Lichtenstein, 1823 (Animalia)		1823	GBIF
Oreothlypis celata	110605330	Oreothlypis celata (Say, 1823) (Animalia)		1823	GBIF
Sporophila nigricollis	131881688	Sporophila nigricollis (Animalia)		1823	GBIF
Peucaea aestivalis	126345549	Peucaea aestivalis (Animalia)		1823	GBIF
Chondestes grammacus	124751318	Chondestes grammacus (Say, 1823) (Animalia)		1823	GBIF
Passerina amoena	124751958	Passerina amoena (Say, 1823) (Animalia)		1823	GBIF
Spinus psaltria	119148728	Spinus psaltria (Say, 1823) [=> Carduelis psaltria (Say, 1823)] (Animalia)		1823	GBIF
Estrilda troglodytes	124750967	Estrilda troglodytes (Lichtenstein, 1823) (Animalia)		1823	GBIF
Accipiter poliogaster	124745746	Accipiter poliogaster (Temminck, 1824) (Animalia)		1824	GBIF
Parabuteo unicinctus	124745819	Parabuteo unicinctus (Temminck, 1824) (Animalia)		1824	GBIF
Charadrius melodus	124745457	Charadrius melodus Ord, 1824 (Animalia)		1824	GBIF
Rhodostethia rosea	124745581	Rhodostethia rosea (MacGillivray, 1824) (Animalia)		1824	GBIF
Dromococcyx phasianellus	124743668	Dromococcyx phasianellus (Spix, 1824) (Animalia)		1824	GBIF
Baryphthengus martii	131881809	Baryphthengus martii (Spix, 1824) (Animalia)		1824	GBIF
Pionus senilis	124743996	Pionus senilis (Spix, 1824) (Animalia)		1824	GBIF
Hyloctistes subulatus	124747274	Hyloctistes subulatus (Spix, 1824) (Animalia)		1824	GBIF
Camptostoma obsoletum	131881369	Camptostoma obsoletum (Temminck, 1824) (Animalia)		1824	GBIF
Neochen jubata	127942373	Neochen jubata (Spix, 1825) (Animalia)		1825	GBIF
Tigrisoma fasciatum	127942244	Tigrisoma fasciatum (Such, 1825) (Animalia)		1825	GBIF
Gampsonyx swainsonii	131881668	Gampsonyx swainsonii Vigors, 1825 (Animalia)		1825	GBIF
Charadrius semipalmatus	124745447	Charadrius semipalmatus Bonaparte, 1825 (Animalia)		1825	GBIF
Gallinago delicata	127942176	Gallinago delicata (Ord, 1825) (Animalia)		1825	GBIF
Pterocles exustus	124745292	Pterocles exustus Temminck, 1825 (Animalia)		1825	GBIF
Priotelus temnurus	124743345	Priotelus temnurus (Temminck, 1825) (Animalia)		1825	GBIF
Falco deiroleucus	131497890	Falco deiroleucus Temminck, 1825 (Animalia)		1825	GBIF
Myrmeciza longipes	131881716	Myrmeciza longipes (Swainson, 1825) (Animalia)		1825	GBIF
Phaeomyias murina	131881920	Phaeomyias murina (Spix, 1825) (Animalia)		1825	GBIF
Tolmomyias sulphurescens	131497940	Tolmomyias sulphurescens (Spix, 1825) (Animalia)		1825	GBIF
Contopus cinereus	124746590	Contopus cinereus (Spix, 1825) (Animalia)		1825	GBIF
Sayornis saya	124746611	Sayornis saya (Bonaparte, 1825) (Animalia)		1825	GBIF
Myiozetetes similis	131881392	Myiozetetes similis (Spix, 1825) (Animalia)		1825	GBIF
Tityra semifasciata	124746780	Tityra semifasciata (Spix, 1825) (Animalia)		1825	GBIF
Lepidothrix coronata	119140795	Lepidothrix coronata (Spix, 1825) (Animalia)		1825	GBIF
Aphelocoma ultramarina	124755942	Aphelocoma ultramarina (Bonaparte, 1825) (Animalia)		1825	GBIF
Myiothlypis fulvicauda	126345867	Myiothlypis fulvicauda (Animalia)		1825	GBIF
Eucometis penicillata	131881378	Eucometis penicillata (Spix, 1825) (Animalia)		1825	GBIF
Cacicus melanicterus	124751984	Cacicus melanicterus (Bonaparte, 1825) (Animalia)		1825	GBIF
Coccothraustes vespertinus	119126935	Coccothraustes vespertinus (W. Cooper, 1825) (Animalia)		1825	GBIF
Charadrius leschenaultii	131482772	Charadrius leschenaultii Lesson, 1826 (Animalia)		1826	GBIF
Calidris himantopus	127942341	Calidris himantopus (Bonaparte, 1826) (Animalia)		1826	GBIF
Xiphidiopicus percussus	124742904	Xiphidiopicus percussus (Temminck, 1826) (Animalia)		1826	GBIF
Tyrannus vociferans	124746729	Tyrannus vociferans Swainson, 1826 (Animalia)		1826	GBIF
Tyrannus crassirostris	124746730	Tyrannus crassirostris Swainson, 1826 (Animalia)		1826	GBIF
Corvus nasicus	124748097	Corvus nasicus Temminck, 1826 (Animalia)		1826	GBIF
Xanthocephalus xanthocephalus	124752013	Xanthocephalus xanthocephalus (Bonaparte, 1826) (Animalia)		1826	GBIF
Melozone fusca			Swainson, 1827	1827	Manual
Centrocercus urophasianus	124761355	Centrocercus urophasianus (Bonaparte, 1827) (Animalia)		1827	GBIF
Larosterna inca	127942397	Larosterna inca (Lesson, 1827) (Animalia)		1827	GBIF
Patagioenas inornata	124744822	Patagioenas inornata (Vigors, 1827) (Animalia)		1827	GBIF
Crotophaga sulcirostris	131881291	Crotophaga sulcirostris Swainson, 1827 (Animalia)		1827	GBIF
Colibri thalassinus	131881298	Colibri thalassinus (Swainson, 1827) (Animalia)		1827	GBIF
Eugenes fulgens	124744328	Eugenes fulgens (Swainson, 1827) (Animalia)		1827	GBIF
Lampornis amethystinus	124744308	Lampornis amethystinus Swainson, 1827 (Animalia)		1827	GBIF
Calothorax lucifer	124744431	Calothorax lucifer (Swainson, 1827) (Animalia)		1827	GBIF
Selasphorus platycercus	124744453	Selasphorus platycercus (Swainson, 1827) (Animalia)		1827	GBIF
Cynanthus latirostris	124744232	Cynanthus latirostris Swainson, 1827 (Animalia)		1827	GBIF
Trogon mexicanus	124743355	Trogon mexicanus Swainson, 1827 (Animalia)		1827	GBIF
Momotus mexicanus	124743400	Momotus mexicanus Swainson, 1827 (Animalia)		1827	GBIF
Melanerpes formicivorus	131881300	Melanerpes formicivorus (Swainson, 1827) (Animalia)		1827	GBIF
Melanerpes radiolatus	124742890	Melanerpes radiolatus (Wagler, 1827) (Animalia)		1827	GBIF
Melanerpes superciliaris	124742897	Melanerpes superciliaris (Temminck, 1827) (Animalia)		1827	GBIF
Colaptes fernandinae	124742995	Colaptes fernandinae Vigors, 1827 (Animalia)		1827	GBIF
Rhynchopsitta pachyrhyncha	124743923	Rhynchopsitta pachyrhyncha (Swainson, 1827) (Animalia)		1827	GBIF
Xiphorhynchus flavigaster	124747358	Xiphorhynchus flavigaster Swainson, 1827 (Animalia)		1827	GBIF
Lepidocolaptes leucogaster	124747362	Lepidocolaptes leucogaster (Swainson, 1827) (Animalia)		1827	GBIF
Empidonax affinis	124746604	Empidonax affinis (Swainson, 1827) (Animalia)		1827	GBIF
Sayornis nigricans	131497897	Sayornis nigricans (Swainson, 1827) (Animalia)		1827	GBIF
Myiarchus barbirostris	124746702	Myiarchus barbirostris (Swainson, 1827) (Animalia)		1827	GBIF
Calocitta formosa	124748036	Calocitta formosa (Swainson, 1827) (Animalia)		1827	GBIF
Tachycineta thalassina	124749399	Tachycineta thalassina (Swainson, 1827) (Animalia)		1827	GBIF
Thryomanes bewickii	124749254	Thryomanes bewickii (Audubon, 1827) (Animalia)		1827	GBIF
Cinclus mexicanus	124748591	Cinclus mexicanus Swainson, 1827 (Animalia)		1827	GBIF
Melanotis caerulescens	124749164	Melanotis caerulescens (Swainson, 1827) (Animalia)		1827	GBIF
Toxostoma curvirostre	124749186	Toxostoma curvirostre (Swainson, 1827) (Animalia)		1827	GBIF
Ptiliogonys cinereus	119150007	Ptiliogonys cinereus Swainson, 1827 [=> Ptilogonys cinereus Swainson, 1827] (Animalia)		1827	GBIF
Cardellina rubra	126345883	Cardellina rubra (Animalia)		1827	GBIF
Myioborus miniatus	131881329	Myioborus miniatus (Swainson, 1827) (Animalia)		1827	GBIF
Pipilo maculatus	124761236	Pipilo maculatus Swainson, 1827 (Animalia)		1827	GBIF
Aimophila rufescens	124751334	Aimophila rufescens (Swainson, 1827) (Animalia)		1827	GBIF
Piranga bidentata	119127466	Piranga bidentata Swainson, 1827 (Animalia)		1827	GBIF
Piranga erythrocephala	124751609	Piranga erythrocephala (Swainson, 1827) (Animalia)		1827	GBIF
Pheucticus melanocephalus	119126912	Pheucticus melanocephalus (Swainson, 1827) (Animalia)		1827	GBIF
Agelaius humeralis	124752020	Agelaius humeralis (Vigors, 1827) (Animalia)		1827	GBIF
Quiscalus palustris	124752046	Quiscalus palustris (Swainson, 1827) (Animalia)		1827	GBIF
Icterus cucullatus	124752002	Icterus cucullatus Swainson, 1827 (Animalia)		1827	GBIF
Icterus bullockii	124761238	Icterus bullockii (Swainson, 1827) (Animalia)		1827	GBIF
Icterus leucopteryx	124751991	Icterus leucopteryx (Wagler, 1827) (Animalia)		1827	GBIF
Hemignathus flavus	119144664	Hemignathus flavus (A. Bloxam, 1827) (Animalia)		1827	GBIF
Dendrortyx macroura	124742621	Dendrortyx macroura (Jardine & Selby, 1828) (Animalia)		1828	GBIF
Thalassarche melanophris	119128192	Thalassarche melanophris (Temminck, 1828) (Animalia)		1828	GBIF
Bulweria bulwerii	131482701	Bulweria bulwerii (Jardine & Selby, 1828) (Animalia)		1828	GBIF
Accipiter cooperii	124745788	Accipiter cooperii (Bonaparte, 1828) (Animalia)		1828	GBIF
Empidonax traillii	124746598	Empidonax traillii (Audubon, 1828) (Animalia)		1828	GBIF
Oreortyx pictus	124742623	Oreortyx pictus (Douglas, 1829) (Animalia)		1829	GBIF
Callipepla douglasii	124742625	Callipepla douglasii (Vigors, 1829) (Animalia)		1829	GBIF
Botaurus pinnatus	127942241	Botaurus pinnatus (Wagler, 1829) (Animalia)		1829	GBIF
Mesophoyx intermedia	119148374	Mesophoyx intermedia (Wagler, 1829) [=> Egretta intermedia (Wagler, 1829)] (Animalia)		1829	GBIF
Burhinus bistriatus	131497911	Burhinus bistriatus (Wagler, 1829) (Animalia)		1829	GBIF
Arenaria melanocephala	124745366	Arenaria melanocephala (Vigors, 1829) (Animalia)		1829	GBIF
Brachyramphus brevirostris	124745639	Brachyramphus brevirostris (Vigors, 1829) (Animalia)		1829	GBIF
Larus belcheri	124745538	Larus belcheri Vigors, 1829 (Animalia)		1829	GBIF
Geococcyx californianus	124743670	Geococcyx californianus (Lesson, 1829) (Animalia)		1829	GBIF
Lampornis clemenciae	124744307	Lampornis clemenciae (Lesson, 1829) (Animalia)		1829	GBIF
Calypte anna	124744435	Calypte anna (Lesson, 1829) (Animalia)		1829	GBIF
Selasphorus sasin	124744455	Selasphorus sasin (Lesson, 1829) (Animalia)		1829	GBIF
Chlorostilbon swainsonii	124744224	Chlorostilbon swainsonii (Lesson, 1829) (Animalia)		1829	GBIF
Amazilia cyanocephala	124744282	Amazilia cyanocephala (Lesson, 1829) (Animalia)		1829	GBIF
Electron platyrhynchum	124743395	Electron platyrhynchum (Leadbeater, 1829) (Animalia)		1829	GBIF
Melanerpes hypopolius	124742892	Melanerpes hypopolius (Wagler, 1829) (Animalia)		1829	GBIF
Melanerpes aurifrons	124742898	Melanerpes aurifrons (Wagler, 1829) (Animalia)		1829	GBIF
Picoides scalaris	124742959	Picoides scalaris (Wagler, 1829) (Animalia)		1829	GBIF
Celeus castaneus	124743003	Celeus castaneus (Wagler, 1829) (Animalia)		1829	GBIF
Calocitta colliei	124748035	Calocitta colliei (Vigors, 1829) (Animalia)		1829	GBIF
Psilorhinus morio	119148785	Psilorhinus morio (Wagler, 1829) [=> Cyanocorax morio (Wagler, 1829)] (Animalia)		1829	GBIF
Cyanocorax beecheii	124748021	Cyanocorax beecheii (Vigors, 1829) (Animalia)		1829	GBIF
Catherpes mexicanus	124749245	Catherpes mexicanus (Swainson, 1829) (Animalia)		1829	GBIF
Myioborus pictus	124751465	Myioborus pictus (Swainson, 1829) (Animalia)		1829	GBIF
Ammodramus henslowii	124751303	Ammodramus henslowii (Audubon, 1829) (Animalia)		1829	GBIF
Euphagus cyanocephalus	124752052	Euphagus cyanocephalus (Wagler, 1829) (Animalia)		1829	GBIF
Molothrus aeneus	124761758	Molothrus aeneus (Wagler, 1829) (Animalia)		1829	GBIF
Icterus melanopsis	126345730	Icterus melanopsis (Animalia)		1829	GBIF
Icterus mesomelas	124751993	Icterus mesomelas (Wagler, 1829) (Animalia)		1829	GBIF
Icterus pustulatus	124751998	Icterus pustulatus (Wagler, 1829) (Animalia)		1829	GBIF
Icterus pectoralis	124751996	Icterus pectoralis (Wagler, 1829) (Animalia)		1829	GBIF
Icterus gularis	124751997	Icterus gularis (Wagler, 1829) (Animalia)		1829	GBIF
Ortalis vetula	124742363	Ortalis vetula (Wagler, 1830) (Animalia)		1830	GBIF
Ortalis poliocephala	124742369	Ortalis poliocephala (Wagler, 1830) (Animalia)		1830	GBIF
Penelope purpurascens	131497888	Penelope purpurascens Wagler, 1830 (Animalia)		1830	GBIF
Callipepla squamata	124742624	Callipepla squamata (Vigors, 1830) (Animalia)		1830	GBIF
Cyrtonyx montezumae	124742648	Cyrtonyx montezumae (Vigors, 1830) (Animalia)		1830	GBIF
Alectoris chukar	126336134	Alectoris chukar (Animalia)		1830	GBIF
Buteogallus anthracinus	124762450	Buteogallus anthracinus (Deppe, 1830) (Animalia)		1830	GBIF
Campylopterus curvipennis	124744170	Campylopterus curvipennis (Deppe, 1830) (Animalia)		1830	GBIF
Campylopterus hemileucurus	124744176	Campylopterus hemileucurus (Deppe, 1830) (Animalia)		1830	GBIF
Amazilia beryllina	119126196	Amazilia beryllina (Deppe, 1830) (Animalia)		1830	GBIF
Ramphastos sulfuratus	124743174	Ramphastos sulfuratus Lesson, 1830 (Animalia)		1830	GBIF
Melanerpes herminieri	124742880	Melanerpes herminieri (Lesson, 1830) (Animalia)		1830	GBIF
Aratinga nana	124743915	Aratinga nana (Vigors, 1830) (Animalia)		1830	GBIF
Chiroxiphia lanceolata	131881703	Chiroxiphia lanceolata (Wagler, 1830) (Animalia)		1830	GBIF
Cettia diphone	124749856	Cettia diphone (Kittlitz, 1830) (Animalia)		1830	GBIF
Basileuterus culicivorus	131497903	Basileuterus culicivorus (Deppe, 1830) (Animalia)		1830	GBIF
Thraupis abbas	124751626	Thraupis abbas (Deppe, 1830) (Animalia)		1830	GBIF
Rhodothraupis celaeno	124751936	Rhodothraupis celaeno (Deppe, 1830) (Animalia)		1830	GBIF
Dives dives	124752042	Dives dives (Deppe, 1830) (Animalia)		1830	GBIF
Amblycercus holosericeus	131881363	Amblycercus holosericeus (Deppe, 1830) (Animalia)		1830	GBIF
Psarocolius montezuma	124751972	Psarocolius montezuma (Lesson, 1830) (Animalia)		1830	GBIF
Cygnus buccinator	126335786	Cygnus buccinator (Animalia)		1831	GBIF
Lagopus leucura	124742600	Lagopus leucura (Richardson, 1831) (Animalia)		1831	GBIF
Podiceps nigricollis	131483254	Podiceps nigricollis Brehm, 1831 (Animalia)		1831	GBIF
Sula dactylatra	124762625	Sula dactylatra Lesson, 1831 (Animalia)		1831	GBIF
Phalacrocorax auritus	127942227	Phalacrocorax auritus (Lesson, 1831) (Animalia)		1831	GBIF
Laterallus exilis	127942277	Laterallus exilis (Temminck, 1831) (Animalia)		1831	GBIF
Gallinago stenura	119125348	Gallinago stenura (Bonaparte, 1831) (Animalia)		1831	GBIF
Gallinago solitaria	124745315	Gallinago solitaria Hodgson, 1831 (Animalia)		1831	GBIF
Leucophaeus pipixcan	126338288	Leucophaeus pipixcan (Animalia)		1831	GBIF
Patagioenas flavirostris	119135234	Patagioenas flavirostris (Wagler, 1831) (Animalia)		1831	GBIF
Tolmomyias flaviventris	131880031	Tolmomyias flaviventris (Animalia)		1831	GBIF
Contopus cooperi	131881350	Contopus cooperi (Nuttall, 1831) (Animalia)		1831	GBIF
Turdus philomelos	131483411	Turdus philomelos Brehm, 1831 (Animalia)		1831	GBIF
Ramphocelus sanguinolentus	124751612	Ramphocelus sanguinolentus (Lesson, 1831) (Animalia)		1831	GBIF
Ramphocelus passerinii	124761620	Ramphocelus passerinii Bonaparte, 1831 (Animalia)		1831	GBIF
Atlapetes pileatus	124751361	Atlapetes pileatus Wagler, 1831 (Animalia)		1831	GBIF
Junco phaeonotus	124751297	Junco phaeonotus Wagler, 1831 (Animalia)		1831	GBIF
Branta hutchinsii	131482686	Branta hutchinsii (Richardson, 1832) (Animalia)		1832	GBIF
Melanitta americana	131483064	Melanitta americana (Swainson, 1832) (Animalia)		1832	GBIF
Megascops trichopsis	124744532	Megascops trichopsis (Wagler, 1832) (Animalia)		1832	GBIF
Glaucidium gnoma	124762452	Glaucidium gnoma Wagler, 1832 (Animalia)		1832	GBIF
Asio stygius	124744654	Asio stygius (Wagler, 1832) (Animalia)		1832	GBIF
Anthracothorax prevostii	124761417	Anthracothorax prevostii (Lesson, 1832) (Animalia)		1832	GBIF
Tilmatura dupontii	124744429	Tilmatura dupontii (Lesson, 1832) (Animalia)		1832	GBIF
Chlorostilbon canivetii	124761418	Chlorostilbon canivetii (Lesson, 1832) (Animalia)		1832	GBIF
Chalybura buffonii	131881779	Chalybura buffonii (Lesson, 1832) (Animalia)		1832	GBIF
Pharomachrus mocinno	126338824	Pharomachrus mocinno (Animalia)		1832	GBIF
Picoides arcticus	124742966	Picoides arcticus (Swainson, 1832) (Animalia)		1832	GBIF
Campephilus imperialis	124743026	Campephilus imperialis (Gould, 1832) (Animalia)		1832	GBIF
Aratinga euops	124743909	Aratinga euops (Wagler, 1832) (Animalia)		1832	GBIF
Campylorhynchus zonatus	124749238	Campylorhynchus zonatus (Lesson, 1832) (Animalia)		1832	GBIF
Sialia mexicana	124748661	Sialia mexicana Swainson, 1832 (Animalia)		1832	GBIF
Calcarius pictus	124751280	Calcarius pictus (Swainson, 1832) (Animalia)		1832	GBIF
Rhodinocichla rosea	124751572	Rhodinocichla rosea (Lesson, 1832) (Animalia)		1832	GBIF
Saltator atriceps	124751940	Saltator atriceps (Lesson, 1832) (Animalia)		1832	GBIF
Diglossa baritula	124751889	Diglossa baritula Wagler, 1832 (Animalia)		1832	GBIF
Spizella pallida	124751311	Spizella pallida (Swainson, 1832) (Animalia)		1832	GBIF
Pheucticus chrysopeplus	124751924	Pheucticus chrysopeplus (Vigors, 1832) (Animalia)		1832	GBIF
Leucosticte tephrocotis	124751153	Leucosticte tephrocotis (Swainson, 1832) (Animalia)		1832	GBIF
Phaethornis guy	131881244	Phaethornis guy (Lesson, 1833) (Animalia)		1833	GBIF
Amazilia tzacatl	131881297	Amazilia tzacatl (Animalia)		1833	GBIF
Aulacorhynchus prasinus	126339289	Aulacorhynchus prasinus (Animalia)		1833	GBIF
Vermivora bachmanii	124751393	Vermivora bachmanii (Audubon, 1833) (Animalia)		1833	GBIF
Ramphocelus flammigerus	124751619	Ramphocelus flammigerus (Jardine & Selby, 1833) (Animalia)		1833	GBIF
Anser brachyrhynchus	124742682	Anser brachyrhynchus Baillon, 1834 (Animalia)		1834	GBIF
Branta sandvicensis	124742691	Branta sandvicensis (Vigors, 1834) (Animalia)		1834	GBIF
Tigrisoma mexicanum	124746073	Tigrisoma mexicanum Swainson, 1834 (Animalia)		1834	GBIF
Rallus elegans	124745197	Rallus elegans Audubon, 1834 (Animalia)		1834	GBIF
Sterna forsteri	131483334	Sterna forsteri Nuttall, 1834 (Animalia)		1834	GBIF
Trogon elegans	124743356	Trogon elegans Gould, 1834 (Animalia)		1834	GBIF
Poecile carolinensis	119128127	Poecile carolinensis (Audubon, 1834) (Animalia)		1834	GBIF
Limnothlypis swainsonii	124751438	Limnothlypis swainsonii (Audubon, 1834) (Animalia)		1834	GBIF
Tangara cucullata	124751716	Tangara cucullata (Swainson, 1834) (Animalia)		1834	GBIF
Melospiza lincolnii	124751287	Melospiza lincolnii (Audubon, 1834) (Animalia)		1834	GBIF
Euphonia xanthogaster	131881717	Euphonia xanthogaster (Sundevall, 1834) (Animalia)		1834	GBIF
Francolinus erckelii	124742488	Francolinus erckelii (Rüppell, 1835) (Animalia)		1835	GBIF
Chlorostilbon ricordii	124744222	Chlorostilbon ricordii (Gervais, 1835) (Animalia)		1835	GBIF
Trogon citreolus	124743353	Trogon citreolus Gould, 1835 (Animalia)		1835	GBIF
Myiopagis caniceps	124746452	Myiopagis caniceps (Swainson, 1835) (Animalia)		1835	GBIF
Corvus palmarum	126342391	Corvus palmarum (Animalia)		1835	GBIF
Campylorhynchus brunneicapillus	124749230	Campylorhynchus brunneicapillus (Lafresnaye, 1835) (Animalia)		1835	GBIF
Ficedula narcissina	124748832	Ficedula narcissina (Temminck, 1835) (Animalia)		1835	GBIF
Ficedula mugimaki	124748833	Ficedula mugimaki (Temminck, 1835) (Animalia)		1835	GBIF
Spindalis nigricephala	124761232	Spindalis nigricephala (Jameson, 1835) (Animalia)		1835	GBIF
Calonectris leucomelas	119127564	Calonectris leucomelas (Temminck, 1836) (Animalia)		1836	GBIF
Puffinus tenuirostris	119123878	Puffinus tenuirostris (Temminck, 1836) (Animalia)		1836	GBIF
Geococcyx velox	124743671	Geococcyx velox (Wagner, 1836) (Animalia)		1836	GBIF
Otus sunia	124761211	Otus sunia (Hodgson, 1836) (Animalia)		1836	GBIF
Trogon melanocephalus	124743354	Trogon melanocephalus Gould, 1836 (Animalia)		1836	GBIF
Garrulax pectoralis	124750096	Garrulax pectoralis (Gould, 1836) (Animalia)		1836	GBIF
Cinclocerthia ruficauda	124749191	Cinclocerthia ruficauda (Gould, 1836) (Animalia)		1836	GBIF
Emberiza elegans	119130881	Emberiza elegans Temminck, 1836 (Animalia)		1836	GBIF
Emberiza variabilis	119127191	Emberiza variabilis Temminck, 1836 (Animalia)		1836	GBIF
Setophaga nigrescens	126345849	Setophaga nigrescens (Animalia)	(Townsend, JK, 1837)	1837	GBIF
Cyrtonyx ocellatus	124742649	Cyrtonyx ocellatus (Gould, 1837) (Animalia)		1837	GBIF
Phalacrocorax penicillatus	124745996	Phalacrocorax penicillatus (Brandt, 1837) (Animalia)		1837	GBIF
Charadrius montanus	126338037	Charadrius montanus (Animalia)		1837	GBIF
Todus multicolor	124743402	Todus multicolor Gould, 1837 (Animalia)		1837	GBIF
Eumomota superciliosa	124743397	Eumomota superciliosa (Sandbach, 1837) (Animalia)		1837	GBIF
Amazona guildingii	124744028	Amazona guildingii (Vigors, 1837) (Animalia)		1837	GBIF
Formicarius analis	131497936	Formicarius analis (d'Orbigny & Lafresnaye, 1837) (Animalia)		1837	GBIF
Elaenia albiceps	119130846	Elaenia albiceps (Orbigny & Lafresnaye, 1837) (Animalia)		1837	GBIF
Myiarchus tuberculifer	131881306	Myiarchus tuberculifer (Orbigny & Lafresnaye, 1837) (Animalia)		1837	GBIF
Empidonomus aurantioatrocristatus	119140875	Empidonomus aurantioatrocristatus (Orbigny & Lafresnaye, 1837) (Animalia)		1837	GBIF
Pica nuttalli	124748062	Pica nuttalli (Audubon, 1837) (Animalia)		1837	GBIF
Poecile rufescens	119128130	Poecile rufescens (J. K. Townsend, 1837) (Animalia)		1837	GBIF
Psaltriparus minimus	124749390	Psaltriparus minimus (Townsend, 1837) (Animalia)		1837	GBIF
Uropsila leucogastra	119134847	Uropsila leucogastra (Gould, 1837) (Animalia)		1837	GBIF
Oreoscoptes montanus	124749180	Oreoscoptes montanus (Townsend, 1837) (Animalia)		1837	GBIF
Calcarius ornatus	126345482	Calcarius ornatus (Animalia)		1837	GBIF
Setophaga townsendi	126345851	Setophaga townsendi (Animalia)		1837	GBIF
Setophaga occidentalis	126345852	Setophaga occidentalis (Animalia)		1837	GBIF
Paroaria capitata	119127197	Paroaria capitata (Orbigny & Lafresnaye, 1837) (Animalia)		1837	GBIF
Tachyphonus luctuosus	131881873	Tachyphonus luctuosus (Animalia)		1837	GBIF
Ramphocelus dimidiatus	131881870	Ramphocelus dimidiatus (Animalia)		1837	GBIF
Agelaius tricolor	124752018	Agelaius tricolor (Audubon, 1837) (Animalia)		1837	GBIF
Euphonia laniirostris	131879990	Euphonia laniirostris (Animalia)		1837	GBIF
Lonchura cucullata	124751012	Lonchura cucullata (Swainson, 1837) (Animalia)		1837	GBIF
Aythya americana	124742782	Aythya americana (Eyton, 1838) (Animalia)		1838	GBIF
Aythya affinis	131482666	Aythya affinis (Eyton, 1838) (Animalia)		1838	GBIF
Odontophorus guttatus	124742646	Odontophorus guttatus (Gould, 1838) (Animalia)		1838	GBIF
Buteo swainsoni	131881269	Buteo swainsoni Bonaparte, 1838 (Animalia)		1838	GBIF
Haematopus bachmani	124745422	Haematopus bachmani Audubon, 1838 (Animalia)		1838	GBIF
Streptopelia decaocto	131483339	Streptopelia decaocto (Frivaldszky, 1838) (Animalia)		1838	GBIF
Trogon massena	124743347	Trogon massena Gould, 1838 (Animalia)		1838	GBIF
Trogon melanurus	124762641	Trogon melanurus Swainson, 1838 (Animalia)		1838	GBIF
Trogon caligatus	126338859	Trogon caligatus (Animalia)		1838	GBIF
Euptilotis neoxenus	124743344	Euptilotis neoxenus (Gould, 1838) (Animalia)		1838	GBIF
Todus mexicanus	124743404	Todus mexicanus Lesson, 1838 (Animalia)		1838	GBIF
Chiroxiphia linearis	124746869	Chiroxiphia linearis (Bonaparte, 1838) (Animalia)		1838	GBIF
Hylophilus decurtatus	124747922	Hylophilus decurtatus (Bonaparte, 1838) (Animalia)		1838	GBIF
Stelgidopteryx serripennis	124762425	Stelgidopteryx serripennis (Audubon, 1838) (Animalia)		1838	GBIF
Certhia americana	124749222	Certhia americana Bonaparte, 1838 (Animalia)		1838	GBIF
Campylorhynchus rufinucha	124749235	Campylorhynchus rufinucha (Lesson, 1838) (Animalia)		1838	GBIF
Myadestes townsendi	124748668	Myadestes townsendi (Audubon, 1838) (Animalia)		1838	GBIF
Myadestes genibarbis	124748671	Myadestes genibarbis Swainson, 1838 (Animalia)		1838	GBIF
Turdus grayi	124748750	Turdus grayi Bonaparte, 1838 (Animalia)		1838	GBIF
Toxostoma longirostre	124749182	Toxostoma longirostre (Lafresnaye, 1838) (Animalia)		1838	GBIF
Phainopepla nitens	124748584	Phainopepla nitens (Swainson, 1838) (Animalia)		1838	GBIF
Basileuterus rufifrons	131881318	Basileuterus rufifrons (Swainson, 1838) (Animalia)		1838	GBIF
Atlapetes albinucha	131881366	Atlapetes albinucha (Lafresnaye & Orbigny, 1838) (Animalia)		1838	GBIF
Oriturus superciliosus	124751336	Oriturus superciliosus (Swainson, 1838) (Animalia)		1838	GBIF
Cardinalis sinuatus	124751932	Cardinalis sinuatus Bonaparte, 1838 (Animalia)		1838	GBIF
Passerina versicolor	124751960	Passerina versicolor (Bonaparte, 1838) (Animalia)		1838	GBIF
Quiscalus lugubris	131880013	Quiscalus lugubris (Animalia)		1838	GBIF
Icterus parisorum	124752010	Icterus parisorum Bonaparte, 1838 (Animalia)		1838	GBIF
Euphonia hirundinacea	124751666	Euphonia hirundinacea Bonaparte, 1838 (Animalia)		1838	GBIF
Euphonia elegantissima	124751668	Euphonia elegantissima (Bonaparte, 1838) (Animalia)		1838	GBIF
Phoebastria nigripes	119128123	Phoebastria nigripes (Audubon, 1839) (Animalia)		1839	GBIF
Puffinus lherminieri	124762199	Puffinus lherminieri Lesson, 1839 (Animalia)		1839	GBIF
Larus occidentalis	124745552	Larus occidentalis Audubon, 1839 (Animalia)		1839	GBIF
Coccyzus merlini	124743657	Coccyzus merlini d'Orbigny, 1839 (Animalia)		1839	GBIF
Glaucidium siju	119129124	Glaucidium siju (Orbigny, 1839) (Animalia)		1839	GBIF
Chaetura vauxi	119126153	Chaetura vauxi (J. K. Townsend, 1839) (Animalia)		1839	GBIF
Chaetura spinicaudus	124744092	Chaetura spinicaudus (Temminck, 1839) (Animalia)		1839	GBIF
Colibri delphinae	126336897	Colibri delphinae (Animalia)		1839	GBIF
Lophornis delattrei	131497918	Lophornis delattrei (Lesson, 1839) (Animalia)		1839	GBIF
Lamprolaima rhami	126337033	Lamprolaima rhami (Animalia)		1839	GBIF
Doricha eliza	126337066	Doricha eliza (Animalia)		1839	GBIF
Calypte costae	124744436	Calypte costae (Bourcier, 1839) (Animalia)		1839	GBIF
Atthis heloisa	126337075	Atthis heloisa (Animalia)		1839	GBIF
Abeillia abeillei	119128774	Abeillia abeillei (Lesson & Delattre, 1839) (Animalia)		1839	GBIF
Hylomanes momotula	124743393	Hylomanes momotula Lichtenstein, 1839 (Animalia)		1839	GBIF
Melanerpes chrysogenys	124742891	Melanerpes chrysogenys (Vigors, 1839) (Animalia)		1839	GBIF
Lepidocolaptes affinis	131881384	Lepidocolaptes affinis (Lafresnaye, 1839) (Animalia)		1839	GBIF
Contopus caribaeus	119126343	Contopus caribaeus (Orbigny, 1839) (Animalia)		1839	GBIF
Tyrannus caudifasciatus	119126283	Tyrannus caudifasciatus Orbigny, 1839 (Animalia)		1839	GBIF
Pachyramphus aglaiae	124746774	Pachyramphus aglaiae (Lafresnaye, 1839) (Animalia)		1839	GBIF
Aphelocoma californica	124748005	Aphelocoma californica (Vigors, 1839) (Animalia)		1839	GBIF
Sitta pygmaea	124749202	Sitta pygmaea Vigors, 1839 (Animalia)		1839	GBIF
Geothlypis tolmiei	126345802	Geothlypis tolmiei (Animalia)		1839	GBIF
Arremon brunneinucha	126345580	Arremon brunneinucha (Animalia)		1839	GBIF
Pipilo chlorurus	124751337	Pipilo chlorurus (Audubon, 1839) (Animalia)		1839	GBIF
Melozone crissalis	124751341	Melozone crissalis (Vigors, 1839) (Animalia)		1839	GBIF
Piranga leucoptera	124751608	Piranga leucoptera Trudeau, 1839 (Animalia)		1839	GBIF
Dives atroviolaceus	126345770	Dives atroviolaceus (Animalia)		1839	GBIF
Icterus graduacauda	124751988	Icterus graduacauda Lesson, 1839 (Animalia)		1839	GBIF
Icterus abeillei	124761239	Icterus abeillei (Lesson, 1839) (Animalia)		1839	GBIF
Hemignathus lucidus	124751220	Hemignathus lucidus Lichtenstein, 1839 (Animalia)		1839	GBIF
Coccothraustes abeillei	124751206	Coccothraustes abeillei (Lesson, 1839) (Animalia)		1839	GBIF
Pterodroma macroptera	119123906	Pterodroma macroptera (A. Smith, 1840) (Animalia)		1840	GBIF
Larus michahellis	126338308	Larus michahellis (Animalia)		1840	GBIF
Larus glaucescens	126338315	Larus glaucescens (Animalia)		1840	GBIF
Procelsterna cerulea	124745626	Procelsterna cerulea (Bennett, 1840) (Animalia)		1840	GBIF
Campylopterus rufus	124744173	Campylopterus rufus Lesson, 1840 (Animalia)		1840	GBIF
Aspatha gularis	124743394	Aspatha gularis (Lafresnaye, 1840) (Animalia)		1840	GBIF
Picoides fumigatus	124742970	Picoides fumigatus (D'Orbigny, 1840) (Animalia)		1840	GBIF
Xiphocolaptes promeropirhynchus	124747341	Xiphocolaptes promeropirhynchus (Lesson, 1840) (Animalia)		1840	GBIF
Myiopagis gaimardii	126340376	Myiopagis gaimardii (Animalia)		1840	GBIF
Cotinga nattererii	124746824	Cotinga nattererii (Boissonneau, 1840) (Animalia)		1840	GBIF
Locustella lanceolata	131483042	Locustella lanceolata (Temminck, 1840) (Animalia)		1840	GBIF
Catharus ustulatus	131881334	Catharus ustulatus (Nuttall, 1840) (Animalia)		1840	GBIF
Turdus rufopalliatus	124762241	Turdus rufopalliatus Lafresnaye, 1840 (Animalia)		1840	GBIF
Zonotrichia querula	124751290	Zonotrichia querula (Nuttall, 1840) (Animalia)		1840	GBIF
Chlorospingus flavopectus	119144763	Chlorospingus flavopectus (Lafresnaye, 1840) (Animalia)		1840	GBIF
Passerina leclancherii	124751963	Passerina leclancherii Lafresnaye, 1840 (Animalia)		1840	GBIF
Thalassarche cauta	124761324	Thalassarche cauta (Gould, 1841) (Animalia)		1841	GBIF
Numenius minutus	124745338	Numenius minutus Gould, 1841 (Animalia)		1841	GBIF
Empidonax fulvifrons	124746608	Empidonax fulvifrons (Giraud, 1841) (Animalia)		1841	GBIF
Manacus candei	124746879	Manacus candei (Parzudaki, 1841) (Animalia)		1841	GBIF
Gymnorhinus cyanocephalus	119127336	Gymnorhinus cyanocephalus Wied-Neuwied, 1841 (Animalia)		1841	GBIF
Basileuterus belli	119129800	Basileuterus belli (Giraud Jr, 1841) (Animalia)		1841	GBIF
Cardellina rubrifrons	126345882	Cardellina rubrifrons (Animalia)		1841	GBIF
Crypturellus cinnamomeus	124742327	Crypturellus cinnamomeus (Lesson, 1842) (Animalia)		1842	GBIF
Morococcyx erythropygus	124743667	Morococcyx erythropygus (Lesson, 1842) (Animalia)		1842	GBIF
Damophila julie	131881777	Damophila julie (Bourcier, 1842) (Animalia)		1842	GBIF
Pharomachrus auriceps	131881969	Pharomachrus auriceps (Gould, 1842) (Animalia)		1842	GBIF
Amazona auropalliata	124744019	Amazona auropalliata (Lesson, 1842) (Animalia)		1842	GBIF
Cyanocorax sanblasianus	124748019	Cyanocorax sanblasianus (Lafresnaye, 1842) (Animalia)		1842	GBIF
Phylloscopus fuscatus	131483216	Phylloscopus fuscatus (Blyth, 1842) (Animalia)		1842	GBIF
Phylloscopus inornatus	131483219	Phylloscopus inornatus (Blyth, 1842) (Animalia)		1842	GBIF
Euphonia affinis	124751657	Euphonia affinis (Lesson, 1842) (Animalia)		1842	GBIF
Ortalis leucogastra	124742371	Ortalis leucogastra (Gould, 1843) (Animalia)		1843	GBIF
Callipepla gambelii	119124783	Callipepla gambelii (Gambel, 1843) (Animalia)		1843	GBIF
Colinus nigrogularis	124742630	Colinus nigrogularis (Gould, 1843) (Animalia)		1843	GBIF
Tetraogallus himalayensis	119124831	Tetraogallus himalayensis G. R. Gray, 1843 (Animalia)		1843	GBIF
Pterodroma cookii	126337653	Pterodroma cookii (Animalia)		1843	GBIF
Sula variegata	127942412	Sula variegata (Tschudi, 1843) (Animalia)		1843	GBIF
Leucophaeus modestus	127942195	Leucophaeus modestus (Tschudi, 1843) (Animalia)		1843	GBIF
Coccyzus ferrugineus	124743649	Coccyzus ferrugineus Gould, 1843 (Animalia)		1843	GBIF
Phaethornis longirostris	119139265	Phaethornis longirostris (Delattre, 1843) (Animalia)		1843	GBIF
Phaethornis anthophilus	131879758	Phaethornis anthophilus (Animalia)		1843	GBIF
Heliothryx barroti	124744415	Heliothryx barroti (Bourcier, 1843) (Animalia)		1843	GBIF
Lophornis helenae	126336941	Lophornis helenae (Animalia)		1843	GBIF
Heliomaster constantii	126337037	Heliomaster constantii (Animalia)		1843	GBIF
Klais guimeti	124744199	Klais guimeti (Bourcier, 1843) (Animalia)		1843	GBIF
Eupherusa eximia	126337137	Eupherusa eximia (Animalia)		1843	GBIF
Thalurania colombica	131498037	Thalurania colombica (Bourcier, 1843) (Animalia)		1843	GBIF
Amazilia rutila	126337157	Amazilia rutila (Animalia)		1843	GBIF
Picoides nuttallii	124742958	Picoides nuttallii (Gambel, 1843) (Animalia)		1843	GBIF
Synallaxis brachyura	124747161	Synallaxis brachyura Lafresnaye, 1843 (Animalia)		1843	GBIF
Empidonax flaviventris	126340572	Empidonax flaviventris (Animalia)		1843	GBIF
Empidonax minimus	126340582	Empidonax minimus (Animalia)		1843	GBIF
Pachyramphus versicolor	131881683	Pachyramphus versicolor (Hartlaub, 1843) (Animalia)		1843	GBIF
Manacus vitellinus	124746881	Manacus vitellinus (Gould, 1843) (Animalia)		1843	GBIF
Cinclocerthia gutturalis	124749192	Cinclocerthia gutturalis (Lafresnaye, 1843) (Animalia)		1843	GBIF
Pinaroloxias inornata	124751922	Pinaroloxias inornata (Gould, 1843) (Animalia)		1843	GBIF
Cacicus uropygialis	124762129	Cacicus uropygialis Lafresnaye, 1843 (Animalia)		1843	GBIF
Acanthis hornemanni	126345439	Acanthis hornemanni (Animalia)		1843	GBIF
Buteo regalis	126338566	Buteo regalis (Animalia)	(Gray, 1844)	1844	GBIF
Oreothlypis superciliosa	126345792	Oreothlypis superciliosa (Animalia)	(Hartlaub, 1844)	1844	GBIF
Oreophasis derbianus	126335988	Oreophasis derbianus (Animalia)		1844	GBIF
Dendrortyx leucophrys	124742622	Dendrortyx leucophrys (Gould, 1844) (Animalia)		1844	GBIF
Philortyx fasciatus	124742628	Philortyx fasciatus (Gould, 1844) (Animalia)		1844	GBIF
Pterodroma solandri	124746226	Pterodroma solandri (Gould, 1844) (Animalia)		1844	GBIF
Pterodroma inexpectata	126337667	Pterodroma inexpectata (Animalia)		1844	GBIF
Puffinus carneipes	124746254	Puffinus carneipes Gould, 1844 (Animalia)		1844	GBIF
Fregetta tropica	124746294	Fregetta tropica (Gould, 1844) (Animalia)		1844	GBIF
Buteogallus solitarius	131497858	Buteogallus solitarius (Tschudi, 1844) (Animalia)		1844	GBIF
Anous minutus	124745624	Anous minutus Boie, 1844 (Animalia)		1844	GBIF
Phalaenoptilus nuttallii	124744708	Phalaenoptilus nuttallii (Audubon, 1844) (Animalia)		1844	GBIF
Nyctiphrynus ocellatus	124761405	Nyctiphrynus ocellatus (Tschudi, 1844) (Animalia)		1844	GBIF
Campephilus haematogaster	124743018	Campephilus haematogaster (Tschudi, 1844) (Animalia)		1844	GBIF
Campephilus guatemalensis	124743021	Campephilus guatemalensis (Hartlaub, 1844) (Animalia)		1844	GBIF
Aratinga mitrata	124743905	Aratinga mitrata (Tschudi, 1844) (Animalia)		1844	GBIF
Sclerurus guatemalensis	124747318	Sclerurus guatemalensis (Hartlaub, 1844) (Animalia)		1844	GBIF
Automolus ochrolaemus	131881367	Automolus ochrolaemus (Tschudi, 1844) (Animalia)		1844	GBIF
Serpophaga cinerea	127942426	Serpophaga cinerea (Tschudi, 1844) (Animalia)		1844	GBIF
Leptopogon superciliaris	131498059	Leptopogon superciliaris Tschudi, 1844 (Animalia)		1844	GBIF
Lophotriccus pileatus	131881386	Lophotriccus pileatus (Tschudi, 1844) (Animalia)		1844	GBIF
Myiodynastes chrysocephalus	131881740	Myiodynastes chrysocephalus (Tschudi, 1844) (Animalia)		1844	GBIF
Vireo bellii	124747878	Vireo bellii Audubon, 1844 (Animalia)		1844	GBIF
Vireo leucophrys	124747907	Vireo leucophrys (Lafresnaye, 1844) (Animalia)		1844	GBIF
Cyanocorax melanocyaneus	124748018	Cyanocorax melanocyaneus (Hartlaub, 1844) (Animalia)		1844	GBIF
Henicorhina leucophrys	131881381	Henicorhina leucophrys (Tschudi, 1844) (Animalia)		1844	GBIF
Turdus infuscatus	124748732	Turdus infuscatus (Lafresnaye, 1844) (Animalia)		1844	GBIF
Turdus rufitorques	124748761	Turdus rufitorques Hartlaub, 1844 (Animalia)		1844	GBIF
Turdus lherminieri	124748659	Turdus lherminieri (Lafresnaye, 1844) (Animalia)		1844	GBIF
Anthus spragueii	124750771	Anthus spragueii (Audubon, 1844) (Animalia)		1844	GBIF
Basileuterus tristriatus	131881863	Basileuterus tristriatus (Tschudi, 1844) (Animalia)		1844	GBIF
Haplospiza rustica	124751779	Haplospiza rustica (Tschudi, 1844) (Animalia)		1844	GBIF
Ammodramus bairdii	124751304	Ammodramus bairdii (Audubon, 1844) (Animalia)		1844	GBIF
Ammodramus leconteii	119127036	Ammodramus leconteii (Audubon, 1844) (Animalia)		1844	GBIF
Sturnella neglecta	124752029	Sturnella neglecta Audubon, 1844 (Animalia)		1844	GBIF
Icterus chrysater	131881382	Icterus chrysater (Lesson, 1844) (Animalia)		1844	GBIF
Fregata ariel	124746170	Fregata ariel (Gray, 1845) (Animalia)		1845	GBIF
Cathartes burrovianus	131879700	Cathartes burrovianus (Animalia)		1845	GBIF
Cuculus optatus	124762340	Cuculus optatus Gould, 1845 (Animalia)		1845	GBIF
Amazilia yucatanensis	124744291	Amazilia yucatanensis (Cabot, 1845) (Animalia)		1845	GBIF
Eubucco bourcierii	131881954	Eubucco bourcierii (Lafresnaye, 1845) (Animalia)		1845	GBIF
Picumnus olivaceus	131881949	Picumnus olivaceus Lafresnaye, 1845 (Animalia)		1845	GBIF
Picoides stricklandi	124761440	Picoides stricklandi (Malherbe, 1845) (Animalia)		1845	GBIF
Veniliornis kirkii	131881952	Veniliornis kirkii (Animalia)		1845	GBIF
Hylophilus flavipes	131881739	Hylophilus flavipes Lafresnaye, 1845 (Animalia)		1845	GBIF
Baeolophus inornatus	124749379	Baeolophus inornatus (Gambel, 1845) (Animalia)		1845	GBIF
Campylorhynchus megalopterus	124749237	Campylorhynchus megalopterus Lafresnaye, 1845 (Animalia)		1845	GBIF
Pheugopedius maculipectus	126343989	Pheugopedius maculipectus (Animalia)		1845	GBIF
Pheugopedius fasciatoventris	126343991	Pheugopedius fasciatoventris (Animalia)		1845	GBIF
Thryophilus rufalbus	126343972	Thryophilus rufalbus (Animalia)		1845	GBIF
Cantorchilus leucotis	131880208	Cantorchilus leucotis (Animalia)		1845	GBIF
Chamaea fasciata	124750379	Chamaea fasciata (Gambel, 1845) (Animalia)		1845	GBIF
Catharus fuscater	124748681	Catharus fuscater (Lafresnaye, 1845) (Animalia)		1845	GBIF
Toxostoma redivivum	124749189	Toxostoma redivivum (Gambel, 1845) (Animalia)		1845	GBIF
Psarocolius wagleri	131881394	Psarocolius wagleri (Animalia)		1845	GBIF
Dendrortyx barbatus	124742620	Dendrortyx barbatus Gould, 1846 (Animalia)		1846	GBIF
Creagrus furcatus	119125463	Creagrus furcatus (Neboux, 1846) (Animalia)		1846	GBIF
Geotrygon versicolor	124744927	Geotrygon versicolor (Lafresnaye, 1846) (Animalia)		1846	GBIF
Chaetura brachyura	124744099	Chaetura brachyura (Jardine, 1846) (Animalia)		1846	GBIF
Discosura conversii	124744215	Discosura conversii (Bourcier & Mulsant, 1846) (Animalia)		1846	GBIF
Haplophaedia aureliae	131881793	Haplophaedia aureliae (Bourcier & Mulsant, 1846) (Animalia)		1846	GBIF
Lampornis viridipallens	124744309	Lampornis viridipallens (Bourcier & Mulsant, 1846) (Animalia)		1846	GBIF
Archilochus alexandri	124744434	Archilochus alexandri (Bourcier & Mulsant, 1846) (Animalia)		1846	GBIF
Phaeochroa cuvierii	119128745	Phaeochroa cuvierii (Delattre & Bourcier, 1846) (Animalia)		1846	GBIF
Amazilia candida	124744269	Amazilia candida (Bourcier & Mulsant, 1846) (Animalia)		1846	GBIF
Amazilia saucerrottei	119128854	Amazilia saucerrottei (Delattre & Bourcier, 1846) (Animalia)		1846	GBIF
Amazilia edward	124744289	Amazilia edward (Animalia)		1846	GBIF
Hylocharis eliciae	124744247	Hylocharis eliciae (Bourcier & Mulsant, 1846) (Animalia)		1846	GBIF
Notharchus pectoralis	126339158	Notharchus pectoralis (Animalia)		1846	GBIF
Grallaria guatimalensis	126340903	Grallaria guatimalensis (Animalia)		1846	GBIF
Leptopogon amaurocephalus	131881385	Leptopogon amaurocephalus Tschudi, 1846 (Animalia)		1846	GBIF
Lanio aurantius	124751582	Lanio aurantius Lafresnaye, 1846 (Animalia)		1846	GBIF
Tangara larvata	131881403	Tangara larvata (Animalia)		1846	GBIF
Melozone biarcuata	126345622	Melozone biarcuata (Animalia)		1846	GBIF
Piranga roseogularis	119133327	Piranga roseogularis Cabot, 1846 (Animalia)		1846	GBIF
Cyanolyca nana	124748015	Cyanolyca nana (Animalia)	(Du Bus, 1847)	1847	GBIF
Somateria fischeri	124742794	Somateria fischeri (Brandt, 1847) (Animalia)		1847	GBIF
Ortalis ruficauda	131498040	Ortalis ruficauda Jardine, 1847 (Animalia)		1847	GBIF
Buteo albonotatus	124745838	Buteo albonotatus Kaup, 1847 (Animalia)		1847	GBIF
Amaurolimnas concolor	127942279	Amaurolimnas concolor (Gosse, 1847) (Animalia)		1847	GBIF
Sternula antillarum	119147193	Sternula antillarum Lesson, 1847 (Animalia)		1847	GBIF
Zenaida auriculata	131881807	Zenaida auriculata (Animalia)		1847	GBIF
Columbina inca	124744895	Columbina inca (Lesson, 1847) (Animalia)		1847	GBIF
Pseudoscops grammicus	124744653	Pseudoscops grammicus (Gosse, 1847) (Animalia)		1847	GBIF
Tachornis phoenicobia	124744104	Tachornis phoenicobia Gosse, 1847 (Animalia)		1847	GBIF
Eutoxeres aquila	131881246	Eutoxeres aquila (Bourcier, 1847) (Animalia)		1847	GBIF
Threnetes ruckeri	124744138	Threnetes ruckeri (Bourcier, 1847) (Animalia)		1847	GBIF
Doryfera ludovicae	124744168	Doryfera ludovicae (Bourcier & Mulsant, 1847) (Animalia)		1847	GBIF
Calliphlox evelynae	124744437	Calliphlox evelynae (Bourcier, 1847) (Animalia)		1847	GBIF
Calliphlox mitchellii	124744426	Calliphlox mitchellii (Bourcier, 1847) (Animalia)		1847	GBIF
Selasphorus calliope	110606367	Selasphorus calliope (Gould, 1847) (Animalia)		1847	GBIF
Todus subulatus	126338984	Todus subulatus (Animalia)		1847	GBIF
Electron carinatum	126338989	Electron carinatum (Animalia)		1847	GBIF
Malacoptila panamensis	124743221	Malacoptila panamensis Lafresnaye, 1847 (Animalia)		1847	GBIF
Hylophylax naevioides	124747085	Hylophylax naevioides (Lafresnaye, 1847) (Animalia)		1847	GBIF
Xiphorhynchus susurrans	124761225	Xiphorhynchus susurrans (Jardine, 1847) (Animalia)		1847	GBIF
Lophotriccus pilaris	119149096	Lophotriccus pilaris (Cabanis, 1847) [=> Atalotriccus pilaris (Cabanis, 1847)] (Animalia)		1847	GBIF
Rhynchocyclus brevirostris	124761724	Rhynchocyclus brevirostris (Cabanis, 1847) (Animalia)		1847	GBIF
Terenotriccus erythrurus	131498001	Terenotriccus erythrurus (Cabanis, 1847) (Animalia)		1847	GBIF
Contopus pallidus	124752068	Contopus pallidus (Gosse, 1847) (Animalia)		1847	GBIF
Myiarchus validus	124746716	Myiarchus validus Cabanis, 1847 (Animalia)		1847	GBIF
Myiarchus stolidus	124746718	Myiarchus stolidus (Gosse, 1847) (Animalia)		1847	GBIF
Pachyramphus major	124746768	Pachyramphus major (Cabanis, 1847) (Animalia)		1847	GBIF
Aphelocoma unicolor	126342344	Aphelocoma unicolor (Animalia)		1847	GBIF
Tachycineta euchrysea	124749401	Tachycineta euchrysea (Gosse, 1847) (Animalia)		1847	GBIF
Henicorhina leucosticta	124749294	Henicorhina leucosticta (Cabanis, 1847) (Animalia)		1847	GBIF
Zosterops japonicus	124749771	Zosterops japonicus Temminck & Schlegel, 1847 (Animalia)		1847	GBIF
Peucedramus taeniatus	126344858	Peucedramus taeniatus (Animalia)		1847	GBIF
Setophaga pharetra	111377686	Setophaga pharetra (Animalia)		1847	GBIF
Tachyphonus delatrii	124751592	Tachyphonus delatrii Lafresnaye, 1847 (Animalia)		1847	GBIF
Saltator striatipectus	131881677	Saltator striatipectus (Animalia)		1847	GBIF
Loxipasser anoxanthus	124751885	Loxipasser anoxanthus (Gosse, 1847) (Animalia)		1847	GBIF
Arremon aurantiirostris	131881364	Arremon aurantiirostris Lafresnaye, 1847 (Animalia)		1847	GBIF
Caryothraustes poliogaster	126345912	Caryothraustes poliogaster (Animalia)		1847	GBIF
Cyanocompsa cyanoides	131881373	Cyanocompsa cyanoides (Lafresnaye, 1847) (Animalia)		1847	GBIF
Chlorophonia occipitalis	126345268	Chlorophonia occipitalis (Animalia)		1847	GBIF
Dactylortyx thoracicus	124742647	Dactylortyx thoracicus (Gambel, 1848) (Animalia)		1848	GBIF
Pterodroma rostrata	119149180	Pterodroma rostrata (Peale, 1848) [=> Pseudobulweria rostrata (Peale, 1848)] (Animalia)		1848	GBIF
Buteo solitarius	124745839	Buteo solitarius Peale, 1848 (Animalia)		1848	GBIF
Micropygia schomburgkii	119125106	Micropygia schomburgkii (Cabanis, 1848) (Animalia)		1848	GBIF
Fulica alai	124745276	Fulica alai Peale, 1848 (Animalia)		1848	GBIF
Onychoprion lunatus	119147170	Onychoprion lunatus (Peale, 1848) (Animalia)		1848	GBIF
Forpus conspicillatus	131881962	Forpus conspicillatus (Lafresnaye, 1848) (Animalia)		1848	GBIF
Corvus hawaiiensis	124748109	Corvus hawaiiensis Peale, 1848 (Animalia)		1848	GBIF
Catharus minimus	124761528	Catharus minimus (Lafresnaye, 1848) (Animalia)		1848	GBIF
Turdus nudigenis	124762242	Turdus nudigenis Lafresnaye, 1848 (Animalia)		1848	GBIF
Chaetoptila angustipluma	124747676	Chaetoptila angustipluma (Peale, 1848) (Animalia)		1848	GBIF
Chlorospingus canigularis	124751541	Chlorospingus canigularis (Lafresnaye, 1848) (Animalia)		1848	GBIF
Icterus maculialatus	124752009	Icterus maculialatus Cassin, 1848 (Animalia)		1848	GBIF
Icterus auricapillus	131881855	Icterus auricapillus Cassin, 1848 (Animalia)		1848	GBIF
Euphonia minuta	126345288	Euphonia minuta (Animalia)		1848	GBIF
Coturnix japonica	124742503	Coturnix japonica Temminck & Schlegel, 1849 (Animalia)		1849	GBIF
Thalasseus elegans	127942184	Thalasseus elegans (Gambel, 1849) (Animalia)		1849	GBIF
Ciccaba virgata	131881248	Ciccaba virgata (Cassin, 1849) (Animalia)		1849	GBIF
Micromonacha lanceolata	124743223	Micromonacha lanceolata (Deville, 1849) (Animalia)		1849	GBIF
Melanerpes lewis	126339456	Melanerpes lewis (Animalia)		1849	GBIF
Melanerpes pucherani	124742884	Melanerpes pucherani (Malherbe, 1849) (Animalia)		1849	GBIF
Microrhopias quixensis	124747003	Microrhopias quixensis (Cornalia, 1849) (Animalia)		1849	GBIF
Lepidocolaptes souleyetii	131879766	Lepidocolaptes souleyetii (Animalia)		1849	GBIF
Myiopagis cotta	124746455	Myiopagis cotta (Gosse, 1849) (Animalia)		1849	GBIF
Cyanolyca pumilo	124748014	Cyanolyca pumilo (Strickland, 1849) (Animalia)		1849	GBIF
Coccyzus vieilloti	126337307	Coccyzus vieilloti (Animalia)		1850	GBIF
Heliodoxa jacula	124744326	Heliodoxa jacula Gould, 1850 (Animalia)		1850	GBIF
Mellisuga helenae	124744439	Mellisuga helenae (Lembeye, 1850) (Animalia)		1850	GBIF
Picoides albolarvatus	124742964	Picoides albolarvatus (Cassin, 1850) (Animalia)		1850	GBIF
Falco mexicanus	124745947	Falco mexicanus Schlegel, 1850 (Animalia)		1850	GBIF
Gymnocichla nudiceps	124747047	Gymnocichla nudiceps (Cassin, 1850) (Animalia)		1850	GBIF
Vireo gundlachii	124747886	Vireo gundlachii Lembeye, 1850 (Animalia)		1850	GBIF
Vireolanius melitophrys	119134892	Vireolanius melitophrys Bonaparte, 1850 (Animalia)		1850	GBIF
Baeolophus wollweberi	124749378	Baeolophus wollweberi (Bonaparte, 1850) (Animalia)		1850	GBIF
Baeolophus atricristatus	126342543	Baeolophus atricristatus (Animalia)		1850	GBIF
Auriparus flaviceps	124749304	Auriparus flaviceps (Sundevall, 1850) (Animalia)		1850	GBIF
Myadestes elisabeth	124748670	Myadestes elisabeth (Lembeye, 1850) (Animalia)		1850	GBIF
Catharus aurantiirostris	131881370	Catharus aurantiirostris (Hartlaub, 1850) (Animalia)		1850	GBIF
Turdus assimilis	124748755	Turdus assimilis Cabanis, 1850 (Animalia)		1850	GBIF
Basileuterus lachrymosus	111377808	Basileuterus lachrymosus (Animalia)		1850	GBIF
Teretistris fernandinae	124751456	Teretistris fernandinae (Lembeye, 1850) (Animalia)		1850	GBIF
Tangara guttata	131498053	Tangara guttata (Cabanis, 1850) (Animalia)		1850	GBIF
Sporophila torqueola	124751840	Sporophila torqueola (Bonaparte, 1850) (Animalia)		1850	GBIF
Arremonops conirostris	131881689	Arremonops conirostris (Bonaparte, 1850) (Animalia)		1850	GBIF
Melozone kieneri	124751344	Melozone kieneri (Bonaparte, 1850) (Animalia)		1850	GBIF
Amphispiza bilineata	124751319	Amphispiza bilineata (Cassin, 1850) (Animalia)		1850	GBIF
Artemisiospiza belli	131728624	Artemisiospiza belli (Cassin, 1850) (Animalia)		1850	GBIF
Granatellus venustus	124751504	Granatellus venustus Bonaparte, 1850 (Animalia)		1850	GBIF
Cyanocompsa parellina	124751955	Cyanocompsa parellina (Bonaparte, 1850) (Animalia)		1850	GBIF
Agelaius assimilis	124761237	Agelaius assimilis Lembeye, 1850 (Animalia)		1850	GBIF
Icterus prosthemelas	124761668	Icterus prosthemelas (Strickland, 1850) (Animalia)		1850	GBIF
Icterus auratus	124751992	Icterus auratus Bonaparte, 1850 (Animalia)		1850	GBIF
Paroreomyza maculata	124751226	Paroreomyza maculata (Cabanis, 1850) (Animalia)		1850	GBIF
Spinus lawrencei	119148726	Spinus lawrencei (Cassin, 1850) [=> Carduelis lawrencei Cassin, 1850] (Animalia)		1850	GBIF
Oceanodroma castro	127942214	Oceanodroma castro (Harcourt, 1851) (Animalia)		1851	GBIF
Lampornis castaneoventris	124761421	Lampornis castaneoventris (Gould, 1851) (Animalia)		1851	GBIF
Selasphorus scintilla	124744457	Selasphorus scintilla (Gould, 1851) (Animalia)		1851	GBIF
Elvira chionura	124744301	Elvira chionura (Gould, 1851) (Animalia)		1851	GBIF
Lepidopyga coeruleogularis	124744242	Lepidopyga coeruleogularis (Gould, 1851) (Animalia)		1851	GBIF
Todus angustirostris	124743403	Todus angustirostris Lafresnaye, 1851 (Animalia)		1851	GBIF
Myiarchus cinerascens	124746710	Myiarchus cinerascens (Lawrence, 1851) (Animalia)		1851	GBIF
Cephalopterus glabricollis	124746840	Cephalopterus glabricollis Gould, 1851 (Animalia)		1851	GBIF
Vireo huttoni	124747881	Vireo huttoni Cassin, 1851 (Animalia)		1851	GBIF
Vireo philadelphicus	124747899	Vireo philadelphicus (Cassin, 1851) (Animalia)		1851	GBIF
Vireo flavoviridis	124747901	Vireo flavoviridis (Cassin, 1851) (Animalia)		1851	GBIF
Toxostoma lecontei	124749188	Toxostoma lecontei Lawrence, 1851 (Animalia)		1851	GBIF
Rhynchophanes mccownii	126345477	Rhynchophanes mccownii (Animalia)		1851	GBIF
Phaenicophilus poliocephalus	124751570	Phaenicophilus poliocephalus (Bonaparte, 1851) (Animalia)		1851	GBIF
Tangara icterocephala	124751704	Tangara icterocephala (Bonaparte, 1851) (Animalia)		1851	GBIF
Arremonops rufivirgatus	124751352	Arremonops rufivirgatus (Lawrence, 1851) (Animalia)		1851	GBIF
Peucaea humeralis	126345551	Peucaea humeralis (Animalia)		1851	GBIF
Spizella atrogularis	124751316	Spizella atrogularis (Cabanis, 1851) (Animalia)		1851	GBIF
Emberiza pallasi	124751274	Emberiza pallasi (Cabanis, 1851) (Animalia)		1851	GBIF
Penelopina nigra	124742397	Penelopina nigra (Fraser, 1852) (Animalia)		1852	GBIF
Oceanodroma tethys	127942215	Oceanodroma tethys (Bonaparte, 1852) (Animalia)		1852	GBIF
Larus heermanni	124745542	Larus heermanni Cassin, 1852 (Animalia)		1852	GBIF
Geotrygon caniceps	124761373	Geotrygon caniceps (Gundlach, 1852) (Animalia)		1852	GBIF
Coccyzus rufigularis	126337305	Coccyzus rufigularis (Animalia)		1852	GBIF
Tyto glaucops	124744494	Tyto glaucops (Kaup, 1852) (Animalia)		1852	GBIF
Chlorostilbon auriceps	124761221	Chlorostilbon auriceps (Gould, 1852) (Animalia)		1852	GBIF
Hylocharis humboldtii	124762139	Hylocharis humboldtii (Bourcier & Mulsant, 1852) (Animalia)		1852	GBIF
Sphyrapicus thyroideus	119126256	Sphyrapicus thyroideus (Cassin, 1852) (Animalia)		1852	GBIF
Colaptes chrysoides	124742994	Colaptes chrysoides (Malherbe, 1852) (Animalia)		1852	GBIF
Dendrocolaptes sanctithomae	124761224	Dendrocolaptes sanctithomae (Lafresnaye, 1852) (Animalia)		1852	GBIF
Myiarchus sagrae	124746717	Myiarchus sagrae (Gundlach, 1852) (Animalia)		1852	GBIF
Vireo atricapilla	124747879	Vireo atricapilla Woodhouse, 1852 (Animalia)		1852	GBIF
Melanotis hypoleucus	124749165	Melanotis hypoleucus Hartlaub, 1852 (Animalia)		1852	GBIF
Setophaga kirtlandii	126345824	Setophaga kirtlandii (Animalia)		1852	GBIF
Conirostrum leucogenys	131881697	Conirostrum leucogenys (Lafresnaye, 1852) (Animalia)		1852	GBIF
Aimophila ruficeps	124751332	Aimophila ruficeps (Cassin, 1852) (Animalia)		1852	GBIF
Melozone aberti	124751340	Melozone aberti (Baird, 1852) (Animalia)		1852	GBIF
Peucaea mystacalis	126345552	Peucaea mystacalis (Animalia)		1852	GBIF
Peucaea cassinii	126345548	Peucaea cassinii (Animalia)		1852	GBIF
Chlorospingus flavigularis	126345557	Chlorospingus flavigularis (Animalia)		1852	GBIF
Procnias tricarunculatus	126340160	Procnias tricarunculatus (Animalia)	(Verreaux and Verreaux, 1853)	1853	GBIF
Calidris subminuta	124745379	Calidris subminuta (Middendorff, 1853) (Animalia)		1853	GBIF
Rissa brevirostris	124745585	Rissa brevirostris (Bruch, 1853) (Animalia)		1853	GBIF
Psiloscops flammeolus	110621504	Psiloscops flammeolus Kaup, 1853 (Animalia)		1853	GBIF
Aeronautes saxatalis	119126163	Aeronautes saxatalis (Woodhouse, 1853) (Animalia)		1853	GBIF
Amazilia amabilis	131881247	Amazilia amabilis (Gould, 1853) (Animalia)		1853	GBIF
Bolborhynchus lineola	124743950	Bolborhynchus lineola (Cassin, 1853) (Animalia)		1853	GBIF
Pyrilia pyrilia	131497857	Pyrilia pyrilia (Bonaparte, 1853) (Animalia)		1853	GBIF
Amazona viridigenalis	124744008	Amazona viridigenalis (Cassin, 1853) (Animalia)		1853	GBIF
Neochelidon tibialis	124749415	Neochelidon tibialis (Cassin, 1853) (Animalia)		1853	GBIF
Locustella ochotensis	124749905	Locustella ochotensis (Middendorff, 1853) (Animalia)		1853	GBIF
Peucaea ruficauda	126345550	Peucaea ruficauda (Animalia)		1853	GBIF
Psarocolius guatimozinus	124751975	Psarocolius guatimozinus (Bonaparte, 1853) (Animalia)		1853	GBIF
Oceanodroma hornbyi	119123946	Oceanodroma hornbyi (G. R. Gray, 1854) (Animalia)		1854	GBIF
Oceanodroma melania	127942216	Oceanodroma melania (Bonaparte, 1854) (Animalia)		1854	GBIF
Larus californicus	124745548	Larus californicus Lawrence, 1854 (Animalia)		1854	GBIF
Phaethornis striigularis	124761416	Phaethornis striigularis Gould, 1854 (Animalia)		1854	GBIF
Nystalus radiatus	131881077	Nystalus radiatus (P. L. Sclater, 1854) (Animalia)		1854	GBIF
Nonnula frontalis	126339130	Nonnula frontalis (Animalia)		1854	GBIF
Melanerpes uropygialis	119126254	Melanerpes uropygialis (S. F. Baird, 1854) (Animalia)		1854	GBIF
Celeus loricatus	124743000	Celeus loricatus (Reichenbach, 1854) (Animalia)		1854	GBIF
Corvus cryptoleucus	124748110	Corvus cryptoleucus Couch, 1854 (Animalia)		1854	GBIF
Haemorhous cassinii	110601005	Haemorhous cassinii Baird, 1854 (Animalia)		1854	GBIF
Ardeola bacchus	124746057	Ardeola bacchus (Bonaparte, 1855) (Animalia)		1855	GBIF
Buteogallus gundlachii	124762451	Buteogallus gundlachii (Cabanis, 1855) (Animalia)		1855	GBIF
Leptotila verreauxi	131881284	Leptotila verreauxi (Bonaparte, 1855) (Animalia)		1855	GBIF
Geotrygon chrysia	124744934	Geotrygon chrysia Bonaparte, 1855 (Animalia)		1855	GBIF
Anthracothorax veraguensis	124761220	Anthracothorax veraguensis Reichenbach, 1855 (Animalia)		1855	GBIF
Microchera albocoronata	124744303	Microchera albocoronata (Lawrence, 1855) (Animalia)		1855	GBIF
Euchrepomis callinota	110475671	Euchrepomis callinota (Sclater, 1855) (Animalia)		1855	GBIF
Cercomacra tyrannina	131881371	Cercomacra tyrannina (Sclater, 1855) (Animalia)		1855	GBIF
Gymnopithys leucaspis	124761466	Gymnopithys leucaspis (Sclater, 1855) (Animalia)		1855	GBIF
Synallaxis erythrothorax	119134399	Synallaxis erythrothorax P. L. Sclater, 1855 (Animalia)		1855	GBIF
Todirostrum nigriceps	126340279	Todirostrum nigriceps (Animalia)		1855	GBIF
Aphelocoma wollweberi	126342346	Aphelocoma wollweberi (Animalia)		1855	GBIF
Microcerculus marginatus	131881388	Microcerculus marginatus (Sclater, 1855) (Animalia)		1855	GBIF
Microbates cinereiventris	124749306	Microbates cinereiventris (Sclater, 1855) (Animalia)		1855	GBIF
Catharus dryas	131497956	Catharus dryas (Gould, 1855) (Animalia)		1855	GBIF
Mimus gundlachii	124749168	Mimus gundlachii Cabanis, 1855 (Animalia)		1855	GBIF
Anthus lutescens	131880017	Anthus lutescens (Animalia)		1855	GBIF
Moho braccatus	124747672	Moho braccatus (Cassin, 1855) (Animalia)		1855	GBIF
Setophaga pityophila	126345838	Setophaga pityophila (Animalia)		1855	GBIF
Heterospingus xanthopygius	119131474	Heterospingus xanthopygius (P. L. Sclater, 1855) (Animalia)		1855	GBIF
Tangara inornata	124751690	Tangara inornata (Gould, 1855) (Animalia)		1855	GBIF
Arremon virenticeps	126345581	Arremon virenticeps (Animalia)		1855	GBIF
Spinus xanthogastrus				1855	Manual
Forpus cyanopygius	126339729	Forpus cyanopygius (Animalia)	(Souancé, 1856)	1856	GBIF
Claravis mondetoura	124744905	Claravis mondetoura (Bonaparte, 1856) (Animalia)		1856	GBIF
Geotrygon chiriquensis	119131275	Geotrygon chiriquensis P. L. Sclater, 1856 (Animalia)		1856	GBIF
Trogon aurantiiventris	124743358	Trogon aurantiiventris Gould, 1856 (Animalia)		1856	GBIF
Notharchus hyperrhynchus	124762180	Notharchus hyperrhynchus (P.L. Sclater, 1856) (Animalia)		1856	GBIF
Aratinga chloroptera	119125954	Aratinga chloroptera (Souance, 1856) (Animalia)		1856	GBIF
Thamnophilus bridgesi	124746924	Thamnophilus bridgesi Sclater, 1856 (Animalia)		1856	GBIF
Premnoplex brunnescens	131881814	Premnoplex brunnescens (Animalia)		1856	GBIF
Cranioleuca vulpina	124762177	Cranioleuca vulpina (Pelzeln, 1856) (Animalia)		1856	GBIF
Cyanocorax affinis	131881684	Cyanocorax affinis Pelzeln, 1856 (Animalia)		1856	GBIF
Catharus mexicanus	124748684	Catharus mexicanus (Bonaparte, 1856) (Animalia)		1856	GBIF
Spizella breweri	124762337	Spizella breweri Cassin, 1856 (Animalia)		1856	GBIF
Granatellus sallaei	124751505	Granatellus sallaei Bonaparte, 1856 (Animalia)		1856	GBIF
Puffinus baroli	126337730	Puffinus baroli (Animalia)		1857	GBIF
Calidris mauri	127942305	Calidris mauri (Cabanis, 1857) (Animalia)		1857	GBIF
Streptopelia roseogrisea	124744845	Streptopelia roseogrisea (Sundevall, 1857) (Animalia)		1857	GBIF
Chordeiles gundlachii	126336691	Chordeiles gundlachii (Animalia)		1857	GBIF
Sclerurus mexicanus	119134021	Sclerurus mexicanus P. L. Sclater, 1857 (Animalia)		1857	GBIF
Anabacerthia variegaticeps	119129492	Anabacerthia variegaticeps (P. L. Sclater, 1857) (Animalia)		1857	GBIF
Automolus rubiginosus	119129784	Automolus rubiginosus (P. L. Sclater, 1857) (Animalia)		1857	GBIF
Camptostoma imberbe	119126350	Camptostoma imberbe P. L. Sclater, 1857 (Animalia)		1857	GBIF
Oncostoma cinereigulare	126340306	Oncostoma cinereigulare (Animalia)		1857	GBIF
Myiobius sulphureipygius	119149803	Myiobius sulphureipygius (P. L. Sclater, 1857) [=> Myiobius barbatus sulphureipygius (P. L. Sclater, 1857)] (Animalia)		1857	GBIF
Pachyramphus albogriseus	126340202	Pachyramphus albogriseus (Animalia)		1857	GBIF
Cotinga amabilis	124746822	Cotinga amabilis Gould, 1857 (Animalia)		1857	GBIF
Ceratopipra mentalis	110474035	Ceratopipra mentalis Sclater, 1857 (Animalia)		1857	GBIF
Polioptila melanura	124749310	Polioptila melanura Lawrence, 1857 (Animalia)		1857	GBIF
Myadestes unicolor	124748675	Myadestes unicolor Sclater, 1857 (Animalia)		1857	GBIF
Icterus wagleri	126345725	Icterus wagleri (Animalia)		1857	GBIF
Euphonia fulvicrissa	119131034	Euphonia fulvicrissa P. L. Sclater, 1857 (Animalia)		1857	GBIF
Euphonia gouldi	119131035	Euphonia gouldi P. L. Sclater, 1857 (Animalia)		1857	GBIF
Gavia pacifica	124746191	Gavia pacifica (Lawrence, 1858) (Animalia)		1858	GBIF
Aechmophorus occidentalis	124745972	Aechmophorus occidentalis (Lawrence, 1858) (Animalia)		1858	GBIF
Aechmophorus clarkii	124745973	Aechmophorus clarkii (Lawrence, 1858) (Animalia)		1858	GBIF
Charadrius nivosus	127942188	Charadrius nivosus (Cassin, 1858) (Animalia)		1858	GBIF
Geotrygon albifacies	119131273	Geotrygon albifacies P. L. Sclater, 1858 (Animalia)		1858	GBIF
Selenidera spectabilis	126339275	Selenidera spectabilis (Animalia)		1858	GBIF
Sphyrapicus nuchalis	126339452	Sphyrapicus nuchalis (Animalia)		1858	GBIF
Picoides dorsalis	119136946	Picoides dorsalis S. F. Baird, 1858 (Animalia)		1858	GBIF
Cercomacra nigricans	124747030	Cercomacra nigricans Sclater, 1858 (Animalia)		1858	GBIF
Grallaricula flavirostris	124747424	Grallaricula flavirostris (Sclater, 1858) (Animalia)		1858	GBIF
Platyrinchus coronatus	126340221	Platyrinchus coronatus (Animalia)		1858	GBIF
Empidonax hammondii	119128000	Empidonax hammondii (Xantus de Vesey, 1858) (Animalia)		1858	GBIF
Empidonax wrightii	126340581	Empidonax wrightii (Animalia)		1858	GBIF
Empidonax difficilis	119126327	Empidonax difficilis S. F. Baird, 1858 (Animalia)		1858	GBIF
Tyrannus couchii	126340502	Tyrannus couchii (Animalia)		1858	GBIF
Laniocera rufescens	119131767	Laniocera rufescens (P. L. Sclater, 1858) (Animalia)		1858	GBIF
Vireo brevipennis	124747877	Vireo brevipennis (Sclater, 1858) (Animalia)		1858	GBIF
Vireo cassinii	119128194	Vireo cassinii Xantus de Vesey, 1858 (Animalia)		1858	GBIF
Corvus caurinus	124748090	Corvus caurinus Baird, 1858 (Animalia)		1858	GBIF
Notiochelidon pileata	124749412	Notiochelidon pileata (Gould, 1858) (Animalia)		1858	GBIF
Polioptila lembeyei	124749311	Polioptila lembeyei (Gundlach, 1858) (Animalia)		1858	GBIF
Phylloscopus borealis	131483213	Phylloscopus borealis (Blasius, 1858) (Animalia)		1858	GBIF
Melanoptila glabrirostris	124749163	Melanoptila glabrirostris Sclater, 1858 (Animalia)		1858	GBIF
Toxostoma crissale	124749190	Toxostoma crissale Henry, 1858 (Animalia)		1858	GBIF
Teretistris fornsi	124751457	Teretistris fornsi Gundlach, 1858 (Animalia)		1858	GBIF
Tangara lavinia	124751714	Tangara lavinia (Cassin, 1858) (Animalia)		1858	GBIF
Melozone albicollis	111379585	Melozone albicollis (Animalia)		1858	GBIF
Peucaea botterii	126345547	Peucaea botterii (Animalia)		1858	GBIF
Amazona xantholora	126339698	Amazona xantholora (Animalia)	(Gray, 1859)	1859	GBIF
Gavia adamsii	131482928	Gavia adamsii (Gray, 1859) (Animalia)		1859	GBIF
Ciccaba nigrolineata	119129104	Ciccaba nigrolineata P. L. Sclater, 1859 (Animalia)		1859	GBIF
Streptoprocne semicollaris	126336759	Streptoprocne semicollaris (Animalia)		1859	GBIF
Calothorax pulcher	124744432	Calothorax pulcher Gould, 1859 (Animalia)		1859	GBIF
Cynanthus sordidus	124744231	Cynanthus sordidus (Gould, 1859) (Animalia)		1859	GBIF
Amazilia cyanura	119128853	Amazilia cyanura Gould, 1859 (Animalia)		1859	GBIF
Amazilia violiceps	124744296	Amazilia violiceps (Gould, 1859) (Animalia)		1859	GBIF
Aratinga holochlora	119125957	Aratinga holochlora (P. L. Sclater, 1859) (Animalia)		1859	GBIF
Ara chloropterus	126339805	Ara chloropterus (Animalia)		1859	GBIF
Myrmeciza exsul	124747056	Myrmeciza exsul Sclater, 1859 (Animalia)		1859	GBIF
Dendrocincla anabatina	119130683	Dendrocincla anabatina P. L. Sclater, 1859 (Animalia)		1859	GBIF
Syndactyla subalaris	131881821	Syndactyla subalaris (Animalia)		1859	GBIF
Phyllomyias burmeisteri	124762248	Phyllomyias burmeisteri Cabanis & Heine, 1859 (Animalia)		1859	GBIF
Zimmerius vilissimus	131881414	Zimmerius vilissimus (Animalia)		1859	GBIF
Mitrephanes phaeocercus	119128088	Mitrephanes phaeocercus (P. L. Sclater, 1859) (Animalia)		1859	GBIF
Contopus pertinax	124746584	Contopus pertinax Cabanis & Heine, 1859 (Animalia)		1859	GBIF
Contopus sordidulus	126340562	Contopus sordidulus (Animalia)		1859	GBIF
Empidonax albigularis	119130910	Empidonax albigularis P. L. Sclater & Salvin, 1859 (Animalia)		1859	GBIF
Myiodynastes luteiventris	126340491	Myiodynastes luteiventris (Animalia)		1859	GBIF
Pachyramphus homochrous	119132907	Pachyramphus homochrous P. L. Sclater, 1859 (Animalia)		1859	GBIF
Vireo crassirostris	124747887	Vireo crassirostris (Bryant, 1859) (Animalia)		1859	GBIF
Hylophilus ochraceiceps	124747921	Hylophilus ochraceiceps Sclater, 1859 (Animalia)		1859	GBIF
Vireolanius pulchellus	124747873	Vireolanius pulchellus Sclater & Salvin, 1859 (Animalia)		1859	GBIF
Tachycineta cyaneoviridis	126343020	Tachycineta cyaneoviridis (Animalia)		1859	GBIF
Campylorhynchus jocosus	124749231	Campylorhynchus jocosus Sclater, 1859 (Animalia)		1859	GBIF
Catharus occidentalis	124748682	Catharus occidentalis Sclater, 1859 (Animalia)		1859	GBIF
Ridgwayia pinicola	126344201	Ridgwayia pinicola (Animalia)		1859	GBIF
Geothlypis speciosa	119131272	Geothlypis speciosa P. L. Sclater, 1859 (Animalia)		1859	GBIF
Cyanerpes lucidus	119130591	Cyanerpes lucidus (P. L. Sclater & Salvin, 1859) (Animalia)		1859	GBIF
Nesopsar nigerrimus	124752011	Nesopsar nigerrimus (Osburn, 1859) (Animalia)		1859	GBIF
Pheugopedius felix	126343986	Pheugopedius felix (Animalia)	Sclater, PL, 1860	1860	GBIF
Cantorchilus nigricapillus	126343967	Cantorchilus nigricapillus (Animalia)	(PL Sclater, 1860)	1860	GBIF
Crypturellus boucardi	119123792	Crypturellus boucardi (P. L. Sclater, 1860) (Animalia)		1860	GBIF
Egretta eulophotes	124746038	Egretta eulophotes (Swinhoe, 1860) (Animalia)		1860	GBIF
Accipiter gundlachi	124745789	Accipiter gundlachi Lawrence, 1860 (Animalia)		1860	GBIF
Laterallus ruber	126337481	Laterallus ruber (Animalia)		1860	GBIF
Synthliboramphus hypoleucus	126338211	Synthliboramphus hypoleucus (Animalia)		1860	GBIF
Patagioenas nigrirostris	126336345	Patagioenas nigrirostris (Animalia)		1860	GBIF
Strix occidentalis	119126096	Strix occidentalis (Xantus de Vesey, 1860) (Animalia)		1860	GBIF
Antrostomus cubanensis	110465222	Antrostomus cubanensis (Lawrence, 1860) (Animalia)		1860	GBIF
Panterpe insignis	124744240	Panterpe insignis Cabanis & Heine, 1860 (Animalia)		1860	GBIF
Hylocharis xantusii	124744245	Hylocharis xantusii (Lawrence, 1860) (Animalia)		1860	GBIF
Pyrilia haematotis	124743981	Pyrilia haematotis (Sclater & Salvin, 1860) (Animalia)		1860	GBIF
Thamnistes anabatinus	124746946	Thamnistes anabatinus Sclater & Salvin, 1860 (Animalia)		1860	GBIF
Phaenostictus mcleannani	124747093	Phaenostictus mcleannani (Lawrence, 1860) (Animalia)		1860	GBIF
Pittasoma michleri	124747385	Pittasoma michleri Cassin, 1860 (Animalia)		1860	GBIF
Dendrocincla homochroa	119130686	Dendrocincla homochroa (P. L. Sclater, 1860) (Animalia)		1860	GBIF
Xiphorhynchus erythropygius	119134936	Xiphorhynchus erythropygius (P. L. Sclater, 1860) (Animalia)		1860	GBIF
Campylorhamphus pusillus	126341056	Campylorhamphus pusillus (Animalia)		1860	GBIF
Cranioleuca erythrops	126341241	Cranioleuca erythrops (Animalia)		1860	GBIF
Ornithion semiflavum	126340355	Ornithion semiflavum (Animalia)		1860	GBIF
Cnipodectes subbrunneus	119130344	Cnipodectes subbrunneus (P. L. Sclater, 1860) (Animalia)		1860	GBIF
Platyrinchus cancrominus	119133375	Platyrinchus cancrominus P. L. Sclater & Salvin, 1860 (Animalia)		1860	GBIF
Myiobius villosus	119132398	Myiobius villosus P. L. Sclater, 1860 (Animalia)		1860	GBIF
Rhytipterna holerythra	131881396	Rhytipterna holerythra (Animalia)		1860	GBIF
Myiarchus panamensis	124746705	Myiarchus panamensis Lawrence, 1860 (Animalia)		1860	GBIF
Schiffornis veraepacis	131728772	Schiffornis veraepacis (PL Sclater & Salvin, 1860) (Animalia)		1860	GBIF
Lipaugus unirufus	119131886	Lipaugus unirufus P. L. Sclater, 1860 (Animalia)		1860	GBIF
Thryophilus pleurostictus	126343976	Thryophilus pleurostictus (Animalia)		1860	GBIF
Cyphorhinus phaeocephalus	124749301	Cyphorhinus phaeocephalus Sclater, 1860 (Animalia)		1860	GBIF
Polioptila albiloris	124749313	Polioptila albiloris Sclater & Salvin, 1860 (Animalia)		1860	GBIF
Toxostoma cinereum	119126548	Toxostoma cinereum (Xantus de Vesey, 1860) (Animalia)		1860	GBIF
Oreothlypis virginiae	110560326	Oreothlypis virginiae (Baird, 1860) (Animalia)		1860	GBIF
Geothlypis semiflava	126345810	Geothlypis semiflava (Animalia)		1860	GBIF
Setophaga chrysoparia	126345854	Setophaga chrysoparia (Animalia)		1860	GBIF
Oryzoborus funereus	119144685	Oryzoborus funereus P. L. Sclater, 1860 (Animalia)		1860	GBIF
Chlorothraupis olivacea	124751576	Chlorothraupis olivacea (Cassin, 1860) (Animalia)		1860	GBIF
Hemignathus ellisianus	119128007	Hemignathus ellisianus (G. R. Gray, 1860) (Animalia)		1860	GBIF
Oreothlypis gutturalis	126345793	Oreothlypis gutturalis (Animalia)	(Cabanis, 1861)	1861	GBIF
Chen rossii	119124199	Chen rossii (Cassin, 1861) (Animalia)		1861	GBIF
Leucopternis semiplumbeus	124745810	Leucopternis semiplumbeus Lawrence, 1861 (Animalia)		1861	GBIF
Laterallus albigularis	127942360	Laterallus albigularis (Lawrence, 1861) (Animalia)		1861	GBIF
Calidris bairdii	131482719	Calidris bairdii (Coues, 1861) (Animalia)		1861	GBIF
Micrathene whitneyi	119126088	Micrathene whitneyi (J. G. Cooper, 1861) (Animalia)		1861	GBIF
Chlorostilbon assimilis	124744219	Chlorostilbon assimilis Lawrence, 1861 (Animalia)		1861	GBIF
Chalybura urochrysia	131881780	Chalybura urochrysia (Gould, 1861) (Animalia)		1861	GBIF
Capito maculicoronatus	124743132	Capito maculicoronatus Lawrence, 1861 (Animalia)		1861	GBIF
Pteroglossus frantzii	124743159	Pteroglossus frantzii Cabanis, 1861 (Animalia)		1861	GBIF
Pyrrhura hoffmanni	124743944	Pyrrhura hoffmanni (Cabanis, 1861) (Animalia)		1861	GBIF
Hylopezus perspicillatus	124747417	Hylopezus perspicillatus (Lawrence, 1861) (Animalia)		1861	GBIF
Elaenia fallax	119130851	Elaenia fallax P. L. Sclater, 1861 (Animalia)		1861	GBIF
Myiodynastes hemichrysus	119132411	Myiodynastes hemichrysus (Cabanis, 1861) (Animalia)		1861	GBIF
Pachyramphus cinnamomeus	131881681	Pachyramphus cinnamomeus Lawrence, 1861 (Animalia)		1861	GBIF
Vireo modestus	126341867	Vireo modestus (Animalia)		1861	GBIF
Vireo osburni	124747894	Vireo osburni (Sclater, 1861) (Animalia)		1861	GBIF
Microcerculus philomela	124749297	Microcerculus philomela (Salvin, 1861) (Animalia)		1861	GBIF
Campylorhynchus gularis	124749229	Campylorhynchus gularis Sclater, 1861 (Animalia)		1861	GBIF
Cantorchilus modestus	126343965	Cantorchilus modestus (Animalia)		1861	GBIF
Muscicapa griseisticta	124748804	Muscicapa griseisticta (Swinhoe, 1861) (Animalia)		1861	GBIF
Catharus frantzii	124748683	Catharus frantzii Cabanis, 1861 (Animalia)		1861	GBIF
Turdus nigrescens	124748730	Turdus nigrescens Cabanis, 1861 (Animalia)		1861	GBIF
Turdus plebejus	124748744	Turdus plebejus Cabanis, 1861 (Animalia)		1861	GBIF
Moho apicalis	126343845	Moho apicalis (Animalia)		1861	GBIF
Ptiliogonys caudatus	119150006	Ptiliogonys caudatus Cabanis, 1861 [=> Ptilogonys caudatus Cabanis, 1861] (Animalia)		1861	GBIF
Oreothlypis luciae	110438742	Oreothlypis luciae Cooper, 1861 (Animalia)		1861	GBIF
Mitrospingus cassinii	124751573	Mitrospingus cassinii (Lawrence, 1861) (Animalia)		1861	GBIF
Diglossa plumbea	124751890	Diglossa plumbea Cabanis, 1861 (Animalia)		1861	GBIF
Pezopetes capitalis	124751382	Pezopetes capitalis Cabanis, 1861 (Animalia)		1861	GBIF
Arremonops chloronotus	124751354	Arremonops chloronotus (Salvin, 1861) (Animalia)		1861	GBIF
Melozone leucotis	124751346	Melozone leucotis Cabanis, 1861 (Animalia)		1861	GBIF
Habia fuscicauda	124751598	Habia fuscicauda (Cabanis, 1861) (Animalia)		1861	GBIF
Amaurospiza concolor	124761617	Amaurospiza concolor Cabanis, 1861 (Animalia)		1861	GBIF
Euphonia luteicapilla	124751658	Euphonia luteicapilla (Cabanis, 1861) (Animalia)		1861	GBIF
Chlorophonia flavirostris	126345267	Chlorophonia flavirostris (Animalia)		1861	GBIF
Chlorophonia callophrys	124751686	Chlorophonia callophrys (Cabanis, 1861) (Animalia)		1861	GBIF
Buteo plagiatus			(Schlegel, 1862)	1862	Manual
Procellaria parkinsoni	126337701	Procellaria parkinsoni (Animalia)		1862	GBIF
Hydropsalis maculicaudus	126391792	Hydropsalis maculicaudus (Lawrence, 1862) (Animalia)		1862	GBIF
Chaetura cinereiventris	126336812	Chaetura cinereiventris (Animalia)		1862	GBIF
Melanerpes rubricapillus	131881947	Melanerpes rubricapillus (Cabanis, 1862) (Animalia)		1862	GBIF
Melanerpes hoffmannii	124742899	Melanerpes hoffmannii (Cabanis, 1862) (Animalia)		1862	GBIF
Piculus callopterus	124742981	Piculus callopterus (Lawrence, 1862) (Animalia)		1862	GBIF
Micrastur mirandollei	124745903	Micrastur mirandollei (Schlegel, 1862) (Animalia)		1862	GBIF
Epinecrophylla fulviventris	124746970	Epinecrophylla fulviventris (Lawrence, 1862) (Animalia)		1862	GBIF
Xiphorhynchus lachrymosus	124747359	Xiphorhynchus lachrymosus (Lawrence, 1862) (Animalia)		1862	GBIF
Ornithion brunneicapillus	124746439	Ornithion brunneicapillus (Lawrence, 1862) (Animalia)		1862	GBIF
Phylloscartes flavovirens	124746525	Phylloscartes flavovirens (Lawrence, 1862) (Animalia)		1862	GBIF
Oncostoma olivaceum	124746538	Oncostoma olivaceum (Lawrence, 1862) (Animalia)		1862	GBIF
Myiozetetes granadensis	124746753	Myiozetetes granadensis Lawrence, 1862 (Animalia)		1862	GBIF
Conopias albovittatus	124746742	Conopias albovittatus (Lawrence, 1862) (Animalia)		1862	GBIF
Vireo hypochryseus	124747890	Vireo hypochryseus Sclater, 1862 (Animalia)		1862	GBIF
Hylophilus aurantiifrons	131498029	Hylophilus aurantiifrons Lawrence, 1862 (Animalia)		1862	GBIF
Campylorhynchus albobrunneus	124749239	Campylorhynchus albobrunneus (Lawrence, 1862) (Animalia)		1862	GBIF
Turdus obsoletus	124748747	Turdus obsoletus Lawrence, 1862 (Animalia)		1862	GBIF
Toxostoma ocellatum	124749187	Toxostoma ocellatum (Sclater, 1862) (Animalia)		1862	GBIF
Dacnis venusta	124751745	Dacnis venusta Lawrence, 1862 (Animalia)		1862	GBIF
Sporophila schistacea	131881402	Sporophila schistacea (Animalia)		1862	GBIF
Agelaius xanthomus	119126858	Agelaius xanthomus (P. L. Sclater, 1862) (Animalia)		1862	GBIF
Pterodroma neglecta	124746222	Pterodroma neglecta (Schlegel, 1863) (Animalia)		1863	GBIF
Aramides axillaris	124745215	Aramides axillaris Lawrence, 1863 (Animalia)		1863	GBIF
Panyptila sanctihieronymi	124744107	Panyptila sanctihieronymi Salvin, 1863 (Animalia)		1863	GBIF
Androdon aequatorialis	124744164	Androdon aequatorialis Gould, 1863 (Animalia)		1863	GBIF
Sublegatus arenarum	124746445	Sublegatus arenarum (Salvin, 1863) (Animalia)		1863	GBIF
Myiobius atricaudus	124746570	Myiobius atricaudus Lawrence, 1863 (Animalia)		1863	GBIF
Vireo pallens	124747884	Vireo pallens Salvin, 1863 (Animalia)		1863	GBIF
Tachycineta albilinea	124762169	Tachycineta albilinea (Lawrence, 1863) (Animalia)		1863	GBIF
Luscinia sibilans	124748907	Luscinia sibilans (Swinhoe, 1863) (Animalia)		1863	GBIF
Anthus gustavi	124750760	Anthus gustavi Swinhoe, 1863 (Animalia)		1863	GBIF
Cardellina versicolor	126345884	Cardellina versicolor (Animalia)		1863	GBIF
Tangara dowii	124751728	Tangara dowii (Salvin, 1863) (Animalia)		1863	GBIF
Spinus atriceps	126345464	Spinus atriceps (Animalia)		1863	GBIF
Puffinus creatopus	124746255	Puffinus creatopus Coues, 1864 (Animalia)		1864	GBIF
Puffinus opisthomelas	124746264	Puffinus opisthomelas Coues, 1864 (Animalia)		1864	GBIF
Oceanodroma homochroa	124746308	Oceanodroma homochroa (Coues, 1864) (Animalia)		1864	GBIF
Oceanodroma microsoma	127942218	Oceanodroma microsoma (Coues, 1864) (Animalia)		1864	GBIF
Semnornis frantzii	126339234	Semnornis frantzii (Animalia)		1864	GBIF
Amazona finschi	126339713	Amazona finschi (Animalia)		1864	GBIF
Troglodytes pacificus	116757092	Troglodytes pacificus S. F. Baird, 1864 (Animalia)		1864	GBIF
Pheugopedius atrogularis	126343985	Pheugopedius atrogularis (Animalia)		1864	GBIF
Thryophilus sinaloa	126343975	Thryophilus sinaloa (Animalia)		1864	GBIF
Cantorchilus thoracicus	126343964	Cantorchilus thoracicus (Animalia)		1864	GBIF
Polioptila nigriceps	124749312	Polioptila nigriceps Baird, 1864 (Animalia)		1864	GBIF
Pselliophorus tibialis	124751383	Pselliophorus tibialis (Lawrence, 1864) (Animalia)		1864	GBIF
Odontophorus melanotis	124742634	Odontophorus melanotis Salvin, 1865 (Animalia)		1865	GBIF
Morphnarchus princeps	110464641	Morphnarchus princeps Sclater, 1865 (Animalia)		1865	GBIF
Synthliboramphus craveri	124745641	Synthliboramphus craveri (Salvadori, 1865) (Animalia)		1865	GBIF
Lampornis hemileucus	124744311	Lampornis hemileucus (Salvin, 1865) (Animalia)		1865	GBIF
Lampornis calolaemus	124761222	Lampornis calolaemus (Salvin, 1865) (Animalia)		1865	GBIF
Selasphorus flammula	119129004	Selasphorus flammula Salvin, 1865 (Animalia)		1865	GBIF
Dysithamnus striaticeps	124746949	Dysithamnus striaticeps Lawrence, 1865 (Animalia)		1865	GBIF
Myrmotherula schisticolor	131497925	Myrmotherula schisticolor (Lawrence, 1865) (Animalia)		1865	GBIF
Myrmeciza laemosticta	124755926	Myrmeciza laemosticta Salvin, 1865 (Animalia)		1865	GBIF
Hylopezus dives	119131548	Hylopezus dives (Salvin, 1865) (Animalia)		1865	GBIF
Thripadectes rufobrunneus	124747297	Thripadectes rufobrunneus (Lawrence, 1865) (Animalia)		1865	GBIF
Margarornis rubiginosus	124747261	Margarornis rubiginosus Lawrence, 1865 (Animalia)		1865	GBIF
Elaenia chiriquensis	131881896	Elaenia chiriquensis Lawrence, 1865 (Animalia)		1865	GBIF
Elaenia frantzii	131881897	Elaenia frantzii Lawrence, 1865 (Animalia)		1865	GBIF
Aphanotriccus capitalis	124746577	Aphanotriccus capitalis (Salvin, 1865) (Animalia)		1865	GBIF
Contopus lugubris	124746585	Contopus lugubris Lawrence, 1865 (Animalia)		1865	GBIF
Empidonax flavescens	124746607	Empidonax flavescens Lawrence, 1865 (Animalia)		1865	GBIF
Piprites griseiceps	124746902	Piprites griseiceps Salvin, 1865 (Animalia)		1865	GBIF
Carpodectes nitidus	124746832	Carpodectes nitidus Salvin, 1865 (Animalia)		1865	GBIF
Progne cryptoleuca	124749404	Progne cryptoleuca Baird, 1865 (Animalia)		1865	GBIF
Progne elegans	126343044	Progne elegans (Animalia)		1865	GBIF
Myadestes melanops	124748672	Myadestes melanops Salvin, 1865 (Animalia)		1865	GBIF
Catharus gracilirostris	124748679	Catharus gracilirostris Salvin, 1865 (Animalia)		1865	GBIF
Geothlypis poliocephala	119126768	Geothlypis poliocephala S. F. Baird, 1865 (Animalia)		1865	GBIF
Setophaga adelaidae	126345846	Setophaga adelaidae (Animalia)		1865	GBIF
Setophaga graciae	126345850	Setophaga graciae (Animalia)		1865	GBIF
Basileuterus melanogenys	119129816	Basileuterus melanogenys S. F. Baird, 1865 (Animalia)		1865	GBIF
Myioborus torquatus	126345892	Myioborus torquatus (Animalia)		1865	GBIF
Lanio leucothorax	119131764	Lanio leucothorax Salvin, 1865 (Animalia)		1865	GBIF
Heterospingus rubrifrons	124751586	Heterospingus rubrifrons (Lawrence, 1865) (Animalia)		1865	GBIF
Arremon crassirostris	126345571	Arremon crassirostris (Animalia)		1865	GBIF
Pipilo ocai	126345626	Pipilo ocai (Animalia)		1865	GBIF
Chlorospingus pileatus	119130197	Chlorospingus pileatus Salvin, 1865 (Animalia)		1865	GBIF
Euphonia anneae	124751677	Euphonia anneae Cassin, 1865 (Animalia)		1865	GBIF
Anas zonorhyncha	126335923	Anas zonorhyncha (Animalia)		1866	GBIF
Elvira cupreiceps	126337136	Elvira cupreiceps (Animalia)		1866	GBIF
Trogon clathratus	126338849	Trogon clathratus (Animalia)		1866	GBIF
Nesoctites micromegas	124742877	Nesoctites micromegas (Sundevall, 1866) (Animalia)		1866	GBIF
Dysithamnus puncticeps	124746950	Dysithamnus puncticeps Salvin, 1866 (Animalia)		1866	GBIF
Formicarius rufipectus	124747378	Formicarius rufipectus Salvin, 1866 (Animalia)		1866	GBIF
Philydor fuscipenne	124747284	Philydor fuscipenne Salvin, 1866 (Animalia)		1866	GBIF
Contopus latirostris	126340570	Contopus latirostris (Animalia)		1866	GBIF
Myiarchus antillarum	126340469	Myiarchus antillarum (Animalia)		1866	GBIF
Vireo latimeri	124747893	Vireo latimeri Baird, 1866 (Animalia)		1866	GBIF
Vireo vicinior	124747889	Vireo vicinior Coues, 1866 (Animalia)		1866	GBIF
Vireo plumbeus	124747896	Vireo plumbeus Coues, 1866 (Animalia)		1866	GBIF
Vireo carmioli	124747882	Vireo carmioli Baird, 1866 (Animalia)		1866	GBIF
Vireolanius eximius	131498065	Vireolanius eximius Baird, 1866 (Animalia)		1866	GBIF
Spindalis portoricensis	126345664	Spindalis portoricensis (Animalia)		1866	GBIF
Icterus portoricensis	126345733	Icterus portoricensis (Animalia)		1866	GBIF
Ortalis wagleri	126335976	Ortalis wagleri (Animalia)	Gray, 1867	1867	GBIF
Nothocercus bonapartei	119127569	Nothocercus bonapartei (G. R. Gray, 1867) (Animalia)		1867	GBIF
Ortalis cinereiceps	126335979	Ortalis cinereiceps (Animalia)		1867	GBIF
Chamaepetes unicolor	124742395	Chamaepetes unicolor Salvin, 1867 (Animalia)		1867	GBIF
Odontophorus leucolaemus	124742643	Odontophorus leucolaemus Salvin, 1867 (Animalia)		1867	GBIF
Oceanodroma monorhis	124746302	Oceanodroma monorhis (Swinhoe, 1867) (Animalia)		1867	GBIF
Neocrex erythrops	126337456	Neocrex erythrops (Animalia)		1867	GBIF
Leptotila cassini	119125610	Leptotila cassini (Lawrence, 1867) (Animalia)		1867	GBIF
Geotrygon veraguensis	124744928	Geotrygon veraguensis Lawrence, 1867 (Animalia)		1867	GBIF
Megascops kennicottii	124744530	Megascops kennicottii (Elliot, 1867) (Animalia)		1867	GBIF
Calliphlox bryantae	124744425	Calliphlox bryantae (Lawrence, 1867) (Animalia)		1867	GBIF
Contopus hispaniolensis	119127967	Contopus hispaniolensis (H. Bryant, 1867) (Animalia)		1867	GBIF
Geothlypis rostrata	119131270	Geothlypis rostrata H. Bryant, 1867 (Animalia)		1867	GBIF
Spindalis dominicensis	126345663	Spindalis dominicensis (Animalia)		1867	GBIF
Pheucticus tibialis	124751926	Pheucticus tibialis Lawrence, 1867 (Animalia)		1867	GBIF
Spinus dominicensis	126345462	Spinus dominicensis (Animalia)		1867	GBIF
Patagioenas subvinacea	131881940	Patagioenas subvinacea (Lawrence, 1868) (Animalia)		1868	GBIF
Leptotila plumbeiceps	119125616	Leptotila plumbeiceps (P. L. Sclater & Salvin, 1868) (Animalia)		1868	GBIF
Geotrygon costaricensis	124744924	Geotrygon costaricensis Lawrence, 1868 (Animalia)		1868	GBIF
Megascops barbarus	126338752	Megascops barbarus (Animalia)		1868	GBIF
Margarobyas lawrencii	110466635	Margarobyas lawrencii P.L. Sclater & Salvin, 1868 (Animalia)		1868	GBIF
Strix fulvescens	119129099	Strix fulvescens (P. L. Sclater & Salvin, 1868) (Animalia)		1868	GBIF
Glaucis aeneus	126336860	Glaucis aeneus (Animalia)		1868	GBIF
Eupherusa nigriventris	126337140	Eupherusa nigriventris (Animalia)		1868	GBIF
Amazilia luciae	119128841	Amazilia luciae (Lawrence, 1868) (Animalia)		1868	GBIF
Trogon bairdii	124743351	Trogon bairdii Lawrence, 1868 (Animalia)		1868	GBIF
Deconychura longicauda	124747332	Deconychura longicauda (Pelzeln, 1868) (Animalia)		1868	GBIF
Mionectes olivaceus	124746366	Mionectes olivaceus Lawrence, 1868 (Animalia)		1868	GBIF
Phylloscartes superciliaris	119133234	Phylloscartes superciliaris (P. L. Sclater & Salvin, 1868) (Animalia)		1868	GBIF
Tolmomyias assimilis	124746544	Tolmomyias assimilis (Pelzeln, 1868) (Animalia)		1868	GBIF
Lathrotriccus euleri	131881906	Lathrotriccus euleri (Cabanis, 1868) (Animalia)		1868	GBIF
Troglodytes sissonii	126343935	Troglodytes sissonii (Animalia)		1868	GBIF
Tangara cabanisi	126346046	Tangara cabanisi (Animalia)		1868	GBIF
Aimophila notosticta	126345625	Aimophila notosticta (Animalia)		1868	GBIF
Amphispiza quinquestriata	126345529	Amphispiza quinquestriata (Animalia)		1868	GBIF
Chlorothraupis carmioli	124751575	Chlorothraupis carmioli (Lawrence, 1868) (Animalia)		1868	GBIF
Pterodroma arminjoniana	124761723	Pterodroma arminjoniana (Giglioli & Salvadori, 1869) (Animalia)		1869	GBIF
Onychoprion aleuticus	126338230	Onychoprion aleuticus (Animalia)		1869	GBIF
Thamnophilus nigriceps	124746925	Thamnophilus nigriceps Sclater, 1869 (Animalia)		1869	GBIF
Sclerurus albigularis	119134017	Sclerurus albigularis P. L. Sclater & Salvin, 1869 (Animalia)		1869	GBIF
Contopus ochraceus	126340561	Contopus ochraceus (Animalia)		1869	GBIF
Schiffornis stenorhyncha	131728770	Schiffornis stenorhyncha (PL Sclater & Salvin, 1869) (Animalia)		1869	GBIF
Chrysothlypis chrysomelas	119144684	Chrysothlypis chrysomelas (P. L. Sclater & Salvin, 1869) (Animalia)		1869	GBIF
Bangsia arcaei	126346081	Bangsia arcaei (Animalia)		1869	GBIF
Tangara florida	119134467	Tangara florida (P. L. Sclater & Salvin, 1869) (Animalia)		1869	GBIF
Antrostomus saturatus	126336656	Antrostomus saturatus (Animalia)		1870	GBIF
Chaetura fumosa	124761411	Chaetura fumosa Salvin, 1870 (Animalia)		1870	GBIF
Lophornis adorabilis	124744211	Lophornis adorabilis Salvin, 1870 (Animalia)		1870	GBIF
Selasphorus ardens	124744458	Selasphorus ardens Salvin, 1870 (Animalia)		1870	GBIF
Melanerpes chrysauchen	124762154	Melanerpes chrysauchen Salvin, 1870 (Animalia)		1870	GBIF
Piculus simplex	124742980	Piculus simplex (Salvin, 1870) (Animalia)		1870	GBIF
Empidonax atriceps	124746609	Empidonax atriceps Salvin, 1870 (Animalia)		1870	GBIF
Manacus aurantiacus	124746880	Manacus aurantiacus (Salvin, 1870) (Animalia)		1870	GBIF
Cantorchilus semibadius	126343966	Cantorchilus semibadius (Animalia)		1870	GBIF
Peucaea sumichrasti	126345545	Peucaea sumichrasti (Animalia)	(Lawrence, 1871)	1871	GBIF
Anser serrirostris	126335803	Anser serrirostris (Animalia)		1871	GBIF
Zenaida graysoni	126336305	Zenaida graysoni (Animalia)		1871	GBIF
Eupherusa poliocerca	124744297	Eupherusa poliocerca Elliot, 1871 (Animalia)		1871	GBIF
Amazilia viridifrons	124744295	Amazilia viridifrons (Elliot, 1871) (Animalia)		1871	GBIF
Trogon chionurus	126338857	Trogon chionurus (Animalia)		1871	GBIF
Aratinga finschi	124743907	Aratinga finschi (Salvin, 1871) (Animalia)		1871	GBIF
Touit dilectissimus	126339660	Touit dilectissimus (Animalia)		1871	GBIF
Phyllomyias griseiceps	131881921	Phyllomyias griseiceps (P. L. Sclater & Salvin, 1871) (Animalia)		1871	GBIF
Myiarchus yucatanensis	124746700	Myiarchus yucatanensis Lawrence, 1871 (Animalia)		1871	GBIF
Vireo magister	124747904	Vireo magister (Lawrence, 1871) (Animalia)		1871	GBIF
Hylorchilus sumichrasti	124761518	Hylorchilus sumichrasti (Lawrence, 1871) (Animalia)		1871	GBIF
Mimus graysoni	124749179	Mimus graysoni (Lawrence, 1871) (Animalia)		1871	GBIF
Icterus laudabilis	126345734	Icterus laudabilis (Animalia)		1871	GBIF
Cryptoleucopteryx plumbea	110464633	Cryptoleucopteryx plumbea Salvin, 1872 (Animalia)		1872	GBIF
Dendragapus fuliginosus	124762335	Dendragapus fuliginosus (Ridgway, 1873) (Animalia)		1873	GBIF
Tympanuchus pallidicinctus	124742611	Tympanuchus pallidicinctus (Ridgway, 1873) (Animalia)		1873	GBIF
Calidris ptilocnemis	124745386	Calidris ptilocnemis (Coues, 1873) (Animalia)		1873	GBIF
Coccyzus euleri	124743647	Coccyzus euleri Cabanis, 1873 (Animalia)		1873	GBIF
Toxostoma bendirei	124749184	Toxostoma bendirei (Coues, 1873) (Animalia)		1873	GBIF
Peucaea carpalis	126345546	Peucaea carpalis (Animalia)		1873	GBIF
Arremon atricapillus	126345587	Arremon atricapillus (Animalia)	Lawrence, 1874	1874	GBIF
Anas fulvigula	124742742	Anas fulvigula Ridgway, 1874 (Animalia)		1874	GBIF
Geotrygon lawrencii	124761372	Geotrygon lawrencii Salvin, 1874 (Animalia)		1874	GBIF
Artemisiospiza nevadensis	110597224	Artemisiospiza nevadensis (Ridgway, 1874) (Animalia)		1874	GBIF
Passerina rositae	124751962	Passerina rositae (Lawrence, 1874) (Animalia)		1874	GBIF
Leucosticte atrata	124751154	Leucosticte atrata Ridgway, 1874 (Animalia)		1874	GBIF
Leucosticte australis	119126974	Leucosticte australis Ridgway, 1874 (Animalia)		1874	GBIF
Pterodroma externa	127942210	Pterodroma externa (Salvin, 1875) (Animalia)		1875	GBIF
Megascops guatemalae	124761279	Megascops guatemalae (Sharpe, 1875) (Animalia)		1875	GBIF
Glaucidium griseiceps	124761218	Glaucidium griseiceps Sharpe, 1875 (Animalia)		1875	GBIF
Myiornis atricapillus	124746530	Myiornis atricapillus (Lawrence, 1875) (Animalia)		1875	GBIF
Deltarhynchus flammulatus	124746721	Deltarhynchus flammulatus (Lawrence, 1875) (Animalia)		1875	GBIF
Vireo nanus	124747892	Vireo nanus (Lawrence, 1875) (Animalia)		1875	GBIF
Cyanolyca argentigula	124748017	Cyanolyca argentigula (Lawrence, 1875) (Animalia)		1875	GBIF
Cyanocorax yucatanicus	124748020	Cyanocorax yucatanicus (Dubois, 1875) (Animalia)		1875	GBIF
Nesospingus speculiferus	124751532	Nesospingus speculiferus (Lawrence, 1875) (Animalia)		1875	GBIF
Ammodramus nelsoni	124761106	Ammodramus nelsoni Allen, 1875 (Animalia)		1875	GBIF
Rhynchortyx cinctus	124742650	Rhynchortyx cinctus (Salvin, 1876) (Animalia)		1876	GBIF
Pterodroma phaeopygia	127942211	Pterodroma phaeopygia (Salvin, 1876) (Animalia)		1876	GBIF
Caracara lutosa	119124597	Caracara lutosa (Ridgway, 1876) (Animalia)		1876	GBIF
Leucopeza semperi	126345801	Leucopeza semperi (Animalia)		1876	GBIF
Puffinus nativitatis	124746259	Puffinus nativitatis Streets, 1877 (Animalia)		1877	GBIF
Chlorostilbon bracei	124744223	Chlorostilbon bracei (Lawrence, 1877) (Animalia)		1877	GBIF
Amazilia boucardi	124744279	Amazilia boucardi (Mulsant, 1877) (Animalia)		1877	GBIF
Myiarchus oberi	124746720	Myiarchus oberi Lawrence, 1877 (Animalia)		1877	GBIF
Phainoptila melanoxantha	124748585	Phainoptila melanoxantha Salvin, 1877 (Animalia)		1877	GBIF
Setophaga plumbea	111377684	Setophaga plumbea (Animalia)		1877	GBIF
Loxioides bailleui	119127213	Loxioides bailleui Oustalet, 1877 (Animalia)		1877	GBIF
Anas wyvilliana	126335924	Anas wyvilliana (Animalia)		1878	GBIF
Megascops cooperi	124761212	Megascops cooperi (Ridgway, 1878) (Animalia)		1878	GBIF
Atthis ellioti	124744443	Atthis ellioti Ridgway, 1878 (Animalia)		1878	GBIF
Pseudocolaptes lawrencii	124761454	Pseudocolaptes lawrencii Ridgway, 1878 (Animalia)		1878	GBIF
Catharopeza bishopi	124751433	Catharopeza bishopi (Lawrence, 1878) (Animalia)		1878	GBIF
Junco vulcani	124751294	Junco vulcani (Boucard, 1878) (Animalia)		1878	GBIF
Ciridops anna	126345363	Ciridops anna (Animalia)		1878	GBIF
Brachygalba salmoni	126339110	Brachygalba salmoni (Animalia)		1879	GBIF
Icterus oberi	124752006	Icterus oberi Lawrence, 1880 (Animalia)		1880	GBIF
Antrostomus arizonae	110512083	Antrostomus arizonae Brewster, 1881 (Animalia)		1881	GBIF
Polioptila californica	124749309	Polioptila californica Brewster, 1881 (Animalia)		1881	GBIF
Sula nebouxii	124745981	Sula nebouxii Milne-Edwards, 1882 (Animalia)		1882	GBIF
Myiarchus nuttingi	124746711	Myiarchus nuttingi Ridgway, 1882 (Animalia)		1882	GBIF
Chasiempis sclateri	126342248	Chasiempis sclateri (Animalia)		1882	GBIF
Troglodytes rufociliatus	119134714	Troglodytes rufociliatus Sharpe, 1882 (Animalia)		1882	GBIF
Troglodytes ochraceus	124749288	Troglodytes ochraceus Ridgway, 1882 (Animalia)		1882	GBIF
Myadestes occidentalis	124748669	Myadestes occidentalis Stejneger, 1882 (Animalia)		1882	GBIF
Catharus bicknelli	124761120	Catharus bicknelli (Ridgway, 1882) (Animalia)		1882	GBIF
Geothlypis beldingi	126345813	Geothlypis beldingi (Animalia)		1882	GBIF
Acanthidops bairdi	124751781	Acanthidops bairdi Ridgway, 1882 (Animalia)		1882	GBIF
Calonectris edwardsii	124761290	Calonectris edwardsii (Oustalet, 1883) (Animalia)		1883	GBIF
Oceanodroma markhami	127942217	Oceanodroma markhami (Salvin, 1883) (Animalia)		1883	GBIF
Buteo ridgwayi	124745828	Buteo ridgwayi (Cory, 1883) (Animalia)		1883	GBIF
Setophaga delicata	126345848	Setophaga delicata (Animalia)		1883	GBIF
Calyptophilus frugivorus	124761618	Calyptophilus frugivorus (Cory, 1883) (Animalia)		1883	GBIF
Dacnis viguieri	126346144	Dacnis viguieri (Animalia)		1883	GBIF
Pterodroma sandwichensis	124746220	Pterodroma sandwichensis (Ridgway, 1884) (Animalia)		1884	GBIF
Fulica caribaea	124745278	Fulica caribaea Ridgway, 1884 (Animalia)		1884	GBIF
Larus schistisagus	124745558	Larus schistisagus Stejneger, 1884 (Animalia)		1884	GBIF
Leptotila wellsi	124744916	Leptotila wellsi (Lawrence, 1884) (Animalia)		1884	GBIF
Carpodectes antoniae	124746833	Carpodectes antoniae Ridgway, 1884 (Animalia)		1884	GBIF
Plectrophenax hyperboreus	124751283	Plectrophenax hyperboreus Ridgway, 1884 (Animalia)		1884	GBIF
Microligea palustris	124751455	Microligea palustris (Cory, 1884) (Animalia)		1884	GBIF
Oryzoborus nuttingi	124751866	Oryzoborus nuttingi Ridgway, 1884 (Animalia)		1884	GBIF
Spizella wortheni	124751315	Spizella wortheni Ridgway, 1884 (Animalia)		1884	GBIF
Chlorostilbon forficatus	124752076	Chlorostilbon forficatus Ridgway, 1885 (Animalia)		1885	GBIF
Melanerpes pygmaeus	124742893	Melanerpes pygmaeus (Ridgway, 1885) (Animalia)		1885	GBIF
Pseudotriccus pelzelni	124746374	Pseudotriccus pelzelni Taczanowski & Berlepsch, 1885 (Animalia)		1885	GBIF
Vireo bairdi	124747885	Vireo bairdi Ridgway, 1885 (Animalia)		1885	GBIF
Cyanolyca cucullata	124748012	Cyanolyca cucullata (Ridgway, 1885) (Animalia)		1885	GBIF
Toxostoma guttatum	124749183	Toxostoma guttatum (Ridgway, 1885) (Animalia)		1885	GBIF
Calamospiza melanocorys	124751284	Calamospiza melanocorys Stejneger, 1885 (Animalia)		1885	GBIF
Claravis pretiosa	131881286	Claravis pretiosa (Animalia)		1886	GBIF
Picoides arizonae	124761223	Picoides arizonae (Hargitt, 1886) (Animalia)		1886	GBIF
Xenerpestes minlosi	124747255	Xenerpestes minlosi Berlepsch, 1886 (Animalia)		1886	GBIF
Aphelocoma insularis	124748004	Aphelocoma insularis Henshaw, 1886 (Animalia)		1886	GBIF
Poecile gambeli	106188488	Poecile gambeli (Metazoa)		1886	GBIF
Turdus ravidus	124748727	Turdus ravidus (Cory, 1886) (Animalia)		1886	GBIF
Setophaga vitellina	126345845	Setophaga vitellina (Animalia)		1886	GBIF
Loxigilla barbadensis	124762332	Loxigilla barbadensis Cory, 1886 (Animalia)		1886	GBIF
Melanospiza richardsoni	124751908	Melanospiza richardsoni (Cory, 1886) (Animalia)		1886	GBIF
Oceanodroma macrodactyla	119123938	Oceanodroma macrodactyla W. E. Bryant, 1887 (Animalia)		1887	GBIF
Amazona oratrix	124744018	Amazona oratrix Ridgway, 1887 (Animalia)		1887	GBIF
Cotinga ridgwayi	124746823	Cotinga ridgwayi Ridgway, 1887 (Animalia)		1887	GBIF
Chasiempis ibidis	126342249	Chasiempis ibidis (Animalia)		1887	GBIF
Myadestes myadestinus	124748663	Myadestes myadestinus (Stejneger, 1887) (Animalia)		1887	GBIF
Magumma parva	126345377	Magumma parva (Animalia)		1887	GBIF
Oreomystis bairdi	124751222	Oreomystis bairdi (Stejneger, 1887) (Animalia)		1887	GBIF
Pterodroma hypoleuca	124746210	Pterodroma hypoleuca (Salvin, 1888) (Animalia)		1888	GBIF
Puffinus bulleri	124746253	Puffinus bulleri Salvin, 1888 (Animalia)		1888	GBIF
Nyctiphrynus mcleodii	124744711	Nyctiphrynus mcleodii (Brewster, 1888) (Animalia)		1888	GBIF
Xenopipo holochlora	119140805	Xenopipo holochlora (P. L. Sclater, 1888) (Animalia)		1888	GBIF
Chloridops kona	126345360	Chloridops kona (Animalia)		1888	GBIF
Colaptes auricularis	126339413	Colaptes auricularis (Animalia)		1889	GBIF
Oreothlypis crissalis	110554798	Oreothlypis crissalis (Salvin & Godman, 1889) (Animalia)		1889	GBIF
Zeledonia coronata	124751502	Zeledonia coronata Ridgway, 1889 (Animalia)		1889	GBIF
Puffinus auricularis	124761335	Puffinus auricularis Townsend, 1890 (Animalia)		1890	GBIF
Troglodytes tanneri	124749286	Troglodytes tanneri Townsend, 1890 (Animalia)		1890	GBIF
Icterus northropi	126345731	Icterus northropi (Animalia)		1890	GBIF
Telespiza cantans	126345357	Telespiza cantans (Animalia)		1890	GBIF
Paroreomyza flammea	126345355	Paroreomyza flammea (Animalia)		1890	GBIF
Paroreomyza montana	126345356	Paroreomyza montana (Animalia)		1890	GBIF
Loxops caeruleirostris	126345379	Loxops caeruleirostris (Animalia)		1890	GBIF
Pterodroma cervicalis	124746208	Pterodroma cervicalis (Salvin, 1891) (Animalia)		1891	GBIF
Amazilia decora	124744277	Amazilia decora (Salvin, 1891) (Animalia)		1891	GBIF
Scytalopus argentifrons	124747462	Scytalopus argentifrons Ridgway, 1891 (Animalia)		1891	GBIF
Campylorhynchus chiapensis	124749233	Campylorhynchus chiapensis Salvin & Godman, 1891 (Animalia)		1891	GBIF
Myadestes lanaiensis	124748665	Myadestes lanaiensis (Wilson, 1891) (Animalia)		1891	GBIF
Ramphocelus costaricensis	124761231	Ramphocelus costaricensis Cherrie, 1891 (Animalia)		1891	GBIF
Quiscalus nicaraguensis	124752047	Quiscalus nicaraguensis Salvin & Godman, 1891 (Animalia)		1891	GBIF
Loxops mana	119148780	Loxops mana (S. B. Wilson, 1891) [=> Oreomystis mana (S. B. Wilson, 1891)] (Animalia)		1891	GBIF
Palmeria dolei	126345364	Palmeria dolei (Animalia)		1891	GBIF
Anas laysanensis	124742745	Anas laysanensis Rothschild, 1892 (Animalia)		1892	GBIF
Porzana palmeri	124745234	Porzana palmeri (Frohawk, 1892) (Animalia)		1892	GBIF
Nyctiphrynus yucatanicus	124744712	Nyctiphrynus yucatanicus (Hartert, 1892) (Animalia)		1892	GBIF
Antrostomus salvini	126336658	Antrostomus salvini (Animalia)		1892	GBIF
Lampornis sybillae	124744310	Lampornis sybillae (Salvin & Godman, 1892) (Animalia)		1892	GBIF
Thamnophilus atrinucha	124761226	Thamnophilus atrinucha Salvin & Godman, 1892 (Animalia)		1892	GBIF
Acrocephalus familiaris	124749928	Acrocephalus familiaris (Rothschild, 1892) (Animalia)		1892	GBIF
Rhodacanthis flaviceps	124751213	Rhodacanthis flaviceps Rothschild, 1892 (Animalia)		1892	GBIF
Rhodacanthis palmeri	119127225	Rhodacanthis palmeri Rothschild, 1892 (Animalia)		1892	GBIF
Hemignathus sagittirostris	119127211	Hemignathus sagittirostris (Rothschild, 1892) (Animalia)		1892	GBIF
Phoebastria immutabilis	124746282	Phoebastria immutabilis (Rothschild, 1893) (Animalia)		1893	GBIF
Pterodroma nigripennis	124746207	Pterodroma nigripennis (Rothschild, 1893) (Animalia)		1893	GBIF
Pterodroma longirostris	124746216	Pterodroma longirostris (Stejneger, 1893) (Animalia)		1893	GBIF
Stercorarius maccormicki	126338189	Stercorarius maccormicki (Animalia)		1893	GBIF
Cypseloides cherriei	124744038	Cypseloides cherriei Ridgway, 1893 (Animalia)		1893	GBIF
Formicarius nigricapillus	124747377	Formicarius nigricapillus Ridgway, 1893 (Animalia)		1893	GBIF
Myadestes palmeri	124748667	Myadestes palmeri (Rothschild, 1893) (Animalia)		1893	GBIF
Moho bishopi	124747674	Moho bishopi (Rothschild, 1893) (Animalia)		1893	GBIF
Pseudonestor xanthophrys	124751215	Pseudonestor xanthophrys Rothschild, 1893 (Animalia)		1893	GBIF
Drepanis funerea	126345367	Drepanis funerea (Animalia)		1894	GBIF
Nesotriccus ridgwayi	119132711	Nesotriccus ridgwayi C. H. Townsend, 1895 (Animalia)		1895	GBIF
Empidonax alnorum	131881309	Empidonax alnorum Brewster, 1895 (Animalia)		1895	GBIF
Oceanodroma tristrami	124746304	Oceanodroma tristrami Salvin, 1896 (Animalia)		1896	GBIF
Geothlypis flavovelata	124751448	Geothlypis flavovelata Ridgway, 1896 (Animalia)		1896	GBIF
Puffinus subalaris	124762198	Puffinus subalaris Ridgway, 1897 (Animalia)		1897	GBIF
Antrostomus ridgwayi	110620115	Antrostomus ridgwayi (Nelson, 1897) (Animalia)		1897	GBIF
Empidonax occidentalis	124746606	Empidonax occidentalis Nelson, 1897 (Animalia)		1897	GBIF
Carpodectes hopkei	124746834	Carpodectes hopkei Berlepsch, 1897 (Animalia)		1897	GBIF
Poecile sclateri	119128131	Poecile sclateri (Kleinschmidt, 1897) (Animalia)		1897	GBIF
Neocrex colombiana	124745250	Neocrex colombiana Bangs, 1898 (Animalia)		1898	GBIF
Tyrannus cubensis	124746737	Tyrannus cubensis Richmond, 1898 (Animalia)		1898	GBIF
Progne sinaloae	124749406	Progne sinaloae Nelson, 1898 (Animalia)		1898	GBIF
Polioptila schistaceigula	124749317	Polioptila schistaceigula Hartert, 1898 (Animalia)		1898	GBIF
Pterodroma feae	124746231	Pterodroma feae (Salvadori, 1899) (Animalia)		1899	GBIF
Amazona imperialis	124744029	Amazona imperialis Richmond, 1899 (Animalia)		1899	GBIF
Cantorchilus leucopogon	126343963	Cantorchilus leucopogon (Animalia)		1899	GBIF
Myadestes woahensis	119128091	Myadestes woahensis (Bloxam, 1899) (Animalia)		1899	GBIF
Thalurania ridgwayi	124744234	Thalurania ridgwayi Nelson, 1900 (Animalia)		1900	GBIF
Geothlypis nelsoni	124751452	Geothlypis nelsoni Richmond, 1900 (Animalia)		1900	GBIF
Glaucidium palmarum	124761219	Glaucidium palmarum Nelson, 1901 (Animalia)		1901	GBIF
[truncated: 91 more rows]
