# Supplementary material for: The tempo and mode of the taxonomic correction process: How taxonomists have corrected and recorrected North American bird species over the last 127 years
Source: PLoS One. 2018 Apr 19;13(4):e0195736. doi: 10.1371/journal.pone.0195736 (PMC5909608; doi:10.1371/journal.pone.0195736)
Supplement: S1 Code — This code is also available online at http://github.com/gaurav/aou_checklists and has been archived in Zenodo under DOI http://doi.org/10.5281/zenodo.1214826. (ZIP) [file pone.0195736.s007.zip › gaurav-aou_checklists-5955902/original_descriptions/previous_original_descriptions/original descriptions 2017apr11/scnames.txt]

scnames	authority
abeillia abeillei	(lesson & delattre, 1839)
acanthidops bairdi	ridgway, 1882
acanthidops bairdii
acanthis flammea	(linnaeus, 1758)
acanthis hornemanni	(holboell, 1843)
acanthis hornemannii
acanthis linaria
acanthopneuste borealis
accipiter atricapillus
accipiter bicolor	(vieillot, 1817)
accipiter cooperi
accipiter cooperii	(bonaparte, 1828)
accipiter gentilis	(linnaeus, 1758)
accipiter gundlachi	lawrence, 1860
accipiter poliogaster	(temminck, 1824)
accipiter soloensis	(horsfield, 1821)
accipiter striatus	vieillot, 1807
accipiter superciliosus	(linnaeus, 1766)
accipiter velox
acestrura heliodor
acridotheres cristatellus
acridotheres tristis	(linnaeus, 1766)
acrocephalus familiaris	(rothschild, 1892)
acrocephalus schoenobaenus	(linnaeus, 1758)
actitis hypoleucos	(linnaeus, 1758)
actitis macularia
actitis macularius	(linnaeus, 1766)
actodromas acuminata
actodromas bairdii
actodromas damacensis
actodromas fuscicollis
actodromas maculata
actodromas minutilla
adamastor cinereus
aechmophorus clarkii	(lawrence, 1858)
aechmophorus occidentalis	(lawrence, 1858)
aegialitis dubia
aegialitis hiaticula
aegialitis meloda
aegialitis mongola
aegialitis montana
aegialitis nivosa
aegialitis semipalmata
aegialitis vocifera
aegialitis wilsonia
aegolius acadica
aegolius acadicus	(j. f. gmelin, 1788)
aegolius funerea
aegolius funereus	(linnaeus, 1758)
aegolius ridgwayi	(alfaro, 1905)
aerodramus bartschi	(mearns, 1909)
aeronautes melanoleucus
aeronautes saxatalis	(woodhouse, 1853)
aesterlata gularis
aestrelata fisheri
aestrelata gularis
aestrelata hasitata
aestrelata scalaris
aethia cristatella	(pallas, 1769)
aethia psittacula	(pallas, 1769)
aethia pusilla	(pallas, 1811)
aethia pygmaea	(j. f. gmelin, 1789)
aethiopsar cristatellus
agamia agami	(j. f. gmelin, 1789)
agapornis roseicollis	(vieillot, 1818)
agelaius assimilis	lembeye, 1850
agelaius gubernator
agelaius humeralis	(vigors, 1827)
agelaius phoeniceus	(linnaeus, 1766)
agelaius tricolor	(audubon, 1837)
agelaius xanthomus	(p. l. sclater, 1862)
agriocharis ocellata
aimophila aestivalis
aimophila botterii
aimophila carpalis
aimophila cassini
aimophila cassinii
aimophila humeralis
aimophila mystacalis
aimophila notosticta	(p. l. sclater & salvin, 1868)
aimophila quinquestriata
aimophila rufescens	(swainson, 1827)
aimophila ruficauda
aimophila ruficeps	(cassin, 1852)
aimophila sumichrasti
aix sponsa	(linnaeus, 1758)
ajaia ajaja
ajaja ajaja
akialoa ellisiana	(g. r. gray, 1860)
akialoa lanaiensis	rothschild, 1893
akialoa obscura	(gmelin, jf, 1788)
akialoa stejnegeri	wilson, sb, 1889
alauda arvensis	linnaeus, 1758
alca torda	linnaeus, 1758
alectoris chukar	(gray, 1830)
alectoris graeca
alle alle	(linnaeus, 1758)
allenia fusca	(p. l. statius müller, 1776)
alopochen aegyptiaca	(linnaeus, 1766)
aluco pratincola
amandava amandava	(linnaeus, 1758)
amaurolimnas concolor	(gosse, 1847)
amaurospiza concolor	cabanis, 1861
amazilia amabilis	(gould, 1853)
amazilia beryllina	(deppe, 1830)
amazilia boucardi	(mulsant, 1877)
amazilia candida	(bourcier & mulsant, 1846)
amazilia cerviniventris
amazilia cyanifrons
amazilia cyanocephala	(lesson, 1829)
amazilia cyanura	gould, 1859
amazilia decora	(salvin, 1891)
amazilia edward	(delattre & bourcier, 1846)
amazilia fuscicaudata
amazilia luciae	(lawrence, 1868)
amazilia rutila	(delattre, 1843)
amazilia salvini
amazilia saucerottei	(delattre & bourcier, 1846)
amazilia saucerrottei
amazilia tzacatl	(de la llave, 1833)
amazilia verticalis
amazilia violiceps	(gould, 1859)
amazilia viridifrons	(elliot, 1871)
amazilia yucatanensis	(cabot, 1845)
amazilis cerviniventris
amazilis fuscicaudata
amazilis tzacatl
amazona agilis	(linnaeus, 1758)
amazona albifrons	(sparrman, 1788)
amazona arausiaca	(p. l. statius müller, 1776)
amazona auropalliata	(lesson, 1842)
amazona autumnalis	(linnaeus, 1758)
amazona collaria	(linnaeus, 1758)
amazona farinosa	(boddaert, 1783)
amazona finschi	(p. l. sclater, 1864)
amazona guildingii	(vigors, 1837)
amazona imperialis	richmond, 1899
amazona leucocephala	(linnaeus, 1758)
amazona ochrocephala	(j. f. gmelin, 1788)
amazona oratrix	ridgway, 1887
amazona ventralis	(p. l. statius müller, 1776)
amazona versicolor	(p. l. statius müller, 1776)
amazona viridigenalis	(cassin, 1853)
amazona vittata	(boddaert, 1783)
amazona xantholora	(gray, 1859)
amblycercus holosericeus	(deppe, 1830)
ammodramus bairdi
ammodramus bairdii	(audubon, 1844)
ammodramus beldingi
ammodramus caudacutus	(j. f. gmelin, 1788)
ammodramus henslowii	(audubon, 1829)
ammodramus leconteii	(audubon, 1844)
ammodramus maritimus	(a. wilson, 1811)
ammodramus nelsoni	allen, 1875
ammodramus nigrescens
ammodramus princeps
ammodramus rostratus
ammodramus sanctorum
ammodramus sandwichensis
ammodramus savannarum	(j. f. gmelin, 1789)
ammospiza caudacuta
ammospiza leconteii
ammospiza maritima
ammospiza mirabilis
ammospiza nigrescens
ampelis cedrorum
ampelis garrulus
amphispiza belli
amphispiza bilineata	(cassin, 1850)
amphispiza nevadensis
amphispiza quinquestriata	(sclater & salvin, 1868)
anabacerthia variegaticeps	(p. l. sclater, 1857)
anas acuta	linnaeus, 1758
anas americana	j. f. gmelin, 1789
anas bahamensis	linnaeus, 1758
anas boschas
anas carolinensis
anas clypeata	linnaeus, 1758
anas crecca	linnaeus, 1758
anas cyanoptera	vieillot, 1816
anas diazi
anas discors	linnaeus, 1766
anas eatoni
anas falcata	georgi, 1775
anas formosa	georgi, 1775
anas fulvigula	ridgway, 1874
anas laysanensis	rothschild, 1892
anas obscura
anas penelope	linnaeus, 1758
anas platyrhynchos	linnaeus, 1758
anas poecilorhyncha
anas querquedula	linnaeus, 1758
anas rubripes	brewster, 1902
anas strepera	linnaeus, 1758
anas wyvilliana	p. l. sclater, 1878
anas zonorhyncha	swinhoe, 1866
androdon aequatorialis	gould, 1863
anhinga anhinga	(linnaeus, 1766)
anorthura alascensis
anorthura hiemalis
anorthura meligera
anous minutus	boie, 1844
anous stolidus	(linnaeus, 1758)
anser albifrons	(scopoli, 1769)
anser anser	(linnaeus, 1758)
anser brachyrhynchus	baillon, 1834
anser erythropus	(linnaeus, 1758)
anser fabalis	(latham, 1787)
anser serrirostris	swinhoe, 1871
anthracothorax dominicus	(linnaeus, 1766)
anthracothorax mango	(linnaeus, 1758)
anthracothorax nigricollis	(vieillot, 1817)
anthracothorax prevostii	(lesson, 1832)
anthracothorax veraguensis	reichenbach, 1855
anthracothorax viridis	(audebert & vieillot, 1801)
anthus cervinus	(pallas, 1811)
anthus gustavi	swinhoe, 1863
anthus hodgsoni	richmond, 1907
anthus lutescens	pucheran, 1855
anthus pensilvanicus
anthus pratensis
anthus rubescens	(tunstall, 1771)
anthus spinoletta
anthus spraguei
anthus spragueii	(audubon, 1844)
anthus trivialis	(linnaeus, 1758)
antigone canadensis	(linnaeus, 1758)
antrostomus arizonae	brewster, 1881
antrostomus badius	(bangs & peck, 1908)
antrostomus carolinensis	j. f. gmelin, 1789
antrostomus cubanensis	(lawrence, 1860)
antrostomus noctitherus	(wetmore, 1919)
antrostomus ridgwayi	(nelson, 1897)
antrostomus rufus	boddaert, 1783
antrostomus salvini	hartert, 1892
antrostomus saturatus	(salvin, 1870)
antrostomus vociferus	(a. wilson, 1812)
aphanotriccus audax	(nelson, 1912)
aphanotriccus capitalis	(salvin, 1865)
aphelocoma californica	(vigors, 1839)
aphelocoma coerulescens	(bosc, 1795)
aphelocoma cyanea
aphelocoma cyanotis
aphelocoma floridana
aphelocoma insularis	henshaw, 1886
aphelocoma sieberi
aphelocoma sieberii
aphelocoma sordida
aphelocoma texana
aphelocoma ultramarina	(bonaparte, 1825)
aphelocoma unicolor	(du bus, 1847)
aphelocoma wollweberi	kaup, 1854
aphelocoma woodhousei
aphelocoma woodhouseii	(baird, sf, 1858)
aphriza virgata
apus apus	(linnaeus, 1758)
apus melba	(linnaeus, 1758)
apus pacificus	(latham, 1802)
aquila chrysaetos	(linnaeus, 1758)
ara ambigua
ara ambiguus	(bechstein, 1811)
ara ararauna	(linnaeus, 1758)
ara chloroptera
ara chloropterus	g. r. gray, 1859
ara cubensis
ara macao	(linnaeus, 1758)
ara militaris	(linnaeus, 1766)
ara severa
ara severus	(linnaeus, 1758)
ara tricolor	bechstein, 1811
aramides albiventris	lawrence, 1868
aramides axillaris	lawrence, 1863
aramides cajanea
aramides cajaneus	(p. l. statius müller, 1776)
aramus giganteus
aramus gigateus
aramus guarauna	(linnaeus, 1766)
aramus pictus
aramus vociferus
aratinga canicularis
aratinga chloroptera
aratinga euops
aratinga finschi
aratinga holochlora
aratinga mitrata
aratinga nana
aratinga nenday	(vieillot, 1823)
aratinga pertinax
aratinga strenua
arceuthornis musicus
archibuteo ferrugineus
archibuteo lagopus
archilochus alexandri	(bourcier & mulsant, 1846)
archilochus colubris	(linnaeus, 1758)
arctonetta fischeri
ardea alba	linnaeus, 1758
ardea caerulea
ardea candidissima
ardea cinerea	linnaeus, 1758
ardea cocoi	linnaeus, 1766
ardea coerulea
ardea egretta
ardea herodias	linnaeus, 1758
ardea occidentalis
ardea purpurea	linnaeus, 1766
ardea rufa
ardea rufescens
ardea tricolor
ardea virescens
ardea wardi
ardenna
ardenna bulleri	salvin, 1888
ardenna carneipes	gould, 1844
ardenna creatopus	coues, 1864
ardenna gravis	(o'reilly, 1818)
ardenna grisea	(gmelin, jf, 1789)
ardenna pacifica	(gmelin, jf, 1789)
ardenna tenuirostris	(temminck, 1836)
ardeola bacchus	(bonaparte, 1855)
ardetta exilis
ardetta neoxena
arenaria interpres	(linnaeus, 1758)
arenaria melanocephala	(vigors, 1829)
arenaria morinella
arquatella couesi
arquatella maritima
arquatella ptilocnemis
arremon atricapillus	lawrence, 1874
arremon aurantiirostris	lafresnaye, 1847
arremon brunneinucha	(lafresnaye, 1839)
arremon costaricensis	bangs, 1907
arremon crassirostris	(cassin, 1865)
arremon torquatus
arremon virenticeps	bonaparte, 1855
arremonops chloronotus	(salvin, 1861)
arremonops conirostris	(bonaparte, 1850)
arremonops rufivirgata
arremonops rufivirgatus	(lawrence, 1851)
artemisiospiza belli	(cassin, 1850)
artemisiospiza nevadensis	(ridgway, 1874)
asio accipitrinus
asio clamator
asio flammeus	(pontoppidan, 1763)
asio otus	(linnaeus, 1758)
asio stygius	(wagler, 1832)
asio wilsonianus
aspatha gularis	(lafresnaye, 1840)
astragalinus lawrencei
astragalinus psaltria
astragalinus tristis
astur atricapillus
asturina nitida
asturina plagiata
asyndesmus lewis
asyndesmus lewisi
asyndesmus torquatus
atalotriccus pilaris
athene cunicularia	(molina, 1782)
atlapetes albinucha	(lafresnaye & orbigny, 1838)
atlapetes atricapillus
atlapetes brunneinucha
atlapetes gutturalis
atlapetes pileatus	wagler, 1831
atlapetes virenticeps
atthis ellioti	ridgway, 1878
atthis heloisa	(lesson & delattre, 1839)
atthis morcomi
atticora pileata	(gould, 1858)
atticora tibialis	(cassin, 1853)
attila spadiceus	(j. f. gmelin, 1789)
aulacorhynchus prasinus	(gould, 1833)
auriparus flaviceps	(sundevall, 1850)
automolus ochrolaemus	(tschudi, 1844)
automolus rubiginosus
automolus rufipectus
automolus subulatus	spix, 1824
aythya affinis	(eyton, 1838)
aythya americana	(eyton, 1838)
aythya baeri
aythya collaris	(donovan, 1809)
aythya ferina	(linnaeus, 1758)
aythya fuligula	(linnaeus, 1758)
aythya marila	(linnaeus, 1761)
aythya valisineria	(wilson, 1814)
aythya vallisneria
baeolophus atricristatus	cassin, 1850
baeolophus bicolor	(linnaeus, 1766)
baeolophus griseus
baeolophus inornatus	(gambel, 1845)
baeolophus ridgwayi	(richmond, 1902)
baeolophus wollweberi	(bonaparte, 1850)
balanosphyra formicivora
bangsia arcaei	(sclater & salvin, 1869)
bartramia longicauda	(bechstein, 1812)
baryphthengus martii	(spix, 1824)
baryphthengus ruficapillus
basileuterus belli	(giraud jr, 1841)
basileuterus culicivorus	(deppe, 1830)
basileuterus hypoleucus
basileuterus ignotus	nelson, 1912
basileuterus lachrymosus	bonaparte, 1850
basileuterus melanogenys	s. f. baird, 1865
basileuterus melanotis	lawrence, 1868
basileuterus rufifrons	(swainson, 1838)
basileuterus tacarcunae	chapman, 1924
basileuterus tristriatus
basilinna leucotis
basilinna xantusi
bolborhynchus lineola	(cassin, 1853)
bombycilla cedrorum	vieillot, 1808
bombycilla garrula
bombycilla garrulus	(linnaeus, 1758)
bonasa umbellus	(linnaeus, 1766)
botaurus exilis
botaurus lentiginosus	(rackett, 1813)
botaurus neoxenus
botaurus pinnatus	(wagler, 1829)
brachygalba salmoni	p. l. sclater & salvin, 1879
brachyramphus brevirostre
brachyramphus brevirostris	(vigors, 1829)
brachyramphus craveri
brachyramphus craverii
brachyramphus hypoleucus
brachyramphus kittlitzii
brachyramphus marmoratum
brachyramphus marmoratus	(j. f. gmelin, 1789)
brachyramphus perdix	(pallas, 1811)
branta bernicla	(linnaeus, 1758)
branta canadensis	(linnaeus, 1758)
branta hutchinsii	(richardson, 1832)
branta leucopsis	(bechstein, 1803)
branta nigricans
branta sandvicensis	(vigors, 1834)
brotogeris jugularis	(p. l. statius müller, 1776)
brotogeris versicolurus	(p. l. statius müller, 1776)
buarremon brunneinucha
buarremon brunneinuchus
buarremon torquatus
buarremon virenticeps
bubo scandiacus	(linnaeus, 1758)
bubo virginianus	(j. f. gmelin, 1788)
bubulbus ibis
bubulcus ibis	(linnaeus, 1758)
bucco macrorhynchos
bucco pectoralis
bucco radiatus
bucco tectus
bucephala albeola	(linnaeus, 1758)
bucephala clangula	(linnaeus, 1758)
bucephala islandica	(j. f. gmelin, 1789)
budytes flavus
bulweria bulweri
bulweria bulwerii	(jardine & selby, 1828)
bulweria fallax	jouanin, 1955
burhinus bistriatus	(wagler, 1829)
busarellus nigricollis	(latham, 1790)
buteo abbreviatus
buteo albicaudatus
buteo albonotatus	kaup, 1847
buteo borealis
buteo brachyurus	vieillot, 1816
buteo buteo
buteo harlani
buteo jamaicensis	(j. f. gmelin, 1788)
buteo lagopus	(pontoppidan, 1763)
buteo latissimus
buteo lineatus	(j. f. gmelin, 1788)
buteo magnirostris
buteo nitida
buteo nitidus	(latham, 1790)
buteo plagiatus	(schlegel, 1862)
buteo platypterus	(vieillot, 1823)
buteo regalis	(gray, 1844)
buteo ridgwayi	(cory, 1883)
buteo solitarius	peale, 1848
buteo swainsoni	bonaparte, 1838
buteogallus anthracinus	(deppe, 1830)
buteogallus gundlachii	(cabanis, 1855)
buteogallus meridionalis	(latham, 1790)
buteogallus solitarius	(tschudi, 1844)
buteogallus subtilis
buteogallus urubitinga	(j. f. gmelin, 1788)
buthraupis arcaei
butorides striata	(linnaeus, 1758)
butorides striatus
butorides sundevalli
butorides virescens	(linnaeus, 1758)
cacicus cela	(linnaeus, 1758)
cacicus melanicterus
cacicus uropygialis	lafresnaye, 1843
cairina moschata	(linnaeus, 1758)
calamospiza melanocorys	stejneger, 1885
calcarius lapponicus	(linnaeus, 1758)
calcarius mccownii
calcarius ornatus	(townsend, 1837)
calcarius pictus	(swainson, 1832)
calidris acuminata	(horsfield, 1821)
calidris alba	(pallas, 1764)
calidris alpina	(linnaeus, 1758)
calidris arenaria
calidris bairdii	(coues, 1861)
calidris canutus	(linnaeus, 1758)
calidris falcinellus	(pontoppidan, 1763)
calidris ferruginea	(pontoppidan, 1763)
calidris fuscicollis	(vieillot, 1819)
calidris himantopus	(bonaparte, 1826)
calidris leucophaea
calidris maritima	(brünnich, 1764)
calidris mauri	(cabanis, 1857)
calidris melanotos	(vieillot, 1819)
calidris minuta	(leisler, 1812)
calidris minutilla	(vieillot, 1819)
calidris ptilocnemis	(coues, 1873)
calidris pugnax	(linnaeus, 1758)
calidris pusilla	(linnaeus, 1766)
calidris pusillus
calidris pygmea	(linnaeus, 1758)
calidris ruficollis	(pallas, 1776)
calidris subminuta	(middendorff, 1853)
calidris subruficollis	(vieillot, 1819)
calidris temminckii	(leisler, 1812)
calidris tenuirostris	(horsfield, 1821)
calidris virgata	(j. f. gmelin, 1789)
callichelidon cyaneoviridis
calliope calliope
callipepla californica	(shaw, 1798)
callipepla douglasii	(vigors, 1829)
callipepla gambeli
callipepla gambelii	(gambel, 1843)
callipepla squamata	(vigors, 1830)
calliphlox bryantae	(lawrence, 1867)
calliphlox evelynae	(bourcier, 1847)
calliphlox lyrura	(gould, 1869)
calliphlox mitchellii	(bourcier, 1847)
callothrus robustus
calocitta colliei	(vigors, 1829)
calocitta formosa	(swainson, 1827)
calonectris diomedea	(scopoli, 1769)
calonectris edwardsii	(oustalet, 1883)
calonectris leucomelas	(temminck, 1836)
calothorax lucifer	(swainson, 1827)
calothorax pulcher	gould, 1859
calypte anna	(lesson, 1829)
calypte costae	(bourcier, 1839)
calyptophilus frugivorus	(cory, 1883)
calyptophilus tertius	wetmore, 1929
campephilus guatemalensis	(hartlaub, 1844)
campephilus haematogaster	(tschudi, 1844)
campephilus imperialis	(gould, 1832)
campephilus melanoleucos	(j. f. gmelin, 1788)
campephilus principalis	(linnaeus, 1758)
camptolaimus labradorius
camptorhynchus labradorium
camptorhynchus labradorius	(j. f. gmelin, 1789)
camptostoma imberbe	p. l. sclater, 1857
camptostoma obsoletum	(temminck, 1824)
campylopterus curvipennis	(deppe, 1830)
campylopterus excellens	(wetmore, 1941)
campylopterus hemileucurus	(deppe, 1830)
campylopterus rufus	lesson, 1840
campylorhamphus pusillus	(p. l. sclater, 1860)
campylorhamphus trochilirostris	(lichtenstein, 1820)
campylorhynchus affinis
campylorhynchus albobrunneus	(lawrence, 1862)
campylorhynchus brunneicapillum
campylorhynchus brunneicapillus	(lafresnaye, 1835)
campylorhynchus chiapensis	salvin & godman, 1891
campylorhynchus griseus	(swainson, 1838)
campylorhynchus gularis	sclater, 1861
campylorhynchus jocosus	sclater, 1859
campylorhynchus megalopterus	lafresnaye, 1845
campylorhynchus rufinucha	(lesson, 1838)
campylorhynchus yucatanicus	(hellmayr, 1934)
campylorhynchus zonatus	(lesson, 1832)
canachites canadensis
canachites franklini
canachites franklinii
cantorchilus elutus	(bangs, 1902)
cantorchilus leucopogon	(salvadori & festa, 1899)
cantorchilus leucotis	lafresnaye, 1845
cantorchilus modestus	cabanis, 1861
cantorchilus nigricapillus	(pl sclater, 1860)
cantorchilus semibadius	salvin, 1870
cantorchilus thoracicus	salvin, 1865
cantorchilus zeledoni	(ridgway, 1878)
capella delicata
capella gallinago
capella media
capito maculicoronatus	lawrence, 1861
caprimulgus arizonae
caprimulgus badius
caprimulgus carolinensis
caprimulgus cayennensis
caprimulgus cubanensis
caprimulgus indicus	latham, 1790
caprimulgus maculicaudus
caprimulgus noctitherus
caprimulgus otiosus
caprimulgus ridgwayi
caprimulgus rufus
caprimulgus salvini
caprimulgus saturatus
caprimulgus vociferus
capsiempis flaveola	(lichtenstein, 1823)
caracara cheriway	(jacquin, 1784)
caracara lutosa	(ridgway, 1876)
caracara lutosus
caracara plancus
cardellina canadensis	(linnaeus, 1766)
cardellina pusilla	(a. wilson, 1811)
cardellina rubra	(swainson, 1827)
cardellina rubrifrons	(giraud, 1841)
cardellina versicolor	salvin, 1863
cardinalis cardinalis	(linnaeus, 1758)
cardinalis sinuatus	bonaparte, 1838
carduelis atriceps
carduelis carduelis	(linnaeus, 1758)
carduelis cucullata
carduelis dominicensis
carduelis flammea
carduelis hornemanni
carduelis lawrencei
carduelis notata
carduelis pinus
carduelis psaltria
carduelis sinica
carduelis spinus
carduelis tristis
carduelis xanthogastra
carpodacus amplus
carpodacus cassini
carpodacus cassinii
carpodacus erythrinus	(pallas, 1770)
carpodacus frontalis
carpodacus mcgregori
carpodacus mexicanus
carpodacus purpureus
carpodectes antoniae	ridgway, 1884
carpodectes hopkei	berlepsch, 1897
carpodectes nitidus	salvin, 1865
cartherpes mexicanus
caryothraustes canadensis	(linnaeus, 1766)
caryothraustes poliogaster	(du bus, 1847)
casarca casarca
casarca ferruginea
casmerodius albus
casmerodius egretta
cassiculus melanicterus	(bonaparte, 1825)
cassidix major
cassidix mexicanus
catharacta chilensis
catharacta maccormicki
catharacta skua
catharista atrata
catharista urubu
catharopeza bishopi	(lawrence, 1878)
cathartes aura	(linnaeus, 1758)
cathartes burrovianus	cassin, 1845
catharus aurantiirostris	(hartlaub, 1850)
catharus bicknelli	(ridgway, 1882)
catharus dryas	(gould, 1855)
catharus frantzii	cabanis, 1861
catharus fuscater	(lafresnaye, 1845)
catharus fuscescens	(stephens, 1817)
catharus gracilirostris	salvin, 1865
catharus guttatus	(pallas, 1811)
catharus mexicanus	(bonaparte, 1856)
catharus minimus	(lafresnaye, 1848)
catharus occidentalis	sclater, 1859
catharus ustulatus	(nuttall, 1840)
catherpes mexicanus	(swainson, 1829)
catoptrophorus semipalmatus
celeus castaneus	(wagler, 1829)
celeus loricatus	(reichenbach, 1854)
centrocercus minimus	j. r. young, c. e. braun, s. j. oyler-mccance, j. r. hupp & t.w. quinn, 2000
centrocercus urophasianus	(bonaparte, 1827)
centurus aurifrons
centurus carolinus
centurus uropygialis
ceophloeus pileatus
cephalopterus glabricollis	gould, 1851
cepphus columba	pallas, 1811
cepphus grylle	(linnaeus, 1758)
cepphus mandtii
ceratopipra erythrocephala	(linnaeus, 1758)
ceratopipra mentalis	sclater, 1857
cerchneis sparveria
cerchneis sparveroides
cerchneis tinnunculus
cercomacra nigricans	sclater, 1858
cercomacra tyrannina
cercomacroides tyrannina	(sclater, pl, 1855)
cerorhinca monocerata	(pallas, 1811)
certhia americana	bonaparte, 1838
certhia familiaris
certhiola bahamensis
ceryle alcyon
ceryle americana
ceryle cabanisi
ceryle torquata
ceryle torquatus
cettia diphone	(kittlitz, 1830)
chaemepelia passerina
chaemepellia passerina
chaetoptila angustipluma	(peale, 1848)
chaetura andrei
chaetura brachyura	(jardine, 1846)
chaetura chapmani	hellmayr, 1907
chaetura cinereiventris	p. l. sclater, 1862
chaetura fumosa	salvin, 1870
chaetura martinica	(hermann, 1783)
chaetura meridionalis	hellmayr, 1907
chaetura pelagica	(linnaeus, 1758)
chaetura spinicauda
chaetura spinicaudus	(temminck, 1839)
chaetura vauxi	(j. k. townsend, 1839)
chaetura vauxii
chalybura buffonii	(lesson, 1832)
chalybura urochrysia	(gould, 1861)
chamaea fasciata	(gambel, 1845)
chamaepetes unicolor	salvin, 1867
chamaethlypis poliocephala
charadrius alexandrinus
charadrius apricarius
charadrius collaris	vieillot, 1818
charadrius dominicus
charadrius dubius	scopoli, 1786
charadrius hiaticula	linnaeus, 1758
charadrius hiaticulus
charadrius leschenaultii	lesson, 1826
charadrius melodus	ord, 1824
charadrius mongolus	pallas, 1776
charadrius montanus	townsend, 1837
charadrius morinellus	linnaeus, 1758
charadrius nivosus	(cassin, 1858)
charadrius semipalmatus	bonaparte, 1825
charadrius squatarola
charadrius vociferus	linnaeus, 1758
charadrius wilsonia	ord, 1814
charitonetta albeola
chasiempis ibidis	stejneger, 1887
chasiempis sandwichensis	(j. f. gmelin, 1789)
chasiempis sclateri	ridgway, 1882
chaulelasmus streperus
chelidon erythrogaster
chelidon erythrogastra
chelidonaria urbica
chen caerulescens	(linnaeus, 1758)
chen canagica	(sevastianov, 1802)
chen hyperborea
chen hyperboreus
chen rossi
chen rossii	(cassin, 1861)
chiroxiphia lanceolata	(wagler, 1830)
chiroxiphia linearis	(bonaparte, 1838)
chlidonias hybrida	(pallas, 1811)
chlidonias hybridus
chlidonias leucoptera
chlidonias leucopterus	(temminck, 1815)
chlidonias niger	(linnaeus, 1758)
chlidonias nigra
chloridops kona	s. b. wilson, 1888
chloris sinica	(linnaeus, 1766)
chloroceryle aenea	(pallas, 1764)
chloroceryle amazona	(latham, 1790)
chloroceryle americana	(j. f. gmelin, 1788)
chloroceryle inda	(linnaeus, 1766)
chlorodrepanis flava	(bloxam, 1827)
chlorodrepanis stejnegeri	(wilson, sb, 1890)
chlorodrepanis virens	(gmelin, jf, 1788)
chlorophanes spiza	(linnaeus, 1758)
chlorophonia callophrys	(cabanis, 1861)
chlorophonia flavirostris	p. l. sclater, 1861
chlorophonia occipitalis	(du bus de gisignies, 1847)
chloropipo
chloropipo holochlora
chlorospingus canigularis	(lafresnaye, 1848)
chlorospingus flavigularis	(p. l. sclater, 1852)
chlorospingus flavopectus	(lafresnaye, 1840)
chlorospingus inornatus	(nelson, 1912)
chlorospingus ophthalmicus
chlorospingus pileatus	salvin, 1865
chlorospingus tacarcunae	griscom, 1924
chlorostilbon assimilis	lawrence, 1861
chlorostilbon auriceps	(gould, 1852)
chlorostilbon bracei	(lawrence, 1877)
chlorostilbon canivetii	(lesson, 1832)
chlorostilbon forficatus	ridgway, 1885
chlorostilbon maugaeus	(audebert & vieillot, 1801)
chlorostilbon ricordii	(gervais, 1835)
chlorostilbon swainsonii	(lesson, 1829)
chlorothraupis carmioli	(lawrence, 1868)
chlorothraupis olivacea	(cassin, 1860)
chlorura chlorura
chondestes grammacus	(say, 1823)
chondrohierax uncinatus	(temminck, 1822)
chordeiles acutipennis	(hermann, 1783)
chordeiles gundlachii	lawrence, 1857
chordeiles minor	(j. r. forster, 1771)
chordeiles texensis
chordeiles virginianus
chroicocephalus cirrocephalus	(vieillot, 1818)
chroicocephalus philadelphia	(ord, 1815)
chroicocephalus ridibundus	(linnaeus, 1766)
chrysolampis mosquitus	(linnaeus, 1758)
chrysomus icterocephalus	(linnaeus, 1766)
chrysothlypis chrysomelaena
chrysothlypis chrysomelas	(p. l. sclater & salvin, 1869)
ciccaba nigrolineata	p. l. sclater, 1859
ciccaba virgata	(cassin, 1849)
cichlherminia lherminieri
ciconia maguari	(gmelin, 1789)
cinclocerthia gutturalis	(lafresnaye, 1843)
cinclocerthia ruficauda	(gould, 1836)
cinclus mexicanus	swainson, 1827
circus aeruginosus	(linnaeus, 1758)
circus buffoni	(j. f. gmelin, 1788)
circus cyaneus	(linnaeus, 1766)
circus hudsonius
ciridops anna	(dole, 1878)
cissilopha san-blasiana
cissilopha sanblasiana
cistothorus marianae
cistothorus palustris	(a. wilson, 1810)
cistothorus platensis	(latham, 1790)
cistothorus stellaris
clangula clangula
clangula hyemalis	(linnaeus, 1758)
clangula hymealis
clangula islandica
claravis mondetoura	(bonaparte, 1856)
claravis pretiosa	(ferrari-perez, 1886)
clibanornis rubiginosus	p. l. sclater, 1857
clivicola riparia
cnipodectes subbrunneus	(p. l. sclater, 1860)
coccothraustes abeillei	(lesson, 1839)
coccothraustes coccothraustes	(linnaeus, 1758)
coccothraustes vespertina
coccothraustes vespertinus	(w. cooper, 1825)
coccycua minuta	(vieillot, 1817)
coccyzus americanus	(linnaeus, 1758)
coccyzus erythrophthalamus
coccyzus erythrophthalmus
coccyzus erythropthalmus	(wilson, 1811)
coccyzus euleri	cabanis, 1873
coccyzus ferrugineus	gould, 1843
coccyzus julieni
coccyzus longirostris	(hermann, 1783)
coccyzus melacoryphus	vieillot, 1817
coccyzus merlini	d'orbigny, 1839
coccyzus minor	(j. f. gmelin, 1788)
coccyzus pluvialis	(j. f. gmelin, 1788)
coccyzus rufigularis	hartlaub, 1852
coccyzus vetula	(linnaeus, 1758)
coccyzus vieilloti	(bonaparte, 1850)
cochlearius cochlearius	(linnaeus, 1766)
coeligena clemenciae
coereba bahamensis
coereba flaveola	(linnaeus, 1758)
colaptes auratus	(linnaeus, 1758)
colaptes auricularis	(salvin & godman, 1889)
colaptes cafer
colaptes chrysoides	(malherbe, 1852)
colaptes fernandinae	vigors, 1827
colaptes punctigula	(boddaert, 1783)
colaptes rubiginosus	(swainson, 1820)
colaptes rufipileus
colibri cyanotus	(bourcier, 1843)
colibri delphinae	(lesson, 1839)
colibri thalassinus	(swainson, 1827)
colinus cristatus	(linnaeus, 1766)
colinus graysoni
colinus nigrogularis	(gould, 1843)
colinus ridgwayi
colinus virginianus	(linnaeus, 1758)
collocalia bartschi
colonia colonus	(vieillot, 1818)
columba caribaea
columba cayennensis
columba fasciata
columba flavirostris
columba inornata
columba leucocephala
columba livia	j. f. gmelin, 1789
columba nigrirostris
columba speciosa
columba squamosa
columba subvinacea
columbigallina passerina
columbina inca	(lesson, 1847)
columbina minuta	(linnaeus, 1766)
columbina passerina	(linnaeus, 1758)
columbina talpacoti	(temminck, 1810)
colymbus auritus
colymbus caspicus
colymbus dominicus
colymbus grisegena
colymbus holboellii
colymbus nigricollis
compsothlypis americana
compsothlypis graysoni
compsothlypis nigrilora
compsothlypis pitiayumi
conirostrum leucogenys	(lafresnaye, 1852)
conopias albovittata
conopias albovittatus	(lawrence, 1862)
conopias parvus
contopus borealis
contopus caribaeus	(orbigny, 1839)
contopus cinereus	(spix, 1825)
contopus cooperi	(nuttall, 1831)
contopus hispaniolensis	(h. bryant, 1867)
contopus latirostris	(j. verreaux, 1866)
contopus lugubris	lawrence, 1865
contopus ochraceus	p. l. sclater & salvin, 1869
contopus pallidus	(gosse, 1847)
contopus pertinax	cabanis & heine, 1859
contopus richardsonii
contopus sordidulus	p. l. sclater, 1859
contopus virens	(linnaeus, 1766)
conuropsis carolinensis	(linnaeus, 1758)
conurus carolinensis
copsychus malabaricus	(scopoli, 1786)
coragyps atratus	(bechstein, 1793)
coragyps urubu
corapipo altera	hellmayr, 1906
corapipo leucorrhoa
corthylio calendula
corvus americanus
corvus brachyrhynchos	brehm, 1822
corvus caurinus	baird, 1858
corvus corax	linnaeus, 1758
corvus cornix
corvus corone
corvus cryptoleucus	couch, 1854
corvus frugilegus
corvus hawaiiensis	peale, 1848
corvus imparatus	peters, 1929
corvus jamaicensis	j. f. gmelin, 1788
corvus leucognaphalus	daudin, 1800
corvus monedula	linnaeus, 1758
corvus nasicus	temminck, 1826
corvus ossifragus	(a. wilson, 1812)
corvus palmarum	württemberg, 1835
corvus sinaloae	davis, 1958
corvus tropicus
coryphotriccus albovittatus
cotinga amabilis	gould, 1857
cotinga nattererii	(boissonneau, 1840)
cotinga ridgwayi	ridgway, 1887
coturnicops noveboracensis	(j. f. gmelin, 1789)
coturniculus bairdii
coturniculus savannarum
coturnix japonica	temminck & schlegel, 1849
cranioleuca dissita	(wetmore, 1957)
cranioleuca erythrops	(p. l. sclater, 1860)
cranioleuca vulpina
crax rubra	linnaeus, 1758
creagrus furcatus	(neboux, 1846)
creciscus coturniculus
creciscus jamaicensis
crescicus coturniculus
crescicus jamaicensis
crex crex	(linnaeus, 1758)
crocethia alba
crotophaga ani	linnaeus, 1758
crotophaga major	(j. f. gmelin, 1788)
crotophaga sulcirostris	swainson, 1827
crymophilus fulicarius
cryptoglaux acadica
cryptoglaux acadicus
cryptoglaux funerea
cryptoglaux tengmalmi
cryptoleucopteryx plumbea	salvin, 1872
cryptopipo holochlora	(sclater, pl, 1888)
crypturellus boucardi	(p. l. sclater, 1860)
crypturellus cinnamomeus	(lesson, 1842)
crypturellus kerriae	(chapman, 1915)
crypturellus soui	(hermann, 1783)
cuculus canorus	linnaeus, 1758
cuculus lepidus
cuculus optatus	gould, 1845
cuculus saturatus
cyananthus latirostris
cyanecula suecica
cyanerpes caeruleus	(linnaeus, 1758)
cyanerpes cyaneus	(linnaeus, 1766)
cyanerpes lucidus	(p. l. sclater & salvin, 1859)
cyanocephalus cyanocephalus
cyanocitta cristata	(linnaeus, 1758)
cyanocitta stelleri	(j. f. gmelin, 1788)
cyanocompsa cyanoides	(lafresnaye, 1847)
cyanocompsa parellina	(bonaparte, 1850)
cyanocorax affinis	pelzeln, 1856
cyanocorax beecheii	(vigors, 1829)
cyanocorax dickeyi	moore, 1935
cyanocorax melanocyaneus	(hartlaub, 1844)
cyanocorax morio
cyanocorax sanblasianus	(lafresnaye, 1842)
cyanocorax yncas	(boddaert, 1783)
cyanocorax yucatanicus	(dubois, 1875)
cyanolaemus clemenciae
cyanolimnas cerverai	barbour & j. l. peters, 1927
cyanolyca argentigula	(lawrence, 1875)
cyanolyca cucullata	(ridgway, 1885)
cyanolyca mirabilis	nelson, 1903
cyanolyca nana	(du bus, 1847)
cyanolyca pumilo	(strickland, 1849)
cyanophaia bicolor	(j. f. gmelin, 1788)
cyanospiza amoena
cyanospiza ciris
cyanospiza cyanea
cyanospiza versicolor
cyanosylvia suecica
cyclarhis gujanensis	(j. f. gmelin, 1789)
cyclorrhynchus psittacula
cyclorrhynchus psittaculus
cygnus buccinator	richardson, 1831
cygnus columbianus	(ord, 1815)
cygnus cygnus	(linnaeus, 1758)
cygnus olor	(j. f. gmelin, 1789)
cymbilaimus lineatus	(leach, 1814)
cymodroma grallaria
cynanthus latirostris	swainson, 1827
cynanthus sordidus	(gould, 1859)
cyphorhinus phaeocephalus	sclater, 1860
cypseloides cherriei	ridgway, 1893
cypseloides cryptus	zimmer, 1945
cypseloides niger	(j. f. gmelin, 1789)
cypseloides rutilus
cypseloides storeri	navarro, peterson, escalante & benitez d., 1992
cyrtonyx montezumae	(vigors, 1830)
cyrtonyx ocellatus	(gould, 1837)
dacnis cayana	(linnaeus, 1766)
dacnis venusta	lawrence, 1862
dacnis viguieri	oustalet, 1883
dactylortyx thoracicus	(gambel, 1848)
dafila acuta
dafila bahamensis
damophila julie	(bourcier, 1842)
daption capense
daption capensis
daptrius americanus
deconychura longicauda	(pelzeln, 1868)
delichon urbica
delichon urbicum	(linnaeus, 1758)
deltarhynchus flammulatus	(lawrence, 1875)
dendragapus canadensis
dendragapus franklinii
dendragapus fuliginosus	(ridgway, 1873)
dendragapus obscurus	(say, 1823)
dendrocincla anabatina	p. l. sclater, 1859
dendrocincla fuliginosa	(vieillot, 1818)
dendrocincla homochroa	(p. l. sclater, 1860)
dendrocincla turdina
dendrocolaptes certhia
dendrocolaptes picumnus	lichtenstein, 1820
dendrocolaptes sanctithomae	(lafresnaye, 1852)
dendrocopos albolarvatus
dendrocopos arizonae
dendrocopos borealis
dendrocopos major	(linnaeus, 1758)
dendrocopos nuttalii
dendrocopos nuttallii
dendrocopos pubescens
dendrocopos scalaris
dendrocopos villosus
dendrocygna arborea	(linnaeus, 1758)
dendrocygna autumnalis	(linnaeus, 1758)
dendrocygna bicolor	(vieillot, 1816)
dendrocygna fulva
dendrocygna viduata	(linnaeus, 1766)
dendroica adelaidae
dendroica aestiva
dendroica angelae
dendroica auduboni
dendroica blackburniae
dendroica bryanti
dendroica caerulea
dendroica caerulescens
dendroica castanea
dendroica cerulea
dendroica chrysoparia
dendroica coronata
dendroica delicata
dendroica discolor
dendroica dominica
dendroica erithachorides
dendroica fusca
dendroica graciae
dendroica kirtlandi
dendroica kirtlandii
dendroica maculosa
dendroica magnolia
dendroica nigrescens
dendroica nigrifrons
dendroica occidentalis
dendroica olivacea
dendroica palmarum
dendroica pensylvanica
dendroica petechia
dendroica pharetra
dendroica pinus
dendroica pityophila
dendroica plumbea
dendroica rara
dendroica striata
dendroica subita
dendroica tigrina
dendroica townsendi
dendroica vigorsi
dendroica vigorsii
dendroica virens
dendroica vitellina
dendropex picus
dendroplex picus	(j. f. gmelin, 1788)
dendrortyx barbatus	gould, 1846
dendrortyx leucophrys	(gould, 1844)
dendrortyx macroura	(jardine & selby, 1828)
dichromanassa rufescens
diglossa baritula	wagler, 1832
diglossa plumbea	cabanis, 1861
diomedea albatrus
diomedea cauta
diomedea chlororhynchos
diomedea exulans	linnaeus, 1758
diomedea immutabilis
diomedea melanophris
diomedea melanophrys
diomedea nigripes
discosura conversii	(bourcier & mulsant, 1846)
dives atroviolacea
dives atroviolaceus	(orbigny, 1839)
dives dives	(deppe, 1830)
dixiphia pipra	(linnaeus, 1758)
dolichonyx oryzivorus	(linnaeus, 1758)
donacobius atricapilla	(linnaeus, 1766)
donacobius atricapillus
doricha eliza	(lesson & delattre, 1839)
doricha enicura	(vieillot, 1818)
doryfera ludovicae	(bourcier & mulsant, 1847)
drepanis
drepanis coccinea	(forster, jg, 1780)
drepanis funerea	a. newton, 1894
drepanis pacifica	(j. f. gmelin, 1788)
dromococcyx phasianellus	(spix, 1824)
dryobates albolarvatus
dryobates arizonae
dryobates borealis
dryobates nuttalli
dryobates nuttallii
dryobates pubescens
dryobates scalaris
dryobates stricklandi
dryobates villosus
dryocopus lineatus	(linnaeus, 1766)
dryocopus pileatus	(linnaeus, 1758)
dulus dominicus	(linnaeus, 1766)
dumetella carolinensis	(linnaeus, 1766)
dysithamnus mentalis	(temminck, 1823)
dysithamnus puncticeps	salvin, 1866
dysithamnus striaticeps	lawrence, 1865
dysmorodrepanis munroi	perkins, 1919
ectopistes migratorius	(linnaeus, 1766)
egretta caerulea	(linnaeus, 1758)
egretta candidissima
egretta eulophotes	(swinhoe, 1860)
egretta garzetta	(linnaeus, 1766)
egretta gularis	(bosc, 1792)
egretta rufescens	(j. f. gmelin, 1789)
egretta thula	(molina, 1782)
egretta tricolor	(p. l. statius müller, 1776)
elaenia albiceps	(orbigny & lafresnaye, 1837)
elaenia chiriquensis	lawrence, 1865
elaenia fallax	p. l. sclater, 1861
elaenia flavogaster	(thunberg, 1822)
elaenia frantzii	lawrence, 1865
elaenia martinica	(linnaeus, 1766)
elanoides forficatus	(linnaeus, 1758)
elanus caeruleus
elanus leucurus	(vieillot, 1818)
electron carinatum	(du bus de gisignies, 1847)
electron platyrhynchum	(leadbeater, 1829)
elvira chionura	(gould, 1851)
elvira cupreiceps	(lawrence, 1867)
emberiza aureola	pallas, 1773
emberiza chrysophrys	pallas, 1776
emberiza elegans	temminck, 1836
emberiza leucocephalos	s. g. gmelin, 1771
emberiza pallasi	(cabanis, 1851)
emberiza pusilla	pallas, 1776
emberiza rustica	pallas, 1776
emberiza schoeniclus	(linnaeus, 1758)
emberiza variabilis	temminck, 1836
emberizoides herbicola	(vieillot, 1817)
embernagra rufivirgata
empidonax acadicus
empidonax affinis	(swainson, 1827)
empidonax albigularis	p. l. sclater & salvin, 1859
empidonax alnorum	brewster, 1895
empidonax atriceps	salvin, 1870
empidonax canescens
empidonax cineritius
empidonax difficilis	s. f. baird, 1858
empidonax euleri
empidonax flavescens	lawrence, 1865
empidonax flaviventris	(w. m. baird & s. f. baird, 1843)
empidonax fulvifrons	(giraud, 1841)
empidonax griseus
empidonax hammondi
empidonax hammondii	(xantus de vesey, 1858)
empidonax insulicola
empidonax minimus	(w. m. baird & s. f. baird, 1843)
empidonax oberholseri	a. r. phillips, 1939
empidonax obscurus
empidonax occidentalis	nelson, 1897
empidonax pusillus
empidonax trailli
empidonax traillii	(audubon, 1828)
empidonax virescens	(vieillot, 1818)
empidonax wrighti
empidonax wrightii	s. f. baird, 1858
empidonomus aurantioatrocristatus	(orbigny & lafresnaye, 1837)
empidonomus varius	(vieillot, 1818)
endomychura craveri
endomychura craverii
endomychura hypoleuca
endomychura hypoleucus
engyptila albifrons
eniconetta stelleri
epinecrophylla fulviventris	(lawrence, 1862)
eremophila alpestris	(linnaeus, 1758)
ereunetes mauri
ereunetes maurii
ereunetes occidentalis
ereunetes pusillus
ergaticus ruber
ergaticus versicolor
erismatura dominica
erismatura jamaicensis
erismatura rubida
erolia acuminata
erolia alpina
erolia bairdii
erolia ferruginea
erolia fuscicollis
erolia maritima
erolia melanotos
erolia minutilla
erolia ptilocnemis
erolia ruficollis
erolia subminuta
erolia testacea
estrilda astrild	(linnaeus, 1758)
estrilda caerulescens	(vieillot, 1817)
estrilda melpoda	(vieillot, 1817)
estrilda troglodytes	(lichtenstein, 1823)
eubucco bourcierii	(lafresnaye, 1845)
euchrepomis callinota	(sclater, 1855)
eucometis penicillata	(spix, 1825)
eudocimus albus	(linnaeus, 1758)
eudocimus ruber	(linnaeus, 1758)
eudromias morinellus
euetheia bicolor
euetheia canora
eugenes fulgens	(swainson, 1827)
eulampis holosericeus	(linnaeus, 1758)
eulampis jugularis	(linnaeus, 1766)
eumomota superciliosa	(sandbach, 1837)
euneornis campestris	(linnaeus, 1758)
eunetta falcata
euodice cantans	j. f. gmelin, 1789
euodice malabarica	linnaeus, 1758
euphagus carolinus	(p. l. statius müller, 1776)
euphagus cyanocephalus	(wagler, 1829)
eupherusa cyanophrys	rowley & orr, 1964
eupherusa eximia	(delattre, 1843)
eupherusa nigriventris	lawrence, 1868
eupherusa poliocerca	elliot, 1871
euphonia affinis	(lesson, 1842)
euphonia anneae	cassin, 1865
euphonia elegantissima	(bonaparte, 1838)
euphonia fulvicrissa	p. l. sclater, 1857
euphonia gouldi	p. l. sclater, 1857
euphonia hirundinacea	bonaparte, 1838
euphonia imitans	(hellmayr, 1936)
euphonia jamaica	(linnaeus, 1766)
euphonia laniirostris	d'orbigny & lafresnaye, 1837
euphonia luteicapilla	(cabanis, 1861)
euphonia minuta	cabanis, 1848
euphonia musica	(j. f. gmelin, 1789)
euphonia xanthogaster	(sundevall, 1834)
euplectes afer	(j. f. gmelin, 1789)
euplectes franciscanus	(isert, 1789)
euplectes orix
eupoda montana
eupsittula canicularis	linnaeus, 1758
eupsittula nana	vigors, 1830
eupsittula pertinax	linnaeus, 1758
euptilotis neoxenus	(gould, 1838)
euptilotus neoxenus
eurynorhynchus pygmaeus
eurynorhynchus pygmeum
eurynorhynchus pygmeus
eurypyga helias	(pallas, 1781)
euthlypis lachrymosa
eutoxeres aquila	(bourcier, 1847)
falcipennis canadensis	(linnaeus, 1758)
falco aesalon
falco columbarius	linnaeus, 1758
falco deiroleucus	temminck, 1825
falco dominicensis
falco femoralis	temminck, 1822
falco fusco-caerulescens
falco fusco-coerulescens
falco islandus
falco mexicanus	schlegel, 1850
falco peregrinus	tunstall, 1771
falco regulus
falco richardsonii
falco rufigularis	daudin, 1800
falco rusticolus	linnaeus, 1758
falco sparveria
falco sparverioides
falco sparverius	linnaeus, 1758
falco sparveroides
falco subbuteo	linnaeus, 1758
falco tinnunculus	linnaeus, 1758
falco vespertinus	linnaeus, 1766
ferminia cerverai	barbour, 1926
ficedula albicilla	(pallas, 1811)
ficedula mugimaki	(temminck, 1835)
ficedula narcissina	(temminck, 1835)
ficedula parva
florida caerulea
florisuga mellivora	(linnaeus, 1758)
fluvicola pica	(boddaert, 1783)
formicarius analis	(d'orbigny & lafresnaye, 1837)
formicarius nigricapillus	ridgway, 1893
formicarius rufipectus	salvin, 1866
formicivora grisea	(boddaert, 1783)
forpus conspicillatus	(lafresnaye, 1848)
forpus cyanopygius	(souancé, 1856)
forpus passerinus	(linnaeus, 1758)
francolinus erckelii	(rüppell, 1835)
francolinus francolinus	(linnaeus, 1766)
francolinus pondicerianus	(j. f. gmelin, 1789)
fratercula arctica	(linnaeus, 1758)
fratercula cirrhata	(pallas, 1769)
fratercula corniculata	(j. f. naumann, 1821)
fregata aquila
fregata ariel	(gray, 1845)
fregata magnificens	mathews, 1914
fregata minor	(j. f. gmelin, 1789)
fregetta grallaria
fregetta tropica	(gould, 1844)
fringilla coelebs	linnaeus, 1758
fringilla montifringilla	linnaeus, 1758
fulica alai	peale, 1848
fulica americana	j. f. gmelin, 1789
fulica atra	linnaeus, 1758
fulica caribaea
fulmarus glacialis	(linnaeus, 1761)
fulmarus glacialoides
fulmarus rodgersi
galbula ruficauda	cuvier, 1816
galeoscoptes carolinensis
gallinago delicata	(ord, 1825)
gallinago gallinago	(linnaeus, 1758)
gallinago major
gallinago media
gallinago solitaria	hodgson, 1831
gallinago stenura	(bonaparte, 1831)
gallinula chloropus	(linnaeus, 1758)
gallinula galeata	(lichtenstein, 1818)
gallus gallus	(linnaeus, 1758)
gampsonyx swainsonii	vigors, 1825
garrulax canorus	(linnaeus, 1758)
garrulax pectoralis	(gould, 1836)
gavia adamsi
gavia adamsii	(gray, 1859)
gavia alba
gavia arctica	(linnaeus, 1758)
gavia arcticus
gavia imber
gavia immer	(brünnich, 1764)
gavia lumme
gavia pacifica	(lawrence, 1858)
gavia pacificus
gavia stellata	(pontoppidan, 1763)
gelochelidon nilotica	(j. f. gmelin, 1789)
geococcyx californianus	(lesson, 1829)
geococcyx velox	(wagner, 1836)
geopelia striata	(linnaeus, 1766)
geothlypis aequinoctialis	(j. f. gmelin, 1789)
geothlypis agilis
geothlypis beldingi	ridgway, 1882
geothlypis flavovelata	ridgway, 1896
geothlypis formosa	(a. wilson, 1811)
geothlypis macgillivrayi
geothlypis nelsoni	richmond, 1900
geothlypis philadelphia	(a. wilson, 1810)
geothlypis poliocephala	s. f. baird, 1865
geothlypis rostrata	h. bryant, 1867
geothlypis semiflava	p. l. sclater, 1860
geothlypis speciosa	p. l. sclater, 1859
geothlypis tolmiei	(j. k. townsend, 1839)
geothlypis trichas	(linnaeus, 1766)
geotrygon albifacies
geotrygon caniceps	(gundlach, 1852)
geotrygon carrikeri
geotrygon chiriquensis
geotrygon chrysia	bonaparte, 1855
geotrygon costaricensis
geotrygon goldmani
geotrygon lawrencii
geotrygon leucometopia	(chapman, 1917)
geotrygon martinica
geotrygon montana	(linnaeus, 1758)
geotrygon mystacea	(temminck, 1811)
geotrygon veraguensis
geotrygon versicolor	(lafresnaye, 1846)
geotrygon violacea	(temminck, 1809)
geranoaetus albicaudatus	vieillot, 1816
geranospiza caerulescens	(vieillot, 1817)
glareola maldivarum	forster, 1795
glareola pratincola	(linnaeus, 1766)
glaucidium brasilianum	(j. f. gmelin, 1788)
glaucidium costaricanum	l. kelso, 1937
glaucidium gnoma	wagler, 1832
glaucidium griseiceps	sharpe, 1875
glaucidium hoskinsi
glaucidium hoskinsii
glaucidium jardinii
glaucidium minutissimum
glaucidium palmarum	nelson, 1901
glaucidium phalaenoides
glaucidium phaloenoides
glaucidium sanchezi	lowery & newman, 1949
glaucidium siju	(orbigny, 1839)
glaucionetta albeola
glaucionetta clangula
glaucionetta islandica
glaucis aenea
glaucis aeneus	lawrence, 1868
glaucis hirsuta
glaucis hirsutus	(j. f. gmelin, 1788)
glaux acadicus
glaux funerea
glottis nebularia
glyphorynchus spirurus	(vieillot, 1819)
goethalsia bella	nelson, 1912
goldmania violiceps	nelson, 1911
gracula religiosa	linnaeus, 1758
grallaria guatimalensis	prévost & des murs, 1846
grallaricula flavirostris	(sclater, 1858)
granatellus sallaei	bonaparte, 1856
granatellus venustus	bonaparte, 1850
grus americana	(linnaeus, 1758)
grus canadensis
grus grus	(linnaeus, 1758)
grus mexicana
guara alba
guara rubra
guiraca caerulea
gygis alba	(sparrman, 1786)
gymnocichla nudiceps	(cassin, 1850)
gymnoglaux lawrencii
gymnogyps californianus	(shaw, 1797)
gymnopithys bicolor	(lawrence, 1863)
gymnopithys leucaspis
gymnorhinus cyanocephala
gymnorhinus cyanocephalus	wied-neuwied, 1841
habia atrimaxillaris	(dwight & griscom, 1924)
habia fuscicauda	(cabanis, 1861)
habia ludoviciana
habia melanocephala
habia rubica	(vieillot, 1817)
haematopus bachmani	audubon, 1838
haematopus frazari
haematopus ostralegus	linnaeus, 1758
haematopus palliatus	temminck, 1820
haemorhous cassinii	baird, 1854
haemorhous mexicanus	(p. l. statius müller, 1776)
haemorhous purpureus	(j. f. gmelin, 1789)
haliaeetus albicilla	(linnaeus, 1758)
haliaeetus leucocephalus	(linnaeus, 1766)
haliaeetus pelagicus	(pallas, 1811)
halocyptena microsoma
hapalocrex flaviventer	(boddaert, 1783)
haplophaedia aureliae	(bourcier & mulsant, 1846)
haplospiza rustica	(tschudi, 1844)
harelda hyemalis
harpagus bidentatus	(latham, 1790)
harpia harpyja	(linnaeus, 1758)
harporhynchus bendirei
harporhynchus cinereus
harporhynchus crissalis
harporhynchus curvirostris
harporhynchus lecontei
harporhynchus longirostris
harporhynchus redivivus
harporhynchus rufus
harpyhaliaetus solitarius
hedymeles ludovicianus
hedymeles melanocephalus
heleodytes affinis
heleodytes brunneicapillus
heleodytes bunneicapillus
helicolestes hamatus	(temminck, 1821)
helinaia swainsoni
helinaia swainsonii
heliodoxa jacula	gould, 1850
heliomaster constantii	(delattre, 1843)
heliomaster longirostris	(audebert & vieillot, 1801)
heliornis fulica	(boddaert, 1783)
heliothryx barroti	(bourcier, 1843)
helminthophila bachmani
helminthophila bachmanii
helminthophila celata
helminthophila chrysoptera
helminthophila luciae
helminthophila peregrina
helminthophila pinus
helminthophila rubricapilla
helminthophila ruficapilla
helminthophila virginiae
helmitheros vermivorum	(j. f. gmelin, 1789)
helmitheros vermivorus
helmitherus vermivorus
helodromas ocrophus
helodromas solitarius
hemignathus affinis	rothschild, 1893
hemignathus chloris
hemignathus ellisianus
hemignathus flavus
hemignathus hanapepe	wilson, sb, 1889
hemignathus kauaiensis
hemignathus lucidus	lichtenstein, 1839
hemignathus munroi
hemignathus obscurus
hemignathus parvus
hemignathus procerus
hemignathus sagittirostris
hemignathus virens
hemignathus wilsoni	(rothschild, 1893)
hemithraupis flavicollis	(vieillot, 1818)
henicorhina leucophrys	(tschudi, 1844)
henicorhina leucosticta	(cabanis, 1847)
herodias egretta
herpetotheres cachinnans	(linnaeus, 1758)
herpsilochmus rufimarginatus	(temminck, 1822)
hesperiphona vespertina
hesperocichla naevia
heteractitis brevipes
heteractitis incanus
heteroscelus brevipes
heteroscelus incanum
heteroscelus incanus
heterospingus rubrifrons	(lawrence, 1865)
heterospingus xanthopygius	(p. l. sclater, 1855)
himantopus himantopus	(linnaeus, 1758)
himantopus mexicanus	(p. l. statius müller, 1776)
himatione fraithii	rothschild, 1892
himatione sanguinea	(j. f. gmelin, 1788)
hirundapus caudacutus	(latham, 1802)
hirundo erythrogaster
hirundo erythrogastra
hirundo fulva
hirundo pyrrhonota
hirundo rustica	linnaeus, 1758
histrionicus histrionicus	(linnaeus, 1758)
hydranassa tricolor
hydrobates pelagica
hydrobates pelagicus	(linnaeus, 1758)
hydrochelidon leucoptera
hydrochelidon nigra
hydrocoloeus minutus	(pallas, 1776)
hydroprogne caspia	(pallas, 1770)
hydropsalis cayennensis	j. f. gmelin, 1789
hydropsalis maculicaudus	(lawrence, 1862)
hyetornis pluvialis
hyetornis rufigularis
hylatomus pileatus
hylocharis eliciae	(bourcier & mulsant, 1846)
hylocharis grayi
hylocharis humboldtii	(bourcier & mulsant, 1852)
hylocharis leucotis	(vieillot, 1818)
hylocharis xantusi
hylocharis xantusii	(lawrence, 1860)
hylocichla aliciae
hylocichla aonalaschkae
hylocichla fuscescens
hylocichla guttata
hylocichla minima
hylocichla mustelina	(j. f. gmelin, 1789)
hylocichla ustulata
hyloctistes subulatus
hylomanes momotula	lichtenstein, 1839
hylopezus dives	(salvin, 1865)
hylopezus fulviventris
hylopezus perspicillatus	(lawrence, 1861)
hylophilus aurantiifrons
hylophilus decurtatus
hylophilus flavipes	lafresnaye, 1845
hylophilus ochraceiceps
hylophylax naevioides	(lafresnaye, 1847)
hylorchilus navai	crossin & ely, 1973
hylorchilus sumichrasti	(lawrence, 1871)
iache latirostris
ibycter americanus	(boddaert, 1783)
icteria virens	(linnaeus, 1758)
icterus abeillei	(lesson, 1839)
icterus audubonii
icterus auratus	bonaparte, 1850
icterus auricapillus	cassin, 1848
icterus bonana	(linnaeus, 1766)
icterus bullocki
icterus bullockii	(swainson, 1827)
icterus chrysater	(lesson, 1844)
icterus croconotus
icterus cucullatus	swainson, 1827
icterus dominicensis	(linnaeus, 1766)
icterus galbula	(linnaeus, 1758)
icterus graduacauda	lesson, 1839
icterus gularis	(wagler, 1829)
icterus icterus	(linnaeus, 1766)
icterus jamacaii
icterus laudabilis	p. l. sclater, 1871
icterus leucopteryx	(wagler, 1827)
icterus maculialatus	cassin, 1848
icterus melanocephalus
icterus melanopsis	(wagler, 1829)
icterus mesomelas	(wagler, 1829)
icterus northropi	j. a. allen, 1890
icterus oberi	lawrence, 1880
icterus parisorum	bonaparte, 1838
icterus pectoralis	(wagler, 1829)
icterus portoricensis	h. bryant, 1866
icterus prosthemelas	(strickland, 1850)
icterus pustulatus	(wagler, 1829)
icterus spurius	(linnaeus, 1766)
icterus wagleri	p. l. sclater, 1857
ictinia misisippiensis
ictinia mississippiensis	(a. wilson, 1811)
ictinia plumbea	(j. f. gmelin, 1788)
ionornis martinica
ionornis martinicus
iridoprocne bicolor
ixobrychus exilis	(j. f. gmelin, 1789)
ixobrychus minutus	(linnaeus, 1766)
ixobrychus neoxenus
ixobrychus sinensis	(j. f. gmelin, 1789)
ixoreus naevius	(j. f. gmelin, 1789)
jabiru mycteria	(lichtenstein, 1819)
jacamerops aurea
jacamerops aureus	(p. l. statius müller, 1776)
jacana gymnostoma
jacana jacana	(linnaeus, 1766)
jacana spinosa	(linnaeus, 1758)
junco aikeni
junco annectens
junco bairdi
junco caniceps
junco carolinensis
junco cinereus
junco danbyi
junco hyemalis	(linnaeus, 1758)
junco insularis	ridgway, 1876
junco mearnsi
junco montanus
junco oreganus
junco phaeonotus	wagler, 1831
junco ridgwayi
junco townsendi
junco vulcani	(boucard, 1878)
jynx torquilla	linnaeus, 1758
klais guimeti	(bourcier, 1843)
lagopus evermanni
lagopus lagopus	(linnaeus, 1758)
lagopus leucura	(richardson, 1831)
lagopus leucurus
lagopus muta	(montin, 1781)
lagopus mutus
lagopus rupestris
lagopus welchi
lampornis amethystinus	swainson, 1827
lampornis calolaema
lampornis calolaemus	(salvin, 1865)
lampornis castaneoventris	(gould, 1851)
lampornis clemenciae	(lesson, 1829)
lampornis hemileucus	(salvin, 1865)
lampornis sybillae	(salvin & godman, 1892)
lampornis viridipallens	(bourcier & mulsant, 1846)
lamprolaima rhami	(lesson, 1839)
lampronetta fischeri
lanio aurantius	lafresnaye, 1846
lanio leucothorax	salvin, 1865
laniocera rufescens	(p. l. sclater, 1858)
lanius borealis
lanius cristatus	linnaeus, 1758
lanius excubitor	linnaeus, 1758
lanius ludovicianus	linnaeus, 1766
lanivireo flavifrons
lanivireo solitarius
larosterna inca	(lesson, 1827)
larus affinis
larus argentatus	pontoppidan, 1763
larus atlanticus
larus atricilla
larus barrovianus
larus belcheri	vigors, 1829
larus brachyrhynchus
larus cachinnans
larus californicus	lawrence, 1854
larus canus	linnaeus, 1758
larus cirrocephalus
larus crassirostris	vieillot, 1818
larus delawarensis	ord, 1815
larus dominicanus	lichtenstein, 1823
larus franklini
larus franklinii
larus fuscus	linnaeus, 1758
larus glaucescens	j. f. naumann, 1840
larus glaucoides	meyer, 1822
larus glaucus
larus heermanni	cassin, 1852
larus hyperboreus	(gunnerus, 1767)
larus kumlieni
larus leucopterus
larus livens	dwight, 1919
larus marinus	linnaeus, 1758
larus michahellis	j. f. naumann, 1840
larus minutus
larus modestus
larus nelsoni
larus occidentalis	audubon, 1839
larus philadelphia
larus pipixcan
larus ridibundus
larus schistisagus	stejneger, 1884
larus thayeri	w. s. brooks, 1915
larus vegae
laterallus albigularis	(lawrence, 1861)
laterallus exilis	(temminck, 1831)
laterallus jamaicensis	(j. f. gmelin, 1789)
laterallus ruber	(p. l. sclater & salvin, 1860)
lathrotriccus euleri	(cabanis, 1868)
legatus leucophaius	(vieillot, 1818)
leiothrix lutea	(scopoli, 1786)
lepidocolaptes affinis	(lafresnaye, 1839)
lepidocolaptes lacrymiger
lepidocolaptes leucogaster	(swainson, 1827)
lepidocolaptes souleyetii	(des murs, 1849)
lepidopyga coeruleogularis	(gould, 1851)
lepidothrix coronata	(spix, 1825)
leptodon cayanensis	(latham, 1790)
leptopogon amaurocephalus	tschudi, 1846
leptopogon superciliaris	tschudi, 1844
leptotila cassini
leptotila cassinii	lawrence, 1867
leptotila fulviventris
leptotila jamaicensis	(linnaeus, 1766)
leptotila plumbeiceps	(p. l. sclater & salvin, 1868)
leptotila rufaxilla
leptotila verreauxi	(bonaparte, 1855)
leptotila wellsi	(lawrence, 1884)
leptotrygon veraguensis	lawrence, 1867
leucopeza semperi	p. l. sclater, 1876
leucophaeus atricilla	(linnaeus, 1758)
leucophaeus modestus	(tschudi, 1843)
leucophaeus pipixcan	(wagler, 1831)
leucophoyx thula
leucopternis albicollis
leucopternis plumbea
leucopternis plumbeus
leucopternis princeps
leucopternis semiplumbea
leucopternis semiplumbeus	lawrence, 1861
leucosticte arctoa	(pallas, 1811)
leucosticte atrata	ridgway, 1874
leucosticte australis	ridgway, 1874
leucosticte griseonucha
leucosticte tephrocotis	(swainson, 1832)
limicola falcinellus
limnodromus griseus	(j. f. gmelin, 1789)
limnodromus scolopaceus	(say, 1823)
limnothlypis swainsonii	(audubon, 1834)
limosa fedoa	(linnaeus, 1758)
limosa haemastica	(linnaeus, 1758)
limosa lapponica	(linnaeus, 1758)
limosa limosa	(linnaeus, 1758)
lipaugus unirufus	p. l. sclater, 1860
lobipes lobatus
lochmias nematura	(lichtenstein, 1823)
locustella lanceolata	(temminck, 1840)
locustella ochotensis	(middendorff, 1853)
lonchura atricapilla	(vieillot, 1807)
lonchura cantans
lonchura cucullata
lonchura malabarica
lonchura malacca	(linnaeus, 1766)
lonchura oryzivora	linnaeus, 1758
lonchura punctulata	(linnaeus, 1758)
loomelania melania
lophodytes cucullatus	(linnaeus, 1758)
lophornis adorabilis	salvin, 1870
lophornis brachylopha
lophornis brachylophus	r. t. moore, 1949
lophornis delattrei	(lesson, 1839)
lophornis helenae	(delattre, 1843)
lophortyx californica
lophortyx californicus
lophortyx gambeli
lophortyx gambelii
lophostrix cristata	(daudin, 1800)
lophotriccus pilaris	(cabanis, 1847)
lophotriccus pileatus	(tschudi, 1844)
lophura leucomelana
lophura leucomelanos	(latham, 1790)
loxia curvirostra	linnaeus, 1758
loxia leucoptera	j. f. gmelin, 1789
loxia megaplaga	riley, 1916
loxigilla barbadensis	cory, 1886
loxigilla noctis	(linnaeus, 1766)
loxigilla portoricensis	(daudin, 1800)
loxigilla violacea	(linnaeus, 1758)
loxioides bailleui	oustalet, 1877
loxipasser anoxanthus	(gosse, 1847)
loxops caeruleirostris	(s. b. wilson, 1890)
loxops coccineus	(j. f. gmelin, 1789)
loxops mana	(s. b. wilson, 1891)
loxops ochraceus	rothschild, 1893
loxops wolstenholmei	rothschild, 1893
lunda cirrhata
lurocalis rufiventris
lurocalis semitorquatus	(j. f. gmelin, 1789)
luscinia calliope	(pallas, 1776)
luscinia cyane	(pallas, 1776)
luscinia sibilans	(swinhoe, 1863)
luscinia svecica	(linnaeus, 1758)
lymnocryptes minima
lymnocryptes minimus	(brünnich, 1764)
lysurus crassirostris
machetes pugnax
machetornis rixosa	(vieillot, 1819)
machetornis rixosus
macronectes giganteus
macrorhamphus griseus
macrorhamphus scolopaceus
magumma parva	(stejneger, 1887)
malacoptila panamensis	lafresnaye, 1847
manacus aurantiacus	(salvin, 1870)
manacus candei	(parzudaki, 1841)
manacus vitellinus	(gould, 1843)
mareca americana
mareca penelope
margarobyas lawrencii	p.l. sclater & salvin, 1868
margarops fuscatus	(vieillot, 1808)
margarops fuscus
margarornis bellulus	nelson, 1912
margarornis rubiginosus	lawrence, 1865
marila affinis
marila americana
marila collaris
marila marila
marila valisineria
marila vallisneria
megaceryle alcyon	(linnaeus, 1758)
megaceryle torquata	(linnaeus, 1766)
megalestris skua
megaquiscalus major
megarynchus pitangua	(linnaeus, 1766)
megascops asio	(linnaeus, 1758)
megascops barbarus	(sclater & salvin, 1868)
megascops choliba	(vieillot, 1817)
megascops clarkii	(l. kelso & e. h. kelso, 1935)
megascops cooperi	(ridgway, 1878)
megascops flammeola
megascops flammeolus
megascops guatemalae	(sharpe, 1875)
megascops kennicottii	(elliot, 1867)
megascops nudipes	(daudin, 1800)
megascops seductus	(r. t. moore, 1941)
megascops trichopsis	(wagler, 1832)
megascops xantusi
melamprosops phaeosoma	casey & jacobi, 1974
melanerpes aurifrons	(wagler, 1829)
melanerpes carolinus	(linnaeus, 1758)
melanerpes chrysauchen	salvin, 1870
melanerpes chrysogenys	(vigors, 1839)
melanerpes erythrocephalus	(linnaeus, 1758)
melanerpes formicivorus	(swainson, 1827)
melanerpes herminieri	(lesson, 1830)
melanerpes hoffmannii	(cabanis, 1862)
melanerpes hypopolius	(wagler, 1829)
melanerpes lewis	(g. r. gray, 1849)
melanerpes portoricensis	(daudin, 1803)
melanerpes pucherani	(malherbe, 1849)
melanerpes pulcher
melanerpes pygmaeus	(ridgway, 1885)
melanerpes radiolatus	(wagler, 1827)
melanerpes rubricapillus	(cabanis, 1862)
melanerpes striatus	(p. l. statius müller, 1776)
melanerpes superciliaris	(temminck, 1827)
melanerpes torquatus
melanerpes uropygialis	(s. f. baird, 1854)
melanitta americana	(swainson, 1832)
melanitta deglandi
melanitta fusca	(linnaeus, 1758)
melanitta nigra
melanitta perspicillata	(linnaeus, 1758)
melanoptila glabrirostris	sclater, 1858
melanospiza richardsoni	(cory, 1886)
melanotis caerulescens	(swainson, 1827)
melanotis hypoleucus	hartlaub, 1852
meleagris gallopavo	linnaeus, 1758
meleagris ocellata	cuvier, 1820
mellisuga helenae	(lembeye, 1850)
mellisuga minima	(linnaeus, 1758)
melopelia asiatica
melopelia leucoptera
melopsittacus undulatus	(shaw, 1805)
melopyrrha nigra	(linnaeus, 1758)
melospiza cinerea
melospiza fasciata
melospiza georgiana	(latham, 1790)
melospiza insignis
melospiza lincolni
melospiza lincolnii	(audubon, 1834)
melospiza melodia	(a. wilson, 1810)
melozone aberti	(baird, 1852)
melozone albicollis	(p. l. sclater, 1858)
melozone biarcuata	(prévost & des murs, 1846)
melozone biarcuatum
melozone crissalis	(vigors, 1839)
melozone fusca	(swainson, 1827)
melozone kieneri	(bonaparte, 1850)
melozone leucotis	cabanis, 1861
merganser americanus
merganser serrator
mergellus albellus	(linnaeus, 1758)
mergus albellus
mergus americanus
mergus merganser	linnaeus, 1758
mergus serrator	linnaeus, 1758
merula confinis
merula migratoria
mesembrinibis cayennensis	(j. f. gmelin, 1789)
mesophoyx intermedia	(wagler, 1829)
micrastur mirandollei	(schlegel, 1862)
micrastur ruficollis	(vieillot, 1817)
micrastur semitorquatus	(vieillot, 1817)
micrathene whitneyi	(j. g. cooper, 1861)
microbates cinereiventris	(sclater, 1855)
microcerculus marginatus	(sclater, 1855)
microcerculus philomela	(salvin, 1861)
microchera albocoronata	(lawrence, 1855)
microligea palustris	(cory, 1884)
micromonacha lanceolata	(deville, 1849)
micropalama himantopus
micropallas whitneyi
micropus melanoleucus
micropus pacificus
micropygia schomburgkii	(cabanis, 1848)
microrhopias quixensis	(cornalia, 1849)
milvago chimachima	(vieillot, 1816)
milvulus forficatus
milvulus tyrannus
milvus migrans	(boddaert, 1783)
mimodes graysoni
mimus gilvus	(vieillot, 1808)
mimus graysoni	(lawrence, 1871)
mimus gundlachii	cabanis, 1855
mimus polyglottos	(linnaeus, 1758)
mionectes oleagineus	(lichtenstein, 1823)
mionectes olivaceus	lawrence, 1868
mitrephanes phaeocercus	(p. l. sclater, 1859)
mitrospingus cassinii	(lawrence, 1861)
mniotilta varia	(linnaeus, 1766)
moho apicalis	gould, 1861
moho bishopi	(rothschild, 1893)
moho braccatus	(cassin, 1855)
moho nobilis	(merrem, 1786)
molothrus aeneus	(wagler, 1829)
molothrus ater	(boddaert, 1783)
molothrus bonariensis	(j. f. gmelin, 1789)
molothrus oryzivorus	(j. f. gmelin, 1788)
momotus coeruliceps	(gould, 1836)
momotus lessonii	lesson, 1842
momotus mexicanus	swainson, 1827
momotus momota
momotus subrufescens	sclater, pl, 1853
monasa morphoeus	(hahn & kuster, 1823)
moris bassana
morococcyx erythropygus	(lesson, 1842)
morphnarchus princeps	sclater, 1865
morphnus guianensis	(daudin, 1800)
morus bassanus	(linnaeus, 1758)
[truncated: 1,502 more rows]
