# Supplementary material for: The tempo and mode of the taxonomic correction process: How taxonomists have corrected and recorrected North American bird species over the last 127 years
Source: PLoS One. 2018 Apr 19;13(4):e0195736. doi: 10.1371/journal.pone.0195736 (PMC5909608; doi:10.1371/journal.pone.0195736)
Supplement: S1 Code — This code is also available online at http://github.com/gaurav/aou_checklists and has been archived in Zenodo under DOI http://doi.org/10.5281/zenodo.1214826. (ZIP) [file pone.0195736.s007.zip › gaurav-aou_checklists-5955902/original_descriptions/previous_original_descriptions/original_descriptions_2016oct3.csv]

id	rank	common_name	french_name	order	family	subfamily	genus	species	canonical_name	Source	original_name_or_taxrefine	from_regex	authority	year	gbif_id	status_accidental	status_hawaiian	status_introduced	status_nonbreeding	status_extinct	status_misplaced
10421	species	Ruff	Combattant varié	Charadriiformes	Scolopacidae	Scolopacinae	Calidris	Calidris pugnax	Calidris pugnax	Avibase	Tringa Pugnax		(Linnaeus, 1758)	1758
8	species	Black-bellied Whistling-Duck	Dendrocygne à ventre noir	Anseriformes	Anatidae	Dendrocygninae	Dendrocygna	Dendrocygna autumnalis	Dendrocygna autumnalis	GBIF/TaxRefine	Dendrocygna autumnalis (Linnaeus, 1758) (Animalia)	(Linnaeus, 1758)	(Linnaeus, 1758)	1758	131881260
9	species	West Indian Whistling-Duck	Dendrocygne des Antilles	Anseriformes	Anatidae	Dendrocygninae	Dendrocygna	Dendrocygna arborea	Dendrocygna arborea	GBIF/TaxRefine	Dendrocygna arborea (Linnaeus, 1758) (Animalia)	(Linnaeus, 1758)	(Linnaeus, 1758)	1758	124742661
15	species	Lesser White-fronted Goose	Oie naine	Anseriformes	Anatidae	Anserinae	Anser	Anser erythropus	Anser erythropus	GBIF/TaxRefine	Anser erythropus (Linnaeus, 1758) (Animalia)	(Linnaeus, 1758)	(Linnaeus, 1758)	1758	131482618	A
2049	species	Graylag Goose	Oie cendrée	Anseriformes	Anatidae	Anserinae	Anser	Anser anser	Anser anser	GBIF/TaxRefine	Anser anser (Linnaeus, 1758) (Animalia)	(Linnaeus, 1758)	(Linnaeus, 1758)	1758	131482615	A
17	species	Snow Goose	Oie des neiges	Anseriformes	Anatidae	Anserinae	Chen	Chen caerulescens	Chen caerulescens	GBIF/TaxRefine	Chen caerulescens (Linnaeus, 1758) (Animalia)	(Linnaeus, 1758)	(Linnaeus, 1758)	1758	124742688
19	species	Brant	Bernache cravant	Anseriformes	Anatidae	Anserinae	Branta	Branta bernicla	Branta bernicla	GBIF/TaxRefine	Branta bernicla (Linnaeus, 1758) (Animalia)	(Linnaeus, 1758)	(Linnaeus, 1758)	1758	131482683
22	species	Canada Goose	Bernache du Canada	Anseriformes	Anatidae	Anserinae	Branta	Branta canadensis	Branta canadensis	GBIF/TaxRefine	Branta canadensis (Linnaeus, 1758) (Animalia)	(Linnaeus, 1758)	(Linnaeus, 1758)	1758	131482684
27	species	Whooper Swan	Cygne chanteur	Anseriformes	Anatidae	Anserinae	Cygnus	Cygnus cygnus	Cygnus cygnus	GBIF/TaxRefine	Cygnus cygnus (Linnaeus, 1758) (Animalia)	(Linnaeus, 1758)	(Linnaeus, 1758)	1758	131482846
30	species	Muscovy Duck	Canard musqué	Anseriformes	Anatidae	Anatinae	Cairina	Cairina moschata	Cairina moschata	GBIF/TaxRefine	Cairina moschata (Linnaeus, 1758) (Animalia)	(Linnaeus, 1758)	(Linnaeus, 1758)	1758	127942265
31	species	Wood Duck	Canard branchu	Anseriformes	Anatidae	Anatinae	Aix	Aix sponsa	Aix sponsa	GBIF/TaxRefine	Aix sponsa (Linnaeus, 1758) (Animalia)	(Linnaeus, 1758)	(Linnaeus, 1758)	1758	124742725
32	species	Gadwall	Canard chipeau	Anseriformes	Anatidae	Anatinae	Anas	Anas strepera	Anas strepera	GBIF/TaxRefine	Anas strepera Linnaeus, 1758 (Animalia)	Linnaeus, 1758	Linnaeus, 1758	1758	131482609
34	species	Eurasian Wigeon	Canard siffleur	Anseriformes	Anatidae	Anatinae	Anas	Anas penelope	Anas penelope	GBIF/TaxRefine	Anas penelope Linnaeus, 1758 (Animalia)	Linnaeus, 1758	Linnaeus, 1758	1758	131482606				N
37	species	Mallard	Canard colvert	Anseriformes	Anatidae	Anatinae	Anas	Anas platyrhynchos	Anas platyrhynchos	GBIF/TaxRefine	Anas platyrhynchos Linnaeus, 1758 (Animalia)	Linnaeus, 1758	Linnaeus, 1758	1758	131482607
44	species	Northern Shoveler	Canard souchet	Anseriformes	Anatidae	Anatinae	Anas	Anas clypeata	Anas clypeata	GBIF/TaxRefine	Anas clypeata Linnaeus, 1758 (Animalia)	Linnaeus, 1758	Linnaeus, 1758	1758	131482601
45	species	White-cheeked Pintail	Canard des Bahamas	Anseriformes	Anatidae	Anatinae	Anas	Anas bahamensis	Anas bahamensis	GBIF/TaxRefine	Anas bahamensis Linnaeus, 1758 (Animalia)	Linnaeus, 1758	Linnaeus, 1758	1758	124742762
46	species	Northern Pintail	Canard pilet	Anseriformes	Anatidae	Anatinae	Anas	Anas acuta	Anas acuta	GBIF/TaxRefine	Anas acuta Linnaeus, 1758 (Animalia)	Linnaeus, 1758	Linnaeus, 1758	1758	131482597
47	species	Garganey	Sarcelle d'été	Anseriformes	Anatidae	Anatinae	Anas	Anas querquedula	Anas querquedula	GBIF/TaxRefine	Anas querquedula Linnaeus, 1758 (Animalia)	Linnaeus, 1758	Linnaeus, 1758	1758	131482608				N
49	species	Green-winged Teal	Sarcelle d'hiver	Anseriformes	Anatidae	Anatinae	Anas	Anas crecca	Anas crecca	GBIF/TaxRefine	Anas crecca Linnaeus, 1758 (Animalia)	Linnaeus, 1758	Linnaeus, 1758	1758	131482602
52	species	Common Pochard	Fuligule milouin	Anseriformes	Anatidae	Anatinae	Aythya	Aythya ferina	Aythya ferina	GBIF/TaxRefine	Aythya ferina (Linnaeus, 1758) (Animalia)	(Linnaeus, 1758)	(Linnaeus, 1758)	1758	131482669	A
54	species	Tufted Duck	Fuligule morillon	Anseriformes	Anatidae	Anatinae	Aythya	Aythya fuligula	Aythya fuligula	GBIF/TaxRefine	Aythya fuligula (Linnaeus, 1758) (Animalia)	(Linnaeus, 1758)	(Linnaeus, 1758)	1758	131482670
59	species	King Eider	Eider à tête grise	Anseriformes	Anatidae	Anatinae	Somateria	Somateria spectabilis	Somateria spectabilis	GBIF/TaxRefine	Somateria spectabilis (Linnaeus, 1758) (Animalia)	(Linnaeus, 1758)	(Linnaeus, 1758)	1758	131483319
60	species	Common Eider	Eider à duvet	Anseriformes	Anatidae	Anatinae	Somateria	Somateria mollissima	Somateria mollissima	GBIF/TaxRefine	Somateria mollissima (Linnaeus, 1758) (Animalia)	(Linnaeus, 1758)	(Linnaeus, 1758)	1758	131483318
61	species	Harlequin Duck	Arlequin plongeur	Anseriformes	Anatidae	Anatinae	Histrionicus	Histrionicus histrionicus	Histrionicus histrionicus	GBIF/TaxRefine	Histrionicus histrionicus (Linnaeus, 1758) (Animalia)	(Linnaeus, 1758)	(Linnaeus, 1758)	1758	131482975
63	species	Surf Scoter	Macreuse à front blanc	Anseriformes	Anatidae	Anatinae	Melanitta	Melanitta perspicillata	Melanitta perspicillata	GBIF/TaxRefine	Melanitta perspicillata (Linnaeus, 1758) (Animalia)	(Linnaeus, 1758)	(Linnaeus, 1758)	1758	131483068
64	species	White-winged Scoter	Macreuse brune	Anseriformes	Anatidae	Anatinae	Melanitta	Melanitta fusca	Melanitta fusca	GBIF/TaxRefine	Melanitta fusca (Linnaeus, 1758) (Animalia)	(Linnaeus, 1758)	(Linnaeus, 1758)	1758	131483065
66	species	Long-tailed Duck	Harelde kakawi	Anseriformes	Anatidae	Anatinae	Clangula	Clangula hyemalis	Clangula hyemalis	GBIF/TaxRefine	Clangula hyemalis (Linnaeus, 1758) (Animalia)	(Linnaeus, 1758)	(Linnaeus, 1758)	1758	131482806
67	species	Bufflehead	Petit Garrot	Anseriformes	Anatidae	Anatinae	Bucephala	Bucephala albeola	Bucephala albeola	GBIF/TaxRefine	Bucephala albeola (Linnaeus, 1758) (Animalia)	(Linnaeus, 1758)	(Linnaeus, 1758)	1758	131482697
68	species	Common Goldeneye	Garrot à oeil d'or	Anseriformes	Anatidae	Anatinae	Bucephala	Bucephala clangula	Bucephala clangula	GBIF/TaxRefine	Bucephala clangula (Linnaeus, 1758) (Animalia)	(Linnaeus, 1758)	(Linnaeus, 1758)	1758	131482698
70	species	Smew	Harle piette	Anseriformes	Anatidae	Anatinae	Mergellus	Mergellus albellus	Mergellus albellus	GBIF/TaxRefine	Mergellus albellus (Linnaeus, 1758) (Animalia)	(Linnaeus, 1758)	(Linnaeus, 1758)	1758	131483072				N
71	species	Hooded Merganser	Harle couronné	Anseriformes	Anatidae	Anatinae	Lophodytes	Lophodytes cucullatus	Lophodytes cucullatus	GBIF/TaxRefine	Lophodytes cucullatus (Linnaeus, 1758) (Animalia)	(Linnaeus, 1758)	(Linnaeus, 1758)	1758	124742806
72	species	Common Merganser	Grand Harle	Anseriformes	Anatidae	Anatinae	Mergus	Mergus merganser	Mergus merganser	GBIF/TaxRefine	Mergus merganser Linnaeus, 1758 (Animalia)	Linnaeus, 1758	Linnaeus, 1758	1758	131483074
73	species	Red-breasted Merganser	Harle huppé	Anseriformes	Anatidae	Anatinae	Mergus	Mergus serrator	Mergus serrator	GBIF/TaxRefine	Mergus serrator Linnaeus, 1758 (Animalia)	Linnaeus, 1758	Linnaeus, 1758	1758	131483075
86	species	Great Curassow	Grand Hocco	Galliformes	Cracidae		Crax	Crax rubra	Crax rubra	GBIF/TaxRefine	Crax rubra Linnaeus, 1758 (Animalia)	Linnaeus, 1758	Linnaeus, 1758	1758	124742411
112	species	Helmeted Guineafowl	Pintade de Numidie	Galliformes	Numididae		Numida	Numida meleagris	Numida meleagris	GBIF/TaxRefine	Numida meleagris (Linnaeus, 1758) (Animalia)	(Linnaeus, 1758)	(Linnaeus, 1758)	1758	124742616			I
122	species	Northern Bobwhite	Colin de Virginie	Galliformes	Odontophoridae		Colinus	Colinus virginianus	Colinus virginianus	GBIF/TaxRefine	Colinus virginianus (Linnaeus, 1758) (Animalia)	(Linnaeus, 1758)	(Linnaeus, 1758)	1758	124761209
92	species	Gray Partridge	Perdrix grise	Galliformes	Phasianidae	Phasianinae	Perdix	Perdix perdix	Perdix perdix	GBIF/TaxRefine	Perdix perdix (Linnaeus, 1758) (Animalia)	(Linnaeus, 1758)	(Linnaeus, 1758)	1758	131483181			I
94	species	Red Junglefowl	Coq bankiva	Galliformes	Phasianidae	Phasianinae	Gallus	Gallus gallus	Gallus gallus	GBIF/TaxRefine	Gallus gallus (Linnaeus, 1758) (Animalia)	(Linnaeus, 1758)	(Linnaeus, 1758)	1758	124755925		H	I
96	species	Ring-necked Pheasant	Faisan de Colchide	Galliformes	Phasianidae	Phasianinae	Phasianus	Phasianus colchicus	Phasianus colchicus	GBIF/TaxRefine	Phasianus colchicus Linnaeus, 1758 (Animalia)	Linnaeus, 1758	Linnaeus, 1758	1758	131483197			I
97	species	Indian Peafowl	Paon bleu	Galliformes	Phasianidae	Phasianinae	Pavo	Pavo cristatus	Pavo cristatus	GBIF/TaxRefine	Pavo cristatus Linnaeus, 1758 (Animalia)	Linnaeus, 1758	Linnaeus, 1758	1758	124742593			I
101	species	Spruce Grouse	Tétras du Canada	Galliformes	Phasianidae	Tetraoninae	Falcipennis	Falcipennis canadensis	Falcipennis canadensis	GBIF/TaxRefine	Falcipennis canadensis (Linnaeus, 1758) (Animalia)	(Linnaeus, 1758)	(Linnaeus, 1758)	1758	119127633
102	species	Willow Ptarmigan	Lagopède des saules	Galliformes	Phasianidae	Tetraoninae	Lagopus	Lagopus lagopus	Lagopus lagopus	GBIF/TaxRefine	Lagopus lagopus (Linnaeus, 1758) (Animalia)	(Linnaeus, 1758)	(Linnaeus, 1758)	1758	124742598
107	species	Sharp-tailed Grouse	Tétras à queue fine	Galliformes	Phasianidae	Tetraoninae	Tympanuchus	Tympanuchus phasianellus	Tympanuchus phasianellus	GBIF/TaxRefine	Tympanuchus phasianellus (Linnaeus, 1758) (Animalia)	(Linnaeus, 1758)	(Linnaeus, 1758)	1758	124742609
108	species	Greater Prairie-Chicken	Tétras des prairies	Galliformes	Phasianidae	Tetraoninae	Tympanuchus	Tympanuchus cupido	Tympanuchus cupido	GBIF/TaxRefine	Tympanuchus cupido (Linnaeus, 1758) (Animalia)	(Linnaeus, 1758)	(Linnaeus, 1758)	1758	124742610
110	species	Wild Turkey	Dindon sauvage	Galliformes	Phasianidae	Meleagridinae	Meleagris	Meleagris gallopavo	Meleagris gallopavo	GBIF/TaxRefine	Meleagris gallopavo Linnaeus, 1758 (Animalia)	Linnaeus, 1758	Linnaeus, 1758	1758	124742612
2000	species	Arctic Loon	Plongeon arctique	Gaviiformes	Gaviidae		Gavia	Gavia arctica	Gavia arctica	GBIF/TaxRefine	Gavia arctica (Linnaeus, 1758) (Animalia)	(Linnaeus, 1758)	(Linnaeus, 1758)	1758	131482929
138	species	Pied-billed Grebe	Grèbe à bec bigarré	Podicipediformes	Podicipedidae		Podilymbus	Podilymbus podiceps	Podilymbus podiceps	GBIF/TaxRefine	Podilymbus podiceps (Linnaeus, 1758) (Animalia)	(Linnaeus, 1758)	(Linnaeus, 1758)	1758	131881257
1986	species	Horned Grebe	Grèbe esclavon	Podicipediformes	Podicipedidae		Podiceps	Podiceps auritus	Podiceps auritus	GBIF/TaxRefine	Podiceps auritus (Linnaeus, 1758) (Animalia)	(Linnaeus, 1758)	(Linnaeus, 1758)	1758	131483251
254	species	American Flamingo	Flamant des Caraïbes	Phoenicopteriformes	Phoenicopteridae		Phoenicopterus	Phoenicopterus ruber	Phoenicopterus ruber	GBIF/TaxRefine	Phoenicopterus ruber Linnaeus, 1758 (Animalia)	Linnaeus, 1758	Linnaeus, 1758	1758	124761340
145	species	Wandering Albatross	Albatros hurleur	Procellariiformes	Diomedeidae		Diomedea	Diomedea exulans	Diomedea exulans	GBIF/TaxRefine	Diomedea exulans Linnaeus, 1758 (Animalia)	Linnaeus, 1758	Linnaeus, 1758	1758	124761319	A
2072	species	White-chinned Petrel	Puffin à menton blanc	Procellariiformes	Procellariidae		Procellaria	Procellaria aequinoctialis	Procellaria aequinoctialis	GBIF/TaxRefine	Procellaria aequinoctialis Linnaeus, 1758 (Animalia)	Linnaeus, 1758	Linnaeus, 1758	1758	124761332	A
182	species	European Storm-Petrel	Océanite tempête	Procellariiformes	Hydrobatidae		Hydrobates	Hydrobates pelagicus	Hydrobates pelagicus	GBIF/TaxRefine	Hydrobates pelagicus (Linnaeus, 1758) (Animalia)	(Linnaeus, 1758)	(Linnaeus, 1758)	1758	131482978	A
196	species	Red-billed Tropicbird	Phaéton à bec rouge	Phaethontiformes	Phaethontidae		Phaethon	Phaethon aethereus	Phaethon aethereus	GBIF/TaxRefine	Phaethon aethereus Linnaeus, 1758 (Animalia)	Linnaeus, 1758	Linnaeus, 1758	1758	124745974
253	species	Wood Stork	Tantale d'Amérique	Ciconiiformes	Ciconiidae		Mycteria	Mycteria americana	Mycteria americana	GBIF/TaxRefine	Mycteria americana Linnaeus, 1758 (Animalia)	Linnaeus, 1758	Linnaeus, 1758	1758	124746148
204	species	Northern Gannet	Fou de Bassan	Suliformes	Sulidae		Morus	Morus bassanus	Morus bassanus	GBIF/TaxRefine	Morus bassanus (Linnaeus, 1758) (Animalia)	(Linnaeus, 1758)	(Linnaeus, 1758)	1758	124745978
210	species	Great Cormorant	Grand Cormoran	Suliformes	Phalacrocoracidae		Phalacrocorax	Phalacrocorax carbo	Phalacrocorax carbo	GBIF/TaxRefine	Phalacrocorax carbo (Linnaeus, 1758) (Animalia)	(Linnaeus, 1758)	(Linnaeus, 1758)	1758	131483187
224	species	Great Blue Heron	Grand Héron	Pelecaniformes	Ardeidae		Ardea	Ardea herodias	Ardea herodias	GBIF/TaxRefine	Ardea herodias Linnaeus, 1758 (Animalia)	Linnaeus, 1758	Linnaeus, 1758	1758	124746042
225	species	Gray Heron	Héron cendré	Pelecaniformes	Ardeidae		Ardea	Ardea cinerea	Ardea cinerea	GBIF/TaxRefine	Ardea cinerea Linnaeus, 1758 (Animalia)	Linnaeus, 1758	Linnaeus, 1758	1758	131482649	A
227	species	Great Egret	Grande Aigrette	Pelecaniformes	Ardeidae		Ardea	Ardea alba	Ardea alba	GBIF/TaxRefine	Ardea alba Linnaeus, 1758 (Animalia)	Linnaeus, 1758	Linnaeus, 1758	1758	131881076
233	species	Little Blue Heron	Aigrette bleue	Pelecaniformes	Ardeidae		Egretta	Egretta caerulea	Egretta caerulea	GBIF/TaxRefine	Egretta caerulea (Linnaeus, 1758) (Animalia)	(Linnaeus, 1758)	(Linnaeus, 1758)	1758	131497860
236	species	Cattle Egret	Héron garde-boeufs	Pelecaniformes	Ardeidae		Bubulcus	Bubulcus ibis	Bubulcus ibis	GBIF/TaxRefine	Bubulcus ibis (Linnaeus, 1758) (Animalia)	(Linnaeus, 1758)	(Linnaeus, 1758)	1758	131881258
238	species	Green Heron	Héron vert	Pelecaniformes	Ardeidae		Butorides	Butorides virescens	Butorides virescens	GBIF/TaxRefine	Butorides virescens (Linnaeus, 1758) (Animalia)	(Linnaeus, 1758)	(Linnaeus, 1758)	1758	127942232
239	species	Striated Heron	Héron strié	Pelecaniformes	Ardeidae		Butorides	Butorides striata	Butorides striata	GBIF/TaxRefine	Butorides striata (Linnaeus, 1758) (Animalia)	(Linnaeus, 1758)	(Linnaeus, 1758)	1758	131881419
242	species	Black-crowned Night-Heron	Bihoreau gris	Pelecaniformes	Ardeidae		Nycticorax	Nycticorax nycticorax	Nycticorax nycticorax	GBIF/TaxRefine	Nycticorax nycticorax (Linnaeus, 1758) (Animalia)	(Linnaeus, 1758)	(Linnaeus, 1758)	1758	131483123
243	species	Yellow-crowned Night-Heron	Bihoreau violacé	Pelecaniformes	Ardeidae		Nyctanassa	Nyctanassa violacea	Nyctanassa violacea	GBIF/TaxRefine	Nyctanassa violacea (Linnaeus, 1758) (Animalia)	(Linnaeus, 1758)	(Linnaeus, 1758)	1758	127942239
245	species	White Ibis	Ibis blanc	Pelecaniformes	Threskiornithidae	Threskiornithinae	Eudocimus	Eudocimus albus	Eudocimus albus	GBIF/TaxRefine	Eudocimus albus (Linnaeus, 1758) (Animalia)	(Linnaeus, 1758)	(Linnaeus, 1758)	1758	127942250
246	species	Scarlet Ibis	Ibis rouge	Pelecaniformes	Threskiornithidae	Threskiornithinae	Eudocimus	Eudocimus ruber	Eudocimus ruber	GBIF/TaxRefine	Eudocimus ruber (Linnaeus, 1758) (Animalia)	(Linnaeus, 1758)	(Linnaeus, 1758)	1758	127942350	A
2059	species	Eurasian Spoonbill	Spatule blanche	Pelecaniformes	Threskiornithidae	Plataleinae	Platalea	Platalea leucorodia	Platalea leucorodia	GBIF/TaxRefine	Platalea leucorodia Linnaeus, 1758 (Animalia)	Linnaeus, 1758	(Linnaeus, 1758)	1758	131483239	A
251	species	Roseate Spoonbill	Spatule rosée	Pelecaniformes	Threskiornithidae	Plataleinae	Platalea	Platalea ajaja	Platalea ajaja	Avibase	Platalea Ajaja		(Linnaeus, 1758)	1758	131879709
256	species	Turkey Vulture	Urubu à tête rouge	Accipitriformes	Cathartidae		Cathartes	Cathartes aura	Cathartes aura	GBIF/TaxRefine	Cathartes aura (Linnaeus, 1758) (Animalia)	(Linnaeus, 1758)	(Linnaeus, 1758)	1758	131881262
259	species	King Vulture	Sarcoramphe roi	Accipitriformes	Cathartidae		Sarcoramphus	Sarcoramphus papa	Sarcoramphus papa	GBIF/TaxRefine	Sarcoramphus papa (Linnaeus, 1758) (Animalia)	(Linnaeus, 1758)	(Linnaeus, 1758)	1758	131497894
2005	species	Osprey	Balbuzard pêcheur	Accipitriformes	Pandionidae		Pandion	Pandion haliaetus	Pandion haliaetus	GBIF/TaxRefine	Pandion haliaetus (Linnaeus, 1758) (Animalia)	(Linnaeus, 1758)	(Linnaeus, 1758)	1758	131483150
262	species	Swallow-tailed Kite	Milan à queue fourchue	Accipitriformes	Accipitridae		Elanoides	Elanoides forficatus	Elanoides forficatus	GBIF/TaxRefine	Elanoides forficatus (Linnaeus, 1758) (Animalia)	(Linnaeus, 1758)	(Linnaeus, 1758)	1758	131497893
271	species	White-tailed Eagle	Pygargue à queue blanche	Accipitriformes	Accipitridae		Haliaeetus	Haliaeetus albicilla	Haliaeetus albicilla	GBIF/TaxRefine	Haliaeetus albicilla (Linnaeus, 1758) (Animalia)	(Linnaeus, 1758)	(Linnaeus, 1758)	1758	131482957
275	species	Western Marsh Harrier	Busard des roseaux	Accipitriformes	Accipitridae		Circus	Circus aeruginosus	Circus aeruginosus	GBIF/TaxRefine	Circus aeruginosus (Linnaeus, 1758) (Animalia)	(Linnaeus, 1758)	(Linnaeus, 1758)	1758	131482795	A
282	species	Northern Goshawk	Autour des palombes	Accipitriformes	Accipitridae		Accipiter	Accipiter gentilis	Accipiter gentilis	GBIF/TaxRefine	Accipiter gentilis (Linnaeus, 1758) (Animalia)	(Linnaeus, 1758)	(Linnaeus, 1758)	1758	131482557
309	species	Harpy Eagle	Harpie féroce	Accipitriformes	Accipitridae		Harpia	Harpia harpyja	Harpia harpyja	GBIF/TaxRefine	Harpia harpyja (Linnaeus, 1758) (Animalia)	(Linnaeus, 1758)	(Linnaeus, 1758)	1758	124745853
310	species	Golden Eagle	Aigle royal	Accipitriformes	Accipitridae		Aquila	Aquila chrysaetos	Aquila chrysaetos	GBIF/TaxRefine	Aquila chrysaetos (Linnaeus, 1758) (Animalia)	(Linnaeus, 1758)	(Linnaeus, 1758)	1758	131482642
339	species	Corn Crake	Râle des genêts	Gruiformes	Rallidae		Crex	Crex crex	Crex crex	GBIF/TaxRefine	Crex crex (Linnaeus, 1758) (Animalia)	(Linnaeus, 1758)	(Linnaeus, 1758)	1758	131482834	A
348	species	Sora	Marouette de Caroline	Gruiformes	Rallidae		Porzana	Porzana carolina	Porzana carolina	GBIF/TaxRefine	Porzana carolina (Linnaeus, 1758) (Animalia)	(Linnaeus, 1758)	(Linnaeus, 1758)	1758	131877025
10631	species	Common Moorhen	Gallinule poule-d’eau	Gruiformes	Rallidae		Gallinula	Gallinula chloropus	Gallinula chloropus	GBIF/TaxRefine	Gallinula chloropus (Linnaeus, 1758) (Animalia)	(Linnaeus, 1758)	(Linnaeus, 1758)	1758	131881278	A
358	species	Eurasian Coot	Foulque macroule	Gruiformes	Rallidae		Fulica	Fulica atra	Fulica atra	GBIF/TaxRefine	Fulica atra Linnaeus, 1758 (Animalia)	Linnaeus, 1758	Linnaeus, 1758	1758	131482913	A
365	species	Sandhill Crane	Grue du Canada	Gruiformes	Gruidae	Gruinae	Grus	Grus canadensis	Grus canadensis	GBIF/TaxRefine	Grus canadensis (Linnaeus, 1758) (Animalia)	(Linnaeus, 1758)	(Linnaeus, 1758)	1758	131482947
366	species	Common Crane	Grue cendrée	Gruiformes	Gruidae	Gruinae	Grus	Grus grus	Grus grus	GBIF/TaxRefine	Grus grus (Linnaeus, 1758) (Animalia)	(Linnaeus, 1758)	(Linnaeus, 1758)	1758	131482948	A
367	species	Whooping Crane	Grue blanche	Gruiformes	Gruidae	Gruinae	Grus	Grus americana	Grus americana	GBIF/TaxRefine	Grus americana (Linnaeus, 1758) (Animalia)	(Linnaeus, 1758)	(Linnaeus, 1758)	1758	124745130
390	species	Black-winged Stilt	Échasse blanche	Charadriiformes	Recurvirostridae		Himantopus	Himantopus himantopus	Himantopus himantopus	GBIF/TaxRefine	Himantopus himantopus (Linnaeus, 1758) (Animalia)	(Linnaeus, 1758)	(Linnaeus, 1758)	1758	131482963	A
387	species	Eurasian Oystercatcher	Huîtrier pie	Charadriiformes	Haematopodidae		Haematopus	Haematopus ostralegus	Haematopus ostralegus	GBIF/TaxRefine	Haematopus ostralegus Linnaeus, 1758 (Animalia)	Linnaeus, 1758	Linnaeus, 1758	1758	131482954	A
369	species	Northern Lapwing	Vanneau huppé	Charadriiformes	Charadriidae	Vanellinae	Vanellus	Vanellus vanellus	Vanellus vanellus	GBIF/TaxRefine	Vanellus vanellus (Linnaeus, 1758) (Animalia)	(Linnaeus, 1758)	(Linnaeus, 1758)	1758	131483429	A
371	species	Black-bellied Plover	Pluvier argenté	Charadriiformes	Charadriidae	Charadriinae	Pluvialis	Pluvialis squatarola	Pluvialis squatarola	GBIF/TaxRefine	Pluvialis squatarola (Linnaeus, 1758) (Animalia)	(Linnaeus, 1758)	(Linnaeus, 1758)	1758	131483249
372	species	European Golden-Plover	Pluvier doré	Charadriiformes	Charadriidae	Charadriinae	Pluvialis	Pluvialis apricaria	Pluvialis apricaria	GBIF/TaxRefine	Pluvialis apricaria (Linnaeus, 1758) (Animalia)	(Linnaeus, 1758)	(Linnaeus, 1758)	1758	131483246	A
380	species	Common Ringed Plover	Pluvier grand-gravelot	Charadriiformes	Charadriidae	Charadriinae	Charadrius	Charadrius hiaticula	Charadrius hiaticula	GBIF/TaxRefine	Charadrius hiaticula Linnaeus, 1758 (Animalia)	Linnaeus, 1758	Linnaeus, 1758	1758	131482771
384	species	Killdeer	Pluvier kildir	Charadriiformes	Charadriidae	Charadriinae	Charadrius	Charadrius vociferus	Charadrius vociferus	GBIF/TaxRefine	Charadrius vociferus Linnaeus, 1758 (Animalia)	Linnaeus, 1758	Linnaeus, 1758	1758	131482775
386	species	Eurasian Dotterel	Pluvier guignard	Charadriiformes	Charadriidae	Charadriinae	Charadrius	Charadrius morinellus	Charadrius morinellus	GBIF/TaxRefine	Charadrius morinellus Linnaeus, 1758 (Animalia)	Linnaeus, 1758	Linnaeus, 1758	1758	131482774
393	species	Northern Jacana	Jacana du Mexique	Charadriiformes	Jacanidae		Jacana	Jacana spinosa	Jacana spinosa	GBIF/TaxRefine	Jacana spinosa (Linnaeus, 1758) (Animalia)	(Linnaeus, 1758)	(Linnaeus, 1758)	1758	124745405
396	species	Common Sandpiper	Chevalier guignette	Charadriiformes	Scolopacidae	Scolopacinae	Actitis	Actitis hypoleucos	Actitis hypoleucos	GBIF/TaxRefine	Actitis hypoleucos (Linnaeus, 1758) (Animalia)	(Linnaeus, 1758)	(Linnaeus, 1758)	1758	131482571				N
398	species	Green Sandpiper	Chevalier cul-blanc	Charadriiformes	Scolopacidae	Scolopacinae	Tringa	Tringa ochropus	Tringa ochropus	GBIF/TaxRefine	Tringa ochropus Linnaeus, 1758 (Animalia)	Linnaeus, 1758	Linnaeus, 1758	1758	131483396	A
408	species	Wood Sandpiper	Chevalier sylvain	Charadriiformes	Scolopacidae	Scolopacinae	Tringa	Tringa glareola	Tringa glareola	GBIF/TaxRefine	Tringa glareola Linnaeus, 1758 (Animalia)	Linnaeus, 1758	Linnaeus, 1758	1758	131483393
409	species	Common Redshank	Chevalier gambette	Charadriiformes	Scolopacidae	Scolopacinae	Tringa	Tringa totanus	Tringa totanus	GBIF/TaxRefine	Tringa totanus (Linnaeus, 1758) (Animalia)	(Linnaeus, 1758)	(Linnaeus, 1758)	1758	131483398	A
413	species	Whimbrel	Courlis corlieu	Charadriiformes	Scolopacidae	Scolopacinae	Numenius	Numenius phaeopus	Numenius phaeopus	GBIF/TaxRefine	Numenius phaeopus (Linnaeus, 1758) (Animalia)	(Linnaeus, 1758)	(Linnaeus, 1758)	1758	131483119
417	species	Eurasian Curlew	Courlis cendré	Charadriiformes	Scolopacidae	Scolopacinae	Numenius	Numenius arquata	Numenius arquata	GBIF/TaxRefine	Numenius arquata (Linnaeus, 1758) (Animalia)	(Linnaeus, 1758)	(Linnaeus, 1758)	1758	131483118	A
419	species	Black-tailed Godwit	Barge à queue noire	Charadriiformes	Scolopacidae	Scolopacinae	Limosa	Limosa limosa	Limosa limosa	GBIF/TaxRefine	Limosa limosa (Linnaeus, 1758) (Animalia)	(Linnaeus, 1758)	(Linnaeus, 1758)	1758	131483037				N
420	species	Hudsonian Godwit	Barge hudsonienne	Charadriiformes	Scolopacidae	Scolopacinae	Limosa	Limosa haemastica	Limosa haemastica	GBIF/TaxRefine	Limosa haemastica (Linnaeus, 1758) (Animalia)	(Linnaeus, 1758)	(Linnaeus, 1758)	1758	127942312
421	species	Bar-tailed Godwit	Barge rousse	Charadriiformes	Scolopacidae	Scolopacinae	Limosa	Limosa lapponica	Limosa lapponica	GBIF/TaxRefine	Limosa lapponica (Linnaeus, 1758) (Animalia)	(Linnaeus, 1758)	(Linnaeus, 1758)	1758	131483036
422	species	Marbled Godwit	Barge marbrée	Charadriiformes	Scolopacidae	Scolopacinae	Limosa	Limosa fedoa	Limosa fedoa	GBIF/TaxRefine	Limosa fedoa (Linnaeus, 1758) (Animalia)	(Linnaeus, 1758)	(Linnaeus, 1758)	1758	127942311
423	species	Ruddy Turnstone	Tournepierre à collier	Charadriiformes	Scolopacidae	Scolopacinae	Arenaria	Arenaria interpres	Arenaria interpres	GBIF/TaxRefine	Arenaria interpres (Linnaeus, 1758) (Animalia)	(Linnaeus, 1758)	(Linnaeus, 1758)	1758	127942291
427	species	Red Knot	Bécasseau maubèche	Charadriiformes	Scolopacidae	Scolopacinae	Calidris	Calidris canutus	Calidris canutus	GBIF/TaxRefine	Calidris canutus (Linnaeus, 1758) (Animalia)	(Linnaeus, 1758)	(Linnaeus, 1758)	1758	131482720
10461	species	Spoon-billed Sandpiper	Bécasseau spatule	Charadriiformes	Scolopacidae	Scolopacinae	Calidris	Calidris pygmea	Calidris pygmea	Avibase	Platalea pygmea		(Linnaeus, 1758)	1758		A
442	species	Dunlin	Bécasseau variable	Charadriiformes	Scolopacidae	Scolopacinae	Calidris	Calidris alpina	Calidris alpina	GBIF/TaxRefine	Calidris alpina (Linnaeus, 1758) (Animalia)	(Linnaeus, 1758)	(Linnaeus, 1758)	1758	131482718
453	species	Common Snipe	Bécassine des marais	Charadriiformes	Scolopacidae	Scolopacinae	Gallinago	Gallinago gallinago	Gallinago gallinago	GBIF/TaxRefine	Gallinago gallinago (Linnaeus, 1758) (Animalia)	(Linnaeus, 1758)	(Linnaeus, 1758)	1758	131482920
455	species	Eurasian Woodcock	Bécasse des bois	Charadriiformes	Scolopacidae	Scolopacinae	Scolopax	Scolopax rusticola	Scolopax rusticola	GBIF/TaxRefine	Scolopax rusticola Linnaeus, 1758 (Animalia)	Linnaeus, 1758	(Linnaeus, 1758)	1758	131483311	A
458	species	Red-necked Phalarope	Phalarope à bec étroit	Charadriiformes	Scolopacidae	Phalaropodinae	Phalaropus	Phalaropus lobatus	Phalaropus lobatus	GBIF/TaxRefine	Phalaropus lobatus (Linnaeus, 1758) (Animalia)	(Linnaeus, 1758)	(Linnaeus, 1758)	1758	131483193
459	species	Red Phalarope	Phalarope à bec large	Charadriiformes	Scolopacidae	Phalaropodinae	Phalaropus	Phalaropus fulicarius	Phalaropus fulicarius	GBIF/TaxRefine	Phalaropus fulicarius (Linnaeus, 1758) (Animalia)	(Linnaeus, 1758)	(Linnaeus, 1758)	1758	131483192
511	species	Parasitic Jaeger	Labbe parasite	Charadriiformes	Stercorariidae		Stercorarius	Stercorarius parasiticus	Stercorarius parasiticus	GBIF/TaxRefine	Stercorarius parasiticus (Linnaeus, 1758) (Animalia)	(Linnaeus, 1758)	(Linnaeus, 1758)	1758	131483325
513	species	Dovekie	Mergule nain	Charadriiformes	Alcidae		Alle	Alle alle	Alle alle	GBIF/TaxRefine	Alle alle (Linnaeus, 1758) (Animalia)	(Linnaeus, 1758)	(Linnaeus, 1758)	1758	131482593
515	species	Thick-billed Murre	Guillemot de Brünnich	Charadriiformes	Alcidae		Uria	Uria lomvia	Uria lomvia	GBIF/TaxRefine	Uria lomvia (Linnaeus, 1758) (Animalia)	(Linnaeus, 1758)	(Linnaeus, 1758)	1758	131483425
516	species	Razorbill	Petit Pingouin	Charadriiformes	Alcidae		Alca	Alca torda	Alca torda	GBIF/TaxRefine	Alca torda Linnaeus, 1758 (Animalia)	Linnaeus, 1758	Linnaeus, 1758	1758	131482586
517	species	Great Auk	Grand Pingouin	Charadriiformes	Alcidae		Pinguinus	Pinguinus impennis	Pinguinus impennis	GBIF/TaxRefine	Pinguinus impennis (Linnaeus, 1758) (Animalia)	(Linnaeus, 1758)	(Linnaeus, 1758)	1758	124745634					†
518	species	Black Guillemot	Guillemot à miroir	Charadriiformes	Alcidae		Cepphus	Cepphus grylle	Cepphus grylle	GBIF/TaxRefine	Cepphus grylle (Linnaeus, 1758) (Animalia)	(Linnaeus, 1758)	(Linnaeus, 1758)	1758	131482754
532	species	Atlantic Puffin	Macareux moine	Charadriiformes	Alcidae		Fratercula	Fratercula arctica	Fratercula arctica	GBIF/TaxRefine	Fratercula arctica (Linnaeus, 1758) (Animalia)	(Linnaeus, 1758)	(Linnaeus, 1758)	1758	131482905
1925	species	Black-legged Kittiwake	Mouette tridactyle	Charadriiformes	Laridae	Larinae	Rissa	Rissa tridactyla	Rissa tridactyla	GBIF/TaxRefine	Rissa tridactyla (Linnaeus, 1758) (Animalia)	(Linnaeus, 1758)	(Linnaeus, 1758)	1758	131483303
1990	species	Laughing Gull	Mouette atricille	Charadriiformes	Laridae	Larinae	Leucophaeus	Leucophaeus atricilla	Leucophaeus atricilla	GBIF/TaxRefine	Leucophaeus atricilla (Linnaeus, 1758) (Animalia)	(Linnaeus, 1758)	(Linnaeus, 1758)	1758	127942194
464	species	Mew Gull	Goéland cendré	Charadriiformes	Laridae	Larinae	Larus	Larus canus	Larus canus	GBIF/TaxRefine	Larus canus Linnaeus, 1758 (Animalia)	Linnaeus, 1758	Linnaeus, 1758	1758	131483010
471	species	Lesser Black-backed Gull	Goéland brun	Charadriiformes	Laridae	Larinae	Larus	Larus fuscus	Larus fuscus	GBIF/TaxRefine	Larus fuscus Linnaeus, 1758 (Animalia)	Linnaeus, 1758	Linnaeus, 1758	1758	124745560				N
477	species	Great Black-backed Gull	Goéland marin	Charadriiformes	Laridae	Larinae	Larus	Larus marinus	Larus marinus	GBIF/TaxRefine	Larus marinus Linnaeus, 1758 (Animalia)	Linnaeus, 1758	Linnaeus, 1758	1758	131483020
482	species	Brown Noddy	Noddi brun	Charadriiformes	Laridae	Sterninae	Anous	Anous stolidus	Anous stolidus	GBIF/TaxRefine	Anous stolidus (Linnaeus, 1758) (Animalia)	(Linnaeus, 1758)	(Linnaeus, 1758)	1758	127942331
497	species	Black Tern	Guifette noire	Charadriiformes	Laridae	Sterninae	Chlidonias	Chlidonias niger	Chlidonias niger	GBIF/TaxRefine	Chlidonias niger (Linnaeus, 1758) (Animalia)	(Linnaeus, 1758)	(Linnaeus, 1758)	1758	131482782
501	species	Common Tern	Sterne pierregarin	Charadriiformes	Laridae	Sterninae	Sterna	Sterna hirundo	Sterna hirundo	GBIF/TaxRefine	Sterna hirundo Linnaeus, 1758 (Animalia)	Linnaeus, 1758	Linnaeus, 1758	1758	131483335
1937	species	Black Skimmer	Bec-en-ciseaux noir	Charadriiformes	Laridae	Rynchopinae	Rynchops	Rynchops niger	Rynchops niger	GBIF/TaxRefine	Rynchops niger Linnaeus, 1758 (Animalia)	Linnaeus, 1758	Linnaeus, 1758	1758	124745533
540	species	White-crowned Pigeon	Pigeon à couronne blanche	Columbiformes	Columbidae		Patagioenas	Patagioenas leucocephala	Patagioenas leucocephala	GBIF/TaxRefine	Patagioenas leucocephala (Linnaeus, 1758) (Animalia)	(Linnaeus, 1758)	(Linnaeus, 1758)	1758	119135237
549	species	European Turtle-Dove	Tourterelle des bois	Columbiformes	Columbidae		Streptopelia	Streptopelia turtur	Streptopelia turtur	GBIF/TaxRefine	Streptopelia turtur (Linnaeus, 1758) (Animalia)	(Linnaeus, 1758)	(Linnaeus, 1758)	1758	131483340	A
553	species	White-winged Dove	Tourterelle à ailes blanches	Columbiformes	Columbidae		Zenaida	Zenaida asiatica	Zenaida asiatica	GBIF/TaxRefine	Zenaida asiatica (Linnaeus, 1758) (Animalia)	(Linnaeus, 1758)	(Linnaeus, 1758)	1758	124762194
556	species	Mourning Dove	Tourterelle triste	Columbiformes	Columbidae		Zenaida	Zenaida macroura	Zenaida macroura	GBIF/TaxRefine	Zenaida macroura (Linnaeus, 1758) (Animalia)	(Linnaeus, 1758)	(Linnaeus, 1758)	1758	124744889
560	species	Common Ground-Dove	Colombe à queue noire	Columbiformes	Columbidae		Columbina	Columbina passerina	Columbina passerina	GBIF/TaxRefine	Columbina passerina (Linnaeus, 1758) (Animalia)	(Linnaeus, 1758)	(Linnaeus, 1758)	1758	131881281
583	species	Ruddy Quail-Dove	Colombe rouviolette	Columbiformes	Columbidae		Geotrygon	Geotrygon montana	Geotrygon montana	GBIF/TaxRefine	Geotrygon montana (Linnaeus, 1758) (Animalia)	(Linnaeus, 1758)	(Linnaeus, 1758)	1758	131881285
584	species	Blue-headed Quail-Dove	Colombe à tête bleue	Columbiformes	Columbidae		Starnoenas	Starnoenas cyanocephala	Starnoenas cyanocephala	GBIF/TaxRefine	Starnoenas cyanocephala (Linnaeus, 1758) (Animalia)	(Linnaeus, 1758)	(Linnaeus, 1758)	1758	124744938
639	species	Common Cuckoo	Coucou gris	Cuculiformes	Cuculidae	Cuculinae	Cuculus	Cuculus canorus	Cuculus canorus	GBIF/TaxRefine	Cuculus canorus Linnaeus, 1758 (Animalia)	Linnaeus, 1758	Linnaeus, 1758	1758	131482838	A
644	species	Yellow-billed Cuckoo	Coulicou à bec jaune	Cuculiformes	Cuculidae	Cuculinae	Coccyzus	Coccyzus americanus	Coccyzus americanus	GBIF/TaxRefine	Coccyzus americanus (Linnaeus, 1758) (Animalia)	(Linnaeus, 1758)	(Linnaeus, 1758)	1758	131881289
651	species	Jamaican Lizard-Cuckoo	Tacco de la Jamaïque	Cuculiformes	Cuculidae	Cuculinae	Coccyzus	Coccyzus vetula	Coccyzus vetula	Avibase	Cuculus Vetula		(Linnaeus, 1758)	1758	126337306
662	species	Smooth-billed Ani	Ani à bec lisse	Cuculiformes	Cuculidae	Crotophaginae	Crotophaga	Crotophaga ani	Crotophaga ani	Avibase	Crotophaga Ani		Linnaeus, 1758	1758	131879734
669	species	Eastern Screech-Owl	Petit-duc maculé	Strigiformes	Strigidae		Megascops	Megascops asio	Megascops asio	GBIF/TaxRefine	Megascops asio (Linnaeus, 1758) (Animalia)	(Linnaeus, 1758)	(Linnaeus, 1758)	1758	124744531
682	species	Snowy Owl	Harfang des neiges	Strigiformes	Strigidae		Bubo	Bubo scandiacus	Bubo scandiacus	GBIF/TaxRefine	Bubo scandiacus (Linnaeus, 1758) (Animalia)	(Linnaeus, 1758)	(Linnaeus, 1758)	1758	119137975
683	species	Northern Hawk Owl	Chouette épervière	Strigiformes	Strigidae		Surnia	Surnia ulula	Surnia ulula	GBIF/TaxRefine	Surnia ulula (Linnaeus, 1758) (Animalia)	(Linnaeus, 1758)	(Linnaeus, 1758)	1758	131483352
699	species	Long-eared Owl	Hibou moyen-duc	Strigiformes	Strigidae		Asio	Asio otus	Asio otus	GBIF/TaxRefine	Asio otus (Linnaeus, 1758) (Animalia)	(Linnaeus, 1758)	(Linnaeus, 1758)	1758	131482661
704	species	Boreal Owl	Nyctale de Tengmalm	Strigiformes	Strigidae		Aegolius	Aegolius funereus	Aegolius funereus	GBIF/TaxRefine	Aegolius funereus (Linnaeus, 1758) (Animalia)	(Linnaeus, 1758)	(Linnaeus, 1758)	1758	131482576
713	species	Jamaican Pauraque	Engoulevent de la Jamaïque	Caprimulgiformes	Caprimulgidae	Caprimulginae	Siphonorhis	Siphonorhis americana	Siphonorhis americana	GBIF/TaxRefine	Siphonorhis americana (Linnaeus, 1758) (Animalia)	(Linnaeus, 1758)	(Linnaeus, 1758)	1758	124744709					†
741	species	Chimney Swift	Martinet ramoneur	Apodiformes	Apodidae	Chaeturinae	Chaetura	Chaetura pelagica	Chaetura pelagica	GBIF/TaxRefine	Chaetura pelagica (Linnaeus, 1758) (Animalia)	(Linnaeus, 1758)	(Linnaeus, 1758)	1758	124744096
752	species	Common Swift	Martinet noir	Apodiformes	Apodidae	Apodinae	Apus	Apus apus	Apus apus	GBIF/TaxRefine	Apus apus (Linnaeus, 1758) (Animalia)	(Linnaeus, 1758)	(Linnaeus, 1758)	1758	131482639	A
754	species	Alpine Swift	Martinet à ventre blanc	Apodiformes	Apodidae	Apodinae	Apus	Apus melba	Apus melba	GBIF/TaxRefine	Apus melba (Linnaeus, 1758) (Animalia)	(Linnaeus, 1758)	(Linnaeus, 1758)	1758	131482640	A
774	species	White-necked Jacobin	Colibri jacobin	Apodiformes	Trochilidae	Topazinae	Florisuga	Florisuga mellivora	Florisuga mellivora	GBIF/TaxRefine	Florisuga mellivora (Linnaeus, 1758) (Animalia)	(Linnaeus, 1758)	(Linnaeus, 1758)	1758	131881361
785	species	Ruby-topaz Hummingbird	Colibri rubis-topaze	Apodiformes	Trochilidae	Trochilinae	Chrysolampis	Chrysolampis mosquitus	Chrysolampis mosquitus	GBIF/TaxRefine	Chrysolampis mosquitus (Linnaeus, 1758) (Animalia)	(Linnaeus, 1758)	(Linnaeus, 1758)	1758	131881362
782	species	Jamaican Mango	Mango de la Jamaïque	Apodiformes	Trochilidae	Trochilinae	Anthracothorax	Anthracothorax mango	Anthracothorax mango	GBIF/TaxRefine	Anthracothorax mango (Linnaeus, 1758) (Animalia)	(Linnaeus, 1758)	(Linnaeus, 1758)	1758	124744191
784	species	Green-throated Carib	Colibri falle-vert	Apodiformes	Trochilidae	Trochilinae	Eulampis	Eulampis holosericeus	Eulampis holosericeus	GBIF/TaxRefine	Eulampis holosericeus (Linnaeus, 1758) (Animalia)	(Linnaeus, 1758)	(Linnaeus, 1758)	1758	124744196
864	species	Ruby-throated Hummingbird	Colibri à gorge rubis	Apodiformes	Trochilidae	Trochilinae	Archilochus	Archilochus colubris	Archilochus colubris	GBIF/TaxRefine	Archilochus colubris (Linnaeus, 1758) (Animalia)	(Linnaeus, 1758)	(Linnaeus, 1758)	1758	124744433
866	species	Vervain Hummingbird	Colibri nain	Apodiformes	Trochilidae	Trochilinae	Mellisuga	Mellisuga minima	Mellisuga minima	GBIF/TaxRefine	Mellisuga minima (Linnaeus, 1758) (Animalia)	(Linnaeus, 1758)	(Linnaeus, 1758)	1758	124744440
786	species	Antillean Crested Hummingbird	Colibri huppé	Apodiformes	Trochilidae	Trochilinae	Orthorhyncus	Orthorhyncus cristatus	Orthorhyncus cristatus	GBIF/TaxRefine	Orthorhyncus cristatus (Linnaeus, 1758) (Animalia)	(Linnaeus, 1758)	(Linnaeus, 1758)	1758	124744198
817	species	Streamertail	Colibri à tête noire	Apodiformes	Trochilidae	Trochilinae	Trochilus	Trochilus polytmus	Trochilus polytmus	GBIF/TaxRefine	Trochilus polytmus Linnaeus, 1758 (Animalia)	Linnaeus, 1758	Linnaeus, 1758	1758	124761419
897	species	Eurasian Hoopoe	Huppe fasciée	Upupiformes	Upupidae		Upupa	Upupa epops	Upupa epops	GBIF/TaxRefine	Upupa epops Linnaeus, 1758 (Animalia)	Linnaeus, 1758	Linnaeus, 1758	1758	131483420	A
901	species	Jamaican Tody	Todier de la Jamaïque	Coraciiformes	Todidae		Todus	Todus todus	Todus todus	GBIF/TaxRefine	Todus todus (Linnaeus, 1758) (Animalia)	(Linnaeus, 1758)	(Linnaeus, 1758)	1758	124743405
912	species	Belted Kingfisher	Martin-pêcheur d'Amérique	Coraciiformes	Alcedinidae	Cerylinae	Megaceryle	Megaceryle alcyon	Megaceryle alcyon	GBIF/TaxRefine	Megaceryle alcyon (Linnaeus, 1758) (Animalia)	(Linnaeus, 1758)	(Linnaeus, 1758)	1758	127942172
934	species	Eurasian Wryneck	Torcol fourmilier	Piciformes	Picidae	Jynginae	Jynx	Jynx torquilla	Jynx torquilla	GBIF/TaxRefine	Jynx torquilla Linnaeus, 1758 (Animalia)	Linnaeus, 1758	Linnaeus, 1758	1758	131482992	A
940	species	Red-headed Woodpecker	Pic à tête rouge	Piciformes	Picidae	Picinae	Melanerpes	Melanerpes erythrocephalus	Melanerpes erythrocephalus	GBIF/TaxRefine	Melanerpes erythrocephalus (Linnaeus, 1758) (Animalia)	(Linnaeus, 1758)	(Linnaeus, 1758)	1758	124742882
953	species	Red-bellied Woodpecker	Pic à ventre roux	Piciformes	Picidae	Picinae	Melanerpes	Melanerpes carolinus	Melanerpes carolinus	GBIF/TaxRefine	Melanerpes carolinus (Linnaeus, 1758) (Animalia)	(Linnaeus, 1758)	(Linnaeus, 1758)	1758	124742896
960	species	Great Spotted Woodpecker	Pic épeiche	Piciformes	Picidae	Picinae	Dendrocopos	Dendrocopos major	Dendrocopos major	GBIF/TaxRefine	Dendrocopos major (Linnaeus, 1758) (Animalia)	(Linnaeus, 1758)	(Linnaeus, 1758)	1758	131482851	A
979	species	Northern Flicker	Pic flamboyant	Piciformes	Picidae	Picinae	Colaptes	Colaptes auratus	Colaptes auratus	GBIF/TaxRefine	Colaptes auratus (Linnaeus, 1758) (Animalia)	(Linnaeus, 1758)	(Linnaeus, 1758)	1758	124742993
985	species	Pileated Woodpecker	Grand Pic	Piciformes	Picidae	Picinae	Dryocopus	Dryocopus pileatus	Dryocopus pileatus	GBIF/TaxRefine	Dryocopus pileatus (Linnaeus, 1758) (Animalia)	(Linnaeus, 1758)	(Linnaeus, 1758)	1758	124743011
989	species	Ivory-billed Woodpecker	Pic à bec ivoire	Piciformes	Picidae	Picinae	Campephilus	Campephilus principalis	Campephilus principalis	GBIF/TaxRefine	Campephilus principalis (Linnaeus, 1758) (Animalia)	(Linnaeus, 1758)	(Linnaeus, 1758)	1758	124743027
321	species	Laughing Falcon	Macagua rieur	Falconiformes	Falconidae	Falconinae	Herpetotheres	Herpetotheres cachinnans	Herpetotheres cachinnans	GBIF/TaxRefine	Herpetotheres cachinnans (Linnaeus, 1758) (Animalia)	(Linnaeus, 1758)	(Linnaeus, 1758)	1758	124745899
322	species	Eurasian Kestrel	Faucon crécerelle	Falconiformes	Falconidae	Falconinae	Falco	Falco tinnunculus	Falco tinnunculus	GBIF/TaxRefine	Falco tinnunculus Linnaeus, 1758 (Animalia)	Linnaeus, 1758	Linnaeus, 1758	1758	131482895	A
323	species	American Kestrel	Crécerelle d'Amérique	Falconiformes	Falconidae	Falconinae	Falco	Falco sparverius	Falco sparverius	GBIF/TaxRefine	Falco sparverius Linnaeus, 1758 (Animalia)	Linnaeus, 1758	Linnaeus, 1758	1758	131881276
325	species	Merlin	Faucon émerillon	Falconiformes	Falconidae	Falconinae	Falco	Falco columbarius	Falco columbarius	GBIF/TaxRefine	Falco columbarius Linnaeus, 1758 (Animalia)	Linnaeus, 1758	Linnaeus, 1758	1758	131881275
326	species	Eurasian Hobby	Faucon hobereau	Falconiformes	Falconidae	Falconinae	Falco	Falco subbuteo	Falco subbuteo	GBIF/TaxRefine	Falco subbuteo Linnaeus, 1758 (Animalia)	Linnaeus, 1758	Linnaeus, 1758	1758	131482894	A
330	species	Gyrfalcon	Faucon gerfaut	Falconiformes	Falconidae	Falconinae	Falco	Falco rusticolus	Falco rusticolus	GBIF/TaxRefine	Falco rusticolus Linnaeus, 1758 (Animalia)	Linnaeus, 1758	Linnaeus, 1758	1758	131482893
590	species	Carolina Parakeet	Conure de Caroline	Psittaciformes	Psittacidae	Arinae	Conuropsis	Conuropsis carolinensis	Conuropsis carolinensis	GBIF/TaxRefine	Conuropsis carolinensis (Linnaeus, 1758) (Animalia)	(Linnaeus, 1758)	(Linnaeus, 1758)	1758	124743925					†
598	species	Orange-fronted Parakeet	Conure à front rouge	Psittaciformes	Psittacidae	Arinae	Aratinga	Aratinga canicularis	Aratinga canicularis			(Linnaeus, 1758)			124743916
599	species	Brown-throated Parakeet	Conure cuivrée	Psittaciformes	Psittacidae	Arinae	Aratinga	Aratinga pertinax	Aratinga pertinax			(Linnaeus, 1758)			131498011
600	species	Chestnut-fronted Macaw	Ara vert	Psittaciformes	Psittacidae	Arinae	Ara	Ara severus	Ara severus	GBIF/TaxRefine	Ara severus (Linnaeus, 1758) (Animalia)	(Linnaeus, 1758)	(Linnaeus, 1758)	1758	124743894
604	species	Scarlet Macaw	Ara rouge	Psittaciformes	Psittacidae	Arinae	Ara	Ara macao	Ara macao	GBIF/TaxRefine	Ara macao (Linnaeus, 1758) (Animalia)	(Linnaeus, 1758)	(Linnaeus, 1758)	1758	124743891
606	species	Blue-and-yellow Macaw	Ara bleu	Psittaciformes	Psittacidae	Arinae	Ara	Ara ararauna	Ara ararauna	GBIF/TaxRefine	Ara ararauna (Linnaeus, 1758) (Animalia)	(Linnaeus, 1758)	(Linnaeus, 1758)	1758	124743887
610	species	Green-rumped Parrotlet	Toui été	Psittaciformes	Psittacidae	Arinae	Forpus	Forpus passerinus	Forpus passerinus	GBIF/TaxRefine	Forpus passerinus (Linnaeus, 1758) (Animalia)	(Linnaeus, 1758)	(Linnaeus, 1758)	1758	124743954
623	species	Cuban Parrot	Amazone de Cuba	Psittaciformes	Psittacidae	Arinae	Amazona	Amazona leucocephala	Amazona leucocephala	GBIF/TaxRefine	Amazona leucocephala (Linnaeus, 1758) (Animalia)	(Linnaeus, 1758)	(Linnaeus, 1758)	1758	124743999
624	species	Yellow-billed Parrot	Amazone sasabé	Psittaciformes	Psittacidae	Arinae	Amazona	Amazona collaria	Amazona collaria	GBIF/TaxRefine	Amazona collaria (Linnaeus, 1758) (Animalia)	(Linnaeus, 1758)	(Linnaeus, 1758)	1758	124744000
627	species	Black-billed Parrot	Amazone verte	Psittaciformes	Psittacidae	Arinae	Amazona	Amazona agilis	Amazona agilis	GBIF/TaxRefine	Amazona agilis (Linnaeus, 1758) (Animalia)	(Linnaeus, 1758)	(Linnaeus, 1758)	1758	124744004
630	species	Red-lored Parrot	Amazone diadème	Psittaciformes	Psittacidae	Arinae	Amazona	Amazona autumnalis	Amazona autumnalis	GBIF/TaxRefine	Amazona autumnalis (Linnaeus, 1758) (Animalia)	(Linnaeus, 1758)	(Linnaeus, 1758)	1758	124744010
1169	species	Great Crested Flycatcher	Tyran huppé	Passeriformes	Tyrannidae	Tyranninae	Myiarchus	Myiarchus crinitus	Myiarchus crinitus	GBIF/TaxRefine	Myiarchus crinitus (Linnaeus, 1758) (Animalia)	(Linnaeus, 1758)	(Linnaeus, 1758)	1758	131881305
1196	species	Eastern Kingbird	Tyran tritri	Passeriformes	Tyrannidae	Tyranninae	Tyrannus	Tyrannus tyrannus	Tyrannus tyrannus	Avibase	Lanius tyrannus		(Linnaeus, 1758)	1758	131879737
10561	species	White-crowned Manakin	Manakin à tête blanche	Passeriformes	Pipridae		Dixiphia	Dixiphia pipra	Dixiphia pipra	GBIF/TaxRefine	Dixiphia pipra (Linnaeus, 1758) (Animalia)	(Linnaeus, 1758)	(Linnaeus, 1758)	1758	110614624
10591	species	Golden-headed Manakin	Manakin à tête d'or	Passeriformes	Pipridae		Ceratopipra	Ceratopipra erythrocephala	Ceratopipra erythrocephala	GBIF/TaxRefine	Ceratopipra erythrocephala (Linnaeus, 1758) (Animalia)	(Linnaeus, 1758)	(Linnaeus, 1758)	1758	131497856
1229	species	Brown Shrike	Pie-grièche brune	Passeriformes	Laniidae		Lanius	Lanius cristatus	Lanius cristatus	GBIF/TaxRefine	Lanius cristatus Linnaeus, 1758 (Animalia)	Linnaeus, 1758	Linnaeus, 1758	1758	124747844	A
1231	species	Northern Shrike	Pie-grièche grise	Passeriformes	Laniidae		Lanius	Lanius excubitor	Lanius excubitor	GBIF/TaxRefine	Lanius excubitor Linnaeus, 1758 (Animalia)	Linnaeus, 1758	Linnaeus, 1758	1758	131482996
1270	species	Blue Jay	Geai bleu	Passeriformes	Corvidae		Cyanocitta	Cyanocitta cristata	Cyanocitta cristata	GBIF/TaxRefine	Cyanocitta cristata (Linnaeus, 1758) (Animalia)	(Linnaeus, 1758)	(Linnaeus, 1758)	1758	124748002
1295	species	Eurasian Jackdaw	Choucas des tours	Passeriformes	Corvidae		Corvus	Corvus monedula	Corvus monedula	GBIF/TaxRefine	Corvus monedula Linnaeus, 1758 (Animalia)	Linnaeus, 1758	Linnaeus, 1758	1758	131482828	A
1307	species	Common Raven	Grand Corbeau	Passeriformes	Corvidae		Corvus	Corvus corax	Corvus corax	GBIF/TaxRefine	Corvus corax Linnaeus, 1758 (Animalia)	Linnaeus, 1758	Linnaeus, 1758	1758	131482823
1309	species	Sky Lark	Alouette des champs	Passeriformes	Alaudidae		Alauda	Alauda arvensis	Alauda arvensis	GBIF/TaxRefine	Alauda arvensis Linnaeus, 1758 (Animalia)	Linnaeus, 1758	Linnaeus, 1758	1758	131482583
1310	species	Horned Lark	Alouette hausse-col	Passeriformes	Alaudidae		Eremophila	Eremophila alpestris	Eremophila alpestris	GBIF/TaxRefine	Eremophila alpestris (Linnaeus, 1758) (Animalia)	(Linnaeus, 1758)	(Linnaeus, 1758)	1758	131482885
1311	species	Purple Martin	Hirondelle noire	Passeriformes	Hirundinidae	Hirundininae	Progne	Progne subis	Progne subis	GBIF/TaxRefine	Progne subis (Linnaeus, 1758) (Animalia)	(Linnaeus, 1758)	(Linnaeus, 1758)	1758	124749403
1328	species	Bank Swallow	Hirondelle de rivage	Passeriformes	Hirundinidae	Hirundininae	Riparia	Riparia riparia	Riparia riparia	GBIF/TaxRefine	Riparia riparia (Linnaeus, 1758) (Animalia)	(Linnaeus, 1758)	(Linnaeus, 1758)	1758	131483301
1331	species	Barn Swallow	Hirondelle rustique	Passeriformes	Hirundinidae	Hirundininae	Hirundo	Hirundo rustica	Hirundo rustica	GBIF/TaxRefine	Hirundo rustica Linnaeus, 1758 (Animalia)	Linnaeus, 1758	Linnaeus, 1758	1758	131881314
1332	species	Common House-Martin	Hirondelle de fenêtre	Passeriformes	Hirundinidae	Hirundininae	Delichon	Delichon urbicum	Delichon urbicum	GBIF/TaxRefine	Delichon urbicum (Linnaeus, 1758) (Animalia)	(Linnaeus, 1758)	(Linnaeus, 1758)	1758	124749466	A
1401	species	Red-whiskered Bulbul	Bulbul orphée	Passeriformes	Pycnonotidae		Pycnonotus	Pycnonotus jocosus	Pycnonotus jocosus	GBIF/TaxRefine	Pycnonotus jocosus (Linnaeus, 1758) (Animalia)	(Linnaeus, 1758)	(Linnaeus, 1758)	1758	124749499		H	I
1408	species	Willow Warbler	Pouillot fitis	Passeriformes	Phylloscopidae		Phylloscopus	Phylloscopus trochilus	Phylloscopus trochilus	GBIF/TaxRefine	Phylloscopus trochilus (Linnaeus, 1758) (Animalia)	(Linnaeus, 1758)	(Linnaeus, 1758)	1758	131483227	A
1413	species	Lesser Whitethroat	Fauvette babillarde	Passeriformes	Sylviidae		Sylvia	Sylvia curruca	Sylvia curruca	GBIF/TaxRefine	Sylvia curruca (Linnaeus, 1758) (Animalia)	(Linnaeus, 1758)	(Linnaeus, 1758)	1758	131483361	A
1481	species	Hwamei	Garrulaxe hoamy	Passeriformes	Timaliidae		Garrulax	Garrulax canorus	Garrulax canorus	GBIF/TaxRefine	Garrulax canorus (Linnaeus, 1758) (Animalia)	(Linnaeus, 1758)	(Linnaeus, 1758)	1758	124762415		H	I
2054	species	Sedge Warbler	Phragmite des joncs	Passeriformes	Acrocephalidae		Acrocephalus	Acrocephalus schoenobaenus	Acrocephalus schoenobaenus	GBIF/TaxRefine	Acrocephalus schoenobaenus (Linnaeus, 1758) (Animalia)	(Linnaeus, 1758)	(Linnaeus, 1758)	1758	131482566	A
1422	species	Bluethroat	Gorgebleue à miroir	Passeriformes	Muscicapidae		Luscinia	Luscinia svecica	Luscinia svecica	GBIF/TaxRefine	Luscinia svecica (Linnaeus, 1758) (Animalia)	(Linnaeus, 1758)	(Linnaeus, 1758)	1758	131483056
1426	species	Northern Wheatear	Traquet motteux	Passeriformes	Muscicapidae		Oenanthe	Oenanthe oenanthe	Oenanthe oenanthe	GBIF/TaxRefine	Oenanthe oenanthe (Linnaeus, 1758) (Animalia)	(Linnaeus, 1758)	(Linnaeus, 1758)	1758	124749012
1428	species	Eastern Bluebird	Merlebleu de l'Est	Passeriformes	Turdidae		Sialia	Sialia sialis	Sialia sialis	GBIF/TaxRefine	Sialia sialis (Linnaeus, 1758) (Animalia)	(Linnaeus, 1758)	(Linnaeus, 1758)	1758	124748660
1456	species	Eurasian Blackbird	Merle noir	Passeriformes	Turdidae		Turdus	Turdus merula	Turdus merula	GBIF/TaxRefine	Turdus merula Linnaeus, 1758 (Animalia)	Linnaeus, 1758	Linnaeus, 1758	1758	131483408	A
1459	species	Fieldfare	Grive litorne	Passeriformes	Turdidae		Turdus	Turdus pilaris	Turdus pilaris	GBIF/TaxRefine	Turdus pilaris Linnaeus, 1758 (Animalia)	Linnaeus, 1758	Linnaeus, 1758	1758	131483412	A
1476	species	Red-legged Thrush	Merle vantard	Passeriformes	Turdidae		Turdus	Turdus plumbeus	Turdus plumbeus	GBIF/TaxRefine	Turdus plumbeus Linnaeus, 1758 (Animalia)	Linnaeus, 1758	Linnaeus, 1758	1758	124748728
1492	species	Brown Thrasher	Moqueur roux	Passeriformes	Mimidae		Toxostoma	Toxostoma rufum	Toxostoma rufum	GBIF/TaxRefine	Toxostoma rufum (Linnaeus, 1758) (Animalia)	(Linnaeus, 1758)	(Linnaeus, 1758)	1758	124749181
1487	species	Northern Mockingbird	Moqueur polyglotte	Passeriformes	Mimidae		Mimus	Mimus polyglottos	Mimus polyglottos	GBIF/TaxRefine	Mimus polyglottos (Linnaeus, 1758) (Animalia)	(Linnaeus, 1758)	(Linnaeus, 1758)	1758	124749166
1509	species	European Starling	Étourneau sansonnet	Passeriformes	Sturnidae		Sturnus	Sturnus vulgaris	Sturnus vulgaris	GBIF/TaxRefine	Sturnus vulgaris Linnaeus, 1758 (Animalia)	Linnaeus, 1758	Linnaeus, 1758	1758	131483349			I
1511	species	Hill Myna	Mainate religieux	Passeriformes	Sturnidae		Gracula	Gracula religiosa	Gracula religiosa	GBIF/TaxRefine	Gracula religiosa Linnaeus, 1758 (Animalia)	Linnaeus, 1758	Linnaeus, 1758	1758	124749157			I
1516	species	White Wagtail	Bergeronnette grise	Passeriformes	Motacillidae		Motacilla	Motacilla alba	Motacilla alba	GBIF/TaxRefine	Motacilla alba Linnaeus, 1758 (Animalia)	Linnaeus, 1758	Linnaeus, 1758	1758	131483095
1517	species	Tree Pipit	Pipit des arbres	Passeriformes	Motacillidae		Anthus	Anthus trivialis	Anthus trivialis	GBIF/TaxRefine	Anthus trivialis (Linnaeus, 1758) (Animalia)	(Linnaeus, 1758)	(Linnaeus, 1758)	1758	131482635	A
1524	species	Bohemian Waxwing	Jaseur boréal	Passeriformes	Bombycillidae		Bombycilla	Bombycilla garrulus	Bombycilla garrulus	GBIF/TaxRefine	Bombycilla garrulus (Linnaeus, 1758) (Animalia)	(Linnaeus, 1758)	(Linnaeus, 1758)	1758	131482677
1733	species	Lapland Longspur	Plectrophane lapon	Passeriformes	Calcariidae		Calcarius	Calcarius lapponicus	Calcarius lapponicus	GBIF/TaxRefine	Calcarius lapponicus (Linnaeus, 1758) (Animalia)	(Linnaeus, 1758)	(Linnaeus, 1758)	1758	131482714
1744	species	Snow Bunting	Plectrophane des neiges	Passeriformes	Calcariidae		Plectrophenax	Plectrophenax nivalis	Plectrophenax nivalis	GBIF/TaxRefine	Plectrophenax nivalis (Linnaeus, 1758) (Animalia)	(Linnaeus, 1758)	(Linnaeus, 1758)	1758	131483241
1576	species	American Redstart	Paruline flamboyante	Passeriformes	Parulidae		Setophaga	Setophaga ruticilla	Setophaga ruticilla	GBIF/TaxRefine	Setophaga ruticilla (Linnaeus, 1758) (Animalia)	(Linnaeus, 1758)	(Linnaeus, 1758)	1758	131497913
1543	species	Northern Parula	Paruline à collier	Passeriformes	Parulidae		Setophaga	Setophaga americana	Setophaga americana	Avibase	Parus americanus		(Linnaeus, 1758)	1758	126345827
1618	species	Yellow-breasted Chat	Paruline polyglotte	Passeriformes	Parulidae		Icteria	Icteria virens	Icteria virens	GBIF/TaxRefine	Icteria virens (Linnaeus, 1758) (Animalia)	(Linnaeus, 1758)	(Linnaeus, 1758)	1758	124751503						*
1999	species	Bananaquit	Sucrier à ventre jaune	Passeriformes	<i>Incertae Sedis</i>		Coereba	Coereba flaveola	Coereba flaveola	GBIF/TaxRefine	Coereba flaveola (Linnaeus, 1758) (Animalia)	(Linnaeus, 1758)	(Linnaeus, 1758)	1758	131881337						*
1961	species	Western Spindalis	Zéna à tête rayée	Passeriformes	Thraupidae		Spindalis	Spindalis zena	Spindalis zena	GBIF/TaxRefine	Spindalis zena (Linnaeus, 1758) (Animalia)	(Linnaeus, 1758)	(Linnaeus, 1758)	1758	119127470						*
2035	species	Bay-headed Tanager	Calliste rouverdin	Passeriformes	Thraupidae		Tangara	Tangara gyrola	Tangara gyrola	GBIF/TaxRefine	Tangara gyrola (Linnaeus, 1758) (Animalia)	(Linnaeus, 1758)	(Linnaeus, 1758)	1758	131498054
1652	species	Green Honeycreeper	Guit-guit émeraude	Passeriformes	Thraupidae		Chlorophanes	Chlorophanes spiza	Chlorophanes spiza	GBIF/TaxRefine	Chlorophanes spiza (Linnaeus, 1758) (Animalia)	(Linnaeus, 1758)	(Linnaeus, 1758)	1758	131497950
1654	species	Purple Honeycreeper	Guit-guit céruléen	Passeriformes	Thraupidae		Cyanerpes	Cyanerpes caeruleus	Cyanerpes caeruleus	GBIF/TaxRefine	Cyanerpes caeruleus (Linnaeus, 1758) (Animalia)	(Linnaeus, 1758)	(Linnaeus, 1758)	1758	131498019
1662	species	Ruddy-breasted Seedeater	Sporophile petit-louis	Passeriformes	Emberizidae		Sporophila	Sporophila minuta	Sporophila minuta	Avibase	Loxia minuta		(Linnaeus, 1758)	1758	131881401						*
1965	species	Cuban Bullfinch	Sporophile négrito	Passeriformes	Emberizidae		Melopyrrha	Melopyrrha nigra	Melopyrrha nigra	GBIF/TaxRefine	Melopyrrha nigra (Linnaeus, 1758) (Animalia)	(Linnaeus, 1758)	(Linnaeus, 1758)	1758	124751874						*
1970	species	Greater Antillean Bullfinch	Sporophile petit-coq	Passeriformes	Emberizidae		Loxigilla	Loxigilla violacea	Loxigilla violacea	GBIF/TaxRefine	Loxigilla violacea (Linnaeus, 1758) (Animalia)	(Linnaeus, 1758)	(Linnaeus, 1758)	1758	124751887						*
1973	species	Orangequit	Pique-orange de la Jamaïque	Passeriformes	Emberizidae		Euneornis	Euneornis campestris	Euneornis campestris	GBIF/TaxRefine	Euneornis campestris (Linnaeus, 1758) (Animalia)	(Linnaeus, 1758)	(Linnaeus, 1758)	1758	124751907						*
1689	species	Eastern Towhee	Tohi à flancs roux	Passeriformes	Emberizidae		Pipilo	Pipilo erythrophthalmus	Pipilo erythrophthalmus	GBIF/TaxRefine	Pipilo erythrophthalmus (Linnaeus, 1758) (Animalia)	(Linnaeus, 1758)	(Linnaeus, 1758)	1758	124761612
1730	species	Dark-eyed Junco	Junco ardoisé	Passeriformes	Emberizidae		Junco	Junco hyemalis	Junco hyemalis	GBIF/TaxRefine	Junco hyemalis (Linnaeus, 1758) (Animalia)	(Linnaeus, 1758)	(Linnaeus, 1758)	1758	131482990
1743	species	Reed Bunting	Bruant des roseaux	Passeriformes	Emberizidae		Emberiza	Emberiza schoeniclus	Emberiza schoeniclus	GBIF/TaxRefine	Emberiza schoeniclus (Linnaeus, 1758) (Animalia)	(Linnaeus, 1758)	(Linnaeus, 1758)	1758	131482881	A
1955	species	Summer Tanager	Piranga vermillon	Passeriformes	Cardinalidae		Piranga	Piranga rubra	Piranga rubra	GBIF/TaxRefine	Piranga rubra (Linnaeus, 1758) (Animalia)	(Linnaeus, 1758)	(Linnaeus, 1758)	1758	131881336
1755	species	Northern Cardinal	Cardinal rouge	Passeriformes	Cardinalidae		Cardinalis	Cardinalis cardinalis	Cardinalis cardinalis	GBIF/TaxRefine	Cardinalis cardinalis (Linnaeus, 1758) (Animalia)	(Linnaeus, 1758)	(Linnaeus, 1758)	1758	124751930
1763	species	Blue Grosbeak	Guiraca bleu	Passeriformes	Cardinalidae		Passerina	Passerina caerulea	Passerina caerulea	GBIF/TaxRefine	Passerina caerulea (Linnaeus, 1758) (Animalia)	(Linnaeus, 1758)	(Linnaeus, 1758)	1758	124751957
1769	species	Painted Bunting	Passerin nonpareil	Passeriformes	Cardinalidae		Passerina	Passerina ciris	Passerina ciris	GBIF/TaxRefine	Passerina ciris (Linnaeus, 1758) (Animalia)	(Linnaeus, 1758)	(Linnaeus, 1758)	1758	124751961
1771	species	Bobolink	Goglu des prés	Passeriformes	Icteridae		Dolichonyx	Dolichonyx oryzivorus	Dolichonyx oryzivorus	GBIF/TaxRefine	Dolichonyx oryzivorus (Linnaeus, 1758) (Animalia)	(Linnaeus, 1758)	(Linnaeus, 1758)	1758	124752059
1778	species	Red-breasted Blackbird	Sturnelle militaire	Passeriformes	Icteridae		Sturnella	Sturnella militaris	Sturnella militaris	Avibase	Sturnus militaris		(Linnaeus, 1758)	1758	131881854
1779	species	Eastern Meadowlark	Sturnelle des prés	Passeriformes	Icteridae		Sturnella	Sturnella magna	Sturnella magna	Avibase	Alauda magna		(Linnaeus, 1758)	1758	131881331
1786	species	Common Grackle	Quiscale bronzé	Passeriformes	Icteridae		Quiscalus	Quiscalus quiscula	Quiscalus quiscula	GBIF/TaxRefine	Quiscalus quiscula (Linnaeus, 1758) (Animalia)	(Linnaeus, 1758)	(Linnaeus, 1758)	1758	124752048
1817	species	Baltimore Oriole	Oriole de Baltimore	Passeriformes	Icteridae		Icterus	Icterus galbula	Icterus galbula	GBIF/TaxRefine	Icterus galbula (Linnaeus, 1758) (Animalia)	(Linnaeus, 1758)	(Linnaeus, 1758)	1758	131482982
1822	species	Yellow-rumped Cacique	Cassique cul-jaune	Passeriformes	Icteridae		Cacicus	Cacicus cela	Cacicus cela	GBIF/TaxRefine	Cacicus cela (Linnaeus, 1758) (Animalia)	(Linnaeus, 1758)	(Linnaeus, 1758)	1758	131881857
1828	species	Common Chaffinch	Pinson des arbres	Passeriformes	Fringillidae	Fringillinae	Fringilla	Fringilla coelebs	Fringilla coelebs	GBIF/TaxRefine	Fringilla coelebs Linnaeus, 1758 (Animalia)	Linnaeus, 1758	Linnaeus, 1758	1758	131482907	A
1829	species	Brambling	Pinson du Nord	Passeriformes	Fringillidae	Fringillinae	Fringilla	Fringilla montifringilla	Fringilla montifringilla	GBIF/TaxRefine	Fringilla montifringilla Linnaeus, 1758 (Animalia)	Linnaeus, 1758	Linnaeus, 1758	1758	131482909
1849	species	Pine Grosbeak	Durbec des sapins	Passeriformes	Fringillidae	Carduelinae	Pinicola	Pinicola enucleator	Pinicola enucleator	GBIF/TaxRefine	Pinicola enucleator (Linnaeus, 1758) (Animalia)	(Linnaeus, 1758)	(Linnaeus, 1758)	1758	131483237
1873	species	Eurasian Bullfinch	Bouvreuil pivoine	Passeriformes	Fringillidae	Carduelinae	Pyrrhula	Pyrrhula pyrrhula	Pyrrhula pyrrhula	GBIF/TaxRefine	Pyrrhula pyrrhula (Linnaeus, 1758) (Animalia)	(Linnaeus, 1758)	(Linnaeus, 1758)	1758	131483284	A
1854	species	Red Crossbill	Bec-croisé des sapins	Passeriformes	Fringillidae	Carduelinae	Loxia	Loxia curvirostra	Loxia curvirostra	GBIF/TaxRefine	Loxia curvirostra Linnaeus, 1758 (Animalia)	Linnaeus, 1758	Linnaeus, 1758	1758	131483047
1857	species	Common Redpoll	Sizerin flammé	Passeriformes	Fringillidae	Carduelinae	Acanthis	Acanthis flammea	Acanthis flammea	GBIF/TaxRefine	Acanthis flammea (Linnaeus, 1758) [=> Carduelis flammea (Linnaeus, 1758)] (Animalia)	(Linnaeus, 1758)	(Linnaeus, 1758)	1758	119148724
1859	species	Eurasian Siskin	Tarin des aulnes	Passeriformes	Fringillidae	Carduelinae	Spinus	Spinus spinus	Spinus spinus	GBIF/TaxRefine	Carduelis Spinus		(Linnaeus, 1758)	1758	126345461	A
1862	species	Black-headed Siskin	Chardonneret à tête noire	Passeriformes	Fringillidae	Carduelinae	Spinus	Spinus notatus	Spinus notatus	Avibase	Carduelis notata		Du Bus, 1847	1847
1868	species	American Goldfinch	Chardonneret jaune	Passeriformes	Fringillidae	Carduelinae	Spinus	Spinus tristis	Spinus tristis	GBIF/TaxRefine	Spinus tristis (Linnaeus, 1758) [=> Carduelis tristis (Linnaeus, 1758)] (Animalia)	(Linnaeus, 1758)	(Linnaeus, 1758)	1758	119148729
1869	species	European Goldfinch	Chardonneret élégant	Passeriformes	Fringillidae	Carduelinae	Carduelis	Carduelis carduelis	Carduelis carduelis	GBIF/TaxRefine	Carduelis carduelis (Linnaeus, 1758) (Animalia)	(Linnaeus, 1758)	(Linnaeus, 1758)	1758	131482741			I
1872	species	Island Canary	Serin des Canaries	Passeriformes	Fringillidae	Carduelinae	Serinus	Serinus canaria	Serinus canaria	GBIF/TaxRefine	Serinus canaria (Linnaeus, 1758) (Animalia)	(Linnaeus, 1758)	(Linnaeus, 1758)	1758	124751072			I
1876	species	Hawfinch	Gros-bec casse-noyaux	Passeriformes	Fringillidae	Carduelinae	Coccothraustes	Coccothraustes coccothraustes	Coccothraustes coccothraustes	GBIF/TaxRefine	Coccothraustes coccothraustes (Linnaeus, 1758) (Animalia)	(Linnaeus, 1758)	(Linnaeus, 1758)	1758	131482808	A
1907	species	House Sparrow	Moineau domestique	Passeriformes	Passeridae		Passer	Passer domesticus	Passer domesticus	GBIF/TaxRefine	Passer domesticus (Linnaeus, 1758) (Animalia)	(Linnaeus, 1758)	(Linnaeus, 1758)	1758	131483165			I
1908	species	Eurasian Tree Sparrow	Moineau friquet	Passeriformes	Passeridae		Passer	Passer montanus	Passer montanus	GBIF/TaxRefine	Passer montanus (Linnaeus, 1758) (Animalia)	(Linnaeus, 1758)	(Linnaeus, 1758)	1758	131483168			I
1916	species	Common Waxbill	Astrild ondulé	Passeriformes	Estrildidae		Estrilda	Estrilda astrild	Estrilda astrild	GBIF/TaxRefine	Estrilda astrild (Linnaeus, 1758) (Animalia)	(Linnaeus, 1758)	(Linnaeus, 1758)	1758	124761649			I
1917	species	Red Avadavat	Bengali rouge	Passeriformes	Estrildidae		Amandava	Amandava amandava	Amandava amandava	GBIF/TaxRefine	Amandava amandava (Linnaeus, 1758) (Animalia)	(Linnaeus, 1758)	(Linnaeus, 1758)	1758	124750975			I
1918	species	Indian Silverbill	Capucin bec-de-plomb	Passeriformes	Estrildidae		Lonchura	Lonchura malabarica	Lonchura malabarica			(Linnaeus, 1758)			124751010			I
1921	species	Nutmeg Mannikin	Capucin damier	Passeriformes	Estrildidae		Lonchura	Lonchura punctulata	Lonchura punctulata	GBIF/TaxRefine	Lonchura punctulata (Linnaeus, 1758) (Animalia)	(Linnaeus, 1758)	(Linnaeus, 1758)	1758	124751021			I
1924	species	Java Sparrow	Padda de Java	Passeriformes	Estrildidae		Padda	Padda oryzivora	Padda oryzivora			(Linnaeus, 1758)			124751046			I
55	species	Greater Scaup	Fuligule milouinan	Anseriformes	Anatidae	Anatinae	Aythya	Aythya marila	Aythya marila	GBIF/TaxRefine	Aythya marila (Linnaeus, 1761) (Animalia)	(Linnaeus, 1761)	(Linnaeus, 1761)	1761	131482671
1983	species	Northern Fulmar	Fulmar boréal	Procellariiformes	Procellariidae		Fulmarus	Fulmarus glacialis	Fulmarus glacialis	GBIF/TaxRefine	Fulmarus glacialis (Linnaeus, 1761) (Animalia)	(Linnaeus, 1761)	(Linnaeus, 1761)	1761	131482915
10431	species	Broad-billed Sandpiper	Bécasseau falcinelle	Charadriiformes	Scolopacidae	Scolopacinae	Calidris	Calidris falcinellus	Calidris falcinellus	Avibase	Scolopax Falcinellus		(Pontoppidan, 1763)	1763		A
134	species	Red-throated Loon	Plongeon catmarin	Gaviiformes	Gaviidae		Gavia	Gavia stellata	Gavia stellata	GBIF/TaxRefine	Gavia stellata (Pontoppidan, 1763) (Animalia)	(Pontoppidan, 1763)	(Pontoppidan, 1763)	1763	131482931
307	species	Rough-legged Hawk	Buse pattue	Accipitriformes	Accipitridae		Buteo	Buteo lagopus	Buteo lagopus	GBIF/TaxRefine	Buteo lagopus (Pontoppidan, 1763) (Animalia)	(Pontoppidan, 1763)	(Pontoppidan, 1763)	1763	131482708
443	species	Curlew Sandpiper	Bécasseau cocorli	Charadriiformes	Scolopacidae	Scolopacinae	Calidris	Calidris ferruginea	Calidris ferruginea	GBIF/TaxRefine	Calidris ferruginea (Pontoppidan, 1763) (Animalia)	(Pontoppidan, 1763)	(Pontoppidan, 1763)	1763	131482721
514	species	Common Murre	Guillemot marmette	Charadriiformes	Alcidae		Uria	Uria aalge	Uria aalge	GBIF/TaxRefine	Uria aalge (Pontoppidan, 1763) (Animalia)	(Pontoppidan, 1763)	(Pontoppidan, 1763)	1763	131483424
467	species	Herring Gull	Goéland argenté	Charadriiformes	Laridae	Larinae	Larus	Larus argentatus	Larus argentatus	GBIF/TaxRefine	Larus argentatus Pontoppidan, 1763 (Animalia)	Pontoppidan, 1763	Pontoppidan, 1763	1763	131483006
502	species	Arctic Tern	Sterne arctique	Charadriiformes	Laridae	Sterninae	Sterna	Sterna paradisaea	Sterna paradisaea	GBIF/TaxRefine	Sterna paradisaea Pontoppidan, 1763 (Animalia)	Pontoppidan, 1763	Pontoppidan, 1763	1763	131483336
701	species	Short-eared Owl	Hibou des marais	Strigiformes	Strigidae		Asio	Asio flammeus	Asio flammeus	GBIF/TaxRefine	Asio flammeus (Pontoppidan, 1763) (Animalia)	(Pontoppidan, 1763)	(Pontoppidan, 1763)	1763	131482660
136	species	Common Loon	Plongeon huard	Gaviiformes	Gaviidae		Gavia	Gavia immer	Gavia immer	GBIF/TaxRefine	Gavia immer (Brünnich, 1764) (Animalia)	(Brünnich, 1764)	(Brünnich, 1764)	1764	131482930
177	species	Manx Shearwater	Puffin des Anglais	Procellariiformes	Procellariidae		Puffinus	Puffinus puffinus	Puffinus puffinus	GBIF/TaxRefine	Puffinus puffinus (Brünnich, 1764) (Animalia)	(Brünnich, 1764)	(Brünnich, 1764)	1764	131483282
402	species	Spotted Redshank	Chevalier arlequin	Charadriiformes	Scolopacidae	Scolopacinae	Tringa	Tringa erythropus	Tringa erythropus	GBIF/TaxRefine	Tringa erythropus (Pallas, 1764) (Animalia)	(Pallas, 1764)	(Pallas, 1764)	1764	131483391				N
428	species	Sanderling	Bécasseau sanderling	Charadriiformes	Scolopacidae	Scolopacinae	Calidris	Calidris alba	Calidris alba	GBIF/TaxRefine	Calidris alba (Pallas, 1764) (Animalia)	(Pallas, 1764)	(Pallas, 1764)	1764	131482717
440	species	Purple Sandpiper	Bécasseau violet	Charadriiformes	Scolopacidae	Scolopacinae	Calidris	Calidris maritima	Calidris maritima	GBIF/TaxRefine	Calidris maritima (Brünnich, 1764) (Animalia)	(Brünnich, 1764)	(Brünnich, 1764)	1764	131482724
451	species	Jack Snipe	Bécassine sourde	Charadriiformes	Scolopacidae	Scolopacinae	Lymnocryptes	Lymnocryptes minimus	Lymnocryptes minimus	GBIF/TaxRefine	Lymnocryptes minimus (Brunnich, 1764) (Animalia)	(Brunnich, 1764)	(Brünnich, 1764)	1764	119125249	A
508	species	Great Skua	Grand Labbe	Charadriiformes	Stercorariidae		Stercorarius	Stercorarius skua	Stercorarius skua	GBIF/TaxRefine	Stercorarius skua (Brünnich, 1764) (Animalia)	(Brünnich, 1764)	(Brünnich, 1764)	1764	127942174				N
490	species	Little Tern	Sterne naine	Charadriiformes	Laridae	Sterninae	Sternula	Sternula albifrons	Sternula albifrons	GBIF/TaxRefine	Sternula albifrons (Pallas, 1764) (Animalia)	(Pallas, 1764)	(Pallas, 1764)	1764	119147192	A	H
916	species	American Pygmy Kingfisher	Martin-pêcheur nain	Coraciiformes	Alcedinidae	Cerylinae	Chloroceryle	Chloroceryle aenea	Chloroceryle aenea	GBIF/TaxRefine	Chloroceryle aenea (Pallas, 1764) (Animalia)	(Pallas, 1764)	(Pallas, 1764)	1764	127942345
1036	species	Barred Antshrike	Batara rayé	Passeriformes	Thamnophilidae		Thamnophilus	Thamnophilus doliatus	Thamnophilus doliatus	Avibase	Lanius doliatus		(Linnaeus, 1764)	1764	124761455
1420	species	Spotted Flycatcher	Gobemouche gris	Passeriformes	Muscicapidae		Muscicapa	Muscicapa striata	Muscicapa striata	GBIF/TaxRefine	Muscicapa striata (Pallas, 1764) (Animalia)	(Pallas, 1764)	(Pallas, 1764)	1764	131483108	A
1977	species	Pin-tailed Whydah	Veuve dominicaine	Passeriformes	Viduidae		Vidua	Vidua macroura	Vidua macroura	GBIF/TaxRefine	Vidua macroura (Pallas, 1764) (Animalia)	(Pallas, 1764)	(Pallas, 1764)	1764	124751059			I
1545	species	Yellow Warbler	Paruline jaune	Passeriformes	Parulidae		Setophaga	Setophaga petechia	Setophaga petechia	Avibase	Motacilla petechia		(Linnaeus, 1766)	1766	126345832
1550	species	Yellow-rumped Warbler	Paruline à croupion jaune	Passeriformes	Parulidae		Setophaga	Setophaga coronata	Setophaga coronata	Avibase	Motacilla coronata		(Linnaeus, 1766)	1766	126345841
1557	species	Yellow-throated Warbler	Paruline à gorge jaune	Passeriformes	Parulidae		Setophaga	Setophaga dominica	Setophaga dominica	Avibase	Motacilla dominica		(Linnaeus, 1766)	1766	126345839
7	species	White-faced Whistling-Duck	Dendrocygne veuf	Anseriformes	Anatidae	Dendrocygninae	Dendrocygna	Dendrocygna viduata	Dendrocygna viduata	GBIF/TaxRefine	Dendrocygna viduata (Linnaeus, 1766) (Animalia)	(Linnaeus, 1766)	(Linnaeus, 1766)	1766	127942255
42	species	Blue-winged Teal	Sarcelle à ailes bleues	Anseriformes	Anatidae	Anatinae	Anas	Anas discors	Anas discors	GBIF/TaxRefine	Anas discors Linnaeus, 1766 (Animalia)	Linnaeus, 1766	Linnaeus, 1766	1766	131482603
74	species	Masked Duck	Érismature routoutou	Anseriformes	Anatidae	Anatinae	Nomonyx	Nomonyx dominicus	Nomonyx dominicus	GBIF/TaxRefine	Nomonyx dominicus (Linnaeus, 1766) (Animalia)	(Linnaeus, 1766)	(Linnaeus, 1766)	1766	127942430
124	species	Crested Bobwhite	Colin huppé	Galliformes	Odontophoridae		Colinus	Colinus cristatus	Colinus cristatus	GBIF/TaxRefine	Colinus cristatus (Linnaeus, 1766) (Animalia)	(Linnaeus, 1766)	(Linnaeus, 1766)	1766	131881241
89	species	Black Francolin	Francolin noir	Galliformes	Phasianidae	Phasianinae	Francolinus	Francolinus francolinus	Francolinus francolinus	GBIF/TaxRefine	Francolinus francolinus (Linnaeus, 1766) (Animalia)	(Linnaeus, 1766)	(Linnaeus, 1766)	1766	124742454		H	I
98	species	Ruffed Grouse	Gélinotte huppée	Galliformes	Phasianidae	Tetraoninae	Bonasa	Bonasa umbellus	Bonasa umbellus	GBIF/TaxRefine	Bonasa umbellus (Linnaeus, 1766) (Animalia)	(Linnaeus, 1766)	(Linnaeus, 1766)	1766	124742607
1984	species	Least Grebe	Grèbe minime	Podicipediformes	Podicipedidae		Tachybaptus	Tachybaptus dominicus	Tachybaptus dominicus	GBIF/TaxRefine	Tachybaptus dominicus (Linnaeus, 1766) (Animalia)	(Linnaeus, 1766)	(Linnaeus, 1766)	1766	127942204
203	species	Red-footed Booby	Fou à pieds rouges	Suliformes	Sulidae		Sula	Sula sula	Sula sula	GBIF/TaxRefine	Sula sula (Linnaeus, 1766) (Animalia)	(Linnaeus, 1766)	(Linnaeus, 1766)	1766	127942226
213	species	Anhinga	Anhinga d'Amérique	Suliformes	Anhingidae		Anhinga	Anhinga anhinga	Anhinga anhinga	GBIF/TaxRefine	Anhinga anhinga (Linnaeus, 1766) (Animalia)	(Linnaeus, 1766)	(Linnaeus, 1766)	1766	127942228
206	species	Brown Pelican	Pélican brun	Pelecaniformes	Pelecanidae		Pelecanus	Pelecanus occidentalis	Pelecanus occidentalis	GBIF/TaxRefine	Pelecanus occidentalis Linnaeus, 1766 (Animalia)	Linnaeus, 1766	Linnaeus, 1766	1766	124762200
2057	species	Little Bittern	Blongios nain	Pelecaniformes	Ardeidae		Ixobrychus	Ixobrychus minutus	Ixobrychus minutus	GBIF/TaxRefine	Ixobrychus minutus (Linnaeus, 1766) (Animalia)	(Linnaeus, 1766)	(Linnaeus, 1766)	1766	131482986	A
226	species	Cocoi Heron	Héron cocoi	Pelecaniformes	Ardeidae		Ardea	Ardea cocoi	Ardea cocoi	GBIF/TaxRefine	Ardea cocoi Linnaeus, 1766 (Animalia)	Linnaeus, 1766	Linnaeus, 1766	1766	131881798
2058	species	Purple Heron	Héron pourpré	Pelecaniformes	Ardeidae		Ardea	Ardea purpurea	Ardea purpurea	GBIF/TaxRefine	Ardea purpurea Linnaeus, 1766 (Animalia)	Linnaeus, 1766	Linnaeus, 1766	1766	131482650	A
230	species	Little Egret	Aigrette garzette	Pelecaniformes	Ardeidae		Egretta	Egretta garzetta	Egretta garzetta	GBIF/TaxRefine	Egretta garzetta (Linnaeus, 1766) (Animalia)	(Linnaeus, 1766)	(Linnaeus, 1766)	1766	124762529	A
244	species	Boat-billed Heron	Savacou huppé	Pelecaniformes	Ardeidae		Cochlearius	Cochlearius cochlearius	Cochlearius cochlearius	Avibase	Cancroma Cochlearia		(Linnaeus, 1766)	1766	131879715
247	species	Glossy Ibis	Ibis falcinelle	Pelecaniformes	Threskiornithidae	Threskiornithinae	Plegadis	Plegadis falcinellus	Plegadis falcinellus	GBIF/TaxRefine	Plegadis falcinellus (Linnaeus, 1766) (Animalia)	(Linnaeus, 1766)	(Linnaeus, 1766)	1766	131483243
270	species	Bald Eagle	Pygargue à tête blanche	Accipitriformes	Accipitridae		Haliaeetus	Haliaeetus leucocephalus	Haliaeetus leucocephalus	GBIF/TaxRefine	Haliaeetus leucocephalus (Linnaeus, 1766) (Animalia)	(Linnaeus, 1766)	(Linnaeus, 1766)	1766	124745693
274	species	Northern Harrier	Busard Saint-Martin	Accipitriformes	Accipitridae		Circus	Circus cyaneus	Circus cyaneus	GBIF/TaxRefine	Circus cyaneus (Linnaeus, 1766) (Animalia)	(Linnaeus, 1766)	(Linnaeus, 1766)	1766	127942269
277	species	Tiny Hawk	Épervier nain	Accipitriformes	Accipitridae		Accipiter	Accipiter superciliosus	Accipiter superciliosus	GBIF/TaxRefine	Accipiter superciliosus (Linnaeus, 1766) (Animalia)	(Linnaeus, 1766)	(Linnaeus, 1766)	1766	124745769
347	species	Spotted Crake	Marouette ponctuée	Gruiformes	Rallidae		Porzana	Porzana porzana	Porzana porzana	GBIF/TaxRefine	Porzana porzana (Linnaeus, 1766) (Animalia)	(Linnaeus, 1766)	(Linnaeus, 1766)	1766	131483264	A
9871	species	Purple Gallinule	Talève violacée	Gruiformes	Rallidae		Porphyrio	Porphyrio martinicus	Porphyrio martinicus	Avibase	Fulica martinica		(Linnaeus, 1766)	1766	126337489
364	species	Limpkin	Courlan brun	Gruiformes	Aramidae		Aramus	Aramus guarauna	Aramus guarauna	Avibase	Scopolax [sic] Guarauna		(Linnaeus, 1766)	1766	131879751
394	species	Wattled Jacana	Jacana noir	Charadriiformes	Jacanidae		Jacana	Jacana jacana	Jacana jacana	GBIF/TaxRefine	Jacana jacana (Linnaeus, 1766) (Animalia)	(Linnaeus, 1766)	(Linnaeus, 1766)	1766	131881804
397	species	Spotted Sandpiper	Chevalier grivelé	Charadriiformes	Scolopacidae	Scolopacinae	Actitis	Actitis macularius	Actitis macularius	GBIF/TaxRefine	Actitis macularius (Linnaeus, 1766) (Animalia)	(Linnaeus, 1766)	(Linnaeus, 1766)	1766	131881250
415	species	Far Eastern Curlew	Courlis de Sibérie	Charadriiformes	Scolopacidae	Scolopacinae	Numenius	Numenius madagascariensis	Numenius madagascariensis	GBIF/TaxRefine	Numenius madagascariensis (Linnaeus, 1766) (Animalia)	(Linnaeus, 1766)	(Linnaeus, 1766)	1766	124745345				N
429	species	Semipalmated Sandpiper	Bécasseau semipalmé	Charadriiformes	Scolopacidae	Scolopacinae	Calidris	Calidris pusilla	Calidris pusilla	GBIF/TaxRefine	Calidris pusilla (Linnaeus, 1766) (Animalia)	(Linnaeus, 1766)	(Linnaeus, 1766)	1766	127942304
2060	species	Collared Pratincole	Glaréole à collier	Charadriiformes	Glareolidae	Glareolinae	Glareola	Glareola pratincola	Glareola pratincola	GBIF/TaxRefine	Glareola pratincola (Linnaeus, 1766) (Animalia)	(Linnaeus, 1766)	(Linnaeus, 1766)	1766	131482939	A
1994	species	Black-headed Gull	Mouette rieuse	Charadriiformes	Laridae	Larinae	Chroicocephalus	Chroicocephalus ridibundus	Chroicocephalus ridibundus	GBIF/TaxRefine	Chroicocephalus ridibundus (Linnaeus, 1766) (Animalia)	(Linnaeus, 1766)	(Linnaeus, 1766)	1766	127942190
486	species	Sooty Tern	Sterne fuligineuse	Charadriiformes	Laridae	Sterninae	Onychoprion	Onychoprion fuscatus	Onychoprion fuscatus	GBIF/TaxRefine	Onychoprion fuscatus (Linnaeus, 1766) (Animalia)	(Linnaeus, 1766)	(Linnaeus, 1766)	1766	127942198
552	species	Zebra Dove	Géopélie zébrée	Columbiformes	Columbidae		Geopelia	Geopelia striata	Geopelia striata	GBIF/TaxRefine	Geopelia striata (Linnaeus, 1766) (Animalia)	(Linnaeus, 1766)	(Linnaeus, 1766)	1766	124762100		H	I
558	species	Passenger Pigeon	Tourte voyageuse	Columbiformes	Columbidae		Ectopistes	Ectopistes migratorius	Ectopistes migratorius	GBIF/TaxRefine	Ectopistes migratorius (Linnaeus, 1766) (Animalia)	(Linnaeus, 1766)	(Linnaeus, 1766)	1766	124744888					†
561	species	Plain-breasted Ground-Dove	Colombe pygmée	Columbiformes	Columbidae		Columbina	Columbina minuta	Columbina minuta	GBIF/TaxRefine	Columbina minuta (Linnaeus, 1766) (Animalia)	(Linnaeus, 1766)	(Linnaeus, 1766)	1766	131881283
568	species	Caribbean Dove	Colombe de la Jamaïque	Columbiformes	Columbidae		Leptotila	Leptotila jamaicensis	Leptotila jamaicensis	GBIF/TaxRefine	Leptotila jamaicensis (Linnaeus, 1766) (Animalia)	(Linnaeus, 1766)	(Linnaeus, 1766)	1766	124744918
642	species	Squirrel Cuckoo	Piaye écureuil	Cuculiformes	Cuculidae	Cuculinae	Piaya	Piaya cayana	Piaya cayana	GBIF/TaxRefine	Piaya cayana (Linnaeus, 1766) (Animalia)	(Linnaeus, 1766)	(Linnaeus, 1766)	1766	131881356
655	species	Striped Cuckoo	Géocoucou tacheté	Cuculiformes	Cuculidae	Neomorphinae	Tapera	Tapera naevia	Tapera naevia	Avibase	Cuculus naevius		(Linnaeus, 1766)	1766	131881358
780	species	Antillean Mango	Mango doré	Apodiformes	Trochilidae	Trochilinae	Anthracothorax	Anthracothorax dominicus	Anthracothorax dominicus	GBIF/TaxRefine	Anthracothorax dominicus (Linnaeus, 1766) (Animalia)	(Linnaeus, 1766)	(Linnaeus, 1766)	1766	124744192
783	species	Purple-throated Carib	Colibri madère	Apodiformes	Trochilidae	Trochilinae	Eulampis	Eulampis jugularis	Eulampis jugularis	GBIF/TaxRefine	Eulampis jugularis (Linnaeus, 1766) (Animalia)	(Linnaeus, 1766)	(Linnaeus, 1766)	1766	124744195
906	species	Blue-crowned Motmot	Motmot houtouc	Coraciiformes	Momotidae		Momotus	Momotus momota	Momotus momota	GBIF/TaxRefine	Momotus momota (Linnaeus, 1766) (Animalia)	(Linnaeus, 1766)	(Linnaeus, 1766)	1766	131881354
911	species	Ringed Kingfisher	Martin-pêcheur à ventre roux	Coraciiformes	Alcedinidae	Cerylinae	Megaceryle	Megaceryle torquata	Megaceryle torquata	GBIF/TaxRefine	Megaceryle torquata (Linnaeus, 1766) (Animalia)	(Linnaeus, 1766)	(Linnaeus, 1766)	1766	131881242
915	species	Green-and-rufous Kingfisher	Martin-pêcheur bicolore	Coraciiformes	Alcedinidae	Cerylinae	Chloroceryle	Chloroceryle inda	Chloroceryle inda	GBIF/TaxRefine	Chloroceryle inda (Linnaeus, 1766) (Animalia)	(Linnaeus, 1766)	(Linnaeus, 1766)	1766	127942416
956	species	Yellow-bellied Sapsucker	Pic maculé	Piciformes	Picidae	Picinae	Sphyrapicus	Sphyrapicus varius	Sphyrapicus varius	GBIF/TaxRefine	Sphyrapicus varius (Linnaeus, 1766) (Animalia)	(Linnaeus, 1766)	(Linnaeus, 1766)	1766	124742900
963	species	Downy Woodpecker	Pic mineur	Piciformes	Picidae	Picinae	Picoides	Picoides pubescens	Picoides pubescens	GBIF/TaxRefine	Picoides pubescens (Linnaeus, 1766) (Animalia)	(Linnaeus, 1766)	(Linnaeus, 1766)	1766	124742960
964	species	Hairy Woodpecker	Pic chevelu	Piciformes	Picidae	Picinae	Picoides	Picoides villosus	Picoides villosus	GBIF/TaxRefine	Picoides villosus (Linnaeus, 1766) (Animalia)	(Linnaeus, 1766)	(Linnaeus, 1766)	1766	124742963
984	species	Lineated Woodpecker	Pic ouentou	Piciformes	Picidae	Picinae	Dryocopus	Dryocopus lineatus	Dryocopus lineatus	GBIF/TaxRefine	Dryocopus lineatus (Linnaeus, 1766) (Animalia)	(Linnaeus, 1766)	(Linnaeus, 1766)	1766	131881348
324	species	Red-footed Falcon	Faucon kobez	Falconiformes	Falconidae	Falconinae	Falco	Falco vespertinus	Falco vespertinus	GBIF/TaxRefine	Falco vespertinus Linnaeus, 1766 (Animalia)	Linnaeus, 1766	Linnaeus, 1766	1766	131482896	A
601	species	Military Macaw	Ara militaire	Psittaciformes	Psittacidae	Arinae	Ara	Ara militaris	Ara militaris	GBIF/TaxRefine	Ara militaris (Linnaeus, 1766) (Animalia)	(Linnaeus, 1766)	(Linnaeus, 1766)	1766	131497922
619	species	Blue-headed Parrot	Pione à tête bleue	Psittaciformes	Psittacidae	Arinae	Pionus	Pionus menstruus	Pionus menstruus	GBIF/TaxRefine	Pionus menstruus (Linnaeus, 1766) (Animalia)	(Linnaeus, 1766)	(Linnaeus, 1766)	1766	131497921
1082	species	Caribbean Elaenia	Élénie siffleuse	Passeriformes	Tyrannidae	Elaeniinae	Elaenia	Elaenia martinica	Elaenia martinica	GBIF/TaxRefine	Elaenia martinica (Linnaeus, 1766) (Animalia)	(Linnaeus, 1766)	(Linnaeus, 1766)	1766	124746458
1105	species	Common Tody-Flycatcher	Todirostre familier	Passeriformes	Tyrannidae	Platyrinchinae	Todirostrum	Todirostrum cinereum	Todirostrum cinereum	Avibase	Todus [] cinereus		(Linnaeus, 1766)	1766	131881409
1132	species	Eastern Wood-Pewee	Pioui de l'Est	Passeriformes	Tyrannidae	Fluvicolinae	Contopus	Contopus virens	Contopus virens	GBIF/TaxRefine	Contopus virens (Linnaeus, 1766) (Animalia)	(Linnaeus, 1766)	(Linnaeus, 1766)	1766	131881310
1179	species	Great Kiskadee	Tyran quiquivi	Passeriformes	Tyrannidae	Tyranninae	Pitangus	Pitangus sulphuratus	Pitangus sulphuratus	Avibase	Lanius [] sulphuratus		(Linnaeus, 1766)	1766	131879725
1180	species	Boat-billed Flycatcher	Tyran pitangua	Passeriformes	Tyrannidae	Tyranninae	Megarynchus	Megarynchus pitangua	Megarynchus pitangua	GBIF/TaxRefine	Megarynchus pitangua (Linnaeus, 1766) (Animalia)	(Linnaeus, 1766)	(Linnaeus, 1766)	1766	131881387
1181	species	Rusty-margined Flycatcher	Tyran de Cayenne	Passeriformes	Tyrannidae	Tyranninae	Myiozetetes	Myiozetetes cayanensis	Myiozetetes cayanensis	GBIF/TaxRefine	Myiozetetes cayanensis (Linnaeus, 1766) (Animalia)	(Linnaeus, 1766)	(Linnaeus, 1766)	1766	131881916
1230	species	Loggerhead Shrike	Pie-grièche migratrice	Passeriformes	Laniidae		Lanius	Lanius ludovicianus	Lanius ludovicianus	GBIF/TaxRefine	Lanius ludovicianus Linnaeus, 1766 (Animalia)	Linnaeus, 1766	Linnaeus, 1766	1766	124747853
1257	species	Red-eyed Vireo	Viréo aux yeux rouges	Passeriformes	Vireonidae		Vireo	Vireo olivaceus	Vireo olivaceus	GBIF/TaxRefine	Vireo olivaceus (Linnaeus, 1766) (Animalia)	(Linnaeus, 1766)	(Linnaeus, 1766)	1766	131877033
1978	species	Gray Jay	Mésangeai du Canada	Passeriformes	Corvidae		Perisoreus	Perisoreus canadensis	Perisoreus canadensis	GBIF/TaxRefine	Perisoreus canadensis (Linnaeus, 1766) (Animalia)	(Linnaeus, 1766)	(Linnaeus, 1766)	1766	124748042
1317	species	Brown-chested Martin	Hirondelle tapère	Passeriformes	Hirundinidae	Hirundininae	Progne	Progne tapera	Progne tapera	GBIF/TaxRefine	Progne tapera (Linnaeus, 1766) (Animalia)	(Linnaeus, 1766)	(Linnaeus, 1766)	1766	124749402
1334	species	Black-capped Chickadee	Mésange à tête noire	Passeriformes	Paridae		Poecile	Poecile atricapillus	Poecile atricapillus	GBIF/TaxRefine	Poecile atricapillus (Linnaeus, 1766) (Animalia)	(Linnaeus, 1766)	(Linnaeus, 1766)	1766	119128126
1343	species	Tufted Titmouse	Mésange bicolore	Passeriformes	Paridae		Baeolophus	Baeolophus bicolor	Baeolophus bicolor	GBIF/TaxRefine	Baeolophus bicolor (Linnaeus, 1766) (Animalia)	(Linnaeus, 1766)	(Linnaeus, 1766)	1766	119127879
1347	species	Red-breasted Nuthatch	Sittelle à poitrine rousse	Passeriformes	Sittidae	Sittinae	Sitta	Sitta canadensis	Sitta canadensis	GBIF/TaxRefine	Sitta canadensis Linnaeus, 1766 (Animalia)	Linnaeus, 1766	Linnaeus, 1766	1766	124749209
2010	species	Blue-gray Gnatcatcher	Gobemoucheron gris-bleu	Passeriformes	Polioptilidae		Polioptila	Polioptila caerulea	Polioptila caerulea	Avibase	Motacilla caerulea		(Linnaeus, 1766)	1766
1400	species	Red-vented Bulbul	Bulbul à ventre rouge	Passeriformes	Pycnonotidae		Pycnonotus	Pycnonotus cafer	Pycnonotus cafer	GBIF/TaxRefine	Pycnonotus cafer (Linnaeus, 1766) (Animalia)	(Linnaeus, 1766)	(Linnaeus, 1766)	1766	124749512		H	I
1403	species	Ruby-crowned Kinglet	Roitelet à couronne rubis	Passeriformes	Regulidae		Regulus	Regulus calendula	Regulus calendula	GBIF/TaxRefine	Regulus calendula (Linnaeus, 1766) (Animalia)	(Linnaeus, 1766)	(Linnaeus, 1766)	1766	124749481
1352	species	Black-capped Donacobius	Donacobe à miroir	Passeriformes	Donacobiidae		Donacobius	Donacobius atricapilla	Donacobius atricapilla	GBIF/TaxRefine	Donacobius atricapilla (Linnaeus, 1766) (Animalia)	(Linnaeus, 1766)	(Linnaeus, 1766)	1766	131881082
1427	species	Stonechat	Tarier pâtre	Passeriformes	Muscicapidae		Saxicola	Saxicola torquatus	Saxicola torquatus	GBIF/TaxRefine	Saxicola torquatus (Linnaeus, 1766) (Animalia)	(Linnaeus, 1766)	(Linnaeus, 1766)	1766	124748998	A
1460	species	Redwing	Grive mauvis	Passeriformes	Turdidae		Turdus	Turdus iliacus	Turdus iliacus	GBIF/TaxRefine	Turdus iliacus Linnaeus, 1766 (Animalia)	Linnaeus, 1766	Linnaeus, 1766	1766	131483407	A
1472	species	American Robin	Merle d'Amérique	Passeriformes	Turdidae		Turdus	Turdus migratorius	Turdus migratorius	GBIF/TaxRefine	Turdus migratorius Linnaeus, 1766 (Animalia)	Linnaeus, 1766	Linnaeus, 1766	1766	124748760
1485	species	Gray Catbird	Moqueur chat	Passeriformes	Mimidae		Dumetella	Dumetella carolinensis	Dumetella carolinensis	GBIF/TaxRefine	Dumetella carolinensis (Linnaeus, 1766) (Animalia)	(Linnaeus, 1766)	(Linnaeus, 1766)	1766	124749162
1510	species	Common Myna	Martin triste	Passeriformes	Sturnidae		Acridotheres	Acridotheres tristis	Acridotheres tristis	GBIF/TaxRefine	Acridotheres tristis (Linnaeus, 1766) (Animalia)	(Linnaeus, 1766)	(Linnaeus, 1766)	1766	124749139			I
1530	species	Palmchat	Esclave palmiste	Passeriformes	Dulidae		Dulus	Dulus dominicus	Dulus dominicus	GBIF/TaxRefine	Dulus dominicus (Linnaeus, 1766) (Animalia)	(Linnaeus, 1766)	(Linnaeus, 1766)	1766	124748581
1580	species	Ovenbird	Paruline couronnée	Passeriformes	Parulidae		Seiurus	Seiurus aurocapilla	Seiurus aurocapilla	GBIF/TaxRefine	Seiurus aurocapilla (Linnaeus, 1766) (Animalia)	(Linnaeus, 1766)	(Linnaeus, 1766)	1766	124751439
1534	species	Golden-winged Warbler	Paruline à ailes dorées	Passeriformes	Parulidae		Vermivora	Vermivora chrysoptera	Vermivora chrysoptera	GBIF/TaxRefine	Vermivora chrysoptera (Linnaeus, 1766) (Animalia)	(Linnaeus, 1766)	(Linnaeus, 1766)	1766	124751395
1575	species	Black-and-white Warbler	Paruline noir et blanc	Passeriformes	Parulidae		Mniotilta	Mniotilta varia	Mniotilta varia	GBIF/TaxRefine	Mniotilta varia (Linnaeus, 1766) (Animalia)	(Linnaeus, 1766)	(Linnaeus, 1766)	1766	131881319
1587	species	Common Yellowthroat	Paruline masquée	Passeriformes	Parulidae		Geothlypis	Geothlypis trichas	Geothlypis trichas	GBIF/TaxRefine	Geothlypis trichas (Linnaeus, 1766) (Animalia)	(Linnaeus, 1766)	(Linnaeus, 1766)	1766	124751446
1546	species	Chestnut-sided Warbler	Paruline à flancs marron	Passeriformes	Parulidae		Setophaga	Setophaga pensylvanica	Setophaga pensylvanica	Avibase	Motacilla pensylvanica		(Linnaeus, 1766)	1766	126345834
1602	species	Canada Warbler	Paruline du Canada	Passeriformes	Parulidae		Cardellina	Cardellina canadensis	Cardellina canadensis	Avibase	Muscicapa canadensis		(Linnaeus, 1766)	1766	126345880
1941	species	Black-crowned Palm-Tanager	Tangara à couronne noire	Passeriformes	Thraupidae		Phaenicophilus	Phaenicophilus palmarum	Phaenicophilus palmarum	GBIF/TaxRefine	Phaenicophilus palmarum (Linnaeus, 1766) (Animalia)	(Linnaeus, 1766)	(Linnaeus, 1766)	1766	124751569						*
1638	species	Blue-gray Tanager	Tangara évêque	Passeriformes	Thraupidae		Thraupis	Thraupis episcopus	Thraupis episcopus	Avibase	Tanagra Episcopus		(Linnaeus, 1766)	1766	131881407
1650	species	Blue Dacnis	Dacnis bleu	Passeriformes	Thraupidae		Dacnis	Dacnis cayana	Dacnis cayana	GBIF/TaxRefine	Dacnis cayana (Linnaeus, 1766) (Animalia)	(Linnaeus, 1766)	(Linnaeus, 1766)	1766	131881725
1655	species	Red-legged Honeycreeper	Guit-guit saï	Passeriformes	Thraupidae		Cyanerpes	Cyanerpes cyaneus	Cyanerpes cyaneus	GBIF/TaxRefine	Cyanerpes cyaneus (Linnaeus, 1766) (Animalia)	(Linnaeus, 1766)	(Linnaeus, 1766)	1766	131497939
1751	species	Slate-colored Grosbeak	Saltator ardoisé	Passeriformes	<i>Incertae Sedis</i>		Saltator	Saltator grossus	Saltator grossus	Avibase	Loxia grossa		(Linnaeus, 1766)	1766	131881675
1657	species	Blue-black Grassquit	Jacarini noir	Passeriformes	Emberizidae		Volatinia	Volatinia jacarina	Volatinia jacarina	Avibase	Tanagra Jacarina		(Linnaeus, 1766)	1766	131881412						*
1966	species	Yellow-faced Grassquit	Sporophile grand-chanteur	Passeriformes	Emberizidae		Tiaris	Tiaris olivaceus	Tiaris olivaceus	GBIF/TaxRefine	Tiaris olivaceus (Linnaeus, 1766) (Animalia)	(Linnaeus, 1766)	(Linnaeus, 1766)	1766	124751882						*
1967	species	Black-faced Grassquit	Sporophile cici	Passeriformes	Emberizidae		Tiaris	Tiaris bicolor	Tiaris bicolor	GBIF/TaxRefine	Tiaris bicolor (Linnaeus, 1766) (Animalia)	(Linnaeus, 1766)	(Linnaeus, 1766)	1766	124751883						*
1971	species	Lesser Antillean Bullfinch	Sporophile rougegorge	Passeriformes	Emberizidae		Loxigilla	Loxigilla noctis	Loxigilla noctis	GBIF/TaxRefine	Loxigilla noctis (Linnaeus, 1766) (Animalia)	(Linnaeus, 1766)	(Linnaeus, 1766)	1766	124762331						*
1669	species	Saffron Finch	Sicale bouton-d'or	Passeriformes	Emberizidae		Sicalis	Sicalis flaveola	Sicalis flaveola	GBIF/TaxRefine	Sicalis flaveola (Linnaeus, 1766) (Animalia)	(Linnaeus, 1766)	(Linnaeus, 1766)	1766	131497944						*
1753	species	Yellow-green Grosbeak	Cardinal flavert	Passeriformes	Cardinalidae		Caryothraustes	Caryothraustes canadensis	Caryothraustes canadensis	GBIF/TaxRefine	Caryothraustes canadensis (Linnaeus, 1766) (Animalia)	(Linnaeus, 1766)	(Linnaeus, 1766)	1766	124751934
1759	species	Rose-breasted Grosbeak	Cardinal à poitrine rose	Passeriformes	Cardinalidae		Pheucticus	Pheucticus ludovicianus	Pheucticus ludovicianus	GBIF/TaxRefine	Pheucticus ludovicianus (Linnaeus, 1766) (Animalia)	(Linnaeus, 1766)	(Linnaeus, 1766)	1766	124751928
1765	species	Indigo Bunting	Passerin indigo	Passeriformes	Cardinalidae		Passerina	Passerina cyanea	Passerina cyanea	GBIF/TaxRefine	Passerina cyanea (Linnaeus, 1766) (Animalia)	(Linnaeus, 1766)	(Linnaeus, 1766)	1766	131483172
1772	species	Red-winged Blackbird	Carouge à épaulettes	Passeriformes	Icteridae		Agelaius	Agelaius phoeniceus	Agelaius phoeniceus	GBIF/TaxRefine	Agelaius phoeniceus (Linnaeus, 1766) (Animalia)	(Linnaeus, 1766)	(Linnaeus, 1766)	1766	124761626
2067	species	Yellow-hooded Blackbird	Carouge à capuchon	Passeriformes	Icteridae		Chrysomus	Chrysomus icterocephalus	Chrysomus icterocephalus	GBIF/TaxRefine	Chrysomus icterocephalus (Linnaeus, 1766) (Animalia)	(Linnaeus, 1766)	(Linnaeus, 1766)	1766	131881587
1797	species	Hispaniolan Oriole	Oriole d'Hispaniola	Passeriformes	Icteridae		Icterus	Icterus dominicensis	Icterus dominicensis	GBIF/TaxRefine	Icterus dominicensis (Linnaeus, 1766) (Animalia)	(Linnaeus, 1766)	(Linnaeus, 1766)	1766	124762661
1800	species	Martinique Oriole	Oriole de la Martinique	Passeriformes	Icteridae		Icterus	Icterus bonana	Icterus bonana	GBIF/TaxRefine	Icterus bonana (Linnaeus, 1766) (Animalia)	(Linnaeus, 1766)	(Linnaeus, 1766)	1766	124752007
1804	species	Orchard Oriole	Oriole des vergers	Passeriformes	Icteridae		Icterus	Icterus spurius	Icterus spurius	GBIF/TaxRefine	Icterus spurius (Linnaeus, 1766) (Animalia)	(Linnaeus, 1766)	(Linnaeus, 1766)	1766	124752003
1809	species	Venezuelan Troupial	Oriole troupiale	Passeriformes	Icteridae		Icterus	Icterus icterus	Icterus icterus	GBIF/TaxRefine	Icterus icterus (Linnaeus, 1766) (Animalia)	(Linnaeus, 1766)	(Linnaeus, 1766)	1766	124762455			I
1830	species	Jamaican Euphonia	Organiste de la Jamaïque	Passeriformes	Fringillidae	Euphoniinae	Euphonia	Euphonia jamaica	Euphonia jamaica	GBIF/TaxRefine	Euphonia jamaica (Linnaeus, 1766) (Animalia)	(Linnaeus, 1766)	(Linnaeus, 1766)	1766	124751655
1870	species	Oriental Greenfinch	Verdier de Chine	Passeriformes	Fringillidae	Carduelinae	Chloris	Chloris sinica	Chloris sinica	Avibase	Fringilla sinica		(Linnaeus, 1766)	1766	126345392	A
1912	species	Red-cheeked Cordonbleu	Cordonbleu à joues rouges	Passeriformes	Estrildidae		Uraeginthus	Uraeginthus bengalus	Uraeginthus bengalus	GBIF/TaxRefine	Uraeginthus bengalus (Linnaeus, 1766) (Animalia)	(Linnaeus, 1766)	(Linnaeus, 1766)	1766	124750952		H	I
1922	species	Tricolored Munia	Capucin à dos marron	Passeriformes	Estrildidae		Lonchura	Lonchura malacca	Lonchura malacca	GBIF/TaxRefine	Lonchura malacca (Linnaeus, 1766) (Animalia)	(Linnaeus, 1766)	(Linnaeus, 1766)	1766	124761651			I
404	species	Common Greenshank	Chevalier aboyeur	Charadriiformes	Scolopacidae	Scolopacinae	Tringa	Tringa nebularia	Tringa nebularia	GBIF/TaxRefine	Tringa nebularia (Gunnerus, 1767) (Animalia)	(Gunnerus, 1767)	(Gunnerus, 1767)	1767	131483395				N
476	species	Glaucous Gull	Goéland bourgmestre	Charadriiformes	Laridae	Larinae	Larus	Larus hyperboreus	Larus hyperboreus	GBIF/TaxRefine	Larus hyperboreus Gunnerus, 1767 (Animalia)	Gunnerus, 1767	(Gunnerus, 1767)	1767	131483018
14	species	Greater White-fronted Goose	Oie rieuse	Anseriformes	Anatidae	Anserinae	Anser	Anser albifrons	Anser albifrons	GBIF/TaxRefine	Anser albifrons (Scopoli, 1769) (Animalia)	(Scopoli, 1769)	(Scopoli, 1769)	1769	131482613
28	species	Comb Duck	Canard à bosse	Anseriformes	Anatidae	Tadorninae	Sarkidiornis	Sarkidiornis melanotos	Sarkidiornis melanotos	GBIF/TaxRefine	Sarkidiornis melanotos (Pennant, 1769) (Animalia)	(Pennant, 1769)	(Pennant, 1769)	1769	127942340
57	species	Steller's Eider	Eider de Steller	Anseriformes	Anatidae	Anatinae	Polysticta	Polysticta stelleri	Polysticta stelleri	GBIF/TaxRefine	Polysticta stelleri (Pallas, 1769) (Animalia)	(Pallas, 1769)	(Pallas, 1769)	1769	131483261
148	species	Short-tailed Albatross	Albatros à queue courte	Procellariiformes	Diomedeidae		Phoebastria	Phoebastria albatrus	Phoebastria albatrus	GBIF/TaxRefine	Phoebastria albatrus (Pallas, 1769) (Animalia)	(Pallas, 1769)	(Pallas, 1769)	1769	124746280				N
167	species	Cory's Shearwater	Puffin cendré	Procellariiformes	Procellariidae		Calonectris	Calonectris diomedea	Calonectris diomedea	GBIF/TaxRefine	Calonectris diomedea (Scopoli, 1769) (Animalia)	(Scopoli, 1769)	(Scopoli, 1769)	1769	127942339				N
527	species	Parakeet Auklet	Starique perroquet	Charadriiformes	Alcidae		Aethia	Aethia psittacula	Aethia psittacula	GBIF/TaxRefine	Aethia psittacula (Pallas, 1769) (Animalia)	(Pallas, 1769)	(Pallas, 1769)	1769	124745645
530	species	Crested Auklet	Starique cristatelle	Charadriiformes	Alcidae		Aethia	Aethia cristatella	Aethia cristatella	GBIF/TaxRefine	Aethia cristatella (Pallas, 1769) (Animalia)	(Pallas, 1769)	(Pallas, 1769)	1769	124745646
534	species	Tufted Puffin	Macareux huppé	Charadriiformes	Alcidae		Fratercula	Fratercula cirrhata	Fratercula cirrhata	GBIF/TaxRefine	Fratercula cirrhata (Pallas, 1769) (Animalia)	(Pallas, 1769)	(Pallas, 1769)	1769	124745652
664	species	Barn Owl	Effraie des clochers	Strigiformes	Tytonidae		Tyto	Tyto alba	Tyto alba	GBIF/TaxRefine	Tyto alba (Scopoli, 1769) (Animalia)	(Scopoli, 1769)	(Scopoli, 1769)	1769	131483417
586	species	Rose-ringed Parakeet	Perruche à collier	Psittaciformes	Psittacidae	Psittacinae	Psittacula	Psittacula krameri	Psittacula krameri	GBIF/TaxRefine	Psittacula krameri (Scopoli, 1769) (Animalia)	(Scopoli, 1769)	(Scopoli, 1769)	1769	131483275			I
1824	species	Crested Oropendola	Cassique huppé	Passeriformes	Icteridae		Psarocolius	Psarocolius decumanus	Psarocolius decumanus	GBIF/TaxRefine	Psarocolius decumanus (Pallas, 1769) (Animalia)	(Pallas, 1769)	(Pallas, 1769)	1769	131498046
495	species	Caspian Tern	Sterne caspienne	Charadriiformes	Laridae	Sterninae	Hydroprogne	Hydroprogne caspia	Hydroprogne caspia	GBIF/TaxRefine	Hydroprogne caspia (Pallas, 1770) (Animalia)	(Pallas, 1770)	(Pallas, 1770)	1770	127942186
1850	species	Common Rosefinch	Roselin cramoisi	Passeriformes	Fringillidae	Carduelinae	Carpodacus	Carpodacus erythrinus	Carpodacus erythrinus	GBIF/TaxRefine	Carpodacus erythrinus (Pallas, 1770) (Animalia)	(Pallas, 1770)	(Pallas, 1770)	1770	131482750				N
709	species	Common Nighthawk	Engoulevent d'Amérique	Caprimulgiformes	Caprimulgidae	Chordeilinae	Chordeiles	Chordeiles minor	Chordeiles minor	GBIF/TaxRefine	Chordeiles minor (J. R. Forster, 1771) (Animalia)	(J. R. Forster, 1771)	(J. R. Forster, 1771)	1771	131881294
331	species	Peregrine Falcon	Faucon pèlerin	Falconiformes	Falconidae	Falconinae	Falco	Falco peregrinus	Falco peregrinus	GBIF/TaxRefine	Falco peregrinus Tunstall, 1771 (Animalia)	Tunstall, 1771	Tunstall, 1771	1771	131482892
1515	species	Gray Wagtail	Bergeronnette des ruisseaux	Passeriformes	Motacillidae		Motacilla	Motacilla cinerea	Motacilla cinerea	GBIF/TaxRefine	Motacilla cinerea Tunstall, 1771 (Animalia)	Tunstall, 1771	Tunstall, 1771	1771	131483096	A
1521	species	American Pipit	Pipit d'Amérique	Passeriformes	Motacillidae		Anthus	Anthus rubescens	Anthus rubescens	GBIF/TaxRefine	Anthus rubescens (Tunstall, 1771) (Animalia)	(Tunstall, 1771)	(Tunstall, 1771)	1771	124750766
1736	species	Pine Bunting	Bruant à calotte blanche	Passeriformes	Emberizidae		Emberiza	Emberiza leucocephalos	Emberiza leucocephalos	GBIF/TaxRefine	Emberiza leucocephalos S. G. Gmelin, 1771 (Animalia)	S. G. Gmelin, 1771	S. G. Gmelin, 1771	1771	119127971	A
1569	species	Blackpoll Warbler	Paruline rayée	Passeriformes	Parulidae		Setophaga	Setophaga striata	Setophaga striata	GBIF/TaxRefine	Muscicapa striata		(J. R. Forster, 1772)	1772	126345833
412	species	Eskimo Curlew	Courlis esquimau	Charadriiformes	Scolopacidae	Scolopacinae	Numenius	Numenius borealis	Numenius borealis	GBIF/TaxRefine	Numenius borealis (J. R. Forster, 1772) (Animalia)	(J. R. Forster, 1772)	(J. R. Forster, 1772)	1772	119125263
698	species	Great Gray Owl	Chouette lapone	Strigiformes	Strigidae		Strix	Strix nebulosa	Strix nebulosa	GBIF/TaxRefine	Strix nebulosa Forster, 1772 (Animalia)	Forster, 1772	J. R. Forster, 1772	1772	124744586
1338	species	Boreal Chickadee	Mésange à tête brune	Passeriformes	Paridae		Poecile	Poecile hudsonicus	Poecile hudsonicus	GBIF/TaxRefine	Poecile hudsonicus (J. R. Forster, 1772) [=> Poecile hudsonica (J. R. Forster, 1772)] (Animalia)	(J. R. Forster, 1772)	(J. R. Forster, 1772)	1772	119150015
1728	species	White-crowned Sparrow	Bruant à couronne blanche	Passeriformes	Emberizidae		Zonotrichia	Zonotrichia leucophrys	Zonotrichia leucophrys	GBIF/TaxRefine	Zonotrichia leucophrys (Forster, 1772) (Animalia)	(Forster, 1772)	(J. R. Forster, 1772)	1772	131483439
1424	species	Red-flanked Bluetail	Rossignol à flancs roux	Passeriformes	Muscicapidae		Tarsiger	Tarsiger cyanurus	Tarsiger cyanurus	GBIF/TaxRefine	Tarsiger cyanurus (Pallas, 1773) (Animalia)	(Pallas, 1773)	(Pallas, 1773)	1773	131483378	A
1740	species	Yellow-breasted Bunting	Bruant auréole	Passeriformes	Emberizidae		Emberiza	Emberiza aureola	Emberiza aureola	GBIF/TaxRefine	Emberiza aureola Pallas, 1773 (Animalia)	Pallas, 1773	Pallas, 1773	1773	131482864	A
480	species	Ivory Gull	Mouette blanche	Charadriiformes	Laridae	Larinae	Pagophila	Pagophila eburnea	Pagophila eburnea	GBIF/TaxRefine	Pagophila eburnea (Phipps, 1774) (Animalia)	(Phipps, 1774)	(Phipps, 1774)	1774	131483148
33	species	Falcated Duck	Canard à faucilles	Anseriformes	Anatidae	Anatinae	Anas	Anas falcata	Anas falcata	GBIF/TaxRefine	Anas falcata Georgi, 1775 (Animalia)	Georgi, 1775	Georgi, 1775	1775	131482604	A
48	species	Baikal Teal	Sarcelle élégante	Anseriformes	Anatidae	Anatinae	Anas	Anas formosa	Anas formosa	GBIF/TaxRefine	Anas formosa Georgi, 1775 (Animalia)	Georgi, 1775	Georgi, 1775	1775	131482605	A
395	species	Terek Sandpiper	Chevalier bargette	Charadriiformes	Scolopacidae	Scolopacinae	Xenus	Xenus cinereus	Xenus cinereus	GBIF/TaxRefine	Xenus cinereus (Güldenstädt, 1775) (Animalia)	(Güldenstädt, 1775)	(Güldenstädt, 1775)	1775	131483436				N
9851	species	Gray-necked Wood-Rail	Râle de Cayenne	Gruiformes	Rallidae		Aramides	Aramides cajaneus	Aramides cajaneus	Avibase	Fulica Cajanea		(P. L. Statius Müller, 1776)	1776	131880209
1749	species	Buff-throated Saltator	Saltator des grands-bois	Passeriformes	<i>Incertae Sedis</i>		Saltator	Saltator maximus	Saltator maximus	Avibase	Tanagra maxima		(P. L. Statius Müller, 1776)	1776	131881398
234	species	Tricolored Heron	Aigrette tricolore	Pelecaniformes	Ardeidae		Egretta	Egretta tricolor	Egretta tricolor	GBIF/TaxRefine	Egretta tricolor (Statius Muller, 1776) (Animalia)	(Statius Muller, 1776)	(P. L. Statius Müller, 1776)	1776	119124068
391	species	Black-necked Stilt	Échasse d'Amérique	Charadriiformes	Recurvirostridae		Himantopus	Himantopus mexicanus	Himantopus mexicanus	Avibase	Charadrius Mexicanus		(P. L. Statius Müller, 1776)	1776	131879723
373	species	American Golden-Plover	Pluvier bronzé	Charadriiformes	Charadriidae	Charadriinae	Pluvialis	Pluvialis dominica	Pluvialis dominica	Avibase	Charadrius Dominicus		(P. L. Statius Müller, 1776)	1776	126337951
375	species	Lesser Sand-Plover	Pluvier de Mongolie	Charadriiformes	Charadriidae	Charadriinae	Charadrius	Charadrius mongolus	Charadrius mongolus	Avibase	Charadrius mongolus		Pallas, 1776	1776	124745468				N
431	species	Red-necked Stint	Bécasseau à col roux	Charadriiformes	Scolopacidae	Scolopacinae	Calidris	Calidris ruficollis	Calidris ruficollis	GBIF/TaxRefine	Calidris ruficollis (Pallas, 1776) (Animalia)	(Pallas, 1776)	(Pallas, 1776)	1776	131482728
461	species	Little Gull	Mouette pygmée	Charadriiformes	Laridae	Larinae	Hydrocoloeus	Hydrocoloeus minutus	Hydrocoloeus minutus	GBIF/TaxRefine	Hydrocoloeus minutus (Pallas, 1776) (Animalia)	(Pallas, 1776)	(Pallas, 1776)	1776	127942193
927	species	Great Jacamar	Grand Jacamar	Piciformes	Galbulidae		Jacamerops	Jacamerops aureus	Jacamerops aureus	GBIF/TaxRefine	Jacamerops aureus (Statius Muller, 1776) (Animalia)	(Statius Muller, 1776)	(P. L. Statius Müller, 1776)	1776	119128080
944	species	Hispaniolan Woodpecker	Pic d'Hispaniola	Piciformes	Picidae	Picinae	Melanerpes	Melanerpes striatus	Melanerpes striatus	GBIF/TaxRefine	Melanerpes striatus (Statius Muller, 1776) (Animalia)	(Statius Muller, 1776)	(P. L. Statius Müller, 1776)	1776	119127723
587	species	Painted Parakeet	Conure versicolore	Psittaciformes	Psittacidae	Arinae	Pyrrhura	Pyrrhura picta	Pyrrhura picta	Avibase	Pyrrhura picta		(P. L. Statius Müller, 1776)	1776	126339749
613	species	Orange-chinned Parakeet	Toui à menton d'or	Psittaciformes	Psittacidae	Arinae	Brotogeris	Brotogeris jugularis	Brotogeris jugularis	Avibase	Psittacus jugularis		(P. L. Statius Müller, 1776)	1776	131879744
614	species	White-winged Parakeet	Toui à ailes variées	Psittaciformes	Psittacidae	Arinae	Brotogeris	Brotogeris versicolurus	Brotogeris versicolurus	Avibase			(P. L. Statius Müller, 1776)	1776	126339668			I
625	species	Hispaniolan Parrot	Amazone d'Hispaniola	Psittaciformes	Psittacidae	Arinae	Amazona	Amazona ventralis	Amazona ventralis	Avibase			(P. L. Statius Müller, 1776)	1776	126339701
635	species	Red-necked Parrot	Amazone de Bouquet	Psittaciformes	Psittacidae	Arinae	Amazona	Amazona arausiaca	Amazona arausiaca	Avibase			(P. L. Statius Müller, 1776)	1776	126339720
636	species	St. Lucia Parrot	Amazone de Sainte-Lucie	Psittaciformes	Psittacidae	Arinae	Amazona	Amazona versicolor	Amazona versicolor	Avibase			(P. L. Statius Müller, 1776)	1776	126339721
1115	species	Royal Flycatcher	Moucherolle royal	Passeriformes	Tyrannidae	Fluvicolinae	Onychorhynchus	Onychorhynchus coronatus	Onychorhynchus coronatus	Avibase			(P. L. Statius Müller, 1776)	1776	126340173
1120	species	Bran-colored Flycatcher	Moucherolle fascié	Passeriformes	Tyrannidae	Fluvicolinae	Myiophobus	Myiophobus fasciatus	Myiophobus fasciatus	GBIF/TaxRefine	Myiophobus fasciatus (Statius Muller, 1776) (Animalia)	(Statius Muller, 1776)	(P. L. Statius Müller, 1776)	1776	131881911
1170	species	Brown-crested Flycatcher	Tyran de Wied	Passeriformes	Tyrannidae	Tyranninae	Myiarchus	Myiarchus tyrannulus	Myiarchus tyrannulus	GBIF/TaxRefine	Myiarchus tyrannulus (Statius Muller, 1776) (Animalia)	(Statius Muller, 1776)	(P. L. Statius Müller, 1776)	1776	131497899
1187	species	Streaked Flycatcher	Tyran audacieux	Passeriformes	Tyrannidae	Tyranninae	Myiodynastes	Myiodynastes maculatus	Myiodynastes maculatus	GBIF/TaxRefine	Myiodynastes maculatus (Statius Muller, 1776) (Animalia)	(Statius Muller, 1776)	(P. L. Statius Müller, 1776)	1776	131881391
1209	species	Purple-throated Fruitcrow	Coracine noire	Passeriformes	Cotingidae		Querula	Querula purpurata	Querula purpurata	Avibase			(P. L. Statius Müller, 1776)	1776	126340137
1421	species	Siberian Rubythroat	Rossignol calliope	Passeriformes	Muscicapidae		Luscinia	Luscinia calliope	Luscinia calliope	GBIF/TaxRefine	Luscinia calliope (Pallas, 1776) (Animalia)	(Pallas, 1776)	(Pallas, 1776)	1776	124748910	A
1423	species	Siberian Blue Robin	Rossignol bleu	Passeriformes	Muscicapidae		Luscinia	Luscinia cyane	Luscinia cyane	GBIF/TaxRefine	Luscinia cyane (Pallas, 1776) (Animalia)	(Pallas, 1776)	(Pallas, 1776)	1776	124748917	A
1505	species	Scaly-breasted Thrasher	Moqueur grivotte	Passeriformes	Mimidae		Allenia	Allenia fusca	Allenia fusca	Avibase			(P. L. Statius Müller, 1776)	1776	126344004
1512	species	Siberian Accentor	Accenteur montanelle	Passeriformes	Prunellidae		Prunella	Prunella montanella	Prunella montanella	GBIF/TaxRefine	Prunella montanella (Pallas, 1776) (Animalia)	(Pallas, 1776)	(Pallas, 1776)	1776	124750783	A
1514	species	Citrine Wagtail	Bergeronnette citrine	Passeriformes	Motacillidae		Motacilla	Motacilla citreola	Motacilla citreola	GBIF/TaxRefine	Motacilla citreola Pallas, 1776 (Animalia)	Pallas, 1776	Pallas, 1776	1776	131483098	A
1556	species	Blackburnian Warbler	Paruline à gorge orangée	Passeriformes	Parulidae		Setophaga	Setophaga fusca	Setophaga fusca	Avibase			(P. L. Statius Müller, 1776)	1776	126345831
1672	species	Red-crested Cardinal	Paroare huppé	Passeriformes	Thraupidae		Paroaria	Paroaria coronata	Paroaria coronata	GBIF/TaxRefine	Paroaria coronata (J. F. Miller, 1776) (Animalia)	(J. F. Miller, 1776)	(J. F. Miller, 1776)	1776	119127198		H	I
1725	species	Rufous-collared Sparrow	Bruant chingolo	Passeriformes	Emberizidae		Zonotrichia	Zonotrichia capensis	Zonotrichia capensis	Avibase			(P. L. Statius Müller, 1776)	1776	131881415
2055	species	Yellow-browed Bunting	Bruant à sourcils jaunes	Passeriformes	Emberizidae		Emberiza	Emberiza chrysophrys	Emberiza chrysophrys	GBIF/TaxRefine	Emberiza chrysophrys Pallas, 1776 (Animalia)	Pallas, 1776	Pallas, 1776	1776	131482869	A
1737	species	Little Bunting	Bruant nain	Passeriformes	Emberizidae		Emberiza	Emberiza pusilla	Emberiza pusilla	GBIF/TaxRefine	Emberiza pusilla Pallas, 1776 (Animalia)	Pallas, 1776	Pallas, 1776	1776	131482876	A
1738	species	Rustic Bunting	Bruant rustique	Passeriformes	Emberizidae		Emberiza	Emberiza rustica	Emberiza rustica	GBIF/TaxRefine	Emberiza rustica Pallas, 1776 (Animalia)	Pallas, 1776	Pallas, 1776	1776	131482879	A
1784	species	Rusty Blackbird	Quiscale rouilleux	Passeriformes	Icteridae		Euphagus	Euphagus carolinus	Euphagus carolinus	GBIF/TaxRefine	Euphagus carolinus (Statius Muller, 1776) (Animalia)	(Statius Muller, 1776)	(P. L. Statius Müller, 1776)	1776	119126882
10371	species	House Finch	Roselin familier	Passeriformes	Fringillidae	Carduelinae	Haemorhous	Haemorhous mexicanus	Haemorhous mexicanus	Avibase			(P. L. Statius Müller, 1776)	1776	110600924
1871	species	Yellow-fronted Canary	Serin du Mozambique	Passeriformes	Fringillidae	Carduelinae	Serinus	Serinus mozambicus	Serinus mozambicus	Avibase			(P. L. Statius Müller, 1776)	1776	111381222			I
1909	species	Village Weaver	Tisserin gendarme	Passeriformes	Ploceidae	Ploceinae	Ploceus	Ploceus cucullatus	Ploceus cucullatus	Avibase			(P. L. Statius Müller, 1776)	1776	124750838			I
1901	species	Iiwi	Iiwi rouge	Passeriformes	Fringillidae	Carduelinae	Vestiaria	Vestiaria coccinea	Vestiaria coccinea	Avibase	Certhia coccinea		(J. R. Forster, 1780)	1780	126345366		H
103	species	Rock Ptarmigan	Lagopède alpin	Galliformes	Phasianidae	Tetraoninae	Lagopus	Lagopus muta	Lagopus muta	GBIF/TaxRefine	Lagopus muta (Montin, 1781) (Animalia)	(Montin, 1781)	(Montin, 1781)	1781	119135926
363	species	Sunbittern	Caurale soleil	Eurypygiformes	Eurypygidae		Eurypyga	Eurypyga helias	Eurypyga helias	GBIF/TaxRefine	Eurypyga helias (Pallas, 1781) (Animalia)	(Pallas, 1781)	(Pallas, 1781)	1781	127942283
232	species	Snowy Egret	Aigrette neigeuse	Pelecaniformes	Ardeidae		Egretta	Egretta thula	Egretta thula	GBIF/TaxRefine	Egretta thula (Molina, 1782) (Animalia)	(Molina, 1782)	(Molina, 1782)	1782	131881259
370	species	Southern Lapwing	Vanneau téro	Charadriiformes	Charadriidae	Vanellinae	Vanellus	Vanellus chilensis	Vanellus chilensis	GBIF/TaxRefine	Vanellus chilensis (Molina, 1782) (Animalia)	(Molina, 1782)	(Molina, 1782)	1782	131497947				N
692	species	Burrowing Owl	Chevêche des terriers	Strigiformes	Strigidae		Athene	Athene cunicularia	Athene cunicularia	GBIF/TaxRefine	Athene cunicularia (Molina, 1782) (Animalia)	(Molina, 1782)	(Molina, 1782)	1782	124744627
1600	species	Hooded Warbler	Paruline à capuchon	Passeriformes	Parulidae		Setophaga	Setophaga citrina	Setophaga citrina	Avibase	Muscicapa citrina		(Boddaert, 1783)	1783	111377687
3	species	Little Tinamou	Tinamou soui	Tinamiformes	Tinamidae		Crypturellus	Crypturellus soui	Crypturellus soui	GBIF/TaxRefine	Crypturellus soui (Hermann, 1783) (Animalia)	(Hermann, 1783)	(Hermann, 1783)	1783	131881256
1987	species	Red-necked Grebe	Grèbe jougris	Podicipediformes	Podicipedidae		Podiceps	Podiceps grisegena	Podiceps grisegena	GBIF/TaxRefine	Podiceps grisegena (Boddaert, 1783) (Animalia)	(Boddaert, 1783)	(Boddaert, 1783)	1783	131483253
197	species	Red-tailed Tropicbird	Phaéton à brins rouges	Phaethontiformes	Phaethontidae		Phaethon	Phaethon rubricauda	Phaethon rubricauda	GBIF/TaxRefine	Phaethon rubricauda Boddaert, 1783 (Animalia)	Boddaert, 1783	Boddaert, 1783	1783	124745975
202	species	Brown Booby	Fou brun	Suliformes	Sulidae		Sula	Sula leucogaster	Sula leucogaster	GBIF/TaxRefine	Sula leucogaster (Boddaert, 1783) (Animalia)	(Boddaert, 1783)	(Boddaert, 1783)	1783	127942225
221	species	Rufescent Tiger-Heron	Onoré rayé	Pelecaniformes	Ardeidae		Tigrisoma	Tigrisoma lineatum	Tigrisoma lineatum	GBIF/TaxRefine	Tigrisoma lineatum (Boddaert, 1783) (Animalia)	(Boddaert, 1783)	(Boddaert, 1783)	1783	127942245
241	species	Capped Heron	Héron coiffé	Pelecaniformes	Ardeidae		Pilherodius	Pilherodius pileatus	Pilherodius pileatus	GBIF/TaxRefine	Pilherodius pileatus (Boddaert, 1783) (Animalia)	(Boddaert, 1783)	(Boddaert, 1783)	1783	131881799
250	species	Buff-necked Ibis	Ibis mandore	Pelecaniformes	Threskiornithidae	Threskiornithinae	Theristicus	Theristicus caudatus	Theristicus caudatus	GBIF/TaxRefine	Theristicus caudatus (Boddaert, 1783) (Animalia)	(Boddaert, 1783)	(Boddaert, 1783)	1783	127942413	A
269	species	Black Kite	Milan noir	Accipitriformes	Accipitridae		Milvus	Milvus migrans	Milvus migrans	GBIF/TaxRefine	Milvus migrans (Boddaert, 1783) (Animalia)	(Boddaert, 1783)	(Boddaert, 1783)	1783	131483082	A	H
340	species	Clapper Rail	Râle gris	Gruiformes	Rallidae		Rallus	Rallus longirostris	Rallus longirostris			Boddaert, 1783			124761757
350	species	Yellow-breasted Crake	Marouette à sourcils blancs	Gruiformes	Rallidae		Porzana	Porzana flaviventer	Porzana flaviventer	GBIF/TaxRefine	Porzana flaviventer (Boddaert, 1783) (Animalia)	(Boddaert, 1783)	(Boddaert, 1783)	1783	127942276
354	species	Spotted Rail	Râle tacheté	Gruiformes	Rallidae		Pardirallus	Pardirallus maculatus	Pardirallus maculatus	GBIF/TaxRefine	Pardirallus maculatus (Boddaert, 1783) (Animalia)	(Boddaert, 1783)	(Boddaert, 1783)	1783	127942281
362	species	Sungrebe	Grébifoulque d'Amérique	Gruiformes	Heliornithidae		Heliornis	Heliornis fulica	Heliornis fulica	GBIF/TaxRefine	Heliornis fulica (Boddaert, 1783) (Animalia)	(Boddaert, 1783)	(Boddaert, 1783)	1783	127942282
504	species	Royal Tern	Sterne royale	Charadriiformes	Laridae	Sterninae	Thalasseus	Thalasseus maximus	Thalasseus maximus	GBIF/TaxRefine	Thalasseus maximus (Boddaert, 1783) (Animalia)	(Boddaert, 1783)	(Boddaert, 1783)	1783	127942201
654	species	Hispaniolan Lizard-Cuckoo	Tacco d'Hispaniola	Cuculiformes	Cuculidae	Cuculinae	Coccyzus	Coccyzus longirostris	Coccyzus longirostris	Avibase	Cuculus longirostris		(Hermann, 1783)	1783	126337309
708	species	Lesser Nighthawk	Engoulevent minime	Caprimulgiformes	Caprimulgidae	Chordeilinae	Chordeiles	Chordeiles acutipennis	Chordeiles acutipennis	GBIF/TaxRefine	Chordeiles acutipennis (Hermann, 1783) (Animalia)	(Hermann, 1783)	(Hermann, 1783)	1783	131881295
719	species	Rufous Nightjar	Engoulevent roux	Caprimulgiformes	Caprimulgidae	Caprimulginae	Antrostomus	Antrostomus rufus	Antrostomus rufus	GBIF/TaxRefine	Antrostomus rufus Boddaert, 1783 (Animalia)	Boddaert, 1783	Boddaert, 1783	1783	110465270
749	species	Lesser Antillean Swift	Martinet chiquesol	Apodiformes	Apodidae	Chaeturinae	Chaetura	Chaetura martinica	Chaetura martinica	GBIF/TaxRefine	Chaetura martinica (Hermann, 1783) (Animalia)	(Hermann, 1783)	(Hermann, 1783)	1783	124744093
920	species	Pied Puffbird	Tamatia pie	Piciformes	Bucconidae		Notharchus	Notharchus tectus	Notharchus tectus	GBIF/TaxRefine	Notharchus tectus (Boddaert, 1783) (Animalia)	(Boddaert, 1783)	(Boddaert, 1783)	1783	124743206
978	species	Spot-breasted Woodpecker	Pic de Cayenne	Piciformes	Picidae	Picinae	Colaptes	Colaptes punctigula	Colaptes punctigula	GBIF/TaxRefine	Colaptes punctigula (Boddaert, 1783) (Animalia)	(Boddaert, 1783)	(Boddaert, 1783)	1783	131881946
317	species	Red-throated Caracara	Caracara à gorge rouge	Falconiformes	Falconidae	Caracarinae	Ibycter	Ibycter americanus	Ibycter americanus	GBIF/TaxRefine	Ibycter americanus (Boddaert, 1783) (Animalia)	(Boddaert, 1783)	(Boddaert, 1783)	1783	124745891
589	species	Monk Parakeet	Conure veuve	Psittaciformes	Psittacidae	Arinae	Myiopsitta	Myiopsitta monachus	Myiopsitta monachus	GBIF/TaxRefine	Myiopsitta monachus (Boddaert, 1783) (Animalia)	(Boddaert, 1783)	(Boddaert, 1783)	1783	124743947			I
626	species	Puerto Rican Parrot	Amazone de Porto Rico	Psittaciformes	Psittacidae	Arinae	Amazona	Amazona vittata	Amazona vittata	GBIF/TaxRefine	Amazona vittata (Boddaert, 1783) (Animalia)	(Boddaert, 1783)	(Boddaert, 1783)	1783	124744005
631	species	Mealy Parrot	Amazone poudrée	Psittaciformes	Psittacidae	Arinae	Amazona	Amazona farinosa	Amazona farinosa	Avibase	Psittacus farinosus		(Boddaert, 1783)	1783	131879736
1051	species	White-fringed Antwren	Grisin de Cayenne	Passeriformes	Thamnophilidae		Formicivora	Formicivora grisea	Formicivora grisea	GBIF/TaxRefine	Formicivora grisea (Boddaert, 1783) (Animalia)	(Boddaert, 1783)	(Boddaert, 1783)	1783	131881380
1061	species	Wing-banded Antbird	Palicour de Cayenne	Passeriformes	Thamnophilidae		Myrmornis	Myrmornis torquata	Myrmornis torquata	GBIF/TaxRefine	Myrmornis torquata (Boddaert, 1783) (Animalia)	(Boddaert, 1783)	(Boddaert, 1783)	1783	124747079
1156	species	Vermilion Flycatcher	Moucherolle vermillon	Passeriformes	Tyrannidae	Fluvicolinae	Pyrocephalus	Pyrocephalus rubinus	Pyrocephalus rubinus	Avibase	Muscicapa rubinus		(Boddaert, 1783)	1783	131881312
1157	species	Pied Water-Tyrant	Moucherolle pie	Passeriformes	Tyrannidae	Fluvicolinae	Fluvicola	Fluvicola pica	Fluvicola pica	GBIF/TaxRefine	Fluvicola pica (Boddaert, 1783) (Animalia)	(Boddaert, 1783)	(Boddaert, 1783)	1783	131881379
2023	species	Cinereous Becard	Bécarde cendrée	Passeriformes	Tityridae		Pachyramphus	Pachyramphus rufus	Pachyramphus rufus	GBIF/TaxRefine	Pachyramphus rufus (Boddaert, 1783) (Animalia)	(Boddaert, 1783)	(Boddaert, 1783)	1783	131881682
1233	species	White-eyed Vireo	Viréo aux yeux blancs	Passeriformes	Vireonidae		Vireo	Vireo griseus	Vireo griseus	GBIF/TaxRefine	Vireo griseus (Boddaert, 1783) (Animalia)	(Boddaert, 1783)	(Boddaert, 1783)	1783	124747883
1275	species	Green Jay	Geai vert	Passeriformes	Corvidae		Cyanocorax	Cyanocorax yncas	Cyanocorax yncas	GBIF/TaxRefine	Cyanocorax yncas (Boddaert, 1783) (Animalia)	(Boddaert, 1783)	(Boddaert, 1783)	1783	131881333
1339	species	Gray-headed Chickadee	Mésange lapone	Passeriformes	Paridae		Poecile	Poecile cinctus	Poecile cinctus	GBIF/TaxRefine	Poecile cinctus (Boddaert, 1783) [=> Poecile cincta (Boddaert, 1783)] (Animalia)	(Boddaert, 1783)	(Boddaert, 1783)	1783	119150013
1577	species	Prothonotary Warbler	Paruline orangée	Passeriformes	Parulidae		Protonotaria	Protonotaria citrea	Protonotaria citrea	GBIF/TaxRefine	Protonotaria citrea (Boddaert, 1783) (Animalia)	(Boddaert, 1783)	(Boddaert, 1783)	1783	124751436
1632	species	White-lined Tanager	Tangara à galons blancs	Passeriformes	Thraupidae		Tachyphonus	Tachyphonus rufus	Tachyphonus rufus	GBIF/TaxRefine	Tachyphonus rufus (Boddaert, 1783) (Animalia)	(Boddaert, 1783)	(Boddaert, 1783)	1783	131498050
1791	species	Greater Antillean Grackle	Quiscale noir	Passeriformes	Icteridae		Quiscalus	Quiscalus niger	Quiscalus niger	GBIF/TaxRefine	Quiscalus niger (Boddaert, 1783) (Animalia)	(Boddaert, 1783)	(Boddaert, 1783)	1783	124752049
1795	species	Brown-headed Cowbird	Vacher à tête brune	Passeriformes	Icteridae		Molothrus	Molothrus ater	Molothrus ater	GBIF/TaxRefine	Molothrus ater (Boddaert, 1783) (Animalia)	(Boddaert, 1783)	(Boddaert, 1783)	1783	124752057
544	species	Ring-tailed Pigeon	Pigeon de la Jamaïque	Columbiformes	Columbidae		Patagioenas	Patagioenas caribaea	Patagioenas caribaea	GBIF/TaxRefine	Patagioenas caribaea (Jacquin, 1784) (Animalia)	(Jacquin, 1784)	(Jacquin, 1784)	1784	119135229
318	species	Crested Caracara	Caracara du Nord	Falconiformes	Falconidae	Caracarinae	Caracara	Caracara cheriway	Caracara cheriway	GBIF/TaxRefine	Caracara cheriway (Jacquin, 1784) (Animalia)	(Jacquin, 1784)	(Jacquin, 1784)	1784	131881274
144	species	Light-mantled Albatross	Albatros fuligineux	Procellariiformes	Diomedeidae		Phoebetria	Phoebetria palpebrata	Phoebetria palpebrata	Avibase	Diomedea palpebrata		(J. R. Forster, 1785)	1785	124746292	A
383	species	Little Ringed Plover	Pluvier petit-gravelot	Charadriiformes	Charadriidae	Charadriinae	Charadrius	Charadrius dubius	Charadrius dubius	GBIF/TaxRefine	Charadrius dubius Scopoli, 1786 (Animalia)	Scopoli, 1786	Scopoli, 1786	1786	131482770	A
485	species	White Tern	Gygis blanche	Charadriiformes	Laridae	Sterninae	Gygis	Gygis alba	Gygis alba	GBIF/TaxRefine	Gygis alba (Sparrman, 1786) (Animalia)	(Sparrman, 1786)	(Sparrman, 1786)	1786	127942333
488	species	Bridled Tern	Sterne bridée	Charadriiformes	Laridae	Sterninae	Onychoprion	Onychoprion anaethetus	Onychoprion anaethetus	GBIF/TaxRefine	Onychoprion anaethetus (Scopoli, 1786) (Animalia)	(Scopoli, 1786)	(Scopoli, 1786)	1786	127942197
551	species	Spotted Dove	Tourterelle tigrine	Columbiformes	Columbidae		Streptopelia	Streptopelia chinensis	Streptopelia chinensis	GBIF/TaxRefine	Streptopelia chinensis (Scopoli, 1786) (Animalia)	(Scopoli, 1786)	(Scopoli, 1786)	1786	119125576			I
1482	species	Red-billed Leiothrix	Léiothrix jaune	Passeriformes	Timaliidae		Leiothrix	Leiothrix lutea	Leiothrix lutea	GBIF/TaxRefine	Leiothrix lutea (Scopoli, 1786) (Animalia)	(Scopoli, 1786)	(Scopoli, 1786)	1786	124750291		H	I
1425	species	White-rumped Shama	Shama à croupion blanc	Passeriformes	Muscicapidae		Copsychus	Copsychus malabaricus	Copsychus malabaricus	GBIF/TaxRefine	Copsychus malabaricus (Scopoli, 1786) (Animalia)	(Scopoli, 1786)	(Scopoli, 1786)	1786	119127415		H	I
1227	species	Hawaii Oo	Moho d'Hawaï	Passeriformes	Mohoidae		Moho	Moho nobilis	Moho nobilis	GBIF/TaxRefine	Moho nobilis (Merrem, 1786) (Animalia)	(Merrem, 1786)	(Merrem, 1786)	1786	124747675		H			†
1721	species	Fox Sparrow	Bruant fauve	Passeriformes	Emberizidae		Passerella	Passerella iliaca	Passerella iliaca	GBIF/TaxRefine	Passerella iliaca (Merrem, 1786) (Animalia)	(Merrem, 1786)	(Merrem, 1786)	1786	124751285
11	species	Taiga Bean-Goose	Oie des moissons	Anseriformes	Anatidae	Anserinae	Anser	Anser fabalis	Anser fabalis	GBIF/TaxRefine	Anser fabalis (Latham, 1787) (Animalia)	(Latham, 1787)	(Latham, 1787)	1787	131482619	A
506	species	Sandwich Tern	Sterne caugek	Charadriiformes	Laridae	Sterninae	Thalasseus	Thalasseus sandvicensis	Thalasseus sandvicensis	GBIF/TaxRefine	Thalasseus sandvicensis (Latham, 1787) (Animalia)	(Latham, 1787)	(Latham, 1787)	1787	127942185
268	species	Plumbeous Kite	Milan bleuâtre	Accipitriformes	Accipitridae		Ictinia	Ictinia plumbea	Ictinia plumbea	Avibase	Falco plumbeus		(J. F. Gmelin, 1788)	1788	131879698
2073	species	Long-winged Harrier	Busard de Buffon	Accipitriformes	Accipitridae		Circus	Circus buffoni	Circus buffoni	GBIF/TaxRefine	Circus buffoni (Gmelin, 1788) (Animalia)	(Gmelin, 1788)	(J. F. Gmelin, 1788)	1788	127942371	A
291	species	Great Black-Hawk	Buse urubu	Accipitriformes	Accipitridae		Buteogallus	Buteogallus urubitinga	Buteogallus urubitinga	GBIF/TaxRefine	Buteogallus urubitinga (Gmelin, 1788) (Animalia)	(Gmelin, 1788)	(J. F. Gmelin, 1788)	1788	127942268
295	species	Roadside Hawk	Buse à gros bec	Accipitriformes	Accipitridae		Buteo	Buteo magnirostris	Buteo magnirostris	Avibase	Falco magnirostris		(J. F. Gmelin, 1788)	1788	125843462
296	species	Red-shouldered Hawk	Buse à épaulettes	Accipitriformes	Accipitridae		Buteo	Buteo lineatus	Buteo lineatus	GBIF/TaxRefine	Buteo lineatus (Gmelin, 1788) (Animalia)	(Gmelin, 1788)	(J. F. Gmelin, 1788)	1788	124745827
305	species	Red-tailed Hawk	Buse à queue rousse	Accipitriformes	Accipitridae		Buteo	Buteo jamaicensis	Buteo jamaicensis	GBIF/TaxRefine	Buteo jamaicensis (Gmelin, 1788) (Animalia)	(Gmelin, 1788)	(J. F. Gmelin, 1788)	1788	124745840
646	species	Mangrove Cuckoo	Coulicou manioc	Cuculiformes	Cuculidae	Cuculinae	Coccyzus	Coccyzus minor	Coccyzus minor	GBIF/TaxRefine	Coccyzus minor (Gmelin, 1788) (Animalia)	(Gmelin, 1788)	(J. F. Gmelin, 1788)	1788	124743648
649	species	Chestnut-bellied Cuckoo	Tacco de pluie	Cuculiformes	Cuculidae	Cuculinae	Coccyzus	Coccyzus pluvialis	Coccyzus pluvialis	Avibase	Cuculus pluvialis		(J. F. Gmelin, 1788)	1788	126337304
661	species	Greater Ani	Ani des palétuviers	Cuculiformes	Cuculidae	Crotophaginae	Crotophaga	Crotophaga major	Crotophaga major	Avibase	Crotophaga major		(J. F. Gmelin, 1788)	1788	131879761
681	species	Great Horned Owl	Grand-duc d'Amérique	Strigiformes	Strigidae		Bubo	Bubo virginianus	Bubo virginianus	GBIF/TaxRefine	Bubo virginianus (Gmelin, 1788) (Animalia)	(Gmelin, 1788)	(J. F. Gmelin, 1788)	1788	124744551
689	species	Ferruginous Pygmy-Owl	Chevêchette brune	Strigiformes	Strigidae		Glaucidium	Glaucidium brasilianum	Glaucidium brasilianum	GBIF/TaxRefine	Glaucidium brasilianum (Gmelin, 1788) (Animalia)	(Gmelin, 1788)	(J. F. Gmelin, 1788)	1788	124744607
705	species	Northern Saw-whet Owl	Petite Nyctale	Strigiformes	Strigidae		Aegolius	Aegolius acadicus	Aegolius acadicus	GBIF/TaxRefine	Aegolius acadicus (Gmelin, 1788) (Animalia)	(Gmelin, 1788)	(J. F. Gmelin, 1788)	1788	124762273
760	species	Rufous-breasted Hermit	Ermite hirsute	Apodiformes	Trochilidae	Phaethornithinae	Glaucis	Glaucis hirsutus	Glaucis hirsutus	GBIF/TaxRefine	Glaucis hirsutus (Gmelin, 1788) (Animalia)	(Gmelin, 1788)	(J. F. Gmelin, 1788)	1788	131881080
874	species	Rufous Hummingbird	Colibri roux	Apodiformes	Trochilidae	Trochilinae	Selasphorus	Selasphorus rufus	Selasphorus rufus	GBIF/TaxRefine	Selasphorus rufus (Gmelin, 1788) (Animalia)	(Gmelin, 1788)	(J. F. Gmelin, 1788)	1788	124744454
804	species	Blue-headed Hummingbird	Colibri à tête bleue	Apodiformes	Trochilidae	Trochilinae	Cyanophaia	Cyanophaia bicolor	Cyanophaia bicolor	GBIF/TaxRefine	Cyanophaia bicolor (Gmelin, 1788) (Animalia)	(Gmelin, 1788)	(J. F. Gmelin, 1788)	1788	124744233
890	species	Black-throated Trogon	Trogon aurore	Trogoniformes	Trogonidae	Trogoninae	Trogon	Trogon rufus	Trogon rufus	GBIF/TaxRefine	Trogon rufus Gmelin, 1788 (Animalia)	Gmelin, 1788	(J. F. Gmelin, 1788)	1788	124743360
914	species	Green Kingfisher	Martin-pêcheur vert	Coraciiformes	Alcedinidae	Cerylinae	Chloroceryle	Chloroceryle americana	Chloroceryle americana	GBIF/TaxRefine	Chloroceryle americana (Gmelin, 1788) (Animalia)	(Gmelin, 1788)	(J. F. Gmelin, 1788)	1788	131881299
929	species	Collared Aracari	Araçari à collier	Piciformes	Ramphastidae	Ramphastinae	Pteroglossus	Pteroglossus torquatus	Pteroglossus torquatus	GBIF/TaxRefine	Pteroglossus torquatus (Gmelin, 1788) (Animalia)	(Gmelin, 1788)	(J. F. Gmelin, 1788)	1788	124762441
958	species	Red-breasted Sapsucker	Pic à poitrine rouge	Piciformes	Picidae	Picinae	Sphyrapicus	Sphyrapicus ruber	Sphyrapicus ruber	GBIF/TaxRefine	Sphyrapicus ruber (Gmelin, 1788) (Animalia)	(Gmelin, 1788)	(J. F. Gmelin, 1788)	1788	124742902
987	species	Crimson-crested Woodpecker	Pic de Malherbe	Piciformes	Picidae	Picinae	Campephilus	Campephilus melanoleucos	Campephilus melanoleucos	GBIF/TaxRefine	Campephilus melanoleucos (Gmelin, 1788) (Animalia)	(Gmelin, 1788)	(J. F. Gmelin, 1788)	1788	131881948
621	species	White-fronted Parrot	Amazone à front blanc	Psittaciformes	Psittacidae	Arinae	Amazona	Amazona albifrons	Amazona albifrons	GBIF/TaxRefine	Amazona albifrons (Sparrman, 1788) (Animalia)	(Sparrman, 1788)	(Sparrman, 1788)	1788	124744002
634	species	Yellow-crowned Parrot	Amazone à front jaune	Psittaciformes	Psittacidae	Arinae	Amazona	Amazona ochrocephala	Amazona ochrocephala	GBIF/TaxRefine	Amazona ochrocephala (Gmelin, 1788) (Animalia)	(Gmelin, 1788)	(J. F. Gmelin, 1788)	1788	131881288
1024	species	Straight-billed Woodcreeper	Grimpar talapiot	Passeriformes	Furnariidae	Dendrocolaptinae	Dendroplex	Dendroplex picus	Dendroplex picus	Avibase	Oriolus Picus		(J. F. Gmelin, 1788)	1788	131880206
1009	species	Plain Xenops	Sittine brune	Passeriformes	Furnariidae	Furnariinae	Xenops	Xenops minutus	Xenops minutus	Avibase	Turdus minutus		(Sparrman, 1788)	1788	131881413
1197	species	Gray Kingbird	Tyran gris	Passeriformes	Tyrannidae	Tyranninae	Tyrannus	Tyrannus dominicensis	Tyrannus dominicensis	GBIF/TaxRefine	Tyrannus dominicensis (Gmelin, 1788) (Animalia)	(Gmelin, 1788)	(J. F. Gmelin, 1788)	1788	124746735
1934	species	Jamaican Becard	Bécarde de la Jamaïque	Passeriformes	Tityridae		Pachyramphus	Pachyramphus niger	Pachyramphus niger	GBIF/TaxRefine	Pachyramphus niger (Gmelin, 1788) (Animalia)	(Gmelin, 1788)	(J. F. Gmelin, 1788)	1788	124746777
1269	species	Steller's Jay	Geai de Steller	Passeriformes	Corvidae		Cyanocitta	Cyanocitta stelleri	Cyanocitta stelleri	GBIF/TaxRefine	Cyanocitta stelleri (J. F. Gmelin, 1788) (Animalia)	(J. F. Gmelin, 1788)	(J. F. Gmelin, 1788)	1788	119127277
1301	species	Jamaican Crow	Corneille de la Jamaïque	Passeriformes	Corvidae		Corvus	Corvus jamaicensis	Corvus jamaicensis	Avibase	Corvus jamaicensis		J. F. Gmelin, 1788	1788	126342390
2012	species	Tropical Gnatcatcher	Gobemoucheron tropical	Passeriformes	Polioptilidae		Polioptila	Polioptila plumbea	Polioptila plumbea	Avibase	Todus plumbeus		(J. F. Gmelin, 1788)	1788	131879782
1718	species	Saltmarsh Sparrow	Bruant à queue aiguë	Passeriformes	Emberizidae		Ammodramus	Ammodramus caudacutus	Ammodramus caudacutus	GBIF/TaxRefine	Ammodramus caudacutus (Gmelin, 1788) (Animalia)	(Gmelin, 1788)	(J. F. Gmelin, 1788)	1788	124761611
1788	species	Great-tailed Grackle	Quiscale à longue queue	Passeriformes	Icteridae		Quiscalus	Quiscalus mexicanus	Quiscalus mexicanus	GBIF/TaxRefine	Quiscalus mexicanus (Gmelin, 1788) (Animalia)	(Gmelin, 1788)	(J. F. Gmelin, 1788)	1788	127942338
1796	species	Giant Cowbird	Vacher géant	Passeriformes	Icteridae		Molothrus	Molothrus oryzivorus	Molothrus oryzivorus	GBIF/TaxRefine	Molothrus oryzivorus (Gmelin, 1788) (Animalia)	(Gmelin, 1788)	(J. F. Gmelin, 1788)	1788	131881083
1885	species	Hawaii Amakihi	Amakihi familier	Passeriformes	Fringillidae	Carduelinae	Hemignathus	Hemignathus virens	Hemignathus virens	GBIF/TaxRefine	Hemignathus virens (Gmelin, 1788) (Animalia)	(Gmelin, 1788)	(J. F. Gmelin, 1788)	1788	119127212		H
1889	species	Lesser Akialoa	Hémignathe akialoa	Passeriformes	Fringillidae	Carduelinae	Hemignathus	Hemignathus obscurus	Hemignathus obscurus	GBIF/TaxRefine	Hemignathus obscurus (Gmelin, 1788) (Animalia)	(Gmelin, 1788)	(J. F. Gmelin, 1788)	1788	124761772		H			†
1902	species	Hawaii Mamo	Drépanide mamo	Passeriformes	Fringillidae	Carduelinae	Drepanis	Drepanis pacifica	Drepanis pacifica	GBIF/TaxRefine	Drepanis pacifica (Gmelin, 1788) (Animalia)	(Gmelin, 1788)	(J. F. Gmelin, 1788)	1788	124751231		H			†
1905	species	Apapane	Picchion cramoisi	Passeriformes	Fringillidae	Carduelinae	Himatione	Himatione sanguinea	Himatione sanguinea	GBIF/TaxRefine	Himatione sanguinea (Gmelin, 1788) (Animalia)	(Gmelin, 1788)	(J. F. Gmelin, 1788)	1788	124751234		H
10411	species	Surfbird	Bécasseau du ressac	Charadriiformes	Scolopacidae	Scolopacinae	Calidris	Calidris virgata	Calidris virgata	Avibase	Tringa virgata		(J. F. Gmelin, 1789)	1789
727	species	White-tailed Nightjar	Engoulevent coré	Caprimulgiformes	Caprimulgidae	Caprimulginae	Hydropsalis	Hydropsalis cayennensis	Hydropsalis cayennensis	Avibase	Caprimulgus cayennensis		J. F. Gmelin, 1789	1789
1	species	Great Tinamou	Grand Tinamou	Tinamiformes	Tinamidae		Tinamus	Tinamus major	Tinamus major	GBIF/TaxRefine	Tinamus major (Gmelin, 1789) (Animalia)	(Gmelin, 1789)	(J. F. Gmelin, 1789)	1789	124742317
24	species	Mute Swan	Cygne tuberculé	Anseriformes	Anatidae	Anserinae	Cygnus	Cygnus olor	Cygnus olor	GBIF/TaxRefine	Cygnus olor (Gmelin, 1789) (Animalia)	(Gmelin, 1789)	(J. F. Gmelin, 1789)	1789	124742674			I
35	species	American Wigeon	Canard d'Amérique	Anseriformes	Anatidae	Anatinae	Anas	Anas americana	Anas americana	GBIF/TaxRefine	Anas americana Gmelin, 1789 (Animalia)	Gmelin, 1789	J. F. Gmelin, 1789	1789	131482598
62	species	Labrador Duck	Eider du Labrador	Anseriformes	Anatidae	Anatinae	Camptorhynchus	Camptorhynchus labradorius	Camptorhynchus labradorius	GBIF/TaxRefine	Camptorhynchus labradorius (Gmelin, 1789) (Animalia)	(Gmelin, 1789)	(J. F. Gmelin, 1789)	1789	124742796					†
69	species	Barrow's Goldeneye	Garrot d'Islande	Anseriformes	Anatidae	Anatinae	Bucephala	Bucephala islandica	Bucephala islandica	GBIF/TaxRefine	Bucephala islandica (Gmelin, 1789) (Animalia)	(Gmelin, 1789)	(J. F. Gmelin, 1789)	1789	124742803
75	species	Ruddy Duck	Érismature rousse	Anseriformes	Anatidae	Anatinae	Oxyura	Oxyura jamaicensis	Oxyura jamaicensis	GBIF/TaxRefine	Oxyura jamaicensis (Gmelin, 1789) (Animalia)	(Gmelin, 1789)	(J. F. Gmelin, 1789)	1789	131881261
125	species	Marbled Wood-Quail	Tocro de Guyane	Galliformes	Odontophoridae		Odontophorus	Odontophorus gujanensis	Odontophorus gujanensis	GBIF/TaxRefine	Odontophorus gujanensis (Gmelin, 1789) (Animalia)	(Gmelin, 1789)	(J. F. Gmelin, 1789)	1789	124742632
88	species	Gray Francolin	Francolin gris	Galliformes	Phasianidae	Phasianinae	Francolinus	Francolinus pondicerianus	Francolinus pondicerianus	GBIF/TaxRefine	Francolinus pondicerianus (Gmelin, 1789) (Animalia)	(Gmelin, 1789)	(J. F. Gmelin, 1789)	1789	124742457		H	I
142	species	Yellow-nosed Albatross	Albatros à nez jaune	Procellariiformes	Diomedeidae		Thalassarche	Thalassarche chlororhynchos	Thalassarche chlororhynchos	GBIF/TaxRefine	Thalassarche chlororhynchos (Gmelin, 1789) (Animalia)	(Gmelin, 1789)	(J. F. Gmelin, 1789)	1789	124746288	A
172	species	Wedge-tailed Shearwater	Puffin fouquet	Procellariiformes	Procellariidae		Puffinus	Puffinus pacificus	Puffinus pacificus	GBIF/TaxRefine	Puffinus pacificus (Gmelin, 1789) (Animalia)	(Gmelin, 1789)	(J. F. Gmelin, 1789)	1789	127942206
174	species	Sooty Shearwater	Puffin fuligineux	Procellariiformes	Procellariidae		Puffinus	Puffinus griseus	Puffinus griseus	GBIF/TaxRefine	Puffinus griseus (Gmelin, 1789) (Animalia)	(Gmelin, 1789)	(J. F. Gmelin, 1789)	1789	131483280				N
184	species	Fork-tailed Storm-Petrel	Océanite à queue fourchue	Procellariiformes	Hydrobatidae		Oceanodroma	Oceanodroma furcata	Oceanodroma furcata	GBIF/TaxRefine	Oceanodroma furcata (Gmelin, 1789) (Animalia)	(Gmelin, 1789)	(J. F. Gmelin, 1789)	1789	124746310
215	species	Great Frigatebird	Frégate du Pacifique	Suliformes	Fregatidae		Fregata	Fregata minor	Fregata minor	GBIF/TaxRefine	Fregata minor (Gmelin, 1789) (Animalia)	(Gmelin, 1789)	(J. F. Gmelin, 1789)	1789	124746169
208	species	Neotropic Cormorant	Cormoran vigua	Suliformes	Phalacrocoracidae		Phalacrocorax	Phalacrocorax brasilianus	Phalacrocorax brasilianus	GBIF/TaxRefine	Phalacrocorax brasilianus (Gmelin, 1789) (Animalia)	(Gmelin, 1789)	(J. F. Gmelin, 1789)	1789	127942342
211	species	Red-faced Cormorant	Cormoran à face rouge	Suliformes	Phalacrocoracidae		Phalacrocorax	Phalacrocorax urile	Phalacrocorax urile	GBIF/TaxRefine	Phalacrocorax urile (Gmelin, 1789) (Animalia)	(Gmelin, 1789)	(J. F. Gmelin, 1789)	1789	124746021
205	species	American White Pelican	Pélican d'Amérique	Pelecaniformes	Pelecanidae		Pelecanus	Pelecanus erythrorhynchos	Pelecanus erythrorhynchos	GBIF/TaxRefine	Pelecanus erythrorhynchos Gmelin, 1789 (Animalia)	Gmelin, 1789	J. F. Gmelin, 1789	1789	124746138
219	species	Yellow Bittern	Blongios de Chine	Pelecaniformes	Ardeidae		Ixobrychus	Ixobrychus sinensis	Ixobrychus sinensis	GBIF/TaxRefine	Ixobrychus sinensis (Gmelin, 1789) (Animalia)	(Gmelin, 1789)	(J. F. Gmelin, 1789)	1789	124746081	A
220	species	Least Bittern	Petit Blongios	Pelecaniformes	Ardeidae		Ixobrychus	Ixobrychus exilis	Ixobrychus exilis	GBIF/TaxRefine	Ixobrychus exilis (Gmelin, 1789) (Animalia)	(Gmelin, 1789)	(J. F. Gmelin, 1789)	1789	127942240
235	species	Reddish Egret	Aigrette roussâtre	Pelecaniformes	Ardeidae		Egretta	Egretta rufescens	Egretta rufescens	GBIF/TaxRefine	Egretta rufescens (Gmelin, 1789) (Animalia)	(Gmelin, 1789)	(J. F. Gmelin, 1789)	1789	127942235
240	species	Agami Heron	Héron agami	Pelecaniformes	Ardeidae		Agamia	Agamia agami	Agamia agami	GBIF/TaxRefine	Agamia agami (Gmelin, 1789) (Animalia)	(Gmelin, 1789)	(J. F. Gmelin, 1789)	1789	127942242
249	species	Green Ibis	Ibis vert	Pelecaniformes	Threskiornithidae	Threskiornithinae	Mesembrinibis	Mesembrinibis cayennensis	Mesembrinibis cayennensis	GBIF/TaxRefine	Mesembrinibis cayennensis (Gmelin, 1789) (Animalia)	(Gmelin, 1789)	(J. F. Gmelin, 1789)	1789	127942414
333	species	Yellow Rail	Râle jaune	Gruiformes	Rallidae		Coturnicops	Coturnicops noveboracensis	Coturnicops noveboracensis	GBIF/TaxRefine	Coturnicops noveboracensis (Gmelin, 1789) (Animalia)	(Gmelin, 1789)	(J. F. Gmelin, 1789)	1789	124745156
338	species	Black Rail	Râle noir	Gruiformes	Rallidae		Laterallus	Laterallus jamaicensis	Laterallus jamaicensis	GBIF/TaxRefine	Laterallus jamaicensis (Gmelin, 1789) (Animalia)	(Gmelin, 1789)	(J. F. Gmelin, 1789)	1789	124761751
349	species	Hawaiian Rail	Marouette des Hawaï	Gruiformes	Rallidae		Porzana	Porzana sandwichensis	Porzana sandwichensis	GBIF/TaxRefine	Porzana sandwichensis (Gmelin, 1789) (Animalia)	(Gmelin, 1789)	(J. F. Gmelin, 1789)	1789	124745240		H			†
356	species	Azure Gallinule	Talève favorite	Gruiformes	Rallidae		Porphyrio	Porphyrio flavirostris	Porphyrio flavirostris	GBIF/TaxRefine	Porphyrio flavirostris (Gmelin, 1789) (Animalia)	(Gmelin, 1789)	(J. F. Gmelin, 1789)	1789	127942366	A
360	species	American Coot	Foulque d'Amérique	Gruiformes	Rallidae		Fulica	Fulica americana	Fulica americana	GBIF/TaxRefine	Fulica americana Gmelin, 1789 (Animalia)	Gmelin, 1789	J. F. Gmelin, 1789	1789	124745277
392	species	American Avocet	Avocette d'Amérique	Charadriiformes	Recurvirostridae		Recurvirostra	Recurvirostra americana	Recurvirostra americana	GBIF/TaxRefine	Recurvirostra americana Gmelin, 1789 (Animalia)	Gmelin, 1789	J. F. Gmelin, 1789	1789	124745438
374	species	Pacific Golden-Plover	Pluvier fauve	Charadriiformes	Charadriidae	Charadriinae	Pluvialis	Pluvialis fulva	Pluvialis fulva	GBIF/TaxRefine	Pluvialis fulva (Gmelin, 1789) (Animalia)	(Gmelin, 1789)	(J. F. Gmelin, 1789)	1789	131483248
401	species	Wandering Tattler	Chevalier errant	Charadriiformes	Scolopacidae	Scolopacinae	Tringa	Tringa incana	Tringa incana	GBIF/TaxRefine	Tringa incana (Gmelin, 1789) (Animalia)	(Gmelin, 1789)	(J. F. Gmelin, 1789)	1789	127942429
403	species	Greater Yellowlegs	Grand Chevalier	Charadriiformes	Scolopacidae	Scolopacinae	Tringa	Tringa melanoleuca	Tringa melanoleuca	GBIF/TaxRefine	Tringa melanoleuca (Gmelin, 1789) (Animalia)	(Gmelin, 1789)	(J. F. Gmelin, 1789)	1789	131877026
405	species	Willet	Chevalier semipalmé	Charadriiformes	Scolopacidae	Scolopacinae	Tringa	Tringa semipalmata	Tringa semipalmata	GBIF/TaxRefine	Tringa semipalmata (Gmelin, 1789) (Animalia)	(Gmelin, 1789)	(J. F. Gmelin, 1789)	1789	127942202
406	species	Lesser Yellowlegs	Petit Chevalier	Charadriiformes	Scolopacidae	Scolopacinae	Tringa	Tringa flavipes	Tringa flavipes	GBIF/TaxRefine	Tringa flavipes (Gmelin, 1789) (Animalia)	(Gmelin, 1789)	(J. F. Gmelin, 1789)	1789	131483392
414	species	Bristle-thighed Curlew	Courlis d'Alaska	Charadriiformes	Scolopacidae	Scolopacinae	Numenius	Numenius tahitiensis	Numenius tahitiensis	GBIF/TaxRefine	Numenius tahitiensis (Gmelin, 1789) (Animalia)	(Gmelin, 1789)	(J. F. Gmelin, 1789)	1789	124745341
449	species	Short-billed Dowitcher	Bécassin roux	Charadriiformes	Scolopacidae	Scolopacinae	Limnodromus	Limnodromus griseus	Limnodromus griseus	GBIF/TaxRefine	Limnodromus griseus (Gmelin, 1789) (Animalia)	(Gmelin, 1789)	(J. F. Gmelin, 1789)	1789	127942308
456	species	American Woodcock	Bécasse d'Amérique	Charadriiformes	Scolopacidae	Scolopacinae	Scolopax	Scolopax minor	Scolopax minor	GBIF/TaxRefine	Scolopax minor Gmelin, 1789 (Animalia)	Gmelin, 1789	J. F. Gmelin, 1789	1789	124745314
521	species	Marbled Murrelet	Guillemot marbré	Charadriiformes	Alcidae		Brachyramphus	Brachyramphus marmoratus	Brachyramphus marmoratus	GBIF/TaxRefine	Brachyramphus marmoratus (Gmelin, 1789) (Animalia)	(Gmelin, 1789)	(J. F. Gmelin, 1789)	1789	124761369
525	species	Ancient Murrelet	Guillemot à cou blanc	Charadriiformes	Alcidae		Synthliboramphus	Synthliboramphus antiquus	Synthliboramphus antiquus	GBIF/TaxRefine	Synthliboramphus antiquus (Gmelin, 1789) (Animalia)	(Gmelin, 1789)	(J. F. Gmelin, 1789)	1789	124745642
529	species	Whiskered Auklet	Starique pygmée	Charadriiformes	Alcidae		Aethia	Aethia pygmaea	Aethia pygmaea	GBIF/TaxRefine	Aethia pygmaea (Gmelin, 1789) (Animalia)	(Gmelin, 1789)	(J. F. Gmelin, 1789)	1789	124745647
493	species	Large-billed Tern	Sterne à gros bec	Charadriiformes	Laridae	Sterninae	Phaetusa	Phaetusa simplex	Phaetusa simplex	GBIF/TaxRefine	Phaetusa simplex (Gmelin, 1789) (Animalia)	(Gmelin, 1789)	(J. F. Gmelin, 1789)	1789	127942396	A
494	species	Gull-billed Tern	Sterne hansel	Charadriiformes	Laridae	Sterninae	Gelochelidon	Gelochelidon nilotica	Gelochelidon nilotica	GBIF/TaxRefine	Gelochelidon nilotica (Gmelin, 1789) (Animalia)	(Gmelin, 1789)	(J. F. Gmelin, 1789)	1789	131482935
536	species	Rock Pigeon	Pigeon biset	Columbiformes	Columbidae		Columba	Columba livia	Columba livia	GBIF/TaxRefine	Columba livia Gmelin, 1789 (Animalia)	Gmelin, 1789	J. F. Gmelin, 1789	1789	131881280			I
538	species	Scaled Pigeon	Pigeon ramiret	Columbiformes	Columbidae		Patagioenas	Patagioenas speciosa	Patagioenas speciosa	GBIF/TaxRefine	Patagioenas speciosa (Gmelin, 1789) (Animalia)	(Gmelin, 1789)	(J. F. Gmelin, 1789)	1789	131498063
707	species	Short-tailed Nighthawk	Engoulevent à queue courte	Caprimulgiformes	Caprimulgidae	Chordeilinae	Lurocalis	Lurocalis semitorquatus	Lurocalis semitorquatus	GBIF/TaxRefine	Lurocalis semitorquatus (Gmelin, 1789) (Animalia)	(Gmelin, 1789)	(J. F. Gmelin, 1789)	1789	124744698
711	species	Common Pauraque	Engoulevent pauraqué	Caprimulgiformes	Caprimulgidae	Caprimulginae	Nyctidromus	Nyctidromus albicollis	Nyctidromus albicollis	GBIF/TaxRefine	Nyctidromus albicollis (Gmelin, 1789) (Animalia)	(Gmelin, 1789)	(J. F. Gmelin, 1789)	1789	131881293
718	species	Chuck-will's-widow	Engoulevent de Caroline	Caprimulgiformes	Caprimulgidae	Caprimulginae	Antrostomus	Antrostomus carolinensis	Antrostomus carolinensis	Avibase	Caprimulgus carolinensis		J. F. Gmelin, 1789	1789	126336661
730	species	Great Potoo	Grand Ibijau	Caprimulgiformes	Nyctibiidae		Nyctibius	Nyctibius grandis	Nyctibius grandis	GBIF/TaxRefine	Nyctibius grandis (Gmelin, 1789) (Animalia)	(Gmelin, 1789)	(J. F. Gmelin, 1789)	1789	124744685
731	species	Common Potoo	Ibijau gris	Caprimulgiformes	Nyctibiidae		Nyctibius	Nyctibius griseus	Nyctibius griseus	GBIF/TaxRefine	Nyctibius griseus (Gmelin, 1789) (Animalia)	(Gmelin, 1789)	(J. F. Gmelin, 1789)	1789	131881292
732	species	Northern Potoo	Ibijau jamaïcain	Caprimulgiformes	Nyctibiidae		Nyctibius	Nyctibius jamaicensis	Nyctibius jamaicensis	GBIF/TaxRefine	Nyctibius jamaicensis (Gmelin, 1789) (Animalia)	(Gmelin, 1789)	(J. F. Gmelin, 1789)	1789	124744687
734	species	Black Swift	Martinet sombre	Apodiformes	Apodidae	Cypseloidinae	Cypseloides	Cypseloides niger	Cypseloides niger	GBIF/TaxRefine	Cypseloides niger (Gmelin, 1789) (Animalia)	(Gmelin, 1789)	(J. F. Gmelin, 1789)	1789	124744034
756	species	Lesser Swallow-tailed Swift	Martinet de Cayenne	Apodiformes	Apodidae	Apodinae	Panyptila	Panyptila cayennensis	Panyptila cayennensis	GBIF/TaxRefine	Panyptila cayennensis (Gmelin, 1789) (Animalia)	(Gmelin, 1789)	(J. F. Gmelin, 1789)	1789	124744108
1160	species	Bright-rumped Attila	Attila à croupion jaune	Passeriformes	Tyrannidae	Tyranninae	Attila	Attila spadiceus	Attila spadiceus	GBIF/TaxRefine	Attila spadiceus (Gmelin, 1789) (Animalia)	(Gmelin, 1789)	(J. F. Gmelin, 1789)	1789	124746690
1200	species	Scissor-tailed Flycatcher	Tyran à longue queue	Passeriformes	Tyrannidae	Tyranninae	Tyrannus	Tyrannus forficatus	Tyrannus forficatus	GBIF/TaxRefine	Tyrannus forficatus (Gmelin, 1789) (Animalia)	(Gmelin, 1789)	(J. F. Gmelin, 1789)	1789	124746732
1268	species	Rufous-browed Peppershrike	Sourciroux mélodieux	Passeriformes	Vireonidae		Cyclarhis	Cyclarhis gujanensis	Cyclarhis gujanensis	Avibase	Tanagra gujanensis		(J. F. Gmelin, 1789)	1789	131879772
1308	species	Hawaii Elepaio	Monarque d'Hawaï	Passeriformes	Monarchidae		Chasiempis	Chasiempis sandwichensis	Chasiempis sandwichensis	GBIF/TaxRefine	Chasiempis sandwichensis (J. F. Gmelin, 1789) (Animalia)	(J. F. Gmelin, 1789)	(J. F. Gmelin, 1789)	1789	119126584		H
1313	species	Caribbean Martin	Hirondelle à ventre blanc	Passeriformes	Hirundinidae	Hirundininae	Progne	Progne dominicensis	Progne dominicensis	Avibase	Hirundo dominicensis		(J. F. Gmelin, 1789)	1789	126343040
1315	species	Gray-breasted Martin	Hirondelle chalybée	Passeriformes	Hirundinidae	Hirundininae	Progne	Progne chalybea	Progne chalybea	Avibase	Hirundo chalybea		(J. F. Gmelin, 1789)	1789	131881315
1417	species	Dark-sided Flycatcher	Gobemouche de Sibérie	Passeriformes	Muscicapidae		Muscicapa	Muscicapa sibirica	Muscicapa sibirica	GBIF/TaxRefine	Muscicapa sibirica J. F. Gmelin, 1789 (Animalia)	J. F. Gmelin, 1789	J. F. Gmelin, 1789	1789	119126576	A
1441	species	Omao	Solitaire d'Hawaï	Passeriformes	Turdidae		Myadestes	Myadestes obscurus	Myadestes obscurus	GBIF/TaxRefine	Myadestes obscurus (J. F. Gmelin, 1789) (Animalia)	(J. F. Gmelin, 1789)	(J. F. Gmelin, 1789)	1789	119127412		H
1455	species	Wood Thrush	Grive des bois	Passeriformes	Turdidae		Hylocichla	Hylocichla mustelina	Hylocichla mustelina	GBIF/TaxRefine	Hylocichla mustelina (Gmelin, 1789) (Animalia)	(Gmelin, 1789)	(J. F. Gmelin, 1789)	1789	124748690
1457	species	Eyebrowed Thrush	Merle obscur	Passeriformes	Turdidae		Turdus	Turdus obscurus	Turdus obscurus	GBIF/TaxRefine	Turdus obscurus Gmelin, 1789 (Animalia)	Gmelin, 1789	J. F. Gmelin, 1789	1789	131483409				N
1468	species	White-eyed Thrush	Merle aux yeux blancs	Passeriformes	Turdidae		Turdus	Turdus jamaicensis	Turdus jamaicensis	Avibase	Turdus () jamaicensis		J. F. Gmelin, 1789	1789	126344262
1474	species	White-chinned Thrush	Merle à miroir	Passeriformes	Turdidae		Turdus	Turdus aurantius	Turdus aurantius	Avibase	Turdus () aurantius		J. F. Gmelin, 1789	1789	126344264
1478	species	Varied Thrush	Grive à collier	Passeriformes	Turdidae		Ixoreus	Ixoreus naevius	Ixoreus naevius	GBIF/TaxRefine	Ixoreus naevius (J. F. Gmelin, 1789) (Animalia)	(J. F. Gmelin, 1789)	(J. F. Gmelin, 1789)	1789	119127360
1513	species	Eastern Yellow Wagtail	Bergeronnette de Béringie	Passeriformes	Motacillidae		Motacilla	Motacilla tschutschensis	Motacilla tschutschensis	GBIF/TaxRefine	Motacilla tschutschensis Gmelin, 1789 (Animalia)	Gmelin, 1789	J. F. Gmelin, 1789	1789	119144585
1578	species	Worm-eating Warbler	Paruline vermivore	Passeriformes	Parulidae		Helmitheros	Helmitheros vermivorum	Helmitheros vermivorum	GBIF/TaxRefine	Helmitheros vermivorum (Gmelin, 1789) (Animalia)	(Gmelin, 1789)	(J. F. Gmelin, 1789)	1789	124751437
1581	species	Northern Waterthrush	Paruline des ruisseaux	Passeriformes	Parulidae		Parkesia	Parkesia noveboracensis	Parkesia noveboracensis	Avibase	Motacilla noveboracensis		(J. F. Gmelin, 1789)	1789	131880210
1594	species	Masked Yellowthroat	Paruline équatoriale	Passeriformes	Parulidae		Geothlypis	Geothlypis aequinoctialis	Geothlypis aequinoctialis	GBIF/TaxRefine	Geothlypis aequinoctialis (Gmelin, 1789) (Animalia)	(Gmelin, 1789)	(J. F. Gmelin, 1789)	1789	124751453
1548	species	Cape May Warbler	Paruline tigrée	Passeriformes	Parulidae		Setophaga	Setophaga tigrina	Setophaga tigrina	Avibase	Motacilla tigrina		(J. F. Gmelin, 1789)	1789	126345825
1549	species	Black-throated Blue Warbler	Paruline bleue	Passeriformes	Parulidae		Setophaga	Setophaga caerulescens	Setophaga caerulescens	Avibase	Motacilla caerulescens		(J. F. Gmelin, 1789)	1789	126345835
1567	species	Palm Warbler	Paruline à couronne rousse	Passeriformes	Parulidae		Setophaga	Setophaga palmarum	Setophaga palmarum	Avibase	Motacilla palmarum		(J. F. Gmelin, 1789)	1789	126345836
1553	species	Black-throated Green Warbler	Paruline à gorge noire	Passeriformes	Parulidae		Setophaga	Setophaga virens	Setophaga virens	Avibase	Motacilla virens		(J. F. Gmelin, 1789)	1789	126345853
1659	species	Variable Seedeater	Sporophile variable	Passeriformes	Emberizidae		Sporophila	Sporophila americana	Sporophila americana			(Gmelin, 1789)			124762192						*
2077	species	Large-billed Seed-Finch	Sporophile crassirostre	Passeriformes	Emberizidae		Oryzoborus	Oryzoborus crassirostris	Oryzoborus crassirostris			(Gmelin, 1789)			131881835						*
1950	species	Cuban Grassquit	Sporophile petit-chanteur	Passeriformes	Emberizidae		Tiaris	Tiaris canorus	Tiaris canorus	GBIF/TaxRefine	Tiaris canorus (Gmelin, 1789) (Animalia)	(Gmelin, 1789)	(J. F. Gmelin, 1789)	1789	124751881						*
1670	species	Grassland Yellow-Finch	Sicale des savanes	Passeriformes	Emberizidae		Sicalis	Sicalis luteola	Sicalis luteola	GBIF/TaxRefine	Sicalis luteola (Sparrman, 1789) (Animalia)	(Sparrman, 1789)	(Sparrman, 1789)	1789	124762477						*
1710	species	Vesper Sparrow	Bruant vespéral	Passeriformes	Emberizidae		Pooecetes	Pooecetes gramineus	Pooecetes gramineus	GBIF/TaxRefine	Pooecetes gramineus (Gmelin, 1789) (Animalia)	(Gmelin, 1789)	(J. F. Gmelin, 1789)	1789	124751317
1715	species	Savannah Sparrow	Bruant des prés	Passeriformes	Emberizidae		Passerculus	Passerculus sandwichensis	Passerculus sandwichensis	GBIF/TaxRefine	Passerculus sandwichensis (Gmelin, 1789) (Animalia)	(Gmelin, 1789)	(J. F. Gmelin, 1789)	1789	124761610
1716	species	Grasshopper Sparrow	Bruant sauterelle	Passeriformes	Emberizidae		Ammodramus	Ammodramus savannarum	Ammodramus savannarum	GBIF/TaxRefine	Ammodramus savannarum (Gmelin, 1789) (Animalia)	(Gmelin, 1789)	(J. F. Gmelin, 1789)	1789	124751305
1726	species	White-throated Sparrow	Bruant à gorge blanche	Passeriformes	Emberizidae		Zonotrichia	Zonotrichia albicollis	Zonotrichia albicollis	GBIF/TaxRefine	Zonotrichia albicollis (Gmelin, 1789) (Animalia)	(Gmelin, 1789)	(J. F. Gmelin, 1789)	1789	131483438
1729	species	Golden-crowned Sparrow	Bruant à couronne dorée	Passeriformes	Emberizidae		Zonotrichia	Zonotrichia atricapilla	Zonotrichia atricapilla	GBIF/TaxRefine	Zonotrichia atricapilla (Gmelin, 1789) (Animalia)	(Gmelin, 1789)	(J. F. Gmelin, 1789)	1789	124751293
1956	species	Scarlet Tanager	Piranga écarlate	Passeriformes	Cardinalidae		Piranga	Piranga olivacea	Piranga olivacea	GBIF/TaxRefine	Piranga olivacea (Gmelin, 1789) (Animalia)	(Gmelin, 1789)	(J. F. Gmelin, 1789)	1789	124751606
1770	species	Dickcissel	Dickcissel d'Amérique	Passeriformes	Cardinalidae		Spiza	Spiza americana	Spiza americana	GBIF/TaxRefine	Spiza americana (Gmelin, 1789) (Animalia)	(Gmelin, 1789)	(J. F. Gmelin, 1789)	1789	124751923
1793	species	Shiny Cowbird	Vacher luisant	Passeriformes	Icteridae		Molothrus	Molothrus bonariensis	Molothrus bonariensis	Avibase	Tanagra bonariensis		(J. F. Gmelin, 1789)	1789	126345763
1835	species	Antillean Euphonia	Organiste louis-d'or	Passeriformes	Fringillidae	Euphoniinae	Euphonia	Euphonia musica	Euphonia musica	GBIF/TaxRefine	Euphonia musica (Gmelin, 1789) (Animalia)	(Gmelin, 1789)	(J. F. Gmelin, 1789)	1789	124751669
1878	species	Ou	Psittirostre psittacin	Passeriformes	Fringillidae	Carduelinae	Psittirostra	Psittirostra psittacea	Psittirostra psittacea	GBIF/TaxRefine	Psittirostra psittacea (Gmelin, 1789) (Animalia)	(Gmelin, 1789)	(J. F. Gmelin, 1789)	1789	124751210		H
1899	species	Akepa	Loxopse des Hawaï	Passeriformes	Fringillidae	Carduelinae	Loxops	Loxops coccineus	Loxops coccineus	GBIF/TaxRefine	Loxops coccineus (Gmelin, 1789) (Animalia)	(Gmelin, 1789)	(J. F. Gmelin, 1789)	1789	124751228		H
10351	species	Purple Finch	Roselin pourpré	Passeriformes	Fringillidae	Carduelinae	Haemorhous	Haemorhous purpureus	Haemorhous purpureus	GBIF/TaxRefine	Haemorhous purpureus (Gmelin, 1789) (Animalia)	(Gmelin, 1789)	(J. F. Gmelin, 1789)	1789	110600922
1856	species	White-winged Crossbill	Bec-croisé bifascié	Passeriformes	Fringillidae	Carduelinae	Loxia	Loxia leucoptera	Loxia leucoptera	GBIF/TaxRefine	Loxia leucoptera Gmelin, 1789 (Animalia)	Gmelin, 1789	J. F. Gmelin, 1789	1789	131483048
1910	species	Orange Bishop	Euplecte franciscain	Passeriformes	Ploceidae	Ploceinae	Euplectes	Euplectes franciscanus	Euplectes franciscanus	GBIF/TaxRefine	Euplectes franciscanus (Isert, 1789) (Animalia)	(Isert, 1789)	(Isert, 1789)	1789	124750895			I
1911	species	Yellow-crowned Bishop	Euplecte vorabé	Passeriformes	Ploceidae	Ploceinae	Euplectes	Euplectes afer	Euplectes afer	Avibase	Loxia afra		(J. F. Gmelin, 1789)	1789	126344896			I
1919	species	African Silverbill	Capucin bec-d'argent	Passeriformes	Estrildidae		Lonchura	Lonchura cantans	Lonchura cantans			(J. F. Gmelin, 1789)			119131900			I
95	species	Kalij Pheasant	Faisan leucomèle	Galliformes	Phasianidae	Phasianinae	Lophura	Lophura leucomelanos	Lophura leucomelanos	GBIF/TaxRefine	Lophura leucomelanos (Latham, 1790) (Animalia)	(Latham, 1790)	(Latham, 1790)	1790	124742558		H	I
1995	species	White-faced Storm-Petrel	Océanite frégate	Procellariiformes	Hydrobatidae		Pelagodroma	Pelagodroma marina	Pelagodroma marina	GBIF/TaxRefine	Pelagodroma marina (Latham, 1790) (Animalia)	(Latham, 1790)	(Latham, 1790)	1790	124746293	A
260	species	Gray-headed Kite	Milan de Cayenne	Accipitriformes	Accipitridae		Leptodon	Leptodon cayanensis	Leptodon cayanensis	GBIF/TaxRefine	Leptodon cayanensis (Latham, 1790) (Animalia)	(Latham, 1790)	(Latham, 1790)	1790	124745659
267	species	Double-toothed Kite	Milan bidenté	Accipitriformes	Accipitridae		Harpagus	Harpagus bidentatus	Harpagus bidentatus	GBIF/TaxRefine	Harpagus bidentatus (Latham, 1790) (Animalia)	(Latham, 1790)	(Latham, 1790)	1790	131881273
273	species	Black-collared Hawk	Busarelle à tête blanche	Accipitriformes	Accipitridae		Busarellus	Busarellus nigricollis	Busarellus nigricollis	GBIF/TaxRefine	Busarellus nigricollis (Latham, 1790) (Animalia)	(Latham, 1790)	(Latham, 1790)	1790	127942270
292	species	Savanna Hawk	Buse roussâtre	Accipitriformes	Accipitridae		Buteogallus	Buteogallus meridionalis	Buteogallus meridionalis	GBIF/TaxRefine	Buteogallus meridionalis (Latham, 1790) (Animalia)	(Latham, 1790)	(Latham, 1790)	1790	131881765
9701	species	White Hawk	Buse blanche	Accipitriformes	Accipitridae		Pseudastur	Pseudastur albicollis	Pseudastur albicollis	GBIF/TaxRefine	Pseudastur albicollis (Latham, 1790) (Animalia)	(Latham, 1790)	(Latham, 1790)	1790	116653042
299	species	Gray-lined Hawk	Buse cendrée	Accipitriformes	Accipitridae		Buteo	Buteo nitidus	Buteo nitidus	GBIF/TaxRefine	Buteo nitidus (Latham, 1790) (Animalia)	(Latham, 1790)	(Latham, 1790)	1790	131881271
547	species	Oriental Turtle-Dove	Tourterelle orientale	Columbiformes	Columbidae		Streptopelia	Streptopelia orientalis	Streptopelia orientalis	GBIF/TaxRefine	Streptopelia orientalis (Latham, 1790) (Animalia)	(Latham, 1790)	(Latham, 1790)	1790	124744836	A
680	species	Spectacled Owl	Chouette à lunettes	Strigiformes	Strigidae		Pulsatrix	Pulsatrix perspicillata	Pulsatrix perspicillata	GBIF/TaxRefine	Pulsatrix perspicillata (Latham, 1790) (Animalia)	(Latham, 1790)	(Latham, 1790)	1790	124744594
729	species	Gray Nightjar	Engoulevent jotaka	Caprimulgiformes	Caprimulgidae	Caprimulginae	Caprimulgus	Caprimulgus indicus	Caprimulgus indicus	GBIF/TaxRefine	Caprimulgus indicus Latham, 1790 (Animalia)	Latham, 1790	Latham, 1790	1790	124744736	A
913	species	Amazon Kingfisher	Martin-pêcheur d'Amazonie	Coraciiformes	Alcedinidae	Cerylinae	Chloroceryle	Chloroceryle amazona	Chloroceryle amazona	GBIF/TaxRefine	Chloroceryle amazona (Latham, 1790) (Animalia)	(Latham, 1790)	(Latham, 1790)	1790	131881355
1077	species	Yellow-crowned Tyrannulet	Tyranneau roitelet	Passeriformes	Tyrannidae	Elaeniinae	Tyrannulus	Tyrannulus elatus	Tyrannulus elatus	Avibase	S [ylvia] elata		(Latham, 1790)	1790	131881928
1154	species	Eastern Phoebe	Moucherolle phébi	Passeriformes	Tyrannidae	Fluvicolinae	Sayornis	Sayornis phoebe	Sayornis phoebe	GBIF/TaxRefine	Sayornis phoebe (Latham, 1790) (Animalia)	(Latham, 1790)	(Latham, 1790)	1790	124746610
1348	species	White-breasted Nuthatch	Sittelle à poitrine blanche	Passeriformes	Sittidae	Sittinae	Sitta	Sitta carolinensis	Sitta carolinensis	GBIF/TaxRefine	Sitta carolinensis Latham, 1790 (Animalia)	Latham, 1790	Latham, 1790	1790	124749211
1350	species	Brown-headed Nuthatch	Sittelle à tête brune	Passeriformes	Sittidae	Sittinae	Sitta	Sitta pusilla	Sitta pusilla	GBIF/TaxRefine	Sitta pusilla Latham, 1790 (Animalia)	Latham, 1790	Latham, 1790	1790	124749203
1390	species	Sedge Wren	Troglodyte à bec court	Passeriformes	Troglodytidae		Cistothorus	Cistothorus platensis	Cistothorus platensis	GBIF/TaxRefine	Cistothorus platensis (Latham, 1790) (Animalia)	(Latham, 1790)	(Latham, 1790)	1790	131881317
1378	species	Carolina Wren	Troglodyte de Caroline	Passeriformes	Troglodytidae		Thryothorus	Thryothorus ludovicianus	Thryothorus ludovicianus	GBIF/TaxRefine	Thryothorus ludovicianus (Latham, 1790) (Animalia)	(Latham, 1790)	(Latham, 1790)	1790	124749274
1724	species	Swamp Sparrow	Bruant des marais	Passeriformes	Emberizidae		Melospiza	Melospiza georgiana	Melospiza georgiana	GBIF/TaxRefine	Melospiza georgiana (Latham, 1790) (Animalia)	(Latham, 1790)	(Latham, 1790)	1790	124751288
231	species	Western Reef-Heron	Aigrette à gorge blanche	Pelecaniformes	Ardeidae		Egretta	Egretta gularis	Egretta gularis	GBIF/TaxRefine	Egretta gularis (Bosc, 1792) (Animalia)	(Bosc, 1792)	(Bosc, 1792)	1792	124761338	A
537	species	Pale-vented Pigeon	Pigeon rousset	Columbiformes	Columbidae		Patagioenas	Patagioenas cayennensis	Patagioenas cayennensis	GBIF/TaxRefine	Patagioenas cayennensis (Bonnaterre, 1792) (Animalia)	(Bonnaterre, 1792)	(Bonnaterre, 1792)	1792	131881943
539	species	Scaly-naped Pigeon	Pigeon à cou rouge	Columbiformes	Columbidae		Patagioenas	Patagioenas squamosa	Patagioenas squamosa	Avibase	Columba Squamosa		(Bonnaterre, 1792)	1792	126336331
255	species	Black Vulture	Urubu noir	Accipitriformes	Cathartidae		Coragyps	Coragyps atratus	Coragyps atratus	Avibase	Vultur atratus		(Bechstein, 1793)	1793	131879699
1409	species	Wood Warbler	Pouillot siffleur	Passeriformes	Phylloscopidae		Phylloscopus	Phylloscopus sibilatrix	Phylloscopus sibilatrix	GBIF/TaxRefine	Phylloscopus sibilatrix (Bechstein, 1793) (Animalia)	(Bechstein, 1793)	(Bechstein, 1793)	1793	131483225	A
460	species	Oriental Pratincole	Glaréole orientale	Charadriiformes	Glareolidae	Glareolinae	Glareola	Glareola maldivarum	Glareola maldivarum	GBIF/TaxRefine	Glareola maldivarum Forster, 1795 (Animalia)	Forster, 1795	Forster, 1795	1795	131482937	A
1286	species	Florida Scrub-Jay	Geai à gorge blanche	Passeriformes	Corvidae		Aphelocoma	Aphelocoma coerulescens	Aphelocoma coerulescens	GBIF/TaxRefine	Aphelocoma coerulescens (Bosc, 1795) (Animalia)	(Bosc, 1795)	(Bosc, 1795)	1795	124748006
739	species	White-collared Swift	Martinet à collier blanc	Apodiformes	Apodidae	Cypseloidinae	Streptoprocne	Streptoprocne zonaris	Streptoprocne zonaris	Avibase	Hirundo zonaris		(Shaw, 1796)	1796	131881296
258	species	California Condor	Condor de Californie	Accipitriformes	Cathartidae		Gymnogyps	Gymnogyps californianus	Gymnogyps californianus	GBIF/TaxRefine	Gymnogyps californianus (Shaw, 1797) (Animalia)	(Shaw, 1797)	(Shaw, 1797)	1797	124746145
119	species	California Quail	Colin de Californie	Galliformes	Odontophoridae		Callipepla	Callipepla californica	Callipepla californica	GBIF/TaxRefine	Callipepla californica (Shaw, 1798) (Animalia)	(Shaw, 1798)	(Shaw, 1798)	1798	124742626
1430	species	Mountain Bluebird	Merlebleu azuré	Passeriformes	Turdidae		Sialia	Sialia currucoides	Sialia currucoides	GBIF/TaxRefine	Sialia currucoides (Bechstein, 1798) (Animalia)	(Bechstein, 1798)	(Bechstein, 1798)	1798	119127398
1705	species	Chipping Sparrow	Bruant familier	Passeriformes	Emberizidae		Spizella	Spizella passerina	Spizella passerina	GBIF/TaxRefine	Spizella passerina (Bechstein, 1798) (Animalia)	(Bechstein, 1798)	(Bechstein, 1798)	1798	124751310
696	species	Barred Owl	Chouette rayée	Strigiformes	Strigidae		Strix	Strix varia	Strix varia	GBIF/TaxRefine	Strix varia Barton, 1799 (Animalia)	Barton, 1799	Barton, 1799	1799	124744580
308	species	Crested Eagle	Harpie huppée	Accipitriformes	Accipitridae		Morphnus	Morphnus guianensis	Morphnus guianensis	GBIF/TaxRefine	Morphnus guianensis (Daudin, 1800) (Animalia)	(Daudin, 1800)	(Daudin, 1800)	1800	124745852
312	species	Ornate Hawk-Eagle	Aigle orné	Accipitriformes	Accipitridae		Spizaetus	Spizaetus ornatus	Spizaetus ornatus	GBIF/TaxRefine	Spizaetus ornatus (Daudin, 1800) (Animalia)	(Daudin, 1800)	(Daudin, 1800)	1800	124745886
677	species	Puerto Rican Screech-Owl	Petit-duc de Porto Rico	Strigiformes	Strigidae		Megascops	Megascops nudipes	Megascops nudipes	GBIF/TaxRefine	Megascops nudipes (Daudin, 1800) (Animalia)	(Daudin, 1800)	(Daudin, 1800)	1800	124744547
679	species	Crested Owl	Duc à aigrettes	Strigiformes	Strigidae		Lophostrix	Lophostrix cristata	Lophostrix cristata	GBIF/TaxRefine	Lophostrix cristata (Daudin, 1800) (Animalia)	(Daudin, 1800)	(Daudin, 1800)	1800	124744593
328	species	Bat Falcon	Faucon des chauves-souris	Falconiformes	Falconidae	Falconinae	Falco	Falco rufigularis	Falco rufigularis	GBIF/TaxRefine	Falco rufigularis Daudin, 1800 (Animalia)	Daudin, 1800	Daudin, 1800	1800	124745935
1300	species	White-necked Crow	Corneille d'Hispaniola	Passeriformes	Corvidae		Corvus	Corvus leucognaphalus	Corvus leucognaphalus	GBIF/TaxRefine	Corvus leucognaphalus Daudin, 1800 (Animalia)	Daudin, 1800	Daudin, 1800	1800	124748098
1969	species	Puerto Rican Bullfinch	Sporophile de Porto Rico	Passeriformes	Emberizidae		Loxigilla	Loxigilla portoricensis	Loxigilla portoricensis	GBIF/TaxRefine	Loxigilla portoricensis (Daudin, 1800) (Animalia)	(Daudin, 1800)	(Daudin, 1800)	1800	124751886						*
781	species	Green Mango	Mango vert	Apodiformes	Trochilidae	Trochilinae	Anthracothorax	Anthracothorax viridis	Anthracothorax viridis	GBIF/TaxRefine	Anthracothorax viridis (Audebert & Vieillot, 1801) (Animalia)	(Audebert & Vieillot, 1801)	(Audebert & Vieillot, 1801)	1801	124744193
854	species	Long-billed Starthroat	Colibri corinne	Apodiformes	Trochilidae	Trochilinae	Heliomaster	Heliomaster longirostris	Heliomaster longirostris	GBIF/TaxRefine	Heliomaster longirostris (Audebert & Vieillot, 1801) (Animalia)	(Audebert & Vieillot, 1801)	(Audebert & Vieillot, 1801)	1801	124744420
801	species	Puerto Rican Emerald	Émeraude de Porto Rico	Apodiformes	Trochilidae	Trochilinae	Chlorostilbon	Chlorostilbon maugaeus	Chlorostilbon maugaeus	GBIF/TaxRefine	Chlorostilbon maugaeus (Audebert & Vieillot, 1801) (Animalia)	(Audebert & Vieillot, 1801)	(Audebert & Vieillot, 1801)	1801	124744225
16	species	Emperor Goose	Oie empereur	Anseriformes	Anatidae	Anserinae	Chen	Chen canagica	Chen canagica	GBIF/TaxRefine	Chen canagica (Sevastianov, 1802) (Animalia)	(Sevastianov, 1802)	(Sevastianov, 1802)	1802	124742690
195	species	White-tailed Tropicbird	Phaéton à bec jaune	Phaethontiformes	Phaethontidae		Phaethon	Phaethon lepturus	Phaethon lepturus	GBIF/TaxRefine	Phaethon lepturus Daudin, 1802 (Animalia)	Daudin, 1802	Daudin, 1802	1802	124745976
750	species	White-throated Needletail	Martinet épineux	Apodiformes	Apodidae	Chaeturinae	Hirundapus	Hirundapus caudacutus	Hirundapus caudacutus	GBIF/TaxRefine	Hirundapus caudacutus (Latham, 1802) (Animalia)	(Latham, 1802)	(Latham, 1802)	1802	124744088	A
753	species	Fork-tailed Swift	Martinet de Sibérie	Apodiformes	Apodidae	Apodinae	Apus	Apus pacificus	Apus pacificus	GBIF/TaxRefine	Apus pacificus (Latham, 1802) (Animalia)	(Latham, 1802)	(Latham, 1802)	1802	124744123	A
20	species	Barnacle Goose	Bernache nonnette	Anseriformes	Anatidae	Anserinae	Branta	Branta leucopsis	Branta leucopsis	GBIF/TaxRefine	Branta leucopsis (Bechstein, 1803) (Animalia)	(Bechstein, 1803)	(Bechstein, 1803)	1803	131482687	A
407	species	Marsh Sandpiper	Chevalier stagnatile	Charadriiformes	Scolopacidae	Scolopacinae	Tringa	Tringa stagnatilis	Tringa stagnatilis	GBIF/TaxRefine	Tringa stagnatilis (Bechstein, 1803) (Animalia)	(Bechstein, 1803)	(Bechstein, 1803)	1803	131483397	A
939	species	Puerto Rican Woodpecker	Pic de Porto Rico	Piciformes	Picidae	Picinae	Melanerpes	Melanerpes portoricensis	Melanerpes portoricensis	GBIF/TaxRefine	Melanerpes portoricensis (Daudin, 1803) (Animalia)	(Daudin, 1803)	(Daudin, 1803)	1803	124742881
585	species	Budgerigar	Perruche ondulée	Psittaciformes	Psittacidae	Platycercinae	Melopsittacus	Melopsittacus undulatus	Melopsittacus undulatus	GBIF/TaxRefine	Melopsittacus undulatus (Shaw, 1805) (Animalia)	(Shaw, 1805)	(Shaw, 1805)	1805	124743829			I
1104	species	Slate-headed Tody-Flycatcher	Todirostre de Desmarest	Passeriformes	Tyrannidae	Platyrinchinae	Poecilotriccus	Poecilotriccus sylvia	Poecilotriccus sylvia	GBIF/TaxRefine	Poecilotriccus sylvia (Desmarest, 1806) (Animalia)	(Desmarest, 1806)	(Desmarest, 1806)	1806	131881418
278	species	Sharp-shinned Hawk	Épervier brun	Accipitriformes	Accipitridae		Accipiter	Accipiter striatus	Accipiter striatus	GBIF/TaxRefine	Accipiter striatus Vieillot, 1807 (Animalia)	Vieillot, 1807	Vieillot, 1807	1807	124762228
1923	species	Chestnut Munia	Capucin à tête noire	Passeriformes	Estrildidae		Lonchura	Lonchura atricapilla	Lonchura atricapilla	GBIF/TaxRefine	Lonchura atricapilla (Vieillot, 1807) (Animalia)	(Vieillot, 1807)	(Vieillot, 1807)	1807	124761241			I
702	species	Striped Owl	Hibou strié	Strigiformes	Strigidae		Pseudoscops	Pseudoscops clamator	Pseudoscops clamator	GBIF/TaxRefine	Pseudoscops clamator (Vieillot, 1808) (Animalia)	(Vieillot, 1808)	(Vieillot, 1808)	1808	119129160
1201	species	Fork-tailed Flycatcher	Tyran des savanes	Passeriformes	Tyrannidae	Tyranninae	Tyrannus	Tyrannus savana	Tyrannus savana	Avibase	Tyrannus savana		Vieillot, 1808	1808	131881302
1247	species	Yellow-throated Vireo	Viréo à gorge jaune	Passeriformes	Vireonidae		Vireo	Vireo flavifrons	Vireo flavifrons	Avibase	Vireo flavifrons		Vieillot, 1808	1808	126341876
1254	species	Warbling Vireo	Viréo mélodieux	Passeriformes	Vireonidae		Vireo	Vireo gilvus	Vireo gilvus	GBIF/TaxRefine	Vireo gilvus (Vieillot, 1808) (Animalia)	(Vieillot, 1808)	(Vieillot, 1808)	1808	124747906
1259	species	Black-whiskered Vireo	Viréo à moustaches	Passeriformes	Vireonidae		Vireo	Vireo altiloquus	Vireo altiloquus	GBIF/TaxRefine	Vireo altiloquus (Vieillot, 1808) (Animalia)	(Vieillot, 1808)	(Vieillot, 1808)	1808	124747903
1318	species	Tree Swallow	Hirondelle bicolore	Passeriformes	Hirundinidae	Hirundininae	Tachycineta	Tachycineta bicolor	Tachycineta bicolor	GBIF/TaxRefine	Tachycineta bicolor (Vieillot, 1808) (Animalia)	(Vieillot, 1808)	(Vieillot, 1808)	1808	124749394
1330	species	Cave Swallow	Hirondelle à front brun	Passeriformes	Hirundinidae	Hirundininae	Petrochelidon	Petrochelidon fulva	Petrochelidon fulva	GBIF/TaxRefine	Petrochelidon fulva (Vieillot, 1808) (Animalia)	(Vieillot, 1808)	(Vieillot, 1808)	1808	119126408
1506	species	Pearly-eyed Thrasher	Moqueur corossol	Passeriformes	Mimidae		Margarops	Margarops fuscatus	Margarops fuscatus	GBIF/TaxRefine	Margarops fuscatus (Vieillot, 1808) (Animalia)	(Vieillot, 1808)	(Vieillot, 1808)	1808	124749195
1488	species	Tropical Mockingbird	Moqueur des savanes	Passeriformes	Mimidae		Mimus	Mimus gilvus	Mimus gilvus	Avibase	Turdus gilvus		(Vieillot, 1808)	1808	131879763
1525	species	Cedar Waxwing	Jaseur d'Amérique	Passeriformes	Bombycillidae		Bombycilla	Bombycilla cedrorum	Bombycilla cedrorum	GBIF/TaxRefine	Bombycilla cedrorum Vieillot, 1808 (Animalia)	Vieillot, 1808	Vieillot, 1808	1808	124748588
53	species	Ring-necked Duck	Fuligule à collier	Anseriformes	Anatidae	Anatinae	Aythya	Aythya collaris	Aythya collaris	GBIF/TaxRefine	Aythya collaris (Donovan, 1809) (Animalia)	(Donovan, 1809)	(Donovan, 1809)	1809	131482668
554	species	Zenaida Dove	Tourterelle à queue carrée	Columbiformes	Columbidae		Zenaida	Zenaida aurita	Zenaida aurita	GBIF/TaxRefine	Zenaida aurita (Temminck, 1809) (Animalia)	(Temminck, 1809)	(Temminck, 1809)	1809	124744892
582	species	Violaceous Quail-Dove	Colombe à nuque violette	Columbiformes	Columbidae		Geotrygon	Geotrygon violacea	Geotrygon violacea	GBIF/TaxRefine	Geotrygon violacea (Temminck, 1809) (Animalia)	(Temminck, 1809)	(Temminck, 1809)	1809	124744936
967	species	Red-cockaded Woodpecker	Pic à face blanche	Piciformes	Picidae	Picinae	Picoides	Picoides borealis	Picoides borealis	GBIF/TaxRefine	Picoides borealis (Vieillot, 1809) (Animalia)	(Vieillot, 1809)	(Vieillot, 1809)	1809	124742961
1384	species	House Wren	Troglodyte familier	Passeriformes	Troglodytidae		Troglodytes	Troglodytes aedon	Troglodytes aedon	Avibase	Troglodytes aëdon		Vieillot, 1809	1809	131881316
1582	species	Louisiana Waterthrush	Paruline hochequeue	Passeriformes	Parulidae		Parkesia	Parkesia motacilla	Parkesia motacilla	GBIF/TaxRefine	Parkesia motacilla (Vieillot, 1809) (Animalia)	(Vieillot, 1809)	(Vieillot, 1809)	1809	124751441
1565	species	Prairie Warbler	Paruline des prés	Passeriformes	Parulidae		Setophaga	Setophaga discolor	Setophaga discolor	Avibase	Sylvia discolor		(Vieillot, 1809)	1809	126345844
1585	species	Mourning Warbler	Paruline triste	Passeriformes	Parulidae		Geothlypis	Geothlypis philadelphia	Geothlypis philadelphia	Avibase	Sylvia Philadelphia		(A. Wilson, 1810)	1810	126345803
562	species	Ruddy Ground-Dove	Colombe rousse	Columbiformes	Columbidae		Columbina	Columbina talpacoti	Columbina talpacoti	Avibase	Columba Talpacoti		(Temminck, 1810)	1810	126336413
1250	species	Blue-headed Vireo	Viréo à tête bleue	Passeriformes	Vireonidae		Vireo	Vireo solitarius	Vireo solitarius	GBIF/TaxRefine	Vireo solitarius (Wilson, 1810) (Animalia)	(Wilson, 1810)	(A. Wilson, 1810)	1810	124747897
1391	species	Marsh Wren	Troglodyte des marais	Passeriformes	Troglodytidae		Cistothorus	Cistothorus palustris	Cistothorus palustris	GBIF/TaxRefine	Cistothorus palustris (A. Wilson, 1810) (Animalia)	(A. Wilson, 1810)	(A. Wilson, 1810)	1810	119126527
1570	species	Cerulean Warbler	Paruline azurée	Passeriformes	Parulidae		Setophaga	Setophaga cerulea	Setophaga cerulea	Avibase	Sylvia cerulea		(A. Wilson, 1810)	1810	126345826
1568	species	Bay-breasted Warbler	Paruline à poitrine baie	Passeriformes	Parulidae		Setophaga	Setophaga castanea	Setophaga castanea	Avibase	Sylvia castanea		(A. Wilson, 1810)	1810	126345830
1704	species	American Tree Sparrow	Bruant hudsonien	Passeriformes	Emberizidae		Spizella	Spizella arborea	Spizella arborea	GBIF/TaxRefine	Spizella arborea (A. Wilson, 1810) (Animalia)	(A. Wilson, 1810)	(A. Wilson, 1810)	1810	119127099
1707	species	Field Sparrow	Bruant des champs	Passeriformes	Emberizidae		Spizella	Spizella pusilla	Spizella pusilla	GBIF/TaxRefine	Spizella pusilla (A. Wilson, 1810) (Animalia)	(A. Wilson, 1810)	(A. Wilson, 1810)	1810	119127108
1722	species	Song Sparrow	Bruant chanteur	Passeriformes	Emberizidae		Melospiza	Melospiza melodia	Melospiza melodia	GBIF/TaxRefine	Melospiza melodia (A. Wilson, 1810) (Animalia)	(A. Wilson, 1810)	(A. Wilson, 1810)	1810	119127153
1860	species	Pine Siskin	Tarin des pins	Passeriformes	Fringillidae	Carduelinae	Spinus	Spinus pinus	Spinus pinus	GBIF/TaxRefine	Spinus pinus (A. Wilson, 1810) [=> Carduelis pinus (A. Wilson, 1810)] (Animalia)	(A. Wilson, 1810)	(A. Wilson, 1810)	1810	119148727
1583	species	Kentucky Warbler	Paruline du Kentucky	Passeriformes	Parulidae		Geothlypis	Geothlypis formosa	Geothlypis formosa	Avibase	Sylvia formosa		(A. Wilson, 1811)	1811	126345804
212	species	Pelagic Cormorant	Cormoran pélagique	Suliformes	Phalacrocoracidae		Phalacrocorax	Phalacrocorax pelagicus	Phalacrocorax pelagicus	GBIF/TaxRefine	Phalacrocorax pelagicus Pallas, 1811 (Animalia)	Pallas, 1811	Pallas, 1811	1811	124761208
2038	species	Mississippi Kite	Milan du Mississippi	Accipitriformes	Accipitridae		Ictinia	Ictinia mississippiensis	Ictinia mississippiensis	Avibase	Falco misisippiensis		(A. Wilson, 1811)	1811	126338524
272	species	Steller's Sea-Eagle	Pygargue empereur	Accipitriformes	Accipitridae		Haliaeetus	Haliaeetus pelagicus	Haliaeetus pelagicus	GBIF/TaxRefine	Haliaeetus pelagicus (Pallas, 1811) (Animalia)	(Pallas, 1811)	(Pallas, 1811)	1811	124745694	A
519	species	Pigeon Guillemot	Guillemot colombin	Charadriiformes	Alcidae		Cepphus	Cepphus columba	Cepphus columba	GBIF/TaxRefine	Cepphus columba Pallas, 1811 (Animalia)	Pallas, 1811	Pallas, 1811	1811	124745636
520	species	Long-billed Murrelet	Guillemot à long bec	Charadriiformes	Alcidae		Brachyramphus	Brachyramphus perdix	Brachyramphus perdix	GBIF/TaxRefine	Brachyramphus perdix (Pallas, 1811) (Animalia)	(Pallas, 1811)	(Pallas, 1811)	1811	124761216	A
526	species	Cassin's Auklet	Starique de Cassin	Charadriiformes	Alcidae		Ptychoramphus	Ptychoramphus aleuticus	Ptychoramphus aleuticus	GBIF/TaxRefine	Ptychoramphus aleuticus (Pallas, 1811) (Animalia)	(Pallas, 1811)	(Pallas, 1811)	1811	124745644
528	species	Least Auklet	Starique minuscule	Charadriiformes	Alcidae		Aethia	Aethia pusilla	Aethia pusilla	GBIF/TaxRefine	Aethia pusilla (Pallas, 1811) (Animalia)	(Pallas, 1811)	(Pallas, 1811)	1811	124745648
531	species	Rhinoceros Auklet	Macareux rhinocéros	Charadriiformes	Alcidae		Cerorhinca	Cerorhinca monocerata	Cerorhinca monocerata	GBIF/TaxRefine	Cerorhinca monocerata (Pallas, 1811) (Animalia)	(Pallas, 1811)	(Pallas, 1811)	1811	124745649
499	species	Whiskered Tern	Guifette moustac	Charadriiformes	Laridae	Sterninae	Chlidonias	Chlidonias hybrida	Chlidonias hybrida	GBIF/TaxRefine	Chlidonias hybrida (Pallas, 1811) (Animalia)	(Pallas, 1811)	(Pallas, 1811)	1811	124745619	A
572	species	Bridled Quail-Dove	Colombe à croissants	Columbiformes	Columbidae		Geotrygon	Geotrygon mystacea	Geotrygon mystacea	GBIF/TaxRefine	Geotrygon mystacea (Temminck, 1811) (Animalia)	(Temminck, 1811)	(Temminck, 1811)	1811	124744935
648	species	Black-billed Cuckoo	Coulicou à bec noir	Cuculiformes	Cuculidae	Cuculinae	Coccyzus	Coccyzus erythropthalmus	Coccyzus erythropthalmus	GBIF/TaxRefine	Coccyzus erythropthalmus (Wilson, 1811) (Animalia)	(Wilson, 1811)	(Wilson, 1811)	1811	124743645
602	species	Great Green Macaw	Ara de Buffon	Psittaciformes	Psittacidae	Arinae	Ara	Ara ambiguus	Ara ambiguus	GBIF/TaxRefine	Ara ambiguus (Bechstein, 1811) (Animalia)	(Bechstein, 1811)	(Bechstein, 1811)	1811	124743890
605	species	Cuban Macaw	Ara tricolore	Psittaciformes	Psittacidae	Arinae	Ara	Ara tricolor	Ara tricolor	GBIF/TaxRefine	Ara tricolor Bechstein, 1811 (Animalia)	Bechstein, 1811	Bechstein, 1811	1811	124761382					†
1292	species	Clark's Nutcracker	Cassenoix d'Amérique	Passeriformes	Corvidae		Nucifraga	Nucifraga columbiana	Nucifraga columbiana	GBIF/TaxRefine	Nucifraga columbiana (Wilson, 1811) (Animalia)	(Wilson, 1811)	(A. Wilson, 1811)	1811	124748069
2016	species	Pallas's Leaf-Warbler	Pouillot de Pallas	Passeriformes	Phylloscopidae		Phylloscopus	Phylloscopus proregulus	Phylloscopus proregulus	GBIF/TaxRefine	Phylloscopus proregulus (Pallas, 1811) (Animalia)	(Pallas, 1811)	(Pallas, 1811)	1811	131483223	A
1419	species	Asian Brown Flycatcher	Gobemouche brun	Passeriformes	Muscicapidae		Muscicapa	Muscicapa dauurica	Muscicapa dauurica	GBIF/TaxRefine	Muscicapa dauurica Pallas, 1811 (Animalia)	Pallas, 1811	Pallas, 1811	1811	124748806	A
1416	species	Taiga Flycatcher	Gobemouche de la taïga	Passeriformes	Muscicapidae		Ficedula	Ficedula albicilla	Ficedula albicilla	GBIF/TaxRefine	Ficedula albicilla (Pallas, 1811) (Animalia)	(Pallas, 1811)	(Pallas, 1811)	1811	125700285	A
1454	species	Hermit Thrush	Grive solitaire	Passeriformes	Turdidae		Catharus	Catharus guttatus	Catharus guttatus	GBIF/TaxRefine	Catharus guttatus (Pallas, 1811) (Animalia)	(Pallas, 1811)	(Pallas, 1811)	1811	124748689
1520	species	Red-throated Pipit	Pipit à gorge rousse	Passeriformes	Motacillidae		Anthus	Anthus cervinus	Anthus cervinus	GBIF/TaxRefine	Anthus cervinus (Pallas, 1811) (Animalia)	(Pallas, 1811)	(Pallas, 1811)	1811	131482627
1535	species	Tennessee Warbler	Paruline obscure	Passeriformes	Parulidae		Oreothlypis	Oreothlypis peregrina	Oreothlypis peregrina	GBIF/TaxRefine	Oreothlypis peregrina (Wilson, 1811) (Animalia)	(Wilson, 1811)	(A. Wilson, 1811)	1811	115376126
1537	species	Nashville Warbler	Paruline à joues grises	Passeriformes	Parulidae		Oreothlypis	Oreothlypis ruficapilla	Oreothlypis ruficapilla	GBIF/TaxRefine	Oreothlypis ruficapilla (Wilson, 1811) (Animalia)	(Wilson, 1811)	(A. Wilson, 1811)	1811	115376128
1547	species	Magnolia Warbler	Paruline à tête cendrée	Passeriformes	Parulidae		Setophaga	Setophaga magnolia	Setophaga magnolia	Avibase	Sylvia magnolia		(A. Wilson, 1811)	1811	126345829
1563	species	Pine Warbler	Paruline des pins	Passeriformes	Parulidae		Setophaga	Setophaga pinus	Setophaga pinus	Avibase	Certhia pinus		(A. Wilson, 1811)	1811	126345837
1601	species	Wilson's Warbler	Paruline à calotte noire	Passeriformes	Parulidae		Cardellina	Cardellina pusilla	Cardellina pusilla	Avibase	Muscicapa pusilla		(A. Wilson, 1811)	1811	126345881
1656	species	Swallow Tanager	Tersine hirondelle	Passeriformes	Thraupidae		Tersina	Tersina viridis	Tersina viridis	GBIF/TaxRefine	Tersina viridis (Illiger, 1811) (Animalia)	(Illiger, 1811)	(Illiger, 1811)	1811	131498055
1719	species	Seaside Sparrow	Bruant maritime	Passeriformes	Emberizidae		Ammodramus	Ammodramus maritimus	Ammodramus maritimus	GBIF/TaxRefine	Ammodramus maritimus (A. Wilson, 1811) (Animalia)	(A. Wilson, 1811)	(A. Wilson, 1811)	1811	119127037
1957	species	Western Tanager	Piranga à tête rouge	Passeriformes	Cardinalidae		Piranga	Piranga ludoviciana	Piranga ludoviciana	Avibase	Tanagra ludoviciana		(A. Wilson, 1811)	1811	126345922
10711	species	Asian Rosy-Finch	Roselin brun	Passeriformes	Fringillidae	Carduelinae	Leucosticte	Leucosticte arctoa	Leucosticte arctoa	GBIF/TaxRefine	Leucosticte arctoa (Pallas, 1811) (Animalia)	(Pallas, 1811)	(Pallas, 1811)	1811	124751152	A
410	species	Upland Sandpiper	Maubèche des champs	Charadriiformes	Scolopacidae	Scolopacinae	Bartramia	Bartramia longicauda	Bartramia longicauda	GBIF/TaxRefine	Bartramia longicauda (Bechstein, 1812) (Animalia)	(Bechstein, 1812)	(Bechstein, 1812)	1812	131482675
418	species	Long-billed Curlew	Courlis à long bec	Charadriiformes	Scolopacidae	Scolopacinae	Numenius	Numenius americanus	Numenius americanus	GBIF/TaxRefine	Numenius americanus Bechstein, 1812 (Animalia)	Bechstein, 1812	Bechstein, 1812	1812	124745344
433	species	Temminck's Stint	Bécasseau de Temminck	Charadriiformes	Scolopacidae	Scolopacinae	Calidris	Calidris temminckii	Calidris temminckii	GBIF/TaxRefine	Calidris temminckii (Leisler, 1812) (Animalia)	(Leisler, 1812)	(Leisler, 1812)	1812	131482729	A
432	species	Little Stint	Bécasseau minute	Charadriiformes	Scolopacidae	Scolopacinae	Calidris	Calidris minuta	Calidris minuta	GBIF/TaxRefine	Calidris minuta (Leisler, 1812) (Animalia)	(Leisler, 1812)	(Leisler, 1812)	1812	131482726				N
724	species	Eastern Whip-poor-will	Engoulevent bois-pourri	Caprimulgiformes	Caprimulgidae	Caprimulginae	Antrostomus	Antrostomus vociferus	Antrostomus vociferus	Avibase	Caprimulgus vociferus		(A. Wilson, 1812)	1812	126336653
1304	species	Fish Crow	Corneille de rivage	Passeriformes	Corvidae		Corvus	Corvus ossifragus	Corvus ossifragus	Avibase	Corvus ossifragus	Wilson, 1812	(A. Wilson, 1812)	1812	124748092
1584	species	Connecticut Warbler	Paruline à gorge grise	Passeriformes	Parulidae		Oporornis	Oporornis agilis	Oporornis agilis	Avibase	Sylvia agilis		(A. Wilson, 1812)	1812	126345800
218	species	American Bittern	Butor d'Amérique	Pelecaniformes	Ardeidae		Botaurus	Botaurus lentiginosus	Botaurus lentiginosus	GBIF/TaxRefine	Botaurus lentiginosus (Rackett, 1813) (Animalia)	(Rackett, 1813)	(Rackett, 1813)	1813	124746088
399	species	Solitary Sandpiper	Chevalier solitaire	Charadriiformes	Scolopacidae	Scolopacinae	Tringa	Tringa solitaria	Tringa solitaria	Avibase	Tringa solitaria		(A. Wilson, 1813)	1813	131879742
500	species	Roseate Tern	Sterne de Dougall	Charadriiformes	Laridae	Sterninae	Sterna	Sterna dougallii	Sterna dougallii	GBIF/TaxRefine	Sterna dougallii Montagu, 1813 (Animalia)	Montagu, 1813	Montagu, 1813	1813	131483332
50	species	Canvasback	Fuligule à dos blanc	Anseriformes	Anatidae	Anatinae	Aythya	Aythya valisineria	Aythya valisineria	GBIF/TaxRefine	Aythya valisineria (Wilson, 1814) (Animalia)	(Wilson, 1814)	(Wilson, 1814)	1814	131482673
379	species	Wilson's Plover	Pluvier de Wilson	Charadriiformes	Charadriidae	Charadriinae	Charadrius	Charadrius wilsonia	Charadrius wilsonia	GBIF/TaxRefine	Charadrius wilsonia Ord, 1814 (Animalia)	Ord, 1814	Ord, 1814	1814	124745450
1938	species	Fasciated Antshrike	Batara fascié	Passeriformes	Thamnophilidae		Cymbilaimus	Cymbilaimus lineatus	Cymbilaimus lineatus	GBIF/TaxRefine	Cymbilaimus lineatus (Leach, 1814) (Animalia)	(Leach, 1814)	(Leach, 1814)	1814	131498047
26	species	Tundra Swan	Cygne siffleur	Anseriformes	Anatidae	Anserinae	Cygnus	Cygnus columbianus	Cygnus columbianus	GBIF/TaxRefine	Cygnus columbianus (Ord, 1815) (Animalia)	(Ord, 1815)	(Ord, 1815)	1815	131482845
510	species	Pomarine Jaeger	Labbe pomarin	Charadriiformes	Stercorariidae		Stercorarius	Stercorarius pomarinus	Stercorarius pomarinus	GBIF/TaxRefine	Stercorarius pomarinus (Temminck, 1815) (Animalia)	(Temminck, 1815)	(Temminck, 1815)	1815	131483326
1993	species	Bonaparte's Gull	Mouette de Bonaparte	Charadriiformes	Laridae	Larinae	Chroicocephalus	Chroicocephalus philadelphia	Chroicocephalus philadelphia	GBIF/TaxRefine	Chroicocephalus philadelphia (Ord, 1815) (Animalia)	(Ord, 1815)	(Ord, 1815)	1815	119147097
465	species	Ring-billed Gull	Goéland à bec cerclé	Charadriiformes	Laridae	Larinae	Larus	Larus delawarensis	Larus delawarensis	GBIF/TaxRefine	Larus delawarensis Ord, 1815 (Animalia)	Ord, 1815	Ord, 1815	1815	131483012
498	species	White-winged Tern	Guifette leucoptère	Charadriiformes	Laridae	Sterninae	Chlidonias	Chlidonias leucopterus	Chlidonias leucopterus	GBIF/TaxRefine	Chlidonias leucopterus (Temminck, 1815) (Animalia)	(Temminck, 1815)	(Temminck, 1815)	1815	131482781	A
10	species	Fulvous Whistling-Duck	Dendrocygne fauve	Anseriformes	Anatidae	Dendrocygninae	Dendrocygna	Dendrocygna bicolor	Dendrocygna bicolor	GBIF/TaxRefine	Dendrocygna bicolor (Vieillot, 1816) (Animalia)	(Vieillot, 1816)	(Vieillot, 1816)	1816	127942254
43	species	Cinnamon Teal	Sarcelle cannelle	Anseriformes	Anatidae	Anatinae	Anas	Anas cyanoptera	Anas cyanoptera	GBIF/TaxRefine	Anas cyanoptera Vieillot, 1816 (Animalia)	Vieillot, 1816	Vieillot, 1816	1816	124742752
300	species	Short-tailed Hawk	Buse à queue courte	Accipitriformes	Accipitridae		Buteo	Buteo brachyurus	Buteo brachyurus	GBIF/TaxRefine	Buteo brachyurus Vieillot, 1816 (Animalia)	Vieillot, 1816	Vieillot, 1816	1816	131881270
302	species	White-tailed Hawk	Buse à queue blanche	Accipitriformes	Accipitridae		Buteo	Buteo albicaudatus	Buteo albicaudatus	GBIF/TaxRefine	Buteo albicaudatus Vieillot, 1816 (Animalia)	Vieillot, 1816	Vieillot, 1816	1816	124745834
313	species	Black-and-white Hawk-Eagle	Aigle noir et blanc	Accipitriformes	Accipitridae		Spizaetus	Spizaetus melanoleucus	Spizaetus melanoleucus	GBIF/TaxRefine	Spizaetus melanoleucus (Vieillot, 1816) (Animalia)	(Vieillot, 1816)	(Vieillot, 1816)	1816	124745875
400	species	Gray-tailed Tattler	Chevalier de Sibérie	Charadriiformes	Scolopacidae	Scolopacinae	Tringa	Tringa brevipes	Tringa brevipes	GBIF/TaxRefine	Tringa brevipes (Vieillot, 1816) (Animalia)	(Vieillot, 1816)	(Vieillot, 1816)	1816	119125280				N
926	species	Rufous-tailed Jacamar	Jacamar à queue rousse	Piciformes	Galbulidae		Galbula	Galbula ruficauda	Galbula ruficauda	GBIF/TaxRefine	Galbula ruficauda Cuvier, 1816 (Animalia)	Cuvier, 1816	Cuvier, 1816	1816	131881352
320	species	Yellow-headed Caracara	Caracara à tête jaune	Falconiformes	Falconidae	Caracarinae	Milvago	Milvago chimachima	Milvago chimachima	Avibase	Polyborus chimachima		(Vieillot, 1816)	1816	131879694
1035	species	Great Antshrike	Grand Batara	Passeriformes	Thamnophilidae		Taraba	Taraba major	Taraba major	Avibase	Thamnophilus major		(Vieillot, 1816)	1816	131881404
1544	species	Tropical Parula	Paruline à joues noires	Passeriformes	Parulidae		Setophaga	Setophaga pitiayumi	Setophaga pitiayumi	GBIF/TaxRefine	Setophaga pitiayumi (Animalia)		(Vieillot, 1817)	1817	126345828
248	species	White-faced Ibis	Ibis à face blanche	Pelecaniformes	Threskiornithidae	Threskiornithinae	Plegadis	Plegadis chihi	Plegadis chihi	GBIF/TaxRefine	Plegadis chihi (Vieillot, 1817) (Animalia)	(Vieillot, 1817)	(Vieillot, 1817)	1817	124746102
265	species	Snail Kite	Milan des marais	Accipitriformes	Accipitridae		Rostrhamus	Rostrhamus sociabilis	Rostrhamus sociabilis	GBIF/TaxRefine	Rostrhamus sociabilis (Vieillot, 1817) (Animalia)	(Vieillot, 1817)	(Vieillot, 1817)	1817	127942266
281	species	Bicolored Hawk	Épervier bicolore	Accipitriformes	Accipitridae		Accipiter	Accipiter bicolor	Accipiter bicolor	GBIF/TaxRefine	Accipiter bicolor (Vieillot, 1817) (Animalia)	(Vieillot, 1817)	(Vieillot, 1817)	1817	124745790
283	species	Crane Hawk	Buse échasse	Accipitriformes	Accipitridae		Geranospiza	Geranospiza caerulescens	Geranospiza caerulescens	GBIF/TaxRefine	Geranospiza caerulescens (Vieillot, 1817) (Animalia)	(Vieillot, 1817)	(Vieillot, 1817)	1817	124745803
416	species	Slender-billed Curlew	Courlis à bec grêle	Charadriiformes	Scolopacidae	Scolopacinae	Numenius	Numenius tenuirostris	Numenius tenuirostris	GBIF/TaxRefine	Numenius tenuirostris Vieillot, 1817 (Animalia)	Vieillot, 1817	Vieillot, 1817	1817	131483120	A
641	species	Little Cuckoo	Petit Piaye	Cuculiformes	Cuculidae	Cuculinae	Coccycua	Coccycua minuta	Coccycua minuta	Avibase	Coccyzus minutus		(Vieillot, 1817)	1817	131879544
643	species	Dark-billed Cuckoo	Coulicou de Vieillot	Cuculiformes	Cuculidae	Cuculinae	Coccyzus	Coccyzus melacoryphus	Coccyzus melacoryphus	GBIF/TaxRefine	Coccyzus melacoryphus Vieillot, 1817 (Animalia)	Vieillot, 1817	Vieillot, 1817	1817	124743650	A
673	species	Tropical Screech-Owl	Petit-duc choliba	Strigiformes	Strigidae		Megascops	Megascops choliba	Megascops choliba	GBIF/TaxRefine	Megascops choliba (Vieillot, 1817) (Animalia)	(Vieillot, 1817)	(Vieillot, 1817)	1817	131881417
733	species	Oilbird	Guacharo des cavernes	Caprimulgiformes	Steatornithidae		Steatornis	Steatornis caripensis	Steatornis caripensis	GBIF/TaxRefine	Steatornis caripensis Humboldt, 1817 (Animalia)	Humboldt, 1817	Humboldt, 1817	1817	124744684	A
738	species	Chestnut-collared Swift	Martinet à collier roux	Apodiformes	Apodidae	Cypseloidinae	Streptoprocne	Streptoprocne rutila	Streptoprocne rutila	Avibase	Hirundo rutila		(Vieillot, 1817)	1817	131881079
778	species	Black-throated Mango	Mango à cravate noire	Apodiformes	Trochilidae	Trochilinae	Anthracothorax	Anthracothorax nigricollis	Anthracothorax nigricollis	GBIF/TaxRefine	Anthracothorax nigricollis (Vieillot, 1817) (Animalia)	(Vieillot, 1817)	(Vieillot, 1817)	1817	131881769
880	species	Hispaniolan Trogon	Trogon damoiseau	Trogoniformes	Trogonidae	Trogoninae	Priotelus	Priotelus roseigaster	Priotelus roseigaster	GBIF/TaxRefine	Priotelus roseigaster (Vieillot, 1817) (Animalia)	(Vieillot, 1817)	(Vieillot, 1817)	1817	124743346
888	species	Collared Trogon	Trogon rosalba	Trogoniformes	Trogonidae	Trogoninae	Trogon	Trogon collaris	Trogon collaris	GBIF/TaxRefine	Trogon collaris Vieillot, 1817 (Animalia)	Vieillot, 1817	Vieillot, 1817	1817	124743357
314	species	Barred Forest-Falcon	Carnifex barré	Falconiformes	Falconidae	Micrasturinae	Micrastur	Micrastur ruficollis	Micrastur ruficollis	GBIF/TaxRefine	Micrastur ruficollis (Vieillot, 1817) (Animalia)	(Vieillot, 1817)	(Vieillot, 1817)	1817	131881277
316	species	Collared Forest-Falcon	Carnifex à collier	Falconiformes	Falconidae	Micrasturinae	Micrastur	Micrastur semitorquatus	Micrastur semitorquatus	GBIF/TaxRefine	Micrastur semitorquatus (Vieillot, 1817) (Animalia)	(Vieillot, 1817)	(Vieillot, 1817)	1817	124745904
1047	species	White-flanked Antwren	Myrmidon à flancs blancs	Passeriformes	Thamnophilidae		Myrmotherula	Myrmotherula axillaris	Myrmotherula axillaris	GBIF/TaxRefine	Myrmotherula axillaris (Vieillot, 1817) (Animalia)	(Vieillot, 1817)	(Vieillot, 1817)	1817	124746976
1081	species	Greenish Elaenia	Élénie verdâtre	Passeriformes	Tyrannidae	Elaeniinae	Myiopagis	Myiopagis viridicata	Myiopagis viridicata	GBIF/TaxRefine	Myiopagis viridicata (Vieillot, 1817) (Animalia)	(Vieillot, 1817)	(Vieillot, 1817)	1817	131881353
1323	species	Blue-and-white Swallow	Hirondelle bleu et blanc	Passeriformes	Hirundinidae	Hirundininae	Pygochelidon	Pygochelidon cyanoleuca	Pygochelidon cyanoleuca	Avibase	Hirundo cyanoleuca		(Vieillot, 1817)	1817	131881970
1327	species	Southern Rough-winged Swallow	Hirondelle à gorge rousse	Passeriformes	Hirundinidae	Hirundininae	Stelgidopteryx	Stelgidopteryx ruficollis	Stelgidopteryx ruficollis	Avibase	Hirundo ruficollis		(Vieillot, 1817)	1817	131881851
1329	species	Cliff Swallow	Hirondelle à front blanc	Passeriformes	Hirundinidae	Hirundininae	Petrochelidon	Petrochelidon pyrrhonota	Petrochelidon pyrrhonota	Avibase	Hirundo pyrrhonota		(Vieillot, 1817)	1817	126343093
1450	species	Veery	Grive fauve	Passeriformes	Turdidae		Catharus	Catharus fuscescens	Catharus fuscescens	GBIF/TaxRefine	Catharus fuscescens (Stephens, 1817) (Animalia)	(Stephens, 1817)	(Stephens, 1817)	1817	124748686
1746	species	Lesser Antillean Saltator	Saltator gros-bec	Passeriformes	<i>Incertae Sedis</i>		Saltator	Saltator albicollis	Saltator albicollis	GBIF/TaxRefine	Saltator albicollis Vieillot, 1817 (Animalia)	Vieillot, 1817	Vieillot, 1817	1817	124761666
1748	species	Grayish Saltator	Saltator gris	Passeriformes	<i>Incertae Sedis</i>		Saltator	Saltator coerulescens	Saltator coerulescens	Avibase	Saltator coerulescens		Vieillot, 1817	1817	131881397
1671	species	Wedge-tailed Grass-Finch	Grand Tardivole	Passeriformes	Emberizidae		Emberizoides	Emberizoides herbicola	Emberizoides herbicola	GBIF/TaxRefine	Emberizoides herbicola (Vieillot, 1817) (Animalia)	(Vieillot, 1817)	(Vieillot, 1817)	1817	124751828						*
1949	species	Red-crowned Ant-Tanager	Habia à couronne rouge	Passeriformes	Cardinalidae		Habia	Habia rubica	Habia rubica	GBIF/TaxRefine	Habia rubica (Vieillot, 1817) (Animalia)	(Vieillot, 1817)	(Vieillot, 1817)	1817	131497935
1913	species	Lavender Waxbill	Astrild queue-de-vinaigre	Passeriformes	Estrildidae		Estrilda	Estrilda caerulescens	Estrilda caerulescens	GBIF/TaxRefine	Estrilda caerulescens (Vieillot, 1817) (Animalia)	(Vieillot, 1817)	(Vieillot, 1817)	1817	124750956		H	I
1914	species	Orange-cheeked Waxbill	Astrild à joues orange	Passeriformes	Estrildidae		Estrilda	Estrilda melpoda	Estrilda melpoda	GBIF/TaxRefine	Estrilda melpoda (Vieillot, 1817) (Animalia)	(Vieillot, 1817)	(Vieillot, 1817)	1817	124750964			I
357	species	Common Gallinule	Gallinule dAmérique	Gruiformes	Rallidae		Gallinula	Gallinula galeata	Gallinula galeata	GBIF/TaxRefine	Gallinula galeata (Animalia)		(Lichtenstein, 1818)	1818	131880207
171	species	Great Shearwater	Puffin majeur	Procellariiformes	Procellariidae		Puffinus	Puffinus gravis	Puffinus gravis	GBIF/TaxRefine	Puffinus gravis (O'Reilly, 1818) (Animalia)	(O'Reilly, 1818)	(O’Reilly, 1818)	1818	131483279				N
186	species	Leach's Storm-Petrel	Océanite cul-blanc	Procellariiformes	Hydrobatidae		Oceanodroma	Oceanodroma leucorhoa	Oceanodroma leucorhoa	GBIF/TaxRefine	Oceanodroma leucorhoa (Vieillot, 1818) (Animalia)	(Vieillot, 1818)	(Vieillot, 1818)	1818	127942213
264	species	White-tailed Kite	Élanion à queue blanche	Accipitriformes	Accipitridae		Elanus	Elanus leucurus	Elanus leucurus	Avibase	Milvus leucurus		(Vieillot, 1818)	1818	128008212
377	species	Collared Plover	Pluvier d'Azara	Charadriiformes	Charadriidae	Charadriinae	Charadrius	Charadrius collaris	Charadrius collaris	GBIF/TaxRefine	Charadrius collaris Vieillot, 1818 (Animalia)	Vieillot, 1818	Vieillot, 1818	1818	124745464
1926	species	Gray-hooded Gull	Mouette à tête grise	Charadriiformes	Laridae	Larinae	Chroicocephalus	Chroicocephalus cirrocephalus	Chroicocephalus cirrocephalus	GBIF/TaxRefine	Chroicocephalus cirrocephalus (Vieillot, 1818) (Animalia)	(Vieillot, 1818)	(Vieillot, 1818)	1818	127942189	A
463	species	Black-tailed Gull	Goéland à queue noire	Charadriiformes	Laridae	Larinae	Larus	Larus crassirostris	Larus crassirostris	GBIF/TaxRefine	Larus crassirostris Vieillot, 1818 (Animalia)	Vieillot, 1818	Vieillot, 1818	1818	124745540	A
2050	species	Plumbeous Pigeon	Pigeon plombé	Columbiformes	Columbidae		Patagioenas	Patagioenas plumbea	Patagioenas plumbea	GBIF/TaxRefine	Patagioenas plumbea (Vieillot, 1818) (Animalia)	(Vieillot, 1818)	(Vieillot, 1818)	1818	131881941
859	species	Slender Sheartail	Colibri à queue singulière	Apodiformes	Trochilidae	Trochilinae	Doricha	Doricha enicura	Doricha enicura	GBIF/TaxRefine	Doricha enicura (Vieillot, 1818) (Animalia)	(Vieillot, 1818)	(Vieillot, 1818)	1818	124744427
813	species	White-eared Hummingbird	Saphir à oreilles blanches	Apodiformes	Trochilidae	Trochilinae	Hylocharis	Hylocharis leucotis	Hylocharis leucotis	GBIF/TaxRefine	Hylocharis leucotis (Vieillot, 1818) (Animalia)	(Vieillot, 1818)	(Vieillot, 1818)	1818	124744246
975	species	Golden-green Woodpecker	Pic vert-doré	Piciformes	Picidae	Picinae	Piculus	Piculus chrysochloros	Piculus chrysochloros	GBIF/TaxRefine	Piculus chrysochloros (Vieillot, 1818) (Animalia)	(Vieillot, 1818)	(Vieillot, 1818)	1818	124742985
10671	species	Rosy-faced Lovebird	Inséparable rosegorge	Psittaciformes	Psittacidae	Psittacinae	Agapornis	Agapornis roseicollis	Agapornis roseicollis	GBIF/TaxRefine	Agapornis roseicollis (Vieillot, 1818) (Animalia)	(Vieillot, 1818)	(Vieillot, 1818)	1818	124743850			I
1018	species	Olivaceous Woodcreeper	Grimpar fauvette	Passeriformes	Furnariidae	Dendrocolaptinae	Sittasomus	Sittasomus griseicapillus	Sittasomus griseicapillus	GBIF/TaxRefine	Sittasomus griseicapillus (Vieillot, 1818) (Animalia)	(Vieillot, 1818)	(Vieillot, 1818)	1818	124747334
1015	species	Plain-brown Woodcreeper	Grimpar enfumé	Passeriformes	Furnariidae	Dendrocolaptinae	Dendrocincla	Dendrocincla fuliginosa	Dendrocincla fuliginosa	GBIF/TaxRefine	Dendrocincla fuliginosa (Vieillot, 1818) (Animalia)	(Vieillot, 1818)	(Vieillot, 1818)	1818	131881690
1005	species	Buff-fronted Foliage-gleaner	Anabate roux	Passeriformes	Furnariidae	Furnariinae	Philydor	Philydor rufum	Philydor rufum	GBIF/TaxRefine	Philydor rufum (Vieillot, 1818) (Animalia)	(Vieillot, 1818)	(Vieillot, 1818)	1818	124747290
1113	species	White-throated Spadebill	Platyrhynque à moustaches	Passeriformes	Tyrannidae	Platyrinchinae	Platyrinchus	Platyrinchus mystaceus	Platyrinchus mystaceus	GBIF/TaxRefine	Platyrinchus mystaceus Vieillot, 1818 (Animalia)	Vieillot, 1818	Vieillot, 1818	1818	131881926
1139	species	Acadian Flycatcher	Moucherolle vert	Passeriformes	Tyrannidae	Fluvicolinae	Empidonax	Empidonax virescens	Empidonax virescens	GBIF/TaxRefine	Empidonax virescens (Vieillot, 1818) (Animalia)	(Vieillot, 1818)	(Vieillot, 1818)	1818	131881308
1158	species	Long-tailed Tyrant	Moucherolle à longs brins	Passeriformes	Tyrannidae	Fluvicolinae	Colonia	Colonia colonus	Colonia colonus	GBIF/TaxRefine	Colonia colonus (Vieillot, 1818) (Animalia)	(Vieillot, 1818)	(Vieillot, 1818)	1818	131881901
1161	species	Sirystes	Tyran siffleur	Passeriformes	Tyrannidae	Tyranninae	Sirystes	Sirystes sibilator	Sirystes sibilator	GBIF/TaxRefine	Sirystes sibilator (Vieillot, 1818) (Animalia)	(Vieillot, 1818)	(Vieillot, 1818)	1818	124746698
1189	species	Piratic Flycatcher	Tyran pirate	Passeriformes	Tyrannidae	Tyranninae	Legatus	Legatus leucophaius	Legatus leucophaius	GBIF/TaxRefine	Legatus leucophaius (Vieillot, 1818) (Animalia)	(Vieillot, 1818)	(Vieillot, 1818)	1818	131881383
1190	species	Variegated Flycatcher	Tyran tacheté	Passeriformes	Tyrannidae	Tyranninae	Empidonomus	Empidonomus varius	Empidonomus varius	GBIF/TaxRefine	Empidonomus varius (Vieillot, 1818) (Animalia)	(Vieillot, 1818)	(Vieillot, 1818)	1818	131881664	A
2025	species	White-winged Becard	Bécarde à ailes blanches	Passeriformes	Tityridae		Pachyramphus	Pachyramphus polychopterus	Pachyramphus polychopterus	GBIF/TaxRefine	Pachyramphus polychopterus (Vieillot, 1818) (Animalia)	(Vieillot, 1818)	(Vieillot, 1818)	1818	131498014
1502	species	White-breasted Thrasher	Moqueur gorge-blanche	Passeriformes	Mimidae		Ramphocinclus	Ramphocinclus brachyurus	Ramphocinclus brachyurus	GBIF/TaxRefine	Ramphocinclus brachyurus (Vieillot, 1818) (Animalia)	(Vieillot, 1818)	(Vieillot, 1818)	1818	124749193
1623	species	Yellow-backed Tanager	Tangara à dos jaune	Passeriformes	Thraupidae		Hemithraupis	Hemithraupis flavicollis	Hemithraupis flavicollis	GBIF/TaxRefine	Hemithraupis flavicollis (Vieillot, 1818) (Animalia)	(Vieillot, 1818)	(Vieillot, 1818)	1818	131881737
10471	species	Buff-breasted Sandpiper	Bécasseau roussâtre	Charadriiformes	Scolopacidae	Scolopacinae	Calidris	Calidris subruficollis	Calidris subruficollis	Avibase	Tringa subruficollis		(Vieillot, 1819)	1819
252	species	Jabiru	Jabiru d'Amérique	Ciconiiformes	Ciconiidae		Jabiru	Jabiru mycteria	Jabiru mycteria	GBIF/TaxRefine	Jabiru mycteria (Lichtenstein, 1819) (Animalia)	(Lichtenstein, 1819)	(Lichtenstein, 1819)	1819	127942248
342	species	Virginia Rail	Râle de Virginie	Gruiformes	Rallidae		Rallus	Rallus limicola	Rallus limicola	GBIF/TaxRefine	Rallus limicola Vieillot, 1819 (Animalia)	Vieillot, 1819	Vieillot, 1819	1819	124745199
435	species	Least Sandpiper	Bécasseau minuscule	Charadriiformes	Scolopacidae	Scolopacinae	Calidris	Calidris minutilla	Calidris minutilla	GBIF/TaxRefine	Calidris minutilla (Vieillot, 1819) (Animalia)	(Vieillot, 1819)	(Vieillot, 1819)	1819	127942302
436	species	White-rumped Sandpiper	Bécasseau à croupion blanc	Charadriiformes	Scolopacidae	Scolopacinae	Calidris	Calidris fuscicollis	Calidris fuscicollis	GBIF/TaxRefine	Calidris fuscicollis (Vieillot, 1819) (Animalia)	(Vieillot, 1819)	(Vieillot, 1819)	1819	131482723
438	species	Pectoral Sandpiper	Bécasseau à poitrine cendrée	Charadriiformes	Scolopacidae	Scolopacinae	Calidris	Calidris melanotos	Calidris melanotos	GBIF/TaxRefine	Calidris melanotos (Vieillot, 1819) (Animalia)	(Vieillot, 1819)	(Vieillot, 1819)	1819	131482725
457	species	Wilson's Phalarope	Phalarope de Wilson	Charadriiformes	Scolopacidae	Phalaropodinae	Phalaropus	Phalaropus tricolor	Phalaropus tricolor	GBIF/TaxRefine	Phalaropus tricolor (Vieillot, 1819) (Animalia)	(Vieillot, 1819)	(Vieillot, 1819)	1819	131483194
512	species	Long-tailed Jaeger	Labbe à longue queue	Charadriiformes	Stercorariidae		Stercorarius	Stercorarius longicaudus	Stercorarius longicaudus	GBIF/TaxRefine	Stercorarius longicaudus Vieillot, 1819 (Animalia)	Vieillot, 1819	Vieillot, 1819	1819	131483324
1988	species	Sabine's Gull	Mouette de Sabine	Charadriiformes	Laridae	Larinae	Xema	Xema sabini	Xema sabini	GBIF/TaxRefine	Xema sabini (Sabine, 1819) (Animalia)	(Sabine, 1819)	(Sabine, 1819)	1819	127942327
492	species	Yellow-billed Tern	Sterne argentée	Charadriiformes	Laridae	Sterninae	Sternula	Sternula superciliaris	Sternula superciliaris	GBIF/TaxRefine	Sternula superciliaris (Vieillot, 1819) (Animalia)	(Vieillot, 1819)	(Vieillot, 1819)	1819	127942200	A
1020	species	Wedge-billed Woodcreeper	Grimpar bec-en-coin	Passeriformes	Furnariidae	Dendrocolaptinae	Glyphorynchus	Glyphorynchus spirurus	Glyphorynchus spirurus	GBIF/TaxRefine	Glyphorynchus spirurus (Vieillot, 1819) (Animalia)	(Vieillot, 1819)	(Vieillot, 1819)	1819	131498020
1159	species	Cattle Tyrant	Moucherolle querelleur	Passeriformes	Tyrannidae	Fluvicolinae	Machetornis	Machetornis rixosa	Machetornis rixosa	Avibase	Tyrannus rixosus		(Vieillot, 1819)	1819	131879942	A
1191	species	Tropical Kingbird	Tyran mélancolique	Passeriformes	Tyrannidae	Tyranninae	Tyrannus	Tyrannus melancholicus	Tyrannus melancholicus	Avibase	Tyrannus melancholicus		Vieillot, 1819	1819	131881301
2066	species	Winter Wren	Troglodyte des forêts	Passeriformes	Troglodytidae		Troglodytes	Troglodytes hiemalis	Troglodytes hiemalis	GBIF/TaxRefine	Troglodytes hiemalis Viellot, 1819 (Animalia)	Viellot, 1819	Vieillot, 1819	1819	116663747
10111	species	Rufous-breasted Wren	Troglodyte des halliers	Passeriformes	Troglodytidae		Pheugopedius	Pheugopedius rutilus	Pheugopedius rutilus	Avibase	Thryothorus rutilus		Vieillot, 1819	1819	126343988
1936	species	Long-billed Gnatwren	Microbate à long bec	Passeriformes	Polioptilidae		Ramphocaenus	Ramphocaenus melanurus	Ramphocaenus melanurus	GBIF/TaxRefine	Ramphocaenus melanurus Vieillot, 1819 (Animalia)	Vieillot, 1819	Vieillot, 1819	1819	131497943
1787	species	Boat-tailed Grackle	Quiscale des marais	Passeriformes	Icteridae		Quiscalus	Quiscalus major	Quiscalus major	GBIF/TaxRefine	Quiscalus major Vieillot, 1819 (Animalia)	Vieillot, 1819	Vieillot, 1819	1819	124752045
111	species	Ocellated Turkey	Dindon ocellé	Galliformes	Phasianidae	Meleagridinae	Meleagris	Meleagris ocellata	Meleagris ocellata	GBIF/TaxRefine	Meleagris ocellata Cuvier, 1820 (Animalia)	Cuvier, 1820	Cuvier, 1820	1820	119127635
1981	species	Black-capped Petrel	Pétrel diablotin	Procellariiformes	Procellariidae		Pterodroma	Pterodroma hasitata	Pterodroma hasitata	GBIF/TaxRefine	Pterodroma hasitata (Kuhl, 1820) (Animalia)	(Kuhl, 1820)	(Kuhl, 1820)	1820	127942209
181	species	Wilson's Storm-Petrel	Océanite de Wilson	Procellariiformes	Hydrobatidae		Oceanites	Oceanites oceanicus	Oceanites oceanicus	GBIF/TaxRefine	Oceanites oceanicus (Kuhl, 1820) (Animalia)	(Kuhl, 1820)	(Kuhl, 1820)	1820	124746290				N
311	species	Black Hawk-Eagle	Aigle tyran	Accipitriformes	Accipitridae		Spizaetus	Spizaetus tyrannus	Spizaetus tyrannus	Avibase	Falco tyrannus		(Wied, 1820)	1820	126338402
388	species	American Oystercatcher	Huîtrier d'Amérique	Charadriiformes	Haematopodidae		Haematopus	Haematopus palliatus	Haematopus palliatus	GBIF/TaxRefine	Haematopus palliatus Temminck, 1820 (Animalia)	Temminck, 1820	Temminck, 1820	1820	124745423
660	species	Rufous-vented Ground-Cuckoo	Géocoucou de Geoffroy	Cuculiformes	Cuculidae	Neomorphinae	Neomorphus	Neomorphus geoffroyi	Neomorphus geoffroyi	GBIF/TaxRefine	Neomorphus geoffroyi (Temminck, 1820) (Animalia)	(Temminck, 1820)	(Temminck, 1820)	1820	124743672
976	species	Golden-olive Woodpecker	Pic or-olive	Piciformes	Picidae	Picinae	Colaptes	Colaptes rubiginosus	Colaptes rubiginosus	GBIF/TaxRefine	Colaptes rubiginosus (Swainson, 1820) (Animalia)	(Swainson, 1820)	(Swainson, 1820)	1820	124742988
1023	species	Black-banded Woodcreeper	Grimpar varié	Passeriformes	Furnariidae	Dendrocolaptinae	Dendrocolaptes	Dendrocolaptes picumnus	Dendrocolaptes picumnus	GBIF/TaxRefine	Dendrocolaptes picumnus Lichtenstein, 1820 (Animalia)	Lichtenstein, 1820	Lichtenstein, 1820	1820	131881375
1032	species	Red-billed Scythebill	Grimpar à bec rouge	Passeriformes	Furnariidae	Dendrocolaptinae	Campylorhamphus	Campylorhamphus trochilirostris	Campylorhamphus trochilirostris	GBIF/TaxRefine	Campylorhamphus trochilirostris (Lichtenstein, 1820) (Animalia)	(Lichtenstein, 1820)	(Lichtenstein, 1820)	1820	131881696
1109	species	Olivaceous Flatbill	Platyrhynque olivâtre	Passeriformes	Tyrannidae	Platyrinchinae	Rhynchocyclus	Rhynchocyclus olivaceus	Rhynchocyclus olivaceus	GBIF/TaxRefine	Rhynchocyclus olivaceus (Temminck, 1820) (Animalia)	(Temminck, 1820)	(Temminck, 1820)	1820	124746541
1458	species	Dusky Thrush	Grive de Naumann	Passeriformes	Turdidae		Turdus	Turdus naumanni	Turdus naumanni	GBIF/TaxRefine	Turdus naumanni Temminck, 1820 (Animalia)	Temminck, 1820	Temminck, 1820	1820	124748720	A
1864	species	Red Siskin	Chardonneret rouge	Passeriformes	Fringillidae	Carduelinae	Spinus	Spinus cucullatus	Spinus cucullatus	Avibase	Carduelis cucullata		Swainson, 1820	1820				I
266	species	Slender-billed Kite	Milan à long bec	Accipitriformes	Accipitridae		Helicolestes	Helicolestes hamatus	Helicolestes hamatus	GBIF/TaxRefine	Helicolestes hamatus (Temminck, 1821) (Animalia)	(Temminck, 1821)	(Temminck, 1821)	1821	127942192
276	species	Chinese Sparrowhawk	Épervier de Horsfield	Accipitriformes	Accipitridae		Accipiter	Accipiter soloensis	Accipiter soloensis	GBIF/TaxRefine	Accipiter soloensis (Horsfield, 1821) (Animalia)	(Horsfield, 1821)	(Horsfield, 1821)	1821	124745755	A	H
426	species	Great Knot	Bécasseau de l'Anadyr	Charadriiformes	Scolopacidae	Scolopacinae	Calidris	Calidris tenuirostris	Calidris tenuirostris	GBIF/TaxRefine	Calidris tenuirostris (Horsfield, 1821) (Animalia)	(Horsfield, 1821)	(Horsfield, 1821)	1821	131482730	A
439	species	Sharp-tailed Sandpiper	Bécasseau à queue pointue	Charadriiformes	Scolopacidae	Scolopacinae	Calidris	Calidris acuminata	Calidris acuminata	GBIF/TaxRefine	Calidris acuminata (Horsfield, 1821) (Animalia)	(Horsfield, 1821)	(Horsfield, 1821)	1821	131482716				N
533	species	Horned Puffin	Macareux cornu	Charadriiformes	Alcidae		Fratercula	Fratercula corniculata	Fratercula corniculata	Avibase	Mormon corniculata		(J. F. Naumann, 1821)	1821	126338195
1010	species	Streaked Xenops	Sittine striée	Passeriformes	Furnariidae	Furnariinae	Xenops	Xenops rutilans	Xenops rutilans	Avibase	Xenops rutilans		Temminck, 1821	1821	131881824
1223	species	Sharpbill	Oxyrhynque huppé	Passeriformes	Oxyruncidae		Oxyruncus	Oxyruncus cristatus	Oxyruncus cristatus	GBIF/TaxRefine	Oxyruncus cristatus Swainson, 1821 (Animalia)	Swainson, 1821	Swainson, 1821	1821	119132862
1640	species	Palm Tanager	Tangara des palmiers	Passeriformes	Thraupidae		Thraupis	Thraupis palmarum	Thraupis palmarum	Avibase	Tanagra palmarum		(Wied, 1821)	1821	131881887
261	species	Hook-billed Kite	Milan bec-en-croc	Accipitriformes	Accipitridae		Chondrohierax	Chondrohierax uncinatus	Chondrohierax uncinatus	GBIF/TaxRefine	Chondrohierax uncinatus (Temminck, 1822) (Animalia)	(Temminck, 1822)	(Temminck, 1822)	1822	131881272
470	species	Iceland Gull	Goéland arctique	Charadriiformes	Laridae	Larinae	Larus	Larus glaucoides	Larus glaucoides	GBIF/TaxRefine	Larus glaucoides Meyer, 1822 (Animalia)	Meyer, 1822	Meyer, 1822	1822	131483015
2051	species	Brown Hawk-Owl	Ninoxe hirsute	Strigiformes	Strigidae		Ninox	Ninox scutulata	Ninox scutulata			(Raffles, 1822)			124744638	A
327	species	Aplomado Falcon	Faucon aplomado	Falconiformes	Falconidae	Falconinae	Falco	Falco femoralis	Falco femoralis	GBIF/TaxRefine	Falco femoralis Temminck, 1822 (Animalia)	Temminck, 1822	Temminck, 1822	1822	124745933
1049	species	Rufous-winged Antwren	Grisin à ailes rousses	Passeriformes	Thamnophilidae		Herpsilochmus	Herpsilochmus rufimarginatus	Herpsilochmus rufimarginatus	GBIF/TaxRefine	Herpsilochmus rufimarginatus (Temminck, 1822) (Animalia)	(Temminck, 1822)	(Temminck, 1822)	1822	131498023
1083	species	Yellow-bellied Elaenia	Élénie à ventre jaune	Passeriformes	Tyrannidae	Elaeniinae	Elaenia	Elaenia flavogaster	Elaenia flavogaster	GBIF/TaxRefine	Elaenia flavogaster (Thunberg, 1822) (Animalia)	(Thunberg, 1822)	(Thunberg, 1822)	1822	131881377
1296	species	American Crow	Corneille d'Amérique	Passeriformes	Corvidae		Corvus	Corvus brachyrhynchos	Corvus brachyrhynchos	GBIF/TaxRefine	Corvus brachyrhynchos Brehm, 1822 (Animalia)	Brehm, 1822	Brehm, 1822	1822	124748091
1954	species	Hepatic Tanager	Piranga orangé	Passeriformes	Cardinalidae		Piranga	Piranga flava	Piranga flava	GBIF/TaxRefine	Piranga flava (Vieillot, 1822) (Animalia)	(Vieillot, 1822)	(Vieillot, 1822)	1822	131881335
105	species	Dusky Grouse	Tétras sombre	Galliformes	Phasianidae	Tetraoninae	Dendragapus	Dendragapus obscurus	Dendragapus obscurus	GBIF/TaxRefine	Dendragapus obscurus (Say, 1823) (Animalia)	(Say, 1823)	(Say, 1823)	1823	124762334
298	species	Broad-winged Hawk	Petite Buse	Accipitriformes	Accipitridae		Buteo	Buteo platypterus	Buteo platypterus	GBIF/TaxRefine	Buteo platypterus (Vieillot, 1823) (Animalia)	(Vieillot, 1823)	(Vieillot, 1823)	1823	131881268
450	species	Long-billed Dowitcher	Bécassin à long bec	Charadriiformes	Scolopacidae	Scolopacinae	Limnodromus	Limnodromus scolopaceus	Limnodromus scolopaceus	GBIF/TaxRefine	Limnodromus scolopaceus (Say, 1823) (Animalia)	(Say, 1823)	(Say, 1823)	1823	131483034
478	species	Kelp Gull	Goéland dominicain	Charadriiformes	Laridae	Larinae	Larus	Larus dominicanus	Larus dominicanus	GBIF/TaxRefine	Larus dominicanus Lichtenstein, 1823 (Animalia)	Lichtenstein, 1823	Lichtenstein, 1823	1823	124745550
505	species	Great Crested Tern	Sterne huppée	Charadriiformes	Laridae	Sterninae	Thalasseus	Thalasseus bergii	Thalasseus bergii	GBIF/TaxRefine	Thalasseus bergii (Lichtenstein, 1823) (Animalia)	(Lichtenstein, 1823)	(Lichtenstein, 1823)	1823	119147207	A	H
543	species	Band-tailed Pigeon	Pigeon à queue barrée	Columbiformes	Columbidae		Patagioenas	Patagioenas fasciata	Patagioenas fasciata	GBIF/TaxRefine	Patagioenas fasciata (Say, 1823) (Animalia)	(Say, 1823)	(Say, 1823)	1823	131881942
924	species	White-fronted Nunbird	Barbacou à front blanc	Piciformes	Bucconidae		Monasa	Monasa morphoeus	Monasa morphoeus	GBIF/TaxRefine	Monasa morphoeus (Hahn & Kuster, 1823) (Animalia)	(Hahn & Kuster, 1823)	(Hahn & Kuster, 1823)	1823	119128143
933	species	Black-mandibled Toucan	Toucan tocard	Piciformes	Ramphastidae	Ramphastinae	Ramphastos	Ramphastos ambiguus	Ramphastos ambiguus	GBIF/TaxRefine	Ramphastos ambiguus Swainson, 1823 (Animalia)	Swainson, 1823	Swainson, 1823	1823	131498069
10521	species	Nanday Parakeet	Conure nanday	Psittaciformes	Psittacidae	Arinae	Nandayus	Nandayus nenday	Nandayus nenday	GBIF/TaxRefine	Nandayus nenday (Vieillot, 1823) (Animalia)	(Vieillot, 1823)	(Vieillot, 1823)	1823	124743920			I
1042	species	Plain Antvireo	Batara gorgeret	Passeriformes	Thamnophilidae		Dysithamnus	Dysithamnus mentalis	Dysithamnus mentalis	GBIF/TaxRefine	Dysithamnus mentalis (Temminck, 1823) (Animalia)	(Temminck, 1823)	(Temminck, 1823)	1823	131881376
1014	species	Sharp-tailed Streamcreeper	Picerthie de Saint-Hilaire	Passeriformes	Furnariidae	Furnariinae	Lochmias	Lochmias nematura	Lochmias nematura	GBIF/TaxRefine	Lochmias nematura (Lichtenstein, 1823) (Animalia)	(Lichtenstein, 1823)	(Lichtenstein, 1823)	1823	131881692
991	species	Pale-breasted Spinetail	Synallaxe albane	Passeriformes	Furnariidae	Furnariinae	Synallaxis	Synallaxis albescens	Synallaxis albescens	Avibase	Synallaxis albescens		Temminck, 1823	1823	131881817
1076	species	Yellow Tyrannulet	Tyranneau flavéole	Passeriformes	Tyrannidae	Elaeniinae	Capsiempis	Capsiempis flaveola	Capsiempis flaveola	Avibase	M [uscicapa] flaveola		(Lichtenstein, 1823)	1823	131880025
1089	species	Ochre-bellied Flycatcher	Pipromorphe roussâtre	Passeriformes	Tyrannidae	Elaeniinae	Mionectes	Mionectes oleagineus	Mionectes oleagineus	GBIF/TaxRefine	Mionectes oleagineus (Lichtenstein, 1823) (Animalia)	(Lichtenstein, 1823)	(Lichtenstein, 1823)	1823	131881390
1178	species	Lesser Kiskadee	Tyran licteur	Passeriformes	Tyrannidae	Tyranninae	Pitangus	Pitangus lictor	Pitangus lictor	GBIF/TaxRefine	Pitangus lictor (Lichtenstein, 1823) (Animalia)	(Lichtenstein, 1823)	(Lichtenstein, 1823)	1823	127942348
1195	species	Western Kingbird	Tyran de l'Ouest	Passeriformes	Tyrannidae	Tyranninae	Tyrannus	Tyrannus verticalis	Tyrannus verticalis	GBIF/TaxRefine	Tyrannus verticalis Say, 1823 (Animalia)	Say, 1823	Say, 1823	1823	124746731
2032	species	Black-crowned Tityra	Tityre à tête noire	Passeriformes	Tityridae		Tityra	Tityra inquisitor	Tityra inquisitor	GBIF/TaxRefine	Tityra inquisitor (Lichtenstein, 1823) (Animalia)	(Lichtenstein, 1823)	(Lichtenstein, 1823)	1823	124746781
1293	species	Black-billed Magpie	Pie d'Amérique	Passeriformes	Corvidae		Pica	Pica hudsonia	Pica hudsonia	Avibase	Corvus hudsonia		(Sabine, 1823)	1823	126342375
1362	species	Rock Wren	Troglodyte des rochers	Passeriformes	Troglodytidae		Salpinctes	Salpinctes obsoletus	Salpinctes obsoletus	GBIF/TaxRefine	Salpinctes obsoletus (Say, 1823) (Animalia)	(Say, 1823)	(Say, 1823)	1823	124749244
1402	species	Golden-crowned Kinglet	Roitelet à couronne dorée	Passeriformes	Regulidae		Regulus	Regulus satrapa	Regulus satrapa	GBIF/TaxRefine	Regulus satrapa Lichtenstein, 1823 (Animalia)	Lichtenstein, 1823	Lichtenstein, 1823	1823	124749486
1464	species	Cocoa Thrush	Merle cacao	Passeriformes	Turdidae		Turdus	Turdus fumigatus	Turdus fumigatus	GBIF/TaxRefine	Turdus fumigatus Lichtenstein, 1823 (Animalia)	Lichtenstein, 1823	Lichtenstein, 1823	1823	124748748
1536	species	Orange-crowned Warbler	Paruline verdâtre	Passeriformes	Parulidae		Oreothlypis	Oreothlypis celata	Oreothlypis celata	GBIF/TaxRefine	Oreothlypis celata (Say, 1823) (Animalia)	(Say, 1823)	(Say, 1823)	1823	110605330
1661	species	Yellow-bellied Seedeater	Sporophile à ventre jaune	Passeriformes	Emberizidae		Sporophila	Sporophila nigricollis	Sporophila nigricollis	Avibase	Pyrrhula Nigricollis		(Vieillot, 1823)	1823	131881688						*
1697	species	Bachman's Sparrow	Bruant des pinèdes	Passeriformes	Emberizidae		Peucaea	Peucaea aestivalis	Peucaea aestivalis	Avibase	Fringilla aestivalis		(Lichtenstein, 1823)	1823	126345549
1711	species	Lark Sparrow	Bruant à joues marron	Passeriformes	Emberizidae		Chondestes	Chondestes grammacus	Chondestes grammacus	GBIF/TaxRefine	Chondestes grammacus (Say, 1823) (Animalia)	(Say, 1823)	(Say, 1823)	1823	124751318
1764	species	Lazuli Bunting	Passerin azuré	Passeriformes	Cardinalidae		Passerina	Passerina amoena	Passerina amoena	GBIF/TaxRefine	Passerina amoena (Say, 1823) (Animalia)	(Say, 1823)	(Say, 1823)	1823	124751958
1866	species	Lesser Goldfinch	Chardonneret mineur	Passeriformes	Fringillidae	Carduelinae	Spinus	Spinus psaltria	Spinus psaltria	GBIF/TaxRefine	Spinus psaltria (Say, 1823) [=> Carduelis psaltria (Say, 1823)] (Animalia)	(Say, 1823)	(Say, 1823)	1823	119148728
1915	species	Black-rumped Waxbill	Astrild cendré	Passeriformes	Estrildidae		Estrilda	Estrilda troglodytes	Estrilda troglodytes	GBIF/TaxRefine	Estrilda troglodytes (Lichtenstein, 1823) (Animalia)	(Lichtenstein, 1823)	(Lichtenstein, 1823)	1823	124750967			I
2074	species	Gray-bellied Hawk	Autour à ventre gris	Accipitriformes	Accipitridae		Accipiter	Accipiter poliogaster	Accipiter poliogaster	GBIF/TaxRefine	Accipiter poliogaster (Temminck, 1824) (Animalia)	(Temminck, 1824)	(Temminck, 1824)	1824	124745746	A
293	species	Harris's Hawk	Buse de Harris	Accipitriformes	Accipitridae		Parabuteo	Parabuteo unicinctus	Parabuteo unicinctus	GBIF/TaxRefine	Parabuteo unicinctus (Temminck, 1824) (Animalia)	(Temminck, 1824)	(Temminck, 1824)	1824	124745819
382	species	Piping Plover	Pluvier siffleur	Charadriiformes	Charadriidae	Charadriinae	Charadrius	Charadrius melodus	Charadrius melodus	GBIF/TaxRefine	Charadrius melodus Ord, 1824 (Animalia)	Ord, 1824	Ord, 1824	1824	124745457
1989	species	Ross's Gull	Mouette rosée	Charadriiformes	Laridae	Larinae	Rhodostethia	Rhodostethia rosea	Rhodostethia rosea	GBIF/TaxRefine	Rhodostethia rosea (MacGillivray, 1824) (Animalia)	(MacGillivray, 1824)	(MacGillivray, 1824)	1824	124745581
656	species	Pheasant Cuckoo	Géocoucou faisan	Cuculiformes	Cuculidae	Neomorphinae	Dromococcyx	Dromococcyx phasianellus	Dromococcyx phasianellus	GBIF/TaxRefine	Dromococcyx phasianellus (Spix, 1824) (Animalia)	(Spix, 1824)	(Spix, 1824)	1824	124743668
907	species	Rufous Motmot	Motmot roux	Coraciiformes	Momotidae		Baryphthengus	Baryphthengus martii	Baryphthengus martii	GBIF/TaxRefine	Baryphthengus martii (Spix, 1824) (Animalia)	(Spix, 1824)	(Spix, 1824)	1824	131881809
620	species	White-crowned Parrot	Pione à couronne blanche	Psittaciformes	Psittacidae	Arinae	Pionus	Pionus senilis	Pionus senilis	GBIF/TaxRefine	Pionus senilis (Spix, 1824) (Animalia)	(Spix, 1824)	(Spix, 1824)	1824	124743996
1001	species	Striped Woodhaunter	Anabate forestier	Passeriformes	Furnariidae	Furnariinae	Hyloctistes	Hyloctistes subulatus	Hyloctistes subulatus			(Spix, 1824)			124747274
1073	species	Southern Beardless-Tyrannulet	Tyranneau passegris	Passeriformes	Tyrannidae	Elaeniinae	Camptostoma	Camptostoma obsoletum	Camptostoma obsoletum	GBIF/TaxRefine	Camptostoma obsoletum (Temminck, 1824) (Animalia)	(Temminck, 1824)	(Temminck, 1824)	1824	131881369
29	species	Orinoco Goose	Ouette de l'Orénoque	Anseriformes	Anatidae	Tadorninae	Neochen	Neochen jubata	Neochen jubata	GBIF/TaxRefine	Neochen jubata (Spix, 1825) (Animalia)	(Spix, 1825)	(Spix, 1825)	1825	127942373	A
222	species	Fasciated Tiger-Heron	Onoré fascié	Pelecaniformes	Ardeidae		Tigrisoma	Tigrisoma fasciatum	Tigrisoma fasciatum	GBIF/TaxRefine	Tigrisoma fasciatum (Such, 1825) (Animalia)	(Such, 1825)	(Such, 1825)	1825	127942244
263	species	Pearl Kite	Élanion perle	Accipitriformes	Accipitridae		Gampsonyx	Gampsonyx swainsonii	Gampsonyx swainsonii	GBIF/TaxRefine	Gampsonyx swainsonii Vigors, 1825 (Animalia)	Vigors, 1825	Vigors, 1825	1825	131881668
381	species	Semipalmated Plover	Pluvier semipalmé	Charadriiformes	Charadriidae	Charadriinae	Charadrius	Charadrius semipalmatus	Charadrius semipalmatus	GBIF/TaxRefine	Charadrius semipalmatus Bonaparte, 1825 (Animalia)	Bonaparte, 1825	Bonaparte, 1825	1825	124745447
452	species	Wilson's Snipe	Bécassine de Wilson	Charadriiformes	Scolopacidae	Scolopacinae	Gallinago	Gallinago delicata	Gallinago delicata	GBIF/TaxRefine	Gallinago delicata (Ord, 1825) (Animalia)	(Ord, 1825)	(Ord, 1825)	1825	127942176
535	species	Chestnut-bellied Sandgrouse	Ganga à ventre brun	Pterocliformes	Pteroclidae		Pterocles	Pterocles exustus	Pterocles exustus	GBIF/TaxRefine	Pterocles exustus Temminck, 1825 (Animalia)	Temminck, 1825	Temminck, 1825	1825	124745292		H	I
879	species	Cuban Trogon	Trogon de Cuba	Trogoniformes	Trogonidae	Trogoninae	Priotelus	Priotelus temnurus	Priotelus temnurus	GBIF/TaxRefine	Priotelus temnurus (Temminck, 1825) (Animalia)	(Temminck, 1825)	(Temminck, 1825)	1825	124743345
329	species	Orange-breasted Falcon	Faucon orangé	Falconiformes	Falconidae	Falconinae	Falco	Falco deiroleucus	Falco deiroleucus	GBIF/TaxRefine	Falco deiroleucus Temminck, 1825 (Animalia)	Temminck, 1825	Temminck, 1825	1825	131497890
1056	species	White-bellied Antbird	Alapi à ventre blanc	Passeriformes	Thamnophilidae		Myrmeciza	Myrmeciza longipes	Myrmeciza longipes	GBIF/TaxRefine	Myrmeciza longipes (Swainson, 1825) (Animalia)	(Swainson, 1825)	(Swainson, 1825)	1825	131881716
1074	species	Mouse-colored Tyrannulet	Tyranneau souris	Passeriformes	Tyrannidae	Elaeniinae	Phaeomyias	Phaeomyias murina	Phaeomyias murina	GBIF/TaxRefine	Phaeomyias murina (Spix, 1825) (Animalia)	(Spix, 1825)	(Spix, 1825)	1825	131881920
1110	species	Yellow-olive Flycatcher	Platyrhynque jaune-olive	Passeriformes	Tyrannidae	Platyrinchinae	Tolmomyias	Tolmomyias sulphurescens	Tolmomyias sulphurescens	GBIF/TaxRefine	Tolmomyias sulphurescens (Spix, 1825) (Animalia)	(Spix, 1825)	(Spix, 1825)	1825	131497940
1133	species	Tropical Pewee	Moucherolle cendré	Passeriformes	Tyrannidae	Fluvicolinae	Contopus	Contopus cinereus	Contopus cinereus	GBIF/TaxRefine	Contopus cinereus (Spix, 1825) (Animalia)	(Spix, 1825)	(Spix, 1825)	1825	124746590
1155	species	Say's Phoebe	Moucherolle à ventre roux	Passeriformes	Tyrannidae	Fluvicolinae	Sayornis	Sayornis saya	Sayornis saya	GBIF/TaxRefine	Sayornis saya (Bonaparte, 1825) (Animalia)	(Bonaparte, 1825)	(Bonaparte, 1825)	1825	124746611
1182	species	Social Flycatcher	Tyran sociable	Passeriformes	Tyrannidae	Tyranninae	Myiozetetes	Myiozetetes similis	Myiozetetes similis	GBIF/TaxRefine	Myiozetetes similis (Spix, 1825) (Animalia)	(Spix, 1825)	(Spix, 1825)	1825	131881392
2033	species	Masked Tityra	Tityre masqué	Passeriformes	Tityridae		Tityra	Tityra semifasciata	Tityra semifasciata	GBIF/TaxRefine	Tityra semifasciata (Spix, 1825) (Animalia)	(Spix, 1825)	(Spix, 1825)	1825	124746780
10061	species	Blue-crowned Manakin	Manakin à tête bleue	Passeriformes	Pipridae		Lepidothrix	Lepidothrix coronata	Lepidothrix coronata	GBIF/TaxRefine	Lepidothrix coronata (Spix, 1825) (Animalia)	(Spix, 1825)	(Spix, 1825)	1825	119140795
1289	species	Transvolcanic Jay	Geai des volcans	Passeriformes	Corvidae		Aphelocoma	Aphelocoma ultramarina	Aphelocoma ultramarina	GBIF/TaxRefine	Aphelocoma ultramarina (Bonaparte, 1825) (Animalia)	(Bonaparte, 1825)	(Bonaparte, 1825)	1825	124755942
1616	species	Buff-rumped Warbler	Paruline à croupion fauve	Passeriformes	Parulidae		Myiothlypis	Myiothlypis fulvicauda	Myiothlypis fulvicauda	Avibase	Muscicapa fulvicauda		(Spix, 1825)	1825	126345867
1625	species	Gray-headed Tanager	Tangara à tête grise	Passeriformes	Thraupidae		Eucometis	Eucometis penicillata	Eucometis penicillata	GBIF/TaxRefine	Eucometis penicillata (Spix, 1825) (Animalia)	(Spix, 1825)	(Spix, 1825)	1825	131881378
1823	species	Yellow-winged Cacique	Cassique à ailes jaunes	Passeriformes	Icteridae		Cacicus	Cacicus melanicterus	Cacicus melanicterus	GBIF/TaxRefine	Cacicus melanicterus (Bonaparte, 1825) (Animalia)	(Bonaparte, 1825)	(Bonaparte, 1825)	1825	124751984
1875	species	Evening Grosbeak	Gros-bec errant	Passeriformes	Fringillidae	Carduelinae	Coccothraustes	Coccothraustes vespertinus	Coccothraustes vespertinus	GBIF/TaxRefine	Coccothraustes vespertinus (W. Cooper, 1825) (Animalia)	(W. Cooper, 1825)	(W. Cooper, 1825)	1825	119126935
376	species	Greater Sand-Plover	Pluvier de Leschenault	Charadriiformes	Charadriidae	Charadriinae	Charadrius	Charadrius leschenaultii	Charadrius leschenaultii	GBIF/TaxRefine	Charadrius leschenaultii Lesson, 1826 (Animalia)	Lesson, 1826	Lesson, 1826	1826	131482772	A
444	species	Stilt Sandpiper	Bécasseau à échasses	Charadriiformes	Scolopacidae	Scolopacinae	Calidris	Calidris himantopus	Calidris himantopus	GBIF/TaxRefine	Calidris himantopus (Bonaparte, 1826) (Animalia)	(Bonaparte, 1826)	(Bonaparte, 1826)	1826	127942341
959	species	Cuban Green Woodpecker	Pic poignardé	Piciformes	Picidae	Picinae	Xiphidiopicus	Xiphidiopicus percussus	Xiphidiopicus percussus	GBIF/TaxRefine	Xiphidiopicus percussus (Temminck, 1826) (Animalia)	(Temminck, 1826)	(Temminck, 1826)	1826	124742904
1193	species	Cassin's Kingbird	Tyran de Cassin	Passeriformes	Tyrannidae	Tyranninae	Tyrannus	Tyrannus vociferans	Tyrannus vociferans	GBIF/TaxRefine	Tyrannus vociferans Swainson, 1826 (Animalia)	Swainson, 1826	Swainson, 1826	1826	124746729
1194	species	Thick-billed Kingbird	Tyran à bec épais	Passeriformes	Tyrannidae	Tyranninae	Tyrannus	Tyrannus crassirostris	Tyrannus crassirostris	GBIF/TaxRefine	Tyrannus crassirostris Swainson, 1826 (Animalia)	Swainson, 1826	Swainson, 1826	1826	124746730
1299	species	Cuban Crow	Corneille de Cuba	Passeriformes	Corvidae		Corvus	Corvus nasicus	Corvus nasicus	GBIF/TaxRefine	Corvus nasicus Temminck, 1826 (Animalia)	Temminck, 1826	Temminck, 1826	1826	124748097
1781	species	Yellow-headed Blackbird	Carouge à tête jaune	Passeriformes	Icteridae		Xanthocephalus	Xanthocephalus xanthocephalus	Xanthocephalus xanthocephalus	GBIF/TaxRefine	Xanthocephalus xanthocephalus (Bonaparte, 1826) (Animalia)	(Bonaparte, 1826)	(Bonaparte, 1826)	1826	124752013
1691	species	Canyon Towhee	Tohi des canyons	Passeriformes	Emberizidae		Melozone	Melozone fusca	Melozone fusca	Avibase	Pipilo fusca		(Swainson, 1827)	1827
99	species	Greater Sage-Grouse	Tétras des armoises	Galliformes	Phasianidae	Tetraoninae	Centrocercus	Centrocercus urophasianus	Centrocercus urophasianus	GBIF/TaxRefine	Centrocercus urophasianus (Bonaparte, 1827) (Animalia)	(Bonaparte, 1827)	(Bonaparte, 1827)	1827	124761355
496	species	Inca Tern	Sterne inca	Charadriiformes	Laridae	Sterninae	Larosterna	Larosterna inca	Larosterna inca	GBIF/TaxRefine	Larosterna inca (Lesson, 1827) (Animalia)	(Lesson, 1827)	(Lesson, 1827)	1827	127942397	A
542	species	Plain Pigeon	Pigeon simple	Columbiformes	Columbidae		Patagioenas	Patagioenas inornata	Patagioenas inornata	GBIF/TaxRefine	Patagioenas inornata (Vigors, 1827) (Animalia)	(Vigors, 1827)	(Vigors, 1827)	1827	124744822
663	species	Groove-billed Ani	Ani à bec cannelé	Cuculiformes	Cuculidae	Crotophaginae	Crotophaga	Crotophaga sulcirostris	Crotophaga sulcirostris	GBIF/TaxRefine	Crotophaga sulcirostris Swainson, 1827 (Animalia)	Swainson, 1827	Swainson, 1827	1827	131881291
776	species	Green Violetear	Colibri thalassin	Apodiformes	Trochilidae	Trochilinae	Colibri	Colibri thalassinus	Colibri thalassinus	GBIF/TaxRefine	Colibri thalassinus (Swainson, 1827) (Animalia)	(Swainson, 1827)	(Swainson, 1827)	1827	131881298
851	species	Magnificent Hummingbird	Colibri de Rivoli	Apodiformes	Trochilidae	Trochilinae	Eugenes	Eugenes fulgens	Eugenes fulgens	GBIF/TaxRefine	Eugenes fulgens (Swainson, 1827) (Animalia)	(Swainson, 1827)	(Swainson, 1827)	1827	124744328
844	species	Amethyst-throated Hummingbird	Colibri à gorge améthyste	Apodiformes	Trochilidae	Trochilinae	Lampornis	Lampornis amethystinus	Lampornis amethystinus	GBIF/TaxRefine	Lampornis amethystinus Swainson, 1827 (Animalia)	Swainson, 1827	Swainson, 1827	1827	124744308
862	species	Lucifer Hummingbird	Colibri lucifer	Apodiformes	Trochilidae	Trochilinae	Calothorax	Calothorax lucifer	Calothorax lucifer	GBIF/TaxRefine	Calothorax lucifer (Swainson, 1827) (Animalia)	(Swainson, 1827)	(Swainson, 1827)	1827	124744431
873	species	Broad-tailed Hummingbird	Colibri à queue large	Apodiformes	Trochilidae	Trochilinae	Selasphorus	Selasphorus platycercus	Selasphorus platycercus	GBIF/TaxRefine	Selasphorus platycercus (Swainson, 1827) (Animalia)	(Swainson, 1827)	(Swainson, 1827)	1827	124744453
803	species	Broad-billed Hummingbird	Colibri circé	Apodiformes	Trochilidae	Trochilinae	Cynanthus	Cynanthus latirostris	Cynanthus latirostris	GBIF/TaxRefine	Cynanthus latirostris Swainson, 1827 (Animalia)	Swainson, 1827	Swainson, 1827	1827	124744232
886	species	Mountain Trogon	Trogon montagnard	Trogoniformes	Trogonidae	Trogoninae	Trogon	Trogon mexicanus	Trogon mexicanus	GBIF/TaxRefine	Trogon mexicanus Swainson, 1827 (Animalia)	Swainson, 1827	Swainson, 1827	1827	124743355
905	species	Russet-crowned Motmot	Motmot à tête rousse	Coraciiformes	Momotidae		Momotus	Momotus mexicanus	Momotus mexicanus	GBIF/TaxRefine	Momotus mexicanus Swainson, 1827 (Animalia)	Swainson, 1827	Swainson, 1827	1827	124743400
941	species	Acorn Woodpecker	Pic glandivore	Piciformes	Picidae	Picinae	Melanerpes	Melanerpes formicivorus	Melanerpes formicivorus	GBIF/TaxRefine	Melanerpes formicivorus (Swainson, 1827) (Animalia)	(Swainson, 1827)	(Swainson, 1827)	1827	131881300
945	species	Jamaican Woodpecker	Pic de la Jamaïque	Piciformes	Picidae	Picinae	Melanerpes	Melanerpes radiolatus	Melanerpes radiolatus	GBIF/TaxRefine	Melanerpes radiolatus (Wagler, 1827) (Animalia)	(Wagler, 1827)	(Wagler, 1827)	1827	124742890
954	species	West Indian Woodpecker	Pic à sourcils noirs	Piciformes	Picidae	Picinae	Melanerpes	Melanerpes superciliaris	Melanerpes superciliaris	GBIF/TaxRefine	Melanerpes superciliaris (Temminck, 1827) (Animalia)	(Temminck, 1827)	(Temminck, 1827)	1827	124742897
981	species	Fernandina's Flicker	Pic de Fernandina	Piciformes	Picidae	Picinae	Colaptes	Colaptes fernandinae	Colaptes fernandinae	GBIF/TaxRefine	Colaptes fernandinae Vigors, 1827 (Animalia)	Vigors, 1827	Vigors, 1827	1827	124742995
607	species	Thick-billed Parrot	Conure à gros bec	Psittaciformes	Psittacidae	Arinae	Rhynchopsitta	Rhynchopsitta pachyrhyncha	Rhynchopsitta pachyrhyncha	GBIF/TaxRefine	Rhynchopsitta pachyrhyncha (Swainson, 1827) (Animalia)	(Swainson, 1827)	(Swainson, 1827)	1827	124743923
1026	species	Ivory-billed Woodcreeper	Grimpar à bec ivoire	Passeriformes	Furnariidae	Dendrocolaptinae	Xiphorhynchus	Xiphorhynchus flavigaster	Xiphorhynchus flavigaster	GBIF/TaxRefine	Xiphorhynchus flavigaster Swainson, 1827 (Animalia)	Swainson, 1827	Swainson, 1827	1827	124747358
1029	species	White-striped Woodcreeper	Grimpar givré	Passeriformes	Furnariidae	Dendrocolaptinae	Lepidocolaptes	Lepidocolaptes leucogaster	Lepidocolaptes leucogaster	GBIF/TaxRefine	Lepidocolaptes leucogaster (Swainson, 1827) (Animalia)	(Swainson, 1827)	(Swainson, 1827)	1827	124747362
1147	species	Pine Flycatcher	Moucherolle des pins	Passeriformes	Tyrannidae	Fluvicolinae	Empidonax	Empidonax affinis	Empidonax affinis	GBIF/TaxRefine	Empidonax affinis (Swainson, 1827) (Animalia)	(Swainson, 1827)	(Swainson, 1827)	1827	124746604
1153	species	Black Phoebe	Moucherolle noir	Passeriformes	Tyrannidae	Fluvicolinae	Sayornis	Sayornis nigricans	Sayornis nigricans	GBIF/TaxRefine	Sayornis nigricans (Swainson, 1827) (Animalia)	(Swainson, 1827)	(Swainson, 1827)	1827	131497897
1164	species	Sad Flycatcher	Tyran triste	Passeriformes	Tyrannidae	Tyranninae	Myiarchus	Myiarchus barbirostris	Myiarchus barbirostris	GBIF/TaxRefine	Myiarchus barbirostris (Swainson, 1827) (Animalia)	(Swainson, 1827)	(Swainson, 1827)	1827	124746702
1272	species	White-throated Magpie-Jay	Geai à face blanche	Passeriformes	Corvidae		Calocitta	Calocitta formosa	Calocitta formosa	GBIF/TaxRefine	Calocitta formosa (Swainson, 1827) (Animalia)	(Swainson, 1827)	(Swainson, 1827)	1827	124748036
1321	species	Violet-green Swallow	Hirondelle à face blanche	Passeriformes	Hirundinidae	Hirundininae	Tachycineta	Tachycineta thalassina	Tachycineta thalassina	GBIF/TaxRefine	Tachycineta thalassina (Swainson, 1827) (Animalia)	(Swainson, 1827)	(Swainson, 1827)	1827	124749399
1382	species	Bewick's Wren	Troglodyte de Bewick	Passeriformes	Troglodytidae		Thryomanes	Thryomanes bewickii	Thryomanes bewickii	GBIF/TaxRefine	Thryomanes bewickii (Audubon, 1827) (Animalia)	(Audubon, 1827)	(Audubon, 1827)	1827	124749254
1399	species	American Dipper	Cincle d'Amérique	Passeriformes	Cinclidae		Cinclus	Cinclus mexicanus	Cinclus mexicanus	GBIF/TaxRefine	Cinclus mexicanus Swainson, 1827 (Animalia)	Swainson, 1827	Swainson, 1827	1827	124748591
1503	species	Blue Mockingbird	Moqueur bleu	Passeriformes	Mimidae		Melanotis	Melanotis caerulescens	Melanotis caerulescens	GBIF/TaxRefine	Melanotis caerulescens (Swainson, 1827) (Animalia)	(Swainson, 1827)	(Swainson, 1827)	1827	124749164
1498	species	Curve-billed Thrasher	Moqueur à bec courbe	Passeriformes	Mimidae		Toxostoma	Toxostoma curvirostre	Toxostoma curvirostre	GBIF/TaxRefine	Toxostoma curvirostre (Swainson, 1827) (Animalia)	(Swainson, 1827)	(Swainson, 1827)	1827	124749186
1527	species	Gray Silky-flycatcher	Ptilogon cendré	Passeriformes	Ptiliogonatidae		Ptiliogonys	Ptiliogonys cinereus	Ptiliogonys cinereus	GBIF/TaxRefine	Ptiliogonys cinereus Swainson, 1827 [=> Ptilogonys cinereus Swainson, 1827] (Animalia)	Swainson, 1827	Swainson, 1827	1827	119150007
1604	species	Red Warbler	Paruline rouge	Passeriformes	Parulidae		Cardellina	Cardellina rubra	Cardellina rubra	Avibase	Setophaga rubra		(Swainson, 1827)	1827	126345883
1607	species	Slate-throated Redstart	Paruline ardoisée	Passeriformes	Parulidae		Myioborus	Myioborus miniatus	Myioborus miniatus	GBIF/TaxRefine	Myioborus miniatus (Swainson, 1827) (Animalia)	(Swainson, 1827)	(Swainson, 1827)	1827	131881329
1688	species	Spotted Towhee	Tohi tacheté	Passeriformes	Emberizidae		Pipilo	Pipilo maculatus	Pipilo maculatus	GBIF/TaxRefine	Pipilo maculatus Swainson, 1827 (Animalia)	Swainson, 1827	Swainson, 1827	1827	124761236
1700	species	Rusty Sparrow	Tohi roussâtre	Passeriformes	Emberizidae		Aimophila	Aimophila rufescens	Aimophila rufescens	GBIF/TaxRefine	Aimophila rufescens (Swainson, 1827) (Animalia)	(Swainson, 1827)	(Swainson, 1827)	1827	124751334
1958	species	Flame-colored Tanager	Piranga à dos rayé	Passeriformes	Cardinalidae		Piranga	Piranga bidentata	Piranga bidentata	GBIF/TaxRefine	Piranga bidentata Swainson, 1827 (Animalia)	Swainson, 1827	Swainson, 1827	1827	119127466
1960	species	Red-headed Tanager	Piranga érythrocéphale	Passeriformes	Cardinalidae		Piranga	Piranga erythrocephala	Piranga erythrocephala	GBIF/TaxRefine	Piranga erythrocephala (Swainson, 1827) (Animalia)	(Swainson, 1827)	(Swainson, 1827)	1827	124751609
1760	species	Black-headed Grosbeak	Cardinal à tête noire	Passeriformes	Cardinalidae		Pheucticus	Pheucticus melanocephalus	Pheucticus melanocephalus	GBIF/TaxRefine	Pheucticus melanocephalus (Swainson, 1827) (Animalia)	(Swainson, 1827)	(Swainson, 1827)	1827	119126912
1775	species	Tawny-shouldered Blackbird	Petit Carouge	Passeriformes	Icteridae		Agelaius	Agelaius humeralis	Agelaius humeralis	GBIF/TaxRefine	Agelaius humeralis (Vigors, 1827) (Animalia)	(Vigors, 1827)	(Vigors, 1827)	1827	124752020
1789	species	Slender-billed Grackle	Quiscale de Mexico	Passeriformes	Icteridae		Quiscalus	Quiscalus palustris	Quiscalus palustris	GBIF/TaxRefine	Quiscalus palustris (Swainson, 1827) (Animalia)	(Swainson, 1827)	(Swainson, 1827)	1827	124752046					†
1805	species	Hooded Oriole	Oriole masqué	Passeriformes	Icteridae		Icterus	Icterus cucullatus	Icterus cucullatus	GBIF/TaxRefine	Icterus cucullatus Swainson, 1827 (Animalia)	Swainson, 1827	Swainson, 1827	1827	124752002
1811	species	Bullock's Oriole	Oriole de Bullock	Passeriformes	Icteridae		Icterus	Icterus bullockii	Icterus bullockii	GBIF/TaxRefine	Icterus bullockii (Swainson, 1827) (Animalia)	(Swainson, 1827)	(Swainson, 1827)	1827	124761238
1813	species	Jamaican Oriole	Oriole de la Jamaïque	Passeriformes	Icteridae		Icterus	Icterus leucopteryx	Icterus leucopteryx	GBIF/TaxRefine	Icterus leucopteryx (Wagler, 1827) (Animalia)	(Wagler, 1827)	(Wagler, 1827)	1827	124751991
1886	species	Oahu Amakihi	Amakihi d'Oahu	Passeriformes	Fringillidae	Carduelinae	Hemignathus	Hemignathus flavus	Hemignathus flavus	GBIF/TaxRefine	Hemignathus flavus (A. Bloxam, 1827) (Animalia)	(A. Bloxam, 1827)	(A. Bloxam, 1827)	1827	119144664		H
114	species	Long-tailed Wood-Partridge	Colin à longue queue	Galliformes	Odontophoridae		Dendrortyx	Dendrortyx macroura	Dendrortyx macroura	GBIF/TaxRefine	Dendrortyx macroura (Jardine & Selby, 1828) (Animalia)	(Jardine & Selby, 1828)	(Jardine & Selby, 1828)	1828	124742621
2004	species	Black-browed Albatross	Albatros à sourcils noirs	Procellariiformes	Diomedeidae		Thalassarche	Thalassarche melanophris	Thalassarche melanophris	GBIF/TaxRefine	Thalassarche melanophris (Temminck, 1828) (Animalia)	(Temminck, 1828)	(Temminck, 1828)	1828	119128192	A
163	species	Bulwer's Petrel	Pétrel de Bulwer	Procellariiformes	Procellariidae		Bulweria	Bulweria bulwerii	Bulweria bulwerii	GBIF/TaxRefine	Bulweria bulwerii (Jardine & Selby, 1828) (Animalia)	(Jardine & Selby, 1828)	(Jardine & Selby, 1828)	1828	131482701
279	species	Cooper's Hawk	Épervier de Cooper	Accipitriformes	Accipitridae		Accipiter	Accipiter cooperii	Accipiter cooperii	GBIF/TaxRefine	Accipiter cooperii (Bonaparte, 1828) (Animalia)	(Bonaparte, 1828)	(Bonaparte, 1828)	1828	124745788
1141	species	Willow Flycatcher	Moucherolle des saules	Passeriformes	Tyrannidae	Fluvicolinae	Empidonax	Empidonax traillii	Empidonax traillii	GBIF/TaxRefine	Empidonax traillii (Audubon, 1828) (Animalia)	(Audubon, 1828)	(Audubon, 1828)	1828	124746598
116	species	Mountain Quail	Colin des montagnes	Galliformes	Odontophoridae		Oreortyx	Oreortyx pictus	Oreortyx pictus	GBIF/TaxRefine	Oreortyx pictus (Douglas, 1829) (Animalia)	(Douglas, 1829)	(Douglas, 1829)	1829	124742623
118	species	Elegant Quail	Colin élégant	Galliformes	Odontophoridae		Callipepla	Callipepla douglasii	Callipepla douglasii	GBIF/TaxRefine	Callipepla douglasii (Vigors, 1829) (Animalia)	(Vigors, 1829)	(Vigors, 1829)	1829	124742625
217	species	Pinnated Bittern	Butor mirasol	Pelecaniformes	Ardeidae		Botaurus	Botaurus pinnatus	Botaurus pinnatus	GBIF/TaxRefine	Botaurus pinnatus (Wagler, 1829) (Animalia)	(Wagler, 1829)	(Wagler, 1829)	1829	127942241
228	species	Intermediate Egret	Héron intermédiaire	Pelecaniformes	Ardeidae		Mesophoyx	Mesophoyx intermedia	Mesophoyx intermedia	GBIF/TaxRefine	Mesophoyx intermedia (Wagler, 1829) [=> Egretta intermedia (Wagler, 1829)] (Animalia)	(Wagler, 1829)	(Wagler, 1829)	1829	119148374	A
368	species	Double-striped Thick-knee	Oedicnème bistrié	Charadriiformes	Burhinidae		Burhinus	Burhinus bistriatus	Burhinus bistriatus	GBIF/TaxRefine	Burhinus bistriatus (Wagler, 1829) (Animalia)	(Wagler, 1829)	(Wagler, 1829)	1829	131497911
424	species	Black Turnstone	Tournepierre noir	Charadriiformes	Scolopacidae	Scolopacinae	Arenaria	Arenaria melanocephala	Arenaria melanocephala	GBIF/TaxRefine	Arenaria melanocephala (Vigors, 1829) (Animalia)	(Vigors, 1829)	(Vigors, 1829)	1829	124745366
522	species	Kittlitz's Murrelet	Guillemot de Kittlitz	Charadriiformes	Alcidae		Brachyramphus	Brachyramphus brevirostris	Brachyramphus brevirostris	GBIF/TaxRefine	Brachyramphus brevirostris (Vigors, 1829) (Animalia)	(Vigors, 1829)	(Vigors, 1829)	1829	124745639
1991	species	Belcher's Gull	Goéland siméon	Charadriiformes	Laridae	Larinae	Larus	Larus belcheri	Larus belcheri	GBIF/TaxRefine	Larus belcheri Vigors, 1829 (Animalia)	Vigors, 1829	Vigors, 1829	1829	124745538	A
659	species	Greater Roadrunner	Grand Géocoucou	Cuculiformes	Cuculidae	Neomorphinae	Geococcyx	Geococcyx californianus	Geococcyx californianus	GBIF/TaxRefine	Geococcyx californianus (Lesson, 1829) (Animalia)	(Lesson, 1829)	(Lesson, 1829)	1829	124743670
845	species	Blue-throated Hummingbird	Colibri à gorge bleue	Apodiformes	Trochilidae	Trochilinae	Lampornis	Lampornis clemenciae	Lampornis clemenciae	GBIF/TaxRefine	Lampornis clemenciae (Lesson, 1829) (Animalia)	(Lesson, 1829)	(Lesson, 1829)	1829	124744307
868	species	Anna's Hummingbird	Colibri d'Anna	Apodiformes	Trochilidae	Trochilinae	Calypte	Calypte anna	Calypte anna	GBIF/TaxRefine	Calypte anna (Lesson, 1829) (Animalia)	(Lesson, 1829)	(Lesson, 1829)	1829	124744435
875	species	Allen's Hummingbird	Colibri d'Allen	Apodiformes	Trochilidae	Trochilinae	Selasphorus	Selasphorus sasin	Selasphorus sasin	GBIF/TaxRefine	Selasphorus sasin (Lesson, 1829) (Animalia)	(Lesson, 1829)	(Lesson, 1829)	1829	124744455
800	species	Hispaniolan Emerald	Émeraude d'Hispaniola	Apodiformes	Trochilidae	Trochilinae	Chlorostilbon	Chlorostilbon swainsonii	Chlorostilbon swainsonii	GBIF/TaxRefine	Chlorostilbon swainsonii (Lesson, 1829) (Animalia)	(Lesson, 1829)	(Lesson, 1829)	1829	124744224
823	species	Azure-crowned Hummingbird	Ariane à couronne azur	Apodiformes	Trochilidae	Trochilinae	Amazilia	Amazilia cyanocephala	Amazilia cyanocephala	GBIF/TaxRefine	Amazilia cyanocephala (Lesson, 1829) (Animalia)	(Lesson, 1829)	(Lesson, 1829)	1829	124744282
909	species	Broad-billed Motmot	Motmot à bec large	Coraciiformes	Momotidae		Electron	Electron platyrhynchum	Electron platyrhynchum	GBIF/TaxRefine	Electron platyrhynchum (Leadbeater, 1829) (Animalia)	(Leadbeater, 1829)	(Leadbeater, 1829)	1829	124743395
947	species	Gray-breasted Woodpecker	Pic alezan	Piciformes	Picidae	Picinae	Melanerpes	Melanerpes hypopolius	Melanerpes hypopolius	GBIF/TaxRefine	Melanerpes hypopolius (Wagler, 1829) (Animalia)	(Wagler, 1829)	(Wagler, 1829)	1829	124742892
952	species	Golden-fronted Woodpecker	Pic à front doré	Piciformes	Picidae	Picinae	Melanerpes	Melanerpes aurifrons	Melanerpes aurifrons	GBIF/TaxRefine	Melanerpes aurifrons (Wagler, 1829) (Animalia)	(Wagler, 1829)	(Wagler, 1829)	1829	124742898
961	species	Ladder-backed Woodpecker	Pic arlequin	Piciformes	Picidae	Picinae	Picoides	Picoides scalaris	Picoides scalaris	GBIF/TaxRefine	Picoides scalaris (Wagler, 1829) (Animalia)	(Wagler, 1829)	(Wagler, 1829)	1829	124742959
983	species	Chestnut-colored Woodpecker	Pic roux	Piciformes	Picidae	Picinae	Celeus	Celeus castaneus	Celeus castaneus	GBIF/TaxRefine	Celeus castaneus (Wagler, 1829) (Animalia)	(Wagler, 1829)	(Wagler, 1829)	1829	124743003
1271	species	Black-throated Magpie-Jay	Geai à face noire	Passeriformes	Corvidae		Calocitta	Calocitta colliei	Calocitta colliei	GBIF/TaxRefine	Calocitta colliei (Vigors, 1829) (Animalia)	(Vigors, 1829)	(Vigors, 1829)	1829	124748035
1276	species	Brown Jay	Geai enfumé	Passeriformes	Corvidae		Psilorhinus	Psilorhinus morio	Psilorhinus morio	GBIF/TaxRefine	Psilorhinus morio (Wagler, 1829) [=> Cyanocorax morio (Wagler, 1829)] (Animalia)	(Wagler, 1829)	(Wagler, 1829)	1829	119148785
1280	species	Purplish-backed Jay	Geai à dos violet	Passeriformes	Corvidae		Cyanocorax	Cyanocorax beecheii	Cyanocorax beecheii	GBIF/TaxRefine	Cyanocorax beecheii (Vigors, 1829) (Animalia)	(Vigors, 1829)	(Vigors, 1829)	1829	124748021
1363	species	Canyon Wren	Troglodyte des canyons	Passeriformes	Troglodytidae		Catherpes	Catherpes mexicanus	Catherpes mexicanus	GBIF/TaxRefine	Catherpes mexicanus (Swainson, 1829) (Animalia)	(Swainson, 1829)	(Swainson, 1829)	1829	124749245
1606	species	Painted Redstart	Paruline à ailes blanches	Passeriformes	Parulidae		Myioborus	Myioborus pictus	Myioborus pictus	GBIF/TaxRefine	Myioborus pictus (Swainson, 1829) (Animalia)	(Swainson, 1829)	(Swainson, 1829)	1829	124751465
1717	species	Henslow's Sparrow	Bruant de Henslow	Passeriformes	Emberizidae		Ammodramus	Ammodramus henslowii	Ammodramus henslowii	GBIF/TaxRefine	Ammodramus henslowii (Audubon, 1829) (Animalia)	(Audubon, 1829)	(Audubon, 1829)	1829	124751303
1785	species	Brewer's Blackbird	Quiscale de Brewer	Passeriformes	Icteridae		Euphagus	Euphagus cyanocephalus	Euphagus cyanocephalus	GBIF/TaxRefine	Euphagus cyanocephalus (Wagler, 1829) (Animalia)	(Wagler, 1829)	(Wagler, 1829)	1829	124752052
1794	species	Bronzed Cowbird	Vacher bronzé	Passeriformes	Icteridae		Molothrus	Molothrus aeneus	Molothrus aeneus	GBIF/TaxRefine	Molothrus aeneus (Wagler, 1829) (Animalia)	(Wagler, 1829)	(Wagler, 1829)	1829	124761758
2069	species	Cuban Oriole	Oriole de Cuba	Passeriformes	Icteridae		Icterus	Icterus melanopsis	Icterus melanopsis	Avibase	Psarocolius melanopsis		(Wagler, 1829)	1829	126345730
1808	species	Yellow-tailed Oriole	Oriole à queue jaune	Passeriformes	Icteridae		Icterus	Icterus mesomelas	Icterus mesomelas	GBIF/TaxRefine	Icterus mesomelas (Wagler, 1829) (Animalia)	(Wagler, 1829)	(Wagler, 1829)	1829	124751993
1810	species	Streak-backed Oriole	Oriole à dos rayé	Passeriformes	Icteridae		Icterus	Icterus pustulatus	Icterus pustulatus	GBIF/TaxRefine	Icterus pustulatus (Wagler, 1829) (Animalia)	(Wagler, 1829)	(Wagler, 1829)	1829	124751998
1814	species	Spot-breasted Oriole	Oriole maculé	Passeriformes	Icteridae		Icterus	Icterus pectoralis	Icterus pectoralis	GBIF/TaxRefine	Icterus pectoralis (Wagler, 1829) (Animalia)	(Wagler, 1829)	(Wagler, 1829)	1829	124751996
1815	species	Altamira Oriole	Oriole à gros bec	Passeriformes	Icteridae		Icterus	Icterus gularis	Icterus gularis	GBIF/TaxRefine	Icterus gularis (Wagler, 1829) (Animalia)	(Wagler, 1829)	(Wagler, 1829)	1829	124751997
76	species	Plain Chachalaca	Ortalide chacamel	Galliformes	Cracidae		Ortalis	Ortalis vetula	Ortalis vetula	GBIF/TaxRefine	Ortalis vetula (Wagler, 1830) (Animalia)	(Wagler, 1830)	(Wagler, 1830)	1830	124742363
80	species	West Mexican Chachalaca	Ortalide de Wagler	Galliformes	Cracidae		Ortalis	Ortalis poliocephala	Ortalis poliocephala	GBIF/TaxRefine	Ortalis poliocephala (Wagler, 1830) (Animalia)	(Wagler, 1830)	(Wagler, 1830)	1830	124742369
82	species	Crested Guan	Pénélope panachée	Galliformes	Cracidae		Penelope	Penelope purpurascens	Penelope purpurascens	GBIF/TaxRefine	Penelope purpurascens Wagler, 1830 (Animalia)	Wagler, 1830	Wagler, 1830	1830	131497888
117	species	Scaled Quail	Colin écaillé	Galliformes	Odontophoridae		Callipepla	Callipepla squamata	Callipepla squamata	GBIF/TaxRefine	Callipepla squamata (Vigors, 1830) (Animalia)	(Vigors, 1830)	(Vigors, 1830)	1830	124742624
131	species	Montezuma Quail	Colin arlequin	Galliformes	Odontophoridae		Cyrtonyx	Cyrtonyx montezumae	Cyrtonyx montezumae	GBIF/TaxRefine	Cyrtonyx montezumae (Vigors, 1830) (Animalia)	(Vigors, 1830)	(Vigors, 1830)	1830	124742648
87	species	Chukar	Perdrix choukar	Galliformes	Phasianidae	Phasianinae	Alectoris	Alectoris chukar	Alectoris chukar	Avibase	Perdix Chukar		(Gray, 1830)	1830	126336134			I
288	species	Common Black-Hawk	Buse noire	Accipitriformes	Accipitridae		Buteogallus	Buteogallus anthracinus	Buteogallus anthracinus	GBIF/TaxRefine	Buteogallus anthracinus (Deppe, 1830) (Animalia)	(Deppe, 1830)	(Deppe, 1830)	1830	124762450
770	species	Wedge-tailed Sabrewing	Campyloptère pampa	Apodiformes	Trochilidae	Trochilinae	Campylopterus	Campylopterus curvipennis	Campylopterus curvipennis	GBIF/TaxRefine	Campylopterus curvipennis (Deppe, 1830) (Animalia)	(Deppe, 1830)	(Deppe, 1830)	1830	124744170
773	species	Violet Sabrewing	Campyloptère violet	Apodiformes	Trochilidae	Trochilinae	Campylopterus	Campylopterus hemileucurus	Campylopterus hemileucurus	GBIF/TaxRefine	Campylopterus hemileucurus (Deppe, 1830) (Animalia)	(Deppe, 1830)	(Deppe, 1830)	1830	124744176
824	species	Berylline Hummingbird	Ariane béryl	Apodiformes	Trochilidae	Trochilinae	Amazilia	Amazilia beryllina	Amazilia beryllina	GBIF/TaxRefine	Amazilia beryllina (Deppe, 1830) (Animalia)	(Deppe, 1830)	(Deppe, 1830)	1830	119126196
932	species	Keel-billed Toucan	Toucan à carène	Piciformes	Ramphastidae	Ramphastinae	Ramphastos	Ramphastos sulfuratus	Ramphastos sulfuratus	GBIF/TaxRefine	Ramphastos sulfuratus Lesson, 1830 (Animalia)	Lesson, 1830	Lesson, 1830	1830	124743174
938	species	Guadeloupe Woodpecker	Pic de la Guadeloupe	Piciformes	Picidae	Picinae	Melanerpes	Melanerpes herminieri	Melanerpes herminieri	GBIF/TaxRefine	Melanerpes herminieri (Lesson, 1830) (Animalia)	(Lesson, 1830)	(Lesson, 1830)	1830	124742880
597	species	Olive-throated Parakeet	Conure aztèque	Psittaciformes	Psittacidae	Arinae	Aratinga	Aratinga nana	Aratinga nana			(Vigors, 1830)			124743915
1217	species	Lance-tailed Manakin	Manakin lancéolé	Passeriformes	Pipridae		Chiroxiphia	Chiroxiphia lanceolata	Chiroxiphia lanceolata	GBIF/TaxRefine	Chiroxiphia lanceolata (Wagler, 1830) (Animalia)	(Wagler, 1830)	(Wagler, 1830)	1830	131881703
1404	species	Japanese Bush-Warbler	Bouscarle chanteuse	Passeriformes	Cettiidae		Cettia	Cettia diphone	Cettia diphone	GBIF/TaxRefine	Cettia diphone (Kittlitz, 1830) (Animalia)	(Kittlitz, 1830)	(Kittlitz, 1830)	1830	124749856		H	I
1610	species	Golden-crowned Warbler	Paruline à couronne dorée	Passeriformes	Parulidae		Basileuterus	Basileuterus culicivorus	Basileuterus culicivorus	GBIF/TaxRefine	Basileuterus culicivorus (Deppe, 1830) (Animalia)	(Deppe, 1830)	(Deppe, 1830)	1830	131497903
1639	species	Yellow-winged Tanager	Tangara à miroir jaune	Passeriformes	Thraupidae		Thraupis	Thraupis abbas	Thraupis abbas	GBIF/TaxRefine	Thraupis abbas (Deppe, 1830) (Animalia)	(Deppe, 1830)	(Deppe, 1830)	1830	124751626
1754	species	Crimson-collared Grosbeak	Cardinal à collier	Passeriformes	Cardinalidae		Rhodothraupis	Rhodothraupis celaeno	Rhodothraupis celaeno	GBIF/TaxRefine	Rhodothraupis celaeno (Deppe, 1830) (Animalia)	(Deppe, 1830)	(Deppe, 1830)	1830	124751936
1782	species	Melodious Blackbird	Quiscale chanteur	Passeriformes	Icteridae		Dives	Dives dives	Dives dives	GBIF/TaxRefine	Dives dives (Deppe, 1830) (Animalia)	(Deppe, 1830)	(Deppe, 1830)	1830	124752042
1820	species	Yellow-billed Cacique	Cassique à bec jaune	Passeriformes	Icteridae		Amblycercus	Amblycercus holosericeus	Amblycercus holosericeus	GBIF/TaxRefine	Amblycercus holosericeus (Deppe, 1830) (Animalia)	(Deppe, 1830)	(Deppe, 1830)	1830	131881363
1826	species	Montezuma Oropendola	Cassique de Montezuma	Passeriformes	Icteridae		Psarocolius	Psarocolius montezuma	Psarocolius montezuma	GBIF/TaxRefine	Psarocolius montezuma (Lesson, 1830) (Animalia)	(Lesson, 1830)	(Lesson, 1830)	1830	124751972
25	species	Trumpeter Swan	Cygne trompette	Anseriformes	Anatidae	Anserinae	Cygnus	Cygnus buccinator	Cygnus buccinator	Avibase	Cygnus buccinator		Richardson, 1831	1831	126335786
104	species	White-tailed Ptarmigan	Lagopède à queue blanche	Galliformes	Phasianidae	Tetraoninae	Lagopus	Lagopus leucura	Lagopus leucura	GBIF/TaxRefine	Lagopus leucura (Richardson, 1831) (Animalia)	(Richardson, 1831)	(Richardson, 1831)	1831	124742600
1985	species	Eared Grebe	Grèbe à cou noir	Podicipediformes	Podicipedidae		Podiceps	Podiceps nigricollis	Podiceps nigricollis	GBIF/TaxRefine	Podiceps nigricollis Brehm, 1831 (Animalia)	Brehm, 1831	Brehm, 1831	1831	131483254
198	species	Masked Booby	Fou masqué	Suliformes	Sulidae		Sula	Sula dactylatra	Sula dactylatra	GBIF/TaxRefine	Sula dactylatra Lesson, 1831 (Animalia)	Lesson, 1831	Lesson, 1831	1831	124762625
209	species	Double-crested Cormorant	Cormoran à aigrettes	Suliformes	Phalacrocoracidae		Phalacrocorax	Phalacrocorax auritus	Phalacrocorax auritus	GBIF/TaxRefine	Phalacrocorax auritus (Lesson, 1831) (Animalia)	(Lesson, 1831)	(Lesson, 1831)	1831	127942227
337	species	Gray-breasted Crake	Râle grêle	Gruiformes	Rallidae		Laterallus	Laterallus exilis	Laterallus exilis	GBIF/TaxRefine	Laterallus exilis (Temminck, 1831) (Animalia)	(Temminck, 1831)	(Temminck, 1831)	1831	127942277
454	species	Pin-tailed Snipe	Bécassine à queue pointue	Charadriiformes	Scolopacidae	Scolopacinae	Gallinago	Gallinago stenura	Gallinago stenura	GBIF/TaxRefine	Gallinago stenura (Bonaparte, 1831) (Animalia)	(Bonaparte, 1831)	(Bonaparte, 1831)	1831	119125348	A
2075	species	Solitary Snipe	Bécassine solitaire	Charadriiformes	Scolopacidae	Scolopacinae	Gallinago	Gallinago solitaria	Gallinago solitaria	GBIF/TaxRefine	Gallinago solitaria Hodgson, 1831 (Animalia)	Hodgson, 1831	Hodgson, 1831	1831	124745315	A
479	species	Franklin's Gull	Mouette de Franklin	Charadriiformes	Laridae	Larinae	Leucophaeus	Leucophaeus pipixcan	Leucophaeus pipixcan	Avibase	Larus Pipixcan		(Wagler, 1831)	1831	126338288
541	species	Red-billed Pigeon	Pigeon à bec rouge	Columbiformes	Columbidae		Patagioenas	Patagioenas flavirostris	Patagioenas flavirostris	GBIF/TaxRefine	Patagioenas flavirostris (Wagler, 1831) (Animalia)	(Wagler, 1831)	(Wagler, 1831)	1831	119135234
2052	species	Yellow-breasted Flycatcher	Platyrhynque à poitrine jaune	Passeriformes	Tyrannidae	Platyrinchinae	Tolmomyias	Tolmomyias flaviventris	Tolmomyias flaviventris	Avibase	Muscipeta flaviventris		(Wied-Neuwied, 1831)	1831	131880031
1127	species	Olive-sided Flycatcher	Moucherolle à côtés olive	Passeriformes	Tyrannidae	Fluvicolinae	Contopus	Contopus cooperi	Contopus cooperi	GBIF/TaxRefine	Contopus cooperi (Nuttall, 1831) (Animalia)	(Nuttall, 1831)	(Nuttall, 1831)	1831	131881350
1927	species	Song Thrush	Grive musicienne	Passeriformes	Turdidae		Turdus	Turdus philomelos	Turdus philomelos	GBIF/TaxRefine	Turdus philomelos Brehm, 1831 (Animalia)	Brehm, 1831	Brehm, 1831	1831	131483411	A
1633	species	Crimson-collared Tanager	Tangara ceinturé	Passeriformes	Thraupidae		Ramphocelus	Ramphocelus sanguinolentus	Ramphocelus sanguinolentus	GBIF/TaxRefine	Ramphocelus sanguinolentus (Lesson, 1831) (Animalia)	(Lesson, 1831)	(Lesson, 1831)	1831	124751612
1635	species	Passerini's Tanager	Tangara à croupion rouge	Passeriformes	Thraupidae		Ramphocelus	Ramphocelus passerinii	Ramphocelus passerinii	GBIF/TaxRefine	Ramphocelus passerinii Bonaparte, 1831 (Animalia)	Bonaparte, 1831	Bonaparte, 1831	1831	124761620
1678	species	Rufous-capped Brush-Finch	Tohi à calotte rousse	Passeriformes	Emberizidae		Atlapetes	Atlapetes pileatus	Atlapetes pileatus	GBIF/TaxRefine	Atlapetes pileatus Wagler, 1831 (Animalia)	Wagler, 1831	Wagler, 1831	1831	124751361
1731	species	Yellow-eyed Junco	Junco aux yeux jaunes	Passeriformes	Emberizidae		Junco	Junco phaeonotus	Junco phaeonotus	GBIF/TaxRefine	Junco phaeonotus Wagler, 1831 (Animalia)	Wagler, 1831	Wagler, 1831	1831	124751297
21	species	Cackling Goose	Bernache de Hutchins	Anseriformes	Anatidae	Anserinae	Branta	Branta hutchinsii	Branta hutchinsii	GBIF/TaxRefine	Branta hutchinsii (Richardson, 1832) (Animalia)	(Richardson, 1832)	(Richardson, 1832)	1832	131482686
65	species	Black Scoter	Macreuse à bec jaune	Anseriformes	Anatidae	Anatinae	Melanitta	Melanitta americana	Melanitta americana	GBIF/TaxRefine	Melanitta americana (Swainson, 1832) (Animalia)	(Swainson, 1832)	(Swainson, 1832)	1832	131483064
672	species	Whiskered Screech-Owl	Petit-duc à moustaches	Strigiformes	Strigidae		Megascops	Megascops trichopsis	Megascops trichopsis	GBIF/TaxRefine	Megascops trichopsis (Wagler, 1832) (Animalia)	(Wagler, 1832)	(Wagler, 1832)	1832	124744532
684	species	Northern Pygmy-Owl	Chevêchette naine	Strigiformes	Strigidae		Glaucidium	Glaucidium gnoma	Glaucidium gnoma	GBIF/TaxRefine	Glaucidium gnoma Wagler, 1832 (Animalia)	Wagler, 1832	Wagler, 1832	1832	124762452
700	species	Stygian Owl	Hibou maître-bois	Strigiformes	Strigidae		Asio	Asio stygius	Asio stygius	GBIF/TaxRefine	Asio stygius (Wagler, 1832) (Animalia)	(Wagler, 1832)	(Wagler, 1832)	1832	124744654
777	species	Green-breasted Mango	Mango de Prévost	Apodiformes	Trochilidae	Trochilinae	Anthracothorax	Anthracothorax prevostii	Anthracothorax prevostii	GBIF/TaxRefine	Anthracothorax prevostii (Lesson, 1832) (Animalia)	(Lesson, 1832)	(Lesson, 1832)	1832	124761417
861	species	Sparkling-tailed Hummingbird	Colibri zémès	Apodiformes	Trochilidae	Trochilinae	Tilmatura	Tilmatura dupontii	Tilmatura dupontii	GBIF/TaxRefine	Tilmatura dupontii (Lesson, 1832) (Animalia)	(Lesson, 1832)	(Lesson, 1832)	1832	124744429
796	species	Canivet's Emerald	Émeraude de Canivet	Apodiformes	Trochilidae	Trochilinae	Chlorostilbon	Chlorostilbon canivetii	Chlorostilbon canivetii	GBIF/TaxRefine	Chlorostilbon canivetii (Lesson, 1832) (Animalia)	(Lesson, 1832)	(Lesson, 1832)	1832	124761418
840	species	White-vented Plumeleteer	Colibri de Buffon	Apodiformes	Trochilidae	Trochilinae	Chalybura	Chalybura buffonii	Chalybura buffonii	GBIF/TaxRefine	Chalybura buffonii (Lesson, 1832) (Animalia)	(Lesson, 1832)	(Lesson, 1832)	1832	131881779
896	species	Resplendent Quetzal	Quetzal resplendissant	Trogoniformes	Trogonidae	Trogoninae	Pharomachrus	Pharomachrus mocinno	Pharomachrus mocinno	Avibase	Pharomachrus Mocinno		de la Llave, 1832	1832	126338824
970	species	Black-backed Woodpecker	Pic à dos noir	Piciformes	Picidae	Picinae	Picoides	Picoides arcticus	Picoides arcticus	GBIF/TaxRefine	Picoides arcticus (Swainson, 1832) (Animalia)	(Swainson, 1832)	(Swainson, 1832)	1832	124742966
990	species	Imperial Woodpecker	Pic impérial	Piciformes	Picidae	Picinae	Campephilus	Campephilus imperialis	Campephilus imperialis	GBIF/TaxRefine	Campephilus imperialis (Gould, 1832) (Animalia)	(Gould, 1832)	(Gould, 1832)	1832	124743026
596	species	Cuban Parakeet	Conure de Cuba	Psittaciformes	Psittacidae	Arinae	Aratinga	Aratinga euops	Aratinga euops			(Wagler, 1832)			124743909
1354	species	Band-backed Wren	Troglodyte zoné	Passeriformes	Troglodytidae		Campylorhynchus	Campylorhynchus zonatus	Campylorhynchus zonatus	GBIF/TaxRefine	Campylorhynchus zonatus (Lesson, 1832) (Animalia)	(Lesson, 1832)	(Lesson, 1832)	1832	124749238
1429	species	Western Bluebird	Merlebleu de l'Ouest	Passeriformes	Turdidae		Sialia	Sialia mexicana	Sialia mexicana	GBIF/TaxRefine	Sialia mexicana Swainson, 1832 (Animalia)	Swainson, 1832	Swainson, 1832	1832	124748661
1734	species	Smith's Longspur	Plectrophane de Smith	Passeriformes	Calcariidae		Calcarius	Calcarius pictus	Calcarius pictus	GBIF/TaxRefine	Calcarius pictus (Swainson, 1832) (Animalia)	(Swainson, 1832)	(Swainson, 1832)	1832	124751280
1945	species	Rosy Thrush-Tanager	Tangara quéo	Passeriformes	Thraupidae		Rhodinocichla	Rhodinocichla rosea	Rhodinocichla rosea	GBIF/TaxRefine	Rhodinocichla rosea (Lesson, 1832) (Animalia)	(Lesson, 1832)	(Lesson, 1832)	1832	124751572						*
1750	species	Black-headed Saltator	Saltator à tête noire	Passeriformes	<i>Incertae Sedis</i>		Saltator	Saltator atriceps	Saltator atriceps	GBIF/TaxRefine	Saltator atriceps (Lesson, 1832) (Animalia)	(Lesson, 1832)	(Lesson, 1832)	1832	124751940
1667	species	Cinnamon-bellied Flowerpiercer	Percefleur cannelle	Passeriformes	Emberizidae		Diglossa	Diglossa baritula	Diglossa baritula	GBIF/TaxRefine	Diglossa baritula Wagler, 1832 (Animalia)	Wagler, 1832	Wagler, 1832	1832	124751889						*
2048	species	Clay-colored Sparrow	Bruant des plaines	Passeriformes	Emberizidae		Spizella	Spizella pallida	Spizella pallida	GBIF/TaxRefine	Spizella pallida (Swainson, 1832) (Animalia)	(Swainson, 1832)	(Swainson, 1832)	1832	124751311
1757	species	Yellow Grosbeak	Cardinal jaune	Passeriformes	Cardinalidae		Pheucticus	Pheucticus chrysopeplus	Pheucticus chrysopeplus	GBIF/TaxRefine	Pheucticus chrysopeplus (Vigors, 1832) (Animalia)	(Vigors, 1832)	(Vigors, 1832)	1832	124751924
1846	species	Gray-crowned Rosy-Finch	Roselin à tête grise	Passeriformes	Fringillidae	Carduelinae	Leucosticte	Leucosticte tephrocotis	Leucosticte tephrocotis	GBIF/TaxRefine	Leucosticte tephrocotis (Swainson, 1832) (Animalia)	(Swainson, 1832)	(Swainson, 1832)	1832	124751153
762	species	Green Hermit	Ermite vert	Apodiformes	Trochilidae	Phaethornithinae	Phaethornis	Phaethornis guy	Phaethornis guy	GBIF/TaxRefine	Phaethornis guy (Lesson, 1833) (Animalia)	(Lesson, 1833)	(Lesson, 1833)	1833	131881244
828	species	Rufous-tailed Hummingbird	Ariane à ventre gris	Apodiformes	Trochilidae	Trochilinae	Amazilia	Amazilia tzacatl	Amazilia tzacatl	Avibase	Trochilus Tzacatl		(de la Llave, 1833)	1833	131881297
928	species	Emerald Toucanet	Toucanet émeraude	Piciformes	Ramphastidae	Ramphastinae	Aulacorhynchus	Aulacorhynchus prasinus	Aulacorhynchus prasinus	Avibase	Pteroglossus prasinus		(Gould, 1833)	1833	126339289
1532	species	Bachman's Warbler	Paruline de Bachman	Passeriformes	Parulidae		Vermivora	Vermivora bachmanii	Vermivora bachmanii	GBIF/TaxRefine	Vermivora bachmanii (Audubon, 1833) (Animalia)	(Audubon, 1833)	(Audubon, 1833)	1833	124751393					†
1637	species	Flame-rumped Tanager	Tangara flamboyant	Passeriformes	Thraupidae		Ramphocelus	Ramphocelus flammigerus	Ramphocelus flammigerus	GBIF/TaxRefine	Ramphocelus flammigerus (Jardine & Selby, 1833) (Animalia)	(Jardine & Selby, 1833)	(Jardine & Selby, 1833)	1833	124751619
13	species	Pink-footed Goose	Oie à bec court	Anseriformes	Anatidae	Anserinae	Anser	Anser brachyrhynchus	Anser brachyrhynchus	GBIF/TaxRefine	Anser brachyrhynchus Baillon, 1834 (Animalia)	Baillon, 1834	Baillon, 1834	1834	124742682	A
23	species	Hawaiian Goose	Bernache néné	Anseriformes	Anatidae	Anserinae	Branta	Branta sandvicensis	Branta sandvicensis	GBIF/TaxRefine	Branta sandvicensis (Vigors, 1834) (Animalia)	(Vigors, 1834)	(Vigors, 1834)	1834	124742691		H
223	species	Bare-throated Tiger-Heron	Onoré du Mexique	Pelecaniformes	Ardeidae		Tigrisoma	Tigrisoma mexicanum	Tigrisoma mexicanum	GBIF/TaxRefine	Tigrisoma mexicanum Swainson, 1834 (Animalia)	Swainson, 1834	Swainson, 1834	1834	124746073
341	species	King Rail	Râle élégant	Gruiformes	Rallidae		Rallus	Rallus elegans	Rallus elegans	GBIF/TaxRefine	Rallus elegans Audubon, 1834 (Animalia)	Audubon, 1834	Audubon, 1834	1834	124745197
503	species	Forster's Tern	Sterne de Forster	Charadriiformes	Laridae	Sterninae	Sterna	Sterna forsteri	Sterna forsteri	GBIF/TaxRefine	Sterna forsteri Nuttall, 1834 (Animalia)	Nuttall, 1834	Nuttall, 1834	1834	131483334
887	species	Elegant Trogon	Trogon élégant	Trogoniformes	Trogonidae	Trogoninae	Trogon	Trogon elegans	Trogon elegans	GBIF/TaxRefine	Trogon elegans Gould, 1834 (Animalia)	Gould, 1834	Gould, 1834	1834	124743356
1333	species	Carolina Chickadee	Mésange de Caroline	Passeriformes	Paridae		Poecile	Poecile carolinensis	Poecile carolinensis	GBIF/TaxRefine	Poecile carolinensis (Audubon, 1834) (Animalia)	(Audubon, 1834)	(Audubon, 1834)	1834	119128127
1579	species	Swainson's Warbler	Paruline de Swainson	Passeriformes	Parulidae		Limnothlypis	Limnothlypis swainsonii	Limnothlypis swainsonii	GBIF/TaxRefine	Limnothlypis swainsonii (Audubon, 1834) (Animalia)	(Audubon, 1834)	(Audubon, 1834)	1834	124751438
1929	species	Lesser Antillean Tanager	Calliste dos-bleu	Passeriformes	Thraupidae		Tangara	Tangara cucullata	Tangara cucullata	GBIF/TaxRefine	Tangara cucullata (Swainson, 1834) (Animalia)	(Swainson, 1834)	(Swainson, 1834)	1834	124751716
1723	species	Lincoln's Sparrow	Bruant de Lincoln	Passeriformes	Emberizidae		Melospiza	Melospiza lincolnii	Melospiza lincolnii	GBIF/TaxRefine	Melospiza lincolnii (Audubon, 1834) (Animalia)	(Audubon, 1834)	(Audubon, 1834)	1834	124751287
1842	species	Orange-bellied Euphonia	Organiste à ventre orange	Passeriformes	Fringillidae	Euphoniinae	Euphonia	Euphonia xanthogaster	Euphonia xanthogaster	GBIF/TaxRefine	Euphonia xanthogaster (Sundevall, 1834) (Animalia)	(Sundevall, 1834)	(Sundevall, 1834)	1834	131881717
90	species	Erckel's Francolin	Francolin d'Erckel	Galliformes	Phasianidae	Phasianinae	Francolinus	Francolinus erckelii	Francolinus erckelii	GBIF/TaxRefine	Francolinus erckelii (Rüppell, 1835) (Animalia)	(Rüppell, 1835)	(Rüppell, 1835)	1835	124742488		H	I
798	species	Cuban Emerald	Émeraude de Ricord	Apodiformes	Trochilidae	Trochilinae	Chlorostilbon	Chlorostilbon ricordii	Chlorostilbon ricordii	GBIF/TaxRefine	Chlorostilbon ricordii (Gervais, 1835) (Animalia)	(Gervais, 1835)	(Gervais, 1835)	1835	124744222
882	species	Citreoline Trogon	Trogon citrin	Trogoniformes	Trogonidae	Trogoninae	Trogon	Trogon citreolus	Trogon citreolus	GBIF/TaxRefine	Trogon citreolus Gould, 1835 (Animalia)	Gould, 1835	Gould, 1835	1835	124743353
1079	species	Gray Elaenia	Élénie grise	Passeriformes	Tyrannidae	Elaeniinae	Myiopagis	Myiopagis caniceps	Myiopagis caniceps	GBIF/TaxRefine	Myiopagis caniceps (Swainson, 1835) (Animalia)	(Swainson, 1835)	(Swainson, 1835)	1835	124746452
1298	species	Palm Crow	Corneille palmiste	Passeriformes	Corvidae		Corvus	Corvus palmarum	Corvus palmarum	Avibase	Corvus palmarum		Württemberg, 1835	1835	126342391
1361	species	Cactus Wren	Troglodyte des cactus	Passeriformes	Troglodytidae		Campylorhynchus	Campylorhynchus brunneicapillus	Campylorhynchus brunneicapillus	GBIF/TaxRefine	Campylorhynchus brunneicapillus (Lafresnaye, 1835) (Animalia)	(Lafresnaye, 1835)	(Lafresnaye, 1835)	1835	124749230
1414	species	Narcissus Flycatcher	Gobemouche narcisse	Passeriformes	Muscicapidae		Ficedula	Ficedula narcissina	Ficedula narcissina	GBIF/TaxRefine	Ficedula narcissina (Temminck, 1835) (Animalia)	(Temminck, 1835)	(Temminck, 1835)	1835	124748832	A
1415	species	Mugimaki Flycatcher	Gobemouche mugimaki	Passeriformes	Muscicapidae		Ficedula	Ficedula mugimaki	Ficedula mugimaki	GBIF/TaxRefine	Ficedula mugimaki (Temminck, 1835) (Animalia)	(Temminck, 1835)	(Temminck, 1835)	1835	124748833	A
1962	species	Jamaican Spindalis	Zéna de Jamaïque	Passeriformes	Thraupidae		Spindalis	Spindalis nigricephala	Spindalis nigricephala	GBIF/TaxRefine	Spindalis nigricephala (Jameson, 1835) (Animalia)	(Jameson, 1835)	(Jameson, 1835)	1835	124761232						*
166	species	Streaked Shearwater	Puffin leucomèle	Procellariiformes	Procellariidae		Calonectris	Calonectris leucomelas	Calonectris leucomelas	GBIF/TaxRefine	Calonectris leucomelas (Temminck, 1836) (Animalia)	(Temminck, 1836)	(Temminck, 1836)	1836	119127564	A
175	species	Short-tailed Shearwater	Puffin à bec grêle	Procellariiformes	Procellariidae		Puffinus	Puffinus tenuirostris	Puffinus tenuirostris	GBIF/TaxRefine	Puffinus tenuirostris (Temminck, 1836) (Animalia)	(Temminck, 1836)	(Temminck, 1836)	1836	119123878				N
658	species	Lesser Roadrunner	Géocoucou véloce	Cuculiformes	Cuculidae	Neomorphinae	Geococcyx	Geococcyx velox	Geococcyx velox	GBIF/TaxRefine	Geococcyx velox (Wagner, 1836) (Animalia)	(Wagner, 1836)	(Wagner, 1836)	1836	124743671
667	species	Oriental Scops-Owl	Petit-duc d'Orient	Strigiformes	Strigidae		Otus	Otus sunia	Otus sunia	GBIF/TaxRefine	Otus sunia (Hodgson, 1836) (Animalia)	(Hodgson, 1836)	(Hodgson, 1836)	1836	124761211	A
881	species	Black-headed Trogon	Trogon à tête noire	Trogoniformes	Trogonidae	Trogoninae	Trogon	Trogon melanocephalus	Trogon melanocephalus	GBIF/TaxRefine	Trogon melanocephalus Gould, 1836 (Animalia)	Gould, 1836	Gould, 1836	1836	124743354
1480	species	Greater Necklaced Laughingthrush	Garrulaxe à plastron	Passeriformes	Timaliidae		Garrulax	Garrulax pectoralis	Garrulax pectoralis	GBIF/TaxRefine	Garrulax pectoralis (Gould, 1836) (Animalia)	(Gould, 1836)	(Gould, 1836)	1836	124750096		H	I
1507	species	Brown Trembler	Trembleur brun	Passeriformes	Mimidae		Cinclocerthia	Cinclocerthia ruficauda	Cinclocerthia ruficauda	GBIF/TaxRefine	Cinclocerthia ruficauda (Gould, 1836) (Animalia)	(Gould, 1836)	(Gould, 1836)	1836	124749191
1739	species	Yellow-throated Bunting	Bruant élégant	Passeriformes	Emberizidae		Emberiza	Emberiza elegans	Emberiza elegans	GBIF/TaxRefine	Emberiza elegans Temminck, 1836 (Animalia)	Temminck, 1836	Temminck, 1836	1836	119130881	A
1741	species	Gray Bunting	Bruant gris	Passeriformes	Emberizidae		Emberiza	Emberiza variabilis	Emberiza variabilis	GBIF/TaxRefine	Emberiza variabilis Temminck, 1836 (Animalia)	Temminck, 1836	Temminck, 1836	1836	119127191	A
1551	species	Black-throated Gray Warbler	Paruline grise	Passeriformes	Parulidae		Setophaga	Setophaga nigrescens	Setophaga nigrescens	GBIF/TaxRefine	Setophaga nigrescens (Animalia)		(Townsend, JK, 1837)	1837	126345849
132	species	Ocellated Quail	Colin ocellé	Galliformes	Odontophoridae		Cyrtonyx	Cyrtonyx ocellatus	Cyrtonyx ocellatus	GBIF/TaxRefine	Cyrtonyx ocellatus (Gould, 1837) (Animalia)	(Gould, 1837)	(Gould, 1837)	1837	124742649
207	species	Brandt's Cormorant	Cormoran de Brandt	Suliformes	Phalacrocoracidae		Phalacrocorax	Phalacrocorax penicillatus	Phalacrocorax penicillatus	GBIF/TaxRefine	Phalacrocorax penicillatus (Brandt, 1837) (Animalia)	(Brandt, 1837)	(Brandt, 1837)	1837	124745996
385	species	Mountain Plover	Pluvier montagnard	Charadriiformes	Charadriidae	Charadriinae	Charadrius	Charadrius montanus	Charadrius montanus	Avibase	Charadrius montanus		Townsend, 1837	1837	126338037
898	species	Cuban Tody	Todier de Cuba	Coraciiformes	Todidae		Todus	Todus multicolor	Todus multicolor	GBIF/TaxRefine	Todus multicolor Gould, 1837 (Animalia)	Gould, 1837	Gould, 1837	1837	124743402
910	species	Turquoise-browed Motmot	Motmot à sourcils bleus	Coraciiformes	Momotidae		Eumomota	Eumomota superciliosa	Eumomota superciliosa	GBIF/TaxRefine	Eumomota superciliosa (Sandbach, 1837) (Animalia)	(Sandbach, 1837)	(Sandbach, 1837)	1837	124743397
637	species	St. Vincent Parrot	Amazone de Saint-Vincent	Psittaciformes	Psittacidae	Arinae	Amazona	Amazona guildingii	Amazona guildingii	GBIF/TaxRefine	Amazona guildingii (Vigors, 1837) (Animalia)	(Vigors, 1837)	(Vigors, 1837)	1837	124744028
1064	species	Black-faced Antthrush	Tétéma coq-de-bois	Passeriformes	Formicariidae		Formicarius	Formicarius analis	Formicarius analis	GBIF/TaxRefine	Formicarius analis (d'Orbigny & Lafresnaye, 1837) (Animalia)	(d'Orbigny & Lafresnaye, 1837)	(d'Orbigny & Lafresnaye, 1837)	1837	131497936
2062	species	White-crested Elaenia	Élénie à cimier blanc	Passeriformes	Tyrannidae	Elaeniinae	Elaenia	Elaenia albiceps	Elaenia albiceps	GBIF/TaxRefine	Elaenia albiceps (Orbigny & Lafresnaye, 1837) (Animalia)	(Orbigny & Lafresnaye, 1837)	(Orbigny & Lafresnaye, 1837)	1837	119130846	A
1165	species	Dusky-capped Flycatcher	Tyran olivâtre	Passeriformes	Tyrannidae	Tyranninae	Myiarchus	Myiarchus tuberculifer	Myiarchus tuberculifer	GBIF/TaxRefine	Myiarchus tuberculifer (Orbigny & Lafresnaye, 1837) (Animalia)	(Orbigny & Lafresnaye, 1837)	(Orbigny & Lafresnaye, 1837)	1837	131881306
2053	species	Crowned Slaty Flycatcher	Tyran oriflamme	Passeriformes	Tyrannidae	Tyranninae	Empidonomus	Empidonomus aurantioatrocristatus	Empidonomus aurantioatrocristatus	GBIF/TaxRefine	Empidonomus aurantioatrocristatus (Orbigny & Lafresnaye, 1837) (Animalia)	(Orbigny & Lafresnaye, 1837)	(Orbigny & Lafresnaye, 1837)	1837	119140875	A
1294	species	Yellow-billed Magpie	Pie à bec jaune	Passeriformes	Corvidae		Pica	Pica nuttalli	Pica nuttalli	GBIF/TaxRefine	Pica nuttalli (Audubon, 1837) (Animalia)	(Audubon, 1837)	(Audubon, 1837)	1837	124748062
1337	species	Chestnut-backed Chickadee	Mésange à dos marron	Passeriformes	Paridae		Poecile	Poecile rufescens	Poecile rufescens	GBIF/TaxRefine	Poecile rufescens (J. K. Townsend, 1837) (Animalia)	(J. K. Townsend, 1837)	(J. K. Townsend, 1837)	1837	119128130
1346	species	Bushtit	Mésange buissonnière	Passeriformes	Aegithalidae		Psaltriparus	Psaltriparus minimus	Psaltriparus minimus	GBIF/TaxRefine	Psaltriparus minimus (Townsend, 1837) (Animalia)	(Townsend, 1837)	(Townsend, 1837)	1837	124749390
1392	species	White-bellied Wren	Troglodyte à ventre blanc	Passeriformes	Troglodytidae		Uropsila	Uropsila leucogastra	Uropsila leucogastra	GBIF/TaxRefine	Uropsila leucogastra (Gould, 1837) (Animalia)	(Gould, 1837)	(Gould, 1837)	1837	119134847
1491	species	Sage Thrasher	Moqueur des armoises	Passeriformes	Mimidae		Oreoscoptes	Oreoscoptes montanus	Oreoscoptes montanus	GBIF/TaxRefine	Oreoscoptes montanus (Townsend, 1837) (Animalia)	(Townsend, 1837)	(Townsend, 1837)	1837	124749180
1735	species	Chestnut-collared Longspur	Plectrophane à ventre noir	Passeriformes	Calcariidae		Calcarius	Calcarius ornatus	Calcarius ornatus	Avibase	Plectrophanes ornata		(Townsend, 1837)	1837	126345482
1554	species	Townsend's Warbler	Paruline de Townsend	Passeriformes	Parulidae		Setophaga	Setophaga townsendi	Setophaga townsendi	Avibase	Sylvia Townsendi		(Townsend, 1837)	1837	126345851
1555	species	Hermit Warbler	Paruline à tête jaune	Passeriformes	Parulidae		Setophaga	Setophaga occidentalis	Setophaga occidentalis	Avibase	Sylvia occidentalis		(Townsend, 1837)	1837	126345852
1673	species	Yellow-billed Cardinal	Paroare à bec jaune	Passeriformes	Thraupidae		Paroaria	Paroaria capitata	Paroaria capitata	GBIF/TaxRefine	Paroaria capitata (Orbigny & Lafresnaye, 1837) (Animalia)	(Orbigny & Lafresnaye, 1837)	(Orbigny & Lafresnaye, 1837)	1837	119127197		H	I
1630	species	White-shouldered Tanager	Tangara à épaulettes blanches	Passeriformes	Thraupidae		Tachyphonus	Tachyphonus luctuosus	Tachyphonus luctuosus	Avibase	Tachyphonus luctuosus		d'Orbigny & Lafresnaye, 1837	1837	131881873
1634	species	Crimson-backed Tanager	Tangara à dos rouge	Passeriformes	Thraupidae		Ramphocelus	Ramphocelus dimidiatus	Ramphocelus dimidiatus	Avibase	Ramphocelus dimidiatus		Lafresnaye, 1837	1837	131881870
1774	species	Tricolored Blackbird	Carouge de Californie	Passeriformes	Icteridae		Agelaius	Agelaius tricolor	Agelaius tricolor	GBIF/TaxRefine	Agelaius tricolor (Audubon, 1837) (Animalia)	(Audubon, 1837)	(Audubon, 1837)	1837	124752018
1833	species	Thick-billed Euphonia	Organiste à bec épais	Passeriformes	Fringillidae	Euphoniinae	Euphonia	Euphonia laniirostris	Euphonia laniirostris	Avibase	Euphonia laniirostris		d'Orbigny & Lafresnaye, 1837	1837	131879990
1920	species	Bronze Mannikin	Capucin nonnette	Passeriformes	Estrildidae		Lonchura	Lonchura cucullata	Lonchura cucullata			(Swainson, 1837)			124751012			I
51	species	Redhead	Fuligule à tête rouge	Anseriformes	Anatidae	Anatinae	Aythya	Aythya americana	Aythya americana	GBIF/TaxRefine	Aythya americana (Eyton, 1838) (Animalia)	(Eyton, 1838)	(Eyton, 1838)	1838	124742782
56	species	Lesser Scaup	Petit Fuligule	Anseriformes	Anatidae	Anatinae	Aythya	Aythya affinis	Aythya affinis	GBIF/TaxRefine	Aythya affinis (Eyton, 1838) (Animalia)	(Eyton, 1838)	(Eyton, 1838)	1838	131482666
129	species	Spotted Wood-Quail	Tocro tacheté	Galliformes	Odontophoridae		Odontophorus	Odontophorus guttatus	Odontophorus guttatus	GBIF/TaxRefine	Odontophorus guttatus (Gould, 1838) (Animalia)	(Gould, 1838)	(Gould, 1838)	1838	124742646
301	species	Swainson's Hawk	Buse de Swainson	Accipitriformes	Accipitridae		Buteo	Buteo swainsoni	Buteo swainsoni	GBIF/TaxRefine	Buteo swainsoni Bonaparte, 1838 (Animalia)	Bonaparte, 1838	Bonaparte, 1838	1838	131881269
389	species	Black Oystercatcher	Huîtrier de Bachman	Charadriiformes	Haematopodidae		Haematopus	Haematopus bachmani	Haematopus bachmani	GBIF/TaxRefine	Haematopus bachmani Audubon, 1838 (Animalia)	Audubon, 1838	Audubon, 1838	1838	124745422
550	species	Eurasian Collared-Dove	Tourterelle turque	Columbiformes	Columbidae		Streptopelia	Streptopelia decaocto	Streptopelia decaocto	GBIF/TaxRefine	Streptopelia decaocto (Frivaldszky, 1838) (Animalia)	(Frivaldszky, 1838)	(Frivaldszky, 1838)	1838	131483339			I
892	species	Slaty-tailed Trogon	Trogon de Masséna	Trogoniformes	Trogonidae	Trogoninae	Trogon	Trogon massena	Trogon massena	GBIF/TaxRefine	Trogon massena Gould, 1838 (Animalia)	Gould, 1838	Gould, 1838	1838	124743347
891	species	Black-tailed Trogon	Trogon à queue noire	Trogoniformes	Trogonidae	Trogoninae	Trogon	Trogon melanurus	Trogon melanurus	GBIF/TaxRefine	Trogon melanurus Swainson, 1838 (Animalia)	Swainson, 1838	Swainson, 1838	1838	124762641
885	species	Gartered Trogon	Trogon pattu	Trogoniformes	Trogonidae	Trogoninae	Trogon	Trogon caligatus	Trogon caligatus	Avibase	Trogon caligatus		Gould, 1838	1838	126338859
894	species	Eared Quetzal	Quetzal oreillard	Trogoniformes	Trogonidae	Trogoninae	Euptilotis	Euptilotis neoxenus	Euptilotis neoxenus	GBIF/TaxRefine	Euptilotis neoxenus (Gould, 1838) (Animalia)	(Gould, 1838)	(Gould, 1838)	1838	124743344
902	species	Puerto Rican Tody	Todier de Porto Rico	Coraciiformes	Todidae		Todus	Todus mexicanus	Todus mexicanus	GBIF/TaxRefine	Todus mexicanus Lesson, 1838 (Animalia)	Lesson, 1838	Lesson, 1838	1838	124743404
1218	species	Long-tailed Manakin	Manakin fastueux	Passeriformes	Pipridae		Chiroxiphia	Chiroxiphia linearis	Chiroxiphia linearis	GBIF/TaxRefine	Chiroxiphia linearis (Bonaparte, 1838) (Animalia)	(Bonaparte, 1838)	(Bonaparte, 1838)	1838	124746869
1264	species	Lesser Greenlet	Viréon menu	Passeriformes	Vireonidae		Hylophilus	Hylophilus decurtatus	Hylophilus decurtatus	GBIF/TaxRefine	Hylophilus decurtatus (Bonaparte, 1838) (Animalia)	(Bonaparte, 1838)	(Bonaparte, 1838)	1838	124747922
1326	species	Northern Rough-winged Swallow	Hirondelle à ailes hérissées	Passeriformes	Hirundinidae	Hirundininae	Stelgidopteryx	Stelgidopteryx serripennis	Stelgidopteryx serripennis	GBIF/TaxRefine	Stelgidopteryx serripennis (Audubon, 1838) (Animalia)	(Audubon, 1838)	(Audubon, 1838)	1838	124762425
1351	species	Brown Creeper	Grimpereau brun	Passeriformes	Certhiidae	Certhiinae	Certhia	Certhia americana	Certhia americana	GBIF/TaxRefine	Certhia americana Bonaparte, 1838 (Animalia)	Bonaparte, 1838	Bonaparte, 1838	1838	124749222
1357	species	Rufous-naped Wren	Troglodyte à nuque rousse	Passeriformes	Troglodytidae		Campylorhynchus	Campylorhynchus rufinucha	Campylorhynchus rufinucha	GBIF/TaxRefine	Campylorhynchus rufinucha (Lesson, 1838) (Animalia)	(Lesson, 1838)	(Lesson, 1838)	1838	124749235
1431	species	Townsend's Solitaire	Solitaire de Townsend	Passeriformes	Turdidae		Myadestes	Myadestes townsendi	Myadestes townsendi	GBIF/TaxRefine	Myadestes townsendi (Audubon, 1838) (Animalia)	(Audubon, 1838)	(Audubon, 1838)	1838	124748668
1434	species	Rufous-throated Solitaire	Solitaire siffleur	Passeriformes	Turdidae		Myadestes	Myadestes genibarbis	Myadestes genibarbis	GBIF/TaxRefine	Myadestes genibarbis Swainson, 1838 (Animalia)	Swainson, 1838	Swainson, 1838	1838	124748671
1466	species	Clay-colored Thrush	Merle fauve	Passeriformes	Turdidae		Turdus	Turdus grayi	Turdus grayi	GBIF/TaxRefine	Turdus grayi Bonaparte, 1838 (Animalia)	Bonaparte, 1838	Bonaparte, 1838	1838	124748750
1493	species	Long-billed Thrasher	Moqueur à long bec	Passeriformes	Mimidae		Toxostoma	Toxostoma longirostre	Toxostoma longirostre	GBIF/TaxRefine	Toxostoma longirostre (Lafresnaye, 1838) (Animalia)	(Lafresnaye, 1838)	(Lafresnaye, 1838)	1838	124749182
1529	species	Phainopepla	Phénopèple luisant	Passeriformes	Ptiliogonatidae		Phainopepla	Phainopepla nitens	Phainopepla nitens	GBIF/TaxRefine	Phainopepla nitens (Swainson, 1838) (Animalia)	(Swainson, 1838)	(Swainson, 1838)	1838	124748584
1611	species	Rufous-capped Warbler	Paruline à calotte rousse	Passeriformes	Parulidae		Basileuterus	Basileuterus rufifrons	Basileuterus rufifrons	GBIF/TaxRefine	Basileuterus rufifrons (Swainson, 1838) (Animalia)	(Swainson, 1838)	(Swainson, 1838)	1838	131881318
1677	species	White-naped Brush-Finch	Tohi à calotte blanche	Passeriformes	Emberizidae		Atlapetes	Atlapetes albinucha	Atlapetes albinucha	GBIF/TaxRefine	Atlapetes albinucha (Lafresnaye & Orbigny, 1838) (Animalia)	(Lafresnaye & Orbigny, 1838)	(Lafresnaye & Orbigny, 1838)	1838	131881366
1702	species	Striped Sparrow	Bruant rayé	Passeriformes	Emberizidae		Oriturus	Oriturus superciliosus	Oriturus superciliosus	GBIF/TaxRefine	Oriturus superciliosus (Swainson, 1838) (Animalia)	(Swainson, 1838)	(Swainson, 1838)	1838	124751336
1756	species	Pyrrhuloxia	Cardinal pyrrhuloxia	Passeriformes	Cardinalidae		Cardinalis	Cardinalis sinuatus	Cardinalis sinuatus	GBIF/TaxRefine	Cardinalis sinuatus Bonaparte, 1838 (Animalia)	Bonaparte, 1838	Bonaparte, 1838	1838	124751932
1768	species	Varied Bunting	Passerin varié	Passeriformes	Cardinalidae		Passerina	Passerina versicolor	Passerina versicolor	GBIF/TaxRefine	Passerina versicolor (Bonaparte, 1838) (Animalia)	(Bonaparte, 1838)	(Bonaparte, 1838)	1838	124751960
1792	species	Carib Grackle	Quiscale merle	Passeriformes	Icteridae		Quiscalus	Quiscalus lugubris	Quiscalus lugubris	Avibase	Quiscalus lugubris		Swainson, 1838	1838	131880013
1819	species	Scott's Oriole	Oriole jaune-verdâtre	Passeriformes	Icteridae		Icterus	Icterus parisorum	Icterus parisorum	GBIF/TaxRefine	Icterus parisorum Bonaparte, 1838 (Animalia)	Bonaparte, 1838	Bonaparte, 1838	1838	124752010
1834	species	Yellow-throated Euphonia	Organiste à gorge jaune	Passeriformes	Fringillidae	Euphoniinae	Euphonia	Euphonia hirundinacea	Euphonia hirundinacea	GBIF/TaxRefine	Euphonia hirundinacea Bonaparte, 1838 (Animalia)	Bonaparte, 1838	Bonaparte, 1838	1838	124751666
1836	species	Elegant Euphonia	Organiste à capuchon	Passeriformes	Fringillidae	Euphoniinae	Euphonia	Euphonia elegantissima	Euphonia elegantissima	GBIF/TaxRefine	Euphonia elegantissima (Bonaparte, 1838) (Animalia)	(Bonaparte, 1838)	(Bonaparte, 1838)	1838	124751668
147	species	Black-footed Albatross	Albatros à pieds noirs	Procellariiformes	Diomedeidae		Phoebastria	Phoebastria nigripes	Phoebastria nigripes	GBIF/TaxRefine	Phoebastria nigripes (Audubon, 1839) (Animalia)	(Audubon, 1839)	(Audubon, 1839)	1839	119128123
180	species	Audubon's Shearwater	Puffin d'Audubon	Procellariiformes	Procellariidae		Puffinus	Puffinus lherminieri	Puffinus lherminieri	GBIF/TaxRefine	Puffinus lherminieri Lesson, 1839 (Animalia)	Lesson, 1839	Lesson, 1839	1839	124762199
1992	species	Western Gull	Goéland d'Audubon	Charadriiformes	Laridae	Larinae	Larus	Larus occidentalis	Larus occidentalis	GBIF/TaxRefine	Larus occidentalis Audubon, 1839 (Animalia)	Audubon, 1839	Audubon, 1839	1839	124745552
653	species	Great Lizard-Cuckoo	Tacco de Cuba	Cuculiformes	Cuculidae	Cuculinae	Coccyzus	Coccyzus merlini	Coccyzus merlini	GBIF/TaxRefine	Coccyzus merlini d'Orbigny, 1839 (Animalia)	d'Orbigny, 1839	d'Orbigny, 1839	1839	124743657
690	species	Cuban Pygmy-Owl	Chevêchette de Cuba	Strigiformes	Strigidae		Glaucidium	Glaucidium siju	Glaucidium siju	GBIF/TaxRefine	Glaucidium siju (Orbigny, 1839) (Animalia)	(Orbigny, 1839)	(Orbigny, 1839)	1839	119129124
742	species	Vaux's Swift	Martinet de Vaux	Apodiformes	Apodidae	Chaeturinae	Chaetura	Chaetura vauxi	Chaetura vauxi	GBIF/TaxRefine	Chaetura vauxi (J. K. Townsend, 1839) (Animalia)	(J. K. Townsend, 1839)	(J. K. Townsend, 1839)	1839	119126153
746	species	Band-rumped Swift	Martinet spinicaude	Apodiformes	Apodidae	Chaeturinae	Chaetura	Chaetura spinicaudus	Chaetura spinicaudus	GBIF/TaxRefine	Chaetura spinicaudus (Temminck, 1839) (Animalia)	(Temminck, 1839)	(Temminck, 1839)	1839	124744092
775	species	Brown Violetear	Colibri de Delphine	Apodiformes	Trochilidae	Trochilinae	Colibri	Colibri delphinae	Colibri delphinae	Avibase	Ornismya Delphinae		(Lesson, 1839)	1839	126336897
790	species	Rufous-crested Coquette	Coquette de Delattre	Apodiformes	Trochilidae	Trochilinae	Lophornis	Lophornis delattrei	Lophornis delattrei	GBIF/TaxRefine	Lophornis delattrei (Lesson, 1839) (Animalia)	(Lesson, 1839)	(Lesson, 1839)	1839	131497918
849	species	Garnet-throated Hummingbird	Colibri à gorge grenat	Apodiformes	Trochilidae	Trochilinae	Lamprolaima	Lamprolaima rhami	Lamprolaima rhami	Avibase	Ornismya Rhami		(Lesson, 1839)	1839	126337033
860	species	Mexican Sheartail	Colibri élise	Apodiformes	Trochilidae	Trochilinae	Doricha	Doricha eliza	Doricha eliza	Avibase	Trochilus eliza		(Lesson & Delattre, 1839)	1839	126337066
869	species	Costa's Hummingbird	Colibri de Costa	Apodiformes	Trochilidae	Trochilinae	Calypte	Calypte costae	Calypte costae	GBIF/TaxRefine	Calypte costae (Bourcier, 1839) (Animalia)	(Bourcier, 1839)	(Bourcier, 1839)	1839	124744436
871	species	Bumblebee Hummingbird	Colibri héloïse	Apodiformes	Trochilidae	Trochilinae	Atthis	Atthis heloisa	Atthis heloisa	Avibase	Ornismya Heloisa		(Lesson & Delattre, 1839)	1839	126337075
788	species	Emerald-chinned Hummingbird	Colibri d'Abeillé	Apodiformes	Trochilidae	Trochilinae	Abeillia	Abeillia abeillei	Abeillia abeillei	GBIF/TaxRefine	Abeillia abeillei (Lesson & Delattre, 1839) (Animalia)	(Lesson & Delattre, 1839)	(Lesson & Delattre, 1839)	1839	119128774
903	species	Tody Motmot	Motmot nain	Coraciiformes	Momotidae		Hylomanes	Hylomanes momotula	Hylomanes momotula	GBIF/TaxRefine	Hylomanes momotula Lichtenstein, 1839 (Animalia)	Lichtenstein, 1839	Lichtenstein, 1839	1839	124743393
946	species	Golden-cheeked Woodpecker	Pic élégant	Piciformes	Picidae	Picinae	Melanerpes	Melanerpes chrysogenys	Melanerpes chrysogenys	GBIF/TaxRefine	Melanerpes chrysogenys (Vigors, 1839) (Animalia)	(Vigors, 1839)	(Vigors, 1839)	1839	124742891
1031	species	Spot-crowned Woodcreeper	Grimpar moucheté	Passeriformes	Furnariidae	Dendrocolaptinae	Lepidocolaptes	Lepidocolaptes affinis	Lepidocolaptes affinis	GBIF/TaxRefine	Lepidocolaptes affinis (Lafresnaye, 1839) (Animalia)	(Lafresnaye, 1839)	(Lafresnaye, 1839)	1839	131881384
1134	species	Cuban Pewee	Moucherolle tête-fou	Passeriformes	Tyrannidae	Fluvicolinae	Contopus	Contopus caribaeus	Contopus caribaeus	GBIF/TaxRefine	Contopus caribaeus (Orbigny, 1839) (Animalia)	(Orbigny, 1839)	(Orbigny, 1839)	1839	119126343
1198	species	Loggerhead Kingbird	Tyran tête-police	Passeriformes	Tyrannidae	Tyranninae	Tyrannus	Tyrannus caudifasciatus	Tyrannus caudifasciatus	GBIF/TaxRefine	Tyrannus caudifasciatus Orbigny, 1839 (Animalia)	Orbigny, 1839	Orbigny, 1839	1839	119126283
2029	species	Rose-throated Becard	Bécarde à gorge rose	Passeriformes	Tityridae		Pachyramphus	Pachyramphus aglaiae	Pachyramphus aglaiae	GBIF/TaxRefine	Pachyramphus aglaiae (Lafresnaye, 1839) (Animalia)	(Lafresnaye, 1839)	(Lafresnaye, 1839)	1839	124746774
1288	species	Western Scrub-Jay	Geai buissonnier	Passeriformes	Corvidae		Aphelocoma	Aphelocoma californica	Aphelocoma californica	GBIF/TaxRefine	Aphelocoma californica (Vigors, 1839) (Animalia)	(Vigors, 1839)	(Vigors, 1839)	1839	124748005
1349	species	Pygmy Nuthatch	Sittelle pygmée	Passeriformes	Sittidae	Sittinae	Sitta	Sitta pygmaea	Sitta pygmaea	GBIF/TaxRefine	Sitta pygmaea Vigors, 1839 (Animalia)	Vigors, 1839	Vigors, 1839	1839	124749202
1586	species	MacGillivray's Warbler	Paruline des buissons	Passeriformes	Parulidae		Geothlypis	Geothlypis tolmiei	Geothlypis tolmiei	Avibase	Sylvia Tolmiei		(J. K. Townsend, 1839)	1839	126345802
2003	species	Chestnut-capped Brush-Finch	Tohi à nuque brune	Passeriformes	Emberizidae		Arremon	Arremon brunneinucha	Arremon brunneinucha	Avibase	Embernagra brunnei-nucha		(Lafresnaye, 1839)	1839	126345580
1686	species	Green-tailed Towhee	Tohi à queue verte	Passeriformes	Emberizidae		Pipilo	Pipilo chlorurus	Pipilo chlorurus	GBIF/TaxRefine	Pipilo chlorurus (Audubon, 1839) (Animalia)	(Audubon, 1839)	(Audubon, 1839)	1839	124751337
1692	species	California Towhee	Tohi de Californie	Passeriformes	Emberizidae		Melozone	Melozone crissalis	Melozone crissalis	GBIF/TaxRefine	Melozone crissalis (Vigors, 1839) (Animalia)	(Vigors, 1839)	(Vigors, 1839)	1839	124751341
1959	species	White-winged Tanager	Piranga bifascié	Passeriformes	Cardinalidae		Piranga	Piranga leucoptera	Piranga leucoptera	GBIF/TaxRefine	Piranga leucoptera Trudeau, 1839 (Animalia)	Trudeau, 1839	Trudeau, 1839	1839	124751608
1783	species	Cuban Blackbird	Quiscale violet	Passeriformes	Icteridae		Dives	Dives atroviolaceus	Dives atroviolaceus	Avibase	Quiscalus atroviolaceus		(Orbigny, 1839)	1839	126345770
1816	species	Audubon's Oriole	Oriole d'Audubon	Passeriformes	Icteridae		Icterus	Icterus graduacauda	Icterus graduacauda	GBIF/TaxRefine	Icterus graduacauda Lesson, 1839 (Animalia)	Lesson, 1839	Lesson, 1839	1839	124751988
1818	species	Black-backed Oriole	Oriole d'Abeillé	Passeriformes	Icteridae		Icterus	Icterus abeillei	Icterus abeillei	GBIF/TaxRefine	Icterus abeillei (Lesson, 1839) (Animalia)	(Lesson, 1839)	(Lesson, 1839)	1839	124761239
1891	species	Nukupuu	Hémignathe nukupuu	Passeriformes	Fringillidae	Carduelinae	Hemignathus	Hemignathus lucidus	Hemignathus lucidus	GBIF/TaxRefine	Hemignathus lucidus Lichtenstein, 1839 (Animalia)	Lichtenstein, 1839	Lichtenstein, 1839	1839	124751220		H
1874	species	Hooded Grosbeak	Gros-bec à capuchon	Passeriformes	Fringillidae	Carduelinae	Coccothraustes	Coccothraustes abeillei	Coccothraustes abeillei	GBIF/TaxRefine	Coccothraustes abeillei (Lesson, 1839) (Animalia)	(Lesson, 1839)	(Lesson, 1839)	1839	124751206
149	species	Great-winged Petrel	Pétrel noir	Procellariiformes	Procellariidae		Pterodroma	Pterodroma macroptera	Pterodroma macroptera	GBIF/TaxRefine	Pterodroma macroptera (A. Smith, 1840) (Animalia)	(A. Smith, 1840)	(A. Smith, 1840)	1840	119123906	A
468	species	Yellow-legged Gull	Goéland leucophée	Charadriiformes	Laridae	Larinae	Larus	Larus michahellis	Larus michahellis	Avibase	(none available)		J. F. Naumann, 1840	1840	126338308	A
475	species	Glaucous-winged Gull	Goéland à ailes grises	Charadriiformes	Laridae	Larinae	Larus	Larus glaucescens	Larus glaucescens	Avibase	Larus glaucescens		J. F. Naumann, 1840	1840	126338315
484	species	Blue-gray Noddy	Noddi bleu	Charadriiformes	Laridae	Sterninae	Procelsterna	Procelsterna cerulea	Procelsterna cerulea	GBIF/TaxRefine	Procelsterna cerulea (Bennett, 1840) (Animalia)	(Bennett, 1840)	(Bennett, 1840)	1840	124745626		H
772	species	Rufous Sabrewing	Campyloptère roux	Apodiformes	Trochilidae	Trochilinae	Campylopterus	Campylopterus rufus	Campylopterus rufus	GBIF/TaxRefine	Campylopterus rufus Lesson, 1840 (Animalia)	Lesson, 1840	Lesson, 1840	1840	124744173
904	species	Blue-throated Motmot	Motmot à gorge bleue	Coraciiformes	Momotidae		Aspatha	Aspatha gularis	Aspatha gularis	GBIF/TaxRefine	Aspatha gularis (Lafresnaye, 1840) (Animalia)	(Lafresnaye, 1840)	(Lafresnaye, 1840)	1840	124743394
10021	species	Smoky-brown Woodpecker	Pic enfumé	Piciformes	Picidae	Picinae	Picoides	Picoides fumigatus	Picoides fumigatus	GBIF/TaxRefine	Picoides fumigatus (D'Orbigny, 1840) (Animalia)	(D'Orbigny, 1840)	(D'Orbigny, 1840)	1840	124742970
1021	species	Strong-billed Woodcreeper	Grimpar géant	Passeriformes	Furnariidae	Dendrocolaptinae	Xiphocolaptes	Xiphocolaptes promeropirhynchus	Xiphocolaptes promeropirhynchus	GBIF/TaxRefine	Xiphocolaptes promeropirhynchus (Lesson, 1840) (Animalia)	(Lesson, 1840)	(Lesson, 1840)	1840	124747341
1078	species	Forest Elaenia	Élénie de Gaimard	Passeriformes	Tyrannidae	Elaeniinae	Myiopagis	Myiopagis gaimardii	Myiopagis gaimardii	Avibase	Muscicapara Gaimardii		(Orbigny, 1840)	1840	126340376
1205	species	Blue Cotinga	Cotinga bleu	Passeriformes	Cotingidae		Cotinga	Cotinga nattererii	Cotinga nattererii	GBIF/TaxRefine	Cotinga nattererii (Boissonneau, 1840) (Animalia)	(Boissonneau, 1840)	(Boissonneau, 1840)	1840	124746824
1406	species	Lanceolated Warbler	Locustelle lancéolée	Passeriformes	Megaluridae		Locustella	Locustella lanceolata	Locustella lanceolata	GBIF/TaxRefine	Locustella lanceolata (Temminck, 1840) (Animalia)	(Temminck, 1840)	(Temminck, 1840)	1840	131483042	A
1453	species	Swainson's Thrush	Grive à dos olive	Passeriformes	Turdidae		Catharus	Catharus ustulatus	Catharus ustulatus	GBIF/TaxRefine	Catharus ustulatus (Nuttall, 1840) (Animalia)	(Nuttall, 1840)	(Nuttall, 1840)	1840	131881334
1470	species	Rufous-backed Robin	Merle à dos roux	Passeriformes	Turdidae		Turdus	Turdus rufopalliatus	Turdus rufopalliatus	GBIF/TaxRefine	Turdus rufopalliatus Lafresnaye, 1840 (Animalia)	Lafresnaye, 1840	Lafresnaye, 1840	1840	124762241
1727	species	Harris's Sparrow	Bruant à face noire	Passeriformes	Emberizidae		Zonotrichia	Zonotrichia querula	Zonotrichia querula	GBIF/TaxRefine	Zonotrichia querula (Nuttall, 1840) (Animalia)	(Nuttall, 1840)	(Nuttall, 1840)	1840	124751290
10721	species	Common Bush-Tanager	Chlorospin des buissons	Passeriformes	Emberizidae		Chlorospingus	Chlorospingus flavopectus	Chlorospingus flavopectus	GBIF/TaxRefine	Chlorospingus flavopectus (Lafresnaye, 1840) (Animalia)	(Lafresnaye, 1840)	(Lafresnaye, 1840)	1840	119144763						*
1767	species	Orange-breasted Bunting	Passerin arc-en-ciel	Passeriformes	Cardinalidae		Passerina	Passerina leclancherii	Passerina leclancherii	GBIF/TaxRefine	Passerina leclancherii Lafresnaye, 1840 (Animalia)	Lafresnaye, 1840	Lafresnaye, 1840	1840	124751963
143	species	Shy Albatross	Albatros à cape blanche	Procellariiformes	Diomedeidae		Thalassarche	Thalassarche cauta	Thalassarche cauta	GBIF/TaxRefine	Thalassarche cauta (Gould, 1841) (Animalia)	(Gould, 1841)	(Gould, 1841)	1841	124761324	A
411	species	Little Curlew	Courlis nain	Charadriiformes	Scolopacidae	Scolopacinae	Numenius	Numenius minutus	Numenius minutus	GBIF/TaxRefine	Numenius minutus Gould, 1841 (Animalia)	Gould, 1841	Gould, 1841	1841	124745338	A
1151	species	Buff-breasted Flycatcher	Moucherolle beige	Passeriformes	Tyrannidae	Fluvicolinae	Empidonax	Empidonax fulvifrons	Empidonax fulvifrons	GBIF/TaxRefine	Empidonax fulvifrons (Giraud, 1841) (Animalia)	(Giraud, 1841)	(Giraud, 1841)	1841	124746608
1213	species	White-collared Manakin	Manakin à col blanc	Passeriformes	Pipridae		Manacus	Manacus candei	Manacus candei	GBIF/TaxRefine	Manacus candei (Parzudaki, 1841) (Animalia)	(Parzudaki, 1841)	(Parzudaki, 1841)	1841	124746879
1291	species	Pinyon Jay	Geai des pinèdes	Passeriformes	Corvidae		Gymnorhinus	Gymnorhinus cyanocephalus	Gymnorhinus cyanocephalus	GBIF/TaxRefine	Gymnorhinus cyanocephalus Wied-Neuwied, 1841 (Animalia)	Wied-Neuwied, 1841	Wied-Neuwied, 1841	1841	119127336
1612	species	Golden-browed Warbler	Paruline à sourcils dorés	Passeriformes	Parulidae		Basileuterus	Basileuterus belli	Basileuterus belli	GBIF/TaxRefine	Basileuterus belli (Giraud Jr, 1841) (Animalia)	(Giraud Jr, 1841)	(Giraud Jr, 1841)	1841	119129800
1603	species	Red-faced Warbler	Paruline à face rouge	Passeriformes	Parulidae		Cardellina	Cardellina rubrifrons	Cardellina rubrifrons	Avibase	Muscicapa rubrifrons		(Giraud, 1841)	1841	126345882
4	species	Thicket Tinamou	Tinamou cannelle	Tinamiformes	Tinamidae		Crypturellus	Crypturellus cinnamomeus	Crypturellus cinnamomeus	GBIF/TaxRefine	Crypturellus cinnamomeus (Lesson, 1842) (Animalia)	(Lesson, 1842)	(Lesson, 1842)	1842	124742327
657	species	Lesser Ground-Cuckoo	Géocoucou de Lesson	Cuculiformes	Cuculidae	Neomorphinae	Morococcyx	Morococcyx erythropygus	Morococcyx erythropygus	GBIF/TaxRefine	Morococcyx erythropygus (Lesson, 1842) (Animalia)	(Lesson, 1842)	(Lesson, 1842)	1842	124743667
809	species	Violet-bellied Hummingbird	Colibri julie	Apodiformes	Trochilidae	Trochilinae	Damophila	Damophila julie	Damophila julie	GBIF/TaxRefine	Damophila julie (Bourcier, 1842) (Animalia)	(Bourcier, 1842)	(Bourcier, 1842)	1842	131881777
895	species	Golden-headed Quetzal	Quetzal doré	Trogoniformes	Trogonidae	Trogoninae	Pharomachrus	Pharomachrus auriceps	Pharomachrus auriceps	GBIF/TaxRefine	Pharomachrus auriceps (Gould, 1842) (Animalia)	(Gould, 1842)	(Gould, 1842)	1842	131881969
633	species	Yellow-naped Parrot	Amazone à nuque d'or	Psittaciformes	Psittacidae	Arinae	Amazona	Amazona auropalliata	Amazona auropalliata	GBIF/TaxRefine	Amazona auropalliata (Lesson, 1842) (Animalia)	(Lesson, 1842)	(Lesson, 1842)	1842	124744019
1278	species	San Blas Jay	Geai de San Blas	Passeriformes	Corvidae		Cyanocorax	Cyanocorax sanblasianus	Cyanocorax sanblasianus	GBIF/TaxRefine	Cyanocorax sanblasianus (Lafresnaye, 1842) (Animalia)	(Lafresnaye, 1842)	(Lafresnaye, 1842)	1842	124748019
1410	species	Dusky Warbler	Pouillot brun	Passeriformes	Phylloscopidae		Phylloscopus	Phylloscopus fuscatus	Phylloscopus fuscatus	GBIF/TaxRefine	Phylloscopus fuscatus (Blyth, 1842) (Animalia)	(Blyth, 1842)	(Blyth, 1842)	1842	131483216	A
1411	species	Yellow-browed Warbler	Pouillot à grands sourcils	Passeriformes	Phylloscopidae		Phylloscopus	Phylloscopus inornatus	Phylloscopus inornatus	GBIF/TaxRefine	Phylloscopus inornatus (Blyth, 1842) (Animalia)	(Blyth, 1842)	(Blyth, 1842)	1842	131483219	A
1831	species	Scrub Euphonia	Organiste de brousse	Passeriformes	Fringillidae	Euphoniinae	Euphonia	Euphonia affinis	Euphonia affinis	GBIF/TaxRefine	Euphonia affinis (Lesson, 1842) (Animalia)	(Lesson, 1842)	(Lesson, 1842)	1842	124751657
81	species	White-bellied Chachalaca	Ortalide à ventre blanc	Galliformes	Cracidae		Ortalis	Ortalis leucogastra	Ortalis leucogastra	GBIF/TaxRefine	Ortalis leucogastra (Gould, 1843) (Animalia)	(Gould, 1843)	(Gould, 1843)	1843	124742371
120	species	Gambel's Quail	Colin de Gambel	Galliformes	Odontophoridae		Callipepla	Callipepla gambelii	Callipepla gambelii	GBIF/TaxRefine	Callipepla gambelii (Gambel, 1843) (Animalia)	(Gambel, 1843)	(Gambel, 1843)	1843	119124783
123	species	Black-throated Bobwhite	Colin à gorge noire	Galliformes	Odontophoridae		Colinus	Colinus nigrogularis	Colinus nigrogularis	GBIF/TaxRefine	Colinus nigrogularis (Gould, 1843) (Animalia)	(Gould, 1843)	(Gould, 1843)	1843	124742630
91	species	Himalayan Snowcock	Tétraogalle de l'Himalaya	Galliformes	Phasianidae	Phasianinae	Tetraogallus	Tetraogallus himalayensis	Tetraogallus himalayensis	GBIF/TaxRefine	Tetraogallus himalayensis G. R. Gray, 1843 (Animalia)	G. R. Gray, 1843	G. R. Gray, 1843	1843	119124831			I
161	species	Cook's Petrel	Pétrel de Cook	Procellariiformes	Procellariidae		Pterodroma	Pterodroma cookii	Pterodroma cookii	Avibase	Procellaria Cookii		(G. R. Gray, 1843)	1843	126337653				N
201	species	Peruvian Booby	Fou varié	Suliformes	Sulidae		Sula	Sula variegata	Sula variegata	GBIF/TaxRefine	Sula variegata (Tschudi, 1843) (Animalia)	(Tschudi, 1843)	(Tschudi, 1843)	1843	127942412	A
481	species	Gray Gull	Goéland gris	Charadriiformes	Laridae	Larinae	Leucophaeus	Leucophaeus modestus	Leucophaeus modestus	GBIF/TaxRefine	Leucophaeus modestus (Tschudi, 1843) (Animalia)	(Tschudi, 1843)	(Tschudi, 1843)	1843	127942195	A
647	species	Cocos Cuckoo	Coulicou de Cocos	Cuculiformes	Cuculidae	Cuculinae	Coccyzus	Coccyzus ferrugineus	Coccyzus ferrugineus	GBIF/TaxRefine	Coccyzus ferrugineus Gould, 1843 (Animalia)	Gould, 1843	Gould, 1843	1843	124743649
763	species	Long-billed Hermit	Ermite à longue queue	Apodiformes	Trochilidae	Phaethornithinae	Phaethornis	Phaethornis longirostris	Phaethornis longirostris	GBIF/TaxRefine	Phaethornis longirostris (Delattre, 1843) (Animalia)	(Delattre, 1843)	(Delattre, 1843)	1843	119139265
764	species	Pale-bellied Hermit	Ermite anthophile	Apodiformes	Trochilidae	Phaethornithinae	Phaethornis	Phaethornis anthophilus	Phaethornis anthophilus	Avibase	Trochilus anthophilus		(Bourcier, 1843)	1843	131879758
853	species	Purple-crowned Fairy	Colibri féérique	Apodiformes	Trochilidae	Trochilinae	Heliothryx	Heliothryx barroti	Heliothryx barroti	GBIF/TaxRefine	Heliothryx barroti (Bourcier, 1843) (Animalia)	(Bourcier, 1843)	(Bourcier, 1843)	1843	124744415
791	species	Black-crested Coquette	Coquette d'Hélène	Apodiformes	Trochilidae	Trochilinae	Lophornis	Lophornis helenae	Lophornis helenae	Avibase	Ornismya Helenae		(Delattre, 1843)	1843	126336941
855	species	Plain-capped Starthroat	Colibri de Constant	Apodiformes	Trochilidae	Trochilinae	Heliomaster	Heliomaster constantii	Heliomaster constantii	Avibase	Ornismya Constantii		(Delattre, 1843)	1843	126337037
787	species	Violet-headed Hummingbird	Colibri à tête violette	Apodiformes	Trochilidae	Trochilinae	Klais	Klais guimeti	Klais guimeti	GBIF/TaxRefine	Klais guimeti (Bourcier, 1843) (Animalia)	(Bourcier, 1843)	(Bourcier, 1843)	1843	124744199
833	species	Stripe-tailed Hummingbird	Colibri à épaulettes	Apodiformes	Trochilidae	Trochilinae	Eupherusa	Eupherusa eximia	Eupherusa eximia	Avibase	Ornismya eximia		(Delattre, 1843)	1843	126337137
806	species	Crowned Woodnymph	Dryade couronnée	Apodiformes	Trochilidae	Trochilinae	Thalurania	Thalurania colombica	Thalurania colombica	GBIF/TaxRefine	Thalurania colombica (Bourcier, 1843) (Animalia)	(Bourcier, 1843)	(Bourcier, 1843)	1843	131498037
830	species	Cinnamon Hummingbird	Ariane cannelle	Apodiformes	Trochilidae	Trochilinae	Amazilia	Amazilia rutila	Amazilia rutila	Avibase	Ornismya rutila		(Delattre, 1843)	1843	126337157
962	species	Nuttall's Woodpecker	Pic de Nuttall	Piciformes	Picidae	Picinae	Picoides	Picoides nuttallii	Picoides nuttallii	GBIF/TaxRefine	Picoides nuttallii (Gambel, 1843) (Animalia)	(Gambel, 1843)	(Gambel, 1843)	1843	124742958
992	species	Slaty Spinetail	Synallaxe ardoisé	Passeriformes	Furnariidae	Furnariinae	Synallaxis	Synallaxis brachyura	Synallaxis brachyura	GBIF/TaxRefine	Synallaxis brachyura Lafresnaye, 1843 (Animalia)	Lafresnaye, 1843	Lafresnaye, 1843	1843	124747161
1138	species	Yellow-bellied Flycatcher	Moucherolle à ventre jaune	Passeriformes	Tyrannidae	Fluvicolinae	Empidonax	Empidonax flaviventris	Empidonax flaviventris	Avibase	Tyrannula flaviventris		(W. M. Baird & S. F. Baird, 1843)	1843	126340572
1143	species	Least Flycatcher	Moucherolle tchébec	Passeriformes	Tyrannidae	Fluvicolinae	Empidonax	Empidonax minimus	Empidonax minimus	Avibase	Tyrannula minima		(W. M. Baird & S. F. Baird, 1843)	1843	126340582
1647	species	Barred Becard	Bécarde barrée	Passeriformes	Tityridae		Pachyramphus	Pachyramphus versicolor	Pachyramphus versicolor	GBIF/TaxRefine	Pachyramphus versicolor (Hartlaub, 1843) (Animalia)	(Hartlaub, 1843)	(Hartlaub, 1843)	1843	131881683
1215	species	Golden-collared Manakin	Manakin à col d'or	Passeriformes	Pipridae		Manacus	Manacus vitellinus	Manacus vitellinus	GBIF/TaxRefine	Manacus vitellinus (Gould, 1843) (Animalia)	(Gould, 1843)	(Gould, 1843)	1843	124746881
1508	species	Gray Trembler	Trembleur gris	Passeriformes	Mimidae		Cinclocerthia	Cinclocerthia gutturalis	Cinclocerthia gutturalis	GBIF/TaxRefine	Cinclocerthia gutturalis (Lafresnaye, 1843) (Animalia)	(Lafresnaye, 1843)	(Lafresnaye, 1843)	1843	124749192
1975	species	Cocos Finch	Spizin de Cocos	Passeriformes	Emberizidae		Pinaroloxias	Pinaroloxias inornata	Pinaroloxias inornata	GBIF/TaxRefine	Pinaroloxias inornata (Gould, 1843) (Animalia)	(Gould, 1843)	(Gould, 1843)	1843	124751922						*
1821	species	Scarlet-rumped Cacique	Cassique à dos rouge	Passeriformes	Icteridae		Cacicus	Cacicus uropygialis	Cacicus uropygialis	GBIF/TaxRefine	Cacicus uropygialis Lafresnaye, 1843 (Animalia)	Lafresnaye, 1843	Lafresnaye, 1843	1843	124762129
1858	species	Hoary Redpoll	Sizerin blanchâtre	Passeriformes	Fringillidae	Carduelinae	Acanthis	Acanthis hornemanni	Acanthis hornemanni	Avibase	Linota hornemanni		(Holboell, 1843)	1843	126345439
306	species	Ferruginous Hawk	Buse rouilleuse	Accipitriformes	Accipitridae		Buteo	Buteo regalis	Buteo regalis	GBIF/TaxRefine	Buteo regalis (Animalia)		(Gray, 1844)	1844	126338566
1542	species	Crescent-chested Warbler	Paruline à croissant	Passeriformes	Parulidae		Oreothlypis	Oreothlypis superciliosa	Oreothlypis superciliosa	GBIF/TaxRefine	Oreothlypis superciliosa (Animalia)		(Hartlaub, 1844)	1844	126345792
85	species	Horned Guan	Oréophase cornu	Galliformes	Cracidae		Oreophasis	Oreophasis derbianus	Oreophasis derbianus	Avibase	Oreophasis Derbianus		G. R. Gray, 1844	1844	126335988
115	species	Buffy-crowned Wood-Partridge	Colin à sourcils blancs	Galliformes	Odontophoridae		Dendrortyx	Dendrortyx leucophrys	Dendrortyx leucophrys	GBIF/TaxRefine	Dendrortyx leucophrys (Gould, 1844) (Animalia)	(Gould, 1844)	(Gould, 1844)	1844	124742622
121	species	Banded Quail	Colin barré	Galliformes	Odontophoridae		Philortyx	Philortyx fasciatus	Philortyx fasciatus	GBIF/TaxRefine	Philortyx fasciatus (Gould, 1844) (Animalia)	(Gould, 1844)	(Gould, 1844)	1844	124742628
10601	species	Providence Petrel	Pétrel de Solander	Procellariiformes	Procellariidae		Pterodroma	Pterodroma solandri	Pterodroma solandri	GBIF/TaxRefine	Pterodroma solandri (Gould, 1844) (Animalia)	(Gould, 1844)	(Gould, 1844)	1844	124746226	A
153	species	Mottled Petrel	Pétrel maculé	Procellariiformes	Procellariidae		Pterodroma	Pterodroma inexpectata	Pterodroma inexpectata	Avibase	Procellaria inexpectata		(J. R. Forster, 1844)	1844	126337667	A
170	species	Flesh-footed Shearwater	Puffin à pieds pâles	Procellariiformes	Procellariidae		Puffinus	Puffinus carneipes	Puffinus carneipes	GBIF/TaxRefine	Puffinus carneipes Gould, 1844 (Animalia)	Gould, 1844	Gould, 1844	1844	124746254				N
183	species	Black-bellied Storm-Petrel	Océanite à ventre noir	Procellariiformes	Hydrobatidae		Fregetta	Fregetta tropica	Fregetta tropica	GBIF/TaxRefine	Fregetta tropica (Gould, 1844) (Animalia)	(Gould, 1844)	(Gould, 1844)	1844	124746294	A
294	species	Solitary Eagle	Buse solitaire	Accipitriformes	Accipitridae		Buteogallus	Buteogallus solitarius	Buteogallus solitarius	GBIF/TaxRefine	Buteogallus solitarius (Tschudi, 1844) (Animalia)	(Tschudi, 1844)	(Tschudi, 1844)	1844	131497858
483	species	Black Noddy	Noddi noir	Charadriiformes	Laridae	Sterninae	Anous	Anous minutus	Anous minutus	GBIF/TaxRefine	Anous minutus Boie, 1844 (Animalia)	Boie, 1844	Boie, 1844	1844	124745624
712	species	Common Poorwill	Engoulevent de Nuttall	Caprimulgiformes	Caprimulgidae	Caprimulginae	Phalaenoptilus	Phalaenoptilus nuttallii	Phalaenoptilus nuttallii	GBIF/TaxRefine	Phalaenoptilus nuttallii (Audubon, 1844) (Animalia)	(Audubon, 1844)	(Audubon, 1844)	1844	124744708
717	species	Ocellated Poorwill	Engoulevent ocellé	Caprimulgiformes	Caprimulgidae	Caprimulginae	Nyctiphrynus	Nyctiphrynus ocellatus	Nyctiphrynus ocellatus	GBIF/TaxRefine	Nyctiphrynus ocellatus (Tschudi, 1844) (Animalia)	(Tschudi, 1844)	(Tschudi, 1844)	1844	124761405
986	species	Crimson-bellied Woodpecker	Pic superbe	Piciformes	Picidae	Picinae	Campephilus	Campephilus haematogaster	Campephilus haematogaster	GBIF/TaxRefine	Campephilus haematogaster (Tschudi, 1844) (Animalia)	(Tschudi, 1844)	(Tschudi, 1844)	1844	124743018
988	species	Pale-billed Woodpecker	Pic à bec clair	Piciformes	Picidae	Picinae	Campephilus	Campephilus guatemalensis	Campephilus guatemalensis	GBIF/TaxRefine	Campephilus guatemalensis (Hartlaub, 1844) (Animalia)	(Hartlaub, 1844)	(Hartlaub, 1844)	1844	124743021
594	species	Mitred Parakeet	Conure mitrée	Psittaciformes	Psittacidae	Arinae	Aratinga	Aratinga mitrata	Aratinga mitrata			(Tschudi, 1844)			124743905			I
1013	species	Scaly-throated Leaftosser	Sclérure écaillé	Passeriformes	Furnariidae	Sclerurinae	Sclerurus	Sclerurus guatemalensis	Sclerurus guatemalensis	GBIF/TaxRefine	Sclerurus guatemalensis (Hartlaub, 1844) (Animalia)	(Hartlaub, 1844)	(Hartlaub, 1844)	1844	124747318
1006	species	Buff-throated Foliage-gleaner	Anabate à gorge fauve	Passeriformes	Furnariidae	Furnariinae	Automolus	Automolus ochrolaemus	Automolus ochrolaemus	GBIF/TaxRefine	Automolus ochrolaemus (Tschudi, 1844) (Animalia)	(Tschudi, 1844)	(Tschudi, 1844)	1844	131881367
1087	species	Torrent Tyrannulet	Tyranneau des torrents	Passeriformes	Tyrannidae	Elaeniinae	Serpophaga	Serpophaga cinerea	Serpophaga cinerea	GBIF/TaxRefine	Serpophaga cinerea (Tschudi, 1844) (Animalia)	(Tschudi, 1844)	(Tschudi, 1844)	1844	127942426
1091	species	Slaty-capped Flycatcher	Pipromorphe à tête grise	Passeriformes	Tyrannidae	Elaeniinae	Leptopogon	Leptopogon superciliaris	Leptopogon superciliaris	GBIF/TaxRefine	Leptopogon superciliaris Tschudi, 1844 (Animalia)	Tschudi, 1844	Tschudi, 1844	1844	131498059
1100	species	Scale-crested Pygmy-Tyrant	Microtyran chevelu	Passeriformes	Tyrannidae	Platyrinchinae	Lophotriccus	Lophotriccus pileatus	Lophotriccus pileatus	GBIF/TaxRefine	Lophotriccus pileatus (Tschudi, 1844) (Animalia)	(Tschudi, 1844)	(Tschudi, 1844)	1844	131881386
1186	species	Golden-crowned Flycatcher	Tyran à casque d'or	Passeriformes	Tyrannidae	Tyranninae	Myiodynastes	Myiodynastes chrysocephalus	Myiodynastes chrysocephalus	GBIF/TaxRefine	Myiodynastes chrysocephalus (Tschudi, 1844) (Animalia)	(Tschudi, 1844)	(Tschudi, 1844)	1844	131881740
1242	species	Bell's Vireo	Viréo de Bell	Passeriformes	Vireonidae		Vireo	Vireo bellii	Vireo bellii	GBIF/TaxRefine	Vireo bellii Audubon, 1844 (Animalia)	Audubon, 1844	Audubon, 1844	1844	124747878
1255	species	Brown-capped Vireo	Viréo à calotte brune	Passeriformes	Vireonidae		Vireo	Vireo leucophrys	Vireo leucophrys	GBIF/TaxRefine	Vireo leucophrys (Lafresnaye, 1844) (Animalia)	(Lafresnaye, 1844)	(Lafresnaye, 1844)	1844	124747907
1277	species	Bushy-crested Jay	Geai houppé	Passeriformes	Corvidae		Cyanocorax	Cyanocorax melanocyaneus	Cyanocorax melanocyaneus	GBIF/TaxRefine	Cyanocorax melanocyaneus (Hartlaub, 1844) (Animalia)	(Hartlaub, 1844)	(Hartlaub, 1844)	1844	124748018
1395	species	Gray-breasted Wood-Wren	Troglodyte à poitrine grise	Passeriformes	Troglodytidae		Henicorhina	Henicorhina leucophrys	Henicorhina leucophrys	GBIF/TaxRefine	Henicorhina leucophrys (Tschudi, 1844) (Animalia)	(Tschudi, 1844)	(Tschudi, 1844)	1844	131881381
1462	species	Black Thrush	Merle enfumé	Passeriformes	Turdidae		Turdus	Turdus infuscatus	Turdus infuscatus	GBIF/TaxRefine	Turdus infuscatus (Lafresnaye, 1844) (Animalia)	(Lafresnaye, 1844)	(Lafresnaye, 1844)	1844	124748732
1471	species	Rufous-collared Robin	Merle à col roux	Passeriformes	Turdidae		Turdus	Turdus rufitorques	Turdus rufitorques	GBIF/TaxRefine	Turdus rufitorques Hartlaub, 1844 (Animalia)	Hartlaub, 1844	Hartlaub, 1844	1844	124748761
1477	species	Forest Thrush	Grive à pieds jaunes	Passeriformes	Turdidae		Turdus	Turdus lherminieri	Turdus lherminieri	GBIF/TaxRefine	Turdus lherminieri (Lafresnaye, 1844) (Animalia)	(Lafresnaye, 1844)	(Lafresnaye, 1844)	1844	124748659
1522	species	Sprague's Pipit	Pipit de Sprague	Passeriformes	Motacillidae		Anthus	Anthus spragueii	Anthus spragueii	GBIF/TaxRefine	Anthus spragueii (Audubon, 1844) (Animalia)	(Audubon, 1844)	(Audubon, 1844)	1844	124750771
1615	species	Three-striped Warbler	Paruline triligne	Passeriformes	Parulidae		Basileuterus	Basileuterus tristriatus	Basileuterus tristriatus	GBIF/TaxRefine	Basileuterus tristriatus (Tschudi, 1844) (Animalia)	(Tschudi, 1844)	(Tschudi, 1844)	1844	131881863
1666	species	Slaty Finch	Haplospize ardoisé	Passeriformes	Emberizidae		Haplospiza	Haplospiza rustica	Haplospiza rustica	GBIF/TaxRefine	Haplospiza rustica (Tschudi, 1844) (Animalia)	(Tschudi, 1844)	(Tschudi, 1844)	1844	124751779						*
2039	species	Baird's Sparrow	Bruant de Baird	Passeriformes	Emberizidae		Ammodramus	Ammodramus bairdii	Ammodramus bairdii	GBIF/TaxRefine	Ammodramus bairdii (Audubon, 1844) (Animalia)	(Audubon, 1844)	(Audubon, 1844)	1844	124751304
2040	species	Le Conte's Sparrow	Bruant de Le Conte	Passeriformes	Emberizidae		Ammodramus	Ammodramus leconteii	Ammodramus leconteii	GBIF/TaxRefine	Ammodramus leconteii (Audubon, 1844) (Animalia)	(Audubon, 1844)	(Audubon, 1844)	1844	119127036
1780	species	Western Meadowlark	Sturnelle de l'Ouest	Passeriformes	Icteridae		Sturnella	Sturnella neglecta	Sturnella neglecta	GBIF/TaxRefine	Sturnella neglecta Audubon, 1844 (Animalia)	Audubon, 1844	Audubon, 1844	1844	124752029
1806	species	Yellow-backed Oriole	Oriole noir et or	Passeriformes	Icteridae		Icterus	Icterus chrysater	Icterus chrysater	GBIF/TaxRefine	Icterus chrysater (Lesson, 1844) (Animalia)	(Lesson, 1844)	(Lesson, 1844)	1844	131881382
216	species	Lesser Frigatebird	Frégate ariel	Suliformes	Fregatidae		Fregata	Fregata ariel	Fregata ariel	GBIF/TaxRefine	Fregata ariel (Gray, 1845) (Animalia)	(Gray, 1845)	(Gray, 1845)	1845	124746170	A
257	species	Lesser Yellow-headed Vulture	Urubu à tête jaune	Accipitriformes	Cathartidae		Cathartes	Cathartes burrovianus	Cathartes burrovianus	Avibase	Cathartes burrovianus		Cassin, 1845	1845	131879700
640	species	Oriental Cuckoo	Coucou oriental	Cuculiformes	Cuculidae	Cuculinae	Cuculus	Cuculus optatus	Cuculus optatus	GBIF/TaxRefine	Cuculus optatus Gould, 1845 (Animalia)	Gould, 1845	Gould, 1845	1845	124762340	A
829	species	Buff-bellied Hummingbird	Ariane du Yucatan	Apodiformes	Trochilidae	Trochilinae	Amazilia	Amazilia yucatanensis	Amazilia yucatanensis	GBIF/TaxRefine	Amazilia yucatanensis (Cabot, 1845) (Animalia)	(Cabot, 1845)	(Cabot, 1845)	1845	124744291
2006	species	Red-headed Barbet	Cabézon à tête rouge	Piciformes	Capitonidae		Eubucco	Eubucco bourcierii	Eubucco bourcierii	GBIF/TaxRefine	Eubucco bourcierii (Lafresnaye, 1845) (Animalia)	(Lafresnaye, 1845)	(Lafresnaye, 1845)	1845	131881954
935	species	Olivaceous Piculet	Picumne olivâtre	Piciformes	Picidae	Picumninae	Picumnus	Picumnus olivaceus	Picumnus olivaceus	GBIF/TaxRefine	Picumnus olivaceus Lafresnaye, 1845 (Animalia)	Lafresnaye, 1845	Lafresnaye, 1845	1845	131881949
966	species	Strickland's Woodpecker	Pic de Strickland	Piciformes	Picidae	Picinae	Picoides	Picoides stricklandi	Picoides stricklandi	GBIF/TaxRefine	Picoides stricklandi (Malherbe, 1845) (Animalia)	(Malherbe, 1845)	(Malherbe, 1845)	1845	124761440
972	species	Red-rumped Woodpecker	Pic à croupion rouge	Piciformes	Picidae	Picinae	Veniliornis	Veniliornis kirkii	Veniliornis kirkii	Avibase	Picus (Chloropicus) Kirkii		(Malherbe, 1845)	1845	131881952
1261	species	Scrub Greenlet	Viréon à pattes claires	Passeriformes	Vireonidae		Hylophilus	Hylophilus flavipes	Hylophilus flavipes	GBIF/TaxRefine	Hylophilus flavipes Lafresnaye, 1845 (Animalia)	Lafresnaye, 1845	Lafresnaye, 1845	1845	131881739
1341	species	Oak Titmouse	Mésange unicolore	Passeriformes	Paridae		Baeolophus	Baeolophus inornatus	Baeolophus inornatus	GBIF/TaxRefine	Baeolophus inornatus (Gambel, 1845) (Animalia)	(Gambel, 1845)	(Gambel, 1845)	1845	124749379
1355	species	Gray-barred Wren	Troglodyte zébré	Passeriformes	Troglodytidae		Campylorhynchus	Campylorhynchus megalopterus	Campylorhynchus megalopterus	GBIF/TaxRefine	Campylorhynchus megalopterus Lafresnaye, 1845 (Animalia)	Lafresnaye, 1845	Lafresnaye, 1845	1845	124749237
10121	species	Spot-breasted Wren	Troglodyte à poitrine tachetée	Passeriformes	Troglodytidae		Pheugopedius	Pheugopedius maculipectus	Pheugopedius maculipectus	Avibase	Thriothorus [sic] maculipectus		Lafresnaye, 1845	1845	126343989
10151	species	Black-bellied Wren	Troglodyte à ventre noir	Passeriformes	Troglodytidae		Pheugopedius	Pheugopedius fasciatoventris	Pheugopedius fasciatoventris	Avibase	Thriothorus [sic] fasciato-ventris		Lafresnaye, 1845	1845	126343991
10191	species	Rufous-and-white Wren	Troglodyte rufalbin	Passeriformes	Troglodytidae		Thryophilus	Thryophilus rufalbus	Thryophilus rufalbus	Avibase	Thryothorus rufalbus		Lafresnaye, 1845	1845	126343972
10311	species	Buff-breasted Wren	Troglodyte à face pâle	Passeriformes	Troglodytidae		Cantorchilus	Cantorchilus leucotis	Cantorchilus leucotis	Avibase	Thryothorus leucotis		Lafresnaye, 1845	1845	131880208
1483	species	Wrentit	Cama brune	Passeriformes	Sylviidae		Chamaea	Chamaea fasciata	Chamaea fasciata	GBIF/TaxRefine	Chamaea fasciata (Gambel, 1845) (Animalia)	(Gambel, 1845)	(Gambel, 1845)	1845	124750379
1445	species	Slaty-backed Nightingale-Thrush	Grive ardoisée	Passeriformes	Turdidae		Catharus	Catharus fuscater	Catharus fuscater	GBIF/TaxRefine	Catharus fuscater (Lafresnaye, 1845) (Animalia)	(Lafresnaye, 1845)	(Lafresnaye, 1845)	1845	124748681
1499	species	California Thrasher	Moqueur de Californie	Passeriformes	Mimidae		Toxostoma	Toxostoma redivivum	Toxostoma redivivum	GBIF/TaxRefine	Toxostoma redivivum (Gambel, 1845) (Animalia)	(Gambel, 1845)	(Gambel, 1845)	1845	124749189
1825	species	Chestnut-headed Oropendola	Cassique à tête brune	Passeriformes	Icteridae		Psarocolius	Psarocolius wagleri	Psarocolius wagleri	Avibase	Cacicus Wagleri		(G. R. Gray, 1845)	1845	131881394
113	species	Bearded Wood-Partridge	Colin barbu	Galliformes	Odontophoridae		Dendrortyx	Dendrortyx barbatus	Dendrortyx barbatus	GBIF/TaxRefine	Dendrortyx barbatus Gould, 1846 (Animalia)	Gould, 1846	Gould, 1846	1846	124742620
290	species	Swallow-tailed Gull	Mouette à queue fourchue	Charadriiformes	Laridae	Larinae	Creagrus	Creagrus furcatus	Creagrus furcatus	GBIF/TaxRefine	Creagrus furcatus (Neboux, 1846) (Animalia)	(Neboux, 1846)	(Neboux, 1846)	1846	119125463	A
581	species	Crested Quail-Dove	Colombe versicolore	Columbiformes	Columbidae		Geotrygon	Geotrygon versicolor	Geotrygon versicolor	GBIF/TaxRefine	Geotrygon versicolor (Lafresnaye, 1846) (Animalia)	(Lafresnaye, 1846)	(Lafresnaye, 1846)	1846	124744927
744	species	Short-tailed Swift	Martinet polioure	Apodiformes	Apodidae	Chaeturinae	Chaetura	Chaetura brachyura	Chaetura brachyura	GBIF/TaxRefine	Chaetura brachyura (Jardine, 1846) (Animalia)	(Jardine, 1846)	(Jardine, 1846)	1846	124744099
793	species	Green Thorntail	Coquette à queue fine	Apodiformes	Trochilidae	Trochilinae	Discosura	Discosura conversii	Discosura conversii	GBIF/TaxRefine	Discosura conversii (Bourcier & Mulsant, 1846) (Animalia)	(Bourcier & Mulsant, 1846)	(Bourcier & Mulsant, 1846)	1846	124744215
852	species	Greenish Puffleg	Érione d'Aurélie	Apodiformes	Trochilidae	Trochilinae	Haplophaedia	Haplophaedia aureliae	Haplophaedia aureliae	GBIF/TaxRefine	Haplophaedia aureliae (Bourcier & Mulsant, 1846) (Animalia)	(Bourcier & Mulsant, 1846)	(Bourcier & Mulsant, 1846)	1846	131881793
842	species	Green-throated Mountain-gem	Colibri vert-d'eau	Apodiformes	Trochilidae	Trochilinae	Lampornis	Lampornis viridipallens	Lampornis viridipallens	GBIF/TaxRefine	Lampornis viridipallens (Bourcier & Mulsant, 1846) (Animalia)	(Bourcier & Mulsant, 1846)	(Bourcier & Mulsant, 1846)	1846	124744309
865	species	Black-chinned Hummingbird	Colibri à gorge noire	Apodiformes	Trochilidae	Trochilinae	Archilochus	Archilochus alexandri	Archilochus alexandri	GBIF/TaxRefine	Archilochus alexandri (Bourcier & Mulsant, 1846) (Animalia)	(Bourcier & Mulsant, 1846)	(Bourcier & Mulsant, 1846)	1846	124744434
769	species	Scaly-breasted Hummingbird	Colibri de Cuvier	Apodiformes	Trochilidae	Trochilinae	Phaeochroa	Phaeochroa cuvierii	Phaeochroa cuvierii	GBIF/TaxRefine	Phaeochroa cuvierii (Delattre & Bourcier, 1846) (Animalia)	(Delattre & Bourcier, 1846)	(Delattre & Bourcier, 1846)	1846	119128745
818	species	White-bellied Emerald	Ariane candide	Apodiformes	Trochilidae	Trochilinae	Amazilia	Amazilia candida	Amazilia candida	GBIF/TaxRefine	Amazilia candida (Bourcier & Mulsant, 1846) (Animalia)	(Bourcier & Mulsant, 1846)	(Bourcier & Mulsant, 1846)	1846	124744269
826	species	Steely-vented Hummingbird	Ariane de Sophie	Apodiformes	Trochilidae	Trochilinae	Amazilia	Amazilia saucerrottei	Amazilia saucerrottei	GBIF/TaxRefine	Amazilia saucerrottei (Delattre & Bourcier, 1846) (Animalia)	(Delattre & Bourcier, 1846)	(Delattre & Bourcier, 1846)	1846	119128854
827	species	Snowy-bellied Hummingbird	Ariane d'Edward	Apodiformes	Trochilidae	Trochilinae	Amazilia	Amazilia edward	Amazilia edward	Avibase	Trochilus Edward		(Delattre & Bourcier, 1846)	1846	124744289
812	species	Blue-throated Goldentail	Saphir d'Elicia	Apodiformes	Trochilidae	Trochilinae	Hylocharis	Hylocharis eliciae	Hylocharis eliciae	GBIF/TaxRefine	Hylocharis eliciae (Bourcier & Mulsant, 1846) (Animalia)	(Bourcier & Mulsant, 1846)	(Bourcier & Mulsant, 1846)	1846	124744247
919	species	Black-breasted Puffbird	Tamatia à plastron	Piciformes	Bucconidae		Notharchus	Notharchus pectoralis	Notharchus pectoralis	Avibase	Bucco pectoralis		(G. R. Gray, 1846)	1846	126339158
1998	species	Scaled Antpitta	Grallaire écaillée	Passeriformes	Grallariidae		Grallaria	Grallaria guatimalensis	Grallaria guatimalensis	Avibase	Grallaria guatimalensis		Prévost & Des Murs, 1846	1846	126340903
1090	species	Sepia-capped Flycatcher	Pipromorphe à tête brune	Passeriformes	Tyrannidae	Elaeniinae	Leptopogon	Leptopogon amaurocephalus	Leptopogon amaurocephalus	GBIF/TaxRefine	Leptopogon amaurocephalus Tschudi, 1846 (Animalia)	Tschudi, 1846	Tschudi, 1846	1846	131881385
1626	species	Black-throated Shrike-Tanager	Tangara à gorge noire	Passeriformes	Thraupidae		Lanio	Lanio aurantius	Lanio aurantius	GBIF/TaxRefine	Lanio aurantius Lafresnaye, 1846 (Animalia)	Lafresnaye, 1846	Lafresnaye, 1846	1846	124751582
1930	species	Golden-hooded Tanager	Calliste à coiffe d'or	Passeriformes	Thraupidae		Tangara	Tangara larvata	Tangara larvata	Avibase	Calliste larvata		(Du Bus, 1846)	1846	131881403
1684	species	Prevost's Ground-Sparrow	Tohi à face blanche	Passeriformes	Emberizidae		Melozone	Melozone biarcuata	Melozone biarcuata	Avibase	Pyrgita biarcuata		(Prévost & Des Murs, 1846)	1846	126345622
1953	species	Rose-throated Tanager	Piranga à gorge rose	Passeriformes	Cardinalidae		Piranga	Piranga roseogularis	Piranga roseogularis	GBIF/TaxRefine	Piranga roseogularis Cabot, 1846 (Animalia)	Cabot, 1846	Cabot, 1846	1846	119133327
1283	species	Dwarf Jay	Geai nain	Passeriformes	Corvidae		Cyanolyca	Cyanolyca nana	Cyanolyca nana	GBIF/TaxRefine	Cyanolyca nana (Animalia)		(Du Bus, 1847)	1847	124748015
58	species	Spectacled Eider	Eider à lunettes	Anseriformes	Anatidae	Anatinae	Somateria	Somateria fischeri	Somateria fischeri	GBIF/TaxRefine	Somateria fischeri (Brandt, 1847) (Animalia)	(Brandt, 1847)	(Brandt, 1847)	1847	124742794
78	species	Rufous-vented Chachalaca	Ortalide à ventre roux	Galliformes	Cracidae		Ortalis	Ortalis ruficauda	Ortalis ruficauda	GBIF/TaxRefine	Ortalis ruficauda Jardine, 1847 (Animalia)	Jardine, 1847	Jardine, 1847	1847	131498040
303	species	Zone-tailed Hawk	Buse à queue barrée	Accipitriformes	Accipitridae		Buteo	Buteo albonotatus	Buteo albonotatus	GBIF/TaxRefine	Buteo albonotatus Kaup, 1847 (Animalia)	Kaup, 1847	Kaup, 1847	1847	124745838
345	species	Uniform Crake	Râle concolore	Gruiformes	Rallidae		Amaurolimnas	Amaurolimnas concolor	Amaurolimnas concolor	GBIF/TaxRefine	Amaurolimnas concolor (Gosse, 1847) (Animalia)	(Gosse, 1847)	(Gosse, 1847)	1847	127942279
491	species	Least Tern	Petite Sterne	Charadriiformes	Laridae	Sterninae	Sternula	Sternula antillarum	Sternula antillarum	GBIF/TaxRefine	Sternula antillarum Lesson, 1847 (Animalia)	Lesson, 1847	Lesson, 1847	1847	119147193
555	species	Eared Dove	Tourterelle oreillarde	Columbiformes	Columbidae		Zenaida	Zenaida auriculata	Zenaida auriculata	Avibase	Peristera auriculata		(Des Murs, 1847)	1847	131881807
559	species	Inca Dove	Colombe inca	Columbiformes	Columbidae		Columbina	Columbina inca	Columbina inca	GBIF/TaxRefine	Columbina inca (Lesson, 1847) (Animalia)	(Lesson, 1847)	(Lesson, 1847)	1847	124744895
703	species	Jamaican Owl	Hibou de la Jamaïque	Strigiformes	Strigidae		Pseudoscops	Pseudoscops grammicus	Pseudoscops grammicus	GBIF/TaxRefine	Pseudoscops grammicus (Gosse, 1847) (Animalia)	(Gosse, 1847)	(Gosse, 1847)	1847	124744653
758	species	Antillean Palm-Swift	Martinet petit-rollé	Apodiformes	Apodidae	Apodinae	Tachornis	Tachornis phoenicobia	Tachornis phoenicobia	GBIF/TaxRefine	Tachornis phoenicobia Gosse, 1847 (Animalia)	Gosse, 1847	Gosse, 1847	1847	124744104
766	species	White-tipped Sicklebill	Bec-en-faucille aigle	Apodiformes	Trochilidae	Phaethornithinae	Eutoxeres	Eutoxeres aquila	Eutoxeres aquila	GBIF/TaxRefine	Eutoxeres aquila (Bourcier, 1847) (Animalia)	(Bourcier, 1847)	(Bourcier, 1847)	1847	131881246
761	species	Band-tailed Barbthroat	Ermite de Rücker	Apodiformes	Trochilidae	Phaethornithinae	Threnetes	Threnetes ruckeri	Threnetes ruckeri	GBIF/TaxRefine	Threnetes ruckeri (Bourcier, 1847) (Animalia)	(Bourcier, 1847)	(Bourcier, 1847)	1847	124744138
768	species	Green-fronted Lancebill	Porte-lance de Louise	Apodiformes	Trochilidae	Trochilinae	Doryfera	Doryfera ludovicae	Doryfera ludovicae	GBIF/TaxRefine	Doryfera ludovicae (Bourcier & Mulsant, 1847) (Animalia)	(Bourcier & Mulsant, 1847)	(Bourcier & Mulsant, 1847)	1847	124744168
856	species	Bahama Woodstar	Colibri des Bahamas	Apodiformes	Trochilidae	Trochilinae	Calliphlox	Calliphlox evelynae	Calliphlox evelynae	GBIF/TaxRefine	Calliphlox evelynae (Bourcier, 1847) (Animalia)	(Bourcier, 1847)	(Bourcier, 1847)	1847	124744437
858	species	Purple-throated Woodstar	Colibri de Mitchell	Apodiformes	Trochilidae	Trochilinae	Calliphlox	Calliphlox mitchellii	Calliphlox mitchellii	GBIF/TaxRefine	Calliphlox mitchellii (Bourcier, 1847) (Animalia)	(Bourcier, 1847)	(Bourcier, 1847)	1847	124744426
870	species	Calliope Hummingbird	Colibri calliope	Apodiformes	Trochilidae	Trochilinae	Selasphorus	Selasphorus calliope	Selasphorus calliope	GBIF/TaxRefine	Selasphorus calliope (Gould, 1847) (Animalia)	(Gould, 1847)	(Gould, 1847)	1847	110606367
899	species	Broad-billed Tody	Todier à bec large	Coraciiformes	Todidae		Todus	Todus subulatus	Todus subulatus	Avibase	Todus subulatus		G. R. Gray, 1847	1847	126338984
908	species	Keel-billed Motmot	Motmot à bec caréné	Coraciiformes	Momotidae		Electron	Electron carinatum	Electron carinatum	Avibase	Prionites carinatus		(Du Bus de Gisignies, 1847)	1847	126338989
921	species	White-whiskered Puffbird	Tamatia de Lafresnaye	Piciformes	Bucconidae		Malacoptila	Malacoptila panamensis	Malacoptila panamensis	GBIF/TaxRefine	Malacoptila panamensis Lafresnaye, 1847 (Animalia)	Lafresnaye, 1847	Lafresnaye, 1847	1847	124743221
1060	species	Spotted Antbird	Fourmilier grivelé	Passeriformes	Thamnophilidae		Hylophylax	Hylophylax naevioides	Hylophylax naevioides	GBIF/TaxRefine	Hylophylax naevioides (Lafresnaye, 1847) (Animalia)	(Lafresnaye, 1847)	(Lafresnaye, 1847)	1847	124747085
1025	species	Cocoa Woodcreeper	Grimpar cacao	Passeriformes	Furnariidae	Dendrocolaptinae	Xiphorhynchus	Xiphorhynchus susurrans	Xiphorhynchus susurrans	GBIF/TaxRefine	Xiphorhynchus susurrans (Jardine, 1847) (Animalia)	(Jardine, 1847)	(Jardine, 1847)	1847	124761225
1101	species	Pale-eyed Pygmy-Tyrant	Microtyran coiffé	Passeriformes	Tyrannidae	Platyrinchinae	Lophotriccus	Lophotriccus pilaris	Lophotriccus pilaris	GBIF/TaxRefine	Lophotriccus pilaris (Cabanis, 1847) [=> Atalotriccus pilaris (Cabanis, 1847)] (Animalia)	(Cabanis, 1847)	(Cabanis, 1847)	1847	119149096
1108	species	Eye-ringed Flatbill	Platyrhynque à bec court	Passeriformes	Tyrannidae	Platyrinchinae	Rhynchocyclus	Rhynchocyclus brevirostris	Rhynchocyclus brevirostris	GBIF/TaxRefine	Rhynchocyclus brevirostris (Cabanis, 1847) (Animalia)	(Cabanis, 1847)	(Cabanis, 1847)	1847	124761724
1116	species	Ruddy-tailed Flycatcher	Moucherolle rougequeue	Passeriformes	Tyrannidae	Fluvicolinae	Terenotriccus	Terenotriccus erythrurus	Terenotriccus erythrurus	GBIF/TaxRefine	Terenotriccus erythrurus (Cabanis, 1847) (Animalia)	(Cabanis, 1847)	(Cabanis, 1847)	1847	131498001
1135	species	Jamaican Pewee	Moucherolle de la Jamaïque	Passeriformes	Tyrannidae	Fluvicolinae	Contopus	Contopus pallidus	Contopus pallidus	GBIF/TaxRefine	Contopus pallidus (Gosse, 1847) (Animalia)	(Gosse, 1847)	(Gosse, 1847)	1847	124752068
1172	species	Rufous-tailed Flycatcher	Tyran à queue rousse	Passeriformes	Tyrannidae	Tyranninae	Myiarchus	Myiarchus validus	Myiarchus validus	GBIF/TaxRefine	Myiarchus validus Cabanis, 1847 (Animalia)	Cabanis, 1847	Cabanis, 1847	1847	124746716
1174	species	Stolid Flycatcher	Tyran grosse-tête	Passeriformes	Tyrannidae	Tyranninae	Myiarchus	Myiarchus stolidus	Myiarchus stolidus	GBIF/TaxRefine	Myiarchus stolidus (Gosse, 1847) (Animalia)	(Gosse, 1847)	(Gosse, 1847)	1847	124746718
2027	species	Gray-collared Becard	Bécarde du Mexique	Passeriformes	Tityridae		Pachyramphus	Pachyramphus major	Pachyramphus major	GBIF/TaxRefine	Pachyramphus major (Cabanis, 1847) (Animalia)	(Cabanis, 1847)	(Cabanis, 1847)	1847	124746768
1290	species	Unicolored Jay	Geai unicolore	Passeriformes	Corvidae		Aphelocoma	Aphelocoma unicolor	Aphelocoma unicolor	Avibase	Cyanocorax unicolor		(Du Bus, 1847)	1847	126342344
1320	species	Golden Swallow	Hirondelle dorée	Passeriformes	Hirundinidae	Hirundininae	Tachycineta	Tachycineta euchrysea	Tachycineta euchrysea	GBIF/TaxRefine	Tachycineta euchrysea (Gosse, 1847) (Animalia)	(Gosse, 1847)	(Gosse, 1847)	1847	124749401
1394	species	White-breasted Wood-Wren	Troglodyte à poitrine blanche	Passeriformes	Troglodytidae		Henicorhina	Henicorhina leucosticta	Henicorhina leucosticta	GBIF/TaxRefine	Henicorhina leucosticta (Cabanis, 1847) (Animalia)	(Cabanis, 1847)	(Cabanis, 1847)	1847	124749294
1484	species	Japanese White-eye	Zostérops du Japon	Passeriformes	Zosteropidae		Zosterops	Zosterops japonicus	Zosterops japonicus	GBIF/TaxRefine	Zosterops japonicus Temminck & Schlegel, 1847 (Animalia)	Temminck & Schlegel, 1847	Temminck & Schlegel, 1847	1847	124749771		H	I
1531	species	Olive Warbler	Fauvine des pins	Passeriformes	Peucedramidae		Peucedramus	Peucedramus taeniatus	Peucedramus taeniatus	Avibase	Sylvia taeniata		(Du Bus, 1847)	1847	126344858
1572	species	Arrowhead Warbler	Paruline de la Jamaïque	Passeriformes	Parulidae		Setophaga	Setophaga pharetra	Setophaga pharetra	Avibase	Sylvicola pharetra		(Gosse, 1847)	1847	111377686
1631	species	Tawny-crested Tanager	Tangara de Delattre	Passeriformes	Thraupidae		Tachyphonus	Tachyphonus delatrii	Tachyphonus delatrii	GBIF/TaxRefine	Tachyphonus delatrii Lafresnaye, 1847 (Animalia)	Lafresnaye, 1847	Lafresnaye, 1847	1847	124751592
1747	species	Streaked Saltator	Saltator strié	Passeriformes	<i>Incertae Sedis</i>		Saltator	Saltator striatipectus	Saltator striatipectus	Avibase	Saltator striatipectus		Lafresnaye, 1847	1847	131881677
1968	species	Yellow-shouldered Grassquit	Sporophile mantelé	Passeriformes	Emberizidae		Loxipasser	Loxipasser anoxanthus	Loxipasser anoxanthus	GBIF/TaxRefine	Loxipasser anoxanthus (Gosse, 1847) (Animalia)	(Gosse, 1847)	(Gosse, 1847)	1847	124751885						*
1679	species	Orange-billed Sparrow	Tohi à bec orange	Passeriformes	Emberizidae		Arremon	Arremon aurantiirostris	Arremon aurantiirostris	GBIF/TaxRefine	Arremon aurantiirostris Lafresnaye, 1847 (Animalia)	Lafresnaye, 1847	Lafresnaye, 1847	1847	131881364
1752	species	Black-faced Grosbeak	Cardinal à ventre blanc	Passeriformes	Cardinalidae		Caryothraustes	Caryothraustes poliogaster	Caryothraustes poliogaster	Avibase	Pitylus poliogaster		(Du Bus, 1847)	1847	126345912
1761	species	Blue-black Grosbeak	Évêque bleu-noir	Passeriformes	Cardinalidae		Cyanocompsa	Cyanocompsa cyanoides	Cyanocompsa cyanoides	GBIF/TaxRefine	Cyanocompsa cyanoides (Lafresnaye, 1847) (Animalia)	(Lafresnaye, 1847)	(Lafresnaye, 1847)	1847	131881373
1844	species	Blue-crowned Chlorophonia	Organiste à calotte bleue	Passeriformes	Fringillidae	Euphoniinae	Chlorophonia	Chlorophonia occipitalis	Chlorophonia occipitalis	Avibase	Euphonia occipitalis		(Du Bus de Gisignies, 1847)	1847	126345268
130	species	Singing Quail	Colin chanteur	Galliformes	Odontophoridae		Dactylortyx	Dactylortyx thoracicus	Dactylortyx thoracicus	GBIF/TaxRefine	Dactylortyx thoracicus (Gambel, 1848) (Animalia)	(Gambel, 1848)	(Gambel, 1848)	1848	124742647
2071	species	Tahiti Petrel	Pétrel de Tahiti	Procellariiformes	Procellariidae		Pterodroma	Pterodroma rostrata	Pterodroma rostrata	GBIF/TaxRefine	Pterodroma rostrata (Peale, 1848) [=> Pseudobulweria rostrata (Peale, 1848)] (Animalia)	(Peale, 1848)	(Peale, 1848)	1848	119149180	A
304	species	Hawaiian Hawk	Buse d'Hawaï	Accipitriformes	Accipitridae		Buteo	Buteo solitarius	Buteo solitarius	GBIF/TaxRefine	Buteo solitarius Peale, 1848 (Animalia)	Peale, 1848	Peale, 1848	1848	124745839		H
334	species	Ocellated Crake	Râle ocellé	Gruiformes	Rallidae		Micropygia	Micropygia schomburgkii	Micropygia schomburgkii	GBIF/TaxRefine	Micropygia schomburgkii (Cabanis, 1848) (Animalia)	(Cabanis, 1848)	(Cabanis, 1848)	1848	119125106	A
359	species	Hawaiian Coot	Foulque des Hawaï	Gruiformes	Rallidae		Fulica	Fulica alai	Fulica alai	GBIF/TaxRefine	Fulica alai Peale, 1848 (Animalia)	Peale, 1848	Peale, 1848	1848	124745276		H
487	species	Gray-backed Tern	Sterne à dos gris	Charadriiformes	Laridae	Sterninae	Onychoprion	Onychoprion lunatus	Onychoprion lunatus	GBIF/TaxRefine	Onychoprion lunatus (Peale, 1848) (Animalia)	(Peale, 1848)	(Peale, 1848)	1848	119147170	A	H
612	species	Spectacled Parrotlet	Toui à lunettes	Psittaciformes	Psittacidae	Arinae	Forpus	Forpus conspicillatus	Forpus conspicillatus	GBIF/TaxRefine	Forpus conspicillatus (Lafresnaye, 1848) (Animalia)	(Lafresnaye, 1848)	(Lafresnaye, 1848)	1848	131881962
1305	species	Hawaiian Crow	Corneille d'Hawaï	Passeriformes	Corvidae		Corvus	Corvus hawaiiensis	Corvus hawaiiensis	GBIF/TaxRefine	Corvus hawaiiensis Peale, 1848 (Animalia)	Peale, 1848	Peale, 1848	1848	124748109		H
1451	species	Gray-cheeked Thrush	Grive à joues grises	Passeriformes	Turdidae		Catharus	Catharus minimus	Catharus minimus	GBIF/TaxRefine	Catharus minimus (Lafresnaye, 1848) (Animalia)	(Lafresnaye, 1848)	(Lafresnaye, 1848)	1848	124761528
1467	species	Spectacled Thrush	Merle à lunettes	Passeriformes	Turdidae		Turdus	Turdus nudigenis	Turdus nudigenis	GBIF/TaxRefine	Turdus nudigenis Lafresnaye, 1848 (Animalia)	Lafresnaye, 1848	Lafresnaye, 1848	1848	124762242
1228	species	Kioea	Kioéa d'Hawaï	Passeriformes	Mohoidae		Chaetoptila	Chaetoptila angustipluma	Chaetoptila angustipluma	GBIF/TaxRefine	Chaetoptila angustipluma (Peale, 1848) (Animalia)	(Peale, 1848)	(Peale, 1848)	1848	124747676		H			†
1940	species	Ashy-throated Bush-Tanager	Chlorospin à gorge grise	Passeriformes	Emberizidae		Chlorospingus	Chlorospingus canigularis	Chlorospingus canigularis	GBIF/TaxRefine	Chlorospingus canigularis (Lafresnaye, 1848) (Animalia)	(Lafresnaye, 1848)	(Lafresnaye, 1848)	1848	124751541						*
1802	species	Bar-winged Oriole	Oriole unifascié	Passeriformes	Icteridae		Icterus	Icterus maculialatus	Icterus maculialatus	GBIF/TaxRefine	Icterus maculialatus Cassin, 1848 (Animalia)	Cassin, 1848	Cassin, 1848	1848	124752009
1807	species	Orange-crowned Oriole	Oriole à tête d'or	Passeriformes	Icteridae		Icterus	Icterus auricapillus	Icterus auricapillus	GBIF/TaxRefine	Icterus auricapillus Cassin, 1848 (Animalia)	Cassin, 1848	Cassin, 1848	1848	131881855
1840	species	White-vented Euphonia	Organiste cul-blanc	Passeriformes	Fringillidae	Euphoniinae	Euphonia	Euphonia minuta	Euphonia minuta	Avibase	Euphonia minuta		Cabanis, 1848	1848	126345288
93	species	Japanese Quail	Caille du Japon	Galliformes	Phasianidae	Phasianinae	Coturnix	Coturnix japonica	Coturnix japonica	GBIF/TaxRefine	Coturnix japonica Temminck & Schlegel, 1849 (Animalia)	Temminck & Schlegel, 1849	Temminck & Schlegel, 1849	1849	124742503		H	I
507	species	Elegant Tern	Sterne élégante	Charadriiformes	Laridae	Sterninae	Thalasseus	Thalasseus elegans	Thalasseus elegans	GBIF/TaxRefine	Thalasseus elegans (Gambel, 1849) (Animalia)	(Gambel, 1849)	(Gambel, 1849)	1849	127942184
693	species	Mottled Owl	Chouette mouchetée	Strigiformes	Strigidae		Ciccaba	Ciccaba virgata	Ciccaba virgata	GBIF/TaxRefine	Ciccaba virgata (Cassin, 1849) (Animalia)	(Cassin, 1849)	(Cassin, 1849)	1849	131881248
922	species	Lanceolated Monklet	Barbacou lancéolé	Piciformes	Bucconidae		Micromonacha	Micromonacha lanceolata	Micromonacha lanceolata	GBIF/TaxRefine	Micromonacha lanceolata (Deville, 1849) (Animalia)	(Deville, 1849)	(Deville, 1849)	1849	124743223
937	species	Lewis's Woodpecker	Pic de Lewis	Piciformes	Picidae	Picinae	Melanerpes	Melanerpes lewis	Melanerpes lewis	Avibase	Picus Lewis		(G. R. Gray, 1849)	1849	126339456
943	species	Black-cheeked Woodpecker	Pic de Pucheran	Piciformes	Picidae	Picinae	Melanerpes	Melanerpes pucherani	Melanerpes pucherani	GBIF/TaxRefine	Melanerpes pucherani (Malherbe, 1849) (Animalia)	(Malherbe, 1849)	(Malherbe, 1849)	1849	124742884
1050	species	Dot-winged Antwren	Grisin étoilé	Passeriformes	Thamnophilidae		Microrhopias	Microrhopias quixensis	Microrhopias quixensis	GBIF/TaxRefine	Microrhopias quixensis (Cornalia, 1849) (Animalia)	(Cornalia, 1849)	(Cornalia, 1849)	1849	124747003
1030	species	Streak-headed Woodcreeper	Grimpar de Souleyet	Passeriformes	Furnariidae	Dendrocolaptinae	Lepidocolaptes	Lepidocolaptes souleyetii	Lepidocolaptes souleyetii	Avibase	Dendrocolaptes Souleyetii		(Des Murs, 1849)	1849	131879766
1080	species	Jamaican Elaenia	Élénie de la Jamaïque	Passeriformes	Tyrannidae	Elaeniinae	Myiopagis	Myiopagis cotta	Myiopagis cotta	GBIF/TaxRefine	Myiopagis cotta (Gosse, 1849) (Animalia)	(Gosse, 1849)	(Gosse, 1849)	1849	124746455
1282	species	Black-throated Jay	Geai à gorge noire	Passeriformes	Corvidae		Cyanolyca	Cyanolyca pumilo	Cyanolyca pumilo	GBIF/TaxRefine	Cyanolyca pumilo (Strickland, 1849) (Animalia)	(Strickland, 1849)	(Strickland, 1849)	1849	124748014
652	species	Puerto Rican Lizard-Cuckoo	Tacco de Porto Rico	Cuculiformes	Cuculidae	Cuculinae	Coccyzus	Coccyzus vieilloti	Coccyzus vieilloti	Avibase	Saurothera vieilloti		(Bonaparte, 1850)	1850	126337307
850	species	Green-crowned Brilliant	Brillant fer-de-lance	Apodiformes	Trochilidae	Trochilinae	Heliodoxa	Heliodoxa jacula	Heliodoxa jacula	GBIF/TaxRefine	Heliodoxa jacula Gould, 1850 (Animalia)	Gould, 1850	Gould, 1850	1850	124744326
867	species	Bee Hummingbird	Colibri d'Helen	Apodiformes	Trochilidae	Trochilinae	Mellisuga	Mellisuga helenae	Mellisuga helenae	GBIF/TaxRefine	Mellisuga helenae (Lembeye, 1850) (Animalia)	(Lembeye, 1850)	(Lembeye, 1850)	1850	124744439
968	species	White-headed Woodpecker	Pic à tête blanche	Piciformes	Picidae	Picinae	Picoides	Picoides albolarvatus	Picoides albolarvatus	GBIF/TaxRefine	Picoides albolarvatus (Cassin, 1850) (Animalia)	(Cassin, 1850)	(Cassin, 1850)	1850	124742964
332	species	Prairie Falcon	Faucon des prairies	Falconiformes	Falconidae	Falconinae	Falco	Falco mexicanus	Falco mexicanus	GBIF/TaxRefine	Falco mexicanus Schlegel, 1850 (Animalia)	Schlegel, 1850	Schlegel, 1850	1850	124745947
1055	species	Bare-crowned Antbird	Alapi à tête nue	Passeriformes	Thamnophilidae		Gymnocichla	Gymnocichla nudiceps	Gymnocichla nudiceps	GBIF/TaxRefine	Gymnocichla nudiceps (Cassin, 1850) (Animalia)	(Cassin, 1850)	(Cassin, 1850)	1850	124747047
1239	species	Cuban Vireo	Viréo de Cuba	Passeriformes	Vireonidae		Vireo	Vireo gundlachii	Vireo gundlachii	GBIF/TaxRefine	Vireo gundlachii Lembeye, 1850 (Animalia)	Lembeye, 1850	Lembeye, 1850	1850	124747886
1265	species	Chestnut-sided Shrike-Vireo	Smaragdan ceinturé	Passeriformes	Vireonidae		Vireolanius	Vireolanius melitophrys	Vireolanius melitophrys	GBIF/TaxRefine	Vireolanius melitophrys Bonaparte, 1850 (Animalia)	Bonaparte, 1850	Bonaparte, 1850	1850	119134892
1340	species	Bridled Titmouse	Mésange arlequin	Passeriformes	Paridae		Baeolophus	Baeolophus wollweberi	Baeolophus wollweberi	GBIF/TaxRefine	Baeolophus wollweberi (Bonaparte, 1850) (Animalia)	(Bonaparte, 1850)	(Bonaparte, 1850)	1850	124749378
1344	species	Black-crested Titmouse	Mésange à plumet noir	Passeriformes	Paridae		Baeolophus	Baeolophus atricristatus	Baeolophus atricristatus	Avibase	Parus atricristatus		Cassin, 1850	1850	126342543
1345	species	Verdin	Auripare verdin	Passeriformes	Remizidae		Auriparus	Auriparus flaviceps	Auriparus flaviceps	GBIF/TaxRefine	Auriparus flaviceps (Sundevall, 1850) (Animalia)	(Sundevall, 1850)	(Sundevall, 1850)	1850	124749304
1433	species	Cuban Solitaire	Solitaire de Cuba	Passeriformes	Turdidae		Myadestes	Myadestes elisabeth	Myadestes elisabeth	GBIF/TaxRefine	Myadestes elisabeth (Lembeye, 1850) (Animalia)	(Lembeye, 1850)	(Lembeye, 1850)	1850	124748670
1444	species	Orange-billed Nightingale-Thrush	Grive à bec orange	Passeriformes	Turdidae		Catharus	Catharus aurantiirostris	Catharus aurantiirostris	GBIF/TaxRefine	Catharus aurantiirostris (Hartlaub, 1850) (Animalia)	(Hartlaub, 1850)	(Hartlaub, 1850)	1850	131881370
1469	species	White-throated Thrush	Merle à gorge blanche	Passeriformes	Turdidae		Turdus	Turdus assimilis	Turdus assimilis	GBIF/TaxRefine	Turdus assimilis Cabanis, 1850 (Animalia)	Cabanis, 1850	Cabanis, 1850	1850	124748755
1609	species	Fan-tailed Warbler	Paruline des rochers	Passeriformes	Parulidae		Basileuterus	Basileuterus lachrymosus	Basileuterus lachrymosus	Avibase	Basileuterus lachrymosa		Bonaparte, 1850	1850	111377808
1597	species	Yellow-headed Warbler	Paruline de Fernandina	Passeriformes	Parulidae		Teretistris	Teretistris fernandinae	Teretistris fernandinae	GBIF/TaxRefine	Teretistris fernandinae (Lembeye, 1850) (Animalia)	(Lembeye, 1850)	(Lembeye, 1850)	1850	124751456						*
1931	species	Speckled Tanager	Calliste tiqueté	Passeriformes	Thraupidae		Tangara	Tangara guttata	Tangara guttata	GBIF/TaxRefine	Tangara guttata (Cabanis, 1850) (Animalia)	(Cabanis, 1850)	(Cabanis, 1850)	1850	131498053
1660	species	White-collared Seedeater	Sporophile à col blanc	Passeriformes	Emberizidae		Sporophila	Sporophila torqueola	Sporophila torqueola	GBIF/TaxRefine	Sporophila torqueola (Bonaparte, 1850) (Animalia)	(Bonaparte, 1850)	(Bonaparte, 1850)	1850	124751840						*
1682	species	Black-striped Sparrow	Tohi ligné	Passeriformes	Emberizidae		Arremonops	Arremonops conirostris	Arremonops conirostris	GBIF/TaxRefine	Arremonops conirostris (Bonaparte, 1850) (Animalia)	(Bonaparte, 1850)	(Bonaparte, 1850)	1850	131881689
1683	species	Rusty-crowned Ground-Sparrow	Tohi de Kiener	Passeriformes	Emberizidae		Melozone	Melozone kieneri	Melozone kieneri	GBIF/TaxRefine	Melozone kieneri (Bonaparte, 1850) (Animalia)	(Bonaparte, 1850)	(Bonaparte, 1850)	1850	124751344
1712	species	Black-throated Sparrow	Bruant à gorge noire	Passeriformes	Emberizidae		Amphispiza	Amphispiza bilineata	Amphispiza bilineata	GBIF/TaxRefine	Amphispiza bilineata (Cassin, 1850) (Animalia)	(Cassin, 1850)	(Cassin, 1850)	1850	124751319
10231	species	Bell's Sparrow	Bruant de Bell	Passeriformes	Emberizidae		Artemisiospiza	Artemisiospiza belli	Artemisiospiza belli	GBIF/TaxRefine	Artemisiospiza belli (Cassin, 1850) (Animalia)	(Cassin, 1850)	(Cassin, 1850)	1850	131728624
1619	species	Red-breasted Chat	Granatelle multicolore	Passeriformes	Cardinalidae		Granatellus	Granatellus venustus	Granatellus venustus	GBIF/TaxRefine	Granatellus venustus Bonaparte, 1850 (Animalia)	Bonaparte, 1850	Bonaparte, 1850	1850	124751504
1762	species	Blue Bunting	Évêque paré	Passeriformes	Cardinalidae		Cyanocompsa	Cyanocompsa parellina	Cyanocompsa parellina	GBIF/TaxRefine	Cyanocompsa parellina (Bonaparte, 1850) (Animalia)	(Bonaparte, 1850)	(Bonaparte, 1850)	1850	124751955
1773	species	Red-shouldered Blackbird	Carouge de Cuba	Passeriformes	Icteridae		Agelaius	Agelaius assimilis	Agelaius assimilis	GBIF/TaxRefine	Agelaius assimilis Lembeye, 1850 (Animalia)	Lembeye, 1850	Lembeye, 1850	1850	124761237
1803	species	Black-cowled Oriole	Oriole monacal	Passeriformes	Icteridae		Icterus	Icterus prosthemelas	Icterus prosthemelas	GBIF/TaxRefine	Icterus prosthemelas (Strickland, 1850) (Animalia)	(Strickland, 1850)	(Strickland, 1850)	1850	124761668
1812	species	Orange Oriole	Oriole orange	Passeriformes	Icteridae		Icterus	Icterus auratus	Icterus auratus	GBIF/TaxRefine	Icterus auratus Bonaparte, 1850 (Animalia)	Bonaparte, 1850	Bonaparte, 1850	1850	124751992
1895	species	Oahu Alauahio	Grimpeur d'Oahu	Passeriformes	Fringillidae	Carduelinae	Paroreomyza	Paroreomyza maculata	Paroreomyza maculata	GBIF/TaxRefine	Paroreomyza maculata (Cabanis, 1850) (Animalia)	(Cabanis, 1850)	(Cabanis, 1850)	1850	124751226		H
1867	species	Lawrence's Goldfinch	Chardonneret gris	Passeriformes	Fringillidae	Carduelinae	Spinus	Spinus lawrencei	Spinus lawrencei	GBIF/TaxRefine	Spinus lawrencei (Cassin, 1850) [=> Carduelis lawrencei Cassin, 1850] (Animalia)	(Cassin, 1850)	(Cassin, 1850)	1850	119148726
188	species	Band-rumped Storm-Petrel	Océanite de Castro	Procellariiformes	Hydrobatidae		Oceanodroma	Oceanodroma castro	Oceanodroma castro	GBIF/TaxRefine	Oceanodroma castro (Harcourt, 1851) (Animalia)	(Harcourt, 1851)	(Harcourt, 1851)	1851	127942214				N
848	species	White-throated Mountain-gem	Colibri à ventre châtain	Apodiformes	Trochilidae	Trochilinae	Lampornis	Lampornis castaneoventris	Lampornis castaneoventris	GBIF/TaxRefine	Lampornis castaneoventris (Gould, 1851) (Animalia)	(Gould, 1851)	(Gould, 1851)	1851	124761421
878	species	Scintillant Hummingbird	Colibri scintillant	Apodiformes	Trochilidae	Trochilinae	Selasphorus	Selasphorus scintilla	Selasphorus scintilla	GBIF/TaxRefine	Selasphorus scintilla (Gould, 1851) (Animalia)	(Gould, 1851)	(Gould, 1851)	1851	124744457
837	species	White-tailed Emerald	Colibri elvire	Apodiformes	Trochilidae	Trochilinae	Elvira	Elvira chionura	Elvira chionura	GBIF/TaxRefine	Elvira chionura (Gould, 1851) (Animalia)	(Gould, 1851)	(Gould, 1851)	1851	124744301
810	species	Sapphire-throated Hummingbird	Colibri faux-saphir	Apodiformes	Trochilidae	Trochilinae	Lepidopyga	Lepidopyga coeruleogularis	Lepidopyga coeruleogularis	GBIF/TaxRefine	Lepidopyga coeruleogularis (Gould, 1851) (Animalia)	(Gould, 1851)	(Gould, 1851)	1851	124744242
900	species	Narrow-billed Tody	Todier à bec étroit	Coraciiformes	Todidae		Todus	Todus angustirostris	Todus angustirostris	GBIF/TaxRefine	Todus angustirostris Lafresnaye, 1851 (Animalia)	Lafresnaye, 1851	Lafresnaye, 1851	1851	124743403
1167	species	Ash-throated Flycatcher	Tyran à gorge cendrée	Passeriformes	Tyrannidae	Tyranninae	Myiarchus	Myiarchus cinerascens	Myiarchus cinerascens	GBIF/TaxRefine	Myiarchus cinerascens (Lawrence, 1851) (Animalia)	(Lawrence, 1851)	(Lawrence, 1851)	1851	124746710
1210	species	Bare-necked Umbrellabird	Coracine ombrelle	Passeriformes	Cotingidae		Cephalopterus	Cephalopterus glabricollis	Cephalopterus glabricollis	GBIF/TaxRefine	Cephalopterus glabricollis Gould, 1851 (Animalia)	Gould, 1851	Gould, 1851	1851	124746840
1252	species	Hutton's Vireo	Viréo de Hutton	Passeriformes	Vireonidae		Vireo	Vireo huttoni	Vireo huttoni	GBIF/TaxRefine	Vireo huttoni Cassin, 1851 (Animalia)	Cassin, 1851	Cassin, 1851	1851	124747881
1256	species	Philadelphia Vireo	Viréo de Philadelphie	Passeriformes	Vireonidae		Vireo	Vireo philadelphicus	Vireo philadelphicus	GBIF/TaxRefine	Vireo philadelphicus (Cassin, 1851) (Animalia)	(Cassin, 1851)	(Cassin, 1851)	1851	124747899
1258	species	Yellow-green Vireo	Viréo jaune-verdâtre	Passeriformes	Vireonidae		Vireo	Vireo flavoviridis	Vireo flavoviridis	GBIF/TaxRefine	Vireo flavoviridis (Cassin, 1851) (Animalia)	(Cassin, 1851)	(Cassin, 1851)	1851	124747901
1501	species	Le Conte's Thrasher	Moqueur de Le Conte	Passeriformes	Mimidae		Toxostoma	Toxostoma lecontei	Toxostoma lecontei	GBIF/TaxRefine	Toxostoma lecontei Lawrence, 1851 (Animalia)	Lawrence, 1851	Lawrence, 1851	1851	124749188
1732	species	McCown's Longspur	Plectrophane de McCown	Passeriformes	Calcariidae		Rhynchophanes	Rhynchophanes mccownii	Rhynchophanes mccownii	Avibase	Plectrophanes mccownii		(Lawrence, 1851)	1851	126345477
1942	species	Gray-crowned Palm-Tanager	Tangara quatre-yeux	Passeriformes	Thraupidae		Phaenicophilus	Phaenicophilus poliocephalus	Phaenicophilus poliocephalus	GBIF/TaxRefine	Phaenicophilus poliocephalus (Bonaparte, 1851) (Animalia)	(Bonaparte, 1851)	(Bonaparte, 1851)	1851	124751570						*
1645	species	Silver-throated Tanager	Calliste safran	Passeriformes	Thraupidae		Tangara	Tangara icterocephala	Tangara icterocephala	GBIF/TaxRefine	Tangara icterocephala (Bonaparte, 1851) (Animalia)	(Bonaparte, 1851)	(Bonaparte, 1851)	1851	124751704
1680	species	Olive Sparrow	Tohi olive	Passeriformes	Emberizidae		Arremonops	Arremonops rufivirgatus	Arremonops rufivirgatus	GBIF/TaxRefine	Arremonops rufivirgatus (Lawrence, 1851) (Animalia)	(Lawrence, 1851)	(Lawrence, 1851)	1851	124751352
2042	species	Black-chested Sparrow	Bruant à plastron	Passeriformes	Emberizidae		Peucaea	Peucaea humeralis	Peucaea humeralis	Avibase	Haemophila humeralis		(Cabanis, 1851)	1851	126345551
1709	species	Black-chinned Sparrow	Bruant à menton noir	Passeriformes	Emberizidae		Spizella	Spizella atrogularis	Spizella atrogularis	GBIF/TaxRefine	Spizella atrogularis (Cabanis, 1851) (Animalia)	(Cabanis, 1851)	(Cabanis, 1851)	1851	124751316
1742	species	Pallas's Bunting	Bruant de Pallas	Passeriformes	Emberizidae		Emberiza	Emberiza pallasi	Emberiza pallasi	GBIF/TaxRefine	Emberiza pallasi (Cabanis, 1851) (Animalia)	(Cabanis, 1851)	(Cabanis, 1851)	1851	124751274	A
84	species	Highland Guan	Pénélope pajuil	Galliformes	Cracidae		Penelopina	Penelopina nigra	Penelopina nigra	GBIF/TaxRefine	Penelopina nigra (Fraser, 1852) (Animalia)	(Fraser, 1852)	(Fraser, 1852)	1852	124742397
189	species	Wedge-rumped Storm-Petrel	Océanite téthys	Procellariiformes	Hydrobatidae		Oceanodroma	Oceanodroma tethys	Oceanodroma tethys	GBIF/TaxRefine	Oceanodroma tethys (Bonaparte, 1852) (Animalia)	(Bonaparte, 1852)	(Bonaparte, 1852)	1852	127942215				N
462	species	Heermann's Gull	Goéland de Heermann	Charadriiformes	Laridae	Larinae	Larus	Larus heermanni	Larus heermanni	GBIF/TaxRefine	Larus heermanni Cassin, 1852 (Animalia)	Cassin, 1852	Cassin, 1852	1852	124745542
579	species	Gray-fronted Quail-Dove	Colombe de Gundlach	Columbiformes	Columbidae		Geotrygon	Geotrygon caniceps	Geotrygon caniceps	GBIF/TaxRefine	Geotrygon caniceps (Gundlach, 1852) (Animalia)	(Gundlach, 1852)	(Gundlach, 1852)	1852	124761373
650	species	Bay-breasted Cuckoo	Tacco cabrite	Cuculiformes	Cuculidae	Cuculinae	Coccyzus	Coccyzus rufigularis	Coccyzus rufigularis	Avibase	Coccyzus rufigularis		Hartlaub, 1852	1852	126337305
665	species	Ashy-faced Owl	Effraie d'Hispaniola	Strigiformes	Tytonidae		Tyto	Tyto glaucops	Tyto glaucops	GBIF/TaxRefine	Tyto glaucops (Kaup, 1852) (Animalia)	(Kaup, 1852)	(Kaup, 1852)	1852	124744494
794	species	Golden-crowned Emerald	Émeraude couronnée	Apodiformes	Trochilidae	Trochilinae	Chlorostilbon	Chlorostilbon auriceps	Chlorostilbon auriceps	GBIF/TaxRefine	Chlorostilbon auriceps (Gould, 1852) (Animalia)	(Gould, 1852)	(Gould, 1852)	1852	124761221
811	species	Humboldt's Sapphire	Saphir de Humboldt	Apodiformes	Trochilidae	Trochilinae	Hylocharis	Hylocharis humboldtii	Hylocharis humboldtii	GBIF/TaxRefine	Hylocharis humboldtii (Bourcier & Mulsant, 1852) (Animalia)	(Bourcier & Mulsant, 1852)	(Bourcier & Mulsant, 1852)	1852	124762139
955	species	Williamson's Sapsucker	Pic de Williamson	Piciformes	Picidae	Picinae	Sphyrapicus	Sphyrapicus thyroideus	Sphyrapicus thyroideus	GBIF/TaxRefine	Sphyrapicus thyroideus (Cassin, 1852) (Animalia)	(Cassin, 1852)	(Cassin, 1852)	1852	119126256
980	species	Gilded Flicker	Pic chrysoïde	Piciformes	Picidae	Picinae	Colaptes	Colaptes chrysoides	Colaptes chrysoides	GBIF/TaxRefine	Colaptes chrysoides (Malherbe, 1852) (Animalia)	(Malherbe, 1852)	(Malherbe, 1852)	1852	124742994
1022	species	Northern Barred-Woodcreeper	Grimpar vermiculé	Passeriformes	Furnariidae	Dendrocolaptinae	Dendrocolaptes	Dendrocolaptes sanctithomae	Dendrocolaptes sanctithomae	GBIF/TaxRefine	Dendrocolaptes sanctithomae (Lafresnaye, 1852) (Animalia)	(Lafresnaye, 1852)	(Lafresnaye, 1852)	1852	124761224
1173	species	La Sagra's Flycatcher	Tyran de La Sagra	Passeriformes	Tyrannidae	Tyranninae	Myiarchus	Myiarchus sagrae	Myiarchus sagrae	GBIF/TaxRefine	Myiarchus sagrae (Gundlach, 1852) (Animalia)	(Gundlach, 1852)	(Gundlach, 1852)	1852	124746717
1243	species	Black-capped Vireo	Viréo à tête noire	Passeriformes	Vireonidae		Vireo	Vireo atricapilla	Vireo atricapilla	GBIF/TaxRefine	Vireo atricapilla Woodhouse, 1852 (Animalia)	Woodhouse, 1852	Woodhouse, 1852	1852	124747879
1504	species	Blue-and-white Mockingbird	Moqueur bleu et blanc	Passeriformes	Mimidae		Melanotis	Melanotis hypoleucus	Melanotis hypoleucus	GBIF/TaxRefine	Melanotis hypoleucus Hartlaub, 1852 (Animalia)	Hartlaub, 1852	Hartlaub, 1852	1852	124749165
1564	species	Kirtland's Warbler	Paruline de Kirtland	Passeriformes	Parulidae		Setophaga	Setophaga kirtlandii	Setophaga kirtlandii	Avibase	Sylvicola kirtlandii		(S. F. Baird, 1852)	1852	126345824
1622	species	White-eared Conebill	Conirostre oreillard	Passeriformes	Thraupidae		Conirostrum	Conirostrum leucogenys	Conirostrum leucogenys	GBIF/TaxRefine	Conirostrum leucogenys (Lafresnaye, 1852) (Animalia)	(Lafresnaye, 1852)	(Lafresnaye, 1852)	1852	131881697
1699	species	Rufous-crowned Sparrow	Tohi à calotte fauve	Passeriformes	Emberizidae		Aimophila	Aimophila ruficeps	Aimophila ruficeps	GBIF/TaxRefine	Aimophila ruficeps (Cassin, 1852) (Animalia)	(Cassin, 1852)	(Cassin, 1852)	1852	124751332
1693	species	Abert's Towhee	Tohi d'Abert	Passeriformes	Emberizidae		Melozone	Melozone aberti	Melozone aberti	GBIF/TaxRefine	Melozone aberti (Baird, 1852) (Animalia)	(Baird, 1852)	(Baird, 1852)	1852	124751340
2043	species	Bridled Sparrow	Bruant à moustaches	Passeriformes	Emberizidae		Peucaea	Peucaea mystacalis	Peucaea mystacalis	Avibase	Zonotrichia mystacalis		(Hartlaub, 1852)	1852	126345552
2045	species	Cassin's Sparrow	Bruant de Cassin	Passeriformes	Emberizidae		Peucaea	Peucaea cassinii	Peucaea cassinii	Avibase	Zonotrichia cassinii		(Woodhouse, 1852)	1852	126345548
1939	species	Yellow-throated Bush-Tanager	Chlorospin à gorge jaune	Passeriformes	Emberizidae		Chlorospingus	Chlorospingus flavigularis	Chlorospingus flavigularis	Avibase	Pipilopsis flavigularis		(P. L. Sclater, 1852)	1852	126345557						*
1211	species	Three-wattled Bellbird	Araponga tricaronculé	Passeriformes	Cotingidae		Procnias	Procnias tricarunculatus	Procnias tricarunculatus	GBIF/TaxRefine	Procnias tricarunculatus (Animalia)		(Verreaux and Verreaux, 1853)	1853	126340160
434	species	Long-toed Stint	Bécasseau à longs doigts	Charadriiformes	Scolopacidae	Scolopacinae	Calidris	Calidris subminuta	Calidris subminuta	GBIF/TaxRefine	Calidris subminuta (Middendorff, 1853) (Animalia)	(Middendorff, 1853)	(Middendorff, 1853)	1853	124745379				N
1982	species	Red-legged Kittiwake	Mouette des brumes	Charadriiformes	Laridae	Larinae	Rissa	Rissa brevirostris	Rissa brevirostris	GBIF/TaxRefine	Rissa brevirostris (Bruch, 1853) (Animalia)	(Bruch, 1853)	(Bruch, 1853)	1853	124745585
10491	species	Flammulated Owl	Petit-duc nain	Strigiformes	Strigidae		Psiloscops	Psiloscops flammeolus	Psiloscops flammeolus	GBIF/TaxRefine	Psiloscops flammeolus Kaup, 1853 (Animalia)	Kaup, 1853	Kaup, 1853	1853	110621504
755	species	White-throated Swift	Martinet à gorge blanche	Apodiformes	Apodidae	Apodinae	Aeronautes	Aeronautes saxatalis	Aeronautes saxatalis	GBIF/TaxRefine	Aeronautes saxatalis (Woodhouse, 1853) (Animalia)	(Woodhouse, 1853)	(Woodhouse, 1853)	1853	119126163
820	species	Blue-chested Hummingbird	Ariane aimable	Apodiformes	Trochilidae	Trochilinae	Amazilia	Amazilia amabilis	Amazilia amabilis	GBIF/TaxRefine	Amazilia amabilis (Gould, 1853) (Animalia)	(Gould, 1853)	(Gould, 1853)	1853	131881247
609	species	Barred Parakeet	Toui catherine	Psittaciformes	Psittacidae	Arinae	Bolborhynchus	Bolborhynchus lineola	Bolborhynchus lineola	GBIF/TaxRefine	Bolborhynchus lineola (Cassin, 1853) (Animalia)	(Cassin, 1853)	(Cassin, 1853)	1853	124743950
617	species	Saffron-headed Parrot	Caïque de Bonaparte	Psittaciformes	Psittacidae	Arinae	Pyrilia	Pyrilia pyrilia	Pyrilia pyrilia	GBIF/TaxRefine	Pyrilia pyrilia (Bonaparte, 1853) (Animalia)	(Bonaparte, 1853)	(Bonaparte, 1853)	1853	131497857
628	species	Red-crowned Parrot	Amazone à joues vertes	Psittaciformes	Psittacidae	Arinae	Amazona	Amazona viridigenalis	Amazona viridigenalis	GBIF/TaxRefine	Amazona viridigenalis (Cassin, 1853) (Animalia)	(Cassin, 1853)	(Cassin, 1853)	1853	124744008
1325	species	White-thighed Swallow	Hirondelle à cuisses blanches	Passeriformes	Hirundinidae	Hirundininae	Neochelidon	Neochelidon tibialis	Neochelidon tibialis	GBIF/TaxRefine	Neochelidon tibialis (Cassin, 1853) (Animalia)	(Cassin, 1853)	(Cassin, 1853)	1853	124749415
1405	species	Middendorff's Grasshopper-Warbler	Locustelle de Middendorff	Passeriformes	Megaluridae		Locustella	Locustella ochotensis	Locustella ochotensis	GBIF/TaxRefine	Locustella ochotensis (Middendorff, 1853) (Animalia)	(Middendorff, 1853)	(Middendorff, 1853)	1853	124749905	A
1694	species	Stripe-headed Sparrow	Bruant ligné	Passeriformes	Emberizidae		Peucaea	Peucaea ruficauda	Peucaea ruficauda	Avibase	Chondestes ruficauda		(Bonaparte, 1853)	1853	126345550
1827	species	Black Oropendola	Cassique noir	Passeriformes	Icteridae		Psarocolius	Psarocolius guatimozinus	Psarocolius guatimozinus	GBIF/TaxRefine	Psarocolius guatimozinus (Bonaparte, 1853) (Animalia)	(Bonaparte, 1853)	(Bonaparte, 1853)	1853	124751975
185	species	Ringed Storm-Petrel	Océanite de Hornby	Procellariiformes	Hydrobatidae		Oceanodroma	Oceanodroma hornbyi	Oceanodroma hornbyi	GBIF/TaxRefine	Oceanodroma hornbyi (G. R. Gray, 1854) (Animalia)	(G. R. Gray, 1854)	(G. R. Gray, 1854)	1854	119123946	A
190	species	Black Storm-Petrel	Océanite noir	Procellariiformes	Hydrobatidae		Oceanodroma	Oceanodroma melania	Oceanodroma melania	GBIF/TaxRefine	Oceanodroma melania (Bonaparte, 1854) (Animalia)	(Bonaparte, 1854)	(Bonaparte, 1854)	1854	127942216
466	species	California Gull	Goéland de Californie	Charadriiformes	Laridae	Larinae	Larus	Larus californicus	Larus californicus	GBIF/TaxRefine	Larus californicus Lawrence, 1854 (Animalia)	Lawrence, 1854	Lawrence, 1854	1854	124745548
765	species	Stripe-throated Hermit	Ermite à gorge rayée	Apodiformes	Trochilidae	Phaethornithinae	Phaethornis	Phaethornis striigularis	Phaethornis striigularis	GBIF/TaxRefine	Phaethornis striigularis Gould, 1854 (Animalia)	Gould, 1854	Gould, 1854	1854	124761416
917	species	Barred Puffbird	Tamatia barré	Piciformes	Bucconidae		Nystalus	Nystalus radiatus	Nystalus radiatus	GBIF/TaxRefine	Nystalus radiatus (P. L. Sclater, 1854) (Animalia)	(P. L. Sclater, 1854)	(P. L. Sclater, 1854)	1854	131881077
923	species	Gray-cheeked Nunlet	Barbacou à joues grises	Piciformes	Bucconidae		Nonnula	Nonnula frontalis	Nonnula frontalis	Avibase	Malacoptila frontalis		(P. L. Sclater, 1854)	1854	126339130
950	species	Gila Woodpecker	Pic des saguaros	Piciformes	Picidae	Picinae	Melanerpes	Melanerpes uropygialis	Melanerpes uropygialis	GBIF/TaxRefine	Melanerpes uropygialis (S. F. Baird, 1854) (Animalia)	(S. F. Baird, 1854)	(S. F. Baird, 1854)	1854	119126254
982	species	Cinnamon Woodpecker	Pic cannelle	Piciformes	Picidae	Picinae	Celeus	Celeus loricatus	Celeus loricatus	GBIF/TaxRefine	Celeus loricatus (Reichenbach, 1854) (Animalia)	(Reichenbach, 1854)	(Reichenbach, 1854)	1854	124743000
1306	species	Chihuahuan Raven	Corbeau à cou blanc	Passeriformes	Corvidae		Corvus	Corvus cryptoleucus	Corvus cryptoleucus	GBIF/TaxRefine	Corvus cryptoleucus Couch, 1854 (Animalia)	Couch, 1854	Couch, 1854	1854	124748110
10361	species	Cassin's Finch	Roselin de Cassin	Passeriformes	Fringillidae	Carduelinae	Haemorhous	Haemorhous cassinii	Haemorhous cassinii	GBIF/TaxRefine	Haemorhous cassinii Baird, 1854 (Animalia)	Baird, 1854	Baird, 1854	1854	110601005
237	species	Chinese Pond-Heron	Crabier chinois	Pelecaniformes	Ardeidae		Ardeola	Ardeola bacchus	Ardeola bacchus	GBIF/TaxRefine	Ardeola bacchus (Bonaparte, 1855) (Animalia)	(Bonaparte, 1855)	(Bonaparte, 1855)	1855	124746057	A
289	species	Cuban Black-Hawk	Buse de Gundlach	Accipitriformes	Accipitridae		Buteogallus	Buteogallus gundlachii	Buteogallus gundlachii	GBIF/TaxRefine	Buteogallus gundlachii (Cabanis, 1855) (Animalia)	(Cabanis, 1855)	(Cabanis, 1855)	1855	124762451
565	species	White-tipped Dove	Colombe de Verreaux	Columbiformes	Columbidae		Leptotila	Leptotila verreauxi	Leptotila verreauxi	GBIF/TaxRefine	Leptotila verreauxi (Bonaparte, 1855) (Animalia)	(Bonaparte, 1855)	(Bonaparte, 1855)	1855	131881284
571	species	Key West Quail-Dove	Colombe à joues blanches	Columbiformes	Columbidae		Geotrygon	Geotrygon chrysia	Geotrygon chrysia	GBIF/TaxRefine	Geotrygon chrysia Bonaparte, 1855 (Animalia)	Bonaparte, 1855	Bonaparte, 1855	1855	124744934
779	species	Veraguan Mango	Mango de Veraguas	Apodiformes	Trochilidae	Trochilinae	Anthracothorax	Anthracothorax veraguensis	Anthracothorax veraguensis	GBIF/TaxRefine	Anthracothorax veraguensis Reichenbach, 1855 (Animalia)	Reichenbach, 1855	Reichenbach, 1855	1855	124761220
839	species	Snowcap	Colibri à coiffe blanche	Apodiformes	Trochilidae	Trochilinae	Microchera	Microchera albocoronata	Microchera albocoronata	GBIF/TaxRefine	Microchera albocoronata (Lawrence, 1855) (Animalia)	(Lawrence, 1855)	(Lawrence, 1855)	1855	124744303
10701	species	Rufous-rumped Antwren	Grisin à croupion roux	Passeriformes	Thamnophilidae		Euchrepomis	Euchrepomis callinota	Euchrepomis callinota	GBIF/TaxRefine	Euchrepomis callinota (Sclater, 1855) (Animalia)	(Sclater, 1855)	(Sclater, 1855)	1855	110475671
1053	species	Dusky Antbird	Grisin sombre	Passeriformes	Thamnophilidae		Cercomacra	Cercomacra tyrannina	Cercomacra tyrannina	GBIF/TaxRefine	Cercomacra tyrannina (Sclater, 1855) (Animalia)	(Sclater, 1855)	(Sclater, 1855)	1855	131881371
1062	species	Bicolored Antbird	Fourmilier à joues blanches	Passeriformes	Thamnophilidae		Gymnopithys	Gymnopithys leucaspis	Gymnopithys leucaspis			(Sclater, 1855)			124761466
993	species	Rufous-breasted Spinetail	Synallaxe à poitrine rousse	Passeriformes	Furnariidae	Furnariinae	Synallaxis	Synallaxis erythrothorax	Synallaxis erythrothorax	GBIF/TaxRefine	Synallaxis erythrothorax P. L. Sclater, 1855 (Animalia)	P. L. Sclater, 1855	P. L. Sclater, 1855	1855	119134399
1106	species	Black-headed Tody-Flycatcher	Todirostre à tête noire	Passeriformes	Tyrannidae	Platyrinchinae	Todirostrum	Todirostrum nigriceps	Todirostrum nigriceps	Avibase	Todirostrum nigriceps		P. L. Sclater, 1855	1855	126340279
2078	species	Mexican Jay	Geai du Mexique	Passeriformes	Corvidae		Aphelocoma	Aphelocoma wollweberi	Aphelocoma wollweberi	Avibase	Aphelocoma wollweberi		Kaup, 1854	1855	126342346
1397	species	Scaly-breasted Wren	Troglodyte siffleur	Passeriformes	Troglodytidae		Microcerculus	Microcerculus marginatus	Microcerculus marginatus	GBIF/TaxRefine	Microcerculus marginatus (Sclater, 1855) (Animalia)	(Sclater, 1855)	(Sclater, 1855)	1855	131881388
2008	species	Tawny-faced Gnatwren	Microbate cendré	Passeriformes	Polioptilidae		Microbates	Microbates cinereiventris	Microbates cinereiventris	GBIF/TaxRefine	Microbates cinereiventris (Sclater, 1855) (Animalia)	(Sclater, 1855)	(Sclater, 1855)	1855	124749306
1449	species	Spotted Nightingale-Thrush	Grive tavelée	Passeriformes	Turdidae		Catharus	Catharus dryas	Catharus dryas	GBIF/TaxRefine	Catharus dryas (Gould, 1855) (Animalia)	(Gould, 1855)	(Gould, 1855)	1855	131497956
1490	species	Bahama Mockingbird	Moqueur des Bahamas	Passeriformes	Mimidae		Mimus	Mimus gundlachii	Mimus gundlachii	GBIF/TaxRefine	Mimus gundlachii Cabanis, 1855 (Animalia)	Cabanis, 1855	Cabanis, 1855	1855	124749168
1523	species	Yellowish Pipit	Pipit jaunâtre	Passeriformes	Motacillidae		Anthus	Anthus lutescens	Anthus lutescens	Avibase	Anthus lutescens		Pucheran, 1855	1855	131880017
1224	species	Kauai Oo	Moho de Kauai	Passeriformes	Mohoidae		Moho	Moho braccatus	Moho braccatus	GBIF/TaxRefine	Moho braccatus (Cassin, 1855) (Animalia)	(Cassin, 1855)	(Cassin, 1855)	1855	124747672		H			†
1562	species	Olive-capped Warbler	Paruline à calotte verte	Passeriformes	Parulidae		Setophaga	Setophaga pityophila	Setophaga pityophila	Avibase	Sylvia pityophila		(Gundlach, 1855)	1855	126345838
1629	species	Scarlet-browed Tanager	Tangara à sourcils roux	Passeriformes	Thraupidae		Heterospingus	Heterospingus xanthopygius	Heterospingus xanthopygius	GBIF/TaxRefine	Heterospingus xanthopygius (P. L. Sclater, 1855) (Animalia)	(P. L. Sclater, 1855)	(P. L. Sclater, 1855)	1855	119131474
1642	species	Plain-colored Tanager	Calliste gris	Passeriformes	Thraupidae		Tangara	Tangara inornata	Tangara inornata	GBIF/TaxRefine	Tangara inornata (Gould, 1855) (Animalia)	(Gould, 1855)	(Gould, 1855)	1855	124751690
2036	species	Green-striped Brush-Finch	Tohi à raies vertes	Passeriformes	Emberizidae		Arremon	Arremon virenticeps	Arremon virenticeps	Avibase	Buarremon virenticeps		Bonaparte, 1855	1855	126345581
1863	species	Yellow-bellied Siskin	Chardonneret à ventre jaune	Passeriformes	Fringillidae	Carduelinae	Spinus	Spinus xanthogastrus	Spinus xanthogastrus	Avibase	Chrysomitris xanthogastra		(Du Bus, 1855)	1855
611	species	Mexican Parrotlet	Toui du Mexique	Psittaciformes	Psittacidae	Arinae	Forpus	Forpus cyanopygius	Forpus cyanopygius	GBIF/TaxRefine	Forpus cyanopygius (Animalia)		(Souancé, 1856)	1856	126339729
564	species	Maroon-chested Ground-Dove	Colombe mondétour	Columbiformes	Columbidae		Claravis	Claravis mondetoura	Claravis mondetoura	GBIF/TaxRefine	Claravis mondetoura (Bonaparte, 1856) (Animalia)	(Bonaparte, 1856)	(Bonaparte, 1856)	1856	124744905
574	species	Chiriqui Quail-Dove	Colombe du Chiriqui	Columbiformes	Columbidae		Geotrygon	Geotrygon chiriquensis	Geotrygon chiriquensis			P. L. Sclater, 1856			119131275
889	species	Orange-bellied Trogon	Trogon à ventre orange	Trogoniformes	Trogonidae	Trogoninae	Trogon	Trogon aurantiiventris	Trogon aurantiiventris	GBIF/TaxRefine	Trogon aurantiiventris Gould, 1856 (Animalia)	Gould, 1856	Gould, 1856	1856	124743358
918	species	White-necked Puffbird	Tamatia à front blanc	Piciformes	Bucconidae		Notharchus	Notharchus hyperrhynchus	Notharchus hyperrhynchus	GBIF/TaxRefine	Notharchus hyperrhynchus (P.L. Sclater, 1856) (Animalia)	(P.L. Sclater, 1856)	(P. L. Sclater, 1856)	1856	124762180
595	species	Hispaniolan Parakeet	Conure maîtresse	Psittaciformes	Psittacidae	Arinae	Aratinga	Aratinga chloroptera	Aratinga chloroptera			(Souance, 1856)			119125954
1038	species	Black-hooded Antshrike	Batara capucin	Passeriformes	Thamnophilidae		Thamnophilus	Thamnophilus bridgesi	Thamnophilus bridgesi	GBIF/TaxRefine	Thamnophilus bridgesi Sclater, 1856 (Animalia)	Sclater, 1856	Sclater, 1856	1856	124746924
997	species	Spotted Barbtail	Anabasitte tachetée	Passeriformes	Furnariidae	Furnariinae	Premnoplex	Premnoplex brunnescens	Premnoplex brunnescens	Avibase	Margarornis brunnescens		(P. L. Sclater, 1856)	1856	131881814
995	species	Rusty-backed Spinetail	Synallaxe renard	Passeriformes	Furnariidae	Furnariinae	Cranioleuca	Cranioleuca vulpina	Cranioleuca vulpina	GBIF/TaxRefine	Cranioleuca vulpina (Pelzeln, 1856) (Animalia)	(Pelzeln, 1856)	(Pelzeln, 1856)	1856	124762177
1274	species	Black-chested Jay	Geai à poitrine noire	Passeriformes	Corvidae		Cyanocorax	Cyanocorax affinis	Cyanocorax affinis	GBIF/TaxRefine	Cyanocorax affinis Pelzeln, 1856 (Animalia)	Pelzeln, 1856	Pelzeln, 1856	1856	131881684
1448	species	Black-headed Nightingale-Thrush	Grive à tête noire	Passeriformes	Turdidae		Catharus	Catharus mexicanus	Catharus mexicanus	GBIF/TaxRefine	Catharus mexicanus (Bonaparte, 1856) (Animalia)	(Bonaparte, 1856)	(Bonaparte, 1856)	1856	124748684
1706	species	Brewer's Sparrow	Bruant de Brewer	Passeriformes	Emberizidae		Spizella	Spizella breweri	Spizella breweri	GBIF/TaxRefine	Spizella breweri Cassin, 1856 (Animalia)	Cassin, 1856	Cassin, 1856	1856	124762337
1620	species	Gray-throated Chat	Granatelle à plastron	Passeriformes	Cardinalidae		Granatellus	Granatellus sallaei	Granatellus sallaei	GBIF/TaxRefine	Granatellus sallaei Bonaparte, 1856 (Animalia)	Bonaparte, 1856	Bonaparte, 1856	1856	124751505
10621	species	Barolo Shearwater	Puffin de Macaronésie	Procellariiformes	Procellariidae		Puffinus	Puffinus baroli	Puffinus baroli	Avibase	Procellaria baroli		Bonaparte, 1857	1857	126337730	A
430	species	Western Sandpiper	Bécasseau d'Alaska	Charadriiformes	Scolopacidae	Scolopacinae	Calidris	Calidris mauri	Calidris mauri	GBIF/TaxRefine	Calidris mauri (Cabanis, 1857) (Animalia)	(Cabanis, 1857)	(Cabanis, 1857)	1857	127942305
548	species	African Collared-Dove	Tourterelle rieuse	Columbiformes	Columbidae		Streptopelia	Streptopelia roseogrisea	Streptopelia roseogrisea	GBIF/TaxRefine	Streptopelia roseogrisea (Sundevall, 1857) (Animalia)	(Sundevall, 1857)	(Sundevall, 1857)	1857	124744845			I
710	species	Antillean Nighthawk	Engoulevent piramidig	Caprimulgiformes	Caprimulgidae	Chordeilinae	Chordeiles	Chordeiles gundlachii	Chordeiles gundlachii	Avibase	Chordeiles gundlachii		Lawrence, 1857	1857	126336691
1011	species	Tawny-throated Leaftosser	Sclérure à gorge rousse	Passeriformes	Furnariidae	Sclerurinae	Sclerurus	Sclerurus mexicanus	Sclerurus mexicanus	GBIF/TaxRefine	Sclerurus mexicanus P. L. Sclater, 1857 (Animalia)	P. L. Sclater, 1857	P. L. Sclater, 1857	1857	119134021
1003	species	Scaly-throated Foliage-gleaner	Anabate à lunettes	Passeriformes	Furnariidae	Furnariinae	Anabacerthia	Anabacerthia variegaticeps	Anabacerthia variegaticeps	GBIF/TaxRefine	Anabacerthia variegaticeps (P. L. Sclater, 1857) (Animalia)	(P. L. Sclater, 1857)	(P. L. Sclater, 1857)	1857	119129492
1007	species	Ruddy Foliage-gleaner	Anabate rubigineux	Passeriformes	Furnariidae	Furnariinae	Automolus	Automolus rubiginosus	Automolus rubiginosus			(P. L. Sclater, 1857)			119129784
1072	species	Northern Beardless-Tyrannulet	Tyranneau imberbe	Passeriformes	Tyrannidae	Elaeniinae	Camptostoma	Camptostoma imberbe	Camptostoma imberbe	GBIF/TaxRefine	Camptostoma imberbe P. L. Sclater, 1857 (Animalia)	P. L. Sclater, 1857	P. L. Sclater, 1857	1857	119126350
1102	species	Northern Bentbill	Tyranneau à bec courbe	Passeriformes	Tyrannidae	Platyrinchinae	Oncostoma	Oncostoma cinereigulare	Oncostoma cinereigulare	Avibase	Todirostrum cinereigulare		(P. L. Sclater, 1857)	1857	126340306
1118	species	Sulphur-rumped Flycatcher	Moucherolle à croupion jaune	Passeriformes	Tyrannidae	Fluvicolinae	Myiobius	Myiobius sulphureipygius	Myiobius sulphureipygius	GBIF/TaxRefine	Myiobius sulphureipygius (P. L. Sclater, 1857) [=> Myiobius barbatus sulphureipygius (P. L. Sclater, 1857)] (Animalia)	(P. L. Sclater, 1857)	(P. L. Sclater, 1857)	1857	119149803
2026	species	Black-and-white Becard	Bécarde pie	Passeriformes	Tityridae		Pachyramphus	Pachyramphus albogriseus	Pachyramphus albogriseus	Avibase	Pachyramphus albo-griseus		P. L. Sclater, 1857	1857	126340202
1203	species	Lovely Cotinga	Cotinga céleste	Passeriformes	Cotingidae		Cotinga	Cotinga amabilis	Cotinga amabilis	GBIF/TaxRefine	Cotinga amabilis Gould, 1857 (Animalia)	Gould, 1857	Gould, 1857	1857	124746822
10581	species	Red-capped Manakin	Manakin à cuisses jaunes	Passeriformes	Pipridae		Ceratopipra	Ceratopipra mentalis	Ceratopipra mentalis	GBIF/TaxRefine	Ceratopipra mentalis Sclater, 1857 (Animalia)	Sclater, 1857	Sclater, 1857	1857	110474035
2014	species	Black-tailed Gnatcatcher	Gobemoucheron à queue noire	Passeriformes	Polioptilidae		Polioptila	Polioptila melanura	Polioptila melanura	GBIF/TaxRefine	Polioptila melanura Lawrence, 1857 (Animalia)	Lawrence, 1857	Lawrence, 1857	1857	124749310
1437	species	Slate-colored Solitaire	Solitaire ardoisé	Passeriformes	Turdidae		Myadestes	Myadestes unicolor	Myadestes unicolor	GBIF/TaxRefine	Myadestes unicolor Sclater, 1857 (Animalia)	Sclater, 1857	Sclater, 1857	1857	124748675
1801	species	Black-vented Oriole	Oriole cul-noir	Passeriformes	Icteridae		Icterus	Icterus wagleri	Icterus wagleri	Avibase	Icterus wagleri		P. L. Sclater, 1857	1857	126345725
1837	species	Fulvous-vented Euphonia	Organiste cul-roux	Passeriformes	Fringillidae	Euphoniinae	Euphonia	Euphonia fulvicrissa	Euphonia fulvicrissa	GBIF/TaxRefine	Euphonia fulvicrissa P. L. Sclater, 1857 (Animalia)	P. L. Sclater, 1857	P. L. Sclater, 1857	1857	119131034
1839	species	Olive-backed Euphonia	Organiste olive	Passeriformes	Fringillidae	Euphoniinae	Euphonia	Euphonia gouldi	Euphonia gouldi	GBIF/TaxRefine	Euphonia gouldi P. L. Sclater, 1857 (Animalia)	P. L. Sclater, 1857	P. L. Sclater, 1857	1857	119131035
135	species	Pacific Loon	Plongeon du Pacifique	Gaviiformes	Gaviidae		Gavia	Gavia pacifica	Gavia pacifica	GBIF/TaxRefine	Gavia pacifica (Lawrence, 1858) (Animalia)	(Lawrence, 1858)	(Lawrence, 1858)	1858	124746191
140	species	Western Grebe	Grèbe élégant	Podicipediformes	Podicipedidae		Aechmophorus	Aechmophorus occidentalis	Aechmophorus occidentalis	GBIF/TaxRefine	Aechmophorus occidentalis (Lawrence, 1858) (Animalia)	(Lawrence, 1858)	(Lawrence, 1858)	1858	124745972
141	species	Clark's Grebe	Grèbe à face blanche	Podicipediformes	Podicipedidae		Aechmophorus	Aechmophorus clarkii	Aechmophorus clarkii	GBIF/TaxRefine	Aechmophorus clarkii (Lawrence, 1858) (Animalia)	(Lawrence, 1858)	(Lawrence, 1858)	1858	124745973
378	species	Snowy Plover	Pluvier neigeux	Charadriiformes	Charadriidae	Charadriinae	Charadrius	Charadrius nivosus	Charadrius nivosus	GBIF/TaxRefine	Charadrius nivosus (Cassin, 1858) (Animalia)	(Cassin, 1858)	(Cassin, 1858)	1858	127942188
573	species	White-faced Quail-Dove	Colombe des nuages	Columbiformes	Columbidae		Geotrygon	Geotrygon albifacies	Geotrygon albifacies			P. L. Sclater, 1858			119131273
931	species	Yellow-eared Toucanet	Toucanet à oreilles d'or	Piciformes	Ramphastidae	Ramphastinae	Selenidera	Selenidera spectabilis	Selenidera spectabilis	Avibase	Selenidera spectabilis		Cassin, 1858	1858	126339275
957	species	Red-naped Sapsucker	Pic à nuque rouge	Piciformes	Picidae	Picinae	Sphyrapicus	Sphyrapicus nuchalis	Sphyrapicus nuchalis	Avibase	Sphyrapicus varius var. nuchalis		S. F. Baird, 1858	1858	126339452
969	species	American Three-toed Woodpecker	Pic à dos rayé	Piciformes	Picidae	Picinae	Picoides	Picoides dorsalis	Picoides dorsalis	GBIF/TaxRefine	Picoides dorsalis S. F. Baird, 1858 (Animalia)	S. F. Baird, 1858	S. F. Baird, 1858	1858	119136946
1054	species	Jet Antbird	Grisin de jais	Passeriformes	Thamnophilidae		Cercomacra	Cercomacra nigricans	Cercomacra nigricans	GBIF/TaxRefine	Cercomacra nigricans Sclater, 1858 (Animalia)	Sclater, 1858	Sclater, 1858	1858	124747030
1997	species	Ochre-breasted Antpitta	Grallaire ocrée	Passeriformes	Grallariidae		Grallaricula	Grallaricula flavirostris	Grallaricula flavirostris	GBIF/TaxRefine	Grallaricula flavirostris (Sclater, 1858) (Animalia)	(Sclater, 1858)	(Sclater, 1858)	1858	124747424
1114	species	Golden-crowned Spadebill	Platyrhynque à tête d'or	Passeriformes	Tyrannidae	Platyrinchinae	Platyrinchus	Platyrinchus coronatus	Platyrinchus coronatus	Avibase	Platyrhynchus coronatus		P. L. Sclater, 1858	1858	126340221
1144	species	Hammond's Flycatcher	Moucherolle de Hammond	Passeriformes	Tyrannidae	Fluvicolinae	Empidonax	Empidonax hammondii	Empidonax hammondii	GBIF/TaxRefine	Empidonax hammondii (Xantus de Vesey, 1858) (Animalia)	(Xantus de Vesey, 1858)	(Xantus de Vesey, 1858)	1858	119128000
1145	species	Gray Flycatcher	Moucherolle gris	Passeriformes	Tyrannidae	Fluvicolinae	Empidonax	Empidonax wrightii	Empidonax wrightii	Avibase	Empidonax wrightii		S. F. Baird, 1858	1858	126340581
1148	species	Pacific-slope Flycatcher	Moucherolle côtier	Passeriformes	Tyrannidae	Fluvicolinae	Empidonax	Empidonax difficilis	Empidonax difficilis	GBIF/TaxRefine	Empidonax difficilis S. F. Baird, 1858 (Animalia)	S. F. Baird, 1858	S. F. Baird, 1858	1858	119126327
1192	species	Couch's Kingbird	Tyran de Couch	Passeriformes	Tyrannidae	Tyranninae	Tyrannus	Tyrannus couchii	Tyrannus couchii	Avibase	Tyrannus couchii		S. F. Baird, 1858	1858	126340502
2022	species	Speckled Mourner	Aulia tacheté	Passeriformes	Tityridae		Laniocera	Laniocera rufescens	Laniocera rufescens	GBIF/TaxRefine	Laniocera rufescens (P. L. Sclater, 1858) (Animalia)	(P. L. Sclater, 1858)	(P. L. Sclater, 1858)	1858	119131767
1232	species	Slaty Vireo	Viréo ardoisé	Passeriformes	Vireonidae		Vireo	Vireo brevipennis	Vireo brevipennis	GBIF/TaxRefine	Vireo brevipennis (Sclater, 1858) (Animalia)	(Sclater, 1858)	(Sclater, 1858)	1858	124747877
1249	species	Cassin's Vireo	Viréo de Cassin	Passeriformes	Vireonidae		Vireo	Vireo cassinii	Vireo cassinii	GBIF/TaxRefine	Vireo cassinii Xantus de Vesey, 1858 (Animalia)	Xantus de Vesey, 1858	Xantus de Vesey, 1858	1858	119128194
1297	species	Northwestern Crow	Corneille d'Alaska	Passeriformes	Corvidae		Corvus	Corvus caurinus	Corvus caurinus	GBIF/TaxRefine	Corvus caurinus Baird, 1858 (Animalia)	Baird, 1858	Baird, 1858	1858	124748090
1324	species	Black-capped Swallow	Hirondelle à tête noire	Passeriformes	Hirundinidae	Hirundininae	Notiochelidon	Notiochelidon pileata	Notiochelidon pileata	GBIF/TaxRefine	Notiochelidon pileata (Gould, 1858) (Animalia)	(Gould, 1858)	(Gould, 1858)	1858	124749412
2009	species	Cuban Gnatcatcher	Gobemoucheron de Cuba	Passeriformes	Polioptilidae		Polioptila	Polioptila lembeyei	Polioptila lembeyei	GBIF/TaxRefine	Polioptila lembeyei (Gundlach, 1858) (Animalia)	(Gundlach, 1858)	(Gundlach, 1858)	1858	124749311
1412	species	Arctic Warbler	Pouillot boréal	Passeriformes	Phylloscopidae		Phylloscopus	Phylloscopus borealis	Phylloscopus borealis	GBIF/TaxRefine	Phylloscopus borealis (Blasius, 1858) (Animalia)	(Blasius, 1858)	(Blasius, 1858)	1858	131483213
1486	species	Black Catbird	Moqueur noir	Passeriformes	Mimidae		Melanoptila	Melanoptila glabrirostris	Melanoptila glabrirostris	GBIF/TaxRefine	Melanoptila glabrirostris Sclater, 1858 (Animalia)	Sclater, 1858	Sclater, 1858	1858	124749163
1500	species	Crissal Thrasher	Moqueur cul-roux	Passeriformes	Mimidae		Toxostoma	Toxostoma crissale	Toxostoma crissale	GBIF/TaxRefine	Toxostoma crissale Henry, 1858 (Animalia)	Henry, 1858	Henry, 1858	1858	124749190
1598	species	Oriente Warbler	Paruline d'Oriente	Passeriformes	Parulidae		Teretistris	Teretistris fornsi	Teretistris fornsi	GBIF/TaxRefine	Teretistris fornsi Gundlach, 1858 (Animalia)	Gundlach, 1858	Gundlach, 1858	1858	124751457						*
1648	species	Rufous-winged Tanager	Calliste à ailes rousses	Passeriformes	Thraupidae		Tangara	Tangara lavinia	Tangara lavinia	GBIF/TaxRefine	Tangara lavinia (Cassin, 1858) (Animalia)	(Cassin, 1858)	(Cassin, 1858)	1858	124751714
1690	species	White-throated Towhee	Tohi à gorge blanche	Passeriformes	Emberizidae		Melozone	Melozone albicollis	Melozone albicollis	Avibase	Pipilo albicollis		(P. L. Sclater, 1858)	1858	111379585
1698	species	Botteri's Sparrow	Bruant de Botteri	Passeriformes	Emberizidae		Peucaea	Peucaea botterii	Peucaea botterii	Avibase	Zonotrichia botterii		(P. L. Sclater, 1858)	1858	126345547
622	species	Yellow-lored Parrot	Amazone du Yucatan	Psittaciformes	Psittacidae	Arinae	Amazona	Amazona xantholora	Amazona xantholora	GBIF/TaxRefine	Amazona xantholora (Animalia)		(Gray, 1859)	1859	126339698
137	species	Yellow-billed Loon	Plongeon à bec blanc	Gaviiformes	Gaviidae		Gavia	Gavia adamsii	Gavia adamsii	GBIF/TaxRefine	Gavia adamsii (Gray, 1859) (Animalia)	(Gray, 1859)	(Gray, 1859)	1859	131482928
694	species	Black-and-white Owl	Chouette à lignes noires	Strigiformes	Strigidae		Ciccaba	Ciccaba nigrolineata	Ciccaba nigrolineata	GBIF/TaxRefine	Ciccaba nigrolineata P. L. Sclater, 1859 (Animalia)	P. L. Sclater, 1859	P. L. Sclater, 1859	1859	119129104
740	species	White-naped Swift	Martinet à nuque blanche	Apodiformes	Apodidae	Cypseloidinae	Streptoprocne	Streptoprocne semicollaris	Streptoprocne semicollaris	Avibase	Acanthylis semicollaris		(De Saussure, 1859)	1859	126336759
863	species	Beautiful Hummingbird	Colibri charmant	Apodiformes	Trochilidae	Trochilinae	Calothorax	Calothorax pulcher	Calothorax pulcher	GBIF/TaxRefine	Calothorax pulcher Gould, 1859 (Animalia)	Gould, 1859	Gould, 1859	1859	124744432
802	species	Dusky Hummingbird	Colibri sombre	Apodiformes	Trochilidae	Trochilinae	Cynanthus	Cynanthus sordidus	Cynanthus sordidus	GBIF/TaxRefine	Cynanthus sordidus (Gould, 1859) (Animalia)	(Gould, 1859)	(Gould, 1859)	1859	124744231
825	species	Blue-tailed Hummingbird	Ariane à queue bleue	Apodiformes	Trochilidae	Trochilinae	Amazilia	Amazilia cyanura	Amazilia cyanura	GBIF/TaxRefine	Amazilia cyanura Gould, 1859 (Animalia)	Gould, 1859	Gould, 1859	1859	119128853
831	species	Violet-crowned Hummingbird	Ariane à couronne violette	Apodiformes	Trochilidae	Trochilinae	Amazilia	Amazilia violiceps	Amazilia violiceps	GBIF/TaxRefine	Amazilia violiceps (Gould, 1859) (Animalia)	(Gould, 1859)	(Gould, 1859)	1859	124744296
591	species	Green Parakeet	Conure verte	Psittaciformes	Psittacidae	Arinae	Aratinga	Aratinga holochlora	Aratinga holochlora			(P. L. Sclater, 1859)			119125957
603	species	Red-and-green Macaw	Ara chloroptère	Psittaciformes	Psittacidae	Arinae	Ara	Ara chloropterus	Ara chloropterus	Avibase	Ara chloropterus		G. R. Gray, 1859	1859	126339805
1057	species	Chestnut-backed Antbird	Alapi à dos roux	Passeriformes	Thamnophilidae		Myrmeciza	Myrmeciza exsul	Myrmeciza exsul	GBIF/TaxRefine	Myrmeciza exsul Sclater, 1859 (Animalia)	Sclater, 1859	Sclater, 1859	1859	124747056
1016	species	Tawny-winged Woodcreeper	Grimpar à ailes rousses	Passeriformes	Furnariidae	Dendrocolaptinae	Dendrocincla	Dendrocincla anabatina	Dendrocincla anabatina	GBIF/TaxRefine	Dendrocincla anabatina P. L. Sclater, 1859 (Animalia)	P. L. Sclater, 1859	P. L. Sclater, 1859	1859	119130683
1002	species	Lineated Foliage-gleaner	Anabate vergeté	Passeriformes	Furnariidae	Furnariinae	Syndactyla	Syndactyla subalaris	Syndactyla subalaris	Avibase	Anabates subalaris		(P. L. Sclater, 1859)	1859	131881821
1094	species	Rough-legged Tyrannulet	Tyranneau pattu	Passeriformes	Tyrannidae	Elaeniinae	Phyllomyias	Phyllomyias burmeisteri	Phyllomyias burmeisteri	GBIF/TaxRefine	Phyllomyias burmeisteri Cabanis & Heine, 1859 (Animalia)	Cabanis & Heine, 1859	Cabanis & Heine, 1859	1859	124762248
1096	species	Paltry Tyrannulet	Tyranneau gobemoucheron	Passeriformes	Tyrannidae	Elaeniinae	Zimmerius	Zimmerius vilissimus	Zimmerius vilissimus	Avibase	Elainia vilissima		(P. L. Sclater & Salvin, 1859)	1859	131881414
1126	species	Tufted Flycatcher	Moucherolle huppé	Passeriformes	Tyrannidae	Fluvicolinae	Mitrephanes	Mitrephanes phaeocercus	Mitrephanes phaeocercus	GBIF/TaxRefine	Mitrephanes phaeocercus (P. L. Sclater, 1859) (Animalia)	(P. L. Sclater, 1859)	(P. L. Sclater, 1859)	1859	119128088
1128	species	Greater Pewee	Moucherolle de Coues	Passeriformes	Tyrannidae	Fluvicolinae	Contopus	Contopus pertinax	Contopus pertinax	GBIF/TaxRefine	Contopus pertinax Cabanis & Heine, 1859 (Animalia)	Cabanis & Heine, 1859	Cabanis & Heine, 1859	1859	124746584
1131	species	Western Wood-Pewee	Pioui de l'Ouest	Passeriformes	Tyrannidae	Fluvicolinae	Contopus	Contopus sordidulus	Contopus sordidulus	Avibase	Contopus sordidulus		P. L. Sclater, 1859	1859	126340562
1142	species	White-throated Flycatcher	Moucherolle à gorge blanche	Passeriformes	Tyrannidae	Fluvicolinae	Empidonax	Empidonax albigularis	Empidonax albigularis	GBIF/TaxRefine	Empidonax albigularis P. L. Sclater & Salvin, 1859 (Animalia)	P. L. Sclater & Salvin, 1859	P. L. Sclater & Salvin, 1859	1859	119130910
1188	species	Sulphur-bellied Flycatcher	Tyran tigré	Passeriformes	Tyrannidae	Tyranninae	Myiodynastes	Myiodynastes luteiventris	Myiodynastes luteiventris	Avibase	Myiodynastes luteiventris		P. L. Sclater, 1859	1859	126340491
2024	species	One-colored Becard	Bécarde unicolore	Passeriformes	Tityridae		Pachyramphus	Pachyramphus homochrous	Pachyramphus homochrous	GBIF/TaxRefine	Pachyramphus homochrous P. L. Sclater, 1859 (Animalia)	P. L. Sclater, 1859	P. L. Sclater, 1859	1859	119132907
1234	species	Thick-billed Vireo	Viréo à bec fort	Passeriformes	Vireonidae		Vireo	Vireo crassirostris	Vireo crassirostris	GBIF/TaxRefine	Vireo crassirostris (Bryant, 1859) (Animalia)	(Bryant, 1859)	(Bryant, 1859)	1859	124747887
1262	species	Tawny-crowned Greenlet	Viréon à calotte rousse	Passeriformes	Vireonidae		Hylophilus	Hylophilus ochraceiceps	Hylophilus ochraceiceps	GBIF/TaxRefine	Hylophilus ochraceiceps Sclater, 1859 (Animalia)	Sclater, 1859	Sclater, 1859	1859	124747921
1266	species	Green Shrike-Vireo	Smaragdan émeraude	Passeriformes	Vireonidae		Vireolanius	Vireolanius pulchellus	Vireolanius pulchellus	GBIF/TaxRefine	Vireolanius pulchellus Sclater & Salvin, 1859 (Animalia)	Sclater & Salvin, 1859	Sclater & Salvin, 1859	1859	124747873
1322	species	Bahama Swallow	Hirondelle des Bahamas	Passeriformes	Hirundinidae	Hirundininae	Tachycineta	Tachycineta cyaneoviridis	Tachycineta cyaneoviridis	Avibase	Hirundo cyaneoviridis		(H. Bryant, 1859)	1859	126343020
1359	species	Boucard's Wren	Troglodyte de Boucard	Passeriformes	Troglodytidae		Campylorhynchus	Campylorhynchus jocosus	Campylorhynchus jocosus	GBIF/TaxRefine	Campylorhynchus jocosus Sclater, 1859 (Animalia)	Sclater, 1859	Sclater, 1859	1859	124749231
1446	species	Russet Nightingale-Thrush	Grive roussâtre	Passeriformes	Turdidae		Catharus	Catharus occidentalis	Catharus occidentalis	GBIF/TaxRefine	Catharus occidentalis Sclater, 1859 (Animalia)	Sclater, 1859	Sclater, 1859	1859	124748682
1479	species	Aztec Thrush	Grive aztèque	Passeriformes	Turdidae		Ridgwayia	Ridgwayia pinicola	Ridgwayia pinicola	Avibase	Turdus pinicola		(P. L. Sclater, 1859)	1859	126344201
1592	species	Black-polled Yellowthroat	Paruline à face noire	Passeriformes	Parulidae		Geothlypis	Geothlypis speciosa	Geothlypis speciosa	GBIF/TaxRefine	Geothlypis speciosa P. L. Sclater, 1859 (Animalia)	P. L. Sclater, 1859	P. L. Sclater, 1859	1859	119131272
1653	species	Shining Honeycreeper	Guit-guit brillant	Passeriformes	Thraupidae		Cyanerpes	Cyanerpes lucidus	Cyanerpes lucidus	GBIF/TaxRefine	Cyanerpes lucidus (P. L. Sclater & Salvin, 1859) (Animalia)	(P. L. Sclater & Salvin, 1859)	(P. L. Sclater & Salvin, 1859)	1859	119130591
1777	species	Jamaican Blackbird	Carouge de la Jamaïque	Passeriformes	Icteridae		Nesopsar	Nesopsar nigerrimus	Nesopsar nigerrimus	GBIF/TaxRefine	Nesopsar nigerrimus (Osburn, 1859) (Animalia)	(Osburn, 1859)	(Osburn, 1859)	1859	124752011
10161	species	Happy Wren	Troglodyte joyeux	Passeriformes	Troglodytidae		Pheugopedius	Pheugopedius felix	Pheugopedius felix	GBIF/TaxRefine	Pheugopedius felix (Animalia)		Sclater, PL, 1860	1860	126343986
10291	species	Bay Wren	Troglodyte à calotte noire	Passeriformes	Troglodytidae		Cantorchilus	Cantorchilus nigricapillus	Cantorchilus nigricapillus	GBIF/TaxRefine	Cantorchilus nigricapillus (Animalia)		(PL Sclater, 1860)	1860	126343967
5	species	Slaty-breasted Tinamou	Tinamou de Boucard	Tinamiformes	Tinamidae		Crypturellus	Crypturellus boucardi	Crypturellus boucardi	GBIF/TaxRefine	Crypturellus boucardi (P. L. Sclater, 1860) (Animalia)	(P. L. Sclater, 1860)	(P. L. Sclater, 1860)	1860	119123792
229	species	Chinese Egret	Aigrette de Chine	Pelecaniformes	Ardeidae		Egretta	Egretta eulophotes	Egretta eulophotes	GBIF/TaxRefine	Egretta eulophotes (Swinhoe, 1860) (Animalia)	(Swinhoe, 1860)	(Swinhoe, 1860)	1860	124746038	A
280	species	Gundlach's Hawk	Épervier de Cuba	Accipitriformes	Accipitridae		Accipiter	Accipiter gundlachi	Accipiter gundlachi	GBIF/TaxRefine	Accipiter gundlachi Lawrence, 1860 (Animalia)	Lawrence, 1860	Lawrence, 1860	1860	124745789
335	species	Ruddy Crake	Râle roux	Gruiformes	Rallidae		Laterallus	Laterallus ruber	Laterallus ruber	Avibase	Corethrura rubra		(P. L. Sclater & Salvin, 1860)	1860	126337481
523	species	Guadalupe Murrelet	Guillemot de Xantus	Charadriiformes	Alcidae		Synthliboramphus	Synthliboramphus hypoleucus	Synthliboramphus hypoleucus	Avibase	Brachyramphus hypoleucus		(Xántus de Vesey, 1860)	1860	126338211
546	species	Short-billed Pigeon	Pigeon à bec noir	Columbiformes	Columbidae		Patagioenas	Patagioenas nigrirostris	Patagioenas nigrirostris	Avibase	Columba nigrirostris		(P. L. Sclater, 1860)	1860	126336345
695	species	Spotted Owl	Chouette tachetée	Strigiformes	Strigidae		Strix	Strix occidentalis	Strix occidentalis	GBIF/TaxRefine	Strix occidentalis (Xantus de Vesey, 1860) (Animalia)	(Xantus de Vesey, 1860)	(Xantus de Vesey, 1860)	1860	119126096
720	species	Greater Antillean Nightjar	Engoulevent peut-on-voir	Caprimulgiformes	Caprimulgidae	Caprimulginae	Antrostomus	Antrostomus cubanensis	Antrostomus cubanensis	GBIF/TaxRefine	Antrostomus cubanensis (Lawrence, 1860) (Animalia)	(Lawrence, 1860)	(Lawrence, 1860)	1860	110465222
808	species	Fiery-throated Hummingbird	Colibri insigne	Apodiformes	Trochilidae	Trochilinae	Panterpe	Panterpe insignis	Panterpe insignis	GBIF/TaxRefine	Panterpe insignis Cabanis & Heine, 1860 (Animalia)	Cabanis & Heine, 1860	Cabanis & Heine, 1860	1860	124744240
814	species	Xantus's Hummingbird	Saphir de Xantus	Apodiformes	Trochilidae	Trochilinae	Hylocharis	Hylocharis xantusii	Hylocharis xantusii	GBIF/TaxRefine	Hylocharis xantusii (Lawrence, 1860) (Animalia)	(Lawrence, 1860)	(Lawrence, 1860)	1860	124744245
618	species	Brown-hooded Parrot	Caïque à capuchon	Psittaciformes	Psittacidae	Arinae	Pyrilia	Pyrilia haematotis	Pyrilia haematotis	GBIF/TaxRefine	Pyrilia haematotis (Sclater & Salvin, 1860) (Animalia)	(Sclater & Salvin, 1860)	(Sclater & Salvin, 1860)	1860	124743981
1041	species	Russet Antshrike	Batara rousset	Passeriformes	Thamnophilidae		Thamnistes	Thamnistes anabatinus	Thamnistes anabatinus	GBIF/TaxRefine	Thamnistes anabatinus Sclater & Salvin, 1860 (Animalia)	Sclater & Salvin, 1860	Sclater & Salvin, 1860	1860	124746946
1063	species	Ocellated Antbird	Fourmilier ocellé	Passeriformes	Thamnophilidae		Phaenostictus	Phaenostictus mcleannani	Phaenostictus mcleannani	GBIF/TaxRefine	Phaenostictus mcleannani (Lawrence, 1860) (Animalia)	(Lawrence, 1860)	(Lawrence, 1860)	1860	124747093
1034	species	Black-crowned Antpitta	Pittasome à tête noire	Passeriformes	Conopophagidae		Pittasoma	Pittasoma michleri	Pittasoma michleri	GBIF/TaxRefine	Pittasoma michleri Cassin, 1860 (Animalia)	Cassin, 1860	Cassin, 1860	1860	124747385
1017	species	Ruddy Woodcreeper	Grimpar roux	Passeriformes	Furnariidae	Dendrocolaptinae	Dendrocincla	Dendrocincla homochroa	Dendrocincla homochroa	GBIF/TaxRefine	Dendrocincla homochroa (P. L. Sclater, 1860) (Animalia)	(P. L. Sclater, 1860)	(P. L. Sclater, 1860)	1860	119130686
1028	species	Spotted Woodcreeper	Grimpar tacheté	Passeriformes	Furnariidae	Dendrocolaptinae	Xiphorhynchus	Xiphorhynchus erythropygius	Xiphorhynchus erythropygius	GBIF/TaxRefine	Xiphorhynchus erythropygius (P. L. Sclater, 1860) (Animalia)	(P. L. Sclater, 1860)	(P. L. Sclater, 1860)	1860	119134936
1033	species	Brown-billed Scythebill	Grimpar à bec brun	Passeriformes	Furnariidae	Dendrocolaptinae	Campylorhamphus	Campylorhamphus pusillus	Campylorhamphus pusillus	Avibase	Xiphorhynchus pusillus		(P. L. Sclater, 1860)	1860	126341056
994	species	Red-faced Spinetail	Synallaxe à face rouge	Passeriformes	Furnariidae	Furnariinae	Cranioleuca	Cranioleuca erythrops	Cranioleuca erythrops	Avibase	Synallaxis erythrops		(P. L. Sclater, 1860)	1860	126341241
1070	species	Yellow-bellied Tyrannulet	Tyranneau à ventre jaune	Passeriformes	Tyrannidae	Elaeniinae	Ornithion	Ornithion semiflavum	Ornithion semiflavum	Avibase	Tyrannulus semiflavus		(Sclater & Salvin, 1860)	1860	126340355
1107	species	Brownish Twistwing	Platyrhynque brun	Passeriformes	Tyrannidae	Platyrinchinae	Cnipodectes	Cnipodectes subbrunneus	Cnipodectes subbrunneus	GBIF/TaxRefine	Cnipodectes subbrunneus (P. L. Sclater, 1860) (Animalia)	(P. L. Sclater, 1860)	(P. L. Sclater, 1860)	1860	119130344
1112	species	Stub-tailed Spadebill	Platyrhynque à queue courte	Passeriformes	Tyrannidae	Platyrinchinae	Platyrinchus	Platyrinchus cancrominus	Platyrinchus cancrominus	GBIF/TaxRefine	Platyrinchus cancrominus P. L. Sclater & Salvin, 1860 (Animalia)	P. L. Sclater & Salvin, 1860	P. L. Sclater & Salvin, 1860	1860	119133375
1117	species	Tawny-breasted Flycatcher	Moucherolle hérissé	Passeriformes	Tyrannidae	Fluvicolinae	Myiobius	Myiobius villosus	Myiobius villosus	GBIF/TaxRefine	Myiobius villosus P. L. Sclater, 1860 (Animalia)	P. L. Sclater, 1860	P. L. Sclater, 1860	1860	119132398
1162	species	Rufous Mourner	Tyran plaintif	Passeriformes	Tyrannidae	Tyranninae	Rhytipterna	Rhytipterna holerythra	Rhytipterna holerythra	Avibase	Lipaugus holerythrus		(Sclater & Salvin, 1860)	1860	131881396
1166	species	Panama Flycatcher	Tyran du Panama	Passeriformes	Tyrannidae	Tyranninae	Myiarchus	Myiarchus panamensis	Myiarchus panamensis	GBIF/TaxRefine	Myiarchus panamensis Lawrence, 1860 (Animalia)	Lawrence, 1860	Lawrence, 1860	1860	124746705
10741	species	Northern Schiffornis	Antriade du Verapaz	Passeriformes	Tityridae		Schiffornis	Schiffornis veraepacis	Schiffornis veraepacis	GBIF/TaxRefine	Schiffornis veraepacis (PL Sclater & Salvin, 1860) (Animalia)	(PL Sclater & Salvin, 1860)	(P. L. Sclater & Salvin, 1860)	1860	131728772
1202	species	Rufous Piha	Piauhau roux	Passeriformes	Cotingidae		Lipaugus	Lipaugus unirufus	Lipaugus unirufus	GBIF/TaxRefine	Lipaugus unirufus P. L. Sclater, 1860 (Animalia)	P. L. Sclater, 1860	P. L. Sclater, 1860	1860	119131886
10211	species	Banded Wren	Troglodyte barré	Passeriformes	Troglodytidae		Thryophilus	Thryophilus pleurostictus	Thryophilus pleurostictus	Avibase	Thryothorus pleurostictus		P. L. Sclater, 1860	1860	126343976
1398	species	Song Wren	Troglodyte chanteur	Passeriformes	Troglodytidae		Cyphorhinus	Cyphorhinus phaeocephalus	Cyphorhinus phaeocephalus	GBIF/TaxRefine	Cyphorhinus phaeocephalus Sclater, 1860 (Animalia)	Sclater, 1860	Sclater, 1860	1860	124749301
2013	species	White-lored Gnatcatcher	Gobemoucheron à face blanche	Passeriformes	Polioptilidae		Polioptila	Polioptila albiloris	Polioptila albiloris	GBIF/TaxRefine	Polioptila albiloris Sclater & Salvin, 1860 (Animalia)	Sclater & Salvin, 1860	Sclater & Salvin, 1860	1860	124749313
1495	species	Gray Thrasher	Moqueur gris	Passeriformes	Mimidae		Toxostoma	Toxostoma cinereum	Toxostoma cinereum	GBIF/TaxRefine	Toxostoma cinereum (Xantus de Vesey, 1860) (Animalia)	(Xantus de Vesey, 1860)	(Xantus de Vesey, 1860)	1860	119126548
1538	species	Virginia's Warbler	Paruline de Virginia	Passeriformes	Parulidae		Oreothlypis	Oreothlypis virginiae	Oreothlypis virginiae	GBIF/TaxRefine	Oreothlypis virginiae (Baird, 1860) (Animalia)	(Baird, 1860)	(Baird, 1860)	1860	110560326
1591	species	Olive-crowned Yellowthroat	Paruline des bambous	Passeriformes	Parulidae		Geothlypis	Geothlypis semiflava	Geothlypis semiflava	Avibase	Geothlypis semiflava		P. L. Sclater, 1860	1860	126345810
1552	species	Golden-cheeked Warbler	Paruline à dos noir	Passeriformes	Parulidae		Setophaga	Setophaga chrysoparia	Setophaga chrysoparia	Avibase	Dendroeca [sic] chrysoparia		(P. L. Sclater & Salvin, 1860)	1860	126345854
1664	species	Thick-billed Seed-Finch	Sporophile à bec fort	Passeriformes	Emberizidae		Oryzoborus	Oryzoborus funereus	Oryzoborus funereus			P. L. Sclater, 1860			119144685						*
1948	species	Lemon-spectacled Tanager	Habia à lunettes	Passeriformes	Cardinalidae		Chlorothraupis	Chlorothraupis olivacea	Chlorothraupis olivacea	GBIF/TaxRefine	Chlorothraupis olivacea (Cassin, 1860) (Animalia)	(Cassin, 1860)	(Cassin, 1860)	1860	124751576
1890	species	Greater Akialoa	Hémignathe à long bec	Passeriformes	Fringillidae	Carduelinae	Hemignathus	Hemignathus ellisianus	Hemignathus ellisianus	GBIF/TaxRefine	Hemignathus ellisianus (G. R. Gray, 1860) (Animalia)	(G. R. Gray, 1860)	(G. R. Gray, 1860)	1860	119128007		H
1541	species	Flame-throated Warbler	Paruline embrasée	Passeriformes	Parulidae		Oreothlypis	Oreothlypis gutturalis	Oreothlypis gutturalis	GBIF/TaxRefine	Oreothlypis gutturalis (Animalia)		(Cabanis, 1861)	1861	126345793
18	species	Ross's Goose	Oie de Ross	Anseriformes	Anatidae	Anserinae	Chen	Chen rossii	Chen rossii	GBIF/TaxRefine	Chen rossii (Cassin, 1861) (Animalia)	(Cassin, 1861)	(Cassin, 1861)	1861	119124199
286	species	Semiplumbeous Hawk	Buse semiplombée	Accipitriformes	Accipitridae		Leucopternis	Leucopternis semiplumbeus	Leucopternis semiplumbeus	GBIF/TaxRefine	Leucopternis semiplumbeus Lawrence, 1861 (Animalia)	Lawrence, 1861	Lawrence, 1861	1861	124745810
336	species	White-throated Crake	Râle à menton blanc	Gruiformes	Rallidae		Laterallus	Laterallus albigularis	Laterallus albigularis	GBIF/TaxRefine	Laterallus albigularis (Lawrence, 1861) (Animalia)	(Lawrence, 1861)	(Lawrence, 1861)	1861	127942360
437	species	Baird's Sandpiper	Bécasseau de Baird	Charadriiformes	Scolopacidae	Scolopacinae	Calidris	Calidris bairdii	Calidris bairdii	GBIF/TaxRefine	Calidris bairdii (Coues, 1861) (Animalia)	(Coues, 1861)	(Coues, 1861)	1861	131482719
691	species	Elf Owl	Chevêchette des saguaros	Strigiformes	Strigidae		Micrathene	Micrathene whitneyi	Micrathene whitneyi	GBIF/TaxRefine	Micrathene whitneyi (J. G. Cooper, 1861) (Animalia)	(J. G. Cooper, 1861)	(J. G. Cooper, 1861)	1861	119126088
797	species	Garden Emerald	Émeraude du Panama	Apodiformes	Trochilidae	Trochilinae	Chlorostilbon	Chlorostilbon assimilis	Chlorostilbon assimilis	GBIF/TaxRefine	Chlorostilbon assimilis Lawrence, 1861 (Animalia)	Lawrence, 1861	Lawrence, 1861	1861	124744219
841	species	Bronze-tailed Plumeleteer	Colibri à queue bronzée	Apodiformes	Trochilidae	Trochilinae	Chalybura	Chalybura urochrysia	Chalybura urochrysia	GBIF/TaxRefine	Chalybura urochrysia (Gould, 1861) (Animalia)	(Gould, 1861)	(Gould, 1861)	1861	131881780
1979	species	Spot-crowned Barbet	Cabézon à calotte tachetée	Piciformes	Capitonidae		Capito	Capito maculicoronatus	Capito maculicoronatus	GBIF/TaxRefine	Capito maculicoronatus Lawrence, 1861 (Animalia)	Lawrence, 1861	Lawrence, 1861	1861	124743132
930	species	Fiery-billed Aracari	Araçari de Frantzius	Piciformes	Ramphastidae	Ramphastinae	Pteroglossus	Pteroglossus frantzii	Pteroglossus frantzii	GBIF/TaxRefine	Pteroglossus frantzii Cabanis, 1861 (Animalia)	Cabanis, 1861	Cabanis, 1861	1861	124743159
588	species	Sulphur-winged Parakeet	Conure de Hoffmann	Psittaciformes	Psittacidae	Arinae	Pyrrhura	Pyrrhura hoffmanni	Pyrrhura hoffmanni	GBIF/TaxRefine	Pyrrhura hoffmanni (Cabanis, 1861) (Animalia)	(Cabanis, 1861)	(Cabanis, 1861)	1861	124743944
1935	species	Streak-chested Antpitta	Grallaire à lunettes	Passeriformes	Grallariidae		Hylopezus	Hylopezus perspicillatus	Hylopezus perspicillatus	GBIF/TaxRefine	Hylopezus perspicillatus (Lawrence, 1861) (Animalia)	(Lawrence, 1861)	(Lawrence, 1861)	1861	124747417
1086	species	Greater Antillean Elaenia	Élénie sara	Passeriformes	Tyrannidae	Elaeniinae	Elaenia	Elaenia fallax	Elaenia fallax	GBIF/TaxRefine	Elaenia fallax P. L. Sclater, 1861 (Animalia)	P. L. Sclater, 1861	P. L. Sclater, 1861	1861	119130851
1185	species	Golden-bellied Flycatcher	Tyran à ventre d'or	Passeriformes	Tyrannidae	Tyranninae	Myiodynastes	Myiodynastes hemichrysus	Myiodynastes hemichrysus	GBIF/TaxRefine	Myiodynastes hemichrysus (Cabanis, 1861) (Animalia)	(Cabanis, 1861)	(Cabanis, 1861)	1861	119132411
2028	species	Cinnamon Becard	Bécarde cannelle	Passeriformes	Tityridae		Pachyramphus	Pachyramphus cinnamomeus	Pachyramphus cinnamomeus	GBIF/TaxRefine	Pachyramphus cinnamomeus Lawrence, 1861 (Animalia)	Lawrence, 1861	Lawrence, 1861	1861	131881681
1238	species	Jamaican Vireo	Viréo de la Jamaïque	Passeriformes	Vireonidae		Vireo	Vireo modestus	Vireo modestus	Avibase	Vireo modestus		P. L. Sclater, 1861	1861	126341867
1246	species	Blue Mountain Vireo	Viréo d'Osburn	Passeriformes	Vireonidae		Vireo	Vireo osburni	Vireo osburni	GBIF/TaxRefine	Vireo osburni (Sclater, 1861) (Animalia)	(Sclater, 1861)	(Sclater, 1861)	1861	124747894
1396	species	Nightingale Wren	Troglodyte philomèle	Passeriformes	Troglodytidae		Microcerculus	Microcerculus philomela	Microcerculus philomela	GBIF/TaxRefine	Microcerculus philomela (Salvin, 1861) (Animalia)	(Salvin, 1861)	(Salvin, 1861)	1861	124749297
1358	species	Spotted Wren	Troglodyte tacheté	Passeriformes	Troglodytidae		Campylorhynchus	Campylorhynchus gularis	Campylorhynchus gularis	GBIF/TaxRefine	Campylorhynchus gularis Sclater, 1861 (Animalia)	Sclater, 1861	Sclater, 1861	1861	124749229
10281	species	Plain Wren	Troglodyte modeste	Passeriformes	Troglodytidae		Cantorchilus	Cantorchilus modestus	Cantorchilus modestus	Avibase	Thryothorus modestus		Cabanis, 1861	1861	126343965
1418	species	Gray-streaked Flycatcher	Gobemouche à taches grises	Passeriformes	Muscicapidae		Muscicapa	Muscicapa griseisticta	Muscicapa griseisticta	GBIF/TaxRefine	Muscicapa griseisticta (Swinhoe, 1861) (Animalia)	(Swinhoe, 1861)	(Swinhoe, 1861)	1861	124748804	A
1447	species	Ruddy-capped Nightingale-Thrush	Grive à calotte rousse	Passeriformes	Turdidae		Catharus	Catharus frantzii	Catharus frantzii	GBIF/TaxRefine	Catharus frantzii Cabanis, 1861 (Animalia)	Cabanis, 1861	Cabanis, 1861	1861	124748683
1461	species	Sooty Thrush	Merle fuligineux	Passeriformes	Turdidae		Turdus	Turdus nigrescens	Turdus nigrescens	GBIF/TaxRefine	Turdus nigrescens Cabanis, 1861 (Animalia)	Cabanis, 1861	Cabanis, 1861	1861	124748730
1463	species	Mountain Thrush	Merle de montagne	Passeriformes	Turdidae		Turdus	Turdus plebejus	Turdus plebejus	GBIF/TaxRefine	Turdus plebejus Cabanis, 1861 (Animalia)	Cabanis, 1861	Cabanis, 1861	1861	124748744
1225	species	Oahu Oo	Moho d'Oahu	Passeriformes	Mohoidae		Moho	Moho apicalis	Moho apicalis	Avibase	Moho apicalis		Gould, 1861	1861	126343845		H			†
1528	species	Long-tailed Silky-flycatcher	Ptilogon à longue queue	Passeriformes	Ptiliogonatidae		Ptiliogonys	Ptiliogonys caudatus	Ptiliogonys caudatus	GBIF/TaxRefine	Ptiliogonys caudatus Cabanis, 1861 [=> Ptilogonys caudatus Cabanis, 1861] (Animalia)	Cabanis, 1861	Cabanis, 1861	1861	119150006
1540	species	Lucy's Warbler	Paruline de Lucy	Passeriformes	Parulidae		Oreothlypis	Oreothlypis luciae	Oreothlypis luciae	GBIF/TaxRefine	Oreothlypis luciae Cooper, 1861 (Animalia)	Cooper, 1861	Cooper, 1861	1861	110438742
1946	species	Dusky-faced Tanager	Tangara obscur	Passeriformes	Thraupidae		Mitrospingus	Mitrospingus cassinii	Mitrospingus cassinii	GBIF/TaxRefine	Mitrospingus cassinii (Lawrence, 1861) (Animalia)	(Lawrence, 1861)	(Lawrence, 1861)	1861	124751573						*
1668	species	Slaty Flowerpiercer	Percefleur ardoisé	Passeriformes	Emberizidae		Diglossa	Diglossa plumbea	Diglossa plumbea	GBIF/TaxRefine	Diglossa plumbea Cabanis, 1861 (Animalia)	Cabanis, 1861	Cabanis, 1861	1861	124751890						*
1676	species	Large-footed Finch	Tohi à grands pieds	Passeriformes	Emberizidae		Pezopetes	Pezopetes capitalis	Pezopetes capitalis	GBIF/TaxRefine	Pezopetes capitalis Cabanis, 1861 (Animalia)	Cabanis, 1861	Cabanis, 1861	1861	124751382
1681	species	Green-backed Sparrow	Tohi à dos vert	Passeriformes	Emberizidae		Arremonops	Arremonops chloronotus	Arremonops chloronotus	GBIF/TaxRefine	Arremonops chloronotus (Salvin, 1861) (Animalia)	(Salvin, 1861)	(Salvin, 1861)	1861	124751354
1685	species	White-eared Ground-Sparrow	Tohi oreillard	Passeriformes	Emberizidae		Melozone	Melozone leucotis	Melozone leucotis	GBIF/TaxRefine	Melozone leucotis Cabanis, 1861 (Animalia)	Cabanis, 1861	Cabanis, 1861	1861	124751346
1951	species	Red-throated Ant-Tanager	Habia à gorge rouge	Passeriformes	Cardinalidae		Habia	Habia fuscicauda	Habia fuscicauda	GBIF/TaxRefine	Habia fuscicauda (Cabanis, 1861) (Animalia)	(Cabanis, 1861)	(Cabanis, 1861)	1861	124751598
1665	species	Blue Seedeater	Évêque bleu	Passeriformes	Cardinalidae		Amaurospiza	Amaurospiza concolor	Amaurospiza concolor	GBIF/TaxRefine	Amaurospiza concolor Cabanis, 1861 (Animalia)	Cabanis, 1861	Cabanis, 1861	1861	124761617
1832	species	Yellow-crowned Euphonia	Organiste à calotte jaune	Passeriformes	Fringillidae	Euphoniinae	Euphonia	Euphonia luteicapilla	Euphonia luteicapilla	GBIF/TaxRefine	Euphonia luteicapilla (Cabanis, 1861) (Animalia)	(Cabanis, 1861)	(Cabanis, 1861)	1861	124751658
1843	species	Yellow-collared Chlorophonia	Organiste à col jaune	Passeriformes	Fringillidae	Euphoniinae	Chlorophonia	Chlorophonia flavirostris	Chlorophonia flavirostris	Avibase	Chlorophonia flavirostris		P. L. Sclater, 1861	1861	126345267	A
1845	species	Golden-browed Chlorophonia	Organiste à sourcils jaunes	Passeriformes	Fringillidae	Euphoniinae	Chlorophonia	Chlorophonia callophrys	Chlorophonia callophrys	GBIF/TaxRefine	Chlorophonia callophrys (Cabanis, 1861) (Animalia)	(Cabanis, 1861)	(Cabanis, 1861)	1861	124751686
9711	species	Gray Hawk	Buse grise	Accipitriformes	Accipitridae		Buteo	Buteo plagiatus	Buteo plagiatus	Avibase	Asturina plagiata		(Schlegel, 1862)	1862
165	species	Parkinson's Petrel	Puffin de Parkinson	Procellariiformes	Procellariidae		Procellaria	Procellaria parkinsoni	Procellaria parkinsoni	Avibase	Procellaria parkinsoni		G. R. Gray, 1862	1862	126337701				N
728	species	Spot-tailed Nightjar	Engoulevent à queue étoilée	Caprimulgiformes	Caprimulgidae	Caprimulginae	Hydropsalis	Hydropsalis maculicaudus	Hydropsalis maculicaudus	GBIF/TaxRefine	Hydropsalis maculicaudus (Lawrence, 1862) (Animalia)	(Lawrence, 1862)	(Lawrence, 1862)	1862	126391792
748	species	Gray-rumped Swift	Martinet à croupion gris	Apodiformes	Apodidae	Chaeturinae	Chaetura	Chaetura cinereiventris	Chaetura cinereiventris	Avibase	Chaetura cinereiventris		P. L. Sclater, 1862	1862	126336812
949	species	Red-crowned Woodpecker	Pic à couronne rouge	Piciformes	Picidae	Picinae	Melanerpes	Melanerpes rubricapillus	Melanerpes rubricapillus	GBIF/TaxRefine	Melanerpes rubricapillus (Cabanis, 1862) (Animalia)	(Cabanis, 1862)	(Cabanis, 1862)	1862	131881947
951	species	Hoffmann's Woodpecker	Pic de Hoffmann	Piciformes	Picidae	Picinae	Melanerpes	Melanerpes hoffmannii	Melanerpes hoffmannii	GBIF/TaxRefine	Melanerpes hoffmannii (Cabanis, 1862) (Animalia)	(Cabanis, 1862)	(Cabanis, 1862)	1862	124742899
974	species	Stripe-cheeked Woodpecker	Pic bridé	Piciformes	Picidae	Picinae	Piculus	Piculus callopterus	Piculus callopterus	GBIF/TaxRefine	Piculus callopterus (Lawrence, 1862) (Animalia)	(Lawrence, 1862)	(Lawrence, 1862)	1862	124742981
315	species	Slaty-backed Forest-Falcon	Carnifex ardoisé	Falconiformes	Falconidae	Micrasturinae	Micrastur	Micrastur mirandollei	Micrastur mirandollei	GBIF/TaxRefine	Micrastur mirandollei (Schlegel, 1862) (Animalia)	(Schlegel, 1862)	(Schlegel, 1862)	1862	124745903
473	species	Checker-throated Antwren	Myrmidon fauve	Passeriformes	Thamnophilidae		Epinecrophylla	Epinecrophylla fulviventris	Epinecrophylla fulviventris	GBIF/TaxRefine	Epinecrophylla fulviventris (Lawrence, 1862) (Animalia)	(Lawrence, 1862)	(Lawrence, 1862)	1862	124746970
1027	species	Black-striped Woodcreeper	Grimpar maillé	Passeriformes	Furnariidae	Dendrocolaptinae	Xiphorhynchus	Xiphorhynchus lachrymosus	Xiphorhynchus lachrymosus	GBIF/TaxRefine	Xiphorhynchus lachrymosus (Lawrence, 1862) (Animalia)	(Lawrence, 1862)	(Lawrence, 1862)	1862	124747359
1071	species	Brown-capped Tyrannulet	Tyranneau à tête brune	Passeriformes	Tyrannidae	Elaeniinae	Ornithion	Ornithion brunneicapillus	Ornithion brunneicapillus	GBIF/TaxRefine	Ornithion brunneicapillus (Lawrence, 1862) (Animalia)	(Lawrence, 1862)	(Lawrence, 1862)	1862	124746439
1092	species	Yellow-green Tyrannulet	Tyranneau jaune-vert	Passeriformes	Tyrannidae	Elaeniinae	Phylloscartes	Phylloscartes flavovirens	Phylloscartes flavovirens	GBIF/TaxRefine	Phylloscartes flavovirens (Lawrence, 1862) (Animalia)	(Lawrence, 1862)	(Lawrence, 1862)	1862	124746525
1103	species	Southern Bentbill	Tyranneau de Lawrence	Passeriformes	Tyrannidae	Platyrinchinae	Oncostoma	Oncostoma olivaceum	Oncostoma olivaceum	GBIF/TaxRefine	Oncostoma olivaceum (Lawrence, 1862) (Animalia)	(Lawrence, 1862)	(Lawrence, 1862)	1862	124746538
1183	species	Gray-capped Flycatcher	Tyran à tête grise	Passeriformes	Tyrannidae	Tyranninae	Myiozetetes	Myiozetetes granadensis	Myiozetetes granadensis	GBIF/TaxRefine	Myiozetetes granadensis Lawrence, 1862 (Animalia)	Lawrence, 1862	Lawrence, 1862	1862	124746753
1184	species	White-ringed Flycatcher	Tyran diadème	Passeriformes	Tyrannidae	Tyranninae	Conopias	Conopias albovittatus	Conopias albovittatus	GBIF/TaxRefine	Conopias albovittatus (Lawrence, 1862) (Animalia)	(Lawrence, 1862)	(Lawrence, 1862)	1862	124746742
1253	species	Golden Vireo	Viréo doré	Passeriformes	Vireonidae		Vireo	Vireo hypochryseus	Vireo hypochryseus	GBIF/TaxRefine	Vireo hypochryseus Sclater, 1862 (Animalia)	Sclater, 1862	Sclater, 1862	1862	124747890
1263	species	Golden-fronted Greenlet	Viréon à front d'or	Passeriformes	Vireonidae		Hylophilus	Hylophilus aurantiifrons	Hylophilus aurantiifrons	GBIF/TaxRefine	Hylophilus aurantiifrons Lawrence, 1862 (Animalia)	Lawrence, 1862	Lawrence, 1862	1862	131498029
1353	species	White-headed Wren	Troglodyte à tête blanche	Passeriformes	Troglodytidae		Campylorhynchus	Campylorhynchus albobrunneus	Campylorhynchus albobrunneus	GBIF/TaxRefine	Campylorhynchus albobrunneus (Lawrence, 1862) (Animalia)	(Lawrence, 1862)	(Lawrence, 1862)	1862	124749239
1465	species	Pale-vented Thrush	Merle cul-blanc	Passeriformes	Turdidae		Turdus	Turdus obsoletus	Turdus obsoletus	GBIF/TaxRefine	Turdus obsoletus Lawrence, 1862 (Animalia)	Lawrence, 1862	Lawrence, 1862	1862	124748747
1497	species	Ocellated Thrasher	Moqueur ocellé	Passeriformes	Mimidae		Toxostoma	Toxostoma ocellatum	Toxostoma ocellatum	GBIF/TaxRefine	Toxostoma ocellatum (Sclater, 1862) (Animalia)	(Sclater, 1862)	(Sclater, 1862)	1862	124749187
1649	species	Scarlet-thighed Dacnis	Dacnis à cuisses rouges	Passeriformes	Thraupidae		Dacnis	Dacnis venusta	Dacnis venusta	GBIF/TaxRefine	Dacnis venusta Lawrence, 1862 (Animalia)	Lawrence, 1862	Lawrence, 1862	1862	124751745
1658	species	Slate-colored Seedeater	Sporophile ardoisé	Passeriformes	Emberizidae		Sporophila	Sporophila schistacea	Sporophila schistacea	Avibase	Spermophila schistacea		(Lawrence, 1862)	1862	131881402						*
1776	species	Yellow-shouldered Blackbird	Carouge de Porto Rico	Passeriformes	Icteridae		Agelaius	Agelaius xanthomus	Agelaius xanthomus	GBIF/TaxRefine	Agelaius xanthomus (P. L. Sclater, 1862) (Animalia)	(P. L. Sclater, 1862)	(P. L. Sclater, 1862)	1862	119126858
150	species	Kermadec Petrel	Pétrel des Kermadec	Procellariiformes	Procellariidae		Pterodroma	Pterodroma neglecta	Pterodroma neglecta	GBIF/TaxRefine	Pterodroma neglecta (Schlegel, 1863) (Animalia)	(Schlegel, 1863)	(Schlegel, 1863)	1863	124746222	A
343	species	Rufous-necked Wood-Rail	Râle à cou roux	Gruiformes	Rallidae		Aramides	Aramides axillaris	Aramides axillaris	GBIF/TaxRefine	Aramides axillaris Lawrence, 1863 (Animalia)	Lawrence, 1863	Lawrence, 1863	1863	124745215
757	species	Great Swallow-tailed Swift	Martinet de San Geronimo	Apodiformes	Apodidae	Apodinae	Panyptila	Panyptila sanctihieronymi	Panyptila sanctihieronymi	GBIF/TaxRefine	Panyptila sanctihieronymi Salvin, 1863 (Animalia)	Salvin, 1863	Salvin, 1863	1863	124744107
767	species	Tooth-billed Hummingbird	Colibri d'Équateur	Apodiformes	Trochilidae	Trochilinae	Androdon	Androdon aequatorialis	Androdon aequatorialis	GBIF/TaxRefine	Androdon aequatorialis Gould, 1863 (Animalia)	Gould, 1863	Gould, 1863	1863	124744164
1097	species	Northern Scrub-Flycatcher	Tyranneau des palétuviers	Passeriformes	Tyrannidae	Elaeniinae	Sublegatus	Sublegatus arenarum	Sublegatus arenarum	GBIF/TaxRefine	Sublegatus arenarum (Salvin, 1863) (Animalia)	(Salvin, 1863)	(Salvin, 1863)	1863	124746445
1119	species	Black-tailed Flycatcher	Moucherolle à queue noire	Passeriformes	Tyrannidae	Fluvicolinae	Myiobius	Myiobius atricaudus	Myiobius atricaudus	GBIF/TaxRefine	Myiobius atricaudus Lawrence, 1863 (Animalia)	Lawrence, 1863	Lawrence, 1863	1863	124746570
1235	species	Mangrove Vireo	Viréo des mangroves	Passeriformes	Vireonidae		Vireo	Vireo pallens	Vireo pallens	GBIF/TaxRefine	Vireo pallens Salvin, 1863 (Animalia)	Salvin, 1863	Salvin, 1863	1863	124747884
[truncated: 1,265 more rows]
